# Supplementary material for: Convergence Analysis of Rust Fungi and Anther Smuts Reveals Their Common Molecular Adaptation to a Phytoparasitic Lifestyle
Source: Front Genet. 2022 Apr 8;13:863617. doi: 10.3389/fgene.2022.863617 (PMC9023891; doi:10.3389/fgene.2022.863617)
Supplement: Supplementary file 1 [file Table2.XLSX]

## Sheet: Sheet1
Supplementary Table 2. General statistics about orthologous gene groups.
	Rust fungi						Anther smuts			Nonphytoparasitic fungi
	Aps	Cqf	Mlp	Hvs	Pst	Uvf	Min	Mld	Msd	Cla	Cmi	Eyn	Gan	Lcr	Rgr	Sro	Ain	Mgl	Pan
Number of genes	31253	13903	16694	18182	20482	18404	8142	7819	13241	9600	7814	9077	7817	9854	7283	8736	8025	4286	6640
Number of single-copy genes	530	530	530	530	530	530	530	530	530	530	530	530	530	530	530	530	530	530	530
Number of multi-copy genes	2039	1612	1881	1820	2301	1724	1524	1622	1580	1585	1515	1549	1585	1680	1526	1532	1534	1450	1484
Number of other orthologous genes	8097	6796	6924	7178	9483	8306	5591	5556	7952	4607	4727	5108	4791	5968	4422	5095	4339	1963	3675
Number of unique paralogous genes	4837	1824	1603	3060	2455	1772	185	59	781	1496	856	1111	547	939	597	680	1186	305	826
Number of unclustered genes	15750	3141	5563	5787	5713	6072	312	52	2398	1382	186	779	364	737	208	899	436	38	125
