# Supplementary material for: Convergence Analysis of Rust Fungi and Anther Smuts Reveals Their Common Molecular Adaptation to a Phytoparasitic Lifestyle
Source: Front Genet. 2022 Apr 8;13:863617. doi: 10.3389/fgene.2022.863617 (PMC9023891; doi:10.3389/fgene.2022.863617)
Supplement: Supplementary file 2 [file Table3.XLSX]

## Sheet: All_OGS
Supplementary Table 3. The ID of genes for each orthogroup.
Orthogroup	Rust fungi						Anther smuts			Nonphytoparasitic fungi
	Aps	Cqf	Hvs	Mlp	Pst	Uvf	Min	Mld	Msd	Cla	Cmi	Eyn	Gan	Lcr	Rgr	Sro	Ain	Mgl	Pan
OG0000000	Aps|g10594.t1, Aps|g10905.t1, Aps|g10950.t1, Aps|g11270.t1, Aps|g11414.t1, Aps|g11746.t1, Aps|g1241.t1, Aps|g12911.t1, Aps|g12912.t1, Aps|g13378.t1, Aps|g13563.t1, Aps|g13876.t1, Aps|g14031.t1, Aps|g15097.t1, Aps|g16378.t1, Aps|g16850.t1, Aps|g16918.t1, Aps|g17622.t1, Aps|g18143.t1, Aps|g1878.t1, Aps|g19384.t1, Aps|g19783.t1, Aps|g20329.t1, Aps|g2188.t1, Aps|g22412.t1, Aps|g22444.t1, Aps|g22500.t…	Cqf|21891, Cqf|22836, Cqf|26934, Cqf|34475, Cqf|52980, Cqf|53450	Hvs|g1002.t1, Hvs|g10048.t1, Hvs|g10067.t1, Hvs|g10198.t1, Hvs|g10247.t1, Hvs|g1026.t1, Hvs|g10266.t2, Hvs|g1027.t1, Hvs|g10336.t1, Hvs|g10388.t1, Hvs|g10389.t1, Hvs|g10441.t1, Hvs|g1045.t1, Hvs|g10646.t1, Hvs|g10704.t1, Hvs|g10732.t1, Hvs|g1076.t1, Hvs|g10884.t1, Hvs|g10893.t1, Hvs|g10956.t1, Hvs|g10957.t1, Hvs|g10961.t1, Hvs|g10962.t1, Hvs|g11000.t1, Hvs|g11012.t1, Hvs|g11013.t1, Hvs|g11112.t1,…		Pst|11789, Pst|9569, Pst|9594, Pst|9896	Uvf|g10071.t1, Uvf|g10631.t1, Uvf|g11384.t1, Uvf|g11512.t1, Uvf|g12217.t1, Uvf|g12489.t1, Uvf|g1253.t1, Uvf|g12852.t1, Uvf|g13045.t1, Uvf|g14873.t1, Uvf|g14893.t1, Uvf|g15725.t1, Uvf|g16458.t1, Uvf|g16797.t1, Uvf|g17256.t1, Uvf|g17266.t1, Uvf|g17295.t1, Uvf|g17507.t1, Uvf|g1932.t1, Uvf|g2599.t1, Uvf|g2756.t1, Uvf|g3161.t1, Uvf|g3397.t1, Uvf|g3916.t1, Uvf|g4048.t1, Uvf|g5232.t2, Uvf|g5288.t1, Uvf|…			Msd|06399
OG0000001	Aps|g10387.t1, Aps|g10482.t1, Aps|g10545.t1, Aps|g1069.t1, Aps|g1070.t1, Aps|g10794.t1, Aps|g10828.t1, Aps|g11057.t1, Aps|g11088.t1, Aps|g11089.t1, Aps|g11091.t1, Aps|g11157.t1, Aps|g11160.t1, Aps|g11161.t1, Aps|g11174.t1, Aps|g11175.t1, Aps|g11183.t1, Aps|g11245.t1, Aps|g11246.t1, Aps|g11291.t1, Aps|g11292.t1, Aps|g11332.t1, Aps|g11333.t1, Aps|g11439.t1, Aps|g11570.t1, Aps|g11571.t1, Aps|g11572.…
OG0000002	Aps|g10344.t1, Aps|g10345.t1, Aps|g10448.t1, Aps|g10696.t1, Aps|g10719.t1, Aps|g10756.t1, Aps|g10757.t1, Aps|g10758.t1, Aps|g10989.t1, Aps|g10990.t1, Aps|g11035.t1, Aps|g11036.t1, Aps|g11095.t1, Aps|g11097.t1, Aps|g11111.t1, Aps|g11115.t1, Aps|g11208.t1, Aps|g11209.t1, Aps|g11248.t1, Aps|g11249.t1, Aps|g11542.t1, Aps|g11612.t1, Aps|g11613.t1, Aps|g11631.t1, Aps|g11647.t1, Aps|g11648.t1, Aps|g1166…
OG0000003	Aps|g10055.t1, Aps|g10057.t1, Aps|g10120.t1, Aps|g10121.t1, Aps|g10122.t1, Aps|g10156.t1, Aps|g10461.t1, Aps|g10608.t1, Aps|g10609.t1, Aps|g10701.t1, Aps|g10720.t1, Aps|g10842.t1, Aps|g10982.t1, Aps|g11177.t1, Aps|g113.t2, Aps|g11305.t1, Aps|g11339.t1, Aps|g11340.t1, Aps|g11346.t1, Aps|g11347.t1, Aps|g11383.t1, Aps|g11384.t1, Aps|g11389.t1, Aps|g11390.t1, Aps|g11472.t1, Aps|g11475.t1, Aps|g11476.…
OG0000004	Aps|g10027.t1, Aps|g10117.t1, Aps|g11202.t1, Aps|g11206.t1, Aps|g11238.t1, Aps|g11681.t1, Aps|g11951.t1, Aps|g11979.t1, Aps|g12030.t1, Aps|g12067.t1, Aps|g12074.t1, Aps|g12284.t1, Aps|g128.t1, Aps|g12980.t1, Aps|g13399.t1, Aps|g14088.t1, Aps|g14640.t1, Aps|g15004.t1, Aps|g15478.t1, Aps|g157.t1, Aps|g15741.t1, Aps|g16.t1, Aps|g16025.t1, Aps|g16344.t1, Aps|g16549.t1, Aps|g16645.t1, Aps|g16680.t1, A…	Cqf|12080, Cqf|27137, Cqf|42561, Cqf|670173, Cqf|94126, Cqf|95671, Cqf|9595	Hvs|g10236.t1, Hvs|g10524.t1, Hvs|g10682.t1, Hvs|g10723.t1, Hvs|g11054.t1, Hvs|g1114.t1, Hvs|g11650.t1, Hvs|g11853.t1, Hvs|g12224.t1, Hvs|g12515.t1, Hvs|g12755.t1, Hvs|g13329.t1, Hvs|g137.t1, Hvs|g13924.t1, Hvs|g13945.t1, Hvs|g14028.t1, Hvs|g1419.t1, Hvs|g14350.t1, Hvs|g14416.t1, Hvs|g14590.t1, Hvs|g15098.t2, Hvs|g15239.t1, Hvs|g15279.t1, Hvs|g15678.t1, Hvs|g16398.t1, Hvs|g16591.t2, Hvs|g17295.t1…		Pst|11027, Pst|11028, Pst|14343, Pst|173, Pst|17408, Pst|17436, Pst|17545, Pst|19833, Pst|4309, Pst|7193, Pst|743	Uvf|g10006.t1, Uvf|g10500.t1, Uvf|g10689.t1, Uvf|g10760.t1, Uvf|g10770.t1, Uvf|g11014.t2, Uvf|g11387.t1, Uvf|g11463.t1, Uvf|g11711.t2, Uvf|g11722.t1, Uvf|g11857.t1, Uvf|g11994.t1, Uvf|g12004.t1, Uvf|g12325.t1, Uvf|g13119.t1, Uvf|g13193.t1, Uvf|g1327.t1, Uvf|g13306.t1, Uvf|g13490.t1, Uvf|g13511.t1, Uvf|g13841.t1, Uvf|g13953.t1, Uvf|g14018.t1, Uvf|g14049.t1, Uvf|g14704.t1, Uvf|g14846.t1, Uvf|g14954…	Min|1186, Min|1187, Min|1190, Min|1191, Min|1192, Min|1193, Min|1194, Min|1209, Min|161, Min|162, Min|1946, Min|1971, Min|2104, Min|2385, Min|2387, Min|2389, Min|2391, Min|2393, Min|2395, Min|2540, Min|2542, Min|2547, Min|2558, Min|2561, Min|3626, Min|3632, Min|3648, Min|4182, Min|4412, Min|4436, Min|4465, Min|4987, Min|4992, Min|5515, Min|5535, Min|5663, Min|6006, Min|6009, Min|6010, Min|6013, M…	Mld|3462	Msd|00251, Msd|00329, Msd|00792, Msd|01105, Msd|01326, Msd|01336, Msd|01932, Msd|01975, Msd|01978, Msd|02017, Msd|02018, Msd|02056, Msd|03831, Msd|03851, Msd|03853, Msd|03901, Msd|03929, Msd|03962, Msd|03964, Msd|03965, Msd|03999, Msd|04092, Msd|04099, Msd|04100, Msd|04108, Msd|04115, Msd|04141, Msd|04143, Msd|04189, Msd|04194, Msd|04232, Msd|04251, Msd|04254, Msd|04258, Msd|04334, Msd|04742, Msd…	Cla|9588, Cla|9591	Cmi|131726	Eyn|5577, Eyn|5579	Gan|4318			Sro|5180
OG0000005	Aps|g10744.t1, Aps|g10933.t1, Aps|g11170.t1, Aps|g11899.t1, Aps|g12089.t1, Aps|g13113.t1, Aps|g13950.t1, Aps|g14140.t1, Aps|g14187.t1, Aps|g14193.t1, Aps|g14946.t1, Aps|g14948.t1, Aps|g1569.t1, Aps|g17867.t1, Aps|g18018.t1, Aps|g20299.t1, Aps|g20867.t1, Aps|g21455.t1, Aps|g21792.t1, Aps|g21870.t1, Aps|g22127.t1, Aps|g22505.t1, Aps|g22864.t1, Aps|g2366.t2, Aps|g25905.t1, Aps|g26231.t1, Aps|g26798.…	Cqf|102173, Cqf|12822, Cqf|13623, Cqf|13838, Cqf|44104, Cqf|48107, Cqf|92451, Cqf|93486, Cqf|95355, Cqf|96712, Cqf|99667	Hvs|g10038.t1, Hvs|g10057.t1, Hvs|g10100.t1, Hvs|g10149.t1, Hvs|g10174.t1, Hvs|g10187.t1, Hvs|g10188.t1, Hvs|g10189.t1, Hvs|g10292.t1, Hvs|g10342.t1, Hvs|g10343.t1, Hvs|g10396.t1, Hvs|g10417.t1, Hvs|g10449.t1, Hvs|g10539.t1, Hvs|g10627.t1, Hvs|g10649.t1, Hvs|g1066.t1, Hvs|g1067.t1, Hvs|g1068.t1, Hvs|g10684.t1, Hvs|g1072.t1, Hvs|g11095.t1, Hvs|g11226.t1, Hvs|g11238.t1, Hvs|g11318.t1, Hvs|g11367.t1…			Uvf|g10036.t1, Uvf|g10148.t1, Uvf|g10328.t2, Uvf|g10351.t1, Uvf|g12235.t1, Uvf|g12263.t1, Uvf|g12498.t1, Uvf|g12625.t1, Uvf|g13092.t1, Uvf|g13174.t1, Uvf|g13356.t1, Uvf|g1375.t1, Uvf|g15746.t1, Uvf|g15949.t1, Uvf|g17198.t1, Uvf|g17386.t1, Uvf|g1770.t1, Uvf|g17878.t1, Uvf|g18116.t1, Uvf|g18117.t1, Uvf|g18157.t1, Uvf|g18227.t1, Uvf|g249.t1, Uvf|g2588.t1, Uvf|g2651.t1, Uvf|g2779.t1, Uvf|g2812.t1, Uv…	Min|1179, Min|4471, Min|6600		Msd|08827							Sro|8597
OG0000006	Aps|g10219.t1, Aps|g10379.t1, Aps|g1097.t1, Aps|g11265.t1, Aps|g11469.t1, Aps|g125.t1, Aps|g13046.t1, Aps|g13057.t1, Aps|g13254.t1, Aps|g13270.t1, Aps|g13275.t1, Aps|g14359.t1, Aps|g16209.t1, Aps|g16333.t1, Aps|g16796.t1, Aps|g17160.t1, Aps|g19287.t1, Aps|g19786.t1, Aps|g2032.t1, Aps|g20324.t1, Aps|g20771.t1, Aps|g21712.t1, Aps|g2220.t2, Aps|g22403.t1, Aps|g22526.t1, Aps|g22860.t1, Aps|g23582.t1,…		Hvs|g10036.t1, Hvs|g10130.t1, Hvs|g10241.t1, Hvs|g10254.t1, Hvs|g10321.t1, Hvs|g10546.t1, Hvs|g1056.t1, Hvs|g10830.t2, Hvs|g10867.t1, Hvs|g10952.t1, Hvs|g11086.t1, Hvs|g11151.t1, Hvs|g11264.t2, Hvs|g11300.t1, Hvs|g11316.t1, Hvs|g11679.t1, Hvs|g11741.t1, Hvs|g11776.t4, Hvs|g11885.t1, Hvs|g11937.t1, Hvs|g12019.t1, Hvs|g12034.t1, Hvs|g12276.t1, Hvs|g12327.t1, Hvs|g12458.t1, Hvs|g12482.t1, Hvs|g12513…			Uvf|g10038.t1, Uvf|g1044.t1, Uvf|g10477.t1, Uvf|g10857.t1, Uvf|g11233.t1, Uvf|g12231.t1, Uvf|g12274.t1, Uvf|g14601.t1, Uvf|g1572.t1, Uvf|g16123.t1, Uvf|g1647.t1, Uvf|g1900.t1, Uvf|g2793.t1, Uvf|g4087.t2, Uvf|g5412.t1, Uvf|g5559.t2, Uvf|g5857.t1, Uvf|g6925.t1, Uvf|g7079.t1, Uvf|g7080.t2, Uvf|g7592.t1, Uvf|g7647.t3, Uvf|g8098.t1, Uvf|g9087.t1, Uvf|g937.t1, Uvf|g9670.t1, Uvf|g9781.t1
OG0000007	Aps|g11180.t1, Aps|g1321.t1, Aps|g18141.t1, Aps|g18145.t2, Aps|g27272.t1, Aps|g27274.t1, Aps|g6464.t1, Aps|g6468.t1	Cqf|109896, Cqf|237255, Cqf|48475, Cqf|654783, Cqf|659198, Cqf|662612, Cqf|66388, Cqf|672820, Cqf|698299, Cqf|717707, Cqf|723661, Cqf|725900, Cqf|726662	Hvs|g1541.t1, Hvs|g17330.t1, Hvs|g6293.t1, Hvs|g9860.t1	Mlp|104763, Mlp|115045, Mlp|25355, Mlp|32692, Mlp|32795, Mlp|32946, Mlp|33106, Mlp|33289, Mlp|33964, Mlp|36671, Mlp|37206, Mlp|37526, Mlp|39483, Mlp|39679, Mlp|43581, Mlp|67775, Mlp|88503, Mlp|88829, Mlp|92746, Mlp|92950	Pst|12614, Pst|12619, Pst|12620, Pst|16954, Pst|16956, Pst|18345, Pst|18354, Pst|18447, Pst|18448, Pst|20360, Pst|2992, Pst|7096	Uvf|g10705.t1, Uvf|g12162.t1, Uvf|g16307.t1, Uvf|g2340.t1, Uvf|g5955.t1, Uvf|g9516.t1	Min|2015, Min|2054, Min|2201, Min|2202, Min|2364, Min|2365, Min|2495, Min|4124, Min|4484, Min|5720, Min|6403, Min|6491, Min|7063, Min|7577, Min|7578, Min|7579, Min|8102	Mld|247, Mld|2625, Mld|3227, Mld|3383, Mld|3893, Mld|4333, Mld|4522, Mld|4839, Mld|6187, Mld|6188, Mld|6772, Mld|6773, Mld|7762, Mld|7763, Mld|7764	Msd|00021, Msd|00023, Msd|02437, Msd|02608, Msd|03491, Msd|05099, Msd|05768, Msd|06580, Msd|06867, Msd|09173, Msd|09174, Msd|09175, Msd|10466, Msd|11787	Cla|1153, Cla|2973, Cla|4468, Cla|4777, Cla|4885, Cla|5695, Cla|6981, Cla|699, Cla|7190, Cla|8654	Cmi|147212, Cmi|147653, Cmi|153893, Cmi|164841, Cmi|167379, Cmi|168714, Cmi|172654, Cmi|192738, Cmi|199066, Cmi|200303, Cmi|202462, Cmi|20700, Cmi|211403, Cmi|2836, Cmi|33509, Cmi|3931, Cmi|44871, Cmi|83733, Cmi|97068	Eyn|1039, Eyn|1587, Eyn|1588, Eyn|2035, Eyn|217, Eyn|2405, Eyn|2888, Eyn|3215, Eyn|3341, Eyn|3429, Eyn|3430, Eyn|3431, Eyn|3750, Eyn|4285, Eyn|4301, Eyn|4302, Eyn|5497, Eyn|5748, Eyn|6010, Eyn|6293, Eyn|6618, Eyn|6619, Eyn|6722, Eyn|7374, Eyn|748, Eyn|7698, Eyn|7919, Eyn|8060, Eyn|8206, Eyn|8557	Gan|1224, Gan|2696, Gan|3675, Gan|4211, Gan|4665, Gan|5684, Gan|5685, Gan|5792, Gan|6249, Gan|6408, Gan|6659, Gan|6731, Gan|6808, Gan|7720, Gan|7766	Lcr|262058, Lcr|273323, Lcr|274825, Lcr|279778, Lcr|280301, Lcr|284476, Lcr|284558, Lcr|286958, Lcr|290847, Lcr|292492, Lcr|301995, Lcr|306087, Lcr|317585, Lcr|320969, Lcr|330033, Lcr|330245, Lcr|330289, Lcr|330776, Lcr|335725, Lcr|342110, Lcr|352867, Lcr|38191	Rgr|11949, Rgr|22530, Rgr|24572, Rgr|31279, Rgr|34657, Rgr|41688, Rgr|43658, Rgr|49403, Rgr|51536, Rgr|52429, Rgr|56578, Rgr|65589	Sro|1529, Sro|1691, Sro|2193, Sro|4826, Sro|4827, Sro|4850, Sro|4927, Sro|5933, Sro|8526, Sro|854, Sro|856, Sro|970	Ain|226257, Ain|228291, Ain|229156, Ain|232726, Ain|244984, Ain|253968, Ain|256497, Ain|268042, Ain|270154, Ain|274985, Ain|279930, Ain|281187, Ain|290725, Ain|298401, Ain|69644, Ain|7670	Mgl|902, Mgl|903	Pan|79153, Pan|80429, Pan|80504, Pan|80541, Pan|80650, Pan|80760, Pan|82890, Pan|83619, Pan|83804, Pan|83919, Pan|84405
OG0000008					Pst|17076, Pst|1944, Pst|2098, Pst|5726	Uvf|g10136.t1, Uvf|g10286.t1, Uvf|g10350.t1, Uvf|g10366.t1, Uvf|g10400.t1, Uvf|g10410.t1, Uvf|g10432.t1, Uvf|g10433.t1, Uvf|g10572.t2, Uvf|g1070.t1, Uvf|g1071.t1, Uvf|g1074.t1, Uvf|g10762.t1, Uvf|g10879.t1, Uvf|g1098.t1, Uvf|g11030.t1, Uvf|g11125.t1, Uvf|g11152.t1, Uvf|g1125.t1, Uvf|g1130.t1, Uvf|g11300.t1, Uvf|g1135.t1, Uvf|g11359.t1, Uvf|g11422.t1, Uvf|g11489.t1, Uvf|g11497.t1, Uvf|g11640.t1, U…
OG0000009	Aps|g10083.t1, Aps|g10290.t1, Aps|g10291.t1, Aps|g10353.t1, Aps|g10595.t1, Aps|g106.t1, Aps|g10852.t1, Aps|g10858.t1, Aps|g11240.t1, Aps|g11241.t1, Aps|g11306.t1, Aps|g11415.t1, Aps|g11557.t1, Aps|g11574.t1, Aps|g11680.t1, Aps|g11857.t1, Aps|g11862.t1, Aps|g11863.t1, Aps|g12056.t1, Aps|g12226.t1, Aps|g12236.t1, Aps|g12237.t1, Aps|g12303.t1, Aps|g12309.t1, Aps|g12453.t1, Aps|g12722.t1, Aps|g12723.…															Sro|6991
OG0000010			Hvs|g10080.t1, Hvs|g10106.t1, Hvs|g10202.t1, Hvs|g10217.t1, Hvs|g10218.t1, Hvs|g10219.t1, Hvs|g10238.t1, Hvs|g10349.t1, Hvs|g10350.t1, Hvs|g10394.t1, Hvs|g10444.t1, Hvs|g10454.t1, Hvs|g10513.t1, Hvs|g10622.t1, Hvs|g10631.t1, Hvs|g10650.t1, Hvs|g10777.t1, Hvs|g10816.t1, Hvs|g10838.t1, Hvs|g10921.t1, Hvs|g10927.t1, Hvs|g10934.t1, Hvs|g10935.t1, Hvs|g11031.t1, Hvs|g11171.t1, Hvs|g11172.t1, Hvs|g1122…
OG0000011	Aps|g1002.t1, Aps|g1003.t1, Aps|g10317.t1, Aps|g10573.t1, Aps|g10656.t1, Aps|g10738.t1, Aps|g10739.t1, Aps|g10789.t1, Aps|g10887.t1, Aps|g10888.t1, Aps|g10889.t1, Aps|g11369.t1, Aps|g11411.t1, Aps|g11412.t1, Aps|g11442.t1, Aps|g11495.t1, Aps|g11530.t1, Aps|g11531.t1, Aps|g11547.t1, Aps|g11548.t1, Aps|g11762.t1, Aps|g11850.t1, Aps|g1198.t1, Aps|g1200.t1, Aps|g1201.t1, Aps|g12163.t1, Aps|g1238.t1, …
OG0000012	Aps|g10184.t1, Aps|g10766.t1, Aps|g11308.t1, Aps|g11356.t1, Aps|g11461.t1, Aps|g11521.t1, Aps|g12002.t1, Aps|g12214.t1, Aps|g13578.t1, Aps|g13740.t1, Aps|g14117.t1, Aps|g14615.t1, Aps|g14717.t1, Aps|g14799.t1, Aps|g15162.t1, Aps|g15523.t1, Aps|g15970.t1, Aps|g16203.t1, Aps|g16320.t1, Aps|g16622.t1, Aps|g1699.t1, Aps|g17411.t1, Aps|g1748.t1, Aps|g17592.t1, Aps|g17804.t1, Aps|g17878.t1, Aps|g1847.t…	Cqf|101016, Cqf|101045, Cqf|101434, Cqf|102761, Cqf|104950, Cqf|104968, Cqf|109262, Cqf|18985, Cqf|31849, Cqf|49347, Cqf|49646, Cqf|543413, Cqf|55309, Cqf|55381, Cqf|57732, Cqf|62540, Cqf|663558, Cqf|689816, Cqf|693283, Cqf|693897, Cqf|708506, Cqf|708740, Cqf|87369, Cqf|87370, Cqf|87474, Cqf|89135, Cqf|90129, Cqf|90157, Cqf|90508, Cqf|91657, Cqf|91744, Cqf|93228, Cqf|94953, Cqf|96295, Cqf|97932, …	Hvs|g10012.t1, Hvs|g10284.t1, Hvs|g115.t2, Hvs|g1164.t1, Hvs|g11790.t1, Hvs|g120.t1, Hvs|g12082.t1, Hvs|g12110.t1, Hvs|g13842.t1, Hvs|g14198.t1, Hvs|g15233.t1, Hvs|g15294.t1, Hvs|g1552.t1, Hvs|g16326.t1, Hvs|g16342.t1, Hvs|g16654.t1, Hvs|g1811.t1, Hvs|g2369.t1, Hvs|g253.t1, Hvs|g4623.t2, Hvs|g4854.t1, Hvs|g5587.t1, Hvs|g6773.t1, Hvs|g6939.t1, Hvs|g7496.t1, Hvs|g9798.t1	Mlp|102169, Mlp|104355, Mlp|107662, Mlp|110496, Mlp|110672, Mlp|111006, Mlp|112445, Mlp|112454, Mlp|114731, Mlp|118649, Mlp|60199, Mlp|61427, Mlp|67596, Mlp|67636, Mlp|70263, Mlp|78491, Mlp|86042, Mlp|86185, Mlp|89684, Mlp|89943, Mlp|90027, Mlp|90318, Mlp|91926, Mlp|92532, Mlp|93513, Mlp|95042, Mlp|95119, Mlp|95671	Pst|11278, Pst|11391, Pst|12170, Pst|13633, Pst|14372, Pst|16632, Pst|16661, Pst|17713, Pst|18436, Pst|19075, Pst|20058, Pst|5839, Pst|5846, Pst|658, Pst|8288, Pst|8352, Pst|8353, Pst|978	Uvf|g11225.t1, Uvf|g11522.t1, Uvf|g11749.t1, Uvf|g12273.t1, Uvf|g13167.t1, Uvf|g14415.t1, Uvf|g15311.t1, Uvf|g15445.t1, Uvf|g16057.t1, Uvf|g17019.t1, Uvf|g17231.t1, Uvf|g1898.t1, Uvf|g2103.t1, Uvf|g234.t2, Uvf|g5536.t1, Uvf|g5833.t1, Uvf|g6898.t1, Uvf|g849.t1, Uvf|g8522.t1, Uvf|g8626.t1, Uvf|g8638.t1, Uvf|g9276.t1, Uvf|g968.t1					Cmi|182292, Cmi|191776, Cmi|191778
OG0000013	Aps|g10127.t1, Aps|g10432.t1, Aps|g10536.t1, Aps|g11230.t1, Aps|g12255.t1, Aps|g12268.t1, Aps|g13303.t1, Aps|g13988.t1, Aps|g14248.t1, Aps|g143.t1, Aps|g14349.t1, Aps|g14352.t1, Aps|g14927.t1, Aps|g15061.t1, Aps|g15205.t2, Aps|g15297.t1, Aps|g15667.t1, Aps|g16676.t1, Aps|g16975.t1, Aps|g17221.t1, Aps|g17350.t1, Aps|g17608.t1, Aps|g18042.t1, Aps|g18177.t1, Aps|g18307.t1, Aps|g18375.t1, Aps|g19147.…	Cqf|104795, Cqf|19778, Cqf|36771, Cqf|40095, Cqf|53245, Cqf|653883, Cqf|664798, Cqf|690504, Cqf|698678, Cqf|707605	Hvs|g10138.t1, Hvs|g11923.t1, Hvs|g12185.t1, Hvs|g12464.t1, Hvs|g13386.t1, Hvs|g13619.t2, Hvs|g13669.t1, Hvs|g14173.t1, Hvs|g14515.t1, Hvs|g14540.t1, Hvs|g1476.t1, Hvs|g14861.t1, Hvs|g15295.t1, Hvs|g15572.t1, Hvs|g15593.t1, Hvs|g15618.t1, Hvs|g15792.t1, Hvs|g17331.t1, Hvs|g17599.t1, Hvs|g2283.t1, Hvs|g2562.t1, Hvs|g260.t1, Hvs|g2683.t2, Hvs|g3759.t1, Hvs|g3847.t1, Hvs|g4146.t1, Hvs|g4513.t1, Hvs|…	Mlp|54942, Mlp|89803	Pst|10189, Pst|10442, Pst|10662, Pst|11505, Pst|12029, Pst|12030, Pst|12154, Pst|12948, Pst|13068, Pst|13324, Pst|14126, Pst|15081, Pst|15390, Pst|16453, Pst|16894, Pst|16913, Pst|16976, Pst|18086, Pst|18973, Pst|19042, Pst|19323, Pst|1989, Pst|19970, Pst|20196, Pst|20274, Pst|2188, Pst|3405, Pst|3406, Pst|3771, Pst|391, Pst|3943, Pst|3944, Pst|4247, Pst|4343, Pst|4508, Pst|5896, Pst|5916, Pst|64…	Uvf|g1068.t1, Uvf|g11364.t1, Uvf|g11736.t1, Uvf|g12170.t1, Uvf|g12327.t1, Uvf|g12347.t2, Uvf|g12912.t1, Uvf|g12962.t1, Uvf|g14782.t1, Uvf|g14816.t1, Uvf|g15537.t1, Uvf|g15765.t1, Uvf|g16247.t1, Uvf|g16441.t1, Uvf|g17291.t1, Uvf|g1745.t1, Uvf|g18022.t1, Uvf|g2402.t1, Uvf|g2454.t1, Uvf|g271.t1, Uvf|g4968.t1, Uvf|g5137.t1, Uvf|g547.t1, Uvf|g5779.t1, Uvf|g6895.t1, Uvf|g7754.t1, Uvf|g7939.t1, Uvf|g797…	Min|4482, Min|6001, Min|6038		Msd|03807, Msd|10772			Eyn|5588				Sro|6263
OG0000014		Cqf|17895, Cqf|21184, Cqf|48848	Hvs|g12012.t1	Mlp|114725		Uvf|g10063.t1, Uvf|g10122.t2, Uvf|g10130.t1, Uvf|g10300.t1, Uvf|g10385.t1, Uvf|g10446.t1, Uvf|g1045.t1, Uvf|g10592.t1, Uvf|g10647.t1, Uvf|g10904.t1, Uvf|g10955.t1, Uvf|g10972.t1, Uvf|g11143.t1, Uvf|g11335.t1, Uvf|g11382.t1, Uvf|g1142.t1, Uvf|g11498.t1, Uvf|g11521.t1, Uvf|g11532.t1, Uvf|g11545.t1, Uvf|g11758.t1, Uvf|g11766.t1, Uvf|g11846.t1, Uvf|g11916.t1, Uvf|g12122.t1, Uvf|g12331.t2, Uvf|g12340.…
OG0000015						Uvf|g1000.t1, Uvf|g10022.t1, Uvf|g10069.t1, Uvf|g1014.t1, Uvf|g10170.t1, Uvf|g10220.t2, Uvf|g10474.t1, Uvf|g10476.t2, Uvf|g10547.t1, Uvf|g10668.t1, Uvf|g10698.t1, Uvf|g10846.t1, Uvf|g10956.t1, Uvf|g10957.t1, Uvf|g11015.t1, Uvf|g11189.t1, Uvf|g11265.t1, Uvf|g11287.t1, Uvf|g11334.t1, Uvf|g11595.t1, Uvf|g11837.t2, Uvf|g1189.t1, Uvf|g11944.t1, Uvf|g12119.t1, Uvf|g12127.t1, Uvf|g12267.t1, Uvf|g12304.t…
OG0000016						Uvf|g10055.t1, Uvf|g10473.t1, Uvf|g10488.t1, Uvf|g10778.t1, Uvf|g11330.t1, Uvf|g11360.t1, Uvf|g11461.t1, Uvf|g11500.t1, Uvf|g11538.t1, Uvf|g11647.t1, Uvf|g11686.t1, Uvf|g11856.t1, Uvf|g11875.t1, Uvf|g11962.t1, Uvf|g12048.t1, Uvf|g12051.t1, Uvf|g12125.t1, Uvf|g12309.t1, Uvf|g12353.t1, Uvf|g12399.t1, Uvf|g12439.t1, Uvf|g12567.t1, Uvf|g12616.t1, Uvf|g12633.t1, Uvf|g12724.t1, Uvf|g1276.t1, Uvf|g12855…
OG0000017	Aps|g10026.t1, Aps|g10093.t1, Aps|g10326.t1, Aps|g10588.t1, Aps|g10727.t1, Aps|g108.t1, Aps|g10820.t1, Aps|g111.t1, Aps|g11203.t1, Aps|g11321.t1, Aps|g11864.t1, Aps|g11950.t1, Aps|g12157.t1, Aps|g12420.t1, Aps|g12774.t1, Aps|g12886.t1, Aps|g12928.t1, Aps|g13051.t1, Aps|g13297.t1, Aps|g13400.t1, Aps|g13640.t1, Aps|g13779.t1, Aps|g13868.t1, Aps|g1396.t1, Aps|g14276.t1, Aps|g14292.t1, Aps|g14327.t1,…
OG0000018	Aps|g1035.t1, Aps|g1048.t1, Aps|g11116.t1, Aps|g11205.t1, Aps|g11237.t1, Aps|g1127.t1, Aps|g1177.t1, Aps|g11901.t1, Aps|g11971.t1, Aps|g12022.t1, Aps|g12029.t1, Aps|g12072.t1, Aps|g12094.t1, Aps|g12260.t1, Aps|g12283.t1, Aps|g12387.t1, Aps|g12534.t1, Aps|g12851.t1, Aps|g13564.t1, Aps|g13964.t1, Aps|g14041.t1, Aps|g14087.t1, Aps|g14639.t1, Aps|g14680.t1, Aps|g14833.t1, Aps|g15039.t1, Aps|g15527.t1…
OG0000019	Aps|g10174.t1, Aps|g10197.t1, Aps|g10198.t1, Aps|g10356.t1, Aps|g10357.t1, Aps|g10864.t1, Aps|g10875.t1, Aps|g10881.t1, Aps|g11395.t1, Aps|g11422.t1, Aps|g11423.t1, Aps|g11478.t1, Aps|g11660.t1, Aps|g11757.t1, Aps|g1185.t1, Aps|g11905.t1, Aps|g11937.t1, Aps|g11938.t1, Aps|g12027.t1, Aps|g12143.t1, Aps|g12144.t1, Aps|g12562.t1, Aps|g12576.t1, Aps|g12816.t1, Aps|g12923.t1, Aps|g13478.t1, Aps|g13525…
OG0000020		Cqf|45074, Cqf|53795, Cqf|725879	Hvs|g12032.t1, Hvs|g15077.t1, Hvs|g15712.t1, Hvs|g5931.t1, Hvs|g7937.t1	Mlp|42763	Pst|17453, Pst|17454	Uvf|g8763.t1	Min|2684, Min|306, Min|458, Min|5494, Min|5865, Min|6216, Min|6255, Min|7167, Min|7338, Min|781, Min|794	Mld|1139, Mld|2242, Mld|2381, Mld|2771, Mld|3880, Mld|4114, Mld|4829, Mld|6079, Mld|726, Mld|81	Msd|01269, Msd|01295, Msd|01348, Msd|01349, Msd|01761, Msd|02864, Msd|05275, Msd|05637, Msd|06857, Msd|10369, Msd|11770	Cla|1667, Cla|2907, Cla|3926, Cla|3976, Cla|433, Cla|434, Cla|5388, Cla|5454, Cla|5622, Cla|6903, Cla|6905, Cla|753, Cla|7765, Cla|9029, Cla|9227	Cmi|102659, Cmi|139653, Cmi|146119, Cmi|146786, Cmi|149654, Cmi|155529, Cmi|163124, Cmi|172765, Cmi|172939, Cmi|174134, Cmi|176350, Cmi|179267, Cmi|181631, Cmi|184074, Cmi|196901, Cmi|49181, Cmi|92592	Eyn|1290, Eyn|241, Eyn|2966, Eyn|2967, Eyn|331, Eyn|3696, Eyn|4109, Eyn|5813, Eyn|5814, Eyn|5853, Eyn|6211, Eyn|6718, Eyn|7058, Eyn|7409, Eyn|7489, Eyn|7841, Eyn|8967	Gan|2371, Gan|2594, Gan|3375, Gan|3592, Gan|4037, Gan|4877, Gan|5266, Gan|5267, Gan|5305, Gan|6451, Gan|6900, Gan|7072, Gan|7382	Lcr|150094, Lcr|190656, Lcr|206236, Lcr|268401, Lcr|298639, Lcr|300782, Lcr|301976, Lcr|303864, Lcr|304046, Lcr|305770, Lcr|306398, Lcr|306454, Lcr|310166, Lcr|316912, Lcr|329935, Lcr|331370, Lcr|345497, Lcr|347722, Lcr|353701	Rgr|17425, Rgr|29141, Rgr|32830, Rgr|33485, Rgr|35243, Rgr|38370, Rgr|48388, Rgr|50705, Rgr|52611, Rgr|54779, Rgr|65855	Sro|197, Sro|2408, Sro|3017, Sro|3534, Sro|3535, Sro|3540, Sro|3945, Sro|5923, Sro|6643, Sro|734, Sro|8437, Sro|929	Ain|216055, Ain|219025, Ain|228127, Ain|238603, Ain|243326, Ain|247670, Ain|250029, Ain|252999, Ain|254156, Ain|262448, Ain|263710, Ain|264271, Ain|265614, Ain|265955, Ain|268493, Ain|268867, Ain|273848, Ain|275506, Ain|287233, Ain|291155, Ain|294781, Ain|295892, Ain|297777, Ain|301079, Ain|60121	Mgl|2238, Mgl|2521, Mgl|4092, Mgl|4097, Mgl|4261	Pan|78870, Pan|79132, Pan|79258, Pan|80371, Pan|80669, Pan|82183, Pan|82246, Pan|82435, Pan|82738, Pan|82877, Pan|82910, Pan|84280, Pan|84392
OG0000021			Hvs|g10032.t1, Hvs|g10127.t1, Hvs|g10132.t1, Hvs|g10133.t1, Hvs|g10199.t1, Hvs|g10200.t1, Hvs|g10260.t1, Hvs|g1037.t1, Hvs|g1038.t1, Hvs|g10473.t1, Hvs|g10515.t1, Hvs|g10520.t1, Hvs|g10769.t1, Hvs|g10877.t1, Hvs|g10894.t1, Hvs|g10951.t1, Hvs|g11209.t1, Hvs|g11311.t1, Hvs|g11380.t1, Hvs|g11381.t1, Hvs|g11566.t1, Hvs|g11612.t2, Hvs|g11613.t1, Hvs|g11717.t1, Hvs|g11718.t1, Hvs|g11896.t1, Hvs|g11897.…
OG0000022	Aps|g10018.t1, Aps|g10019.t1, Aps|g10426.t1, Aps|g10427.t1, Aps|g10442.t1, Aps|g10443.t1, Aps|g10690.t1, Aps|g1072.t1, Aps|g10745.t1, Aps|g10746.t1, Aps|g10879.t1, Aps|g10900.t1, Aps|g10901.t1, Aps|g11067.t1, Aps|g11188.t1, Aps|g11189.t1, Aps|g11463.t1, Aps|g11535.t1, Aps|g11772.t1, Aps|g11853.t1, Aps|g1211.t1, Aps|g1212.t1, Aps|g12249.t1, Aps|g12250.t1, Aps|g12251.t1, Aps|g12297.t1, Aps|g12298.t…
OG0000023	Aps|g10031.t1, Aps|g10401.t1, Aps|g10425.t1, Aps|g10431.t1, Aps|g1050.t1, Aps|g107.t1, Aps|g11092.t1, Aps|g11200.t1, Aps|g11250.t1, Aps|g11561.t1, Aps|g11689.t1, Aps|g11741.t1, Aps|g11975.t1, Aps|g11992.t1, Aps|g12049.t1, Aps|g12134.t1, Aps|g12196.t1, Aps|g12314.t1, Aps|g12448.t1, Aps|g12559.t1, Aps|g12747.t1, Aps|g12751.t1, Aps|g12850.t1, Aps|g13176.t1, Aps|g13356.t1, Aps|g13436.t1, Aps|g13487.t…
OG0000024	Aps|g10359.t1, Aps|g10360.t1, Aps|g10804.t1, Aps|g10921.t1, Aps|g10922.t1, Aps|g11128.t1, Aps|g11480.t2, Aps|g11608.t1, Aps|g1169.t1, Aps|g11890.t1, Aps|g12363.t1, Aps|g12724.t1, Aps|g12955.t1, Aps|g13265.t1, Aps|g13266.t1, Aps|g13443.t1, Aps|g13480.t1, Aps|g14225.t1, Aps|g14255.t1, Aps|g14954.t1, Aps|g15471.t1, Aps|g15499.t1, Aps|g15588.t1, Aps|g15604.t1, Aps|g15771.t1, Aps|g16147.t1, Aps|g16186…
OG0000025	Aps|g10534.t1, Aps|g10648.t1, Aps|g10859.t1, Aps|g11094.t1, Aps|g11096.t1, Aps|g11098.t1, Aps|g11387.t1, Aps|g11544.t1, Aps|g11556.t1, Aps|g11645.t1, Aps|g11666.t1, Aps|g12305.t1, Aps|g12367.t1, Aps|g12553.t1, Aps|g12847.t1, Aps|g1285.t1, Aps|g12927.t1, Aps|g12936.t1, Aps|g13071.t1, Aps|g13334.t1, Aps|g13358.t1, Aps|g13477.t1, Aps|g13830.t1, Aps|g1400.t1, Aps|g14284.t1, Aps|g14394.t1, Aps|g1446.t…	Cqf|20859, Cqf|23131, Cqf|38297, Cqf|39589, Cqf|39634, Cqf|52359, Cqf|687197, Cqf|687234	Hvs|g12225.t1, Hvs|g12432.t2, Hvs|g12523.t1, Hvs|g13051.t1, Hvs|g13306.t2, Hvs|g15525.t1, Hvs|g15682.t1, Hvs|g16475.t1, Hvs|g2366.t2, Hvs|g5694.t1, Hvs|g7941.t1, Hvs|g8709.t1, Hvs|g888.t1, Hvs|g9216.t1		Pst|11317, Pst|12081, Pst|13497, Pst|15233, Pst|17431, Pst|2832, Pst|6915, Pst|9049	Uvf|g10749.t1, Uvf|g16538.t1										Sro|6422
OG0000026	Aps|g10173.t1, Aps|g10358.t1, Aps|g10799.t1, Aps|g10800.t1, Aps|g10836.t1, Aps|g10862.t1, Aps|g10876.t1, Aps|g11353.t1, Aps|g11363.t1, Aps|g11479.t1, Aps|g11925.t1, Aps|g11962.t1, Aps|g12098.t1, Aps|g12721.t1, Aps|g12735.t1, Aps|g12922.t1, Aps|g13263.t1, Aps|g13264.t1, Aps|g13479.t1, Aps|g14134.t1, Aps|g14254.t1, Aps|g14486.t1, Aps|g14953.t1, Aps|g15634.t1, Aps|g15835.t1, Aps|g15836.t1, Aps|g1614…
OG0000027			Hvs|g10112.t1, Hvs|g10140.t1, Hvs|g10197.t1, Hvs|g10211.t1, Hvs|g10307.t1, Hvs|g10335.t1, Hvs|g10621.t1, Hvs|g10640.t1, Hvs|g10757.t1, Hvs|g10765.t1, Hvs|g10869.t1, Hvs|g11043.t1, Hvs|g1109.t1, Hvs|g11187.t1, Hvs|g11259.t1, Hvs|g11335.t1, Hvs|g11356.t1, Hvs|g11364.t1, Hvs|g1143.t1, Hvs|g11518.t1, Hvs|g11555.t1, Hvs|g116.t1, Hvs|g11624.t1, Hvs|g11700.t1, Hvs|g11936.t1, Hvs|g12129.t1, Hvs|g12207.t1…
OG0000028							Min|3169, Min|3794, Min|4183		Msd|00015, Msd|00080, Msd|00093, Msd|00097, Msd|00098, Msd|00150, Msd|00152, Msd|00288, Msd|00316, Msd|00347, Msd|00370, Msd|00501, Msd|00502, Msd|00572, Msd|00631, Msd|00677, Msd|00678, Msd|00920, Msd|00921, Msd|01034, Msd|01041, Msd|01198, Msd|01327, Msd|01357, Msd|01358, Msd|01495, Msd|01652, Msd|01653, Msd|01891, Msd|02039, Msd|02079, Msd|02147, Msd|02317, Msd|02382, Msd|02411, Msd|02412, Msd…
OG0000029	Aps|g10129.t1, Aps|g10668.t1, Aps|g10682.t1, Aps|g11182.t1, Aps|g11553.t1, Aps|g11986.t1, Aps|g12626.t1, Aps|g12901.t1, Aps|g1302.t1, Aps|g13142.t1, Aps|g13158.t1, Aps|g13301.t1, Aps|g1339.t1, Aps|g13939.t1, Aps|g1402.t1, Aps|g14055.t1, Aps|g14353.t1, Aps|g14457.t1, Aps|g14459.t1, Aps|g14463.t1, Aps|g14684.t1, Aps|g1480.t1, Aps|g14928.t1, Aps|g15272.t1, Aps|g1551.t1, Aps|g15867.t1, Aps|g16063.t1,…
OG0000030	Aps|g10152.t1, Aps|g10221.t1, Aps|g10586.t1, Aps|g10590.t1, Aps|g10633.t1, Aps|g10750.t1, Aps|g10907.t1, Aps|g11037.t2, Aps|g11629.t1, Aps|g11711.t1, Aps|g12080.t1, Aps|g12272.t1, Aps|g12441.t1, Aps|g12458.t1, Aps|g12762.t1, Aps|g13859.t1, Aps|g13886.t1, Aps|g13887.t1, Aps|g13914.t1, Aps|g14009.t1, Aps|g1419.t1, Aps|g1427.t1, Aps|g14382.t1, Aps|g14530.t1, Aps|g14565.t1, Aps|g14958.t1, Aps|g15207.…
OG0000031	Aps|g10261.t1, Aps|g13186.t1, Aps|g14883.t1, Aps|g15453.t1, Aps|g16696.t1, Aps|g18473.t1, Aps|g21378.t1, Aps|g21956.t1, Aps|g23656.t1, Aps|g23822.t1, Aps|g2414.t1, Aps|g24881.t1, Aps|g27734.t1, Aps|g28941.t1, Aps|g2943.t1, Aps|g4141.t1, Aps|g6959.t1		Hvs|g12010.t1, Hvs|g12454.t1, Hvs|g13373.t1, Hvs|g17002.t1, Hvs|g4226.t1, Hvs|g4352.t1, Hvs|g4377.t1, Hvs|g5415.t1, Hvs|g6304.t1, Hvs|g6306.t2, Hvs|g6699.t1, Hvs|g7202.t1			Uvf|g108.t1, Uvf|g10928.t1, Uvf|g11170.t1, Uvf|g11196.t2, Uvf|g11260.t1, Uvf|g11351.t1, Uvf|g1177.t1, Uvf|g11795.t1, Uvf|g1210.t2, Uvf|g12143.t1, Uvf|g13132.t1, Uvf|g13655.t2, Uvf|g14203.t1, Uvf|g14385.t1, Uvf|g14468.t1, Uvf|g14684.t1, Uvf|g14795.t1, Uvf|g14844.t1, Uvf|g15457.t2, Uvf|g155.t1, Uvf|g15501.t2, Uvf|g15687.t1, Uvf|g15689.t1, Uvf|g15847.t1, Uvf|g15902.t1, Uvf|g16182.t1, Uvf|g16321.t1, …	Min|1886, Min|1963, Min|1967, Min|3225, Min|591, Min|6352, Min|6434		Msd|00217, Msd|00218, Msd|00248, Msd|00322, Msd|00364, Msd|00820, Msd|00821, Msd|01153, Msd|01370, Msd|02007, Msd|02817, Msd|03875, Msd|03904, Msd|04119, Msd|04347, Msd|04454, Msd|04866, Msd|04950, Msd|05211, Msd|05234, Msd|05235, Msd|06158, Msd|06229, Msd|06268, Msd|06409, Msd|06463, Msd|06472, Msd|06540, Msd|07202, Msd|07883, Msd|08332, Msd|08372, Msd|08477, Msd|09051, Msd|09245, Msd|09255, Msd…
OG0000032	Aps|g20373.t1, Aps|g20638.t1, Aps|g21824.t1, Aps|g26623.t1, Aps|g27311.t1, Aps|g30705.t1, Aps|g3797.t1, Aps|g4096.t1, Aps|g6049.t1		Hvs|g10163.t1, Hvs|g10220.t1, Hvs|g10507.t1, Hvs|g10525.t1, Hvs|g10526.t1, Hvs|g10547.t1, Hvs|g10580.t1, Hvs|g10802.t1, Hvs|g10819.t1, Hvs|g10855.t1, Hvs|g11135.t1, Hvs|g11622.t1, Hvs|g11733.t1, Hvs|g12033.t1, Hvs|g12141.t1, Hvs|g12213.t3, Hvs|g12825.t1, Hvs|g13044.t1, Hvs|g13048.t1, Hvs|g13102.t1, Hvs|g1319.t1, Hvs|g13292.t1, Hvs|g13500.t1, Hvs|g13521.t1, Hvs|g13730.t1, Hvs|g13993.t1, Hvs|g14499…		Pst|11108, Pst|11616, Pst|14691, Pst|16252, Pst|17045, Pst|17812, Pst|2580, Pst|3152, Pst|3498, Pst|3717, Pst|7904	Uvf|g10291.t1, Uvf|g1047.t1, Uvf|g11098.t1, Uvf|g14101.t1, Uvf|g14475.t1, Uvf|g15895.t1, Uvf|g16560.t1, Uvf|g16583.t1, Uvf|g1892.t1, Uvf|g1893.t1, Uvf|g2268.t1, Uvf|g396.t1, Uvf|g5149.t1, Uvf|g5704.t1, Uvf|g7305.t1, Uvf|g8384.t1, Uvf|g9197.t1, Uvf|g9913.t1			Msd|07724					Lcr|244818
OG0000033	Aps|g16590.t1, Aps|g1789.t1, Aps|g3938.t1, Aps|g5453.t2					Uvf|g10062.t1, Uvf|g10085.t2, Uvf|g10114.t1, Uvf|g10201.t1, Uvf|g10320.t1, Uvf|g10367.t1, Uvf|g10408.t1, Uvf|g10563.t1, Uvf|g10702.t1, Uvf|g10723.t1, Uvf|g10731.t1, Uvf|g10815.t1, Uvf|g10816.t1, Uvf|g109.t1, Uvf|g10970.t1, Uvf|g1108.t1, Uvf|g11151.t1, Uvf|g11153.t1, Uvf|g11363.t1, Uvf|g114.t1, Uvf|g11584.t1, Uvf|g11675.t1, Uvf|g1183.t1, Uvf|g11912.t1, Uvf|g11973.t1, Uvf|g12218.t1, Uvf|g12330.t1, …
OG0000034	Aps|g11011.t1, Aps|g11012.t1, Aps|g11511.t1, Aps|g11512.t1, Aps|g11513.t1, Aps|g11516.t1, Aps|g11837.t1, Aps|g11842.t1, Aps|g12376.t1, Aps|g12587.t1, Aps|g12588.t1, Aps|g12725.t1, Aps|g12726.t1, Aps|g12727.t1, Aps|g12809.t1, Aps|g13181.t1, Aps|g13183.t1, Aps|g13568.t1, Aps|g13741.t1, Aps|g13742.t1, Aps|g13836.t1, Aps|g13837.t1, Aps|g13838.t1, Aps|g14334.t1, Aps|g14335.t1, Aps|g14336.t1, Aps|g1486…
OG0000035	Aps|g10519.t1, Aps|g10568.t1, Aps|g10569.t1, Aps|g10795.t1, Aps|g10796.t1, Aps|g11289.t1, Aps|g11290.t1, Aps|g11327.t1, Aps|g11334.t1, Aps|g11559.t1, Aps|g11683.t1, Aps|g11684.t1, Aps|g11724.t1, Aps|g11725.t1, Aps|g11796.t1, Aps|g11821.t1, Aps|g12414.t1, Aps|g12470.t1, Aps|g12665.t1, Aps|g12822.t1, Aps|g12823.t1, Aps|g13039.t1, Aps|g13040.t1, Aps|g13041.t1, Aps|g13327.t1, Aps|g13394.t1, Aps|g1374…
OG0000036	Aps|g18239.t1, Aps|g22486.t1, Aps|g22674.t1, Aps|g6034.t1, Aps|g6046.t1, Aps|g6067.t1, Aps|g824.t1	Cqf|36760, Cqf|39304, Cqf|45890, Cqf|660940, Cqf|664576, Cqf|724436, Cqf|92599	Hvs|g10363.t1, Hvs|g12809.t1, Hvs|g14229.t1, Hvs|g15022.t1, Hvs|g17644.t1, Hvs|g4200.t1, Hvs|g5305.t1, Hvs|g6607.t1, Hvs|g9139.t1, Hvs|g9326.t1, Hvs|g9654.t1	Mlp|102141, Mlp|109896, Mlp|32298, Mlp|34090, Mlp|38732, Mlp|66224, Mlp|70937, Mlp|72999, Mlp|73052	Pst|10782, Pst|11642, Pst|17898, Pst|4624, Pst|4750, Pst|6150, Pst|6488, Pst|667, Pst|7162, Pst|8564, Pst|8996	Uvf|g13428.t1, Uvf|g1533.t1, Uvf|g15804.t1, Uvf|g18447.t1, Uvf|g6818.t1	Min|1228, Min|3764, Min|3779, Min|4096, Min|463, Min|465, Min|6108	Mld|1937, Mld|1954, Mld|2876, Mld|2877, Mld|4889, Mld|5971, Mld|88, Mld|90	Msd|01752, Msd|01756, Msd|02983, Msd|07187, Msd|07209, Msd|07483, Msd|09505	Cla|297, Cla|3381, Cla|3382, Cla|5211, Cla|7513, Cla|7866, Cla|7867, Cla|896, Cla|9529	Cmi|112095, Cmi|144797, Cmi|147822, Cmi|19677, Cmi|197545, Cmi|212058, Cmi|40981, Cmi|4771	Eyn|2211, Eyn|2212, Eyn|4477, Eyn|5236, Eyn|6344, Eyn|7125, Eyn|8414	Gan|1584, Gan|2509, Gan|2513, Gan|2955, Gan|6161, Gan|7383, Gan|7385	Lcr|129833, Lcr|259114, Lcr|267439, Lcr|268008, Lcr|303347, Lcr|310500, Lcr|311112, Lcr|326932, Lcr|328703, Lcr|349842, Lcr|44177	Rgr|10697, Rgr|11235, Rgr|13548, Rgr|45330, Rgr|47178, Rgr|49363, Rgr|5062, Rgr|51056, Rgr|52011, Rgr|54669	Sro|3196, Sro|3198, Sro|4617, Sro|4674, Sro|4681, Sro|54, Sro|5556, Sro|6325, Sro|7599, Sro|7967	Ain|222900, Ain|264235, Ain|264972, Ain|265274, Ain|266358, Ain|266634, Ain|277428, Ain|284178, Ain|302309, Ain|35866	Mgl|1309, Mgl|3146	Pan|79969, Pan|81233, Pan|82612, Pan|83440, Pan|83884
OG0000037	Aps|g10670.t1, Aps|g10737.t1, Aps|g10810.t1, Aps|g11181.t1, Aps|g11903.t1, Aps|g11904.t1, Aps|g11983.t1, Aps|g12336.t1, Aps|g12339.t1, Aps|g12340.t1, Aps|g12545.t1, Aps|g12546.t1, Aps|g12624.t1, Aps|g1300.t1, Aps|g13159.t1, Aps|g13160.t1, Aps|g1341.t1, Aps|g1342.t1, Aps|g13940.t1, Aps|g14054.t1, Aps|g14458.t1, Aps|g14462.t1, Aps|g14466.t1, Aps|g1461.t1, Aps|g14685.t1, Aps|g1478.t1, Aps|g14905.t1,…		Hvs|g12413.t1, Hvs|g4459.t1			Uvf|g15977.t1
OG0000038	Aps|g11017.t1, Aps|g14809.t1, Aps|g15369.t1, Aps|g1829.t1, Aps|g21164.t1, Aps|g7102.t1, Aps|g7249.t1, Aps|g7250.t1, Aps|g7260.t1, Aps|g9606.t1, Aps|g9608.t1, Aps|g9618.t1, Aps|g9699.t1, Aps|g9700.t1, Aps|g9774.t1	Cqf|132752, Cqf|23624, Cqf|35480, Cqf|385671, Cqf|39943, Cqf|40486, Cqf|44662, Cqf|45194, Cqf|49585, Cqf|51183, Cqf|551101, Cqf|58104, Cqf|649716, Cqf|650735, Cqf|652321, Cqf|65603, Cqf|657716, Cqf|658148, Cqf|661837, Cqf|662063, Cqf|663040, Cqf|66999, Cqf|670500, Cqf|673509, Cqf|674542, Cqf|722983, Cqf|724044, Cqf|93358	Hvs|g1030.t1, Hvs|g1204.t1, Hvs|g12489.t1, Hvs|g12517.t1, Hvs|g12698.t3, Hvs|g14105.t1, Hvs|g15358.t1, Hvs|g16661.t1, Hvs|g18170.t1, Hvs|g2464.t1, Hvs|g4517.t1, Hvs|g6938.t1	Mlp|101030, Mlp|101050, Mlp|102177, Mlp|102641, Mlp|102998, Mlp|103817, Mlp|104079, Mlp|105727, Mlp|105729, Mlp|105730, Mlp|105734, Mlp|106587, Mlp|107611, Mlp|108970, Mlp|109156, Mlp|109590, Mlp|109706, Mlp|111536, Mlp|111951, Mlp|113448, Mlp|113624, Mlp|115338, Mlp|116847, Mlp|51484, Mlp|52694, Mlp|61074, Mlp|70401, Mlp|70868, Mlp|79453, Mlp|86587, Mlp|87978, Mlp|92231, Mlp|92240, Mlp|93489	Pst|1175, Pst|12911, Pst|13915, Pst|15173, Pst|15190, Pst|15414, Pst|15421, Pst|15600, Pst|3629, Pst|5103, Pst|5105, Pst|5631, Pst|59, Pst|9067, Pst|9564, Pst|9588, Pst|9589	Uvf|g10389.t1, Uvf|g13168.t1, Uvf|g14973.t1, Uvf|g16299.t1, Uvf|g17357.t1, Uvf|g5038.t1, Uvf|g5325.t1, Uvf|g5709.t1, Uvf|g9926.t1	Min|2458, Min|6795, Min|6817, Min|7060	Mld|1390, Mld|3720, Mld|5419	Msd|08061, Msd|11191, Msd|11631	Cla|3698, Cla|3699	Cmi|209348, Cmi|56777, Cmi|56791	Eyn|1203, Eyn|6529	Gan|1374, Gan|2670	Lcr|300604, Lcr|301737	Rgr|53614, Rgr|56589	Sro|2074, Sro|2297	Ain|176561, Ain|269090		Pan|79850
OG0000039	Aps|g10200.t1, Aps|g1026.t2, Aps|g10870.t1, Aps|g10871.t1, Aps|g11755.t1, Aps|g1221.t1, Aps|g12391.t1, Aps|g12392.t1, Aps|g14674.t1, Aps|g14844.t1, Aps|g14845.t1, Aps|g14950.t1, Aps|g15002.t1, Aps|g15255.t1, Aps|g15256.t1, Aps|g16500.t1, Aps|g16819.t1, Aps|g17715.t1, Aps|g17716.t1, Aps|g17883.t1, Aps|g18747.t1, Aps|g19051.t1, Aps|g22139.t1, Aps|g22874.t1, Aps|g23322.t1, Aps|g23876.t1, Aps|g24316.…	Cqf|50211, Cqf|54466	Hvs|g11975.t1, Hvs|g11976.t1, Hvs|g14762.t1, Hvs|g14763.t1, Hvs|g16063.t1, Hvs|g16064.t1, Hvs|g161.t1, Hvs|g162.t1, Hvs|g163.t1, Hvs|g16302.t1, Hvs|g16303.t1, Hvs|g16933.t1, Hvs|g16934.t1, Hvs|g16935.t1, Hvs|g17335.t1, Hvs|g17336.t1, Hvs|g4258.t1, Hvs|g4259.t1, Hvs|g4416.t2, Hvs|g4444.t1, Hvs|g5809.t1, Hvs|g5810.t1, Hvs|g5811.t1, Hvs|g6313.t1, Hvs|g6314.t1, Hvs|g6315.t1, Hvs|g7186.t1, Hvs|g7436.t…	Mlp|66244, Mlp|84925, Mlp|86839, Mlp|90925, Mlp|91315, Mlp|93856	Pst|12508, Pst|14369, Pst|14385, Pst|14848, Pst|19671, Pst|3511, Pst|4199, Pst|6736, Pst|8051, Pst|8231	Uvf|g10295.t1, Uvf|g11075.t1, Uvf|g1136.t3, Uvf|g1203.t1, Uvf|g12133.t1, Uvf|g12448.t1, Uvf|g12794.t1, Uvf|g13023.t1, Uvf|g13208.t2, Uvf|g13549.t1, Uvf|g13934.t1, Uvf|g14623.t1, Uvf|g14886.t1, Uvf|g15142.t1, Uvf|g15348.t1, Uvf|g15367.t1, Uvf|g15562.t1, Uvf|g15580.t1, Uvf|g15967.t1, Uvf|g1609.t1, Uvf|g1625.t1, Uvf|g17425.t1, Uvf|g17426.t1, Uvf|g17576.t1, Uvf|g17583.t1, Uvf|g17921.t1, Uvf|g18150.t1…
OG0000040						Uvf|g10.t1, Uvf|g1012.t1, Uvf|g10177.t1, Uvf|g10361.t1, Uvf|g10421.t1, Uvf|g10980.t1, Uvf|g10992.t1, Uvf|g11247.t1, Uvf|g11353.t1, Uvf|g11492.t1, Uvf|g11514.t1, Uvf|g11641.t1, Uvf|g11743.t1, Uvf|g11897.t1, Uvf|g12137.t1, Uvf|g12361.t1, Uvf|g12385.t1, Uvf|g12629.t1, Uvf|g12725.t1, Uvf|g12740.t1, Uvf|g12797.t1, Uvf|g12961.t1, Uvf|g13233.t1, Uvf|g13355.t1, Uvf|g13483.t1, Uvf|g1351.t1, Uvf|g13595.t1,…
OG0000041					Pst|3466	Uvf|g10331.t1, Uvf|g1043.t1, Uvf|g10569.t1, Uvf|g10640.t1, Uvf|g10641.t1, Uvf|g1097.t1, Uvf|g1099.t1, Uvf|g11048.t1, Uvf|g11068.t2, Uvf|g11183.t1, Uvf|g11436.t1, Uvf|g11437.t1, Uvf|g11454.t1, Uvf|g11490.t1, Uvf|g11817.t1, Uvf|g12002.t2, Uvf|g12077.t1, Uvf|g12565.t1, Uvf|g12810.t1, Uvf|g13197.t2, Uvf|g13286.t1, Uvf|g13319.t1, Uvf|g1369.t1, Uvf|g1370.t1, Uvf|g13739.t1, Uvf|g13816.t1, Uvf|g13878.t1,…
OG0000042	Aps|g10029.t1, Aps|g10199.t1, Aps|g10302.t1, Aps|g10308.t1, Aps|g10322.t1, Aps|g10725.t1, Aps|g10883.t1, Aps|g10983.t1, Aps|g11026.t1, Aps|g11201.t1, Aps|g11981.t1, Aps|g12068.t1, Aps|g12418.t1, Aps|g12802.t1, Aps|g12890.t1, Aps|g12931.t1, Aps|g12979.t1, Aps|g12992.t1, Aps|g13397.t1, Aps|g13783.t1, Aps|g1399.t1, Aps|g14517.t1, Aps|g14729.t1, Aps|g15.t1, Aps|g15003.t1, Aps|g15070.t1, Aps|g15182.t1…
OG0000043					Pst|10485, Pst|10487, Pst|10489, Pst|10501, Pst|10502, Pst|10503, Pst|10506, Pst|10826, Pst|10880, Pst|11030, Pst|11117, Pst|11119, Pst|11121, Pst|11122, Pst|11123, Pst|11214, Pst|11252, Pst|1247, Pst|1259, Pst|1260, Pst|12967, Pst|141, Pst|14460, Pst|1473, Pst|14798, Pst|15070, Pst|15079, Pst|15080, Pst|15082, Pst|15083, Pst|15100, Pst|15114, Pst|15115, Pst|15362, Pst|15363, Pst|15364, Pst|15559…	Uvf|g5000.t1, Uvf|g7014.t1
OG0000044	Aps|g10893.t1, Aps|g10932.t1, Aps|g16691.t2, Aps|g17062.t1, Aps|g22482.t1, Aps|g27348.t1, Aps|g27349.t1, Aps|g29766.t1, Aps|g3183.t1, Aps|g5748.t1, Aps|g6387.t1, Aps|g642.t1, Aps|g804.t1	Cqf|100103, Cqf|100748, Cqf|100990, Cqf|101402, Cqf|101498, Cqf|101707, Cqf|102538, Cqf|103320, Cqf|103619, Cqf|103704, Cqf|103889, Cqf|104448, Cqf|105043, Cqf|105622, Cqf|105736, Cqf|105835, Cqf|106762, Cqf|108667, Cqf|108725, Cqf|109423, Cqf|109430, Cqf|136463, Cqf|154096, Cqf|15511, Cqf|15899, Cqf|165301, Cqf|17701, Cqf|187320, Cqf|20627, Cqf|210520, Cqf|264058, Cqf|35129, Cqf|36036, Cqf|37994…
OG0000045	Aps|g10477.t1, Aps|g10503.t1, Aps|g10518.t1, Aps|g1088.t1, Aps|g10913.t1, Aps|g1298.t1, Aps|g13280.t1, Aps|g13413.t1, Aps|g13804.t1, Aps|g14161.t1, Aps|g14879.t1, Aps|g1490.t1, Aps|g1504.t1, Aps|g15359.t1, Aps|g15391.t1, Aps|g15652.t1, Aps|g15721.t1, Aps|g15981.t1, Aps|g16036.t1, Aps|g1691.t1, Aps|g17187.t1, Aps|g18357.t1, Aps|g18358.t1, Aps|g18426.t1, Aps|g18705.t1, Aps|g18771.t1, Aps|g18774.t1,…
OG0000046	Aps|g14789.t1, Aps|g1787.t1, Aps|g1811.t1, Aps|g20935.t1, Aps|g24688.t1, Aps|g28372.t1, Aps|g3672.t1, Aps|g5455.t1, Aps|g5458.t1	Cqf|134529, Cqf|156395, Cqf|41246, Cqf|650124, Cqf|663247, Cqf|665598, Cqf|671278, Cqf|687237	Hvs|g1579.t1, Hvs|g16289.t1, Hvs|g2129.t1, Hvs|g2622.t1, Hvs|g2780.t1, Hvs|g4453.t1, Hvs|g7560.t1, Hvs|g7569.t1, Hvs|g8903.t1, Hvs|g9414.t1	Mlp|32353, Mlp|32803, Mlp|37606, Mlp|41076, Mlp|61640, Mlp|72672, Mlp|86392, Mlp|86926	Pst|11819, Pst|16323, Pst|20286, Pst|3282, Pst|4592, Pst|5348, Pst|8138, Pst|9210	Uvf|g10887.t1, Uvf|g11580.t1, Uvf|g13674.t1, Uvf|g14167.t1, Uvf|g15299.t1, Uvf|g1922.t1, Uvf|g5426.t1	Min|2879, Min|2914, Min|3059, Min|3077, Min|320, Min|336, Min|3938, Min|4003, Min|7111	Mld|2712, Mld|2713, Mld|328, Mld|340, Mld|3779, Mld|3940, Mld|4717, Mld|5012, Mld|6575, Mld|6593	Msd|07974, Msd|07999, Msd|09310, Msd|09350, Msd|09649, Msd|09662, Msd|09842, Msd|09926, Msd|10291	Cla|2523, Cla|2530, Cla|2997, Cla|8535, Cla|8644, Cla|9218	Cmi|149763, Cmi|154103, Cmi|157792, Cmi|184538, Cmi|91157	Eyn|6232, Eyn|6257, Eyn|6944, Eyn|6987, Eyn|7065, Eyn|7911	Gan|2293, Gan|2899, Gan|7722	Lcr|269635, Lcr|302056, Lcr|306810, Lcr|306837, Lcr|307348, Lcr|308130, Lcr|310709	Rgr|16077, Rgr|16612, Rgr|43608, Rgr|44683, Rgr|44900, Rgr|47737, Rgr|65198	Sro|2069, Sro|2071, Sro|4247, Sro|4291, Sro|5909	Ain|237339, Ain|265750, Ain|267371	Mgl|1172, Mgl|3513, Mgl|523	Pan|82254, Pan|82863
OG0000047	Aps|g10348.t1, Aps|g10868.t1, Aps|g11007.t1, Aps|g11370.t1, Aps|g11490.t1, Aps|g11491.t1, Aps|g11510.t1, Aps|g11527.t1, Aps|g11529.t1, Aps|g11839.t1, Aps|g11893.t1, Aps|g1199.t1, Aps|g12037.t1, Aps|g1207.t1, Aps|g12162.t1, Aps|g1233.t1, Aps|g12688.t1, Aps|g12700.t1, Aps|g12714.t1, Aps|g12732.t1, Aps|g12932.t1, Aps|g14302.t1, Aps|g14500.t1, Aps|g14638.t1, Aps|g15090.t1, Aps|g15619.t1, Aps|g15623.t…
OG0000048	Aps|g11750.t1, Aps|g12830.t1, Aps|g12835.t1, Aps|g13933.t1, Aps|g1703.t1, Aps|g1728.t1, Aps|g1729.t1, Aps|g17389.t1, Aps|g28507.t1, Aps|g28866.t1, Aps|g28924.t1, Aps|g28925.t1, Aps|g28931.t1, Aps|g6377.t1, Aps|g9646.t1	Cqf|106890, Cqf|44027, Cqf|52279, Cqf|564078, Cqf|651677, Cqf|664942, Cqf|72321, Cqf|72322, Cqf|99237	Hvs|g11178.t1, Hvs|g13413.t1, Hvs|g13481.t1, Hvs|g2153.t1, Hvs|g2445.t1, Hvs|g3011.t1, Hvs|g5049.t1, Hvs|g627.t1, Hvs|g7716.t1, Hvs|g7972.t1, Hvs|g8801.t1	Mlp|34045, Mlp|36162, Mlp|36184, Mlp|37139, Mlp|38039, Mlp|41039, Mlp|49500, Mlp|51018, Mlp|69955, Mlp|72195, Mlp|90273	Pst|10456, Pst|11611, Pst|12881, Pst|12884, Pst|14236, Pst|14963, Pst|14964, Pst|2719, Pst|6168	Uvf|g13726.t1, Uvf|g16854.t1, Uvf|g18460.t1, Uvf|g4148.t1, Uvf|g5825.t1, Uvf|g6312.t1, Uvf|g8887.t1	Min|1121, Min|1277, Min|1624	Mld|2109, Mld|3519, Mld|4935	Msd|00591, Msd|07549, Msd|08683	Cla|282, Cla|6557	Cmi|164424, Cmi|184908	Eyn|1605, Eyn|2049, Eyn|600	Gan|1001, Gan|5028, Gan|6644, Gan|6645, Gan|848, Gan|849	Lcr|277329, Lcr|298294, Lcr|304175, Lcr|304683, Lcr|304734, Lcr|305602, Lcr|309371, Lcr|320648, Lcr|344198, Lcr|352414	Rgr|16453, Rgr|40232, Rgr|42423, Rgr|42994, Rgr|48082, Rgr|48801, Rgr|66917	Sro|1897, Sro|4423, Sro|7790, Sro|7957, Sro|7959	Ain|125288, Ain|233218, Ain|237788, Ain|267104, Ain|268951, Ain|46217	Mgl|1254, Mgl|3337	Pan|78921, Pan|81660, Pan|81661, Pan|82494, Pan|82852, Pan|83327, Pan|83746
OG0000049						Uvf|g10086.t1, Uvf|g10156.t1, Uvf|g1032.t1, Uvf|g10440.t1, Uvf|g10459.t1, Uvf|g10764.t1, Uvf|g10988.t1, Uvf|g11154.t1, Uvf|g11177.t2, Uvf|g11328.t1, Uvf|g1137.t1, Uvf|g115.t1, Uvf|g11839.t3, Uvf|g11906.t1, Uvf|g12068.t1, Uvf|g12370.t1, Uvf|g12371.t1, Uvf|g12405.t1, Uvf|g12461.t1, Uvf|g12522.t1, Uvf|g12880.t1, Uvf|g12951.t1, Uvf|g13022.t1, Uvf|g13138.t1, Uvf|g13153.t1, Uvf|g13405.t1, Uvf|g13467.t1…
OG0000050	Aps|g10231.t1, Aps|g10811.t1, Aps|g11225.t1, Aps|g11325.t1, Aps|g11587.t1, Aps|g11748.t1, Aps|g12122.t1, Aps|g12173.t1, Aps|g1218.t1, Aps|g12308.t1, Aps|g12508.t1, Aps|g12612.t1, Aps|g12863.t1, Aps|g1295.t1, Aps|g13311.t1, Aps|g13522.t1, Aps|g13601.t1, Aps|g13811.t1, Aps|g13906.t1, Aps|g14378.t1, Aps|g150.t1, Aps|g15178.t1, Aps|g15216.t1, Aps|g15239.t1, Aps|g15365.t1, Aps|g16120.t1, Aps|g16928.t1…
OG0000051			Hvs|g12356.t1, Hvs|g13135.t1, Hvs|g13957.t1, Hvs|g17375.t1, Hvs|g18071.t1, Hvs|g6277.t1, Hvs|g8763.t1			Uvf|g9045.t1	Min|1029, Min|1165, Min|1167, Min|1184, Min|1259, Min|1260, Min|1415, Min|1479, Min|1682, Min|1872, Min|1929, Min|1933, Min|1936, Min|1964, Min|1966, Min|1970, Min|1972, Min|2264, Min|2359, Min|2405, Min|2669, Min|270, Min|2700, Min|2839, Min|2949, Min|2975, Min|3045, Min|3136, Min|3247, Min|3267, Min|3272, Min|3347, Min|3429, Min|3535, Min|3561, Min|358, Min|3663, Min|3740, Min|3860, Min|4041, M…	Mld|5563	Msd|00315, Msd|01219, Msd|01494, Msd|02200, Msd|02250, Msd|03551, Msd|03631, Msd|03694, Msd|03987, Msd|04247, Msd|05362, Msd|06111, Msd|06303, Msd|06387, Msd|06398, Msd|06470, Msd|06555, Msd|07608, Msd|07812, Msd|08171, Msd|08172, Msd|08406, Msd|09706, Msd|09811, Msd|09897, Msd|10209, Msd|10218, Msd|11956, Msd|12028, Msd|12638, Msd|12890, Msd|13176			Eyn|5070, Eyn|5305, Eyn|5687, Eyn|7659
OG0000052								Mld|959	Msd|00149, Msd|00255, Msd|00314, Msd|00343, Msd|00903, Msd|00904, Msd|01241, Msd|02011, Msd|02014, Msd|02552, Msd|02556, Msd|03055, Msd|03160, Msd|04019, Msd|04372, Msd|04491, Msd|04818, Msd|04829, Msd|04831, Msd|05094, Msd|05586, Msd|05587, Msd|06794, Msd|07048, Msd|07076, Msd|07078, Msd|07339, Msd|07390, Msd|07391, Msd|07397, Msd|07398, Msd|07426, Msd|07696, Msd|07715, Msd|08292, Msd|08320, Msd…
OG0000053	Aps|g16152.t1, Aps|g16153.t1, Aps|g16154.t1, Aps|g16159.t1, Aps|g7104.t1, Aps|g7969.t1	Cqf|42346, Cqf|43986, Cqf|49034, Cqf|56921, Cqf|722443, Cqf|83232, Cqf|90447	Hvs|g10741.t1, Hvs|g13234.t1, Hvs|g13341.t1, Hvs|g13432.t2, Hvs|g14404.t1, Hvs|g5090.t1, Hvs|g5224.t1, Hvs|g7549.t1	Mlp|103476, Mlp|109321, Mlp|110053, Mlp|23814, Mlp|32695, Mlp|92297	Pst|17061, Pst|17062, Pst|2267, Pst|4210, Pst|4211, Pst|5972	Uvf|g14497.t1, Uvf|g15363.t1, Uvf|g18133.t1	Min|6932, Min|6970, Min|7010, Min|7071, Min|7073, Min|7075, Min|7077, Min|7238	Mld|1847, Mld|1850, Mld|1852, Mld|2167, Mld|3600, Mld|3639, Mld|3668, Mld|3669	Msd|06764, Msd|08039, Msd|08042, Msd|08044, Msd|08121, Msd|08167, Msd|08215, Msd|09945, Msd|10382, Msd|12411	Cla|4459, Cla|8472, Cla|8473, Cla|8545, Cla|8546, Cla|8848	Cmi|142795, Cmi|142953, Cmi|143122, Cmi|147457, Cmi|147917, Cmi|148029, Cmi|169373, Cmi|181672	Eyn|26, Eyn|417, Eyn|6621, Eyn|7213, Eyn|7252, Eyn|8449, Eyn|8519	Gan|1169, Gan|1185, Gan|1328, Gan|1330, Gan|1400, Gan|7740	Lcr|262526, Lcr|289383, Lcr|300478, Lcr|300587, Lcr|301562, Lcr|323730, Lcr|350364, Lcr|350444	Rgr|14530, Rgr|15178, Rgr|15250, Rgr|36803, Rgr|44503, Rgr|53668, Rgr|53715, Rgr|55105, Rgr|5997	Sro|2033, Sro|2391, Sro|2455, Sro|2464, Sro|2473, Sro|2588, Sro|5874			Pan|84723
OG0000054									Msd|00107, Msd|00293, Msd|00295, Msd|00298, Msd|00300, Msd|00470, Msd|00901, Msd|00905, Msd|01240, Msd|02455, Msd|02554, Msd|02956, Msd|03571, Msd|03920, Msd|03932, Msd|04017, Msd|04404, Msd|04407, Msd|04410, Msd|04413, Msd|04848, Msd|04960, Msd|05594, Msd|05829, Msd|07047, Msd|07072, Msd|07077, Msd|07079, Msd|07338, Msd|07394, Msd|07396, Msd|07428, Msd|07504, Msd|07698, Msd|07701, Msd|07726, Msd…
OG0000055	Aps|g10343.t1, Aps|g10579.t1, Aps|g10945.t1, Aps|g11113.t1, Aps|g11167.t1, Aps|g11385.t1, Aps|g11897.t1, Aps|g12007.t1, Aps|g1215.t1, Aps|g12558.t1, Aps|g1331.t1, Aps|g13452.t1, Aps|g14034.t1, Aps|g14079.t1, Aps|g14153.t1, Aps|g14179.t1, Aps|g14556.t1, Aps|g14626.t1, Aps|g14828.t1, Aps|g14829.t1, Aps|g15311.t1, Aps|g1545.t1, Aps|g1612.t1, Aps|g16139.t1, Aps|g16861.t1, Aps|g17795.t1, Aps|g17798.t1…
OG0000056			Hvs|g10033.t1, Hvs|g10237.t1, Hvs|g10256.t1, Hvs|g10381.t1, Hvs|g1052.t1, Hvs|g10736.t1, Hvs|g10880.t1, Hvs|g10966.t1, Hvs|g1129.t1, Hvs|g11342.t1, Hvs|g11378.t1, Hvs|g1140.t1, Hvs|g11592.t1, Hvs|g11599.t1, Hvs|g11649.t1, Hvs|g11656.t1, Hvs|g11697.t1, Hvs|g11737.t1, Hvs|g11820.t1, Hvs|g11854.t1, Hvs|g11945.t1, Hvs|g12151.t1, Hvs|g12291.t1, Hvs|g1230.t1, Hvs|g12683.t1, Hvs|g12746.t1, Hvs|g13100.t1…		Pst|1091
OG0000057			Hvs|g10022.t1, Hvs|g10494.t1, Hvs|g10746.t1, Hvs|g10784.t1, Hvs|g11274.t1, Hvs|g11461.t1, Hvs|g11558.t1, Hvs|g12057.t1, Hvs|g12058.t1, Hvs|g12059.t1, Hvs|g12127.t1, Hvs|g1226.t1, Hvs|g12416.t1, Hvs|g12449.t1, Hvs|g12480.t1, Hvs|g12481.t1, Hvs|g12547.t1, Hvs|g12578.t1, Hvs|g12730.t1, Hvs|g12771.t1, Hvs|g12813.t1, Hvs|g12889.t1, Hvs|g12936.t1, Hvs|g12996.t1, Hvs|g13340.t1, Hvs|g13557.t1, Hvs|g13558…
OG0000058	Aps|g18918.t1, Aps|g24395.t2, Aps|g28590.t1, Aps|g28596.t1, Aps|g4199.t1	Cqf|100469, Cqf|104434, Cqf|53660, Cqf|691971	Hvs|g14656.t1, Hvs|g17710.t1, Hvs|g6517.t1, Hvs|g8519.t1, Hvs|g9446.t1, Hvs|g979.t1	Mlp|105203, Mlp|106432, Mlp|109356, Mlp|110127, Mlp|111674, Mlp|112982, Mlp|112983, Mlp|117051, Mlp|31298, Mlp|35844, Mlp|37444, Mlp|37873, Mlp|48366, Mlp|63115, Mlp|68830, Mlp|76627, Mlp|78777, Mlp|85030, Mlp|89562, Mlp|94903, Mlp|94904, Mlp|94905	Pst|10203, Pst|10213, Pst|2647, Pst|2648	Uvf|g16265.t1, Uvf|g3216.t1	Min|209, Min|2749	Mld|5863, Mld|6696	Msd|05548, Msd|07819	Cla|1941, Cla|2547, Cla|3885, Cla|5175, Cla|6443, Cla|7789, Cla|7790, Cla|7791	Cmi|11538, Cmi|165139, Cmi|56175	Eyn|1309, Eyn|4623, Eyn|4926, Eyn|736	Gan|1875, Gan|3616, Gan|7202	Lcr|258738, Lcr|263578, Lcr|304586, Lcr|327846, Lcr|334439, Lcr|334440, Lcr|341710, Lcr|347184, Lcr|348004, Lcr|348805, Lcr|351099	Rgr|14907, Rgr|18138, Rgr|47736, Rgr|47745, Rgr|48138, Rgr|51017	Sro|2610, Sro|2611, Sro|3765, Sro|4565, Sro|521, Sro|7628	Ain|199121, Ain|220390, Ain|265449, Ain|267071, Ain|267585, Ain|267627, Ain|269627, Ain|269853, Ain|292038, Ain|297766, Ain|300520, Ain|302605, Ain|304109	Mgl|4038	Pan|79389, Pan|80818, Pan|83288, Pan|85104
OG0000059	Aps|g10077.t1, Aps|g11400.t1, Aps|g116.t1, Aps|g17591.t1, Aps|g18124.t1, Aps|g18506.t1, Aps|g21067.t1, Aps|g22074.t1, Aps|g23883.t1, Aps|g23886.t1, Aps|g2941.t1, Aps|g3402.t1, Aps|g4387.t1, Aps|g4862.t1, Aps|g690.t1, Aps|g8098.t1, Aps|g9176.t1, Aps|g9196.t1, Aps|g9201.t1	Cqf|16807, Cqf|178693, Cqf|18627, Cqf|20231, Cqf|23853, Cqf|42706, Cqf|46420, Cqf|48326, Cqf|52649, Cqf|668184, Cqf|684457, Cqf|93867	Hvs|g11009.t1, Hvs|g11419.t1, Hvs|g11441.t1, Hvs|g11701.t1, Hvs|g11769.t1, Hvs|g12424.t1, Hvs|g12826.t1, Hvs|g13177.t1, Hvs|g1366.t1, Hvs|g14222.t1, Hvs|g14875.t1, Hvs|g15382.t1, Hvs|g16740.t1, Hvs|g1771.t2, Hvs|g17919.t1, Hvs|g18172.t1, Hvs|g2010.t1, Hvs|g2248.t1, Hvs|g2331.t1, Hvs|g2812.t1, Hvs|g3734.t1, Hvs|g418.t1, Hvs|g441.t1, Hvs|g5062.t1, Hvs|g573.t1, Hvs|g5826.t1, Hvs|g6485.t2, Hvs|g6985.…	Mlp|56975	Pst|13703, Pst|13719, Pst|18689, Pst|20012, Pst|2030, Pst|2285, Pst|3537, Pst|4305, Pst|9159, Pst|9173	Uvf|g10575.t1, Uvf|g11470.t1, Uvf|g11851.t1, Uvf|g12861.t1, Uvf|g13784.t1, Uvf|g13980.t1, Uvf|g15291.t1, Uvf|g17970.t1, Uvf|g17980.t1, Uvf|g1998.t1, Uvf|g2.t1, Uvf|g2093.t1, Uvf|g2117.t1, Uvf|g2827.t1, Uvf|g3181.t1, Uvf|g3544.t1, Uvf|g3965.t1, Uvf|g4491.t1, Uvf|g6098.t1, Uvf|g619.t1, Uvf|g6224.t1, Uvf|g64.t1, Uvf|g7573.t1, Uvf|g7864.t1, Uvf|g8504.t1, Uvf|g8885.t1, Uvf|g8991.t1, Uvf|g919.t1
OG0000060	Aps|g13760.t1, Aps|g14211.t1, Aps|g14215.t1, Aps|g17529.t1, Aps|g18078.t1, Aps|g22555.t1, Aps|g23282.t1, Aps|g381.t1, Aps|g5698.t1, Aps|g5699.t1, Aps|g579.t1, Aps|g7040.t1, Aps|g7255.t1, Aps|g7971.t1, Aps|g8473.t1, Aps|g9855.t1, Aps|g9856.t1		Hvs|g10509.t1, Hvs|g15215.t1, Hvs|g6772.t1		Pst|19630, Pst|20236, Pst|3600, Pst|7806, Pst|8931	Uvf|g13828.t1, Uvf|g13883.t1, Uvf|g14030.t1, Uvf|g15181.t1, Uvf|g15776.t1, Uvf|g4280.t1, Uvf|g5086.t1, Uvf|g5138.t1, Uvf|g5388.t1, Uvf|g7002.t1	Min|169, Min|1922, Min|1923, Min|1931, Min|1947, Min|1948, Min|2945, Min|3074, Min|3168, Min|3793, Min|3798, Min|3799, Min|7065, Min|7066, Min|7067		Msd|00283, Msd|00547, Msd|00632, Msd|01276, Msd|01277, Msd|01882, Msd|01957, Msd|02106, Msd|02111, Msd|02208, Msd|02381, Msd|03110, Msd|03124, Msd|03639, Msd|03894, Msd|04106, Msd|04107, Msd|04128, Msd|04156, Msd|04700, Msd|04748, Msd|05426, Msd|05597, Msd|06305, Msd|06320, Msd|06411, Msd|06557, Msd|06598, Msd|07554, Msd|07674, Msd|07678, Msd|07823, Msd|07824, Msd|09537, Msd|09573, Msd|09704, Msd…
OG0000061	Aps|g16374.t1, Aps|g16375.t1, Aps|g16398.t1, Aps|g2667.t1, Aps|g2668.t1, Aps|g30518.t1, Aps|g5557.t1	Cqf|41489, Cqf|44570, Cqf|45020, Cqf|50677, Cqf|58749, Cqf|667808, Cqf|670634, Cqf|67552, Cqf|71355, Cqf|714146, Cqf|89508, Cqf|90504	Hvs|g11070.t1, Hvs|g11499.t1, Hvs|g12869.t1, Hvs|g14553.t1, Hvs|g1714.t1, Hvs|g17151.t1, Hvs|g2276.t1, Hvs|g332.t1, Hvs|g9858.t1	Mlp|105630, Mlp|107483, Mlp|118560, Mlp|86271, Mlp|86467, Mlp|87588, Mlp|87906, Mlp|87910, Mlp|88746	Pst|10305, Pst|10307, Pst|1222, Pst|14442, Pst|14459, Pst|15262, Pst|1558, Pst|18684, Pst|18686, Pst|5827, Pst|7495, Pst|7510	Uvf|g10128.t1, Uvf|g11860.t1, Uvf|g17584.t1, Uvf|g4379.t1, Uvf|g6721.t1, Uvf|g9080.t1	Min|4093, Min|4094, Min|4515, Min|4517, Min|4518, Min|4519, Min|4908, Min|531, Min|5387, Min|5388, Min|7364, Min|7941	Mld|158, Mld|159, Mld|2880, Mld|2881, Mld|3210, Mld|3344, Mld|3410, Mld|3411, Mld|4804, Mld|6425, Mld|6426	Msd|00871, Msd|01663, Msd|02205, Msd|03461, Msd|03462, Msd|04805, Msd|04806, Msd|06822, Msd|09507, Msd|09509					Lcr|293162, Lcr|306518, Lcr|321532, Lcr|333275	Rgr|39164, Rgr|46607, Rgr|52165, Rgr|65566	Sro|1981, Sro|2012, Sro|2025	Ain|235517, Ain|273788, Ain|285124, Ain|285125		Pan|79385, Pan|82377
OG0000062	Aps|g10112.t1, Aps|g10540.t1, Aps|g10775.t1, Aps|g11173.t1, Aps|g11329.t1, Aps|g11401.t1, Aps|g11756.t1, Aps|g12066.t1, Aps|g1235.t1, Aps|g12580.t1, Aps|g12657.t1, Aps|g1286.t1, Aps|g12998.t1, Aps|g13907.t1, Aps|g14202.t1, Aps|g14404.t1, Aps|g14407.t1, Aps|g14659.t1, Aps|g14876.t1, Aps|g14919.t1, Aps|g15121.t1, Aps|g15247.t1, Aps|g15341.t1, Aps|g15379.t1, Aps|g15556.t1, Aps|g15614.t1, Aps|g15751.…
OG0000063		Cqf|43119, Cqf|49336, Cqf|51507, Cqf|679804, Cqf|679907, Cqf|714962, Cqf|93758		Mlp|56008	Pst|10250, Pst|10365, Pst|10478, Pst|10479, Pst|10482, Pst|10540, Pst|10793, Pst|10794, Pst|10965, Pst|1124, Pst|11428, Pst|11856, Pst|11956, Pst|12112, Pst|12507, Pst|12682, Pst|1318, Pst|13460, Pst|13668, Pst|13721, Pst|13787, Pst|14341, Pst|14362, Pst|14364, Pst|15140, Pst|15141, Pst|15142, Pst|1533, Pst|15505, Pst|15688, Pst|16124, Pst|16561, Pst|16562, Pst|16677, Pst|16679, Pst|17702, Pst|18…	Uvf|g11613.t1, Uvf|g11871.t1, Uvf|g13692.t1, Uvf|g14850.t1, Uvf|g14951.t1, Uvf|g2358.t1, Uvf|g2732.t1, Uvf|g4543.t2, Uvf|g5204.t1, Uvf|g6732.t1, Uvf|g821.t1								Lcr|265810
OG0000064	Aps|g10660.t1, Aps|g11267.t1, Aps|g11471.t1, Aps|g11498.t1, Aps|g11506.t1, Aps|g1154.t1, Aps|g1155.t1, Aps|g1156.t1, Aps|g11844.t1, Aps|g11845.t1, Aps|g11877.t1, Aps|g12036.t1, Aps|g12325.t1, Aps|g12329.t1, Aps|g12410.t1, Aps|g12674.t1, Aps|g12675.t1, Aps|g12686.t1, Aps|g12715.t1, Aps|g12733.t1, Aps|g12734.t1, Aps|g13494.t1, Aps|g1404.t1, Aps|g14436.t1, Aps|g14476.t1, Aps|g14480.t1, Aps|g14481.t1…
OG0000065			Hvs|g7946.t1				Min|4443, Min|590, Min|592, Min|6423, Min|7163		Msd|00261, Msd|00264, Msd|00304, Msd|00309, Msd|00311, Msd|00323, Msd|00813, Msd|00818, Msd|01106, Msd|01337, Msd|02060, Msd|02571, Msd|03759, Msd|03801, Msd|03898, Msd|03990, Msd|03991, Msd|04317, Msd|04330, Msd|04331, Msd|04336, Msd|04375, Msd|04376, Msd|04378, Msd|04379, Msd|04397, Msd|04402, Msd|04692, Msd|05337, Msd|05455, Msd|05576, Msd|05579, Msd|05580, Msd|06036, Msd|06275, Msd|06346, Msd…							Sro|8349
OG0000066	Aps|g19804.t1, Aps|g19857.t1, Aps|g21255.t1, Aps|g23952.t1, Aps|g6997.t1, Aps|g8308.t1	Cqf|55639, Cqf|649729, Cqf|650767, Cqf|661274, Cqf|662671, Cqf|90856	Hvs|g11692.t1, Hvs|g11723.t1, Hvs|g1175.t1, Hvs|g11833.t1, Hvs|g12243.t1, Hvs|g8483.t1	Mlp|106888, Mlp|112822, Mlp|115370, Mlp|30020, Mlp|30559, Mlp|37272, Mlp|53182, Mlp|89962	Pst|15438, Pst|16403, Pst|18352, Pst|18858, Pst|5183, Pst|7	Uvf|g1754.t1, Uvf|g974.t1	Min|2621, Min|3510, Min|3698, Min|5774, Min|7594	Mld|2303, Mld|4011, Mld|4573, Mld|4658, Mld|542	Msd|05157, Msd|05705, Msd|07318, Msd|09194, Msd|11277	Cla|1784, Cla|262, Cla|3057, Cla|3813, Cla|3924, Cla|637	Cmi|150776, Cmi|166426, Cmi|173061, Cmi|30657, Cmi|61497	Eyn|153, Eyn|154, Eyn|4603, Eyn|6313, Eyn|6595	Gan|2417, Gan|3331, Gan|4903, Gan|5218, Gan|5854	Lcr|284338, Lcr|292128, Lcr|301156, Lcr|330525, Lcr|349345	Rgr|17434, Rgr|30700, Rgr|42601, Rgr|51188, Rgr|65265	Sro|1398, Sro|1617, Sro|4152, Sro|6430, Sro|6431, Sro|8418	Ain|228714, Ain|255022, Ain|260004, Ain|274425, Ain|285910	Mgl|3613, Mgl|853, Mgl|855	Pan|80163, Pan|81639, Pan|83255, Pan|84544
OG0000067	Aps|g10571.t1, Aps|g10607.t1, Aps|g15285.t1, Aps|g15289.t1, Aps|g18147.t1, Aps|g19789.t1, Aps|g19798.t1, Aps|g23587.t1, Aps|g2413.t1, Aps|g2436.t1, Aps|g2446.t1, Aps|g2458.t1, Aps|g29261.t1, Aps|g5659.t1, Aps|g5671.t1	Cqf|100817, Cqf|107180, Cqf|110356, Cqf|136569, Cqf|40904, Cqf|41783, Cqf|41821, Cqf|430845, Cqf|430907, Cqf|49918, Cqf|61041, Cqf|64078, Cqf|649944, Cqf|651506, Cqf|662181, Cqf|668104, Cqf|66949, Cqf|695140, Cqf|706484, Cqf|714297, Cqf|715233, Cqf|722218, Cqf|722233, Cqf|76332	Hvs|g10374.t1, Hvs|g11771.t1, Hvs|g12077.t1, Hvs|g12078.t1, Hvs|g12380.t1, Hvs|g13094.t1, Hvs|g15153.t1, Hvs|g16090.t1, Hvs|g16575.t1, Hvs|g3088.t1, Hvs|g3093.t1, Hvs|g4602.t1, Hvs|g4719.t1, Hvs|g6785.t1	Mlp|104347, Mlp|105011, Mlp|105821, Mlp|108752, Mlp|113831, Mlp|52166, Mlp|62289, Mlp|63731, Mlp|66238, Mlp|70896, Mlp|72983, Mlp|77357, Mlp|85659, Mlp|86274, Mlp|91075, Mlp|91542, Mlp|94651, Mlp|96159	Pst|11444, Pst|1572, Pst|1598, Pst|16292, Pst|16303, Pst|16313, Pst|16825, Pst|1703, Pst|17888, Pst|20322, Pst|4195, Pst|4248, Pst|4249, Pst|7416, Pst|7449, Pst|7738, Pst|8990	Uvf|g10802.t1, Uvf|g14573.t1, Uvf|g16996.t1, Uvf|g2578.t1, Uvf|g3046.t1, Uvf|g7215.t1, Uvf|g980.t1, Uvf|g983.t1											Ain|266688
OG0000068					Pst|10239, Pst|10778, Pst|10897, Pst|10925, Pst|11432, Pst|11592, Pst|12315, Pst|12338, Pst|1235, Pst|12386, Pst|13084, Pst|1358, Pst|14092, Pst|14119, Pst|1435, Pst|14365, Pst|15401, Pst|15771, Pst|15872, Pst|16033, Pst|16085, Pst|1613, Pst|16502, Pst|1660, Pst|16728, Pst|16797, Pst|16929, Pst|16982, Pst|17040, Pst|17079, Pst|17098, Pst|17314, Pst|17438, Pst|1784, Pst|17847, Pst|18544, Pst|1903,…	Uvf|g18269.t1, Uvf|g9642.t1								Lcr|314845		Sro|8510
OG0000069																Sro|2490, Sro|2494, Sro|2503, Sro|2504, Sro|2513, Sro|2514, Sro|2532, Sro|2533, Sro|2537, Sro|2538, Sro|2539, Sro|2550, Sro|2551, Sro|2578, Sro|2579, Sro|2580, Sro|2583, Sro|2585, Sro|2603, Sro|2604, Sro|2606, Sro|2607, Sro|2620, Sro|2621, Sro|2623, Sro|2627, Sro|2647, Sro|2655, Sro|2657, Sro|2670, Sro|2677, Sro|4220, Sro|4764, Sro|4768, Sro|4772, Sro|4817, Sro|4818, Sro|4819, Sro|4820, Sro|4828,…
OG0000070	Aps|g11360.t1, Aps|g11915.t1, Aps|g13104.t2, Aps|g13871.t1, Aps|g16337.t1, Aps|g18928.t1, Aps|g19249.t1, Aps|g19768.t1, Aps|g20005.t1, Aps|g20047.t1, Aps|g20951.t2, Aps|g22213.t1, Aps|g23073.t1, Aps|g25625.t1, Aps|g2710.t1, Aps|g28588.t1, Aps|g28885.t1, Aps|g28907.t1, Aps|g29651.t1, Aps|g29775.t1, Aps|g6805.t2, Aps|g7514.t1, Aps|g8089.t1, Aps|g8972.t1	Cqf|24827, Cqf|25334, Cqf|26415, Cqf|33722, Cqf|54218, Cqf|96740	Hvs|g10584.t1, Hvs|g10865.t1, Hvs|g1099.t1, Hvs|g1183.t1, Hvs|g11918.t1, Hvs|g11932.t1, Hvs|g12329.t1, Hvs|g12330.t1, Hvs|g1248.t1, Hvs|g14188.t1, Hvs|g14412.t1, Hvs|g14559.t1, Hvs|g14972.t1, Hvs|g15797.t1, Hvs|g17346.t1, Hvs|g1756.t1, Hvs|g17705.t1, Hvs|g2754.t1, Hvs|g3225.t1, Hvs|g3978.t1, Hvs|g4635.t1, Hvs|g4695.t1, Hvs|g5955.t1, Hvs|g611.t1, Hvs|g6125.t1, Hvs|g6343.t1, Hvs|g6670.t1, Hvs|g7250…	Mlp|111001, Mlp|114077	Pst|14375, Pst|20438	Uvf|g12159.t1, Uvf|g1289.t1, Uvf|g13620.t1, Uvf|g15521.t1, Uvf|g15999.t1, Uvf|g17393.t1, Uvf|g233.t1, Uvf|g2421.t1, Uvf|g2920.t1, Uvf|g2951.t1, Uvf|g2987.t1, Uvf|g3193.t1, Uvf|g386.t1, Uvf|g4477.t1, Uvf|g5182.t1, Uvf|g5512.t1, Uvf|g7210.t1, Uvf|g7713.t1, Uvf|g7770.t1, Uvf|g8336.t1, Uvf|g8470.t1, Uvf|g9376.t1
OG0000071	Aps|g10056.t1, Aps|g10549.t1, Aps|g11152.t1, Aps|g12190.t1, Aps|g1228.t1, Aps|g12746.t1, Aps|g12828.t1, Aps|g13613.t1, Aps|g13691.t1, Aps|g13692.t1, Aps|g13990.t1, Aps|g14059.t1, Aps|g14069.t1, Aps|g14213.t1, Aps|g14243.t1, Aps|g14785.t1, Aps|g15108.t1, Aps|g15653.t1, Aps|g16524.t1, Aps|g17254.t1, Aps|g18332.t1, Aps|g19105.t1, Aps|g19272.t1, Aps|g19387.t1, Aps|g1970.t1, Aps|g20134.t1, Aps|g20318.…
OG0000072	Aps|g10183.t1, Aps|g10453.t1, Aps|g10803.t1, Aps|g11484.t1, Aps|g11595.t1, Aps|g11940.t1, Aps|g12109.t1, Aps|g12145.t1, Aps|g12146.t1, Aps|g12379.t1, Aps|g13484.t2, Aps|g13485.t1, Aps|g14184.t1, Aps|g14259.t1, Aps|g14656.t1, Aps|g15596.t1, Aps|g15790.t1, Aps|g16183.t1, Aps|g16283.t1, Aps|g16547.t1, Aps|g16551.t1, Aps|g16610.t1, Aps|g16937.t1, Aps|g17053.t1, Aps|g17054.t1, Aps|g17072.t1, Aps|g1708…
OG0000073	Aps|g14333.t1, Aps|g14340.t1, Aps|g14358.t2, Aps|g18872.t1, Aps|g19245.t1, Aps|g29069.t1, Aps|g9202.t1, Aps|g9209.t1, Aps|g9213.t1	Cqf|106169, Cqf|106508, Cqf|133275, Cqf|143727, Cqf|36037, Cqf|37360, Cqf|39529, Cqf|44730, Cqf|663941, Cqf|714721, Cqf|715110	Hvs|g11153.t1, Hvs|g14120.t1, Hvs|g16189.t1, Hvs|g3263.t1, Hvs|g377.t1, Hvs|g4234.t1, Hvs|g4979.t1, Hvs|g5414.t1, Hvs|g752.t1, Hvs|g9690.t1	Mlp|106425, Mlp|109809, Mlp|111430, Mlp|26149, Mlp|36840, Mlp|38293, Mlp|55254, Mlp|67667, Mlp|75188, Mlp|79359, Mlp|90663	Pst|12564, Pst|15435, Pst|2959, Pst|5739, Pst|5817, Pst|5820, Pst|6597, Pst|6623, Pst|6806, Pst|9124	Uvf|g12647.t1, Uvf|g14490.t1, Uvf|g15380.t1, Uvf|g2401.t1, Uvf|g27.t1, Uvf|g8031.t1	Min|5789, Min|5790, Min|6851, Min|87, Min|96	Mld|4588, Mld|5250, Mld|7274, Mld|7275, Mld|7284	Msd|01943, Msd|01954, Msd|05174, Msd|08850	Cla|2716, Cla|3586		Eyn|30, Eyn|4040, Eyn|5035	Gan|2473, Gan|2474, Gan|6067	Lcr|204067, Lcr|260795, Lcr|299688, Lcr|302685	Rgr|2580, Rgr|50571, Rgr|51291	Sro|2772, Sro|6741, Sro|725, Sro|7282
OG0000074	Aps|g10182.t1, Aps|g10454.t1, Aps|g10802.t1, Aps|g11482.t1, Aps|g11483.t1, Aps|g11941.t1, Aps|g12110.t1, Aps|g12111.t1, Aps|g12112.t1, Aps|g12377.t1, Aps|g12621.t1, Aps|g14185.t1, Aps|g14257.t1, Aps|g15597.t1, Aps|g15598.t1, Aps|g15788.t1, Aps|g15789.t1, Aps|g16184.t1, Aps|g16552.t1, Aps|g16611.t1, Aps|g16938.t1, Aps|g17050.t1, Aps|g17051.t1, Aps|g17070.t1, Aps|g17086.t1, Aps|g17129.t1, Aps|g1713…
OG0000075	Aps|g14588.t1, Aps|g14598.t1, Aps|g14621.t1, Aps|g5604.t2	Cqf|132470, Cqf|36341, Cqf|36420, Cqf|54319, Cqf|56554, Cqf|71604	Hvs|g10092.t1, Hvs|g10222.t1, Hvs|g10790.t1, Hvs|g14369.t2, Hvs|g14837.t2, Hvs|g7745.t1, Hvs|g8060.t2	Mlp|109784, Mlp|109790, Mlp|64809, Mlp|86036, Mlp|86078, Mlp|89463	Pst|12541, Pst|12543, Pst|12556, Pst|12557, Pst|12560, Pst|12562, Pst|15935, Pst|16732, Pst|9243	Uvf|g12500.t1, Uvf|g16684.t1, Uvf|g18359.t2, Uvf|g5174.t1, Uvf|g7415.t1	Min|3085, Min|3361, Min|3820, Min|3823, Min|4033, Min|4036, Min|4769, Min|4772, Min|4775, Min|54, Min|6895, Min|7027, Min|7028, Min|72, Min|8058, Min|8060, Min|8070	Mld|1550, Mld|1670, Mld|1681, Mld|1995, Mld|2946, Mld|348, Mld|349, Mld|3561, Mld|3689, Mld|3690, Mld|3691, Mld|7435, Mld|7436, Mld|7437	Msd|01913, Msd|05943, Msd|07120, Msd|08096, Msd|08098, Msd|08253, Msd|09670, Msd|11432, Msd|11436, Msd|11449	Cla|8233, Cla|94			Gan|1053, Gan|3428	Lcr|278230, Lcr|279484, Lcr|303197	Rgr|53928	Sro|2260, Sro|2560			Pan|83415
OG0000076		Cqf|130338, Cqf|133283, Cqf|133706, Cqf|135256, Cqf|135870, Cqf|24369, Cqf|45095, Cqf|674912, Cqf|694272		Mlp|57827, Mlp|85703, Mlp|86766, Mlp|87573	Pst|10251, Pst|10476, Pst|10477, Pst|10541, Pst|10792, Pst|10973, Pst|11322, Pst|11466, Pst|11957, Pst|12113, Pst|12683, Pst|12761, Pst|13654, Pst|13722, Pst|15377, Pst|15504, Pst|15689, Pst|15812, Pst|16379, Pst|16563, Pst|17780, Pst|18072, Pst|18125, Pst|18260, Pst|18362, Pst|18782, Pst|19051, Pst|19271, Pst|19810, Pst|19991, Pst|20346, Pst|2736, Pst|2868, Pst|3149, Pst|3159, Pst|3868, Pst|4119…	Uvf|g10632.t1, Uvf|g11614.t1, Uvf|g13424.t1, Uvf|g14254.t1, Uvf|g14851.t1, Uvf|g15992.t1, Uvf|g16520.t1, Uvf|g3038.t1, Uvf|g3668.t1, Uvf|g3730.t1, Uvf|g4596.t1, Uvf|g4655.t1, Uvf|g5203.t1, Uvf|g6592.t1, Uvf|g7550.t1, Uvf|g8296.t1, Uvf|g9414.t1
OG0000077			Hvs|g10107.t1, Hvs|g1021.t1, Hvs|g1046.t1, Hvs|g11777.t1, Hvs|g11798.t1, Hvs|g12020.t1, Hvs|g12071.t1, Hvs|g12469.t1, Hvs|g12499.t1, Hvs|g1261.t1, Hvs|g12649.t1, Hvs|g12724.t1, Hvs|g12886.t1, Hvs|g12939.t1, Hvs|g13236.t1, Hvs|g13461.t1, Hvs|g13763.t1, Hvs|g13985.t1, Hvs|g14280.t1, Hvs|g14507.t1, Hvs|g14528.t1, Hvs|g14534.t1, Hvs|g14554.t1, Hvs|g14555.t1, Hvs|g14575.t1, Hvs|g14625.t1, Hvs|g14704.t…
OG0000078							Min|5434, Min|6435, Min|7610		Msd|00106, Msd|00148, Msd|00257, Msd|00294, Msd|00297, Msd|00299, Msd|02557, Msd|02957, Msd|03570, Msd|03918, Msd|03934, Msd|04018, Msd|04098, Msd|04188, Msd|04403, Msd|04414, Msd|06311, Msd|06789, Msd|07046, Msd|07071, Msd|07337, Msd|07393, Msd|07395, Msd|07427, Msd|07699, Msd|07714, Msd|08033, Msd|08145, Msd|08525, Msd|09206, Msd|09765, Msd|10093, Msd|10107, Msd|10109, Msd|10268, Msd|10445, Msd…					Lcr|327335
OG0000079									Msd|00969, Msd|01016, Msd|01977, Msd|01986, Msd|01993, Msd|02004, Msd|03143, Msd|03146, Msd|03149, Msd|03151, Msd|03153, Msd|03156, Msd|03697, Msd|03711, Msd|03712, Msd|03723, Msd|03725, Msd|03726, Msd|03728, Msd|03734, Msd|05821, Msd|05823, Msd|05826, Msd|06682, Msd|06685, Msd|06688, Msd|06695, Msd|06706, Msd|06714, Msd|06715, Msd|06717, Msd|07409, Msd|07411, Msd|07417, Msd|07723, Msd|08774, Msd…
OG0000080						Uvf|g10227.t1, Uvf|g10228.t1, Uvf|g10378.t1, Uvf|g10697.t1, Uvf|g10973.t1, Uvf|g11386.t1, Uvf|g11484.t1, Uvf|g11637.t1, Uvf|g11658.t1, Uvf|g11676.t1, Uvf|g12308.t1, Uvf|g12981.t1, Uvf|g130.t1, Uvf|g13165.t1, Uvf|g13166.t1, Uvf|g1318.t1, Uvf|g13234.t1, Uvf|g13278.t1, Uvf|g13297.t1, Uvf|g13667.t1, Uvf|g1373.t1, Uvf|g13950.t1, Uvf|g13965.t1, Uvf|g1402.t1, Uvf|g14331.t1, Uvf|g14347.t1, Uvf|g14450.t1,…
OG0000081	Aps|g12476.t1, Aps|g16384.t1, Aps|g16385.t1, Aps|g17229.t1, Aps|g17232.t1, Aps|g1785.t1, Aps|g1792.t1, Aps|g6799.t1	Cqf|53725, Cqf|650123, Cqf|652028, Cqf|662320, Cqf|663246	Hvs|g1578.t1, Hvs|g15972.t1, Hvs|g2623.t1, Hvs|g2781.t1, Hvs|g4452.t1, Hvs|g8904.t1	Mlp|37633, Mlp|40152, Mlp|84431, Mlp|86925, Mlp|86934, Mlp|96223	Pst|15709, Pst|16322, Pst|16325, Pst|17496, Pst|18478, Pst|20287, Pst|4742, Pst|7586, Pst|8137	Uvf|g10175.t1, Uvf|g18076.t1, Uvf|g18218.t1, Uvf|g1921.t1, Uvf|g589.t1	Min|2880, Min|2913, Min|319, Min|337, Min|3937	Mld|3780, Mld|4718, Mld|5011, Mld|6574	Msd|07973, Msd|08000, Msd|09311, Msd|09349, Msd|09841	Cla|2522, Cla|2531, Cla|2996, Cla|8536	Cmi|114358, Cmi|15862, Cmi|162102, Cmi|166140, Cmi|88373	Eyn|4734, Eyn|4809, Eyn|5909, Eyn|6172, Eyn|6176, Eyn|6256	Gan|2269, Gan|2335, Gan|5346	Lcr|272536, Lcr|306811, Lcr|306835, Lcr|319094	Rgr|44682, Rgr|65193, Rgr|65196	Sro|4018, Sro|4160, Sro|4162, Sro|4248, Sro|4290	Ain|268617, Ain|274046	Mgl|2856, Mgl|3512	Pan|79144
OG0000082	Aps|g14687.t1, Aps|g18654.t1, Aps|g19535.t1, Aps|g6715.t1	Cqf|35253, Cqf|45584, Cqf|663170, Cqf|81331	Hvs|g11515.t1, Hvs|g2948.t1, Hvs|g6874.t1, Hvs|g6940.t1	Mlp|36340, Mlp|40372, Mlp|45103, Mlp|71281	Pst|1884, Pst|4366, Pst|4367, Pst|4717, Pst|5687	Uvf|g13456.t2, Uvf|g4809.t1, Uvf|g5761.t1, Uvf|g7345.t1, Uvf|g9777.t1	Min|1092, Min|1452, Min|1738, Min|3614, Min|6174	Mld|1888, Mld|3085, Mld|6036, Mld|6986, Mld|7063	Msd|00181, Msd|00382, Msd|02912, Msd|08646, Msd|08647, Msd|09967	Cla|3106, Cla|3679, Cla|5031, Cla|555, Cla|8415	Cmi|139373, Cmi|144007, Cmi|168901, Cmi|170385	Eyn|1946, Eyn|3249, Eyn|5488, Eyn|809, Eyn|810	Gan|101, Gan|1595, Gan|3943, Gan|4242, Gan|6010	Lcr|267296, Lcr|284305, Lcr|286882, Lcr|298244, Lcr|298319	Rgr|19042, Rgr|30794, Rgr|36453, Rgr|53306, Rgr|64655	Sro|1186, Sro|4799, Sro|6172, Sro|6411, Sro|7845	Ain|227444, Ain|267262, Ain|272742, Ain|300053	Mgl|1287, Mgl|2858, Mgl|3181, Mgl|3363	Pan|78816, Pan|78848, Pan|82831, Pan|84041
OG0000083				Mlp|95633	Pst|10135, Pst|10281, Pst|10386, Pst|10558, Pst|10764, Pst|10809, Pst|11185, Pst|11523, Pst|11674, Pst|12224, Pst|12268, Pst|12874, Pst|13197, Pst|13370, Pst|13371, Pst|13448, Pst|13453, Pst|13454, Pst|13568, Pst|13637, Pst|13638, Pst|13670, Pst|13858, Pst|14195, Pst|14373, Pst|14429, Pst|14474, Pst|14865, Pst|15076, Pst|15077, Pst|15102, Pst|15132, Pst|1553, Pst|15598, Pst|15611, Pst|15964, Pst|…	Uvf|g13122.t1, Uvf|g13345.t1, Uvf|g13827.t1, Uvf|g14417.t1, Uvf|g14783.t1, Uvf|g14852.t1, Uvf|g16190.t1, Uvf|g18196.t1, Uvf|g3151.t1, Uvf|g3515.t1, Uvf|g4298.t1, Uvf|g4660.t1, Uvf|g7199.t1, Uvf|g7808.t1, Uvf|g8298.t1
OG0000084						Uvf|g10221.t1, Uvf|g10222.t1, Uvf|g10261.t1, Uvf|g105.t1, Uvf|g10721.t1, Uvf|g1083.t1, Uvf|g11456.t1, Uvf|g11549.t1, Uvf|g12315.t2, Uvf|g12384.t1, Uvf|g12397.t1, Uvf|g12428.t1, Uvf|g12795.t1, Uvf|g13019.t1, Uvf|g13060.t1, Uvf|g13210.t1, Uvf|g1387.t1, Uvf|g13984.t1, Uvf|g14429.t1, Uvf|g14889.t1, Uvf|g14981.t1, Uvf|g15150.t1, Uvf|g15219.t1, Uvf|g15749.t1, Uvf|g16089.t1, Uvf|g16267.t1, Uvf|g16315.t1…
OG0000085			Hvs|g10137.t1, Hvs|g10159.t2, Hvs|g10847.t1, Hvs|g10932.t1, Hvs|g111.t1, Hvs|g11211.t1, Hvs|g11328.t1, Hvs|g11788.t1, Hvs|g12490.t1, Hvs|g12916.t1, Hvs|g1304.t1, Hvs|g13073.t1, Hvs|g13086.t1, Hvs|g13266.t1, Hvs|g13267.t1, Hvs|g13311.t1, Hvs|g13374.t1, Hvs|g13405.t1, Hvs|g13463.t1, Hvs|g13586.t1, Hvs|g1360.t1, Hvs|g13661.t1, Hvs|g13930.t1, Hvs|g14294.t1, Hvs|g14616.t1, Hvs|g14692.t1, Hvs|g1474.t1,…
OG0000086	Aps|g16245.t1, Aps|g16248.t1, Aps|g16251.t1, Aps|g16254.t1, Aps|g16257.t1, Aps|g16260.t1, Aps|g16263.t1, Aps|g16266.t1, Aps|g16270.t1, Aps|g1911.t1, Aps|g3446.t1	Cqf|667205, Cqf|709047	Hvs|g13898.t2, Hvs|g13902.t2, Hvs|g3372.t2, Hvs|g3377.t2, Hvs|g3385.t1, Hvs|g5030.t2, Hvs|g9972.t2, Hvs|g9976.t2	Mlp|84122, Mlp|84126, Mlp|84528, Mlp|84530, Mlp|84535, Mlp|87415, Mlp|88129, Mlp|88318, Mlp|90052, Mlp|90062, Mlp|90068, Mlp|90072, Mlp|90620, Mlp|91573, Mlp|91700, Mlp|92516, Mlp|92704, Mlp|92710, Mlp|92713, Mlp|93282, Mlp|94725, Mlp|94738, Mlp|94742, Mlp|94969, Mlp|95025, Mlp|95385, Mlp|95621	Pst|11156, Pst|11157, Pst|18227	Uvf|g14207.t1	Min|3105, Min|3107, Min|3110, Min|3113, Min|3115, Min|3117, Min|3119, Min|8140, Min|8142		Msd|12513, Msd|13060, Msd|13062, Msd|13251, Msd|13253		Cmi|148323				Rgr|19384, Rgr|19388, Rgr|19397, Rgr|19401, Rgr|19413, Rgr|19432, Rgr|19437, Rgr|19439, Rgr|19442, Rgr|19445, Rgr|19446, Rgr|19451, Rgr|19453, Rgr|19473, Rgr|19482, Rgr|19499		Ain|273545	Mgl|3950
OG0000087	Aps|g10394.t1, Aps|g10435.t1, Aps|g10771.t1, Aps|g11087.t1, Aps|g11477.t1, Aps|g11508.t1, Aps|g11709.t1, Aps|g12427.t1, Aps|g13424.t1, Aps|g13486.t1, Aps|g14044.t1, Aps|g14157.t1, Aps|g14380.t1, Aps|g14535.t1, Aps|g14714.t1, Aps|g14835.t1, Aps|g15114.t1, Aps|g15115.t1, Aps|g15977.t1, Aps|g16348.t1, Aps|g16495.t1, Aps|g16598.t1, Aps|g16791.t1, Aps|g16862.t1, Aps|g170.t1, Aps|g17581.t1, Aps|g18604.…
OG0000088	Aps|g12182.t1, Aps|g14995.t1, Aps|g18103.t1, Aps|g21327.t1, Aps|g24886.t1	Cqf|100769, Cqf|38252, Cqf|684874, Cqf|89225			Pst|10341, Pst|11053, Pst|11054, Pst|11354, Pst|12260, Pst|12410, Pst|12933, Pst|12990, Pst|13006, Pst|13146, Pst|1316, Pst|13789, Pst|14059, Pst|14173, Pst|14694, Pst|14695, Pst|15381, Pst|15603, Pst|15616, Pst|1580, Pst|16608, Pst|16761, Pst|16773, Pst|16936, Pst|1706, Pst|17179, Pst|17311, Pst|17336, Pst|17582, Pst|17679, Pst|19074, Pst|1985, Pst|20160, Pst|20189, Pst|20271, Pst|233, Pst|3109,…	Uvf|g10330.t1, Uvf|g11706.t1, Uvf|g11821.t1, Uvf|g13553.t1, Uvf|g16086.t1, Uvf|g18090.t1, Uvf|g2157.t1, Uvf|g2396.t1, Uvf|g2870.t1, Uvf|g3035.t1, Uvf|g3052.t1, Uvf|g3835.t1, Uvf|g6294.t1, Uvf|g7281.t1	Min|7284, Min|7760
OG0000089		Cqf|108546, Cqf|11476, Cqf|11862, Cqf|32080, Cqf|33225, Cqf|41646, Cqf|675763, Cqf|676771, Cqf|679549, Cqf|689237		Mlp|101513, Mlp|104341, Mlp|104713, Mlp|105510, Mlp|106642, Mlp|108073, Mlp|108223, Mlp|109947, Mlp|110549, Mlp|111451, Mlp|111995, Mlp|112556, Mlp|112624, Mlp|112805, Mlp|112896, Mlp|113396, Mlp|113603, Mlp|59898, Mlp|61885, Mlp|63632, Mlp|64884, Mlp|65221, Mlp|65430, Mlp|65931, Mlp|66093, Mlp|68124, Mlp|68125, Mlp|68746, Mlp|69354, Mlp|69360, Mlp|69366, Mlp|70045, Mlp|70178, Mlp|70275, Mlp|7189…
OG0000090	Aps|g10423.t1, Aps|g11993.t1, Aps|g13357.t1, Aps|g13359.t1, Aps|g15374.t1, Aps|g16096.t1, Aps|g1683.t1, Aps|g17776.t1, Aps|g18120.t1, Aps|g19722.t1, Aps|g2081.t1, Aps|g21554.t1, Aps|g22352.t1, Aps|g22464.t1, Aps|g29372.t1, Aps|g35.t1, Aps|g4261.t1, Aps|g4728.t1, Aps|g5096.t1, Aps|g5941.t1, Aps|g6010.t1, Aps|g6547.t1, Aps|g7015.t1, Aps|g710.t1, Aps|g7372.t1, Aps|g8457.t1, Aps|g9125.t1, Aps|g921.t1				Pst|11561, Pst|13414, Pst|14511, Pst|14580, Pst|17660, Pst|19703, Pst|259, Pst|3499, Pst|4962, Pst|5158, Pst|6293, Pst|6786, Pst|8225, Pst|8439	Uvf|g11318.t1, Uvf|g12738.t1, Uvf|g13301.t1, Uvf|g1374.t1, Uvf|g13799.t1, Uvf|g14478.t1, Uvf|g14555.t1, Uvf|g14919.t1, Uvf|g15251.t1, Uvf|g15343.t1, Uvf|g15613.t1, Uvf|g15931.t1, Uvf|g15935.t1, Uvf|g15963.t1, Uvf|g17130.t1, Uvf|g17642.t1, Uvf|g17712.t1, Uvf|g17816.t1, Uvf|g2030.t1, Uvf|g2032.t1, Uvf|g2884.t1, Uvf|g3001.t1, Uvf|g4046.t1, Uvf|g4721.t1, Uvf|g4722.t1, Uvf|g4791.t1, Uvf|g5124.t1, Uvf|…
OG0000091	Aps|g10511.t1, Aps|g10721.t1, Aps|g11048.t1, Aps|g11827.t1, Aps|g12483.t1, Aps|g12866.t1, Aps|g1442.t1, Aps|g14909.t1, Aps|g154.t1, Aps|g15459.t1, Aps|g15460.t1, Aps|g15795.t1, Aps|g15796.t1, Aps|g15797.t1, Aps|g18258.t1, Aps|g18679.t1, Aps|g1976.t1, Aps|g20668.t1, Aps|g21271.t1, Aps|g21924.t1, Aps|g22258.t1, Aps|g24466.t1, Aps|g416.t1, Aps|g4753.t1, Aps|g5897.t1, Aps|g6224.t1, Aps|g67.t1, Aps|g6…		Hvs|g10186.t1, Hvs|g11625.t1, Hvs|g12149.t1, Hvs|g1223.t1, Hvs|g12414.t1, Hvs|g1299.t1, Hvs|g13005.t1, Hvs|g14017.t1, Hvs|g1402.t1, Hvs|g14859.t1, Hvs|g15727.t1, Hvs|g16188.t1, Hvs|g1662.t1, Hvs|g16940.t1, Hvs|g17075.t1, Hvs|g17326.t1, Hvs|g17894.t1, Hvs|g2783.t1, Hvs|g3075.t1, Hvs|g3896.t1, Hvs|g4235.t1, Hvs|g459.t1, Hvs|g4931.t1, Hvs|g5039.t1, Hvs|g518.t1, Hvs|g5818.t1, Hvs|g5944.t1, Hvs|g6131.…		Pst|12499, Pst|12629, Pst|16052, Pst|18900, Pst|9920	Uvf|g1228.t1, Uvf|g12524.t1, Uvf|g13087.t1, Uvf|g16525.t1, Uvf|g16607.t1, Uvf|g17088.t1, Uvf|g2736.t1, Uvf|g2758.t1, Uvf|g4417.t1, Uvf|g5847.t1, Uvf|g6169.t1, Uvf|g6852.t1, Uvf|g7529.t1, Uvf|g8768.t1, Uvf|g9910.t1						Eyn|5582
OG0000092			Hvs|g16014.t1, Hvs|g912.t1				Min|2885, Min|5566, Min|6201, Min|7731	Mld|3236, Mld|3237, Mld|5005, Mld|6065, Mld|887	Msd|02428, Msd|02881, Msd|04902, Msd|09316	Cla|1037, Cla|208, Cla|2217, Cla|2259, Cla|2540, Cla|2680, Cla|2858, Cla|2860, Cla|2861, Cla|4585, Cla|5196, Cla|5546, Cla|6343, Cla|6344, Cla|7085, Cla|7142, Cla|8077, Cla|9488	Cmi|147135, Cmi|175392, Cmi|175398, Cmi|182575, Cmi|41722, Cmi|82155	Eyn|3676, Eyn|4649, Eyn|5320, Eyn|5599, Eyn|5622, Eyn|5654, Eyn|7395, Eyn|759, Eyn|8507	Gan|2422, Gan|2562, Gan|3938, Gan|5984, Gan|6514, Gan|942, Gan|96	Lcr|274259, Lcr|278809, Lcr|289153, Lcr|308352, Lcr|321336, Lcr|322707, Lcr|323518, Lcr|330631, Lcr|340447, Lcr|349664, Lcr|356412	Rgr|19371, Rgr|37806, Rgr|48480, Rgr|54566	Sro|1922, Sro|2466, Sro|459, Sro|7930	Ain|249811, Ain|251392, Ain|252281, Ain|272981, Ain|293345, Ain|297689, Ain|51537	Mgl|1781	Pan|81371
OG0000093	Aps|g11224.t1, Aps|g11231.t1, Aps|g11252.t1, Aps|g25409.t1, Aps|g4220.t1, Aps|g4221.t1, Aps|g4223.t2, Aps|g453.t1	Cqf|37096, Cqf|37157, Cqf|43546, Cqf|47479, Cqf|48195, Cqf|61647, Cqf|651510, Cqf|660182, Cqf|660183, Cqf|66288, Cqf|668111, Cqf|678661, Cqf|720004	Hvs|g10297.t1, Hvs|g10479.t1, Hvs|g14376.t1, Hvs|g15780.t1, Hvs|g17721.t1, Hvs|g1777.t1, Hvs|g4913.t1	Mlp|110249, Mlp|112024, Mlp|115518, Mlp|23849, Mlp|31371, Mlp|36464, Mlp|42996, Mlp|46816, Mlp|72254, Mlp|85019, Mlp|90952, Mlp|90956, Mlp|91456, Mlp|91551, Mlp|92392, Mlp|94359	Pst|13336, Pst|13543, Pst|13698, Pst|17228, Pst|17229, Pst|17272, Pst|17273, Pst|7126, Pst|8216	Uvf|g11662.t1, Uvf|g16839.t1, Uvf|g1976.t1, Uvf|g2907.t1, Uvf|g5297.t1, Uvf|g7235.t1	Min|4828, Min|4893, Min|7052	Mld|1754, Mld|3330, Mld|3714	Msd|00756, Msd|00854, Msd|08067	Cla|7043				Lcr|308529, Lcr|320489, Lcr|323804	Rgr|47528		Ain|217632, Ain|233861, Ain|288702, Ain|291891, Ain|297229	Mgl|3079, Mgl|3080	Pan|78611, Pan|79652, Pan|79706
OG0000094		Cqf|37503, Cqf|52526		Mlp|33238	Pst|16181	Uvf|g15851.t1	Min|452, Min|453, Min|5277, Min|6086, Min|7510, Min|7902	Mld|2408, Mld|5225, Mld|5944, Mld|700, Mld|701, Mld|75, Mld|76	Msd|01768, Msd|01769, Msd|02155, Msd|03010, Msd|04668, Msd|09097	Cla|1443, Cla|1868, Cla|3227, Cla|3713, Cla|3939, Cla|4674, Cla|478, Cla|5315, Cla|5706, Cla|6205	Cmi|139839, Cmi|140220, Cmi|152045, Cmi|192002, Cmi|49724, Cmi|50548, Cmi|61225	Eyn|3313, Eyn|3354, Eyn|3355, Eyn|3357, Eyn|516, Eyn|531	Gan|1532, Gan|2612, Gan|5417, Gan|640, Gan|643	Lcr|269721, Lcr|282453, Lcr|290701, Lcr|295341, Lcr|299169, Lcr|301287, Lcr|349610	Rgr|12386, Rgr|15707, Rgr|50911, Rgr|52006, Rgr|54022, Rgr|66175	Sro|361, Sro|4396, Sro|4406, Sro|4998, Sro|5318	Ain|217014, Ain|263889, Ain|266045, Ain|286866, Ain|303690		Pan|78966, Pan|79275, Pan|79617, Pan|82232, Pan|82715, Pan|83300, Pan|84734
OG0000095	Aps|g14312.t1, Aps|g14313.t1, Aps|g14804.t1, Aps|g4595.t1, Aps|g4598.t1	Cqf|105355, Cqf|134149, Cqf|43492, Cqf|671557, Cqf|674762	Hvs|g16835.t1, Hvs|g17844.t1, Hvs|g4693.t1	Mlp|100998, Mlp|101151, Mlp|23953, Mlp|46305, Mlp|88800	Pst|15259, Pst|17554, Pst|17564, Pst|19061, Pst|5625, Pst|5840, Pst|5841, Pst|5847, Pst|5849, Pst|5850	Uvf|g12508.t1	Min|1540	Mld|4203, Mld|7715	Msd|00492, Msd|02799, Msd|02800		Cmi|102122	Eyn|5180, Eyn|7456	Gan|1965, Gan|5041, Gan|5042, Gan|537, Gan|550	Lcr|147253, Lcr|307063, Lcr|310037, Lcr|321471, Lcr|332014, Lcr|333623, Lcr|346715	Rgr|17359, Rgr|46527, Rgr|49619, Rgr|64774	Sro|441, Sro|7285, Sro|8422, Sro|928	Ain|215745, Ain|229216, Ain|234948, Ain|246984, Ain|254686, Ain|255686, Ain|264969, Ain|266858, Ain|270082, Ain|270151, Ain|280500, Ain|288707, Ain|289990	Mgl|3882, Mgl|684, Mgl|751, Mgl|752	Pan|78856, Pan|79060, Pan|80434, Pan|80458, Pan|82389, Pan|82557, Pan|84251
OG0000096	Aps|g2318.t1, Aps|g4126.t1		Hvs|g14675.t1					Mld|3372	Msd|01982, Msd|01990, Msd|01994, Msd|01999, Msd|02001, Msd|03140, Msd|03142, Msd|03702, Msd|03703, Msd|03707, Msd|03717, Msd|03722, Msd|03731, Msd|03968, Msd|03973, Msd|03975, Msd|03976, Msd|06567, Msd|06686, Msd|06692, Msd|06697, Msd|06710, Msd|07405, Msd|07413, Msd|07414, Msd|07419, Msd|07439, Msd|08799, Msd|08800, Msd|08802, Msd|09042, Msd|09048, Msd|09054, Msd|09950, Msd|09953, Msd|10277, Msd…
OG0000097		Cqf|31798, Cqf|35184, Cqf|39818, Cqf|49430, Cqf|49616, Cqf|54229, Cqf|696800		Mlp|106601, Mlp|109024, Mlp|112222, Mlp|112858, Mlp|115059, Mlp|59173, Mlp|69971, Mlp|70606, Mlp|70637, Mlp|70900, Mlp|71236, Mlp|71717, Mlp|71752, Mlp|72949, Mlp|73747, Mlp|77612, Mlp|78055, Mlp|84734, Mlp|84934, Mlp|85239, Mlp|85366, Mlp|85397, Mlp|85437, Mlp|85573, Mlp|85689, Mlp|85817, Mlp|85841, Mlp|85929, Mlp|85963, Mlp|86071, Mlp|86510, Mlp|87134, Mlp|87890, Mlp|87891, Mlp|87913, Mlp|87962…	Pst|19729, Pst|1999								Gan|6031	Lcr|292255, Lcr|331745	Rgr|65813	Sro|2723
OG0000098	Aps|g14605.t2, Aps|g9321.t1	Cqf|107304, Cqf|144124, Cqf|649802, Cqf|649808, Cqf|649835, Cqf|70637	Hvs|g10438.t1, Hvs|g13809.t1, Hvs|g2701.t1	Mlp|38418, Mlp|40379, Mlp|40382, Mlp|40410, Mlp|45777, Mlp|50751	Pst|12545, Pst|13467, Pst|17829, Pst|5810	Uvf|g13074.t1, Uvf|g13195.t1, Uvf|g6949.t1	Min|3299, Min|4575	Mld|1926, Mld|2015, Mld|5796, Mld|5797, Mld|7405	Msd|03559, Msd|05978, Msd|05996, Msd|07222, Msd|07269	Cla|3437, Cla|581, Cla|6816, Cla|8966, Cla|9013, Cla|9562	Cmi|145574, Cmi|163732, Cmi|165270	Eyn|1564, Eyn|1565, Eyn|3256, Eyn|4160, Eyn|4742, Eyn|913	Gan|2715, Gan|3783, Gan|4563, Gan|5519, Gan|7271	Lcr|298952, Lcr|310781, Lcr|321129, Lcr|330046	Rgr|32460, Rgr|38635, Rgr|47436, Rgr|53652, Rgr|55553, Rgr|66453, Rgr|67025	Sro|1580, Sro|1582, Sro|1708, Sro|1744, Sro|2625, Sro|6355, Sro|8464	Ain|265495, Ain|268703, Ain|273609	Mgl|2064	Pan|78925, Pan|79468, Pan|79640
OG0000099	Aps|g24733.t1, Aps|g7362.t1	Cqf|51696, Cqf|656550, Cqf|663840, Cqf|667281, Cqf|99203	Hvs|g18241.t1, Hvs|g6652.t1, Hvs|g8716.t1	Mlp|32915, Mlp|36399, Mlp|46649	Pst|19930, Pst|19931, Pst|8678	Uvf|g145.t1	Min|2771, Min|6961	Mld|3630	Msd|05524, Msd|08182	Cla|1331, Cla|2304, Cla|2711, Cla|2712, Cla|3535, Cla|4020, Cla|4550, Cla|4613, Cla|4614, Cla|4671, Cla|5596, Cla|6059, Cla|6350, Cla|7143, Cla|7519, Cla|8383, Cla|9161, Cla|9581	Cmi|171588, Cmi|190385, Cmi|198632, Cmi|204915, Cmi|209429, Cmi|84819	Eyn|2202, Eyn|3749, Eyn|5721, Eyn|5734, Eyn|5916, Eyn|8184, Eyn|8442	Gan|1385	Lcr|300638, Lcr|309931, Lcr|331634, Lcr|343342, Lcr|355688	Rgr|27389, Rgr|54351	Sro|2430	Ain|246220, Ain|260457, Ain|264307, Ain|265269, Ain|265512, Ain|267626, Ain|270078, Ain|285463, Ain|297772, Ain|300432, Ain|301041, Ain|302828, Ain|304607		Pan|79482, Pan|80604, Pan|80655, Pan|82698, Pan|82876, Pan|84716
OG0000100	Aps|g12670.t1, Aps|g21277.t1, Aps|g25758.t1	Cqf|36918, Cqf|43782, Cqf|51909, Cqf|685224	Hvs|g15815.t1, Hvs|g2126.t1, Hvs|g5096.t1, Hvs|g9947.t1	Mlp|32374, Mlp|40106, Mlp|45689, Mlp|47634	Pst|18996, Pst|19119, Pst|6851, Pst|795, Pst|9874	Uvf|g10528.t1, Uvf|g2817.t1, Uvf|g5528.t1, Uvf|g8818.t1	Min|6801	Mld|5425	Msd|11626	Cla|3062, Cla|3840, Cla|4691, Cla|5888, Cla|5890	Cmi|139385, Cmi|148139, Cmi|183200, Cmi|183317, Cmi|213330	Eyn|1151, Eyn|1339, Eyn|3505, Eyn|4481, Eyn|4482	Gan|1395, Gan|4562, Gan|5049, Gan|6186	Lcr|262360, Lcr|271970, Lcr|284059, Lcr|298947, Lcr|307889, Lcr|308208, Lcr|318734	Rgr|24891, Rgr|36533, Rgr|51174, Rgr|54841, Rgr|64780	Sro|1067, Sro|2530, Sro|5158, Sro|6671, Sro|7181	Ain|224555, Ain|233706, Ain|239726, Ain|265292, Ain|273200	Mgl|163, Mgl|164, Mgl|3358, Mgl|377	Pan|79659, Pan|79660, Pan|79663, Pan|80339, Pan|80387, Pan|81462, Pan|83359, Pan|84611
OG0000101	Aps|g10272.t1, Aps|g10415.t1, Aps|g10937.t1, Aps|g1103.t1, Aps|g11920.t1, Aps|g11923.t1, Aps|g12118.t1, Aps|g12130.t1, Aps|g12353.t1, Aps|g12913.t1, Aps|g13072.t1, Aps|g13225.t1, Aps|g13232.t1, Aps|g13236.t1, Aps|g13348.t1, Aps|g1353.t1, Aps|g13985.t1, Aps|g15139.t1, Aps|g15223.t1, Aps|g16291.t1, Aps|g16849.t1, Aps|g17103.t1, Aps|g17140.t1, Aps|g1752.t2, Aps|g17685.t1, Aps|g17712.t1, Aps|g19042.t…
OG0000102	Aps|g10075.t1, Aps|g10076.t1, Aps|g10562.t1, Aps|g10610.t1, Aps|g12683.t1, Aps|g13866.t1, Aps|g14734.t1, Aps|g15931.t1, Aps|g20379.t1, Aps|g20843.t1, Aps|g20845.t1, Aps|g23381.t1, Aps|g23884.t1, Aps|g23885.t1, Aps|g26201.t1, Aps|g2645.t1, Aps|g28891.t1, Aps|g2940.t1, Aps|g30325.t1, Aps|g30514.t1, Aps|g3403.t1, Aps|g4861.t1, Aps|g5761.t1, Aps|g9197.t1, Aps|g9200.t1	Cqf|17905, Cqf|41198, Cqf|44232, Cqf|49912	Hvs|g10372.t1, Hvs|g11075.t1, Hvs|g11770.t2, Hvs|g11799.t1, Hvs|g11811.t1, Hvs|g12106.t1, Hvs|g12726.t1, Hvs|g13624.t1, Hvs|g14505.t1, Hvs|g14545.t1, Hvs|g14874.t1, Hvs|g15552.t1, Hvs|g16116.t1, Hvs|g1669.t1, Hvs|g1831.t1, Hvs|g1875.t1, Hvs|g2330.t1, Hvs|g2332.t1, Hvs|g2382.t1, Hvs|g3258.t1, Hvs|g3561.t1, Hvs|g397.t1, Hvs|g3970.t1, Hvs|g7031.t1, Hvs|g9800.t1	Mlp|30402, Mlp|55451, Mlp|71776	Pst|11546, Pst|11729, Pst|14908	Uvf|g11141.t1, Uvf|g11939.t1, Uvf|g12201.t1, Uvf|g12947.t1, Uvf|g12993.t1, Uvf|g13415.t1, Uvf|g14661.t1, Uvf|g15387.t1, Uvf|g15390.t1, Uvf|g15418.t1, Uvf|g15763.t1, Uvf|g17677.t1, Uvf|g2338.t1, Uvf|g3673.t1, Uvf|g4506.t1, Uvf|g5978.t1, Uvf|g6387.t1, Uvf|g7685.t1, Uvf|g7996.t1, Uvf|g7997.t1
OG0000103				Mlp|101861, Mlp|101862, Mlp|101864, Mlp|101954, Mlp|101955, Mlp|102354, Mlp|102589, Mlp|102612, Mlp|102613, Mlp|103083, Mlp|104633, Mlp|104634, Mlp|104908, Mlp|104909, Mlp|104911, Mlp|104912, Mlp|105275, Mlp|105482, Mlp|105779, Mlp|106012, Mlp|106673, Mlp|107392, Mlp|107703, Mlp|107704, Mlp|108142, Mlp|108143, Mlp|108176, Mlp|108215, Mlp|108614, Mlp|108616, Mlp|108839, Mlp|109089, Mlp|109090, Mlp…
OG0000104	Aps|g22691.t1, Aps|g5091.t1	Cqf|66126, Cqf|725151, Cqf|78994, Cqf|84031	Hvs|g10527.t1, Hvs|g15394.t1, Hvs|g16374.t1, Hvs|g16984.t1, Hvs|g5168.t1, Hvs|g7934.t1	Mlp|112280, Mlp|53774, Mlp|70681, Mlp|71266, Mlp|71768, Mlp|86670	Pst|15002, Pst|18769, Pst|18770, Pst|19572, Pst|19590, Pst|19908, Pst|8545, Pst|8546	Uvf|g12825.t1, Uvf|g18253.t1, Uvf|g7639.t1	Min|3672	Mld|6393	Msd|07354	Cla|4029, Cla|4031, Cla|7017, Cla|772	Cmi|145155, Cmi|36563, Cmi|91723	Eyn|5457, Eyn|6037, Eyn|6212, Eyn|7296	Gan|2477, Gan|4108, Gan|7468	Lcr|270412, Lcr|273762, Lcr|275141, Lcr|278342, Lcr|298084, Lcr|299060, Lcr|299690, Lcr|302343, Lcr|312496, Lcr|323128, Lcr|354971	Rgr|14214, Rgr|14991, Rgr|37941, Rgr|40466, Rgr|44163, Rgr|8192	Sro|1078, Sro|2460, Sro|2731, Sro|2732, Sro|6128, Sro|653, Sro|7675	Ain|219182, Ain|236480, Ain|265499, Ain|265993	Mgl|1400, Mgl|2745	Pan|78932, Pan|79539, Pan|84279
OG0000105	Aps|g13648.t1, Aps|g13651.t1, Aps|g13654.t1, Aps|g13671.t1, Aps|g13672.t1, Aps|g13677.t1, Aps|g13678.t1	Cqf|174085, Cqf|48718, Cqf|51626, Cqf|68265, Cqf|714111, Cqf|81007	Hvs|g11658.t1, Hvs|g11768.t1, Hvs|g12734.t1, Hvs|g13824.t1, Hvs|g14341.t1, Hvs|g14733.t1, Hvs|g16766.t1, Hvs|g17088.t1, Hvs|g1834.t1, Hvs|g289.t1, Hvs|g6529.t1, Hvs|g8799.t1, Hvs|g9806.t1	Mlp|39264, Mlp|40565, Mlp|45873, Mlp|50835, Mlp|53287, Mlp|92660	Pst|14272, Pst|14425, Pst|14427, Pst|14435, Pst|1892	Uvf|g15423.t1, Uvf|g17805.t1, Uvf|g5007.t1	Min|4, Min|6458	Mld|3009, Mld|7603	Msd|01831, Msd|10920	Cla|5855, Cla|7277, Cla|7521	Cmi|171070	Eyn|3776, Eyn|8081	Gan|1363, Gan|1364, Gan|6, Gan|6928, Gan|7, Gan|7584	Lcr|306872, Lcr|309247, Lcr|321335, Lcr|331544, Lcr|354240	Rgr|44463, Rgr|47907, Rgr|51155	Sro|2481, Sro|2766	Ain|254666, Ain|263947, Ain|267384, Ain|267487, Ain|276028	Mgl|502, Mgl|503	Pan|79066, Pan|82403, Pan|82867, Pan|84574
OG0000106	Aps|g10222.t1, Aps|g10570.t1, Aps|g10763.t1, Aps|g11063.t1, Aps|g12528.t1, Aps|g12655.t1, Aps|g12758.t1, Aps|g1281.t1, Aps|g12925.t1, Aps|g1318.t1, Aps|g14338.t1, Aps|g1471.t1, Aps|g14820.t1, Aps|g15014.t1, Aps|g15430.t1, Aps|g15534.t1, Aps|g1557.t1, Aps|g15917.t1, Aps|g15938.t1, Aps|g16738.t1, Aps|g16900.t1, Aps|g17256.t1, Aps|g17339.t1, Aps|g17428.t1, Aps|g17983.t1, Aps|g18538.t1, Aps|g19115.t1…
OG0000107		Cqf|719820	Hvs|g4495.t1	Mlp|101517		Uvf|g11358.t1	Min|1774, Min|1775, Min|1776, Min|5602, Min|5603, Min|5614	Mld|7111, Mld|7112, Mld|7113, Mld|927, Mld|928, Mld|929, Mld|943	Msd|00243, Msd|00244, Msd|04948, Msd|04949, Msd|04968	Cla|696, Cla|698, Cla|742, Cla|9028	Cmi|167927, Cmi|209097, Cmi|209098, Cmi|38433, Cmi|74190	Eyn|1913, Eyn|1914, Eyn|2131, Eyn|2347, Eyn|2598, Eyn|2599, Eyn|2600, Eyn|2645, Eyn|4034, Eyn|4037, Eyn|4038, Eyn|4039, Eyn|4669, Eyn|4712, Eyn|612	Gan|3998, Gan|4880, Gan|4887, Gan|4888	Lcr|286729, Lcr|298406, Lcr|298408, Lcr|298642, Lcr|299089, Lcr|304059, Lcr|304079, Lcr|304355, Lcr|304357, Lcr|349523	Rgr|44038, Rgr|51177, Rgr|51214	Sro|6389, Sro|6436, Sro|6465, Sro|6581	Ain|232693, Ain|300160, Ain|301904, Ain|43643	Mgl|46, Mgl|862	Pan|78792, Pan|81108, Pan|81757, Pan|84402
OG0000108							Min|6522, Min|6523, Min|6524, Min|6525, Min|6526, Min|6527, Min|6528, Min|6529, Min|6530, Min|6531, Min|6532, Min|6533, Min|6534, Min|6535, Min|6536, Min|6537, Min|6538, Min|6539, Min|6540, Min|6541, Min|6542, Min|6543, Min|6544, Min|6545, Min|6546, Min|6547, Min|6548, Min|6549, Min|6550, Min|6551, Min|6552, Min|6553, Min|6554, Min|6555, Min|6556, Min|6557, Min|6558, Min|6559, Min|6560, Min|6561,…
OG0000109	Aps|g10017.t1, Aps|g10082.t1, Aps|g10230.t1, Aps|g10458.t1, Aps|g11371.t1, Aps|g11564.t1, Aps|g1183.t1, Aps|g12063.t1, Aps|g12253.t1, Aps|g12972.t1, Aps|g13380.t1, Aps|g13386.t1, Aps|g13388.t1, Aps|g14627.t1, Aps|g14692.t1, Aps|g14895.t1, Aps|g15670.t1, Aps|g15702.t1, Aps|g15715.t1, Aps|g15719.t1, Aps|g15832.t1, Aps|g15849.t1, Aps|g16439.t1, Aps|g16894.t1, Aps|g17370.t1, Aps|g17771.t1, Aps|g17789…
OG0000110	Aps|g10068.t1, Aps|g10069.t1, Aps|g13321.t1, Aps|g17409.t1, Aps|g23056.t1, Aps|g3576.t1	Cqf|506714, Cqf|660991, Cqf|71416, Cqf|92447	Hvs|g15308.t1, Hvs|g16385.t1	Mlp|65006, Mlp|72264, Mlp|72934, Mlp|90530	Pst|15355, Pst|16415, Pst|244, Pst|3950, Pst|3964, Pst|4853, Pst|4856, Pst|4866, Pst|6934, Pst|6935	Uvf|g13041.t1, Uvf|g14227.t1, Uvf|g6048.t1, Uvf|g6184.t1, Uvf|g9950.t1	Min|1654, Min|562, Min|6173, Min|7619, Min|7621	Mld|2077, Mld|6035, Mld|756, Mld|757, Mld|758, Mld|759	Msd|00675, Msd|02914, Msd|12483, Msd|12484	Cla|8840	Cmi|136668, Cmi|173105, Cmi|197237, Cmi|205291, Cmi|55459	Eyn|4878, Eyn|5889, Eyn|5953, Eyn|6381, Eyn|9007	Gan|1596, Gan|1652, Gan|5275, Gan|7152	Lcr|276305, Lcr|278613, Lcr|289978, Lcr|325984, Lcr|328533, Lcr|349630	Rgr|317, Rgr|42399, Rgr|49143, Rgr|64734, Rgr|8526	Sro|4551, Sro|4552, Sro|4798, Sro|5097
OG0000111	Aps|g1483.t1	Cqf|18641, Cqf|35432, Cqf|43895, Cqf|52179, Cqf|677257, Cqf|699464		Mlp|107055	Pst|10379, Pst|1038, Pst|11470, Pst|11485, Pst|11735, Pst|11738, Pst|11851, Pst|12128, Pst|1216, Pst|12217, Pst|12218, Pst|12473, Pst|13188, Pst|15799, Pst|15871, Pst|16094, Pst|16218, Pst|1721, Pst|17366, Pst|17414, Pst|17424, Pst|18138, Pst|1815, Pst|18734, Pst|19058, Pst|19089, Pst|19090, Pst|19160, Pst|2092, Pst|2093, Pst|2806, Pst|3416, Pst|3670, Pst|3685, Pst|3686, Pst|3727, Pst|3847, Pst|4…	Uvf|g10042.t1, Uvf|g12776.t1, Uvf|g1299.t1, Uvf|g14073.t1, Uvf|g14190.t1, Uvf|g15359.t1, Uvf|g15360.t1, Uvf|g16061.t1, Uvf|g3827.t1, Uvf|g5367.t1, Uvf|g7856.t1, Uvf|g8515.t1, Uvf|g9693.t1
OG0000112	Aps|g10240.t1, Aps|g10307.t1, Aps|g10316.t1, Aps|g26098.t1	Cqf|105709, Cqf|664859	Hvs|g12471.t1, Hvs|g343.t1	Mlp|117018, Mlp|117244, Mlp|85900	Pst|16739, Pst|270, Pst|271	Uvf|g6970.t2, Uvf|g8756.t1	Min|2795, Min|3878, Min|5353, Min|5354, Min|5914	Mld|1185, Mld|3840, Mld|4755, Mld|6458, Mld|6459, Mld|6461, Mld|6462	Msd|04758, Msd|04761, Msd|05343, Msd|05492, Msd|09797	Cla|1293, Cla|3704, Cla|4737, Cla|8835	Cmi|140715, Cmi|150834, Cmi|157067, Cmi|195519	Eyn|1427, Eyn|4081, Eyn|7180, Eyn|8145	Gan|2251, Gan|3209, Gan|3479, Gan|4438, Gan|6639	Lcr|256845, Lcr|265294, Lcr|288428, Lcr|353835, Lcr|356090	Rgr|36623, Rgr|38056, Rgr|39718, Rgr|6068	Sro|3136, Sro|3166, Sro|4132, Sro|7091, Sro|7956, Sro|8547	Ain|183067, Ain|263807, Ain|267562	Mgl|1914, Mgl|1917, Mgl|3658	Pan|81094, Pan|81498, Pan|83367, Pan|85153
OG0000113							Min|2449, Min|5657, Min|6776, Min|7369	Mld|1380, Mld|4458, Mld|5400, Mld|5401, Mld|5648	Msd|05021, Msd|06873, Msd|09032, Msd|11180, Msd|11649	Cla|1243, Cla|1244, Cla|4949	Cmi|114074, Cmi|164375, Cmi|167560, Cmi|172305, Cmi|175407, Cmi|197652, Cmi|40461, Cmi|40474, Cmi|49941, Cmi|53548, Cmi|54466, Cmi|54492, Cmi|64321, Cmi|67330	Eyn|1060, Eyn|12, Eyn|1474, Eyn|2113, Eyn|243, Eyn|5448, Eyn|8906, Eyn|8907, Eyn|8908	Gan|1343, Gan|3676, Gan|3843, Gan|4251, Gan|4264	Lcr|301761, Lcr|302998, Lcr|304422, Lcr|306682, Lcr|30761, Lcr|331369, Lcr|349325, Lcr|349666, Lcr|351182, Lcr|354986, Lcr|355790	Rgr|53340, Rgr|53365, Rgr|53623, Rgr|54511, Rgr|56113	Sro|3418, Sro|5043, Sro|6108, Sro|6203, Sro|6230, Sro|671, Sro|8177	Ain|279047, Ain|288756, Ain|300541, Ain|303681	Mgl|1184	Pan|79387, Pan|81175
OG0000114	Aps|g27831.t1	Cqf|659087	Hvs|g1362.t1, Hvs|g16893.t1, Hvs|g617.t1	Mlp|84363	Pst|4836	Uvf|g7023.t1				Cla|1019, Cla|1020, Cla|1021, Cla|1962, Cla|2841, Cla|5263, Cla|5300, Cla|66, Cla|67, Cla|6702, Cla|68, Cla|705, Cla|706, Cla|8154	Cmi|165676, Cmi|190735, Cmi|193268, Cmi|194136, Cmi|195368, Cmi|198923, Cmi|204713, Cmi|211805, Cmi|44427, Cmi|50654	Eyn|1429, Eyn|2203, Eyn|2472, Eyn|2654, Eyn|324, Eyn|325, Eyn|326, Eyn|3583, Eyn|3931, Eyn|5303, Eyn|5959, Eyn|6593, Eyn|6594, Eyn|8462, Eyn|8643	Gan|2462			Sro|1128, Sro|1249, Sro|1261, Sro|1297, Sro|1298, Sro|1928, Sro|1929, Sro|1957, Sro|1989, Sro|2005, Sro|234, Sro|3187, Sro|3735, Sro|3736, Sro|3738, Sro|3761, Sro|3774, Sro|3797, Sro|3798, Sro|3908, Sro|4000, Sro|5666, Sro|5691, Sro|5692, Sro|579	Ain|198613, Ain|267186
OG0000115	Aps|g10487.t1, Aps|g10861.t1, Aps|g12304.t1, Aps|g12313.t1, Aps|g13488.t1, Aps|g16998.t1, Aps|g19094.t1, Aps|g21960.t1, Aps|g21967.t1, Aps|g23512.t1, Aps|g23529.t1, Aps|g23800.t1, Aps|g24288.t1, Aps|g28301.t1, Aps|g30976.t1, Aps|g36.t1, Aps|g8921.t1, Aps|g8930.t1	Cqf|100197, Cqf|100877, Cqf|101545, Cqf|102790, Cqf|16071, Cqf|16213, Cqf|16587, Cqf|16639, Cqf|17164, Cqf|18355, Cqf|20230, Cqf|20527, Cqf|20925, Cqf|21392, Cqf|21404, Cqf|21492, Cqf|22378, Cqf|24771, Cqf|38636, Cqf|38880, Cqf|42315, Cqf|45308, Cqf|46267, Cqf|46912, Cqf|47104, Cqf|49639, Cqf|50645, Cqf|52838, Cqf|52862, Cqf|52914, Cqf|53275, Cqf|53323, Cqf|53908, Cqf|54207, Cqf|54253, Cqf|54482,…			Pst|13153, Pst|13229, Pst|15642	Uvf|g12126.t1, Uvf|g14182.t1, Uvf|g14918.t1, Uvf|g328.t1								Lcr|247007, Lcr|254413
OG0000116	Aps|g10094.t1, Aps|g1178.t1, Aps|g11952.t1, Aps|g12095.t1, Aps|g12535.t1, Aps|g129.t1, Aps|g13449.t1, Aps|g13966.t1, Aps|g14275.t1, Aps|g15184.t1, Aps|g15858.t1, Aps|g15897.t1, Aps|g16516.t1, Aps|g1896.t1, Aps|g20124.t1, Aps|g21825.t1, Aps|g21913.t1, Aps|g23760.t1, Aps|g25082.t1, Aps|g25086.t1, Aps|g25249.t1, Aps|g25547.t1, Aps|g25773.t1, Aps|g30455.t1, Aps|g30945.t1, Aps|g4195.t1, Aps|g4584.t1, …	Cqf|32850	Hvs|g1040.t1, Hvs|g1051.t1, Hvs|g10745.t1, Hvs|g11021.t1, Hvs|g1128.t1, Hvs|g11591.t1, Hvs|g12096.t1, Hvs|g12315.t1, Hvs|g12604.t1, Hvs|g13268.t1, Hvs|g13270.t1, Hvs|g13299.t1, Hvs|g13920.t1, Hvs|g14246.t1, Hvs|g14258.t1, Hvs|g15206.t1, Hvs|g16008.t1, Hvs|g16381.t1, Hvs|g1719.t1, Hvs|g2527.t1, Hvs|g2963.t1, Hvs|g3513.t1, Hvs|g3687.t1, Hvs|g3936.t1, Hvs|g4159.t1, Hvs|g423.t1, Hvs|g6461.t1, Hvs|g72…		Pst|10624, Pst|14757, Pst|1685, Pst|18264, Pst|3557	Uvf|g7113.t1
OG0000117	Aps|g18797.t1	Cqf|665152, Cqf|667739	Hvs|g7432.t1	Mlp|104259, Mlp|116589	Pst|9511	Uvf|g10889.t1	Min|1086, Min|1088	Mld|3089	Msd|08651	Cla|1495, Cla|1496, Cla|2402, Cla|2590, Cla|4622		Eyn|5019, Eyn|5020, Eyn|7710, Eyn|8204, Eyn|8205, Eyn|8207, Eyn|8208, Eyn|8209, Eyn|8210, Eyn|8211	Gan|2140, Gan|2489, Gan|2493, Gan|2494, Gan|2495, Gan|4103, Gan|4114, Gan|4137	Lcr|304604, Lcr|308033, Lcr|310872, Lcr|311845, Lcr|329734, Lcr|334247, Lcr|334284, Lcr|335594, Lcr|348907, Lcr|350750, Lcr|351969, Lcr|352713, Lcr|353967, Lcr|354603, Lcr|355041, Lcr|356247, Lcr|94314	Rgr|41674, Rgr|42237, Rgr|42616, Rgr|46599, Rgr|51989, Rgr|53327	Sro|3146, Sro|4419, Sro|4420, Sro|4941, Sro|4942, Sro|4943, Sro|4944, Sro|4987, Sro|4990, Sro|5022, Sro|5051, Sro|5148, Sro|6277, Sro|8485, Sro|8523			Pan|85031
OG0000118					Pst|6038	Uvf|g10214.t1, Uvf|g11122.t1, Uvf|g11133.t1, Uvf|g11221.t1, Uvf|g11958.t1, Uvf|g12486.t1, Uvf|g12856.t1, Uvf|g1286.t1, Uvf|g12992.t1, Uvf|g132.t1, Uvf|g13462.t1, Uvf|g13484.t1, Uvf|g1376.t1, Uvf|g13797.t1, Uvf|g13977.t1, Uvf|g14033.t1, Uvf|g14074.t1, Uvf|g15313.t1, Uvf|g15482.t1, Uvf|g15608.t1, Uvf|g15665.t1, Uvf|g15778.t1, Uvf|g1578.t1, Uvf|g1580.t1, Uvf|g16120.t1, Uvf|g16729.t1, Uvf|g17255.t1, …
OG0000119	Aps|g13773.t1	Cqf|655967, Cqf|661438		Mlp|106583, Mlp|106586, Mlp|113972, Mlp|113978, Mlp|113981, Mlp|41147, Mlp|41150, Mlp|63255, Mlp|84159, Mlp|84161			Min|2138, Min|2142, Min|451	Mld|1908, Mld|5582, Mld|74	Msd|01770, Msd|06333	Cla|1068, Cla|2742, Cla|2961, Cla|5261, Cla|5714, Cla|8792, Cla|9271	Cmi|175058, Cmi|53705, Cmi|75594, Cmi|85650	Eyn|7018, Eyn|8101	Gan|4641, Gan|6511, Gan|7061	Lcr|263536, Lcr|263736, Lcr|267003, Lcr|293313, Lcr|298016, Lcr|305813, Lcr|320876, Lcr|327627, Lcr|327635, Lcr|327686, Lcr|333689, Lcr|336992, Lcr|348878, Lcr|348890, Lcr|353106	Rgr|29212, Rgr|50856, Rgr|65694	Sro|2983, Sro|8058, Sro|8395	Ain|252351, Ain|260882, Ain|264979, Ain|266318, Ain|273560, Ain|285649, Ain|291811	Mgl|4149, Mgl|4155, Mgl|4161, Mgl|818	Pan|78520, Pan|79506, Pan|82404, Pan|83090
OG0000120	Aps|g1774.t1, Aps|g24691.t1, Aps|g9261.t1	Cqf|47134, Cqf|652863, Cqf|663896, Cqf|713145	Hvs|g11531.t1, Hvs|g12940.t1, Hvs|g16177.t1	Mlp|100929, Mlp|118406, Mlp|72573, Mlp|73057, Mlp|92673	Pst|10467, Pst|19023, Pst|19024, Pst|6164, Pst|8776	Uvf|g11284.t1, Uvf|g18113.t1	Min|1640, Min|2745	Mld|2092, Mld|5867	Msd|00610, Msd|05552	Cla|2243, Cla|4104, Cla|4806, Cla|6826, Cla|6827	Cmi|147671, Cmi|167214, Cmi|169169, Cmi|169917, Cmi|173679, Cmi|198861, Cmi|210952, Cmi|56968	Eyn|1054, Eyn|1055, Eyn|462, Eyn|5855, Eyn|5933, Eyn|6633, Eyn|7161	Gan|3230, Gan|5476, Gan|5477	Lcr|254921, Lcr|303802, Lcr|305945, Lcr|330300, Lcr|331651, Lcr|333374, Lcr|343962, Lcr|353438	Rgr|47098, Rgr|64789, Rgr|65407	Sro|131, Sro|4013, Sro|7102, Sro|7106	Ain|258040, Ain|298747, Ain|301795	Mgl|2669, Mgl|711	Pan|80218, Pan|82356
OG0000121	Aps|g13986.t1, Aps|g2251.t1, Aps|g23856.t1, Aps|g23858.t1, Aps|g4116.t1, Aps|g4120.t1, Aps|g4125.t1, Aps|g4132.t1, Aps|g808.t1	Cqf|106793, Cqf|40125, Cqf|44937, Cqf|45346, Cqf|60699, Cqf|63549, Cqf|653203, Cqf|663572, Cqf|672590, Cqf|674002	Hvs|g10148.t1, Hvs|g11841.t1, Hvs|g13608.t1, Hvs|g16261.t1, Hvs|g18187.t1, Hvs|g2843.t1, Hvs|g8862.t1, Hvs|g8976.t2, Hvs|g9043.t1	Mlp|103996, Mlp|105207, Mlp|107117, Mlp|107118, Mlp|115289, Mlp|63718, Mlp|68796, Mlp|71512, Mlp|87549, Mlp|91097	Pst|12055, Pst|18341, Pst|18342, Pst|19901, Pst|3135, Pst|5289, Pst|8278	Uvf|g13307.t1, Uvf|g14615.t1, Uvf|g1841.t1	Min|3769, Min|3774	Mld|1944, Mld|1949	Msd|07193, Msd|07198	Cla|571, Cla|8987	Cmi|149472, Cmi|166537	Eyn|280, Eyn|3077	Gan|2487, Gan|800	Lcr|260848, Lcr|268323, Lcr|289729	Rgr|16288, Rgr|5088	Sro|6610, Sro|7022, Sro|8236	Ain|265615		Pan|79979, Pan|81765
OG0000122	Aps|g28333.t1	Cqf|137320, Cqf|44420, Cqf|611173, Cqf|670923, Cqf|700947	Hvs|g14052.t1, Hvs|g15056.t1	Mlp|102001, Mlp|106967, Mlp|35740, Mlp|41383, Mlp|45958, Mlp|63109, Mlp|95081			Min|6042	Mld|3336, Mld|6351	Msd|00862, Msd|00863, Msd|03088, Msd|10789	Cla|4338, Cla|9285	Cmi|170714, Cmi|174765, Cmi|199107, Cmi|212357, Cmi|46741	Eyn|2006, Eyn|392, Eyn|4812, Eyn|5598, Eyn|7777, Eyn|9011, Eyn|9012	Gan|1443, Gan|5289, Gan|6641, Gan|827	Lcr|223278, Lcr|277140, Lcr|283500, Lcr|284510, Lcr|290497, Lcr|298784, Lcr|302034, Lcr|303761, Lcr|311909, Lcr|329812, Lcr|334967, Lcr|351233, Lcr|351957	Rgr|12624, Rgr|14084, Rgr|37054, Rgr|44280, Rgr|53706, Rgr|56141	Sro|2368, Sro|4876, Sro|5747, Sro|756, Sro|757	Ain|219756, Ain|233419, Ain|244723, Ain|53273		Pan|80693, Pan|81016, Pan|83292, Pan|84335, Pan|84551
OG0000123	Aps|g10661.t1, Aps|g11268.t1, Aps|g11499.t1, Aps|g11505.t1, Aps|g1153.t1, Aps|g11878.t1, Aps|g12035.t1, Aps|g12324.t1, Aps|g12409.t1, Aps|g12685.t1, Aps|g13260.t1, Aps|g14435.t1, Aps|g14475.t1, Aps|g15091.t1, Aps|g15779.t1, Aps|g16939.t1, Aps|g173.t1, Aps|g17748.t1, Aps|g19318.t1, Aps|g22180.t1, Aps|g2246.t1, Aps|g26272.t1, Aps|g26525.t1, Aps|g26773.t1, Aps|g26912.t1, Aps|g26935.t1, Aps|g4883.t1,…		Hvs|g10471.t1, Hvs|g10945.t1, Hvs|g14325.t1, Hvs|g14468.t1, Hvs|g15093.t1, Hvs|g16808.t1, Hvs|g16809.t1, Hvs|g1704.t1, Hvs|g17234.t1, Hvs|g17527.t1, Hvs|g1807.t1, Hvs|g18180.t1, Hvs|g1880.t1, Hvs|g2724.t1, Hvs|g3104.t1, Hvs|g3141.t1, Hvs|g408.t1, Hvs|g6023.t1, Hvs|g6251.t1, Hvs|g6337.t1, Hvs|g7482.t1, Hvs|g9060.t1		Pst|12088, Pst|12089, Pst|1330, Pst|17065, Pst|18258, Pst|19212, Pst|4925, Pst|6333, Pst|7952, Pst|7953	Uvf|g10932.t1, Uvf|g11361.t1, Uvf|g13130.t1, Uvf|g13593.t1, Uvf|g1417.t1, Uvf|g2205.t1, Uvf|g3372.t1, Uvf|g6750.t1, Uvf|g9692.t1
OG0000124	Aps|g1108.t1, Aps|g11271.t1, Aps|g11745.t1, Aps|g1242.t1, Aps|g12865.t1, Aps|g14008.t1, Aps|g14204.t1, Aps|g15093.t1, Aps|g16332.t1, Aps|g16629.t1, Aps|g1722.t1, Aps|g18838.t1, Aps|g20328.t1, Aps|g20866.t1, Aps|g21528.t1, Aps|g2203.t1, Aps|g23316.t1, Aps|g24021.t1, Aps|g25559.t1, Aps|g25935.t1, Aps|g26629.t1, Aps|g2697.t1, Aps|g29687.t1, Aps|g5844.t1, Aps|g5926.t1, Aps|g6828.t1, Aps|g8022.t1, Aps…	Cqf|101841, Cqf|36999, Cqf|53519	Hvs|g10500.t1, Hvs|g11843.t1, Hvs|g12054.t1, Hvs|g152.t1, Hvs|g15614.t1, Hvs|g17009.t1, Hvs|g17411.t1, Hvs|g290.t1, Hvs|g3210.t1, Hvs|g3886.t1, Hvs|g554.t1, Hvs|g6542.t1, Hvs|g7553.t1		Pst|1376, Pst|16484	Uvf|g10365.t1, Uvf|g11599.t1, Uvf|g13181.t1, Uvf|g14492.t1, Uvf|g14812.t1, Uvf|g15112.t1, Uvf|g15129.t2, Uvf|g16070.t1, Uvf|g1674.t1, Uvf|g17082.t1, Uvf|g17258.t1, Uvf|g17506.t1, Uvf|g17981.t1, Uvf|g17987.t1, Uvf|g2880.t1, Uvf|g3396.t1, Uvf|g3760.t1, Uvf|g4073.t1, Uvf|g4224.t1, Uvf|g5319.t1, Uvf|g6085.t1, Uvf|g7257.t1, Uvf|g831.t1, Uvf|g8937.t1, Uvf|g8969.t1, Uvf|g9581.t1
OG0000125	Aps|g17394.t1, Aps|g17397.t1, Aps|g19851.t1, Aps|g19854.t1	Cqf|133791, Cqf|35501, Cqf|45937, Cqf|62636, Cqf|658802, Cqf|667584, Cqf|668127, Cqf|71226, Cqf|716147	Hvs|g11577.t1, Hvs|g12774.t1, Hvs|g17418.t1, Hvs|g3298.t1, Hvs|g5684.t1, Hvs|g630.t1, Hvs|g6463.t1, Hvs|g6908.t1, Hvs|g9662.t1	Mlp|109670, Mlp|28774, Mlp|28796, Mlp|28808, Mlp|73400, Mlp|74070, Mlp|89961, Mlp|90537	Pst|11364, Pst|11365, Pst|11844, Pst|11845, Pst|13570, Pst|13572, Pst|17132, Pst|3706, Pst|3707, Pst|3725, Pst|3726	Uvf|g16927.t1	Min|1826, Min|1827, Min|1828	Mld|4248, Mld|4249, Mld|4250, Mld|4251	Msd|08522, Msd|08523, Msd|08524, Msd|08527, Msd|09633	Cla|2219, Cla|6932	Cmi|101044, Cmi|153939, Cmi|3991	Eyn|4291, Eyn|7568, Eyn|7569	Gan|6677, Gan|6679, Gan|6692	Lcr|302700	Rgr|1545	Sro|8259	Ain|34607		Pan|80423, Pan|84161
OG0000126	Aps|g16644.t1, Aps|g23133.t1, Aps|g30660.t1, Aps|g58.t1	Cqf|102063, Cqf|49198, Cqf|672000, Cqf|673722, Cqf|86462, Cqf|97922	Hvs|g12453.t1, Hvs|g7921.t1	Mlp|105240, Mlp|105313, Mlp|106085, Mlp|62775, Mlp|85153, Mlp|86626, Mlp|92172	Pst|3084, Pst|3921, Pst|6475, Pst|9301, Pst|9302	Uvf|g1447.t1, Uvf|g4814.t1	Min|281, Min|904, Min|972	Mld|5438, Mld|6626, Mld|7524	Msd|01042, Msd|01133, Msd|07934	Cla|3877, Cla|3878, Cla|4503, Cla|5764, Cla|8392	Cmi|150718, Cmi|168675, Cmi|210373	Eyn|1166, Eyn|6362, Eyn|6440, Eyn|7896	Gan|1885, Gan|238, Gan|427, Gan|5562, Gan|7174	Lcr|281945, Lcr|293329, Lcr|296558, Lcr|296562, Lcr|333390, Lcr|355686	Rgr|26423, Rgr|51007, Rgr|52223, Rgr|55407, Rgr|65820	Sro|545, Sro|546, Sro|555	Ain|267445, Ain|270121, Ain|272288		Pan|79411, Pan|82901
OG0000127	Aps|g10023.t1, Aps|g10192.t1, Aps|g1085.t1, Aps|g11103.t1, Aps|g11296.t1, Aps|g12224.t1, Aps|g12467.t1, Aps|g12474.t1, Aps|g12693.t1, Aps|g13017.t1, Aps|g13252.t1, Aps|g13393.t1, Aps|g13616.t1, Aps|g13753.t1, Aps|g13865.t1, Aps|g13896.t1, Aps|g13897.t1, Aps|g1422.t1, Aps|g1423.t1, Aps|g15710.t1, Aps|g16858.t1, Aps|g17173.t1, Aps|g17174.t1, Aps|g17431.t1, Aps|g183.t1, Aps|g18738.t1, Aps|g19368.t1,…
OG0000128			Hvs|g10263.t1, Hvs|g10269.t1, Hvs|g10529.t1, Hvs|g10793.t1, Hvs|g11057.t1, Hvs|g11058.t1, Hvs|g11252.t1, Hvs|g1154.t1, Hvs|g11860.t1, Hvs|g11861.t1, Hvs|g12105.t1, Hvs|g1227.t1, Hvs|g13203.t1, Hvs|g13433.t1, Hvs|g13434.t1, Hvs|g13581.t1, Hvs|g1383.t1, Hvs|g1384.t1, Hvs|g1385.t1, Hvs|g14123.t1, Hvs|g14124.t1, Hvs|g14268.t1, Hvs|g14269.t1, Hvs|g14342.t1, Hvs|g14713.t1, Hvs|g14867.t1, Hvs|g14880.t1,…
OG0000129							Min|160, Min|2563		Msd|01966, Msd|01973, Msd|01992, Msd|01998, Msd|03148, Msd|03714, Msd|03719, Msd|03720, Msd|03724, Msd|03788, Msd|03795, Msd|03811, Msd|03819, Msd|03971, Msd|03984, Msd|06687, Msd|06694, Msd|06699, Msd|06705, Msd|07416, Msd|07421, Msd|08775, Msd|08807, Msd|09040, Msd|09053, Msd|09948, Msd|09951, Msd|09955, Msd|10258, Msd|10714, Msd|10716, Msd|10725, Msd|10734, Msd|10750, Msd|10770, Msd|11013, Msd…
OG0000130	Aps|g27357.t1, Aps|g27708.t1, Aps|g28750.t1, Aps|g30995.t1	Cqf|13998, Cqf|27199, Cqf|36906, Cqf|37789, Cqf|37937, Cqf|51199, Cqf|663043	Hvs|g11519.t1, Hvs|g11764.t1, Hvs|g3077.t1, Hvs|g7707.t1, Hvs|g892.t1	Mlp|30760, Mlp|30784, Mlp|31568, Mlp|58081, Mlp|64712	Pst|19185, Pst|8040, Pst|9140	Uvf|g10299.t1, Uvf|g2312.t1, Uvf|g2829.t1	Min|3642, Min|6752, Min|775	Mld|4129, Mld|4130, Mld|5374, Mld|6420	Msd|01310, Msd|09006	Cla|1942, Cla|6395, Cla|6524, Cla|6536, Cla|7954, Cla|844	Cmi|131477, Cmi|171156, Cmi|192647, Cmi|207702	Eyn|1547, Eyn|3116, Eyn|4066	Gan|1191, Gan|2469, Gan|7077	Lcr|130832, Lcr|262253, Lcr|268078, Lcr|44697, Lcr|44698	Rgr|50588, Rgr|53823	Sro|2397, Sro|3019	Ain|213412, Ain|257630, Ain|278951	Mgl|2653, Mgl|4116	Pan|78950, Pan|80138, Pan|83891, Pan|84517
OG0000131	Aps|g11232.t1, Aps|g25889.t1	Cqf|654960, Cqf|668108	Hvs|g2959.t1, Hvs|g614.t1	Mlp|109003, Mlp|38673	Pst|13332, Pst|13333	Uvf|g4766.t1	Min|2175, Min|3398, Min|6239, Min|7118	Mld|1589, Mld|2720, Mld|2722, Mld|6105	Msd|02836, Msd|05871, Msd|10298, Msd|10299, Msd|12317	Cla|4824, Cla|5170, Cla|7551	Cmi|104508, Cmi|105879, Cmi|13451, Cmi|172625, Cmi|209459, Cmi|209665, Cmi|33824, Cmi|9454	Eyn|1414, Eyn|1860, Eyn|3205, Eyn|3234, Eyn|4496, Eyn|849	Gan|1150, Gan|282, Gan|5384, Gan|5598	Lcr|297954, Lcr|300066, Lcr|303585, Lcr|308874, Lcr|315361, Lcr|334011	Rgr|19009, Rgr|41901, Rgr|55252, Rgr|65935, Rgr|66156	Sro|1616, Sro|2798, Sro|5054, Sro|8629	Ain|241078, Ain|263645, Ain|268235, Ain|268857, Ain|288490, Ain|95767	Mgl|1572, Mgl|3461	Pan|81833, Pan|84423
OG0000132	Aps|g17451.t1	Cqf|45250, Cqf|99186	Hvs|g16058.t1, Hvs|g5859.t1	Mlp|44923	Pst|13571	Uvf|g17450.t1	Min|1729, Min|4551, Min|5344, Min|790	Mld|1432, Mld|4124, Mld|6471, Mld|7054	Msd|00192, Msd|01280, Msd|04750, Msd|09735	Cla|2369, Cla|4586, Cla|6923, Cla|7075, Cla|809, Cla|8321	Cmi|167504, Cmi|209451, Cmi|46442, Cmi|9180	Eyn|4443, Eyn|6660, Eyn|8896	Gan|2917, Gan|3022, Gan|3023, Gan|3024, Gan|4058, Gan|4059, Gan|6080, Gan|7258	Lcr|292371, Lcr|302736, Lcr|317396, Lcr|332665, Lcr|336968, Lcr|355360	Rgr|38091, Rgr|50944, Rgr|52967, Rgr|53464	Sro|3061, Sro|5440, Sro|6157, Sro|7483	Ain|16797, Ain|266108, Ain|267537, Ain|268466, Ain|269139, Ain|271691, Ain|280370	Mgl|2076, Mgl|745	Pan|79665, Pan|80022, Pan|80638, Pan|81781, Pan|84327, Pan|84442
OG0000133	Aps|g10938.t1, Aps|g10942.t1, Aps|g5449.t1, Aps|g5450.t1	Cqf|192603, Cqf|38738, Cqf|40479, Cqf|50893, Cqf|665731	Hvs|g2413.t1, Hvs|g7189.t1	Mlp|47825, Mlp|92695	Pst|3994, Pst|4668, Pst|4675, Pst|9417	Uvf|g16565.t1	Min|268	Mld|6639, Mld|6640	Msd|07916, Msd|07917	Cla|2264, Cla|2392, Cla|264, Cla|328, Cla|4600, Cla|4648, Cla|5688, Cla|5725, Cla|6767, Cla|6948, Cla|7804, Cla|86, Cla|8676, Cla|87, Cla|9358, Cla|9406	Cmi|10022, Cmi|149998, Cmi|169678, Cmi|170642, Cmi|175567	Eyn|1869, Eyn|231, Eyn|3214, Eyn|3661, Eyn|4414, Eyn|4474, Eyn|7288	Gan|1175, Gan|2252, Gan|3125, Gan|3677, Gan|5791	Lcr|15924, Lcr|253851, Lcr|276793, Lcr|287852, Lcr|291489, Lcr|299298, Lcr|316939	Rgr|38624		Ain|271650, Ain|276298, Ain|283200	Mgl|4152, Mgl|4158	Pan|79618
OG0000134	Aps|g10157.t1, Aps|g11808.t1, Aps|g12070.t1, Aps|g14641.t1, Aps|g18466.t1, Aps|g19470.t1, Aps|g19591.t1, Aps|g19708.t1, Aps|g20888.t1, Aps|g2288.t2, Aps|g23881.t1, Aps|g24010.t1, Aps|g24497.t1, Aps|g24528.t1, Aps|g24730.t1, Aps|g27090.t1, Aps|g28755.t1, Aps|g29758.t1, Aps|g30296.t1, Aps|g4029.t1, Aps|g4171.t1, Aps|g4949.t1, Aps|g5224.t1, Aps|g8598.t1, Aps|g9268.t1	Cqf|100054, Cqf|97727	Hvs|g11399.t1, Hvs|g11409.t1, Hvs|g11878.t1, Hvs|g12166.t1, Hvs|g12681.t1, Hvs|g13160.t1, Hvs|g14141.t1, Hvs|g14241.t1, Hvs|g15804.t1, Hvs|g16445.t1, Hvs|g17271.t1, Hvs|g18100.t1, Hvs|g2159.t1, Hvs|g2363.t1, Hvs|g3785.t1, Hvs|g4747.t1, Hvs|g5050.t1, Hvs|g8239.t1, Hvs|g8524.t1, Hvs|g9346.t1	Mlp|116047, Mlp|61958	Pst|11320, Pst|15350, Pst|15800, Pst|16370, Pst|17919, Pst|18294, Pst|18295, Pst|19167, Pst|5875, Pst|725, Pst|7326, Pst|7635, Pst|9561	Uvf|g11921.t1, Uvf|g11983.t1, Uvf|g16043.t1, Uvf|g17302.t1, Uvf|g6431.t1, Uvf|g6630.t2				Cla|2432							Ain|303559
OG0000135									Msd|00348, Msd|00649, Msd|00660, Msd|00661, Msd|00944, Msd|00945, Msd|01003, Msd|01257, Msd|01959, Msd|02024, Msd|02124, Msd|02133, Msd|02287, Msd|02423, Msd|02424, Msd|02667, Msd|03221, Msd|03236, Msd|03283, Msd|03284, Msd|03503, Msd|03689, Msd|03690, Msd|03768, Msd|03847, Msd|03848, Msd|03867, Msd|04095, Msd|04167, Msd|04219, Msd|04789, Msd|04988, Msd|05378, Msd|06488, Msd|06566, Msd|06599, Msd…
OG0000136	Aps|g5910.t1		Hvs|g7700.t1			Uvf|g10120.t1, Uvf|g10958.t1, Uvf|g1096.t1, Uvf|g1102.t1, Uvf|g11671.t1, Uvf|g11949.t1, Uvf|g12574.t1, Uvf|g12793.t1, Uvf|g1341.t1, Uvf|g13499.t1, Uvf|g13536.t1, Uvf|g13804.t1, Uvf|g14041.t1, Uvf|g14116.t1, Uvf|g14282.t1, Uvf|g1435.t1, Uvf|g14869.t1, Uvf|g1512.t1, Uvf|g15277.t1, Uvf|g15996.t1, Uvf|g16532.t1, Uvf|g16739.t1, Uvf|g17057.t1, Uvf|g17075.t1, Uvf|g17081.t1, Uvf|g17115.t1, Uvf|g17184.t1,…
OG0000137	Aps|g2439.t1, Aps|g2462.t1, Aps|g24638.t1, Aps|g25655.t1, Aps|g9933.t1	Cqf|111699, Cqf|35003, Cqf|399994, Cqf|599470, Cqf|669100, Cqf|694500, Cqf|718843, Cqf|721365, Cqf|725288	Hvs|g10503.t1, Hvs|g17943.t1, Hvs|g2242.t1, Hvs|g4641.t1, Hvs|g7180.t2, Hvs|g8007.t1	Mlp|101940, Mlp|102077, Mlp|104982, Mlp|112462, Mlp|113035, Mlp|57906, Mlp|59331, Mlp|59333, Mlp|62476, Mlp|62790, Mlp|71759, Mlp|73326, Mlp|79698, Mlp|84745, Mlp|85285	Pst|10709, Pst|15282, Pst|15316, Pst|15978, Pst|2599	Uvf|g18322.t1, Uvf|g3881.t1, Uvf|g4398.t1, Uvf|g8167.t1, Uvf|g9103.t1	Min|4573, Min|4574, Min|4579	Mld|5792, Mld|5800, Mld|5801, Mld|5802	Msd|03550, Msd|03564, Msd|03565	Cla|5157	Cmi|1630, Cmi|164608, Cmi|193938	Eyn|2386, Eyn|2387, Eyn|7124	Gan|2906, Gan|3652	Lcr|307365	Rgr|55748	Sro|2652, Sro|749
OG0000138	Aps|g10948.t1, Aps|g11168.t1, Aps|g12090.t1, Aps|g13111.t1, Aps|g13112.t1, Aps|g13656.t1, Aps|g137.t1, Aps|g138.t1, Aps|g14945.t1, Aps|g17866.t1, Aps|g18775.t1, Aps|g18912.t1, Aps|g18914.t1, Aps|g20270.t1, Aps|g21599.t1, Aps|g22504.t1, Aps|g22795.t1, Aps|g22803.t1, Aps|g24088.t1, Aps|g24823.t1, Aps|g25137.t1, Aps|g26256.t1, Aps|g27656.t1, Aps|g28728.t1, Aps|g28912.t1, Aps|g29316.t1, Aps|g29765.t1…			Mlp|114685	Pst|14350, Pst|15470, Pst|16057, Pst|19601, Pst|19602, Pst|5600	Uvf|g10399.t1, Uvf|g10573.t1, Uvf|g11083.t1, Uvf|g11913.t1, Uvf|g12209.t1, Uvf|g12302.t1, Uvf|g12482.t1, Uvf|g13596.t1, Uvf|g13611.t1, Uvf|g14974.t1, Uvf|g15109.t1, Uvf|g1529.t1, Uvf|g16012.t1, Uvf|g16536.t1, Uvf|g17092.t1, Uvf|g1904.t1, Uvf|g2566.t1, Uvf|g269.t1, Uvf|g276.t1, Uvf|g3085.t2, Uvf|g5044.t1, Uvf|g6751.t1, Uvf|g9121.t1, Uvf|g9167.t1, Uvf|g9901.t1
OG0000139	Aps|g11107.t3, Aps|g11428.t1, Aps|g122.t1, Aps|g123.t1, Aps|g12345.t2, Aps|g12346.t1, Aps|g1288.t1, Aps|g14270.t1, Aps|g15248.t1, Aps|g15249.t1, Aps|g15547.t2, Aps|g16704.t1, Aps|g16705.t1, Aps|g16833.t1, Aps|g16962.t1, Aps|g16967.t1, Aps|g17037.t1, Aps|g17501.t1, Aps|g17547.t1, Aps|g17548.t1, Aps|g18337.t1, Aps|g18707.t1, Aps|g19241.t1, Aps|g20079.t1, Aps|g20961.t1, Aps|g21219.t1, Aps|g22318.t1,…
OG0000140	Aps|g10237.t1, Aps|g10575.t1, Aps|g10767.t1, Aps|g12924.t1, Aps|g12951.t1, Aps|g13222.t1, Aps|g13269.t1, Aps|g13276.t1, Aps|g13277.t1, Aps|g13935.t2, Aps|g14026.t1, Aps|g14544.t1, Aps|g14742.t1, Aps|g14819.t1, Aps|g1556.t1, Aps|g16001.t1, Aps|g17432.t1, Aps|g17433.t1, Aps|g17453.t1, Aps|g18322.t1, Aps|g18324.t1, Aps|g18539.t1, Aps|g18694.t1, Aps|g19639.t1, Aps|g19849.t1, Aps|g19889.t1, Aps|g19979…		Hvs|g14611.t1
OG0000141	Aps|g10207.t1, Aps|g11554.t1, Aps|g1403.t1, Aps|g14409.t1, Aps|g16677.t1, Aps|g17225.t1, Aps|g17616.t1, Aps|g20012.t1, Aps|g20626.t1, Aps|g20645.t1, Aps|g21188.t1, Aps|g22242.t1, Aps|g23949.t1, Aps|g2459.t1, Aps|g25514.t1, Aps|g26061.t1, Aps|g28251.t1, Aps|g28543.t1, Aps|g30017.t1, Aps|g30211.t1, Aps|g3573.t1, Aps|g4533.t1, Aps|g4850.t1, Aps|g5230.t1, Aps|g6160.t1, Aps|g6162.t1, Aps|g9264.t1, Aps…		Hvs|g10614.t1, Hvs|g11008.t1, Hvs|g12123.t1, Hvs|g12137.t1, Hvs|g12905.t1, Hvs|g13659.t1, Hvs|g13969.t1, Hvs|g15484.t1, Hvs|g16011.t1, Hvs|g16620.t1, Hvs|g16988.t1, Hvs|g17400.t1, Hvs|g18147.t1, Hvs|g18179.t1, Hvs|g1847.t1, Hvs|g3036.t1, Hvs|g3288.t1, Hvs|g4339.t1, Hvs|g4837.t1, Hvs|g4992.t1, Hvs|g5202.t1, Hvs|g5674.t1, Hvs|g5746.t1, Hvs|g6017.t1, Hvs|g6560.t1, Hvs|g6702.t1, Hvs|g686.t1, Hvs|g740…		Pst|10488	Uvf|g12624.t1, Uvf|g13962.t1, Uvf|g15465.t1, Uvf|g15677.t1, Uvf|g8918.t1
OG0000142	Aps|g10032.t1, Aps|g1036.t1, Aps|g10581.t1, Aps|g11118.t1, Aps|g12071.t1, Aps|g12261.t1, Aps|g12402.t1, Aps|g14941.t1, Aps|g15038.t1, Aps|g15042.t1, Aps|g15583.t1, Aps|g15586.t1, Aps|g16945.t1, Aps|g16981.t1, Aps|g17291.t1, Aps|g17640.t1, Aps|g17937.t1, Aps|g18387.t1, Aps|g18469.t1, Aps|g18515.t1, Aps|g18573.t1, Aps|g19135.t1, Aps|g19539.t1, Aps|g19555.t1, Aps|g19558.t1, Aps|g20253.t1, Aps|g20375…
OG0000143	Aps|g26407.t1, Aps|g27416.t1, Aps|g4070.t1, Aps|g7275.t1	Cqf|51127, Cqf|651690, Cqf|658715, Cqf|664174	Hvs|g4145.t1, Hvs|g8580.t1, Hvs|g8973.t1, Hvs|g9457.t1, Hvs|g9948.t1	Mlp|105286, Mlp|117357, Mlp|42185, Mlp|51024	Pst|19681, Pst|4017, Pst|513, Pst|9386	Uvf|g12474.t1, Uvf|g13509.t1, Uvf|g13973.t1, Uvf|g5475.t1	Min|1059, Min|3238, Min|7042	Mld|3064, Mld|3174, Mld|3704	Msd|06066, Msd|08081, Msd|08617	Cla|4770, Cla|5741, Cla|5742, Cla|8173	Cmi|160401, Cmi|171661, Cmi|48103, Cmi|60752	Eyn|2709, Eyn|3873, Eyn|424, Eyn|5458	Gan|139, Gan|5977	Lcr|300319, Lcr|353266	Rgr|48059, Rgr|65048, Rgr|66948	Sro|2519, Sro|410, Sro|7869	Ain|242391, Ain|264020, Ain|265870, Ain|267950	Mgl|2000, Mgl|2046, Mgl|2474, Mgl|2679	Pan|79183, Pan|81000
OG0000144	Aps|g16354.t1, Aps|g23937.t1, Aps|g28548.t1	Cqf|36427, Cqf|44743, Cqf|46233, Cqf|58652, Cqf|660797, Cqf|670228	Hvs|g13913.t1, Hvs|g3049.t1, Hvs|g3403.t1, Hvs|g8574.t1	Mlp|108480, Mlp|110239, Mlp|110526, Mlp|112840, Mlp|66419, Mlp|66658, Mlp|68699, Mlp|68703, Mlp|68704, Mlp|87306, Mlp|91461, Mlp|94773	Pst|11192, Pst|11803, Pst|14094, Pst|15776, Pst|15975, Pst|19616, Pst|19617, Pst|4187, Pst|4257, Pst|9492	Uvf|g10048.t1, Uvf|g11936.t2, Uvf|g14666.t1, Uvf|g14691.t1, Uvf|g15409.t1	Min|8082			Cla|1264, Cla|1719, Cla|303, Cla|5082	Cmi|144348, Cmi|192621	Eyn|3227, Eyn|3621, Eyn|5396, Eyn|5414, Eyn|5415, Eyn|5416	Gan|257, Gan|542, Gan|6440	Lcr|298989, Lcr|309615	Rgr|45700, Rgr|45701, Rgr|55493	Sro|1469, Sro|5495, Sro|5496, Sro|5499, Sro|5500
OG0000145	Aps|g12804.t1, Aps|g22747.t1	Cqf|102832		Mlp|54710, Mlp|55935	Pst|11047, Pst|11102, Pst|11610, Pst|11692, Pst|11715, Pst|12263, Pst|12271, Pst|12303, Pst|12308, Pst|12309, Pst|1308, Pst|13226, Pst|13730, Pst|13890, Pst|13931, Pst|14023, Pst|14277, Pst|14858, Pst|15531, Pst|15541, Pst|16024, Pst|16028, Pst|16508, Pst|17068, Pst|17504, Pst|17557, Pst|17621, Pst|17717, Pst|18265, Pst|18266, Pst|18780, Pst|19026, Pst|19859, Pst|20378, Pst|2084, Pst|3299, Pst|33…	Uvf|g11132.t2, Uvf|g11555.t1, Uvf|g16102.t1, Uvf|g16445.t1, Uvf|g18123.t1, Uvf|g6614.t1, Uvf|g7954.t1, Uvf|g8772.t1
OG0000146			Hvs|g12220.t1													Sro|2422, Sro|3829, Sro|3830, Sro|3831, Sro|3832, Sro|4125, Sro|4126, Sro|4934, Sro|6559, Sro|6574, Sro|6578, Sro|6579, Sro|6619, Sro|6621, Sro|6624, Sro|6634, Sro|6649, Sro|6651, Sro|6658, Sro|6661, Sro|6664, Sro|6686, Sro|6688, Sro|6690, Sro|6713, Sro|6716, Sro|6718, Sro|6720, Sro|6731, Sro|6733, Sro|6735, Sro|6761, Sro|6795, Sro|6835, Sro|6838, Sro|6846, Sro|6852, Sro|6862, Sro|6864, Sro|6865,…
OG0000147					Pst|1055, Pst|1107, Pst|11684, Pst|11685, Pst|11686, Pst|11687, Pst|11693, Pst|12425, Pst|12466, Pst|12799, Pst|12868, Pst|15021, Pst|15022, Pst|16282, Pst|16706, Pst|16800, Pst|16801, Pst|16802, Pst|16803, Pst|16804, Pst|16805, Pst|16806, Pst|16807, Pst|16808, Pst|16812, Pst|16813, Pst|16814, Pst|16815, Pst|16816, Pst|16817, Pst|16818, Pst|16819, Pst|16821, Pst|16822, Pst|16823, Pst|16824, Pst|1…
OG0000148	Aps|g12082.t1, Aps|g29996.t1, Aps|g30014.t1	Cqf|10918, Cqf|51945, Cqf|724830	Hvs|g10347.t1, Hvs|g10378.t1, Hvs|g12896.t1, Hvs|g13949.t1, Hvs|g16501.t1	Mlp|48582, Mlp|55799, Mlp|87653	Pst|14188, Pst|14189, Pst|19603, Pst|5153, Pst|7917	Uvf|g13606.t1	Min|4945, Min|6714, Min|743	Mld|4084, Mld|5335, Mld|5833, Mld|5834	Msd|00933, Msd|01402, Msd|01404, Msd|08966	Cla|5287, Cla|621, Cla|658, Cla|942	Cmi|138921, Cmi|146870, Cmi|188869	Eyn|1333, Eyn|7532, Eyn|7563	Gan|1356, Gan|5481, Gan|6942	Lcr|126778, Lcr|250801, Lcr|262317, Lcr|267746, Lcr|298849	Rgr|51249, Rgr|7242, Rgr|9314	Sro|3232, Sro|532, Sro|6478	Ain|223193, Ain|223578, Ain|226015, Ain|94375	Mgl|2475, Mgl|2656, Mgl|92	Pan|80154, Pan|81652, Pan|83123
OG0000149	Aps|g1508.t1, Aps|g18019.t1, Aps|g3800.t1, Aps|g6504.t1	Cqf|649757, Cqf|653134, Cqf|655640	Hvs|g12242.t1, Hvs|g16112.t1, Hvs|g8296.t1	Mlp|111552, Mlp|39578, Mlp|66149, Mlp|71290, Mlp|75424	Pst|13564, Pst|13862, Pst|14521, Pst|174, Pst|1860, Pst|1861, Pst|5311, Pst|6657	Uvf|g12050.t1, Uvf|g6389.t1	Min|7300, Min|7900, Min|7901	Mld|697, Mld|699, Mld|7622	Msd|02156, Msd|02159, Msd|02170	Cla|2936, Cla|380, Cla|7029	Cmi|169708, Cmi|61300	Eyn|6948	Gan|1935, Gan|4969, Gan|4987, Gan|5265, Gan|60	Lcr|288760, Lcr|297867, Lcr|301118, Lcr|302907, Lcr|306069, Lcr|310202, Lcr|332227	Rgr|42682	Sro|198, Sro|7819	Ain|266041, Ain|268524, Ain|269478, Ain|285674, Ain|288256	Mgl|1230, Mgl|1231	Pan|80318, Pan|84260, Pan|84560
OG0000150	Aps|g10154.t1, Aps|g1022.t1, Aps|g10225.t1, Aps|g10447.t1, Aps|g10704.t1, Aps|g1117.t1, Aps|g11372.t1, Aps|g11667.t1, Aps|g12906.t1, Aps|g12997.t1, Aps|g13511.t1, Aps|g14873.t1, Aps|g15411.t1, Aps|g15567.t1, Aps|g17527.t1, Aps|g18676.t1, Aps|g20283.t1, Aps|g20501.t1, Aps|g21111.t1, Aps|g21412.t1, Aps|g21971.t1, Aps|g23021.t1, Aps|g2309.t1, Aps|g23095.t1, Aps|g23259.t1, Aps|g23307.t1, Aps|g23762.t…
OG0000151	Aps|g10180.t1, Aps|g10181.t1, Aps|g11481.t1, Aps|g12113.t1, Aps|g12114.t1, Aps|g12364.t1, Aps|g13482.t1, Aps|g14116.t1, Aps|g14256.t1, Aps|g14834.t1, Aps|g14955.t1, Aps|g15582.t1, Aps|g15787.t1, Aps|g16185.t1, Aps|g16553.t1, Aps|g16554.t1, Aps|g16596.t1, Aps|g16612.t1, Aps|g17049.t1, Aps|g17128.t1, Aps|g17650.t1, Aps|g17760.t1, Aps|g17784.t1, Aps|g17931.t1, Aps|g1838.t1, Aps|g1852.t1, Aps|g19092.…
OG0000152		Cqf|19298, Cqf|21719, Cqf|22679, Cqf|43419, Cqf|51759	Hvs|g6930.t1		Pst|10715, Pst|11724, Pst|15008, Pst|15015, Pst|16102, Pst|18132, Pst|19683, Pst|20034, Pst|3765, Pst|7180	Uvf|g10028.t1, Uvf|g10636.t1, Uvf|g1150.t1, Uvf|g12067.t1, Uvf|g12438.t1, Uvf|g12585.t1, Uvf|g12989.t1, Uvf|g13384.t1, Uvf|g13479.t1, Uvf|g13896.t1, Uvf|g14299.t1, Uvf|g14723.t1, Uvf|g14985.t1, Uvf|g15131.t1, Uvf|g15419.t1, Uvf|g15709.t1, Uvf|g15888.t1, Uvf|g15942.t1, Uvf|g16409.t1, Uvf|g16427.t1, Uvf|g16559.t1, Uvf|g16568.t1, Uvf|g17575.t1, Uvf|g17837.t1, Uvf|g2493.t1, Uvf|g2559.t1, Uvf|g3160.t1…			Msd|00249				Gan|5330
OG0000153		Cqf|133188		Mlp|101678, Mlp|102610, Mlp|102624, Mlp|103384, Mlp|105780, Mlp|110025, Mlp|110068, Mlp|110084, Mlp|110188, Mlp|110763, Mlp|111470, Mlp|111478, Mlp|111672, Mlp|111817, Mlp|113389, Mlp|114195, Mlp|114263, Mlp|114362, Mlp|114396, Mlp|55125, Mlp|58799, Mlp|60049, Mlp|60586, Mlp|61955, Mlp|63994, Mlp|63997, Mlp|65234, Mlp|66533, Mlp|66989, Mlp|68940, Mlp|69034, Mlp|69352, Mlp|69440, Mlp|69831, Mlp|70…	Pst|394
OG0000154			Hvs|g10224.t1, Hvs|g11018.t1, Hvs|g11482.t1, Hvs|g1224.t1, Hvs|g12240.t1, Hvs|g12651.t1, Hvs|g1370.t1, Hvs|g13970.t1, Hvs|g14408.t1, Hvs|g14839.t1, Hvs|g15017.t1, Hvs|g15546.t1, Hvs|g15806.t1, Hvs|g17095.t1, Hvs|g18258.t1, Hvs|g1877.t1, Hvs|g2819.t1, Hvs|g4511.t1, Hvs|g5501.t1, Hvs|g5640.t1, Hvs|g6258.t1, Hvs|g8268.t1, Hvs|g9397.t1, Hvs|g9847.t1	Mlp|58227, Mlp|63565, Mlp|95045	Pst|11894, Pst|11915, Pst|13436, Pst|13658, Pst|15073, Pst|1521, Pst|16558, Pst|16767, Pst|16985, Pst|17667, Pst|17762, Pst|18474, Pst|19053, Pst|19794, Pst|20185, Pst|3619, Pst|5421, Pst|5695, Pst|5902, Pst|6910, Pst|6950, Pst|7230, Pst|7231, Pst|7258, Pst|7594, Pst|8471, Pst|9861	Uvf|g1476.t1, Uvf|g16942.t1, Uvf|g17588.t1, Uvf|g17973.t1, Uvf|g18194.t1, Uvf|g4726.t1, Uvf|g6435.t1, Uvf|g8596.t1, Uvf|g8632.t1, Uvf|g9266.t1										Sro|5330
OG0000155	Aps|g4601.t1, Aps|g8364.t1, Aps|g8422.t1, Aps|g8505.t1, Aps|g8514.t1, Aps|g8625.t1, Aps|g8634.t1	Cqf|42641, Cqf|46067, Cqf|666628, Cqf|669776, Cqf|679888, Cqf|68916, Cqf|692612, Cqf|692636, Cqf|69979, Cqf|75104	Hvs|g10125.t1, Hvs|g13696.t1, Hvs|g15228.t1, Hvs|g17046.t1, Hvs|g5784.t1, Hvs|g6738.t1, Hvs|g8816.t1, Hvs|g9511.t1	Mlp|103198, Mlp|105902, Mlp|106095, Mlp|108088, Mlp|115499, Mlp|62630, Mlp|85114, Mlp|85985, Mlp|85987, Mlp|93528, Mlp|94783	Pst|1064, Pst|1084, Pst|1126, Pst|1127, Pst|1128, Pst|1129, Pst|1188, Pst|16495, Pst|8338, Pst|9600, Pst|9615, Pst|9675	Uvf|g10886.t1, Uvf|g12766.t1, Uvf|g14735.t1, Uvf|g1492.t1, Uvf|g2236.t1, Uvf|g5372.t1, Uvf|g6679.t1				Cla|7119			Gan|3222, Gan|3231, Gan|3237				Ain|190664, Ain|234903, Ain|264261	Mgl|2590	Pan|80134
OG0000156	Aps|g2982.t1, Aps|g3582.t1, Aps|g99.t1	Cqf|658134, Cqf|660437, Cqf|661669	Hvs|g11672.t1, Hvs|g11673.t1, Hvs|g4123.t1, Hvs|g6735.t1	Mlp|68053, Mlp|73270, Mlp|79007	Pst|11842, Pst|13045, Pst|2253, Pst|7155	Uvf|g14897.t1, Uvf|g5622.t1, Uvf|g9627.t1	Min|2584, Min|4479, Min|456	Mld|2604, Mld|3382, Mld|79	Msd|01764, Msd|03492, Msd|05748	Cla|1317, Cla|2373, Cla|5545, Cla|6615, Cla|7322, Cla|8753	Cmi|107854, Cmi|164700, Cmi|172653	Eyn|3006, Eyn|6171, Eyn|6785	Gan|2524, Gan|2624, Gan|3239, Gan|7083	Lcr|267424, Lcr|282865, Lcr|305903, Lcr|328824	Rgr|10950, Rgr|17997, Rgr|38463	Sro|1856, Sro|3040, Sro|3637	Ain|264383, Ain|264834, Ain|269142	Mgl|1264, Mgl|2421, Mgl|3580	Pan|79992, Pan|80466, Pan|82579
OG0000157	Aps|g10238.t1, Aps|g11632.t1, Aps|g12185.t1, Aps|g13221.t1, Aps|g13808.t1, Aps|g14073.t1, Aps|g14339.t1, Aps|g14369.t1, Aps|g1473.t1, Aps|g14817.t1, Aps|g1555.t1, Aps|g15750.t1, Aps|g15915.t1, Aps|g15936.t1, Aps|g17257.t1, Aps|g17357.t1, Aps|g17450.t1, Aps|g17982.t1, Aps|g18341.t2, Aps|g18540.t1, Aps|g1885.t1, Aps|g19113.t1, Aps|g19864.t1, Aps|g19978.t1, Aps|g20210.t1, Aps|g20401.t1, Aps|g20688.t…		Hvs|g11159.t1, Hvs|g13015.t1, Hvs|g13866.t1, Hvs|g2212.t1, Hvs|g2313.t1			Uvf|g16759.t1
OG0000158	Aps|g10676.t1, Aps|g10678.t1, Aps|g11215.t1, Aps|g12115.t1, Aps|g12123.t1, Aps|g12521.t1, Aps|g12522.t1, Aps|g13143.t1, Aps|g13144.t1, Aps|g14429.t1, Aps|g14772.t1, Aps|g14776.t1, Aps|g15045.t1, Aps|g15046.t1, Aps|g15100.t1, Aps|g15276.t1, Aps|g15767.t1, Aps|g1727.t1, Aps|g18068.t1, Aps|g18211.t1, Aps|g18821.t1, Aps|g19438.t1, Aps|g20225.t1, Aps|g20775.t1, Aps|g20777.t1, Aps|g21906.t1, Aps|g22395…
OG0000159				Mlp|103261, Mlp|104595, Mlp|105270, Mlp|105272, Mlp|105273, Mlp|108144, Mlp|112138, Mlp|112434, Mlp|59586, Mlp|60781, Mlp|62750, Mlp|64232, Mlp|64732, Mlp|65220, Mlp|67292, Mlp|68489, Mlp|69975, Mlp|72098, Mlp|74980, Mlp|77253, Mlp|84288, Mlp|84435, Mlp|84467, Mlp|84522, Mlp|84523, Mlp|84948, Mlp|84949, Mlp|85025, Mlp|85082, Mlp|85335, Mlp|85385, Mlp|85583, Mlp|85648, Mlp|85870, Mlp|85907, Mlp|86…
OG0000160	Aps|g12189.t1, Aps|g18825.t1, Aps|g18826.t1	Cqf|650047, Cqf|654374, Cqf|664079, Cqf|673040	Hvs|g4455.t1	Mlp|40556, Mlp|48894, Mlp|50846, Mlp|70441	Pst|18142, Pst|2164	Uvf|g12886.t1, Uvf|g4803.t1	Min|1841, Min|5442	Mld|4239, Mld|4877	Msd|08512, Msd|10174	Cla|4362, Cla|538, Cla|8967, Cla|9251	Cmi|187465	Eyn|3476, Eyn|5650, Eyn|5652	Gan|2519, Gan|2523, Gan|2642	Lcr|277736, Lcr|300101, Lcr|302350, Lcr|331825, Lcr|335139	Rgr|37939, Rgr|43028, Rgr|47346	Sro|4753, Sro|650, Sro|8051, Sro|8052, Sro|8411	Ain|190614, Ain|235960, Ain|265776, Ain|271801, Ain|272248, Ain|293353, Ain|294800, Ain|300411	Mgl|3147, Mgl|3460	Pan|78607, Pan|78608, Pan|78632, Pan|78633, Pan|83061, Pan|83062, Pan|84034
OG0000161	Aps|g16897.t1, Aps|g19112.t1, Aps|g29016.t1	Cqf|131330, Cqf|36019, Cqf|671519	Hvs|g1116.t1, Hvs|g16537.t1, Hvs|g2095.t1, Hvs|g2933.t1	Mlp|115262, Mlp|30357, Mlp|77769	Pst|10417, Pst|2666, Pst|3351, Pst|3352	Uvf|g16481.t1, Uvf|g3060.t1, Uvf|g5657.t1	Min|4100, Min|5349, Min|7055	Mld|2873, Mld|3717, Mld|4284, Mld|6466	Msd|02686, Msd|04755, Msd|08064, Msd|09502	Cla|1599	Cmi|141965, Cmi|143769, Cmi|211417	Eyn|1796, Eyn|5503, Eyn|786	Gan|1324, Gan|1616, Gan|6085, Gan|730	Lcr|246815, Lcr|262785, Lcr|300545, Lcr|94013	Rgr|44371, Rgr|51769, Rgr|53073	Sro|2713, Sro|5005, Sro|5449, Sro|5461	Ain|220657, Ain|226711, Ain|242678, Ain|264089	Mgl|2465, Mgl|2466, Mgl|2637	Pan|82230, Pan|82347, Pan|82979
OG0000162	Aps|g10516.t1	Cqf|206186	Hvs|g11427.t1, Hvs|g11542.t1, Hvs|g14523.t1, Hvs|g14749.t1, Hvs|g16224.t1, Hvs|g6112.t1, Hvs|g7544.t1, Hvs|g7773.t1, Hvs|g8461.t1	Mlp|76123	Pst|1022, Pst|13779, Pst|15632, Pst|16496, Pst|16497, Pst|16926, Pst|17193, Pst|17196, Pst|18977, Pst|385, Pst|4360, Pst|7873	Uvf|g11656.t1, Uvf|g12237.t1, Uvf|g14459.t1, Uvf|g1469.t1, Uvf|g15292.t1, Uvf|g15896.t1, Uvf|g17023.t1, Uvf|g17581.t1, Uvf|g2412.t1, Uvf|g2413.t1, Uvf|g3514.t1, Uvf|g527.t1, Uvf|g5421.t2, Uvf|g6608.t1, Uvf|g6627.t1, Uvf|g6995.t1, Uvf|g7566.t1, Uvf|g8983.t1	Min|5261	Mld|2424	Msd|04651	Cla|3760, Cla|3761	Cmi|210805, Cmi|72528	Eyn|4112, Eyn|4115	Gan|6275	Lcr|294382	Rgr|16819	Sro|7493, Sro|7494	Ain|225377, Ain|296937	Mgl|2526, Mgl|56, Mgl|57	Pan|80576, Pan|83018
OG0000163	Aps|g19486.t1, Aps|g23224.t1, Aps|g23225.t1, Aps|g23232.t1	Cqf|35404, Cqf|49000, Cqf|659961, Cqf|68699, Cqf|99225	Hvs|g10774.t1, Hvs|g13804.t1, Hvs|g17880.t1, Hvs|g5482.t1, Hvs|g9627.t1	Mlp|26257, Mlp|36885, Mlp|38715, Mlp|42897, Mlp|71469, Mlp|79395, Mlp|84885	Pst|1466, Pst|3283, Pst|3831, Pst|3834, Pst|3838, Pst|3841, Pst|3842, Pst|3844, Pst|3845, Pst|5736	Uvf|g10482.t1, Uvf|g11269.t1, Uvf|g13370.t1, Uvf|g13450.t1	Min|3448	Mld|4070, Mld|4071	Msd|11351	Cla|2176	Cmi|169039, Cmi|194578, Cmi|194896, Cmi|209510, Cmi|55239	Eyn|1287, Eyn|1288, Eyn|1604, Eyn|981		Lcr|265916, Lcr|300753, Lcr|349731	Rgr|10063, Rgr|10302, Rgr|11628	Sro|1653, Sro|1656, Sro|3950, Sro|6668	Ain|231409, Ain|276447		Pan|80869, Pan|83592
OG0000164	Aps|g10234.t1, Aps|g10640.t1, Aps|g10762.t1, Aps|g11062.t1, Aps|g11467.t2, Aps|g12013.t1, Aps|g12926.t1, Aps|g12950.t1, Aps|g13223.t1, Aps|g13250.t1, Aps|g13268.t1, Aps|g13719.t1, Aps|g13936.t1, Aps|g14074.t1, Aps|g14612.t1, Aps|g1470.t1, Aps|g1558.t1, Aps|g15749.t1, Aps|g15918.t1, Aps|g15939.t1, Aps|g16077.t1, Aps|g16739.t1, Aps|g16899.t1, Aps|g17255.t1, Aps|g17355.t1, Aps|g18458.t1, Aps|g18658.…		Hvs|g14177.t1
OG0000165	Aps|g10383.t1, Aps|g13038.t1, Aps|g15176.t1, Aps|g15552.t1, Aps|g17035.t1, Aps|g17824.t1, Aps|g19940.t1, Aps|g20313.t1, Aps|g20960.t1, Aps|g21525.t1, Aps|g22780.t1, Aps|g23585.t1, Aps|g24346.t1, Aps|g24351.t1, Aps|g24596.t1, Aps|g25817.t1, Aps|g25819.t1, Aps|g2623.t1, Aps|g26520.t1, Aps|g26731.t1, Aps|g27676.t1, Aps|g28114.t1, Aps|g28204.t1, Aps|g28709.t1, Aps|g28998.t1, Aps|g308.t1, Aps|g4737.t1…	Cqf|109620	Hvs|g8180.t1			Uvf|g1063.t1, Uvf|g1076.t1, Uvf|g10985.t1, Uvf|g11902.t1, Uvf|g12166.t1, Uvf|g12652.t1, Uvf|g14966.t1, Uvf|g15509.t1, Uvf|g16041.t1, Uvf|g16060.t1, Uvf|g16165.t1, Uvf|g16524.t1, Uvf|g17226.t1, Uvf|g18209.t1, Uvf|g2173.t1, Uvf|g2560.t1, Uvf|g3548.t1, Uvf|g4624.t1, Uvf|g505.t1, Uvf|g5349.t1, Uvf|g5366.t1, Uvf|g5665.t1, Uvf|g5823.t1, Uvf|g6401.t1, Uvf|g6779.t1, Uvf|g8608.t1, Uvf|g9912.t1
OG0000166	Aps|g18859.t1	Cqf|101025, Cqf|101795, Cqf|101903, Cqf|17364, Cqf|43763, Cqf|46034, Cqf|46905, Cqf|48886, Cqf|498854, Cqf|52299, Cqf|650140, Cqf|650411, Cqf|650696, Cqf|650921, Cqf|651113, Cqf|651193, Cqf|651403, Cqf|652337, Cqf|652829, Cqf|653090, Cqf|653360, Cqf|653747, Cqf|654479, Cqf|654550, Cqf|654907, Cqf|655110, Cqf|655450, Cqf|655868, Cqf|656192, Cqf|656738, Cqf|656928, Cqf|656988, Cqf|657668, Cqf|65846…
OG0000167							Min|1060, Min|1157, Min|1166, Min|1258, Min|1383, Min|1489, Min|1833, Min|1934, Min|1935, Min|1954, Min|199, Min|2007, Min|201, Min|2168, Min|2337, Min|2440, Min|267, Min|2765, Min|279, Min|292, Min|2959, Min|299, Min|344, Min|3445, Min|351, Min|4026, Min|4083, Min|4117, Min|4342, Min|4429, Min|4431, Min|4694, Min|4740, Min|4750, Min|4958, Min|4982, Min|501, Min|5290, Min|5624, Min|5629, Min|5635…
OG0000168	Aps|g11619.t1, Aps|g13832.t1, Aps|g25954.t1, Aps|g25962.t1	Cqf|651036, Cqf|652134, Cqf|664326	Hvs|g15177.t1, Hvs|g16968.t1, Hvs|g1996.t1, Hvs|g2453.t1	Mlp|43507, Mlp|68392, Mlp|72112	Pst|18484, Pst|4514, Pst|6654	Uvf|g10568.t1, Uvf|g11886.t1, Uvf|g16076.t1, Uvf|g16239.t1, Uvf|g3017.t1	Min|4195, Min|442, Min|4963	Mld|5819, Mld|65, Mld|684	Msd|00953, Msd|01780, Msd|03172	Cla|2096, Cla|3226, Cla|4443	Cmi|158780, Cmi|160035, Cmi|170372, Cmi|195796	Eyn|1934, Eyn|2916, Eyn|350	Gan|4991, Gan|6960, Gan|84	Lcr|293429, Lcr|306461, Lcr|309039	Rgr|47652, Rgr|64394, Rgr|66220	Sro|3264, Sro|338, Sro|7804	Ain|236646, Ain|252743, Ain|269174	Mgl|2667, Mgl|3216, Mgl|59	Pan|80215, Pan|81575, Pan|81857
OG0000169	Aps|g1157.t1, Aps|g26532.t1, Aps|g8592.t1	Cqf|654557, Cqf|657765, Cqf|663061, Cqf|674677	Hvs|g14051.t1, Hvs|g15083.t1, Hvs|g17170.t1	Mlp|38614, Mlp|47062, Mlp|69051, Mlp|91058	Pst|10542, Pst|1638, Pst|1798, Pst|9619	Uvf|g8599.t1	Min|1161, Min|3160, Min|3191	Mld|2172, Mld|2628, Mld|3477, Mld|6803	Msd|05772, Msd|06120, Msd|06156, Msd|08738	Cla|308, Cla|6728, Cla|7933	Cmi|14503, Cmi|198480, Cmi|48608, Cmi|72133	Eyn|2925, Eyn|3710, Eyn|4261, Eyn|4879, Eyn|6705	Gan|35, Gan|5705, Gan|5813	Lcr|289438, Lcr|303567, Lcr|310917	Rgr|11717, Rgr|64527, Rgr|65786	Sro|1149, Sro|402, Sro|8009	Ain|225905, Ain|241094, Ain|264544	Mgl|1263, Mgl|2514, Mgl|3235	Pan|80643, Pan|81879
OG0000170	Aps|g19848.t1			Mlp|63196	Pst|10360, Pst|10576, Pst|11065, Pst|1157, Pst|12078, Pst|12208, Pst|12210, Pst|12650, Pst|12809, Pst|13325, Pst|14052, Pst|14473, Pst|15659, Pst|1583, Pst|15869, Pst|16188, Pst|16229, Pst|17697, Pst|18101, Pst|18207, Pst|18380, Pst|19186, Pst|19218, Pst|1929, Pst|19770, Pst|2271, Pst|240, Pst|250, Pst|255, Pst|2676, Pst|448, Pst|4482, Pst|4680, Pst|4735, Pst|5646, Pst|6268, Pst|6627, Pst|7636, P…	Uvf|g11395.t1, Uvf|g12102.t1, Uvf|g13775.t1, Uvf|g14322.t1, Uvf|g15186.t1, Uvf|g15641.t1, Uvf|g203.t1, Uvf|g2101.t1, Uvf|g2450.t1, Uvf|g3951.t1, Uvf|g5309.t1, Uvf|g5430.t1, Uvf|g7404.t1, Uvf|g8218.t1, Uvf|g8433.t1, Uvf|g8961.t1
OG0000171	Aps|g21794.t1, Aps|g30110.t1, Aps|g3835.t1, Aps|g3838.t1	Cqf|27054, Cqf|663617, Cqf|670826	Hvs|g14401.t1, Hvs|g16019.t1, Hvs|g3044.t1	Mlp|117822, Mlp|47293, Mlp|50865	Pst|4625, Pst|5890, Pst|8008, Pst|9823	Uvf|g17574.t1, Uvf|g7533.t1, Uvf|g8793.t1	Min|2732, Min|7212, Min|7999	Mld|4801, Mld|4802, Mld|5493, Mld|5494, Mld|5879	Msd|02276, Msd|05567, Msd|06817	Cla|1408, Cla|1557, Cla|4938	Cmi|182630, Cmi|182742, Cmi|183655	Eyn|1987, Eyn|5017, Eyn|6817	Gan|3364, Gan|475, Gan|5177	Lcr|256620, Lcr|296127, Lcr|301271	Rgr|17325, Rgr|7253, Rgr|8201	Sro|1481, Sro|601, Sro|8401	Ain|220234, Ain|263944, Ain|287624	Mgl|103, Mgl|213, Mgl|3711	Pan|79795, Pan|81644, Pan|82995
OG0000172	Aps|g1514.t1, Aps|g21757.t1, Aps|g21759.t1, Aps|g21768.t1, Aps|g23121.t1, Aps|g6170.t1, Aps|g6175.t1	Cqf|654274, Cqf|654703	Hvs|g10671.t1, Hvs|g38.t1	Mlp|31022, Mlp|51456, Mlp|51457	Pst|1171, Pst|9239	Uvf|g17412.t1, Uvf|g2056.t1	Min|1417, Min|1428, Min|1457, Min|1746, Min|1786, Min|4886	Mld|1818, Mld|3323, Mld|7070, Mld|7142	Msd|00120, Msd|00171, Msd|00342, Msd|00686, Msd|00847	Cla|2995, Cla|3004, Cla|3258, Cla|3279	Cmi|158347, Cmi|168045, Cmi|207455, Cmi|208698	Eyn|2564, Eyn|2614, Eyn|7205	Gan|4003, Gan|6277	Lcr|249632, Lcr|251693, Lcr|286036, Lcr|298337, Lcr|327932, Lcr|349056	Rgr|43829, Rgr|43855, Rgr|64989, Rgr|65011	Sro|6078, Sro|6287	Ain|265593	Mgl|305	Pan|83874
OG0000173	Aps|g16450.t1, Aps|g29793.t1, Aps|g29794.t1, Aps|g7789.t1	Cqf|446728, Cqf|51617, Cqf|65522, Cqf|658379, Cqf|658385, Cqf|88501	Hvs|g12863.t1, Hvs|g13632.t1, Hvs|g17819.t1	Mlp|115846, Mlp|26136, Mlp|33371, Mlp|34450, Mlp|38819, Mlp|45004, Mlp|84604	Pst|14061, Pst|15737, Pst|18049, Pst|18058, Pst|18059, Pst|18060, Pst|18079, Pst|2679	Uvf|g14958.t1, Uvf|g3983.t1, Uvf|g5660.t1, Uvf|g9336.t1	Min|553, Min|7973	Mld|1703, Mld|182	Msd|01632, Msd|02245	Cla|405, Cla|4649	Cmi|144500, Cmi|198161	Eyn|2001, Eyn|7484	Gan|579, Gan|7070	Lcr|279157, Lcr|298670, Lcr|343466, Lcr|343482, Lcr|348124	Rgr|50594, Rgr|51764	Sro|24, Sro|3035, Sro|5126	Ain|218190, Ain|265716	Mgl|600	Pan|79501, Pan|79635
OG0000174	Aps|g27929.t1	Cqf|59013, Cqf|653283, Cqf|85824	Hvs|g10019.t1, Hvs|g16767.t1, Hvs|g7851.t1	Mlp|115899, Mlp|84382	Pst|867, Pst|879	Uvf|g4505.t1, Uvf|g9423.t1	Min|2938, Min|4201, Min|6972, Min|6980, Min|7029	Mld|3641, Mld|3646, Mld|3692, Mld|5032, Mld|677	Msd|03178, Msd|08095, Msd|08156, Msd|08163, Msd|09369	Cla|5296, Cla|7850	Cmi|173189, Cmi|212989, Cmi|97590	Eyn|1314, Eyn|4846, Eyn|6541, Eyn|6652, Eyn|8499	Gan|1052, Gan|1308, Gan|1398, Gan|1467, Gan|2199, Gan|3382, Gan|772	Lcr|262402, Lcr|303141, Lcr|308676, Lcr|351873	Rgr|45875, Rgr|53713, Rgr|53929, Rgr|53936, Rgr|54125	Sro|2235, Sro|2475, Sro|2561, Sro|5384	Ain|267741	Mgl|863	Pan|84799
OG0000175					Pst|10319, Pst|10882, Pst|10886, Pst|12140, Pst|12443, Pst|12513, Pst|12921, Pst|13567, Pst|13569, Pst|13918, Pst|13919, Pst|13990, Pst|15135, Pst|15295, Pst|15310, Pst|15446, Pst|15468, Pst|15471, Pst|15627, Pst|16635, Pst|1743, Pst|18948, Pst|19299, Pst|19301, Pst|19543, Pst|19795, Pst|19848, Pst|19849, Pst|2431, Pst|2469, Pst|2470, Pst|256, Pst|258, Pst|3605, Pst|4118, Pst|4223, Pst|4802, Pst|…	Uvf|g10586.t1, Uvf|g12444.t1, Uvf|g12615.t1, Uvf|g13686.t1, Uvf|g14673.t1, Uvf|g15548.t1, Uvf|g15770.t1, Uvf|g2368.t1, Uvf|g3654.t1, Uvf|g3917.t1, Uvf|g4884.t2, Uvf|g5150.t1, Uvf|g665.t1, Uvf|g666.t1, Uvf|g6742.t1
OG0000176	Aps|g10206.t1, Aps|g18138.t1, Aps|g22017.t1	Cqf|314712, Cqf|65129, Cqf|665476	Hvs|g13105.t1, Hvs|g13284.t1, Hvs|g5705.t1	Mlp|34265, Mlp|45703, Mlp|72149	Pst|12138, Pst|3293, Pst|4422	Uvf|g11207.t1, Uvf|g13944.t1, Uvf|g15085.t1, Uvf|g2685.t1, Uvf|g2785.t1, Uvf|g3524.t1, Uvf|g5819.t1, Uvf|g8220.t1, Uvf|g8838.t1	Min|1385, Min|2804, Min|4388	Mld|3458, Mld|3831, Mld|6148	Msd|03403, Msd|05482, Msd|07680	Cla|1189, Cla|6394, Cla|9400	Cmi|173994, Cmi|175759, Cmi|87771, Cmi|98328	Eyn|7474, Eyn|8130	Gan|3094, Gan|3205, Gan|7665	Lcr|305844, Lcr|352920	Rgr|18319, Rgr|48273, Rgr|65400	Sro|3741, Sro|5576, Sro|7933	Ain|263873, Ain|269673, Ain|273583	Mgl|3755	Pan|81599, Pan|82187, Pan|84678
OG0000177	Aps|g18589.t1, Aps|g18599.t1, Aps|g18601.t1, Aps|g25101.t1	Cqf|224839, Cqf|673829, Cqf|689445, Cqf|726558	Hvs|g10762.t1, Hvs|g18130.t1, Hvs|g18131.t1, Hvs|g3295.t1, Hvs|g7072.t1, Hvs|g7084.t1, Hvs|g7423.t1	Mlp|109707, Mlp|115340, Mlp|38160, Mlp|89437	Pst|1431, Pst|14419, Pst|19197, Pst|3254, Pst|3264, Pst|3278, Pst|3410, Pst|3419, Pst|3429, Pst|8977, Pst|8978	Uvf|g16261.t1, Uvf|g1704.t1, Uvf|g17852.t1, Uvf|g4141.t1, Uvf|g6639.t1, Uvf|g9668.t1	Min|2853, Min|3974, Min|3975	Mld|3755, Mld|3967	Msd|09279, Msd|09876, Msd|09877	Cla|2324			Gan|1349, Gan|2048, Gan|498	Lcr|283256, Lcr|308846	Rgr|15858, Rgr|44718	Sro|4282	Ain|215206, Ain|256708, Ain|264309, Ain|276588, Ain|302635		Pan|84093, Pan|84242
OG0000178	Aps|g13161.t1, Aps|g13179.t1, Aps|g24692.t1	Cqf|36280, Cqf|42017, Cqf|667704, Cqf|84681	Hvs|g11574.t1, Hvs|g15909.t1, Hvs|g17634.t1	Mlp|109827, Mlp|113368, Mlp|115864, Mlp|36236, Mlp|38407	Pst|15420, Pst|17430, Pst|19915, Pst|7620, Pst|7954	Uvf|g1843.t1	Min|2257, Min|6698, Min|7083	Mld|5147, Mld|5317	Msd|11865		Cmi|159987, Cmi|164217, Cmi|188724, Cmi|198633, Cmi|70992	Eyn|3377, Eyn|3788, Eyn|3957, Eyn|641, Eyn|883	Gan|1174, Gan|3790, Gan|3806, Gan|4642	Lcr|278118, Lcr|278868, Lcr|322627, Lcr|331010, Lcr|68668	Rgr|48519, Rgr|54427, Rgr|54476	Sro|664, Sro|676	Ain|102811, Ain|238230, Ain|269254, Ain|297708	Mgl|4151, Mgl|4157, Mgl|4163	Pan|81293, Pan|81770
OG0000179	Aps|g13585.t1, Aps|g14330.t1, Aps|g17019.t1, Aps|g18424.t1, Aps|g18850.t1, Aps|g23149.t1, Aps|g24016.t1, Aps|g24086.t1, Aps|g25060.t1, Aps|g25383.t1, Aps|g29795.t1, Aps|g4991.t1, Aps|g6714.t1, Aps|g6932.t1, Aps|g8782.t1, Aps|g8786.t1	Cqf|23265, Cqf|24857, Cqf|39760, Cqf|54142, Cqf|595905		Mlp|72259, Mlp|73070	Pst|2775	Uvf|g10519.t1, Uvf|g10531.t1, Uvf|g12727.t2, Uvf|g12824.t2, Uvf|g14461.t1, Uvf|g14690.t1, Uvf|g14802.t1, Uvf|g1585.t1, Uvf|g16533.t1, Uvf|g16907.t1, Uvf|g16908.t1, Uvf|g16974.t1, Uvf|g17716.t1, Uvf|g17949.t1, Uvf|g18333.t1, Uvf|g1842.t1, Uvf|g2034.t1, Uvf|g2639.t1, Uvf|g2646.t1, Uvf|g274.t1, Uvf|g3068.t1, Uvf|g3100.t1, Uvf|g3444.t1, Uvf|g3509.t1, Uvf|g5055.t1, Uvf|g5916.t1, Uvf|g6177.t1, Uvf|g65.…
OG0000180	Aps|g1008.t1, Aps|g1010.t1, Aps|g10384.t1, Aps|g11.t1, Aps|g1126.t1, Aps|g12366.t1, Aps|g12369.t1, Aps|g12648.t1, Aps|g12649.t1, Aps|g12883.t1, Aps|g13371.t1, Aps|g13778.t1, Aps|g1418.t1, Aps|g1509.t1, Aps|g15589.t1, Aps|g15643.t1, Aps|g16864.t1, Aps|g17038.t1, Aps|g17107.t1, Aps|g17577.t1, Aps|g1858.t1, Aps|g1859.t1, Aps|g18739.t1, Aps|g19693.t1, Aps|g19944.t1, Aps|g22301.t1, Aps|g22376.t1, Aps|…
OG0000181	Aps|g26739.t1, Aps|g26741.t1, Aps|g26744.t1, Aps|g27040.t1, Aps|g28128.t1, Aps|g29233.t1	Cqf|672352	Hvs|g10154.t1, Hvs|g10972.t1, Hvs|g11406.t1, Hvs|g12038.t1, Hvs|g15223.t1, Hvs|g15650.t1, Hvs|g16868.t1, Hvs|g1707.t1, Hvs|g17990.t1, Hvs|g2594.t1, Hvs|g3217.t1, Hvs|g398.t1, Hvs|g47.t1, Hvs|g5323.t1, Hvs|g5685.t1, Hvs|g5981.t1, Hvs|g6813.t1, Hvs|g7421.t1, Hvs|g964.t1	Mlp|103592, Mlp|112236, Mlp|112243, Mlp|68204, Mlp|70531, Mlp|71407, Mlp|71748, Mlp|84639, Mlp|87041, Mlp|88921, Mlp|90412, Mlp|92997, Mlp|93935, Mlp|95648	Pst|12424, Pst|17611, Pst|18379, Pst|18389, Pst|192, Pst|20298, Pst|20299, Pst|20301, Pst|4835, Pst|5486, Pst|7525, Pst|7770, Pst|9637, Pst|9638, Pst|9639, Pst|9640	Uvf|g2508.t1, Uvf|g8881.t1					Cmi|211090			Lcr|304009
OG0000182	Aps|g16410.t1, Aps|g17994.t1, Aps|g17995.t1, Aps|g17997.t1, Aps|g18003.t1, Aps|g18017.t1, Aps|g3622.t1, Aps|g3627.t1	Cqf|46269, Cqf|723200, Cqf|88911, Cqf|96862	Hvs|g1202.t1, Hvs|g12120.t1, Hvs|g1267.t1, Hvs|g12743.t1, Hvs|g13290.t1, Hvs|g1685.t1, Hvs|g4977.t1, Hvs|g9159.t1	Mlp|108332, Mlp|110222, Mlp|110225, Mlp|110259, Mlp|112094, Mlp|47650, Mlp|84371, Mlp|94935	Pst|13835, Pst|13836, Pst|13839, Pst|15744, Pst|17686, Pst|17687, Pst|1792	Uvf|g16702.t1, Uvf|g16703.t1, Uvf|g8019.t1, Uvf|g8475.t1	Min|5395, Min|647, Min|7797	Mld|2047, Mld|4974, Mld|7344	Msd|01533, Msd|02351, Msd|04817, Msd|04832	Cla|6045	Cmi|156803	Eyn|3045, Eyn|7611, Eyn|7612	Gan|964	Lcr|304370, Lcr|307608, Lcr|354358	Rgr|50702	Sro|3343
OG0000183		Cqf|100079, Cqf|100080, Cqf|100338, Cqf|101033, Cqf|101359, Cqf|107648, Cqf|30161, Cqf|310112, Cqf|356780, Cqf|372033, Cqf|381876, Cqf|38306, Cqf|410831, Cqf|41268, Cqf|42576, Cqf|42602, Cqf|427559, Cqf|47675, Cqf|52970, Cqf|53611, Cqf|590289, Cqf|649941, Cqf|650436, Cqf|656511, Cqf|657167, Cqf|657595, Cqf|664362, Cqf|664501, Cqf|664671, Cqf|680328, Cqf|687228, Cqf|697104, Cqf|708977, Cqf|86915, …		Mlp|103095, Mlp|106231, Mlp|107685, Mlp|112735, Mlp|114067, Mlp|62948, Mlp|66509, Mlp|66511, Mlp|84509, Mlp|90210
OG0000184														Lcr|168872, Lcr|299131		Sro|1380, Sro|262, Sro|3139, Sro|370, Sro|371, Sro|372, Sro|5377, Sro|5386, Sro|5387, Sro|5388, Sro|5389, Sro|5390, Sro|5629, Sro|5630, Sro|5639, Sro|5647, Sro|572, Sro|5839, Sro|5840, Sro|5845, Sro|5847, Sro|5855, Sro|5857, Sro|5863, Sro|5865, Sro|5870, Sro|5878, Sro|5880, Sro|5889, Sro|595, Sro|596, Sro|615, Sro|7196, Sro|7831, Sro|8065, Sro|8070, Sro|8084, Sro|8089, Sro|8090, Sro|8097, Sro|809…
OG0000185					Pst|10202, Pst|11002, Pst|11069, Pst|11268, Pst|11282, Pst|11297, Pst|11430, Pst|12463, Pst|12483, Pst|12484, Pst|1288, Pst|12917, Pst|12989, Pst|13059, Pst|13486, Pst|14229, Pst|1464, Pst|14925, Pst|14928, Pst|15695, Pst|15697, Pst|15753, Pst|1647, Pst|17580, Pst|17670, Pst|1777, Pst|17775, Pst|17776, Pst|18255, Pst|18269, Pst|18415, Pst|18896, Pst|1905, Pst|2008, Pst|2080, Pst|2195, Pst|2786, P…
OG0000186	Aps|g13128.t1, Aps|g18942.t1, Aps|g22364.t1, Aps|g4231.t1	Cqf|132083, Cqf|41825, Cqf|48224, Cqf|651933, Cqf|672318, Cqf|73940, Cqf|75183	Hvs|g10474.t1, Hvs|g17164.t1, Hvs|g1897.t1, Hvs|g245.t1, Hvs|g2745.t1, Hvs|g6976.t1, Hvs|g8212.t1, Hvs|g9895.t1	Mlp|62083, Mlp|66431, Mlp|86235, Mlp|86278, Mlp|86941, Mlp|89615, Mlp|89616, Mlp|91432, Mlp|91433, Mlp|91474, Mlp|92686, Mlp|94277, Mlp|96357, Mlp|96359	Pst|12585, Pst|12586, Pst|13346, Pst|13349, Pst|13382, Pst|13383, Pst|13384, Pst|14540, Pst|14542, Pst|14543, Pst|14544, Pst|18945	Uvf|g10661.t1, Uvf|g7967.t1					Cmi|78580	Eyn|161, Eyn|162, Eyn|163, Eyn|164					Ain|182237, Ain|263391, Ain|276554, Ain|293153		Pan|80380, Pan|81090, Pan|83646
OG0000187	Aps|g10060.t1, Aps|g16485.t1, Aps|g24409.t1, Aps|g24410.t1	Cqf|63694, Cqf|656621, Cqf|669622, Cqf|96964	Hvs|g10115.t1, Hvs|g13147.t2, Hvs|g3249.t1, Hvs|g5734.t1	Mlp|31465, Mlp|31826, Mlp|31947, Mlp|42736	Pst|11449, Pst|11450, Pst|11498, Pst|13603, Pst|17483, Pst|17484, Pst|18928, Pst|19886, Pst|19947, Pst|261	Uvf|g1421.t1, Uvf|g3410.t1, Uvf|g5595.t1	Min|5292, Min|6282	Mld|2397, Mld|2398, Mld|4430	Msd|02785, Msd|04680	Cla|4934	Cmi|136694, Cmi|137473, Cmi|186968	Eyn|1794	Gan|2697, Gan|6312, Gan|7780	Lcr|259401, Lcr|267672, Lcr|291172	Rgr|17926, Rgr|4881, Rgr|53158	Sro|2213, Sro|7464	Ain|230985, Ain|261803, Ain|298660	Mgl|3674	Pan|78715, Pan|82847, Pan|83374
OG0000188	Aps|g21470.t1, Aps|g21475.t1	Cqf|107103, Cqf|657285, Cqf|663581, Cqf|77651	Hvs|g11389.t1, Hvs|g13676.t1, Hvs|g15140.t1, Hvs|g6165.t1, Hvs|g6880.t1, Hvs|g7258.t1	Mlp|118362, Mlp|73879, Mlp|76380, Mlp|92310, Mlp|93703			Min|213, Min|927	Mld|6694, Mld|7501	Msd|01109, Msd|07821	Cla|5918, Cla|5919, Cla|5920, Cla|8461, Cla|8462	Cmi|210090, Cmi|213267, Cmi|213366, Cmi|41855, Cmi|60117	Eyn|233, Eyn|238, Eyn|55, Eyn|8838	Gan|5867	Lcr|278234, Lcr|291539, Lcr|308754	Rgr|51474, Rgr|51475	Sro|1240, Sro|909	Ain|135944, Ain|259766, Ain|267051, Ain|268960, Ain|271419, Ain|284620, Ain|289298, Ain|304777	Mgl|1060, Mgl|3997	Pan|80847, Pan|83195, Pan|84372, Pan|84654
OG0000189	Aps|g19996.t1, Aps|g31027.t1, Aps|g5382.t1	Cqf|35311, Cqf|40036, Cqf|667334, Cqf|669529	Hvs|g3147.t1, Hvs|g3275.t1, Hvs|g9400.t1	Mlp|116147, Mlp|32325, Mlp|33723, Mlp|58502	Pst|17649, Pst|2409, Pst|3870, Pst|4087, Pst|4088, Pst|6905, Pst|6914, Pst|9177	Uvf|g10797.t1, Uvf|g4933.t1, Uvf|g510.t1, Uvf|g9369.t1	Min|4927, Min|5771, Min|7915, Min|8091	Mld|3363, Mld|3883, Mld|4570, Mld|7623	Msd|00892, Msd|02172, Msd|05154, Msd|11774	Cla|3302, Cla|3443	Cmi|141269, Cmi|147380, Cmi|148834, Cmi|160944	Eyn|1542, Eyn|3255, Eyn|6806	Gan|495, Gan|496, Gan|497	Lcr|301538, Lcr|319440, Lcr|320811	Rgr|17694, Rgr|55570	Sro|1490, Sro|996	Ain|232652		Pan|82758
OG0000190	Aps|g1348.t1, Aps|g3703.t1	Cqf|133553, Cqf|56531, Cqf|653652	Hvs|g15229.t1, Hvs|g17665.t1	Mlp|40099, Mlp|79053, Mlp|88455	Pst|11799, Pst|11800, Pst|6067, Pst|6068, Pst|6070, Pst|8897	Uvf|g10001.t1, Uvf|g636.t1, Uvf|g6800.t1	Min|5012, Min|5065, Min|5066	Mld|1690, Mld|1868, Mld|1878	Msd|04415, Msd|12273	Cla|2550, Cla|2597, Cla|5959, Cla|6127	Cmi|199043, Cmi|22035, Cmi|78364	Eyn|1661, Eyn|3432, Eyn|3473, Eyn|871	Gan|2883, Gan|3495, Gan|6360, Gan|6379	Lcr|282705, Lcr|294815, Lcr|310833, Lcr|335967, Lcr|345988, Lcr|345990, Lcr|345992, Lcr|350179, Lcr|355906	Rgr|41683, Rgr|45643, Rgr|51505, Rgr|52065	Sro|1531, Sro|5134	Ain|304308		Pan|83215
OG0000191	Aps|g10158.t1, Aps|g10335.t1, Aps|g10433.t1, Aps|g11256.t1, Aps|g11283.t1, Aps|g11944.t1, Aps|g12548.t1, Aps|g12642.t1, Aps|g13694.t1, Aps|g13850.t1, Aps|g14104.t1, Aps|g1456.t1, Aps|g15296.t1, Aps|g16387.t1, Aps|g1646.t1, Aps|g17607.t1, Aps|g18094.t1, Aps|g18190.t1, Aps|g18308.t1, Aps|g18312.t1, Aps|g18334.t1, Aps|g18374.t1, Aps|g19148.t1, Aps|g19217.t1, Aps|g19574.t1, Aps|g19733.t1, Aps|g19806.…
OG0000192		Cqf|36600		Mlp|104123, Mlp|104551, Mlp|105914, Mlp|107520, Mlp|108844, Mlp|109324, Mlp|112622, Mlp|112754, Mlp|114066, Mlp|118356, Mlp|61479, Mlp|64642, Mlp|64780, Mlp|69961, Mlp|84258, Mlp|84980, Mlp|85034, Mlp|85319, Mlp|85351, Mlp|85855, Mlp|86302, Mlp|86362, Mlp|86613, Mlp|86716, Mlp|87069, Mlp|87473, Mlp|87639, Mlp|87741, Mlp|88084, Mlp|88981, Mlp|90612, Mlp|90699, Mlp|90901, Mlp|92001, Mlp|92264, Mlp|…	Pst|19654, Pst|733	Uvf|g11047.t1, Uvf|g18466.t1, Uvf|g9102.t1, Uvf|g9306.t1
OG0000193				Mlp|102412, Mlp|102565, Mlp|102765, Mlp|104476, Mlp|104768, Mlp|105645, Mlp|105915, Mlp|106253, Mlp|106902, Mlp|107650, Mlp|108135, Mlp|110045, Mlp|110392, Mlp|59923, Mlp|61044, Mlp|61155, Mlp|61245, Mlp|61253, Mlp|63672, Mlp|63864, Mlp|63867, Mlp|64547, Mlp|65952, Mlp|67254, Mlp|67418, Mlp|68403, Mlp|68572, Mlp|68633, Mlp|68711, Mlp|70141, Mlp|70810, Mlp|73133, Mlp|76649, Mlp|84794, Mlp|84834, M…
OG0000194									Msd|00108, Msd|00469, Msd|00900, Msd|00988, Msd|01239, Msd|02015, Msd|02456, Msd|02555, Msd|02558, Msd|02955, Msd|03572, Msd|03821, Msd|03917, Msd|03921, Msd|04097, Msd|04406, Msd|04409, Msd|04412, Msd|04849, Msd|05595, Msd|05830, Msd|06672, Msd|06781, Msd|07503, Msd|07697, Msd|07722, Msd|07727, Msd|08143, Msd|09404, Msd|09764, Msd|09822, Msd|09847, Msd|10080, Msd|10666, Msd|10897, Msd|11353, Msd…
OG0000195	Aps|g26045.t1, Aps|g27254.t1	Cqf|37076, Cqf|49677, Cqf|54431, Cqf|666206, Cqf|675031	Hvs|g13744.t1, Hvs|g17053.t1, Hvs|g7050.t1	Mlp|101708, Mlp|115037, Mlp|42404, Mlp|47157	Pst|13037, Pst|13738, Pst|17867, Pst|17868, Pst|7021, Pst|7026, Pst|7041	Uvf|g13039.t1, Uvf|g7255.t1	Min|1408, Min|2256, Min|3149	Mld|1810, Mld|5149, Mld|6333, Mld|7374	Msd|00695, Msd|06181, Msd|11863	Cla|3120, Cla|8396	Cmi|167632, Cmi|5640	Eyn|5730, Eyn|8969	Gan|3898, Gan|4085, Gan|5706	Lcr|260405, Lcr|305420, Lcr|309510, Lcr|327814, Lcr|335368	Rgr|14581, Rgr|41828	Sro|6207, Sro|912	Ain|250855, Ain|263646, Ain|298210	Mgl|1734	Pan|79091, Pan|79370, Pan|80488
OG0000196	Aps|g1663.t1, Aps|g27942.t1	Cqf|101817, Cqf|134750, Cqf|669044, Cqf|669946, Cqf|705276, Cqf|715088, Cqf|716225	Hvs|g11002.t1, Hvs|g11545.t1, Hvs|g15246.t1, Hvs|g8628.t1	Mlp|116842, Mlp|25984, Mlp|78487, Mlp|89222	Pst|12707, Pst|6557, Pst|876	Uvf|g1769.t1, Uvf|g6053.t1	Min|137, Min|399, Min|7952	Mld|25, Mld|741, Mld|7649	Msd|02228, Msd|11484, Msd|12441	Cla|3385, Cla|4974, Cla|9154	Cmi|139987, Cmi|141134, Cmi|144057	Eyn|2155, Eyn|2512, Eyn|5040	Gan|451, Gan|6474, Gan|7033	Lcr|261865, Lcr|267407, Lcr|335301	Rgr|38922, Rgr|39733, Rgr|47892	Sro|3001, Sro|8283	Ain|213228, Ain|225316, Ain|225588	Mgl|1246, Mgl|3249	Pan|78924, Pan|81880
OG0000197	Aps|g11799.t1, Aps|g11818.t1, Aps|g16363.t1, Aps|g21988.t1	Cqf|35691, Cqf|46211, Cqf|69040	Hvs|g11253.t1, Hvs|g2323.t3, Hvs|g3815.t1	Mlp|118370, Mlp|38453, Mlp|74327, Mlp|75492	Pst|15779, Pst|18605, Pst|2214	Uvf|g1509.t1, Uvf|g9932.t1	Min|206, Min|2419, Min|5973	Mld|1351, Mld|6698, Mld|7266	Msd|07817, Msd|10815, Msd|11144	Cla|1921, Cla|3557, Cla|6815	Cmi|101043, Cmi|137496, Cmi|155319	Eyn|7567, Eyn|7629, Eyn|8407	Gan|1603, Gan|1803, Gan|3188	Lcr|291286, Lcr|306266, Lcr|308216	Rgr|34474, Rgr|51807, Rgr|52750	Sro|4589, Sro|5139, Sro|5812	Ain|238440, Ain|267347, Ain|69328	Mgl|1043, Mgl|248, Mgl|610	Pan|79614, Pan|81323, Pan|81985
OG0000198	Aps|g21935.t2	Cqf|103107, Cqf|54649	Hvs|g5633.t1	Mlp|114173, Mlp|70461	Pst|8124	Uvf|g4920.t1	Min|1037, Min|1745, Min|2423	Mld|1354, Mld|3050, Mld|7069	Msd|00172, Msd|08599, Msd|11148	Cla|2017, Cla|5366, Cla|5806	Cmi|155325, Cmi|61068	Eyn|532, Eyn|7636	Gan|267, Gan|3167, Gan|3751, Gan|3933	Lcr|15175, Lcr|292350, Lcr|298593, Lcr|305321, Lcr|314097, Lcr|327099, Lcr|332102, Lcr|337455, Lcr|350233	Rgr|14292, Rgr|28234, Rgr|40356, Rgr|65609, Rgr|66146	Sro|6370, Sro|739, Sro|7666	Ain|186650, Ain|266047, Ain|268569, Ain|275852, Ain|293339	Mgl|2886, Mgl|2887, Mgl|2888, Mgl|4017	Pan|82329, Pan|82891, Pan|83324, Pan|84125
OG0000199	Aps|g23076.t1	Cqf|106261, Cqf|47220, Cqf|650179, Cqf|650181, Cqf|652506, Cqf|657340, Cqf|659964, Cqf|664311, Cqf|68680, Cqf|715265	Hvs|g13029.t1, Hvs|g13169.t1, Hvs|g16843.t1, Hvs|g4420.t1	Mlp|105052, Mlp|105080, Mlp|105081, Mlp|107814, Mlp|110778, Mlp|110929, Mlp|116341, Mlp|53440, Mlp|61917, Mlp|70466, Mlp|70566, Mlp|73711, Mlp|76617, Mlp|84593, Mlp|85531, Mlp|86986, Mlp|90789	Pst|16861, Pst|1782, Pst|1783, Pst|3951, Pst|3952, Pst|3965, Pst|3966, Pst|6012, Pst|6014, Pst|6015, Pst|6147, Pst|6932, Pst|9113	Uvf|g14463.t1, Uvf|g3163.t1	Min|6163	Mld|6024, Mld|6025	Msd|02924			Eyn|643		Lcr|274577	Rgr|66100	Sro|4672	Ain|281115	Mgl|3429	Pan|80664
OG0000200	Aps|g10347.t1, Aps|g11367.t1, Aps|g11373.t1, Aps|g11509.t1, Aps|g11593.t1, Aps|g11662.t1, Aps|g11773.t1, Aps|g11843.t1, Aps|g12687.t1, Aps|g12695.t1, Aps|g14477.t3, Aps|g14637.t1, Aps|g1627.t1, Aps|g1650.t1, Aps|g1651.t1, Aps|g17743.t1, Aps|g17745.t1, Aps|g17910.t1, Aps|g19911.t1, Aps|g21103.t1, Aps|g21417.t1, Aps|g22800.t1, Aps|g23296.t1, Aps|g24278.t1, Aps|g2512.t1, Aps|g25336.t1, Aps|g25739.t1…					Uvf|g1424.t1, Uvf|g1991.t1, Uvf|g6376.t1
OG0000201	Aps|g11151.t1, Aps|g11457.t1, Aps|g11465.t1, Aps|g11880.t2, Aps|g12278.t1, Aps|g12279.t1, Aps|g13705.t1, Aps|g14381.t1, Aps|g14619.t1, Aps|g14745.t1, Aps|g16019.t1, Aps|g16020.t1, Aps|g16780.t1, Aps|g18420.t1, Aps|g18570.t1, Aps|g19742.t1, Aps|g19960.t1, Aps|g20642.t1, Aps|g20963.t1, Aps|g21040.t1, Aps|g21287.t1, Aps|g21328.t1, Aps|g21329.t1, Aps|g21444.t1, Aps|g21463.t1, Aps|g2167.t1, Aps|g2174.…		Hvs|g1176.t1, Hvs|g13947.t1
OG0000202	Aps|g18207.t1, Aps|g21096.t1, Aps|g27761.t1	Cqf|17592, Cqf|21051		Mlp|104433	Pst|10591, Pst|11400, Pst|12667, Pst|16485, Pst|16605, Pst|17771, Pst|18356, Pst|19243, Pst|2131, Pst|2225, Pst|4062, Pst|492, Pst|6991, Pst|7383, Pst|9466, Pst|9494	Uvf|g10832.t1, Uvf|g1116.t1, Uvf|g11248.t1, Uvf|g11254.t1, Uvf|g11609.t2, Uvf|g12277.t1, Uvf|g12935.t1, Uvf|g13826.t1, Uvf|g13923.t1, Uvf|g14195.t2, Uvf|g15175.t1, Uvf|g15308.t1, Uvf|g1554.t1, Uvf|g1559.t1, Uvf|g16570.t1, Uvf|g16595.t2, Uvf|g2383.t1, Uvf|g2864.t2, Uvf|g3152.t1, Uvf|g3325.t1, Uvf|g3353.t1, Uvf|g4412.t1, Uvf|g4736.t1, Uvf|g6363.t1, Uvf|g6617.t1, Uvf|g676.t1, Uvf|g6815.t1, Uvf|g6863…
OG0000203			Hvs|g10703.t1, Hvs|g10873.t1, Hvs|g11262.t1, Hvs|g12253.t1, Hvs|g1238.t1, Hvs|g12460.t1, Hvs|g12692.t1, Hvs|g12744.t1, Hvs|g12745.t1, Hvs|g12871.t1, Hvs|g13376.t1, Hvs|g13674.t1, Hvs|g13764.t1, Hvs|g14189.t1, Hvs|g14305.t1, Hvs|g14689.t1, Hvs|g1488.t1, Hvs|g15374.t1, Hvs|g1695.t1, Hvs|g17401.t1, Hvs|g17822.t1, Hvs|g1805.t1, Hvs|g189.t1, Hvs|g1940.t1, Hvs|g2087.t1, Hvs|g22.t1, Hvs|g2201.t1, Hvs|g2…
OG0000204							Min|1164, Min|1178, Min|148, Min|1515, Min|1716, Min|1719, Min|1918, Min|1919, Min|1920, Min|2210, Min|243, Min|2508, Min|2509, Min|2819, Min|2900, Min|3012, Min|3134, Min|3439, Min|3896, Min|4046, Min|4271, Min|4369, Min|4433, Min|4837, Min|4889, Min|5139, Min|5465, Min|5502, Min|5537, Min|5538, Min|5630, Min|571, Min|6518, Min|6900, Min|6901, Min|7040, Min|7169, Min|7313, Min|7328, Min|7365, Mi…	Mld|1097, Mld|2934, Mld|3225	Msd|02439, Msd|10425, Msd|10427, Msd|10668, Msd|11908, Msd|11910, Msd|11911, Msd|12481
OG0000205					Pst|11182, Pst|11183, Pst|11187, Pst|11189, Pst|11190, Pst|11197, Pst|11200, Pst|11202, Pst|11215, Pst|11216, Pst|11217, Pst|11218, Pst|11227, Pst|11228, Pst|11229, Pst|11230, Pst|11600, Pst|11601, Pst|11602, Pst|11605, Pst|1250, Pst|1251, Pst|1252, Pst|1253, Pst|1254, Pst|1261, Pst|1262, Pst|1263, Pst|1265, Pst|1267, Pst|15047, Pst|15239, Pst|18897, Pst|18898, Pst|18899, Pst|18909, Pst|18910, Ps…
OG0000206							Min|1576, Min|2169, Min|3676	Mld|2151, Mld|6381, Mld|7217	Msd|00535, Msd|07343, Msd|12310	Cla|1001, Cla|4212, Cla|4268	Cmi|168754, Cmi|169205, Cmi|172632, Cmi|182452, Cmi|18786, Cmi|82788	Eyn|1239, Eyn|3071, Eyn|3730, Eyn|4333, Eyn|4352, Eyn|5597, Eyn|5665, Eyn|894	Gan|1300, Gan|1521, Gan|5083, Gan|5712	Lcr|147523, Lcr|270298, Lcr|276097, Lcr|277208, Lcr|301762, Lcr|302383, Lcr|309825, Lcr|317057, Lcr|326278, Lcr|344344	Rgr|15009, Rgr|55112, Rgr|55121, Rgr|66460	Sro|4901, Sro|5843	Ain|267532, Ain|277790, Ain|279703, Ain|280035, Ain|301062, Ain|304721		Pan|78768, Pan|79378, Pan|79386, Pan|80619, Pan|82879
OG0000207	Aps|g18110.t1, Aps|g20729.t1, Aps|g5181.t1	Cqf|660365, Cqf|718402, Cqf|85005	Hvs|g1094.t1, Hvs|g2364.t1, Hvs|g4783.t1	Mlp|34473, Mlp|53541, Mlp|71938, Mlp|76102	Pst|12727, Pst|17170, Pst|8720	Uvf|g5913.t1, Uvf|g683.t1, Uvf|g7349.t1	Min|1974, Min|6399, Min|7471	Mld|2668, Mld|4327, Mld|6269, Mld|6270	Msd|02616, Msd|06251, Msd|07001	Cla|1278, Cla|463, Cla|6927	Cmi|112716, Cmi|155888, Cmi|55157	Eyn|1289, Eyn|2295, Eyn|2296	Gan|1783, Gan|5485, Gan|6541	Lcr|106476, Lcr|302628, Lcr|309698	Rgr|48163, Rgr|64713	Sro|4568, Sro|627	Ain|267034, Ain|269740, Ain|283903	Mgl|2442, Mgl|500, Mgl|982	Pan|82025, Pan|82140, Pan|82295
OG0000208	Aps|g26280.t1, Aps|g26292.t1, Aps|g26296.t1, Aps|g26298.t1	Cqf|359464, Cqf|699647, Cqf|720887	Hvs|g10482.t2, Hvs|g1105.t1, Hvs|g11154.t1, Hvs|g11449.t1, Hvs|g11644.t1, Hvs|g11792.t1, Hvs|g12563.t2, Hvs|g12717.t1, Hvs|g13383.t1, Hvs|g14536.t1, Hvs|g15134.t1, Hvs|g15310.t1, Hvs|g15446.t2, Hvs|g16528.t1, Hvs|g17352.t1, Hvs|g2056.t1, Hvs|g2614.t1, Hvs|g2779.t1, Hvs|g2845.t1, Hvs|g4373.t1, Hvs|g4608.t1, Hvs|g4752.t1, Hvs|g5240.t1, Hvs|g5378.t1, Hvs|g7139.t1, Hvs|g7447.t1, Hvs|g7864.t1, Hvs|g87…	Mlp|107998, Mlp|110160, Mlp|110644, Mlp|38921, Mlp|64445, Mlp|66765, Mlp|78206			Min|5224	Mld|2461	Msd|04610	Cla|3337			Gan|6060, Gan|6073	Lcr|262629, Lcr|262814	Rgr|4995	Sro|7267	Ain|264876		Pan|82765
OG0000209	Aps|g20628.t1, Aps|g21084.t1, Aps|g7003.t1, Aps|g8534.t1	Cqf|111285, Cqf|50458, Cqf|649654, Cqf|661218, Cqf|666707, Cqf|72747	Hvs|g12342.t1, Hvs|g2174.t1, Hvs|g4022.t1, Hvs|g6405.t1, Hvs|g7216.t1, Hvs|g8648.t1	Mlp|105882, Mlp|86514, Mlp|89060, Mlp|90794, Mlp|94763, Mlp|94765, Mlp|94766, Mlp|94767, Mlp|94769, Mlp|94771, Mlp|94938	Pst|10336, Pst|11541, Pst|18884, Pst|20057, Pst|20107, Pst|8291, Pst|8292, Pst|8627, Pst|8628, Pst|9597	Uvf|g13989.t1, Uvf|g15554.t1	Min|5834	Mld|4629	Msd|05223	Cla|202, Cla|3359, Cla|3361, Cla|451, Cla|7438	Cmi|18496, Cmi|208268	Eyn|4692	Gan|4682	Lcr|304818	Rgr|56008	Sro|6780	Ain|219716, Ain|249946		Pan|80456
OG0000210	Aps|g11171.t1, Aps|g3426.t1	Cqf|136168, Cqf|51773, Cqf|662724, Cqf|663905, Cqf|674140, Cqf|98837	Hvs|g1059.t1, Hvs|g13249.t1, Hvs|g1668.t1, Hvs|g1887.t1, Hvs|g2417.t1, Hvs|g4.t1, Hvs|g4603.t1, Hvs|g6682.t1	Mlp|109634, Mlp|117440, Mlp|56791, Mlp|65893, Mlp|72654, Mlp|76880, Mlp|90503, Mlp|90507	Pst|1219, Pst|12377, Pst|1356, Pst|1357, Pst|1366, Pst|14157, Pst|6517	Uvf|g11356.t1, Uvf|g17285.t1	Min|1486, Min|1547	Mld|4146, Mld|4210	Msd|00427, Msd|00500	Cla|587	Cmi|180734	Eyn|5724	Gan|3600, Gan|5256	Lcr|213065, Lcr|295994, Lcr|303714, Lcr|356173, Lcr|356260		Sro|1335	Ain|182307, Ain|286155, Ain|304429		Pan|80359, Pan|80756, Pan|83926, Pan|84562
OG0000211	Aps|g21663.t1, Aps|g6983.t1	Cqf|51291, Cqf|544168, Cqf|651465, Cqf|665307, Cqf|719983, Cqf|85406	Hvs|g10442.t1, Hvs|g11666.t1, Hvs|g16790.t1, Hvs|g9851.t1	Mlp|102646, Mlp|109124, Mlp|114522, Mlp|114738, Mlp|25025, Mlp|37894, Mlp|49465, Mlp|73746, Mlp|79848, Mlp|89999, Mlp|90001, Mlp|90008, Mlp|90017	Pst|18575, Pst|19592, Pst|19593, Pst|19604, Pst|5295, Pst|5297, Pst|5298		Min|1135, Min|1136	Mld|3504, Mld|3505, Mld|4227	Msd|08497, Msd|08700, Msd|08701	Cla|193, Cla|8265, Cla|9243, Cla|9244	Cmi|192530	Eyn|1126, Eyn|1127, Eyn|2340	Gan|323	Lcr|324883, Lcr|351814	Rgr|55903	Sro|7759	Ain|267336, Ain|268545		Pan|79407, Pan|85154
OG0000212	Aps|g22956.t1, Aps|g23687.t1, Aps|g4413.t1, Aps|g4423.t1	Cqf|661898, Cqf|714152, Cqf|724231, Cqf|88342	Hvs|g13812.t1, Hvs|g3976.t1, Hvs|g4993.t1	Mlp|71205, Mlp|71904, Mlp|74828, Mlp|76231, Mlp|77514	Pst|10516, Pst|17855, Pst|17856, Pst|5878	Uvf|g12591.t1, Uvf|g3584.t1, Uvf|g9396.t1	Min|5146, Min|5391, Min|5429	Mld|2043, Mld|2550, Mld|4864	Msd|04514, Msd|04812, Msd|10156	Cla|34, Cla|3582, Cla|4556, Cla|6963, Cla|6964	Cmi|197907	Eyn|468, Eyn|7689, Eyn|8831	Gan|4679, Gan|6235, Gan|6696	Lcr|300834, Lcr|350554, Lcr|75929	Rgr|51149, Rgr|51152, Rgr|54776, Rgr|54827	Sro|6449, Sro|7472, Sro|8011	Ain|186693		Pan|82277, Pan|84791
OG0000213	Aps|g1464.t1, Aps|g23948.t1	Cqf|670265, Cqf|86386	Hvs|g13616.t1, Hvs|g9327.t2	Mlp|71967, Mlp|90252	Pst|1256, Pst|18355, Pst|8270	Uvf|g13215.t1, Uvf|g9525.t1	Min|2626, Min|5099, Min|5794, Min|6224, Min|6225, Min|7476, Min|7613	Mld|1091, Mld|2299, Mld|4592, Mld|6054, Mld|6088, Mld|6089, Mld|6264, Mld|6923	Msd|02854, Msd|02855, Msd|02893, Msd|04458, Msd|05179, Msd|05700, Msd|06996, Msd|12466, Msd|12947, Msd|12998		Cmi|183276	Eyn|1241, Eyn|618	Gan|3211, Gan|3212, Gan|3213, Gan|4898, Gan|4918, Gan|5081	Lcr|301498, Lcr|312686, Lcr|328374, Lcr|329794	Rgr|42525, Rgr|51191, Rgr|54991	Sro|189, Sro|3904, Sro|6508
OG0000214	Aps|g9878.t1	Cqf|652401, Cqf|655693, Cqf|91451, Cqf|93558	Hvs|g14387.t1, Hvs|g2162.t1, Hvs|g6974.t1, Hvs|g8454.t1	Mlp|39714, Mlp|62442, Mlp|78112, Mlp|91797	Pst|11911, Pst|19120, Pst|19363, Pst|19364	Uvf|g14165.t1, Uvf|g18237.t1, Uvf|g18451.t1, Uvf|g5207.t1	Min|2437, Min|4421	Mld|1367, Mld|3428	Msd|03438, Msd|11162	Cla|5427, Cla|630, Cla|7361, Cla|8687, Cla|8730	Cmi|172287, Cmi|172342	Eyn|1582, Eyn|8233	Gan|3072, Gan|3786, Gan|6918	Lcr|309265, Lcr|330997, Lcr|333041	Rgr|52765	Sro|2649, Sro|524, Sro|5751	Ain|24620, Ain|283659, Ain|76239, Ain|82680	Mgl|109, Mgl|3745, Mgl|4010	Pan|79203, Pan|80253, Pan|82425
OG0000215	Aps|g18438.t1, Aps|g18445.t1	Cqf|47204, Cqf|673028	Hvs|g12654.t1, Hvs|g4211.t1, Hvs|g7365.t1, Hvs|g9523.t1	Mlp|106990, Mlp|32043	Pst|3313	Uvf|g7853.t1	Min|2037, Min|2973, Min|7122, Min|7123, Min|7450	Mld|2318, Mld|2725, Mld|5065, Mld|570	Msd|08318, Msd|09075, Msd|09402, Msd|10303, Msd|11996	Cla|197, Cla|9214	Cmi|140944, Cmi|213069, Cmi|34131	Eyn|2234, Eyn|6942, Eyn|7050	Gan|2350, Gan|3217, Gan|6437, Gan|7768	Lcr|267498, Lcr|31963, Lcr|334385, Lcr|96260	Rgr|2195, Rgr|53193, Rgr|54032, Rgr|735	Sro|3925, Sro|4343, Sro|5868, Sro|8102	Ain|223157, Ain|225806	Mgl|2873, Mgl|4213	Pan|79963, Pan|82813
OG0000216	Aps|g10224.t1, Aps|g11004.t1, Aps|g11005.t1, Aps|g1179.t1, Aps|g1236.t1, Aps|g12404.t1, Aps|g12405.t1, Aps|g1246.t1, Aps|g14494.t1, Aps|g15134.t1, Aps|g15135.t1, Aps|g16104.t1, Aps|g16879.t1, Aps|g19166.t1, Aps|g22089.t1, Aps|g22807.t1, Aps|g22808.t1, Aps|g25742.t1, Aps|g25743.t1, Aps|g26941.t1, Aps|g27552.t1, Aps|g27651.t1, Aps|g27652.t1, Aps|g29677.t1, Aps|g29682.t1, Aps|g30184.t1, Aps|g6935.t1…	Cqf|40729	Hvs|g10074.t1, Hvs|g1047.t1, Hvs|g1168.t1, Hvs|g3309.t1, Hvs|g4210.t1, Hvs|g5118.t1, Hvs|g5550.t1, Hvs|g5964.t1, Hvs|g6926.t1	Mlp|118409	Pst|7262	Uvf|g11447.t1, Uvf|g1546.t1	Min|6192	Mld|6055	Msd|02892	Cla|1583	Cmi|57275	Eyn|865	Gan|1667	Lcr|299255		Sro|5074	Ain|264815	Mgl|1440	Pan|83362
OG0000217	Aps|g10292.t1, Aps|g10336.t1, Aps|g22544.t1, Aps|g22548.t1, Aps|g22556.t1, Aps|g22578.t1, Aps|g403.t1	Cqf|233282, Cqf|40093, Cqf|63096, Cqf|681776, Cqf|717651, Cqf|72010	Hvs|g10726.t1, Hvs|g16961.t1, Hvs|g2478.t1, Hvs|g3819.t1, Hvs|g8514.t1, Hvs|g9517.t1	Mlp|33462, Mlp|75334, Mlp|86897, Mlp|90269, Mlp|93655	Pst|1113, Pst|13516, Pst|13517, Pst|13518, Pst|13520, Pst|1896, Pst|19845, Pst|4792	Uvf|g11092.t2, Uvf|g14180.t1, Uvf|g374.t1, Uvf|g4132.t1, Uvf|g8720.t1	Min|7195, Min|7347, Min|7348, Min|7349, Min|7350	Mld|2794, Mld|2795, Mld|4819, Mld|4820, Mld|4822	Msd|06844, Msd|06845, Msd|10401, Msd|10404					Lcr|260805, Lcr|265794			Ain|263217, Ain|269826, Ain|292969
OG0000218	Aps|g12349.t1, Aps|g16024.t1, Aps|g25844.t1, Aps|g27666.t1, Aps|g4942.t1, Aps|g5531.t1, Aps|g6056.t1, Aps|g8292.t1		Hvs|g10258.t1, Hvs|g10834.t1, Hvs|g10912.t1, Hvs|g10939.t1, Hvs|g11020.t1, Hvs|g11851.t1, Hvs|g11852.t1, Hvs|g12290.t1, Hvs|g12305.t1, Hvs|g12367.t1, Hvs|g13132.t1, Hvs|g13858.t1, Hvs|g1483.t1, Hvs|g15082.t1, Hvs|g1633.t1, Hvs|g1709.t1, Hvs|g2446.t1, Hvs|g3518.t1, Hvs|g3937.t1, Hvs|g4681.t1, Hvs|g4978.t1, Hvs|g6018.t1, Hvs|g6661.t1, Hvs|g6697.t2, Hvs|g677.t1, Hvs|g70.t1, Hvs|g7113.t1, Hvs|g7799.t…			Uvf|g13666.t1, Uvf|g17706.t1	Min|2056, Min|2396, Min|2397, Min|4413, Min|6018, Min|7639		Msd|04140, Msd|04218, Msd|06709, Msd|13424
OG0000219	Aps|g10024.t1, Aps|g10191.t1, Aps|g10742.t1, Aps|g10773.t1, Aps|g1084.t1, Aps|g11295.t1, Aps|g12466.t1, Aps|g12694.t1, Aps|g13016.t1, Aps|g13022.t1, Aps|g13023.t1, Aps|g13251.t1, Aps|g13325.t1, Aps|g13392.t1, Aps|g13752.t1, Aps|g13864.t1, Aps|g13898.t1, Aps|g1421.t1, Aps|g14693.t1, Aps|g16071.t1, Aps|g16509.t1, Aps|g16859.t1, Aps|g17175.t1, Aps|g17430.t1, Aps|g184.t1, Aps|g18844.t1, Aps|g1903.t1,…
OG0000220		Cqf|36139, Cqf|55001, Cqf|55199		Mlp|100986, Mlp|101590, Mlp|102217, Mlp|102627, Mlp|104461, Mlp|104603, Mlp|107956, Mlp|108832, Mlp|108897, Mlp|109983, Mlp|111793, Mlp|112163, Mlp|113818, Mlp|114445, Mlp|114723, Mlp|56377, Mlp|61756, Mlp|66258, Mlp|66274, Mlp|69697, Mlp|69936, Mlp|72421, Mlp|76332, Mlp|84333, Mlp|84358, Mlp|84396, Mlp|85027, Mlp|85489, Mlp|85889, Mlp|85892, Mlp|86101, Mlp|86826, Mlp|87054, Mlp|87338, Mlp|87360,…
OG0000221				Mlp|102983, Mlp|104279, Mlp|105099, Mlp|105950, Mlp|107847, Mlp|108647, Mlp|109116, Mlp|110064, Mlp|110105, Mlp|110147, Mlp|110184, Mlp|110544, Mlp|110669, Mlp|111351, Mlp|111729, Mlp|112587, Mlp|113450, Mlp|113915, Mlp|113930, Mlp|114128, Mlp|114728, Mlp|59214, Mlp|59215, Mlp|60743, Mlp|61084, Mlp|61633, Mlp|62318, Mlp|62361, Mlp|62657, Mlp|62896, Mlp|63267, Mlp|64711, Mlp|65080, Mlp|66069, Mlp|…
OG0000222					Pst|14024, Pst|15269, Pst|16970, Pst|19376, Pst|3573, Pst|7422	Uvf|g10061.t1, Uvf|g10602.t1, Uvf|g10607.t1, Uvf|g10688.t1, Uvf|g10837.t1, Uvf|g11393.t1, Uvf|g11465.t1, Uvf|g12155.t1, Uvf|g12521.t1, Uvf|g12667.t1, Uvf|g12900.t1, Uvf|g13253.t1, Uvf|g13346.t1, Uvf|g13567.t1, Uvf|g13751.t1, Uvf|g14151.t1, Uvf|g15237.t1, Uvf|g15408.t1, Uvf|g15487.t1, Uvf|g15620.t1, Uvf|g15761.t1, Uvf|g16015.t1, Uvf|g16082.t1, Uvf|g16129.t1, Uvf|g16897.t1, Uvf|g1740.t1, Uvf|g17501…
OG0000223						Uvf|g10707.t1, Uvf|g11123.t1, Uvf|g11124.t1, Uvf|g11134.t1, Uvf|g11400.t1, Uvf|g11424.t1, Uvf|g11796.t1, Uvf|g11830.t1, Uvf|g11963.t3, Uvf|g12106.t1, Uvf|g12401.t1, Uvf|g12413.t2, Uvf|g12456.t1, Uvf|g12457.t1, Uvf|g13009.t1, Uvf|g13339.t1, Uvf|g13728.t1, Uvf|g13729.t1, Uvf|g14430.t1, Uvf|g14525.t1, Uvf|g14823.t2, Uvf|g14984.t1, Uvf|g1502.t1, Uvf|g15040.t1, Uvf|g1560.t1, Uvf|g15656.t1, Uvf|g1569.t…
OG0000224	Aps|g13984.t1, Aps|g14061.t1, Aps|g14075.t1, Aps|g20216.t1	Cqf|39787, Cqf|660494, Cqf|688327, Cqf|724666, Cqf|74138, Cqf|85697	Hvs|g13743.t1, Hvs|g14131.t1, Hvs|g18165.t1, Hvs|g3129.t1, Hvs|g9672.t1	Mlp|26330, Mlp|30621, Mlp|34172, Mlp|73561, Mlp|88226, Mlp|88475	Pst|12623, Pst|17735, Pst|17750	Uvf|g10872.t1, Uvf|g1903.t1	Min|2238, Min|2407, Min|7139	Mld|1338, Mld|2739, Mld|7158	Msd|00081, Msd|10324, Msd|12171	Cla|5511, Cla|5512	Cmi|133883		Gan|3726, Gan|3727, Gan|7736	Lcr|302083	Rgr|64917, Rgr|65291	Sro|4214, Sro|5887	Ain|247698, Ain|266065, Ain|266133, Ain|268718, Ain|275779	Mgl|289	Pan|80227, Pan|80948, Pan|83505
OG0000225	Aps|g21638.t1, Aps|g21653.t1, Aps|g8839.t1	Cqf|54288, Cqf|544186, Cqf|65103	Hvs|g10368.t1, Hvs|g12316.t1, Hvs|g13237.t1, Hvs|g13607.t1, Hvs|g8053.t1	Mlp|32169, Mlp|47108, Mlp|76352	Pst|13292, Pst|15597, Pst|2401	Uvf|g1610.t1, Uvf|g2187.t2	Min|3192, Min|5267, Min|931	Mld|2417, Mld|2418, Mld|6802, Mld|7500	Msd|01107, Msd|04658, Msd|06119	Cla|188, Cla|2673, Cla|7761	Cmi|155163, Cmi|164970, Cmi|46585	Eyn|2836, Eyn|4228, Eyn|7425	Gan|5683, Gan|6038, Gan|7078	Lcr|261944, Lcr|262791, Lcr|306415	Rgr|11754, Rgr|554, Rgr|6343	Sro|1601, Sro|7130	Ain|237708, Ain|254076, Ain|301685	Mgl|1709	Pan|82101, Pan|83386
OG0000226	Aps|g18218.t1, Aps|g26440.t1, Aps|g26447.t1, Aps|g31075.t1	Cqf|135694, Cqf|66263, Cqf|86574	Hvs|g10598.t1, Hvs|g11039.t1, Hvs|g13264.t1, Hvs|g16027.t1	Mlp|30198, Mlp|38805, Mlp|51796, Mlp|91986	Pst|18031, Pst|20248	Uvf|g2981.t1	Min|2665, Min|3524, Min|4653	Mld|2263, Mld|3997, Mld|6496	Msd|03683, Msd|05658, Msd|11262	Cla|1598, Cla|819, Cla|8916	Cmi|147313, Cmi|172111, Cmi|43673	Eyn|2605, Eyn|5574, Eyn|6668	Gan|3246, Gan|5979, Gan|718	Lcr|266324, Lcr|280515, Lcr|309964	Rgr|17020, Rgr|64562, Rgr|7998	Sro|1175, Sro|4499, Sro|5272	Ain|222127, Ain|243734, Ain|283644	Mgl|1552	Pan|78782, Pan|79980, Pan|82514
OG0000227	Aps|g29792.t1	Cqf|135004, Cqf|45420, Cqf|676579	Hvs|g10265.t1, Hvs|g13658.t1, Hvs|g18008.t1, Hvs|g18253.t1, Hvs|g18254.t1, Hvs|g5036.t1, Hvs|g5037.t1, Hvs|g587.t1, Hvs|g8756.t1, Hvs|g9250.t1	Mlp|44104, Mlp|75544	Pst|11160, Pst|13411, Pst|13692, Pst|13693, Pst|14562, Pst|14909, Pst|18051, Pst|19086, Pst|19087, Pst|19613, Pst|4642, Pst|7237, Pst|814	Uvf|g1255.t1, Uvf|g13026.t1, Uvf|g18286.t1, Uvf|g4604.t1, Uvf|g484.t1, Uvf|g5305.t1, Uvf|g8583.t1, Uvf|g991.t1	Min|7959	Mld|737	Msd|02233	Cla|5140	Cmi|184502, Cmi|199781	Eyn|4577, Eyn|6864	Gan|5221		Rgr|46404, Rgr|53071	Sro|1470, Sro|5314	Ain|234474, Ain|294158	Mgl|2163	Pan|79293, Pan|79978
OG0000228	Aps|g3876.t1, Aps|g3879.t1	Cqf|322249, Cqf|663736	Hvs|g13684.t1, Hvs|g14756.t1, Hvs|g15209.t1, Hvs|g17212.t1, Hvs|g5943.t1, Hvs|g9342.t1	Mlp|40377, Mlp|72597, Mlp|73669, Mlp|90288	Pst|688		Min|2277, Min|4578, Min|5213	Mld|2476, Mld|3032, Mld|5793	Msd|03555, Msd|04595, Msd|10586	Cla|1413, Cla|4423, Cla|5419, Cla|7436, Cla|7565, Cla|805	Cmi|164508, Cmi|166302, Cmi|53344	Eyn|1218, Eyn|4793, Eyn|7967	Gan|1566, Gan|3695	Lcr|296346, Lcr|329614, Lcr|329618, Lcr|339924	Rgr|15712, Rgr|16994, Rgr|54692	Sro|3848, Sro|4077, Sro|4078, Sro|7153	Ain|267724, Ain|286994	Mgl|2110	Pan|79028, Pan|79770, Pan|84842
OG0000229			Hvs|g11036.t1, Hvs|g11286.t1, Hvs|g11338.t1, Hvs|g11411.t1, Hvs|g11451.t1, Hvs|g11565.t1, Hvs|g1180.t1, Hvs|g11890.t1, Hvs|g12313.t1, Hvs|g1274.t1, Hvs|g12765.t1, Hvs|g12872.t1, Hvs|g12932.t1, Hvs|g12998.t1, Hvs|g13109.t1, Hvs|g14238.t1, Hvs|g14548.t1, Hvs|g14953.t1, Hvs|g15247.t1, Hvs|g15900.t1, Hvs|g16517.t1, Hvs|g17062.t1, Hvs|g17122.t1, Hvs|g17582.t1, Hvs|g17877.t1, Hvs|g18223.t1, Hvs|g1990.t…
OG0000230				Mlp|101206, Mlp|104588, Mlp|104905, Mlp|104923, Mlp|105299, Mlp|110380, Mlp|113731, Mlp|114009, Mlp|58973, Mlp|59812, Mlp|61141, Mlp|63662, Mlp|63663, Mlp|63996, Mlp|69036, Mlp|69182, Mlp|69833, Mlp|69933, Mlp|84099, Mlp|84929, Mlp|85582, Mlp|85646, Mlp|85843, Mlp|85857, Mlp|85981, Mlp|86116, Mlp|87204, Mlp|87249, Mlp|87577, Mlp|87857, Mlp|88364, Mlp|89719, Mlp|89733, Mlp|89760, Mlp|90928, Mlp|91…
OG0000231					Pst|10593, Pst|10934, Pst|11007, Pst|1115, Pst|11524, Pst|11525, Pst|11969, Pst|11970, Pst|12512, Pst|13273, Pst|13274, Pst|14736, Pst|14868, Pst|14905, Pst|1515, Pst|16332, Pst|16916, Pst|17078, Pst|17668, Pst|17886, Pst|17897, Pst|18868, Pst|18921, Pst|19194, Pst|20004, Pst|20124, Pst|20293, Pst|203, Pst|20342, Pst|2377, Pst|2387, Pst|2388, Pst|2898, Pst|332, Pst|3331, Pst|3584, Pst|3585, Pst|3…	Uvf|g15071.t1, Uvf|g4613.t1
OG0000232						Uvf|g10258.t1, Uvf|g10745.t1, Uvf|g10858.t1, Uvf|g11438.t1, Uvf|g11654.t1, Uvf|g1211.t2, Uvf|g12149.t1, Uvf|g12383.t1, Uvf|g13313.t2, Uvf|g13722.t1, Uvf|g14386.t1, Uvf|g14473.t1, Uvf|g14677.t1, Uvf|g14843.t1, Uvf|g14876.t1, Uvf|g15458.t1, Uvf|g15660.t1, Uvf|g15690.t1, Uvf|g16322.t1, Uvf|g16591.t1, Uvf|g1706.t1, Uvf|g17275.t1, Uvf|g17399.t3, Uvf|g17523.t1, Uvf|g17755.t1, Uvf|g18308.t2, Uvf|g18468.…
OG0000233						Uvf|g10077.t1, Uvf|g10499.t1, Uvf|g10851.t1, Uvf|g11289.t1, Uvf|g11486.t1, Uvf|g11579.t1, Uvf|g11607.t1, Uvf|g12144.t1, Uvf|g12272.t1, Uvf|g12959.t1, Uvf|g13056.t1, Uvf|g13062.t1, Uvf|g1348.t1, Uvf|g13649.t1, Uvf|g13910.t1, Uvf|g14928.t1, Uvf|g15349.t1, Uvf|g15400.t1, Uvf|g16230.t1, Uvf|g16558.t1, Uvf|g16987.t1, Uvf|g17025.t1, Uvf|g17405.t1, Uvf|g17410.t1, Uvf|g17684.t1, Uvf|g18238.t1, Uvf|g2718.…
OG0000234	Aps|g12765.t1, Aps|g16526.t1, Aps|g19976.t1, Aps|g4161.t1	Cqf|102795, Cqf|135552, Cqf|41208, Cqf|44230, Cqf|659779, Cqf|723512	Hvs|g16376.t1, Hvs|g6193.t1, Hvs|g7997.t1, Hvs|g9691.t1	Mlp|101809, Mlp|106165, Mlp|110844, Mlp|117548, Mlp|66932, Mlp|74203, Mlp|75587, Mlp|91343, Mlp|93731	Pst|19836, Pst|20397, Pst|8634	Uvf|g14766.t1	Min|1681, Min|1838	Mld|1033, Mld|4242	Msd|00279, Msd|08515	Cla|4388, Cla|5581, Cla|8325, Cla|9137	Cmi|161446	Eyn|3107, Eyn|4568, Eyn|5018, Eyn|5392, Eyn|8344	Gan|4170, Gan|6737	Lcr|298066, Lcr|310361	Rgr|47409, Rgr|53480	Sro|6311, Sro|8328	Ain|300696, Ain|302872		Pan|82317
OG0000235	Aps|g1697.t1, Aps|g17241.t1, Aps|g1735.t1, Aps|g1738.t1, Aps|g1740.t1, Aps|g1742.t1	Cqf|131337, Cqf|652527, Cqf|653729, Cqf|714005, Cqf|87305	Hvs|g13001.t1, Hvs|g1666.t1, Hvs|g329.t1, Hvs|g3695.t1, Hvs|g4230.t1, Hvs|g6830.t1, Hvs|g8251.t1	Mlp|53232, Mlp|54833, Mlp|70774, Mlp|76172, Mlp|76640, Mlp|79817, Mlp|94813	Pst|13050, Pst|13884, Pst|1836, Pst|6166, Pst|6167, Pst|9391	Uvf|g1133.t1, Uvf|g4145.t1, Uvf|g4840.t1, Uvf|g8155.t1	Min|7898, Min|7899	Mld|708, Mld|7616	Msd|02136, Msd|02162	Cla|4929	Cmi|171007	Eyn|1573	Gan|3994, Gan|408, Gan|532	Lcr|270103, Lcr|294926	Rgr|50548, Rgr|53331	Sro|1056, Sro|1057	Ain|266097
OG0000236	Aps|g11065.t1, Aps|g29368.t1, Aps|g5741.t1	Cqf|63820, Cqf|673158, Cqf|674341, Cqf|68773	Hvs|g15066.t1, Hvs|g7099.t1, Hvs|g869.t1	Mlp|26512, Mlp|41213, Mlp|45116, Mlp|50391, Mlp|50394	Pst|13089, Pst|6937, Pst|721, Pst|723	Uvf|g17045.t1	Min|2571, Min|3405, Min|4156	Mld|1598, Mld|2897, Mld|6671	Msd|02129, Msd|05762, Msd|05863, Msd|09437	Cla|7145, Cla|8715	Cmi|150243, Cmi|163728, Cmi|98522	Eyn|1956, Eyn|2399, Eyn|6789, Eyn|7738	Gan|3279, Gan|5620, Gan|825	Lcr|304506, Lcr|320479, Lcr|78163	Rgr|34497, Rgr|47518, Rgr|53005	Sro|1812, Sro|5399, Sro|8653	Ain|281078		Pan|83668, Pan|84721
OG0000237	Aps|g10613.t1, Aps|g10912.t1, Aps|g16878.t1, Aps|g17808.t1, Aps|g17809.t2, Aps|g17859.t1, Aps|g21393.t1, Aps|g21597.t1, Aps|g25816.t1, Aps|g5686.t1	Cqf|25628, Cqf|27178, Cqf|52901, Cqf|55503, Cqf|691172	Hvs|g1318.t1, Hvs|g14642.t1, Hvs|g16917.t1, Hvs|g18168.t1, Hvs|g1849.t1, Hvs|g3555.t1, Hvs|g4138.t1, Hvs|g4445.t1, Hvs|g484.t1, Hvs|g4958.t1, Hvs|g5143.t1, Hvs|g771.t1, Hvs|g8495.t1, Hvs|g9685.t1	Mlp|101408, Mlp|106984, Mlp|58734, Mlp|74439	Pst|102, Pst|10480, Pst|10767, Pst|12478, Pst|12479, Pst|18742, Pst|3631, Pst|44	Uvf|g10865.t1, Uvf|g1218.t2, Uvf|g13851.t1, Uvf|g17613.t2, Uvf|g1818.t1, Uvf|g3851.t1, Uvf|g3852.t1, Uvf|g5411.t1, Uvf|g5868.t1, Uvf|g7035.t1, Uvf|g7440.t1, Uvf|g7893.t1, Uvf|g9836.t1
OG0000238	Aps|g10136.t1, Aps|g10295.t1, Aps|g26409.t1, Aps|g28764.t1, Aps|g4532.t1, Aps|g6742.t1	Cqf|10218, Cqf|29526, Cqf|31013, Cqf|32295, Cqf|34807, Cqf|35912, Cqf|36772, Cqf|40446, Cqf|43556, Cqf|45402, Cqf|46587, Cqf|46668, Cqf|46982, Cqf|48540, Cqf|54063, Cqf|54070, Cqf|691593, Cqf|704576, Cqf|704918, Cqf|708014, Cqf|710280, Cqf|91279, Cqf|92647, Cqf|95380, Cqf|98503	Hvs|g7748.t1	Mlp|87497, Mlp|88674, Mlp|93963, Mlp|95495	Pst|12943, Pst|16327, Pst|17018, Pst|17913, Pst|1812, Pst|18972, Pst|20463, Pst|4922, Pst|692, Pst|8162, Pst|858, Pst|9960	Uvf|g12391.t1, Uvf|g14036.t1, Uvf|g15661.t1, Uvf|g16096.t1, Uvf|g18259.t1			Msd|12370
OG0000239													Gan|4858, Gan|4875, Gan|4876, Gan|4890, Gan|4925, Gan|545	Lcr|298652, Lcr|310531, Lcr|349338		Sro|2626, Sro|2656, Sro|2669, Sro|2676, Sro|2855, Sro|2857, Sro|2875, Sro|2877, Sro|2905, Sro|6514, Sro|6515, Sro|6524, Sro|6534, Sro|6544, Sro|6545, Sro|6558, Sro|6575, Sro|6620, Sro|6622, Sro|6625, Sro|6626, Sro|6633, Sro|6650, Sro|6652, Sro|6657, Sro|6660, Sro|6662, Sro|6663, Sro|6687, Sro|6689, Sro|6691, Sro|6712, Sro|6714, Sro|6715, Sro|6717, Sro|6719, Sro|6732, Sro|6734, Sro|6736, Sro|6737,…
OG0000240			Hvs|g10083.t1, Hvs|g10146.t1, Hvs|g10496.t1, Hvs|g10895.t1, Hvs|g1177.t1, Hvs|g12308.t1, Hvs|g12443.t1, Hvs|g12444.t1, Hvs|g12662.t1, Hvs|g1292.t1, Hvs|g13385.t1, Hvs|g13555.t1, Hvs|g13623.t1, Hvs|g14830.t1, Hvs|g15652.t1, Hvs|g15683.t1, Hvs|g15802.t1, Hvs|g15807.t1, Hvs|g16558.t1, Hvs|g16700.t1, Hvs|g16897.t1, Hvs|g17001.t1, Hvs|g17866.t1, Hvs|g17902.t1, Hvs|g17976.t1, Hvs|g18141.t1, Hvs|g18245.…
OG0000241	Aps|g17227.t1, Aps|g512.t1, Aps|g523.t1	Cqf|36382, Cqf|466609, Cqf|50444, Cqf|601883, Cqf|654166, Cqf|67362, Cqf|725175		Mlp|110949, Mlp|111786, Mlp|62899, Mlp|88002, Mlp|89283, Mlp|92110, Mlp|93206, Mlp|94889, Mlp|94890, Mlp|96073, Mlp|96074	Pst|2209, Pst|2210, Pst|2211, Pst|2212, Pst|3595, Pst|7046, Pst|7047, Pst|7859	Uvf|g15508.t1, Uvf|g15595.t1, Uvf|g16383.t1, Uvf|g6347.t1	Min|7813	Mld|3029, Mld|7359	Msd|02335, Msd|07703, Msd|12644	Cla|8765	Cmi|194765	Eyn|1479, Eyn|5174	Gan|918	Lcr|343411	Rgr|55752	Sro|2641, Sro|2674	Ain|248936, Ain|264171, Ain|297802, Ain|300121		Pan|81923
OG0000242	Aps|g25197.t1, Aps|g3807.t1	Cqf|651450, Cqf|651708	Hvs|g11865.t1, Hvs|g1839.t1	Mlp|44603, Mlp|85798, Mlp|88881	Pst|1547, Pst|17216, Pst|17259	Uvf|g11945.t1, Uvf|g7226.t1	Min|2281, Min|2282, Min|3564, Min|4721	Mld|2332, Mld|5895, Mld|5896, Mld|7181	Msd|09715, Msd|10035, Msd|10573, Msd|10574	Cla|549, Cla|7167, Cla|7937	Cmi|140727, Cmi|193625	Eyn|2572, Eyn|9016	Gan|3649, Gan|3650, Gan|5999, Gan|6500	Lcr|293240, Lcr|300351, Lcr|308948, Lcr|321731, Lcr|332831, Lcr|346326, Lcr|353363, Lcr|355122	Rgr|41761, Rgr|48832, Rgr|51490, Rgr|66668	Sro|1161, Sro|1571	Ain|264177		Pan|78660
OG0000243	Aps|g13641.t1, Aps|g20825.t1, Aps|g20827.t1, Aps|g20831.t1	Cqf|40597, Cqf|654706	Hvs|g10670.t1, Hvs|g37.t1	Mlp|35808, Mlp|59101, Mlp|59105	Pst|11099, Pst|15059, Pst|16977, Pst|8703	Uvf|g10219.t1, Uvf|g16276.t1	Min|1416, Min|1429, Min|1456, Min|1747, Min|1785, Min|4885	Mld|1817, Mld|2030, Mld|3322, Mld|7071, Mld|7141	Msd|00121, Msd|00170, Msd|00341		Cmi|150296, Cmi|150367, Cmi|167096	Eyn|2563, Eyn|2613, Eyn|7204	Gan|4089, Gan|6278	Lcr|260348, Lcr|298338, Lcr|298417, Lcr|323141	Rgr|43928, Rgr|64991, Rgr|65010	Sro|6068, Sro|6069, Sro|6079, Sro|6288	Ain|239268	Mgl|306	Pan|83875
OG0000244	Aps|g21800.t1	Cqf|109335, Cqf|32449, Cqf|34731, Cqf|677505	Hvs|g7025.t1, Hvs|g7446.t1	Mlp|71105, Mlp|72955	Pst|10525, Pst|10534, Pst|10910, Pst|12319, Pst|12336, Pst|12551, Pst|12857, Pst|15462, Pst|15568, Pst|16637, Pst|16638, Pst|16647, Pst|16648, Pst|16889, Pst|18194, Pst|4170, Pst|4621, Pst|4622, Pst|6801, Pst|6803, Pst|7498	Uvf|g17418.t1, Uvf|g2088.t1, Uvf|g3219.t1, Uvf|g4756.t1, Uvf|g7651.t1	Min|6757	Mld|5378	Msd|09010	Cla|6549	Cmi|20210	Eyn|7948, Eyn|7950, Eyn|8329, Eyn|8330	Gan|3136, Gan|3563, Gan|3575	Lcr|300364, Lcr|343421	Rgr|53787	Sro|2704	Ain|266398		Pan|82099
OG0000245	Aps|g21079.t1, Aps|g30993.t1	Cqf|46984, Cqf|654008, Cqf|662040	Hvs|g16583.t1, Hvs|g4825.t1	Mlp|65252	Pst|6058, Pst|9246, Pst|9247	Uvf|g7043.t1	Min|3570, Min|6082, Min|7566	Mld|402, Mld|5940, Mld|7775	Msd|03017, Msd|03018, Msd|09161, Msd|10016	Cla|1914, Cla|3239	Cmi|101541, Cmi|173044, Cmi|81201, Cmi|86911	Eyn|6295, Eyn|8295, Eyn|8593	Gan|5186, Gan|5539	Lcr|274668, Lcr|293378, Lcr|299967, Lcr|300001, Lcr|323373	Rgr|12154, Rgr|51313, Rgr|52535, Rgr|56369	Sro|1278, Sro|1756, Sro|3498, Sro|4618, Sro|617, Sro|618, Sro|6568	Ain|252400, Ain|268244		Pan|78630, Pan|80697
OG0000246		Cqf|104069, Cqf|657319	Hvs|g3791.t1	Mlp|114936	Pst|4491		Min|5274	Mld|2411	Msd|04665	Cla|3735, Cla|985	Cmi|171382, Cmi|212401	Eyn|3847, Eyn|8621	Gan|6024, Gan|6095	Lcr|310284, Lcr|324080	Rgr|54736, Rgr|66718	Sro|7129, Sro|7133, Sro|7150, Sro|7151, Sro|7228, Sro|7251, Sro|7252, Sro|7253, Sro|7254, Sro|7258, Sro|7259, Sro|7260, Sro|7261, Sro|7265, Sro|7266, Sro|7286, Sro|7287, Sro|7288, Sro|7290, Sro|7291, Sro|7292, Sro|7293, Sro|7300, Sro|7301, Sro|7302, Sro|7303, Sro|7304, Sro|7306, Sro|7307, Sro|7411, Sro|7974	Ain|268609		Pan|83595
OG0000247	Aps|g10176.t1, Aps|g10844.t1, Aps|g11652.t1, Aps|g12084.t1, Aps|g12371.t1, Aps|g13020.t1, Aps|g13282.t1, Aps|g13466.t2, Aps|g14604.t1, Aps|g15119.t1, Aps|g15307.t1, Aps|g15820.t1, Aps|g16286.t1, Aps|g16325.t1, Aps|g1655.t1, Aps|g16698.t1, Aps|g17004.t1, Aps|g17686.t1, Aps|g1769.t1, Aps|g17899.t1, Aps|g18763.t1, Aps|g19274.t1, Aps|g20453.t1, Aps|g2047.t1, Aps|g21245.t1, Aps|g2129.t1, Aps|g21519.t1…
OG0000248	Aps|g13124.t1, Aps|g16122.t1, Aps|g23284.t1, Aps|g23710.t1, Aps|g26017.t1, Aps|g2745.t1, Aps|g3011.t1, Aps|g3013.t1, Aps|g5697.t1, Aps|g5773.t1, Aps|g6917.t1	Cqf|51975	Hvs|g12150.t1, Hvs|g13813.t1, Hvs|g17493.t1, Hvs|g17547.t1, Hvs|g3736.t1, Hvs|g5513.t1	Mlp|88325, Mlp|95678	Pst|10359, Pst|15990	Uvf|g12115.t1, Uvf|g14604.t1, Uvf|g17187.t1, Uvf|g2946.t1, Uvf|g8762.t1, Uvf|g9212.t1, Uvf|g9440.t1	Min|168, Min|2944, Min|6404, Min|7849		Msd|00633, Msd|00896, Msd|02053, Msd|02110, Msd|03790, Msd|04116, Msd|04120, Msd|04179, Msd|05090, Msd|05212, Msd|05481, Msd|06044, Msd|06277, Msd|06596, Msd|06650, Msd|07716, Msd|07728, Msd|08358, Msd|09575, Msd|13398
OG0000249			Hvs|g10490.t1, Hvs|g10589.t1, Hvs|g10979.t1, Hvs|g10992.t1, Hvs|g10993.t1, Hvs|g12605.t1, Hvs|g12704.t1, Hvs|g12706.t1, Hvs|g1275.t1, Hvs|g1276.t1, Hvs|g1316.t1, Hvs|g13611.t1, Hvs|g13747.t1, Hvs|g13952.t1, Hvs|g13956.t1, Hvs|g14087.t1, Hvs|g1503.t1, Hvs|g15959.t1, Hvs|g16192.t1, Hvs|g16332.t1, Hvs|g16518.t1, Hvs|g16873.t1, Hvs|g16944.t1, Hvs|g17084.t1, Hvs|g17525.t1, Hvs|g17556.t1, Hvs|g17996.t1…
OG0000250				Mlp|101680, Mlp|104293, Mlp|104590, Mlp|105101, Mlp|105781, Mlp|107057, Mlp|110190, Mlp|111471, Mlp|111819, Mlp|112584, Mlp|112800, Mlp|113683, Mlp|113919, Mlp|114177, Mlp|114467, Mlp|62305, Mlp|63995, Mlp|65217, Mlp|66534, Mlp|66844, Mlp|67628, Mlp|70096, Mlp|84180, Mlp|84538, Mlp|84682, Mlp|85581, Mlp|85644, Mlp|87207, Mlp|87246, Mlp|87859, Mlp|88362, Mlp|89342, Mlp|89500, Mlp|89530, Mlp|89717,…
OG0000251						Uvf|g1023.t1, Uvf|g10449.t1, Uvf|g10729.t1, Uvf|g1075.t1, Uvf|g11479.t1, Uvf|g11519.t1, Uvf|g11586.t1, Uvf|g12549.t1, Uvf|g12780.t1, Uvf|g12848.t1, Uvf|g1315.t1, Uvf|g13410.t1, Uvf|g13562.t1, Uvf|g13563.t1, Uvf|g13897.t1, Uvf|g13925.t1, Uvf|g13926.t1, Uvf|g14200.t1, Uvf|g14521.t1, Uvf|g14548.t1, Uvf|g14948.t1, Uvf|g14949.t1, Uvf|g15019.t1, Uvf|g15049.t1, Uvf|g15117.t1, Uvf|g15118.t1, Uvf|g15297.t…
OG0000252	Aps|g3395.t1, Aps|g9421.t1	Cqf|49986, Cqf|652277	Hvs|g12425.t1, Hvs|g17087.t1	Mlp|42123, Mlp|72768	Pst|11513, Pst|13906, Pst|14722, Pst|2025	Uvf|g18452.t1, Uvf|g2434.t1, Uvf|g2435.t1	Min|6369, Min|7673, Min|8057, Min|8066, Min|8067	Mld|1673, Mld|1674, Mld|1675, Mld|4295, Mld|7438	Msd|02665, Msd|02674, Msd|11431, Msd|11444, Msd|11445	Cla|7095, Cla|7097, Cla|7098, Cla|9055	Cmi|169144, Cmi|56236	Eyn|763	Gan|1877, Gan|5677	Lcr|293613, Lcr|309060, Lcr|333603	Rgr|38712, Rgr|66141	Sro|5073, Sro|8544	Ain|247538, Ain|254051	Mgl|2151	Pan|80038, Pan|80273, Pan|82072
OG0000253	Aps|g27433.t1, Aps|g27436.t1, Aps|g5903.t1, Aps|g5917.t1	Cqf|54336, Cqf|655897, Cqf|670057	Hvs|g1674.t1	Mlp|24225, Mlp|39054, Mlp|42854, Mlp|48332	Pst|2839, Pst|4558	Uvf|g16302.t1, Uvf|g2265.t1	Min|2345, Min|2346, Min|7977	Mld|1698, Mld|264, Mld|265	Msd|02248, Msd|10491, Msd|10492	Cla|1707, Cla|2249, Cla|2942, Cla|455, Cla|5817	Cmi|164737, Cmi|167308, Cmi|207323	Eyn|1842, Eyn|2348, Eyn|3342	Gan|1888, Gan|3840, Gan|436	Lcr|303005, Lcr|303008, Lcr|310154	Rgr|37796, Rgr|38825, Rgr|44929	Sro|548, Sro|760	Ain|265222, Ain|304227	Mgl|1524	Pan|79728, Pan|84985
OG0000254	Aps|g13681.t1, Aps|g13690.t1, Aps|g2158.t1, Aps|g2171.t1, Aps|g2177.t1, Aps|g2181.t1, Aps|g21990.t1, Aps|g2223.t1, Aps|g2227.t1, Aps|g2238.t1, Aps|g2243.t1, Aps|g24967.t1	Cqf|314352	Hvs|g11858.t1, Hvs|g11859.t1, Hvs|g13535.t1, Hvs|g17138.t1, Hvs|g1993.t1, Hvs|g5369.t2, Hvs|g8640.t1, Hvs|g9392.t1, Hvs|g9755.t1	Mlp|60894	Pst|12274, Pst|12275, Pst|17118, Pst|20338, Pst|4418, Pst|7091, Pst|7226	Uvf|g3299.t1, Uvf|g5470.t1, Uvf|g5780.t1, Uvf|g8495.t1				Cla|1018	Cmi|212788		Gan|2463, Gan|3606	Lcr|294910, Lcr|339626, Lcr|354825		Sro|2257, Sro|330, Sro|331, Sro|332, Sro|7820, Sro|7821	Ain|245037, Ain|281986, Ain|288712, Ain|293389, Ain|303731
OG0000255	Aps|g10098.t1, Aps|g10172.t1, Aps|g10976.t1, Aps|g11545.t1, Aps|g12191.t1, Aps|g12384.t1, Aps|g12761.t1, Aps|g13428.t1, Aps|g13743.t1, Aps|g14264.t1, Aps|g1583.t1, Aps|g1595.t1, Aps|g16162.t1, Aps|g1745.t1, Aps|g17518.t1, Aps|g18259.t1, Aps|g1855.t1, Aps|g19513.t1, Aps|g20105.t1, Aps|g21174.t1, Aps|g21177.t1, Aps|g21471.t1, Aps|g23011.t1, Aps|g23033.t1, Aps|g23241.t1, Aps|g23778.t1, Aps|g23783.t1…
OG0000256	Aps|g11847.t1, Aps|g11848.t1, Aps|g11849.t1, Aps|g12672.t1, Aps|g12740.t1, Aps|g13257.t1, Aps|g13492.t1, Aps|g15780.t1, Aps|g16613.t1, Aps|g22038.t1, Aps|g22039.t1, Aps|g22043.t1, Aps|g22131.t1, Aps|g22132.t1, Aps|g24004.t1, Aps|g24005.t1, Aps|g24006.t1, Aps|g26273.t1, Aps|g26913.t1, Aps|g27466.t1, Aps|g27863.t1, Aps|g30750.t1, Aps|g4881.t1, Aps|g6266.t1, Aps|g6267.t1, Aps|g6691.t1, Aps|g6692.t1	Cqf|43104, Cqf|43107	Hvs|g16167.t1, Hvs|g6326.t1	Mlp|114892	Pst|4448, Pst|4452, Pst|4461	Uvf|g14089.t1, Uvf|g5891.t1	Min|7705	Mld|2678	Msd|02462	Cla|4813, Cla|6572	Cmi|66480	Eyn|2143, Eyn|8523, Eyn|8533	Gan|2916	Lcr|296230	Rgr|52941	Sro|5571, Sro|5572			Pan|78767
OG0000257			Hvs|g10111.t1, Hvs|g10143.t1, Hvs|g10261.t1, Hvs|g10330.t1, Hvs|g10822.t1, Hvs|g10892.t1, Hvs|g10931.t1, Hvs|g11472.t1, Hvs|g12006.t1, Hvs|g12222.t1, Hvs|g12766.t1, Hvs|g12915.t1, Hvs|g13148.t1, Hvs|g14349.t1, Hvs|g14493.t1, Hvs|g15164.t1, Hvs|g15632.t1, Hvs|g16320.t1, Hvs|g16420.t1, Hvs|g16703.t1, Hvs|g17263.t1, Hvs|g2423.t1, Hvs|g2826.t1, Hvs|g3096.t1, Hvs|g3161.t1, Hvs|g3501.t1, Hvs|g3653.t1, …
OG0000258				Mlp|100980, Mlp|101747, Mlp|101748, Mlp|102185, Mlp|103272, Mlp|103570, Mlp|104090, Mlp|104621, Mlp|104639, Mlp|105990, Mlp|106568, Mlp|107561, Mlp|108783, Mlp|108888, Mlp|109344, Mlp|109348, Mlp|110060, Mlp|112230, Mlp|112468, Mlp|113439, Mlp|118586, Mlp|59038, Mlp|59040, Mlp|59124, Mlp|59274, Mlp|60254, Mlp|61080, Mlp|63395, Mlp|63958, Mlp|64486, Mlp|65392, Mlp|67125, Mlp|68163, Mlp|69552, Mlp|…
OG0000259				Mlp|108591, Mlp|109846, Mlp|111640, Mlp|114234, Mlp|58552, Mlp|66934, Mlp|73042, Mlp|76276, Mlp|78264, Mlp|84385, Mlp|84855, Mlp|84860, Mlp|84895, Mlp|85219, Mlp|85311, Mlp|85881, Mlp|85943, Mlp|86232, Mlp|87174, Mlp|87314, Mlp|87811, Mlp|88450, Mlp|89504, Mlp|89668, Mlp|90519, Mlp|90693, Mlp|91497, Mlp|91833, Mlp|91902, Mlp|91999, Mlp|92540, Mlp|92718, Mlp|92829, Mlp|92871, Mlp|93068, Mlp|93084,…
OG0000260	Aps|g19415.t1	Cqf|672265	Hvs|g14203.t1	Mlp|67186	Pst|3008	Uvf|g15294.t1, Uvf|g15295.t1, Uvf|g16726.t1	Min|382, Min|52, Min|6955, Min|746	Mld|2989, Mld|2990, Mld|4087, Mld|8	Msd|01399, Msd|01858, Msd|08190, Msd|12424	Cla|3476, Cla|7171	Cmi|145248	Eyn|6308	Gan|1289, Gan|1292, Gan|1304, Gan|1342, Gan|1365, Gan|1904, Gan|3603, Gan|3802, Gan|6848, Gan|7092, Gan|7333	Lcr|299711, Lcr|300569, Lcr|300613, Lcr|326095, Lcr|57912, Lcr|86878	Rgr|40695, Rgr|50725, Rgr|50726, Rgr|54554	Sro|2277, Sro|3093, Sro|3531	Ain|259370	Mgl|2700	Pan|79811
OG0000261	Aps|g10169.t1, Aps|g14383.t1, Aps|g14387.t1, Aps|g16293.t1	Cqf|133718, Cqf|47471, Cqf|61589, Cqf|660861, Cqf|95152, Cqf|98684	Hvs|g10550.t1, Hvs|g12955.t1, Hvs|g3033.t1, Hvs|g3954.t1, Hvs|g4490.t1, Hvs|g5099.t1, Hvs|g7475.t1	Mlp|102780, Mlp|104465, Mlp|112019, Mlp|62685, Mlp|78333, Mlp|78848, Mlp|85363, Mlp|86044, Mlp|88809, Mlp|91623	Pst|14316, Pst|16152, Pst|16153, Pst|16154, Pst|17644, Pst|19988, Pst|20005, Pst|20011, Pst|5802, Pst|5807	Uvf|g6998.t1, Uvf|g7193.t1	Min|4120	Mld|2853	Msd|09479	Cla|521	Cmi|144708	Eyn|2119, Eyn|6273	Gan|3074	Lcr|354337	Rgr|43296, Rgr|52871	Sro|5541
OG0000262		Cqf|101621, Cqf|194030, Cqf|516945, Cqf|650103, Cqf|650156, Cqf|650160, Cqf|650342, Cqf|650667, Cqf|651153, Cqf|651964, Cqf|652059, Cqf|652842, Cqf|653503, Cqf|654812, Cqf|655124, Cqf|655355, Cqf|655483, Cqf|656137, Cqf|656863, Cqf|656941, Cqf|657183, Cqf|657434, Cqf|657793, Cqf|657848, Cqf|657945, Cqf|658095, Cqf|658567, Cqf|659141, Cqf|659450, Cqf|659625, Cqf|659876, Cqf|659950, Cqf|660025, Cqf…
OG0000263								Mld|1495	Msd|00421, Msd|01103, Msd|01497, Msd|01498, Msd|01917, Msd|01958, Msd|02086, Msd|02149, Msd|02361, Msd|03998, Msd|04003, Msd|04010, Msd|04030, Msd|04031, Msd|04063, Msd|04130, Msd|04132, Msd|04153, Msd|04176, Msd|04178, Msd|04246, Msd|04269, Msd|04271, Msd|04276, Msd|04281, Msd|04288, Msd|04346, Msd|04926, Msd|05210, Msd|06281, Msd|06312, Msd|06314, Msd|06433, Msd|06515, Msd|06521, Msd|06539, Msd…
OG0000264	Aps|g20590.t1, Aps|g21889.t1, Aps|g26346.t1, Aps|g28215.t1, Aps|g28221.t1, Aps|g28303.t1	Cqf|37818, Cqf|57754, Cqf|57765, Cqf|652000	Hvs|g12427.t1, Hvs|g1310.t1, Hvs|g446.t1	Mlp|108665, Mlp|69092, Mlp|73532	Pst|10665, Pst|7816, Pst|7817, Pst|7835, Pst|7836, Pst|7837, Pst|7849, Pst|7850, Pst|7855, Pst|7856	Uvf|g5400.t1	Min|6663, Min|6791	Mld|5291, Mld|5415	Msd|08924, Msd|11635	Cla|4463, Cla|8286	Cmi|170285, Cmi|170496, Cmi|185753	Eyn|1805, Eyn|2025, Eyn|2175, Eyn|2176, Eyn|2177	Gan|1270, Gan|1370	Lcr|303119	Rgr|15007, Rgr|53686		Ain|263558	Mgl|3056
OG0000265	Aps|g1028.t1, Aps|g10376.t1, Aps|g1039.t1, Aps|g10396.t1, Aps|g10402.t1, Aps|g11449.t1, Aps|g11854.t1, Aps|g12373.t1, Aps|g13100.t1, Aps|g13121.t1, Aps|g13122.t1, Aps|g14996.t1, Aps|g14997.t1, Aps|g16223.t1, Aps|g17950.t1, Aps|g18345.t1, Aps|g18833.t1, Aps|g22585.t1, Aps|g2319.t1, Aps|g24291.t1, Aps|g2466.t1, Aps|g24855.t1, Aps|g25604.t1, Aps|g25784.t1, Aps|g27885.t1, Aps|g27904.t1, Aps|g29025.t1…					Uvf|g12009.t3, Uvf|g14135.t1, Uvf|g16949.t1, Uvf|g7686.t1
OG0000266	Aps|g29472.t1					Uvf|g1.t1, Uvf|g10643.t1, Uvf|g10665.t1, Uvf|g10852.t1, Uvf|g11150.t1, Uvf|g11378.t1, Uvf|g11501.t1, Uvf|g12605.t1, Uvf|g12868.t1, Uvf|g13283.t1, Uvf|g13609.t1, Uvf|g13695.t1, Uvf|g14330.t1, Uvf|g14639.t1, Uvf|g15859.t1, Uvf|g16413.t1, Uvf|g16486.t1, Uvf|g16624.t1, Uvf|g16644.t1, Uvf|g16659.t1, Uvf|g16766.t1, Uvf|g17781.t1, Uvf|g18290.t1, Uvf|g18432.t1, Uvf|g2818.t1, Uvf|g3205.t1, Uvf|g3217.t1, U…
OG0000267		Cqf|48437		Mlp|104569, Mlp|104868, Mlp|105113, Mlp|105452, Mlp|106366, Mlp|108173, Mlp|109711, Mlp|109712, Mlp|109914, Mlp|111260, Mlp|111346, Mlp|112127, Mlp|112176, Mlp|112798, Mlp|113453, Mlp|113768, Mlp|114002, Mlp|114118, Mlp|114276, Mlp|114562, Mlp|117760, Mlp|59595, Mlp|59853, Mlp|61153, Mlp|62087, Mlp|62088, Mlp|63163, Mlp|63426, Mlp|64005, Mlp|66143, Mlp|66283, Mlp|66337, Mlp|66338, Mlp|67295, Mlp|…
OG0000268				Mlp|101175, Mlp|101176, Mlp|101181, Mlp|101247, Mlp|101268, Mlp|101285, Mlp|101444, Mlp|101594, Mlp|101902, Mlp|101936, Mlp|101937, Mlp|101938, Mlp|102861, Mlp|102862, Mlp|103039, Mlp|103415, Mlp|104141, Mlp|104486, Mlp|104560, Mlp|104815, Mlp|105402, Mlp|105407, Mlp|105835, Mlp|106339, Mlp|106505, Mlp|106507, Mlp|106936, Mlp|107585, Mlp|107586, Mlp|108808, Mlp|108882, Mlp|108996, Mlp|109367, Mlp…
OG0000269	Aps|g18275.t1, Aps|g23003.t1	Cqf|655307, Cqf|660108	Hvs|g10794.t1, Hvs|g7346.t1	Mlp|78657, Mlp|87777	Pst|1430, Pst|7665	Uvf|g12715.t1, Uvf|g9158.t1	Min|3281, Min|5563, Min|7098, Min|7779	Mld|3134, Mld|3283, Mld|7386, Mld|884	Msd|02371, Msd|04898, Msd|06009, Msd|11990, Msd|12374	Cla|3111	Cmi|54459, Cmi|91336	Eyn|1061, Eyn|6227	Gan|2188, Gan|3177	Lcr|198117, Lcr|300124, Lcr|306317, Lcr|306688, Lcr|308156	Rgr|51470, Rgr|52741, Rgr|54021, Rgr|54102, Rgr|56093	Sro|3974, Sro|5611	Ain|286194, Ain|300353, Ain|33734		Pan|79619, Pan|80940
OG0000270	Aps|g7829.t1	Cqf|653130	Hvs|g14378.t1, Hvs|g8377.t1	Mlp|117507	Pst|7520, Pst|7831	Uvf|g13607.t1, Uvf|g16578.t1	Min|3566, Min|4007, Min|6859	Mld|3526, Mld|3936	Msd|08287, Msd|09930	Cla|411, Cla|7788, Cla|8843, Cla|905, Cla|931	Cmi|164115, Cmi|171628	Eyn|2883, Eyn|3685, Eyn|8454, Eyn|8455	Gan|1387, Gan|2187, Gan|4356, Gan|4357, Gan|4365, Gan|5986, Gan|5987, Gan|5988	Lcr|262230, Lcr|320619, Lcr|336013	Rgr|51615, Rgr|53591, Rgr|54053	Sro|1185, Sro|2600, Sro|5632	Ain|265112	Mgl|10, Mgl|3555	Pan|80351, Pan|82434
OG0000271	Aps|g10897.t1, Aps|g10898.t1, Aps|g10916.t2, Aps|g11616.t1, Aps|g11617.t1, Aps|g12126.t1, Aps|g12361.t1, Aps|g12581.t1, Aps|g12602.t2, Aps|g14271.t1, Aps|g14767.t1, Aps|g14863.t1, Aps|g15393.t1, Aps|g16752.t1, Aps|g17243.t1, Aps|g17752.t2, Aps|g19373.t1, Aps|g20034.t1, Aps|g21898.t1, Aps|g22415.t1, Aps|g22453.t1, Aps|g22608.t2, Aps|g22789.t1, Aps|g2333.t3, Aps|g23441.t1, Aps|g23481.t1, Aps|g24459…
OG0000272	Aps|g13125.t1, Aps|g16121.t1, Aps|g2628.t1		Hvs|g10560.t1, Hvs|g13125.t1, Hvs|g14567.t1		Pst|10994	Uvf|g16715.t1, Uvf|g3728.t1, Uvf|g9694.t1			Msd|01580, Msd|01581, Msd|02509, Msd|02533, Msd|02721, Msd|02722, Msd|03061, Msd|03742, Msd|03744, Msd|03757, Msd|03793, Msd|03794, Msd|03838, Msd|03840, Msd|04125, Msd|04169, Msd|04180, Msd|04272, Msd|04273, Msd|06045, Msd|06264, Msd|06315, Msd|06448, Msd|06449, Msd|06518, Msd|06542, Msd|06648, Msd|06649, Msd|07729, Msd|07730, Msd|07731, Msd|08356, Msd|08357, Msd|08365, Msd|08388, Msd|08389, Msd…
OG0000273		Cqf|18367, Cqf|99836			Pst|1044, Pst|11757, Pst|12689, Pst|13239, Pst|13400, Pst|13560, Pst|14326, Pst|14340, Pst|14567, Pst|15376, Pst|17664, Pst|2795, Pst|2796, Pst|3163, Pst|4268, Pst|4655, Pst|5164, Pst|6719, Pst|6724, Pst|6877	Uvf|g10165.t1, Uvf|g1038.t1, Uvf|g11079.t1, Uvf|g11420.t1, Uvf|g12018.t1, Uvf|g13027.t1, Uvf|g13068.t1, Uvf|g13615.t1, Uvf|g16032.t3, Uvf|g16478.t1, Uvf|g17818.t1, Uvf|g2085.t1, Uvf|g2577.t1, Uvf|g31.t1, Uvf|g329.t1, Uvf|g3569.t1, Uvf|g4305.t1, Uvf|g4407.t2, Uvf|g4688.t1, Uvf|g5311.t1, Uvf|g5362.t1, Uvf|g6318.t1, Uvf|g6520.t1, Uvf|g7993.t1, Uvf|g8043.t1, Uvf|g8426.t1, Uvf|g8534.t1
OG0000274				Mlp|104570, Mlp|104901, Mlp|110759, Mlp|111148, Mlp|112617, Mlp|113402, Mlp|113685, Mlp|114047, Mlp|57035, Mlp|59389, Mlp|62997, Mlp|65501, Mlp|84244, Mlp|84462, Mlp|84651, Mlp|85340, Mlp|85342, Mlp|85713, Mlp|86597, Mlp|86756, Mlp|86891, Mlp|87011, Mlp|87146, Mlp|87254, Mlp|88557, Mlp|89014, Mlp|89328, Mlp|89848, Mlp|89910, Mlp|90000, Mlp|90635, Mlp|91141, Mlp|91373, Mlp|91867, Mlp|92082, Mlp|92…
OG0000275				Mlp|102292, Mlp|102653, Mlp|104207, Mlp|105651, Mlp|106113, Mlp|109689, Mlp|111370, Mlp|112237, Mlp|113150, Mlp|117976, Mlp|118735, Mlp|51317, Mlp|59171, Mlp|61265, Mlp|63886, Mlp|69370, Mlp|70993, Mlp|77190, Mlp|79854, Mlp|79879, Mlp|84249, Mlp|84625, Mlp|84862, Mlp|85214, Mlp|85961, Mlp|86521, Mlp|87154, Mlp|87371, Mlp|87618, Mlp|88048, Mlp|88372, Mlp|88500, Mlp|89090, Mlp|90813, Mlp|92144, Mlp…
OG0000276					Pst|1060, Pst|10666, Pst|10984, Pst|11295, Pst|11905, Pst|11908, Pst|12401, Pst|12794, Pst|13481, Pst|13498, Pst|13596, Pst|14280, Pst|14552, Pst|14605, Pst|14875, Pst|15818, Pst|16447, Pst|16768, Pst|16769, Pst|16770, Pst|16963, Pst|16964, Pst|18127, Pst|18726, Pst|19721, Pst|19742, Pst|19743, Pst|19934, Pst|20267, Pst|20317, Pst|3767, Pst|3768, Pst|4678, Pst|5426, Pst|5772, Pst|5773, Pst|5888, …	Uvf|g11567.t2, Uvf|g13272.t1, Uvf|g16442.t1, Uvf|g6201.t1, Uvf|g9824.t1
OG0000277					Pst|11418, Pst|11431, Pst|12931, Pst|12936, Pst|15028, Pst|17458, Pst|17627, Pst|18697, Pst|18832, Pst|20315, Pst|2288, Pst|2289, Pst|2291, Pst|2292, Pst|2293, Pst|2294, Pst|2297, Pst|2298, Pst|2299, Pst|2300, Pst|2301, Pst|3535, Pst|3934, Pst|4043, Pst|4089, Pst|4090, Pst|4092, Pst|4093, Pst|4874, Pst|5167, Pst|5173, Pst|5174, Pst|5175, Pst|5176, Pst|5177, Pst|5187, Pst|5188, Pst|5189, Pst|5190,…
OG0000278		Cqf|45397, Cqf|56033, Cqf|654722, Cqf|693176	Hvs|g3318.t1	Mlp|28177, Mlp|32944, Mlp|35323, Mlp|59116, Mlp|70656, Mlp|71795, Mlp|71796	Pst|19128	Uvf|g10353.t1	Min|324, Min|4841, Min|4842	Mld|1740, Mld|1741, Mld|1742, Mld|6587	Msd|00773, Msd|00774, Msd|07982	Cla|2915, Cla|9600	Cmi|208813, Cmi|37789	Eyn|2331, Eyn|8359, Eyn|8874, Eyn|8875	Gan|173, Gan|3697, Gan|3700, Gan|5389, Gan|5390	Lcr|285843, Lcr|329728, Lcr|340034	Rgr|54673, Rgr|54674	Sro|493, Sro|7867, Sro|877	Ain|225178		Pan|81386, Pan|83016
OG0000279	Aps|g24312.t1, Aps|g24326.t1, Aps|g30379.t1	Cqf|43843, Cqf|669586	Hvs|g11418.t1, Hvs|g9072.t1, Hvs|g9572.t1	Mlp|117913, Mlp|86772	Pst|4899, Pst|6410, Pst|6420	Uvf|g1069.t1, Uvf|g14744.t1, Uvf|g3129.t1, Uvf|g4630.t1	Min|5186	Mld|2506	Msd|04566	Cla|782, Cla|801, Cla|9191	Cmi|137460, Cmi|147012, Cmi|167509, Cmi|22246	Eyn|3571, Eyn|7325, Eyn|8898	Gan|3593, Gan|6182, Gan|721	Lcr|267616, Lcr|285947, Lcr|304577, Lcr|330110	Rgr|38181, Rgr|44015, Rgr|46703, Rgr|53100	Sro|2040, Sro|5277, Sro|6312, Sro|7346	Ain|228119, Ain|290669		Pan|79541
OG0000280	Aps|g3902.t1, Aps|g3909.t1, Aps|g3910.t1, Aps|g3923.t1, Aps|g3924.t1	Cqf|130055, Cqf|538950, Cqf|663111, Cqf|671445, Cqf|723208	Hvs|g10049.t1, Hvs|g16589.t1	Mlp|101480, Mlp|39609, Mlp|46484	Pst|4032, Pst|4034	Uvf|g6412.t1	Min|5453	Mld|2179, Mld|2203	Msd|03956, Msd|10198	Cla|5138, Cla|7271, Cla|7272	Cmi|195366, Cmi|63522	Eyn|4193, Eyn|5455, Eyn|7353	Gan|2131, Gan|2132	Lcr|323316	Rgr|4648, Rgr|53510, Rgr|53531	Sro|4640, Sro|4649	Ain|264618, Ain|264997, Ain|281476, Ain|51960	Mgl|2455	Pan|78586, Pan|81091, Pan|82379, Pan|83686
OG0000281							Min|4626, Min|5023, Min|5024	Mld|7660, Mld|7661, Mld|960	Msd|10610, Msd|11693	Cla|5981, Cla|5982, Cla|689	Cmi|170956	Eyn|1676, Eyn|1677, Eyn|1678, Eyn|1679, Eyn|8353	Gan|724, Gan|727, Gan|728, Gan|729, Gan|7293	Lcr|304536, Lcr|309876, Lcr|310768, Lcr|311203, Lcr|331951, Lcr|335818, Lcr|335819, Lcr|336486, Lcr|352618, Lcr|95668	Rgr|50761, Rgr|50822, Rgr|50828	Sro|3297, Sro|3305, Sro|5221, Sro|5223, Sro|5227, Sro|5228, Sro|5344, Sro|5447, Sro|5450, Sro|5460, Sro|5463, Sro|5479	Ain|265149
OG0000282	Aps|g1498.t1, Aps|g17818.t1, Aps|g21897.t1	Cqf|105955, Cqf|656161, Cqf|656273, Cqf|670612	Hvs|g15154.t1, Hvs|g9187.t1	Mlp|36969, Mlp|71440, Mlp|88008, Mlp|88012	Pst|15495, Pst|1637, Pst|185, Pst|4770, Pst|5252, Pst|5271	Uvf|g13684.t1, Uvf|g6688.t1, Uvf|g7181.t1	Min|2043, Min|7366	Mld|2207, Mld|2208, Mld|4840	Msd|06394, Msd|06868	Cla|2952	Cmi|37557, Cmi|86785	Eyn|8309, Eyn|8893	Gan|6660, Gan|7666	Lcr|153469	Rgr|36089, Rgr|56339	Sro|6142, Sro|8046	Ain|265308, Ain|269736	Mgl|2902, Mgl|3812, Mgl|4147	Pan|82094, Pan|82659
OG0000283	Aps|g11134.t1, Aps|g12023.t1, Aps|g12248.t1, Aps|g12944.t1, Aps|g1315.t1, Aps|g14896.t1, Aps|g15232.t1, Aps|g15539.t1, Aps|g1600.t1, Aps|g16239.t1, Aps|g16926.t1, Aps|g17721.t1, Aps|g1822.t1, Aps|g18757.t1, Aps|g19257.t1, Aps|g19692.t1, Aps|g19744.t1, Aps|g21451.t1, Aps|g21534.t1, Aps|g22374.t1, Aps|g2272.t1, Aps|g23256.t1, Aps|g23578.t1, Aps|g23813.t1, Aps|g24690.t1, Aps|g25610.t1, Aps|g25702.t1…
OG0000284										Cla|8384	Cmi|83139		Gan|1856, Gan|1869, Gan|2457, Gan|3307, Gan|589, Gan|611, Gan|612, Gan|615, Gan|635, Gan|7159	Lcr|19626, Lcr|219064, Lcr|219067, Lcr|219082, Lcr|219205, Lcr|307207, Lcr|333223, Lcr|350866, Lcr|58537, Lcr|59022	Rgr|21569, Rgr|42316, Rgr|42329, Rgr|47587, Rgr|50657, Rgr|50866, Rgr|50867, Rgr|52027, Rgr|52029, Rgr|52048, Rgr|52071, Rgr|52097, Rgr|53523	Sro|1471, Sro|1483, Sro|3094, Sro|3295, Sro|3413, Sro|5118, Sro|7009, Sro|7010, Sro|7044, Sro|7045, Sro|791, Sro|809, Sro|810
OG0000285													Gan|1726, Gan|2551, Gan|2585, Gan|2588, Gan|2596, Gan|2846, Gan|32, Gan|3223, Gan|3486, Gan|3596, Gan|3607, Gan|3615, Gan|3855, Gan|3888, Gan|4345, Gan|4430, Gan|4431, Gan|4434, Gan|4439, Gan|4447, Gan|4450, Gan|4451, Gan|446, Gan|4509, Gan|4512, Gan|4528, Gan|5, Gan|5366, Gan|5368, Gan|562, Gan|5917, Gan|5930, Gan|602, Gan|6042, Gan|6368, Gan|641, Gan|646, Gan|653, Gan|6748, Gan|6835, Gan|6984, …
OG0000286				Mlp|101323, Mlp|102161, Mlp|103751, Mlp|106399, Mlp|107049, Mlp|107905, Mlp|111876, Mlp|56378, Mlp|58361, Mlp|67986, Mlp|70012, Mlp|70353, Mlp|71976, Mlp|84103, Mlp|84464, Mlp|84820, Mlp|84848, Mlp|85567, Mlp|85893, Mlp|86337, Mlp|86417, Mlp|86516, Mlp|86739, Mlp|87072, Mlp|87339, Mlp|87766, Mlp|87955, Mlp|88668, Mlp|89220, Mlp|89479, Mlp|89581, Mlp|90015, Mlp|91372, Mlp|91437, Mlp|92095, Mlp|924…		Uvf|g15768.t1
OG0000287				Mlp|107673, Mlp|57891, Mlp|60377, Mlp|69191, Mlp|84192, Mlp|84204, Mlp|84299, Mlp|84306, Mlp|84329, Mlp|84569, Mlp|84835, Mlp|84861, Mlp|85049, Mlp|85183, Mlp|86400, Mlp|86452, Mlp|86601, Mlp|86767, Mlp|86784, Mlp|87028, Mlp|87494, Mlp|88329, Mlp|88529, Mlp|89327, Mlp|89329, Mlp|89337, Mlp|89740, Mlp|90689, Mlp|90967, Mlp|91516, Mlp|91588, Mlp|91953, Mlp|92036, Mlp|92159, Mlp|92703, Mlp|93611, Ml…
OG0000288					Pst|10071, Pst|10072, Pst|10604, Pst|10998, Pst|1270, Pst|13265, Pst|13531, Pst|1381, Pst|13829, Pst|13868, Pst|13869, Pst|13870, Pst|13871, Pst|13873, Pst|13874, Pst|15574, Pst|16421, Pst|176, Pst|17729, Pst|17730, Pst|17731, Pst|17732, Pst|18012, Pst|19501, Pst|19516, Pst|3659, Pst|4846, Pst|4987, Pst|4988, Pst|5000, Pst|5617, Pst|5865, Pst|5879, Pst|5884, Pst|640, Pst|641, Pst|6445, Pst|6446, …
OG0000289					Pst|10838, Pst|112, Pst|113, Pst|13753, Pst|14215, Pst|14218, Pst|14591, Pst|14592, Pst|14626, Pst|14959, Pst|15892, Pst|16684, Pst|16685, Pst|18088, Pst|18500, Pst|19352, Pst|19686, Pst|20087, Pst|20097, Pst|20098, Pst|20099, Pst|20368, Pst|2404, Pst|2405, Pst|2611, Pst|2612, Pst|2613, Pst|2695, Pst|2983, Pst|4201, Pst|4206, Pst|4207, Pst|4208, Pst|4209, Pst|4385, Pst|4389, Pst|6213, Pst|8463, P…
OG0000290	Aps|g1599.t1, Aps|g6407.t1	Cqf|53357, Cqf|53447, Cqf|669663	Hvs|g4628.t1	Mlp|115563, Mlp|47500	Pst|11597, Pst|126	Uvf|g7229.t1	Min|3643, Min|8034	Mld|5529, Mld|6419	Msd|02314, Msd|02316, Msd|07388	Cla|5878, Cla|7924, Cla|7985, Cla|9122	Cmi|157000, Cmi|173768	Eyn|1976, Eyn|4588, Eyn|698, Eyn|8626	Gan|2452, Gan|4772	Lcr|289776, Lcr|309157	Rgr|39044, Rgr|46262	Sro|1058, Sro|1233	Ain|227366, Ain|231602, Ain|242433, Ain|246669	Mgl|1275, Mgl|1959, Mgl|76	Pan|80729, Pan|80851, Pan|82736, Pan|83537
OG0000291	Aps|g1114.t1	Cqf|101784, Cqf|662180, Cqf|87395		Mlp|32551, Mlp|38516	Pst|3002		Min|5716	Mld|4516, Mld|4517	Msd|05089, Msd|05091	Cla|2031, Cla|2538, Cla|9557	Cmi|141241, Cmi|184465	Eyn|2150, Eyn|5713	Gan|6563, Gan|6820	Lcr|253467, Lcr|302570, Lcr|302600, Lcr|330644, Lcr|332575, Lcr|335649, Lcr|345685, Lcr|349093, Lcr|46279, Lcr|69535	Rgr|13508, Rgr|38521, Rgr|38784, Rgr|48986	Sro|8212	Ain|228107, Ain|235129, Ain|251574, Ain|256680, Ain|264236, Ain|267680, Ain|269809, Ain|273934		Pan|82196, Pan|82785, Pan|84798
OG0000292	Aps|g20295.t1, Aps|g20296.t1	Cqf|719198	Hvs|g15771.t1, Hvs|g16386.t2, Hvs|g2551.t1, Hvs|g5457.t1	Mlp|86364, Mlp|89949	Pst|11679, Pst|11680		Min|2069	Mld|6787	Msd|06594	Cla|5823, Cla|5824, Cla|5825, Cla|6033, Cla|7076, Cla|7105, Cla|7447, Cla|8403, Cla|9064, Cla|9095, Cla|9340, Cla|9579	Cmi|169964, Cmi|169965, Cmi|188793, Cmi|201141, Cmi|210306, Cmi|210425	Eyn|1155, Eyn|1209, Eyn|2636, Eyn|2637, Eyn|4973	Gan|6260, Gan|6624, Gan|6625	Lcr|321489, Lcr|344639, Lcr|354252	Rgr|39941	Sro|8298	Ain|257829, Ain|281266
OG0000293	Aps|g20682.t1	Cqf|643366	Hvs|g10759.t1	Mlp|112302	Pst|6824	Uvf|g10771.t1	Min|5807	Mld|4604	Msd|05190	Cla|2805, Cla|2875, Cla|3339, Cla|4670, Cla|4803, Cla|6925, Cla|720, Cla|8750, Cla|8751, Cla|9518	Cmi|159610, Cmi|168471, Cmi|180190, Cmi|191789	Eyn|3679, Eyn|546, Eyn|8510, Eyn|8516, Eyn|9013	Gan|3531, Gan|4662	Lcr|274503, Lcr|298756, Lcr|299931, Lcr|317152, Lcr|325086, Lcr|343594	Rgr|24071, Rgr|66953	Sro|6915, Sro|7757	Ain|267749, Ain|285441, Ain|301040, Ain|302243, Ain|304091		Pan|79384, Pan|82342
OG0000294	Aps|g28343.t1	Cqf|700925	Hvs|g9423.t1	Mlp|103569, Mlp|33101, Mlp|45702, Mlp|87664, Mlp|93574, Mlp|94392, Mlp|94405, Mlp|94755	Pst|14314		Min|2888, Min|7603, Min|8109	Mld|1087, Mld|3899, Mld|5002	Msd|09211, Msd|09320, Msd|11793	Cla|7863	Cmi|179595	Eyn|1595, Eyn|2138, Eyn|5662	Gan|1081, Gan|3548, Gan|4394, Gan|5211, Gan|627	Lcr|288643, Lcr|288748, Lcr|329738, Lcr|337602	Rgr|42821, Rgr|51693	Sro|1411, Sro|5174	Ain|266671, Ain|267545, Ain|287816	Mgl|2539, Mgl|914	Pan|79417, Pan|80633, Pan|82688
OG0000295	Aps|g23442.t1, Aps|g23450.t1	Cqf|41326	Hvs|g14599.t1, Hvs|g14946.t1	Mlp|43781	Pst|3986	Uvf|g15861.t1	Min|4727, Min|7467, Min|7469, Min|7508	Mld|2327, Mld|379, Mld|5227, Mld|6273	Msd|07006, Msd|09095, Msd|09703, Msd|09710	Cla|1333, Cla|9394, Cla|962	Cmi|159481, Cmi|208117, Cmi|209969, Cmi|32646	Eyn|1281, Eyn|4735, Eyn|7078	Gan|5103, Gan|5418, Gan|6991	Lcr|304668, Lcr|324671	Rgr|31481, Rgr|52404	Sro|1409, Sro|886	Ain|241210, Ain|267023, Ain|268749	Mgl|2615, Mgl|286	Pan|82315, Pan|84266, Pan|85110
OG0000296	Aps|g11637.t1	Cqf|12229	Hvs|g5805.t1	Mlp|32759, Mlp|36137, Mlp|66785, Mlp|84107, Mlp|84359, Mlp|84672, Mlp|86354, Mlp|86358, Mlp|87786, Mlp|88584, Mlp|89456, Mlp|90810, Mlp|91615, Mlp|92477, Mlp|92765, Mlp|93073, Mlp|93454, Mlp|94181, Mlp|94437, Mlp|95812, Mlp|96414, Mlp|96428	Pst|1018, Pst|1039, Pst|11900, Pst|12505, Pst|13997, Pst|17744, Pst|18282, Pst|4324, Pst|5492		Min|1471	Mld|981	Msd|00403	Cla|765	Cmi|210452	Eyn|96	Gan|5309	Lcr|322042	Rgr|52519	Sro|468	Ain|266925	Mgl|4016	Pan|83847
OG0000297	Aps|g10034.t1, Aps|g10193.t1, Aps|g11381.t1, Aps|g12213.t1, Aps|g12219.t1, Aps|g12429.t1, Aps|g12471.t1, Aps|g12841.t1, Aps|g13278.t1, Aps|g13631.t1, Aps|g14118.t2, Aps|g14718.t1, Aps|g14800.t1, Aps|g16420.t1, Aps|g17290.t1, Aps|g1901.t1, Aps|g1905.t1, Aps|g1906.t1, Aps|g1913.t1, Aps|g20340.t2, Aps|g20658.t1, Aps|g21131.t1, Aps|g21864.t1, Aps|g21873.t1, Aps|g21962.t1, Aps|g23152.t1, Aps|g2482.t1,…
OG0000298	Aps|g21303.t1, Aps|g21306.t2, Aps|g25927.t1, Aps|g4419.t1	Cqf|664468, Cqf|664478, Cqf|673444, Cqf|708484	Hvs|g11265.t1, Hvs|g13699.t1, Hvs|g14192.t1, Hvs|g2801.t1, Hvs|g4137.t1, Hvs|g5056.t1	Mlp|104062, Mlp|104064, Mlp|112808, Mlp|51995, Mlp|56670, Mlp|60617, Mlp|68674	Pst|18460, Pst|18963, Pst|469, Pst|6748, Pst|6759	Uvf|g11542.t1, Uvf|g14068.t1, Uvf|g14070.t1, Uvf|g17065.t1, Uvf|g8747.t1	Min|295	Mld|6614	Msd|07948	Cla|1073, Cla|6113, Cla|8701	Cmi|207804, Cmi|207805, Cmi|210190, Cmi|9422	Eyn|471, Eyn|7114	Gan|675	Lcr|301585	Rgr|55143	Sro|3866
OG0000299	Aps|g1794.t1, Aps|g1796.t1, Aps|g7599.t1, Aps|g7972.t1	Cqf|104233, Cqf|42385, Cqf|57492, Cqf|668977, Cqf|670309, Cqf|717318	Hvs|g10870.t1, Hvs|g13863.t1, Hvs|g15245.t1, Hvs|g7393.t2, Hvs|g7808.t1, Hvs|g972.t1	Mlp|109893, Mlp|113404, Mlp|116791, Mlp|65701, Mlp|93237, Mlp|95557	Pst|14222, Pst|14223, Pst|1847, Pst|7509	Uvf|g11082.t1, Uvf|g5332.t1, Uvf|g9947.t1, Uvf|g9948.t1	Min|5225	Mld|2460	Msd|04611	Cla|1383, Cla|3336, Cla|6006	Cmi|7715	Eyn|3400, Eyn|7993	Gan|3483, Gan|6075	Lcr|300859, Lcr|300893	Rgr|52194, Rgr|54724	Sro|593, Sro|7270
OG0000300	Aps|g22654.t1, Aps|g22655.t1, Aps|g22656.t1, Aps|g22664.t1, Aps|g24475.t1, Aps|g2979.t1	Cqf|659465, Cqf|715091	Hvs|g3693.t1	Mlp|106238, Mlp|72137	Pst|13223, Pst|14654, Pst|8571, Pst|8572, Pst|8573	Uvf|g13033.t1, Uvf|g14273.t1, Uvf|g15088.t1, Uvf|g5799.t1	Min|5133, Min|5134	Mld|2561, Mld|2562	Msd|04501, Msd|04502	Cla|3329, Cla|545, Cla|5450, Cla|5708, Cla|5872	Cmi|169594, Cmi|198810, Cmi|211784	Eyn|577, Eyn|6100, Eyn|6101	Gan|6268	Lcr|301417, Lcr|336193, Lcr|354509	Rgr|38248, Rgr|55542	Sro|1451, Sro|7215			Pan|79042, Pan|84890
OG0000301			Hvs|g11169.t1, Hvs|g12172.t1, Hvs|g4807.t1		Pst|11943, Pst|12397, Pst|1271, Pst|1272, Pst|1305, Pst|13094, Pst|13095, Pst|16652, Pst|16900, Pst|16901, Pst|19302, Pst|2020, Pst|20259, Pst|20325, Pst|2754, Pst|3249, Pst|613, Pst|7117	Uvf|g1110.t1, Uvf|g11271.t1, Uvf|g11633.t1, Uvf|g11780.t1, Uvf|g12421.t1, Uvf|g13079.t1, Uvf|g14224.t1, Uvf|g15213.t1, Uvf|g15222.t1, Uvf|g15625.t1, Uvf|g16122.t1, Uvf|g1819.t1, Uvf|g3588.t1, Uvf|g3647.t1, Uvf|g3707.t1, Uvf|g4612.t1, Uvf|g5960.t1, Uvf|g6023.t1, Uvf|g6777.t1, Uvf|g7382.t1, Uvf|g7587.t1, Uvf|g7941.t1, Uvf|g7960.t1, Uvf|g9352.t1, Uvf|g939.t1, Uvf|g9555.t1
OG0000302	Aps|g14816.t1, Aps|g22303.t1	Cqf|13574, Cqf|35675, Cqf|652309, Cqf|652310, Cqf|653562, Cqf|662990, Cqf|671907, Cqf|81644		Mlp|115735, Mlp|27999, Mlp|51312, Mlp|58538, Mlp|69021	Pst|13416, Pst|13473, Pst|8465	Uvf|g14196.t1, Uvf|g3003.t1	Min|7125, Min|7127, Min|995	Mld|2727, Mld|5469	Msd|00985, Msd|10305	Cla|1089, Cla|3204, Cla|3205, Cla|3292, Cla|8739	Cmi|182584, Cmi|197747, Cmi|72854	Eyn|1988	Gan|6770	Lcr|267398, Lcr|308873	Rgr|25506	Sro|1340	Ain|234688, Ain|264369, Ain|272421, Ain|282238		Pan|83257
OG0000303	Aps|g11946.t1, Aps|g25686.t1	Cqf|71031, Cqf|724086, Cqf|95203	Hvs|g15483.t1, Hvs|g16369.t1, Hvs|g632.t1, Hvs|g8545.t1, Hvs|g9548.t1	Mlp|90740, Mlp|90741, Mlp|91430, Mlp|95282	Pst|19178, Pst|19179, Pst|4440		Min|1861, Min|5684, Min|7916	Mld|4223, Mld|4482, Mld|7624	Msd|02173, Msd|05053, Msd|08493	Cla|9395	Cmi|162189, Cmi|165735, Cmi|207946	Eyn|5987, Eyn|6809, Eyn|6810	Gan|2535	Lcr|285265, Lcr|297229	Rgr|17695, Rgr|46742	Sro|1464, Sro|1886, Sro|6476	Ain|287563, Ain|89659	Mgl|1823	Pan|79465, Pan|83208
OG0000304		Cqf|670687, Cqf|699735	Hvs|g3063.t1, Hvs|g3125.t1	Mlp|87634	Pst|20439, Pst|3901, Pst|6303, Pst|8624, Pst|8625, Pst|9860	Uvf|g5565.t1	Min|2683, Min|2734, Min|2735, Min|5845	Mld|2243, Mld|4641, Mld|5876, Mld|5877	Msd|05238, Msd|05564, Msd|05565, Msd|05639, Msd|13355	Cla|2186, Cla|6355	Cmi|158825, Cmi|166946	Eyn|1537, Eyn|8796	Gan|3376, Gan|4813	Lcr|298924, Lcr|299161, Lcr|309752	Rgr|23882, Rgr|46072, Rgr|64648	Sro|4830, Sro|6672, Sro|8436	Ain|301391	Mgl|1578	Pan|80684, Pan|81219
OG0000305	Aps|g13381.t1, Aps|g21781.t1, Aps|g21782.t1, Aps|g23991.t1	Cqf|650746, Cqf|98252	Hvs|g10647.t1, Hvs|g12587.t1, Hvs|g13122.t1, Hvs|g13739.t1, Hvs|g15112.t1, Hvs|g16171.t1, Hvs|g16470.t1, Hvs|g17723.t1, Hvs|g2975.t1, Hvs|g4170.t1, Hvs|g5487.t1, Hvs|g6301.t1, Hvs|g8649.t1, Hvs|g9221.t1, Hvs|g9270.t1, Hvs|g9401.t1, Hvs|g9558.t1, Hvs|g9702.t1	Mlp|68858, Mlp|77904, Mlp|94329	Pst|18390, Pst|4628, Pst|4631	Uvf|g14779.t1, Uvf|g16335.t1, Uvf|g3332.t1	Min|2831	Mld|3727	Msd|09241	Cla|2756	Cmi|172657	Eyn|6179	Gan|2012	Lcr|354596	Rgr|44637	Sro|4377	Ain|287138	Mgl|149	Pan|80813
OG0000306	Aps|g1821.t1, Aps|g8665.t1	Cqf|29617, Cqf|357196	Hvs|g2425.t1, Hvs|g8182.t1	Mlp|35504	Pst|1850, Pst|1851, Pst|9576, Pst|9577	Uvf|g6712.t1, Uvf|g8101.t1	Min|3224, Min|493, Min|7719	Mld|119, Mld|3184, Mld|3219	Msd|01717, Msd|02445, Msd|06080	Cla|4001, Cla|6962, Cla|8146	Cmi|194168, Cmi|19754	Eyn|2478, Eyn|2892, Eyn|7914	Gan|2988, Gan|5832	Lcr|244807, Lcr|246654, Lcr|306177	Rgr|41081, Rgr|43482, Rgr|51574	Sro|1000, Sro|3237, Sro|400, Sro|5299	Ain|303241		Pan|78819, Pan|78994, Pan|80925
OG0000307	Aps|g21097.t1, Aps|g21108.t1	Cqf|47010	Hvs|g5929.t1	Mlp|77838	Pst|16518	Uvf|g10138.t1, Uvf|g10489.t1, Uvf|g1093.t1, Uvf|g11206.t1, Uvf|g11439.t1, Uvf|g12539.t1, Uvf|g13005.t1, Uvf|g13123.t1, Uvf|g14696.t1, Uvf|g14774.t1, Uvf|g15780.t1, Uvf|g16572.t1, Uvf|g17499.t1, Uvf|g17797.t1, Uvf|g18155.t1, Uvf|g18295.t1, Uvf|g1857.t1, Uvf|g1930.t1, Uvf|g2049.t1, Uvf|g349.t1, Uvf|g4991.t1, Uvf|g5220.t1, Uvf|g524.t1, Uvf|g5495.t1, Uvf|g5996.t1, Uvf|g6185.t1, Uvf|g7394.t1	Min|5584	Mld|906	Msd|04925	Cla|3940	Cmi|159634	Eyn|568	Gan|4878	Lcr|323300	Rgr|51178	Sro|6601	Ain|268777	Mgl|1990	Pan|84521
OG0000308	Aps|g10044.t1, Aps|g10097.t1, Aps|g11137.t1, Aps|g11836.t1, Aps|g11933.t1, Aps|g12779.t1, Aps|g13314.t1, Aps|g13604.t1, Aps|g13744.t1, Aps|g14265.t1, Aps|g15627.t1, Aps|g16803.t1, Aps|g16999.t1, Aps|g17519.t1, Aps|g17697.t1, Aps|g19514.t1, Aps|g19963.t1, Aps|g20019.t1, Aps|g20040.t1, Aps|g21043.t1, Aps|g21175.t1, Aps|g21532.t1, Aps|g2229.t1, Aps|g22439.t1, Aps|g23437.t1, Aps|g23573.t1, Aps|g23975…
OG0000309	Aps|g11029.t1, Aps|g11768.t1, Aps|g12227.t1, Aps|g13271.t1, Aps|g13637.t1, Aps|g13772.t1, Aps|g16802.t1, Aps|g17157.t1, Aps|g19745.t1, Aps|g20187.t1, Aps|g20690.t1, Aps|g20769.t1, Aps|g21080.t1, Aps|g22264.t1, Aps|g23557.t1, Aps|g24113.t1, Aps|g24641.t1, Aps|g25323.t1, Aps|g25664.t1, Aps|g25915.t1, Aps|g26789.t1, Aps|g27529.t1, Aps|g27958.t1, Aps|g28078.t1, Aps|g28631.t1, Aps|g28759.t1, Aps|g3068…	Cqf|512052, Cqf|674070	Hvs|g10572.t1	Mlp|69887		Uvf|g1451.t1, Uvf|g16191.t1, Uvf|g17353.t1, Uvf|g18431.t1, Uvf|g3862.t1, Uvf|g5647.t1, Uvf|g6189.t1, Uvf|g8353.t1
OG0000310	Aps|g11999.t1, Aps|g12178.t1, Aps|g12537.t1, Aps|g13774.t1, Aps|g14199.t1, Aps|g14268.t1, Aps|g14324.t2, Aps|g14916.t1, Aps|g15129.t1, Aps|g15130.t1, Aps|g15651.t1, Aps|g15692.t3, Aps|g15865.t1, Aps|g16205.t1, Aps|g16718.t1, Aps|g16865.t1, Aps|g17033.t1, Aps|g17829.t1, Aps|g1889.t1, Aps|g19812.t1, Aps|g19813.t1, Aps|g21818.t1, Aps|g22581.t1, Aps|g23720.t1, Aps|g24894.t1, Aps|g24895.t1, Aps|g25353…	Cqf|92998
OG0000311	Aps|g10362.t1, Aps|g10455.t1, Aps|g1167.t1, Aps|g12644.t1, Aps|g13826.t1, Aps|g15472.t1, Aps|g15602.t1, Aps|g16146.t1, Aps|g17085.t1, Aps|g1732.t1, Aps|g17722.t1, Aps|g17736.t1, Aps|g17761.t1, Aps|g17893.t1, Aps|g17938.t1, Aps|g18490.t1, Aps|g19264.t1, Aps|g19311.t1, Aps|g19683.t1, Aps|g19951.t1, Aps|g21480.t1, Aps|g22153.t1, Aps|g22447.t1, Aps|g22611.t1, Aps|g22886.t1, Aps|g2297.t1, Aps|g23522.t…
OG0000312	Aps|g14208.t1, Aps|g1681.t1, Aps|g20545.t1, Aps|g20760.t1, Aps|g25071.t1, Aps|g26303.t1, Aps|g28954.t1		Hvs|g3428.t1, Hvs|g3745.t1, Hvs|g6178.t1	Mlp|103653, Mlp|107852, Mlp|28736, Mlp|33693, Mlp|34736, Mlp|39963, Mlp|58373, Mlp|59634, Mlp|60339, Mlp|61965, Mlp|62309, Mlp|62392, Mlp|62572, Mlp|66017, Mlp|66624, Mlp|67283, Mlp|67744, Mlp|70124	Pst|1480, Pst|18160, Pst|6664	Uvf|g10167.t1, Uvf|g11069.t1, Uvf|g11482.t1, Uvf|g11594.t1, Uvf|g14002.t1, Uvf|g14629.t1, Uvf|g1594.t1, Uvf|g16268.t1, Uvf|g2674.t1, Uvf|g2936.t1, Uvf|g5455.t1, Uvf|g6567.t1, Uvf|g8998.t1, Uvf|g9400.t1, Uvf|g9795.t1
OG0000313			Hvs|g10304.t1, Hvs|g10508.t1, Hvs|g11200.t1, Hvs|g11537.t1, Hvs|g13780.t1, Hvs|g15266.t1, Hvs|g15540.t1, Hvs|g16438.t1, Hvs|g16449.t1, Hvs|g17041.t1, Hvs|g17125.t1, Hvs|g2021.t1, Hvs|g4328.t1, Hvs|g5019.t1, Hvs|g5094.t1, Hvs|g5154.t1, Hvs|g5181.t1, Hvs|g649.t1, Hvs|g6632.t1, Hvs|g7266.t1		Pst|1077, Pst|1407, Pst|17742, Pst|19242, Pst|3408, Pst|5701, Pst|6285, Pst|6778, Pst|7437, Pst|9012	Uvf|g11444.t1, Uvf|g11903.t1, Uvf|g12940.t1, Uvf|g15466.t1, Uvf|g16034.t1, Uvf|g1666.t1, Uvf|g16851.t1, Uvf|g18230.t1, Uvf|g2751.t1, Uvf|g4905.t1, Uvf|g6459.t1, Uvf|g6734.t1, Uvf|g6782.t1, Uvf|g8661.t1, Uvf|g9362.t1, Uvf|g9681.t1
OG0000314								Mld|519	Msd|00206, Msd|00208, Msd|00259, Msd|00305, Msd|00306, Msd|00790, Msd|00793, Msd|00794, Msd|00795, Msd|00797, Msd|00799, Msd|00980, Msd|01341, Msd|02061, Msd|03293, Msd|03786, Msd|03799, Msd|03800, Msd|03803, Msd|03872, Msd|03874, Msd|04897, Msd|06269, Msd|06271, Msd|06368, Msd|06573, Msd|08448, Msd|08449, Msd|08451, Msd|08473, Msd|10190, Msd|10193, Msd|10448, Msd|10835, Msd|11069, Msd|11085, Msd…
OG0000315				Mlp|102041, Mlp|112341, Mlp|54723, Mlp|59972, Mlp|60357, Mlp|65010, Mlp|71095, Mlp|71263, Mlp|84095, Mlp|84128, Mlp|84179, Mlp|84436, Mlp|84438, Mlp|84646, Mlp|85383, Mlp|85384, Mlp|85610, Mlp|85643, Mlp|86878, Mlp|87324, Mlp|87411, Mlp|87492, Mlp|87957, Mlp|88303, Mlp|88386, Mlp|88519, Mlp|88710, Mlp|89052, Mlp|89517, Mlp|89741, Mlp|90479, Mlp|90958, Mlp|91223, Mlp|91747, Mlp|91759, Mlp|92161, M…		Uvf|g7275.t1
OG0000316	Aps|g15165.t1	Cqf|38092, Cqf|43132, Cqf|654441	Hvs|g11925.t1, Hvs|g13890.t1, Hvs|g4880.t1	Mlp|102569, Mlp|33673, Mlp|40257	Pst|10065, Pst|10847, Pst|10853, Pst|13131, Pst|19440, Pst|5512	Uvf|g18082.t1, Uvf|g3165.t1, Uvf|g4410.t1	Min|2937	Mld|5030, Mld|5031	Msd|09368	Cla|1632, Cla|2380, Cla|294, Cla|6814	Cmi|161882, Cmi|183544, Cmi|59593	Eyn|2081, Eyn|579	Gan|2363	Lcr|263408, Lcr|301518, Lcr|308682	Rgr|29137, Rgr|37188	Sro|1626, Sro|3755, Sro|4136	Ain|225244, Ain|266198	Mgl|775	Pan|84729
OG0000317	Aps|g11050.t1	Cqf|663449	Hvs|g15813.t1, Hvs|g4614.t1	Mlp|52005, Mlp|74676	Pst|10457, Pst|3539	Uvf|g11264.t1	Min|2618, Min|2619, Min|5394	Mld|2046, Mld|2305, Mld|2306, Mld|2571	Msd|04816, Msd|05707, Msd|05708	Cla|1030, Cla|8589, Cla|8968, Cla|9343	Cmi|151726, Cmi|186148, Cmi|193977	Eyn|242, Eyn|8310, Eyn|8311, Eyn|8863, Eyn|9005	Gan|2230, Gan|3487	Lcr|15925, Lcr|303622, Lcr|303625, Lcr|331335, Lcr|350524	Rgr|54758, Rgr|66828	Sro|8550	Ain|267385, Ain|280689, Ain|283060		Pan|79341
OG0000318	Aps|g101.t1, Aps|g13647.t1, Aps|g13787.t1, Aps|g165.t1	Cqf|48663, Cqf|658592, Cqf|717106	Hvs|g12029.t1, Hvs|g8800.t1	Mlp|27214, Mlp|39151, Mlp|50691	Pst|13051, Pst|13052, Pst|13053, Pst|14426, Pst|2889	Uvf|g11423.t1, Uvf|g12657.t1, Uvf|g5503.t1	Min|118, Min|2757	Mld|5855, Mld|7699	Msd|05537, Msd|11389	Cla|5870, Cla|749	Cmi|140004, Cmi|193348	Eyn|4122, Eyn|7041	Gan|3234, Gan|8	Lcr|199617, Lcr|332901	Rgr|18490, Rgr|54995	Sro|2840, Sro|3929	Ain|264652	Mgl|31, Mgl|3641	Pan|80254, Pan|84987
OG0000319	Aps|g19862.t1, Aps|g8508.t1	Cqf|137068, Cqf|649699, Cqf|714404	Hvs|g11981.t1, Hvs|g15104.t1, Hvs|g6595.t2	Mlp|103088, Mlp|117204, Mlp|49470, Mlp|72489	Pst|15252, Pst|15465, Pst|1556, Pst|18046, Pst|9643	Uvf|g978.t1	Min|1634, Min|4241	Mld|2098, Mld|635	Msd|00603, Msd|03229	Cla|326, Cla|5977, Cla|7795	Cmi|107359, Cmi|17332	Eyn|5206, Eyn|6719	Gan|5118, Gan|935	Lcr|304796, Lcr|307558	Rgr|43293, Rgr|64766, Rgr|66789	Sro|5421, Sro|969	Ain|225856, Ain|260307, Ain|300871	Mgl|1782	Pan|82553
OG0000320		Cqf|133901, Cqf|483012	Hvs|g17434.t1, Hvs|g17436.t1, Hvs|g18143.t1	Mlp|116801, Mlp|92456	Pst|11367, Pst|4959, Pst|6718	Uvf|g8126.t1	Min|2012, Min|5848	Mld|1119, Mld|1479, Mld|3126	Msd|05247, Msd|06622, Msd|12290	Cla|1763, Cla|3253, Cla|6744	Cmi|161840, Cmi|65703	Eyn|8134, Eyn|82	Gan|4810, Gan|6419	Lcr|280347, Lcr|349487	Rgr|47279, Rgr|47293, Rgr|56111, Rgr|8597	Sro|6857, Sro|8093, Sro|8270	Ain|264958, Ain|299687, Ain|303053	Mgl|2092, Mgl|2969, Mgl|4223	Pan|82068, Pan|83560
OG0000321	Aps|g16605.t1, Aps|g16607.t1, Aps|g27037.t1, Aps|g27039.t1	Cqf|17541, Cqf|44802, Cqf|44910, Cqf|63140, Cqf|78027	Hvs|g12672.t1, Hvs|g5774.t1, Hvs|g619.t1, Hvs|g8617.t1	Mlp|32133, Mlp|36517, Mlp|36584, Mlp|41038	Pst|11772, Pst|12097, Pst|19258, Pst|19274, Pst|19286	Uvf|g6042.t1	Min|7343, Min|7403, Min|7415	Mld|5697, Mld|6840	Msd|06925, Msd|06932		Cmi|178255	Eyn|6038, Eyn|7075	Gan|3608, Gan|5271, Gan|6841	Lcr|268438, Lcr|268988, Lcr|268992, Lcr|268993, Lcr|314799, Lcr|332106, Lcr|333458			Ain|265014		Pan|82221
OG0000322	Aps|g11235.t1, Aps|g29221.t1	Cqf|651514, Cqf|661058	Hvs|g13493.t1, Hvs|g17414.t1, Hvs|g2599.t1, Hvs|g3336.t1, Hvs|g5120.t1, Hvs|g5235.t1, Hvs|g5356.t1, Hvs|g6793.t1, Hvs|g9640.t1	Mlp|49879, Mlp|78292	Pst|13103, Pst|13340	Uvf|g10597.t1, Uvf|g6108.t1, Uvf|g963.t1	Min|2706, Min|3454	Mld|2223, Mld|4064	Msd|05615, Msd|11344	Cla|7549	Cmi|149378, Cmi|42978	Eyn|2439, Eyn|6743	Gan|3262, Gan|5607	Lcr|300108, Lcr|305923	Rgr|38461, Rgr|48023	Sro|287, Sro|3630	Ain|268883, Ain|286016	Mgl|2213, Mgl|847	Pan|82078, Pan|84338
OG0000323	Aps|g30685.t1	Cqf|308196		Mlp|105610	Pst|6142		Min|2784, Min|7202	Mld|1054, Mld|3850	Msd|05502, Msd|10416	Cla|3682, Cla|4399, Cla|7607, Cla|8120, Cla|9258			Gan|3414, Gan|3415, Gan|3418, Gan|3432, Gan|6666, Gan|6668	Lcr|195059, Lcr|22076, Lcr|309562, Lcr|311375, Lcr|311376, Lcr|326072, Lcr|333614, Lcr|334869, Lcr|336471, Lcr|348870	Rgr|46146, Rgr|53241, Rgr|53242, Rgr|55289	Sro|2063, Sro|3715, Sro|3716, Sro|3777, Sro|3806, Sro|8537	Ain|269093, Ain|269896, Ain|303235		Pan|80904
OG0000324	Aps|g10311.t1, Aps|g11074.t1, Aps|g11659.t1, Aps|g12760.t1, Aps|g12786.t1, Aps|g13150.t1, Aps|g13419.t1, Aps|g14136.t1, Aps|g14419.t1, Aps|g15303.t1, Aps|g15304.t1, Aps|g15315.t1, Aps|g15468.t1, Aps|g15487.t1, Aps|g16425.t1, Aps|g17560.t1, Aps|g18104.t1, Aps|g18157.t1, Aps|g18697.t1, Aps|g20507.t1, Aps|g20792.t1, Aps|g21041.t1, Aps|g21765.t1, Aps|g219.t1, Aps|g22075.t1, Aps|g22823.t1, Aps|g22899.…
OG0000325	Aps|g10310.t2, Aps|g10860.t1, Aps|g15234.t1, Aps|g17105.t1, Aps|g17237.t1, Aps|g20495.t1, Aps|g20819.t1, Aps|g21233.t1, Aps|g24139.t1, Aps|g2455.t1, Aps|g25569.t1, Aps|g25605.t1, Aps|g27697.t1, Aps|g29559.t1, Aps|g30918.t1, Aps|g31127.t1, Aps|g537.t1, Aps|g8547.t1, Aps|g86.t1, Aps|g8706.t1, Aps|g9105.t1, Aps|g9266.t1	Cqf|697731, Cqf|704158	Hvs|g12783.t1, Hvs|g14227.t1, Hvs|g15241.t1, Hvs|g15406.t1, Hvs|g15919.t1, Hvs|g16156.t1, Hvs|g16928.t1, Hvs|g3590.t1, Hvs|g6731.t1, Hvs|g9194.t1, Hvs|g9782.t1		Pst|19761, Pst|9813	Uvf|g10512.t1, Uvf|g14556.t1, Uvf|g1523.t1, Uvf|g15250.t1, Uvf|g4197.t1, Uvf|g5192.t1, Uvf|g6840.t1, Uvf|g9711.t1
OG0000326	Aps|g10629.t1, Aps|g10904.t1, Aps|g11109.t1, Aps|g11110.t1, Aps|g11538.t1, Aps|g12856.t1, Aps|g12857.t1, Aps|g13169.t1, Aps|g1319.t1, Aps|g13274.t1, Aps|g13351.t1, Aps|g13352.t1, Aps|g14003.t1, Aps|g15226.t1, Aps|g17528.t1, Aps|g18392.t1, Aps|g1930.t1, Aps|g19802.t1, Aps|g23227.t1, Aps|g23558.t1, Aps|g24157.t1, Aps|g24294.t1, Aps|g25689.t1, Aps|g26103.t1, Aps|g26416.t1, Aps|g26417.t1, Aps|g27769.…
OG0000327	Aps|g18202.t1, Aps|g19496.t1						Min|1195, Min|2100, Min|2105, Min|2384, Min|2545, Min|2548, Min|2551, Min|3625, Min|3631, Min|3637, Min|4448, Min|4456, Min|4463, Min|4984, Min|4989, Min|4994, Min|4996, Min|5000, Min|5517, Min|5519, Min|5521, Min|5522, Min|5524, Min|5526, Min|5527, Min|6007, Min|6011, Min|7273, Min|7278, Min|7831, Min|7832, Min|7833, Min|7834, Min|7835, Min|7844		Msd|03136, Msd|03144, Msd|03969, Msd|06690, Msd|08808, Msd|11017, Msd|12251, Msd|12803
OG0000328			Hvs|g10042.t1, Hvs|g10070.t1, Hvs|g10251.t1, Hvs|g10674.t1, Hvs|g11079.t1, Hvs|g11707.t1, Hvs|g11787.t1, Hvs|g12722.t1, Hvs|g13271.t1, Hvs|g13450.t1, Hvs|g1350.t1, Hvs|g13896.t2, Hvs|g14098.t1, Hvs|g1487.t1, Hvs|g15551.t1, Hvs|g15702.t1, Hvs|g15836.t1, Hvs|g16667.t1, Hvs|g17072.t1, Hvs|g1734.t1, Hvs|g17552.t1, Hvs|g17767.t1, Hvs|g17768.t1, Hvs|g17987.t1, Hvs|g2171.t1, Hvs|g4031.t1, Hvs|g4464.t1, …
OG0000329								Mld|1184	Msd|00308, Msd|00325, Msd|00452, Msd|01000, Msd|01094, Msd|02047, Msd|02258, Msd|03781, Msd|03873, Msd|03905, Msd|04229, Msd|04381, Msd|04400, Msd|04691, Msd|04855, Msd|04864, Msd|05285, Msd|05530, Msd|06238, Msd|06270, Msd|06418, Msd|06475, Msd|07386, Msd|07524, Msd|07702, Msd|08069, Msd|08564, Msd|08630, Msd|08631, Msd|09718, Msd|10264, Msd|10266, Msd|10603, Msd|10636, Msd|11084, Msd|11365, Msd…
OG0000330				Mlp|101494, Mlp|104169, Mlp|105257, Mlp|105771, Mlp|106484, Mlp|108189, Mlp|112174, Mlp|112590, Mlp|113456, Mlp|113522, Mlp|113665, Mlp|114273, Mlp|58354, Mlp|58778, Mlp|62253, Mlp|63060, Mlp|63734, Mlp|65460, Mlp|65964, Mlp|66339, Mlp|67298, Mlp|67924, Mlp|68612, Mlp|68615, Mlp|69742, Mlp|70081, Mlp|73072, Mlp|73627, Mlp|78734, Mlp|85135, Mlp|85639, Mlp|86335, Mlp|87759, Mlp|87771, Mlp|88567, Ml…
OG0000331				Mlp|107519, Mlp|111109, Mlp|111875, Mlp|70891, Mlp|71666, Mlp|72302, Mlp|73572, Mlp|76752, Mlp|84465, Mlp|84516, Mlp|85090, Mlp|85569, Mlp|85864, Mlp|85890, Mlp|86211, Mlp|86305, Mlp|86363, Mlp|86523, Mlp|86738, Mlp|86740, Mlp|87056, Mlp|87071, Mlp|87758, Mlp|87993, Mlp|88277, Mlp|88330, Mlp|88701, Mlp|89771, Mlp|90091, Mlp|90762, Mlp|91371, Mlp|91436, Mlp|91920, Mlp|92582, Mlp|93347, Mlp|93769, …
OG0000332	Aps|g27801.t1, Aps|g27810.t1, Aps|g6962.t1	Cqf|450895, Cqf|655768	Hvs|g15466.t1, Hvs|g991.t1	Mlp|104189, Mlp|115323, Mlp|92280, Mlp|96456	Pst|15213, Pst|17022, Pst|17023	Uvf|g7024.t1	Min|6457	Mld|7602	Msd|10919	Cla|4861, Cla|6199	Cmi|170663	Eyn|4046, Eyn|445	Gan|1968, Gan|1969, Gan|700, Gan|863	Lcr|310029, Lcr|328971, Lcr|344709	Rgr|41924	Sro|4899, Sro|4930	Ain|235934, Ain|238020, Ain|268645, Ain|273410, Ain|282306, Ain|299483	Mgl|3073, Mgl|3074, Mgl|3075	Pan|80841, Pan|83675
OG0000333	Aps|g30723.t1	Cqf|110683	Hvs|g10615.t1, Hvs|g11983.t1, Hvs|g1289.t1, Hvs|g1296.t1, Hvs|g13112.t1, Hvs|g1326.t1, Hvs|g13683.t1, Hvs|g1373.t1, Hvs|g13771.t1, Hvs|g14142.t1, Hvs|g15113.t1, Hvs|g17166.t1, Hvs|g17590.t1, Hvs|g17719.t1, Hvs|g1833.t1, Hvs|g2396.t1, Hvs|g3535.t1, Hvs|g3779.t1, Hvs|g4974.t1, Hvs|g6242.t1, Hvs|g7792.t1, Hvs|g8868.t1, Hvs|g8956.t1, Hvs|g9767.t1	Mlp|71749	Pst|18270, Pst|6548	Uvf|g1262.t1, Uvf|g8953.t1	Min|4789	Mld|1793	Msd|00718	Cla|1845	Cmi|198447	Eyn|6553	Gan|5195	Lcr|301193	Rgr|52251	Sro|241	Ain|276849	Mgl|3960	Pan|83664
OG0000334	Aps|g2684.t1, Aps|g96.t1	Cqf|651384, Cqf|659971	Hvs|g13182.t1, Hvs|g16217.t1, Hvs|g5026.t1	Mlp|116278, Mlp|45128	Pst|12278, Pst|13021, Pst|13022, Pst|13023, Pst|13033, Pst|13038, Pst|13039	Uvf|g5969.t1	Min|2659, Min|7810	Mld|2270, Mld|7357	Msd|02337, Msd|05668	Cla|252, Cla|4099	Cmi|142599, Cmi|198619	Eyn|1208, Eyn|6873	Gan|3261, Gan|5812	Lcr|305925, Lcr|309018	Rgr|29016, Rgr|66283	Sro|3633, Sro|5409	Ain|231400, Ain|258164, Ain|302696	Mgl|693	Pan|79472, Pan|79817, Pan|84302
OG0000335	Aps|g20015.t1	Cqf|660198	Hvs|g8663.t1	Mlp|37062, Mlp|88345	Pst|14075, Pst|14090		Min|132, Min|6964, Min|7770, Min|7792	Mld|2805, Mld|3274, Mld|3633	Msd|02384, Msd|08178, Msd|08179, Msd|11473	Cla|6081, Cla|8095	Cmi|165729, Cmi|6126	Eyn|1566, Eyn|2972	Gan|1367, Gan|6739, Gan|7206	Lcr|272455, Lcr|275291, Lcr|296938, Lcr|302480, Lcr|349259, Lcr|350315	Rgr|36783	Sro|2678, Sro|3150	Ain|231146, Ain|288913, Ain|43433	Mgl|217, Mgl|50	Pan|81338, Pan|84263, Pan|84356
OG0000336	Aps|g1001.t1, Aps|g991.t1	Cqf|36032, Cqf|45856, Cqf|575524		Mlp|33909, Mlp|71178	Pst|18190, Pst|18191, Pst|5786, Pst|5851	Uvf|g1057.t1, Uvf|g1058.t1, Uvf|g11791.t1	Min|4915, Min|5048	Mld|2687, Mld|3350	Msd|00880, Msd|11728	Cla|2338, Cla|4484, Cla|5738, Cla|9402, Cla|9407	Cmi|101170, Cmi|149606	Eyn|7843, Eyn|7844, Eyn|8798	Gan|4225, Gan|771	Lcr|274072	Rgr|23648, Rgr|43895	Sro|3400, Sro|6166	Ain|239937, Ain|265258, Ain|268245	Mgl|3545, Mgl|3546	Pan|80630, Pan|84249
OG0000337	Aps|g28309.t1, Aps|g28313.t1				Pst|14317			Mld|6385	Msd|07346	Cla|2737, Cla|2834, Cla|2956, Cla|3299, Cla|3954, Cla|7344, Cla|8898	Cmi|139286, Cmi|18795, Cmi|79217	Eyn|32, Eyn|4335, Eyn|4361, Eyn|4572, Eyn|5850, Eyn|5910, Eyn|6238	Gan|1643, Gan|393, Gan|693	Lcr|265797, Lcr|287302, Lcr|323147, Lcr|328477, Lcr|331676, Lcr|332996, Lcr|341384, Lcr|351357, Lcr|351455, Lcr|353850, Lcr|355878, Lcr|356041	Rgr|53698	Sro|2223	Ain|252807		Pan|79379, Pan|80738, Pan|84735, Pan|84747
OG0000338		Cqf|53863		Mlp|32428, Mlp|33785			Min|2446	Mld|1376	Msd|11170	Cla|2486, Cla|4085, Cla|6489, Cla|6920	Cmi|168947, Cmi|210010	Eyn|5000, Eyn|5082, Eyn|6406, Eyn|6854	Gan|3110, Gan|3664, Gan|3842	Lcr|290962, Lcr|300110, Lcr|302963, Lcr|303115, Lcr|312907, Lcr|321143, Lcr|330335, Lcr|337077, Lcr|346997, Lcr|350921	Rgr|16405, Rgr|28877, Rgr|40985, Rgr|46736, Rgr|51725, Rgr|53655, Rgr|54512	Sro|2531, Sro|304, Sro|4953, Sro|670	Ain|273162, Ain|303119		Pan|81701, Pan|81792
OG0000339	Aps|g5827.t1, Aps|g8513.t1	Cqf|40979, Cqf|651529	Hvs|g11109.t1, Hvs|g3455.t1, Hvs|g5751.t1	Mlp|33634, Mlp|42837	Pst|3088, Pst|3089, Pst|9666	Uvf|g14084.t1, Uvf|g4177.t1	Min|32, Min|3310, Min|563	Mld|190, Mld|2971, Mld|7416	Msd|01623, Msd|01879, Msd|05966	Cla|1648	Cmi|165218	Eyn|2913, Eyn|3334	Gan|5752, Gan|7149, Gan|7501	Lcr|299824, Lcr|302159, Lcr|302758	Rgr|10335, Rgr|64375	Sro|1540, Sro|2846, Sro|3328	Ain|269022, Ain|269379	Mgl|1529, Mgl|3434	Pan|79679, Pan|82815
OG0000340	Aps|g11453.t1, Aps|g13350.t1, Aps|g14307.t1, Aps|g15057.t1, Aps|g15060.t1, Aps|g15077.t1, Aps|g15079.t1, Aps|g15630.t1, Aps|g15631.t2, Aps|g17319.t1, Aps|g17444.t1, Aps|g17445.t1, Aps|g18111.t1, Aps|g18182.t1, Aps|g18244.t1, Aps|g18552.t1, Aps|g188.t1, Aps|g1971.t1, Aps|g1972.t1, Aps|g19947.t1, Aps|g20248.t1, Aps|g21381.t2, Aps|g23340.t1, Aps|g2358.t1, Aps|g23628.t1, Aps|g23648.t1, Aps|g24912.t1,…
OG0000341	Aps|g10915.t1, Aps|g11227.t1, Aps|g11602.t1, Aps|g15575.t1, Aps|g2059.t1, Aps|g21212.t1, Aps|g21511.t1, Aps|g23135.t1, Aps|g25524.t2, Aps|g30816.t1, Aps|g4274.t1					Uvf|g10463.t1, Uvf|g10612.t1, Uvf|g10894.t2, Uvf|g10946.t1, Uvf|g11496.t1, Uvf|g11547.t1, Uvf|g12241.t1, Uvf|g12641.t1, Uvf|g12895.t1, Uvf|g13192.t1, Uvf|g13524.t1, Uvf|g13571.t1, Uvf|g15154.t1, Uvf|g15476.t1, Uvf|g16010.t1, Uvf|g17227.t1, Uvf|g17453.t1, Uvf|g18213.t1, Uvf|g221.t1, Uvf|g2695.t1, Uvf|g3043.t1, Uvf|g3352.t1, Uvf|g3603.t1, Uvf|g5244.t1, Uvf|g5931.t1, Uvf|g6366.t1, Uvf|g6513.t1, Uvf|…
OG0000342	Aps|g6824.t1	Cqf|104754, Cqf|60275, Cqf|651585, Cqf|651614	Hvs|g2188.t1, Hvs|g2966.t1	Mlp|34387, Mlp|43489, Mlp|73714	Pst|11636	Uvf|g10466.t1	Min|1455, Min|4859	Mld|1891, Mld|3296	Msd|00385, Msd|00801	Cla|2894, Cla|4521, Cla|5065	Cmi|160386, Cmi|212036, Cmi|69701, Cmi|93379, Cmi|93414, Cmi|93429	Eyn|3822, Eyn|6305, Eyn|6306, Eyn|6307	Gan|4215, Gan|4216, Gan|6296	Lcr|263071, Lcr|300733, Lcr|349035, Lcr|7233	Rgr|26816, Rgr|45616, Rgr|53312	Sro|6188, Sro|6200, Sro|7308
OG0000343	Aps|g19941.t1		Hvs|g15202.t1		Pst|14155, Pst|20133, Pst|4072	Uvf|g1007.t1, Uvf|g10358.t1, Uvf|g10419.t1, Uvf|g10623.t1, Uvf|g10713.t1, Uvf|g10969.t1, Uvf|g11636.t1, Uvf|g13497.t1, Uvf|g13618.t1, Uvf|g13713.t1, Uvf|g1384.t1, Uvf|g14926.t1, Uvf|g14945.t5, Uvf|g15478.t1, Uvf|g16097.t2, Uvf|g16290.t1, Uvf|g1689.t1, Uvf|g17920.t1, Uvf|g2054.t1, Uvf|g2289.t3, Uvf|g4031.t1, Uvf|g423.t1, Uvf|g4476.t4, Uvf|g4749.t1, Uvf|g5516.t1, Uvf|g562.t1, Uvf|g5945.t1, Uvf|g615…
OG0000344		Cqf|17404, Cqf|678194, Cqf|689766, Cqf|719553, Cqf|88602		Mlp|102733, Mlp|103886, Mlp|103887, Mlp|105162, Mlp|106193, Mlp|106585, Mlp|106941, Mlp|106960, Mlp|107320, Mlp|108932, Mlp|108934, Mlp|109286, Mlp|109335, Mlp|109971, Mlp|110146, Mlp|111589, Mlp|111784, Mlp|111785, Mlp|114135, Mlp|114679, Mlp|116608, Mlp|59308, Mlp|59877, Mlp|62062, Mlp|62940, Mlp|65021, Mlp|66335, Mlp|67176, Mlp|67756, Mlp|69173, Mlp|69339, Mlp|69340, Mlp|70850, Mlp|79633, Mlp|…		Uvf|g3539.t1
OG0000345		Cqf|33141		Mlp|86000	Pst|10346, Pst|10567, Pst|10717, Pst|11468, Pst|11520, Pst|13203, Pst|13328, Pst|1348, Pst|13933, Pst|14068, Pst|1511, Pst|15351, Pst|15513, Pst|15605, Pst|16469, Pst|18109, Pst|18929, Pst|19108, Pst|19737, Pst|1997, Pst|3690, Pst|3814, Pst|3846, Pst|4099, Pst|5345, Pst|554, Pst|588, Pst|5891, Pst|6133, Pst|758, Pst|8025, Pst|8061, Pst|8236	Uvf|g11329.t1, Uvf|g13232.t1, Uvf|g15022.t1, Uvf|g15842.t1, Uvf|g18388.t1, Uvf|g3331.t2, Uvf|g409.t1, Uvf|g7441.t1, Uvf|g7518.t1
OG0000346														Lcr|114855, Lcr|172637, Lcr|187804, Lcr|201247, Lcr|201266, Lcr|201549, Lcr|303353, Lcr|305498, Lcr|307298, Lcr|308252, Lcr|313589, Lcr|313594, Lcr|313730, Lcr|315370, Lcr|315373, Lcr|315879, Lcr|331460, Lcr|331469, Lcr|332649, Lcr|332652, Lcr|332654, Lcr|332656, Lcr|334400, Lcr|334408, Lcr|334412, Lcr|334413, Lcr|334426, Lcr|334429, Lcr|334431, Lcr|335113, Lcr|335118, Lcr|335125, Lcr|335126, Lcr…
OG0000347							Min|115, Min|116, Min|1402, Min|1858, Min|1958, Min|2291, Min|2609, Min|3013, Min|3014, Min|4019, Min|4020, Min|4751, Min|7910	Mld|2171, Mld|2927, Mld|3522, Mld|4435, Mld|462, Mld|4841, Mld|5238, Mld|5530, Mld|5531, Mld|6725, Mld|6762	Msd|00357, Msd|01469, Msd|01813, Msd|02033, Msd|02035, Msd|03947, Msd|04046, Msd|04358, Msd|04856, Msd|05239, Msd|06155, Msd|06235, Msd|06509, Msd|06633, Msd|11081, Msd|11733, Msd|12334, Msd|12455, Msd|12537, Msd|13354
OG0000348					Pst|10050, Pst|10158, Pst|11115, Pst|12141, Pst|12997, Pst|13124, Pst|1322, Pst|14334, Pst|14862, Pst|15701, Pst|16114, Pst|16121, Pst|16126, Pst|16372, Pst|16599, Pst|16877, Pst|17139, Pst|17315, Pst|18240, Pst|18918, Pst|18919, Pst|19067, Pst|19163, Pst|19332, Pst|20139, Pst|3666, Pst|3999, Pst|4155, Pst|4521, Pst|4522, Pst|5460, Pst|5461, Pst|6091, Pst|7753, Pst|8394, Pst|847, Pst|848, Pst|902…	Uvf|g11350.t1
OG0000349	Aps|g15442.t1, Aps|g15447.t1	Cqf|44002		Mlp|39449, Mlp|74240	Pst|2334, Pst|2337, Pst|937, Pst|938, Pst|9553	Uvf|g16507.t1	Min|1559, Min|486	Mld|110, Mld|1250	Msd|00515, Msd|01731	Cla|3759, Cla|9053	Cmi|154265, Cmi|170859, Cmi|208765, Cmi|75239	Eyn|2063, Eyn|5351, Eyn|6286	Gan|4102, Gan|6902, Gan|952	Lcr|273334, Lcr|275173, Lcr|279535, Lcr|287857, Lcr|308990	Rgr|44952	Sro|3518	Ain|246961, Ain|248741, Ain|259334	Mgl|4136	Pan|79529, Pan|81055, Pan|81060
OG0000350	Aps|g13018.t1, Aps|g2393.t1, Aps|g2404.t1	Cqf|41404, Cqf|653393	Hvs|g16345.t1	Mlp|109018, Mlp|49690, Mlp|75972, Mlp|94932	Pst|2602, Pst|444, Pst|446, Pst|7759	Uvf|g17457.t1, Uvf|g3413.t1	Min|484, Min|6833	Mld|108	Msd|01733, Msd|11589	Cla|4380, Cla|7174, Cla|7677	Cmi|144018, Cmi|192514, Cmi|193928	Eyn|4499, Eyn|8949	Gan|1027, Gan|7028	Lcr|303186, Lcr|91216	Rgr|44590, Rgr|64407	Sro|2558, Sro|3005	Ain|225406, Ain|277655, Ain|282943	Mgl|3095	Pan|78846, Pan|82704
OG0000351							Min|1017, Min|3980	Mld|3034, Mld|3961	Msd|08581, Msd|09886, Msd|09887	Cla|3980, Cla|9432	Cmi|167653, Cmi|170801, Cmi|210776	Eyn|3194, Eyn|3660, Eyn|8856	Gan|2000, Gan|2020, Gan|2021, Gan|271, Gan|534, Gan|6133	Lcr|168506, Lcr|283276, Lcr|296582, Lcr|298344, Lcr|303365, Lcr|306320, Lcr|321222, Lcr|326650, Lcr|349120	Rgr|12489, Rgr|18141, Rgr|54023	Sro|4966, Sro|7660, Sro|7661	Ain|237743, Ain|266339, Ain|269666	Mgl|3880, Mgl|4265	Pan|81121, Pan|85147
OG0000352		Cqf|37983, Cqf|668496	Hvs|g6378.t1	Mlp|77683			Min|3658, Min|3660, Min|728, Min|865	Mld|1559, Mld|6405, Mld|6408, Mld|7561	Msd|01173, Msd|05906, Msd|07366, Msd|07370, Msd|07372	Cla|1148, Cla|1149, Cla|2539	Cmi|10052	Eyn|4594	Gan|2480, Gan|7095, Gan|7127, Gan|7225	Lcr|277574, Lcr|277888, Lcr|299821, Lcr|302867	Rgr|16529, Rgr|40839, Rgr|51063, Rgr|64369	Sro|2997, Sro|2998, Sro|3432, Sro|495	Ain|238101, Ain|269079, Ain|281218		Pan|80461, Pan|84291
OG0000353					Pst|1619		Min|2369	Mld|2697	Msd|10462	Cla|1971, Cla|4421, Cla|6320	Cmi|157715, Cmi|172590, Cmi|193957, Cmi|41347, Cmi|87711	Eyn|2088, Eyn|5483, Eyn|6060, Eyn|7711, Eyn|8970	Gan|2592, Gan|3757, Gan|807, Gan|859	Lcr|258954, Lcr|273186, Lcr|282236, Lcr|282253, Lcr|293952, Lcr|304644, Lcr|310733, Lcr|321163, Lcr|339024, Lcr|351832	Rgr|35732, Rgr|65321	Sro|293, Sro|360, Sro|5436	Ain|164522, Ain|269396, Ain|283899		Pan|79070, Pan|81904, Pan|81905, Pan|84376
OG0000354	Aps|g28739.t1, Aps|g28827.t1	Cqf|39184, Cqf|655850, Cqf|655855, Cqf|656116, Cqf|658474, Cqf|658649, Cqf|91163	Hvs|g1330.t1, Hvs|g2627.t1	Mlp|116556, Mlp|44326, Mlp|48948, Mlp|50630	Pst|10421, Pst|19210, Pst|1958, Pst|1959	Uvf|g4632.t1, Uvf|g6351.t1	Min|7080	Mld|1844	Msd|08036, Msd|09941, Msd|09942, Msd|12408	Cla|7777	Cmi|169620, Cmi|34831	Eyn|562, Eyn|7077		Lcr|320557	Rgr|53818	Sro|2325	Ain|202043, Ain|222698, Ain|250816, Ain|279795, Ain|300433	Mgl|3915, Mgl|797	Pan|81143
OG0000355	Aps|g19350.t2, Aps|g25393.t1, Aps|g25402.t1	Cqf|57214, Cqf|651800	Hvs|g10601.t1, Hvs|g17927.t1	Mlp|35544, Mlp|41372	Pst|17251, Pst|9034	Uvf|g2754.t1, Uvf|g3935.t1, Uvf|g3936.t1	Min|5177, Min|986	Mld|2516, Mld|5459	Msd|01007, Msd|04551	Cla|3776, Cla|996	Cmi|166161, Cmi|3364	Eyn|4330, Eyn|5037, Eyn|6627	Gan|5206, Gan|6169	Lcr|303969, Lcr|307492, Lcr|307817	Rgr|31509, Rgr|38213	Sro|1435, Sro|7365	Ain|265805, Ain|268173	Mgl|395, Mgl|396, Mgl|4036	Pan|79171, Pan|83536
OG0000356	Aps|g2088.t1, Aps|g26808.t1, Aps|g9799.t1	Cqf|630026, Cqf|662445	Hvs|g14023.t1, Hvs|g4216.t1	Mlp|35358, Mlp|47850	Pst|15826, Pst|9038	Uvf|g3074.t1, Uvf|g5271.t1, Uvf|g5436.t1, Uvf|g7933.t1	Min|1335, Min|1514	Mld|4178, Mld|5069, Mld|5070	Msd|00463, Msd|07614	Cla|1516, Cla|9356	Cmi|161357, Cmi|208041	Eyn|4891, Eyn|5314	Gan|126, Gan|5059	Lcr|118693, Lcr|301043, Lcr|305674	Rgr|18215, Rgr|42863	Sro|1429, Sro|7901	Ain|265873, Ain|301608	Mgl|2210, Mgl|2730	Pan|80092, Pan|83658
OG0000357		Cqf|134230, Cqf|47011, Cqf|672231	Hvs|g15910.t1, Hvs|g16295.t1, Hvs|g2731.t2, Hvs|g8761.t1	Mlp|71916, Mlp|86594	Pst|4938, Pst|4954, Pst|4955	Uvf|g13678.t1, Uvf|g16025.t1, Uvf|g6629.t3	Min|2679	Mld|2248	Msd|05643	Cla|1688	Cmi|143261, Cmi|171847	Eyn|5162, Eyn|5217, Eyn|5338, Eyn|8218	Gan|3789, Gan|7608	Lcr|305912, Lcr|316711, Lcr|321007, Lcr|328801, Lcr|330549	Rgr|19192, Rgr|45834, Rgr|65418	Sro|3838, Sro|3862, Sro|7807	Ain|276445, Ain|92012	Mgl|2105	Pan|82437, Pan|83385
OG0000358	Aps|g25676.t1, Aps|g5099.t1	Cqf|35927, Cqf|36015, Cqf|650943, Cqf|651011	Hvs|g13316.t1, Hvs|g14490.t1	Mlp|118019, Mlp|71039, Mlp|71040, Mlp|90467	Pst|10127, Pst|12674, Pst|15322	Uvf|g10223.t1, Uvf|g5616.t1, Uvf|g6359.t1	Min|4170, Min|6338	Mld|2904, Mld|4366	Msd|02705, Msd|09430	Cla|3861, Cla|5344	Cmi|172277	Eyn|298, Eyn|5402	Gan|175, Gan|1951, Gan|929	Lcr|203909, Lcr|284633, Lcr|309283	Rgr|12732, Rgr|35705	Sro|4913, Sro|5581	Ain|266471, Ain|275306		Pan|80653, Pan|81033
OG0000359	Aps|g14723.t1, Aps|g16537.t1, Aps|g16927.t1, Aps|g26655.t1, Aps|g30914.t1	Cqf|657695, Cqf|72854	Hvs|g14731.t1, Hvs|g15927.t1, Hvs|g3599.t1, Hvs|g4225.t1, Hvs|g6698.t1	Mlp|116360, Mlp|117480	Pst|12591, Pst|12596	Uvf|g15884.t1, Uvf|g5256.t1	Min|5123, Min|710	Mld|2310, Mld|5607, Mld|5608	Msd|01444, Msd|04487	Cla|6031, Cla|6041	Cmi|2675, Cmi|5533	Eyn|3033, Eyn|3067	Gan|7006, Gan|7165	Lcr|306125, Lcr|350013	Rgr|50486, Rgr|50964	Sro|2859, Sro|3246	Ain|221488	Mgl|2499, Mgl|2500	Pan|80550
OG0000360	Aps|g10215.t1, Aps|g10216.t1, Aps|g11039.t1, Aps|g13693.t1, Aps|g13789.t1, Aps|g15423.t1, Aps|g16443.t1, Aps|g16593.t1, Aps|g16594.t1, Aps|g16805.t1, Aps|g17343.t1, Aps|g17481.t1, Aps|g18834.t1, Aps|g18835.t1, Aps|g19562.t1, Aps|g20880.t1, Aps|g21457.t1, Aps|g22438.t1, Aps|g24190.t1, Aps|g24191.t1, Aps|g24309.t1, Aps|g24383.t1, Aps|g24601.t1, Aps|g25394.t1, Aps|g2557.t1, Aps|g2673.t1, Aps|g27775.…				Pst|16365
OG0000361	Aps|g10992.t1, Aps|g10995.t1, Aps|g10998.t3, Aps|g11140.t1, Aps|g11525.t1, Aps|g11526.t1, Aps|g13228.t1, Aps|g13238.t1, Aps|g13244.t1, Aps|g13272.t1, Aps|g16211.t1, Aps|g17512.t1, Aps|g21595.t1, Aps|g22944.t1, Aps|g23262.t1, Aps|g23270.t1, Aps|g2336.t1, Aps|g24350.t1, Aps|g24810.t1, Aps|g24811.t1, Aps|g24906.t1, Aps|g25583.t1, Aps|g25854.t1, Aps|g27516.t1, Aps|g2865.t1, Aps|g28977.t1, Aps|g29038.…
OG0000362	Aps|g10958.t1, Aps|g10959.t1, Aps|g10967.t1, Aps|g11193.t1, Aps|g11195.t1, Aps|g11196.t1, Aps|g11211.t1, Aps|g11222.t1, Aps|g13340.t1, Aps|g15338.t1, Aps|g15339.t1, Aps|g16113.t1, Aps|g16114.t1, Aps|g16838.t1, Aps|g16853.t1, Aps|g17633.t1, Aps|g20073.t1, Aps|g20172.t1, Aps|g20601.t1, Aps|g21514.t1, Aps|g21515.t1, Aps|g21632.t1, Aps|g22511.t1, Aps|g22512.t1, Aps|g24129.t1, Aps|g24511.t1, Aps|g2451…		Hvs|g1915.t1, Hvs|g4809.t1		Pst|10474, Pst|4609	Uvf|g7988.t1
OG0000363	Aps|g1024.t1, Aps|g11184.t1, Aps|g11185.t1, Aps|g11754.t1, Aps|g1220.t1, Aps|g12394.t1, Aps|g14676.t1, Aps|g16818.t1, Aps|g17717.t1, Aps|g17881.t1, Aps|g17882.t1, Aps|g22589.t1, Aps|g22590.t1, Aps|g23321.t1, Aps|g23803.t1, Aps|g23804.t1, Aps|g2441.t1, Aps|g24785.t1, Aps|g24786.t1, Aps|g2519.t1, Aps|g2521.t1, Aps|g28980.t1, Aps|g28981.t1, Aps|g3140.t1, Aps|g3141.t1, Aps|g3142.t1, Aps|g7018.t1, Aps…				Pst|1562	Uvf|g10124.t1, Uvf|g11022.t1, Uvf|g11670.t1, Uvf|g13084.t1, Uvf|g1450.t1, Uvf|g17582.t1, Uvf|g18492.t1, Uvf|g2769.t1, Uvf|g3425.t1, Uvf|g4241.t1, Uvf|g5758.t1, Uvf|g7541.t1, Uvf|g7678.t1, Uvf|g9967.t1
OG0000364	Aps|g23930.t1, Aps|g29681.t1, Aps|g6617.t1	Cqf|287285, Cqf|36269, Cqf|659295	Hvs|g14419.t1, Hvs|g15895.t1, Hvs|g280.t1	Mlp|110054, Mlp|91294	Pst|17030, Pst|2411, Pst|686	Uvf|g11893.t1, Uvf|g1646.t1, Uvf|g782.t1	Min|211	Mld|6695	Msd|07820	Cla|3755, Cla|3824, Cla|9319	Cmi|112839, Cmi|166473, Cmi|175350, Cmi|187785, Cmi|191590, Cmi|193066, Cmi|200180, Cmi|20272, Cmi|29852	Eyn|2447, Eyn|307, Eyn|4780, Eyn|5915, Eyn|6932, Eyn|8358	Gan|3614	Lcr|304084	Rgr|66799	Sro|3752, Sro|7862
OG0000365		Cqf|681754		Mlp|101645, Mlp|102091, Mlp|102652, Mlp|103911, Mlp|104204, Mlp|104421, Mlp|104964, Mlp|105330, Mlp|108497, Mlp|109330, Mlp|109668, Mlp|110576, Mlp|110677, Mlp|110975, Mlp|112030, Mlp|112211, Mlp|112506, Mlp|112772, Mlp|113065, Mlp|113091, Mlp|114208, Mlp|114250, Mlp|114352, Mlp|57221, Mlp|59724, Mlp|60017, Mlp|60250, Mlp|61738, Mlp|63088, Mlp|64214, Mlp|64215, Mlp|65820, Mlp|66033, Mlp|66205, Ml…
OG0000366		Cqf|131645, Cqf|136698, Cqf|654894, Cqf|661047, Cqf|673802, Cqf|679885, Cqf|701041		Mlp|103734	Pst|1121, Pst|13623, Pst|15453, Pst|20095	Uvf|g1112.t1, Uvf|g12.t1, Uvf|g124.t1, Uvf|g12866.t1, Uvf|g12930.t1, Uvf|g13449.t1, Uvf|g14187.t1, Uvf|g14387.t1, Uvf|g14849.t1, Uvf|g15039.t1, Uvf|g15798.t1, Uvf|g15835.t1, Uvf|g1644.t1, Uvf|g16887.t1, Uvf|g17461.t1, Uvf|g17534.t1, Uvf|g17767.t1, Uvf|g3047.t1, Uvf|g4117.t2, Uvf|g4551.t1, Uvf|g47.t1, Uvf|g4743.t1, Uvf|g561.t1, Uvf|g6597.t1, Uvf|g7330.t2, Uvf|g770.t1, Uvf|g811.t1, Uvf|g812.t1, Uvf…
OG0000367		Cqf|52089, Cqf|559321, Cqf|559338		Mlp|102530, Mlp|103868, Mlp|108101, Mlp|116633, Mlp|70582, Mlp|89519	Pst|10134, Pst|10280, Pst|10300, Pst|10868, Pst|13447, Pst|13452, Pst|13614, Pst|13669, Pst|14194, Pst|14430, Pst|1499, Pst|15599, Pst|15609, Pst|16441, Pst|18382, Pst|18481, Pst|2040, Pst|226, Pst|2444, Pst|3680, Pst|4404, Pst|4760, Pst|4927, Pst|6831, Pst|7319, Pst|8426, Pst|8584, Pst|9019	Uvf|g11691.t1, Uvf|g11822.t1, Uvf|g13624.t1, Uvf|g14146.t1, Uvf|g4556.t1, Uvf|g8190.t1
OG0000368			Hvs|g10424.t1, Hvs|g10623.t1, Hvs|g10849.t1, Hvs|g10913.t1, Hvs|g11743.t1, Hvs|g11869.t1, Hvs|g11978.t1, Hvs|g12011.t1, Hvs|g12754.t1, Hvs|g13543.t1, Hvs|g13991.t1, Hvs|g14449.t1, Hvs|g15240.t1, Hvs|g15477.t1, Hvs|g16067.t1, Hvs|g17672.t1, Hvs|g1785.t1, Hvs|g2146.t1, Hvs|g2824.t1, Hvs|g2889.t1, Hvs|g3022.t1, Hvs|g3200.t1, Hvs|g4035.t1, Hvs|g4057.t1, Hvs|g4247.t1, Hvs|g4330.t1, Hvs|g4344.t1, Hvs|g…
OG0000369			Hvs|g14470.t1, Hvs|g14853.t1, Hvs|g1630.t1, Hvs|g16437.t1, Hvs|g17042.t1, Hvs|g17126.t1, Hvs|g17523.t1, Hvs|g17925.t1, Hvs|g2385.t1, Hvs|g3367.t1, Hvs|g3600.t1, Hvs|g4473.t1, Hvs|g5153.t2, Hvs|g7267.t1, Hvs|g9420.t1, Hvs|g9880.t1		Pst|11109, Pst|1406, Pst|14851, Pst|18137, Pst|19937, Pst|6044, Pst|6284, Pst|6779, Pst|7438, Pst|928	Uvf|g10542.t1, Uvf|g10543.t2, Uvf|g10746.t1, Uvf|g15483.t2, Uvf|g15550.t1, Uvf|g16137.t1, Uvf|g17766.t1, Uvf|g2151.t1, Uvf|g2581.t1, Uvf|g5262.t1, Uvf|g5589.t1, Uvf|g5926.t1, Uvf|g7504.t1, Uvf|g7506.t1, Uvf|g7595.t1, Uvf|g7650.t1, Uvf|g8144.t1
OG0000370														Lcr|100155, Lcr|121718, Lcr|122887, Lcr|123549, Lcr|155457, Lcr|155470, Lcr|18048, Lcr|301636, Lcr|304890, Lcr|304899, Lcr|304908, Lcr|305848, Lcr|305856, Lcr|305865, Lcr|305899, Lcr|305959, Lcr|310521, Lcr|310536, Lcr|310640, Lcr|310646, Lcr|310652, Lcr|329430, Lcr|329434, Lcr|329970, Lcr|329979, Lcr|329999, Lcr|330002, Lcr|330170, Lcr|330193, Lcr|332199, Lcr|332213, Lcr|332246, Lcr|332863, Lcr|…
OG0000371		Cqf|650853	Hvs|g1106.t1, Hvs|g5420.t1	Mlp|29115, Mlp|41340			Min|5239, Min|7053, Min|7054, Min|7064, Min|7069, Min|7070	Mld|2446, Mld|3724, Mld|3726, Mld|4354	Msd|04626, Msd|08045, Msd|08049, Msd|08052, Msd|08055	Cla|1065, Cla|5610			Gan|1366, Gan|4873	Lcr|300550, Lcr|300814, Lcr|329920, Lcr|351947	Rgr|53606	Sro|2225, Sro|6402, Sro|7514	Ain|102396, Ain|224467, Ain|240449, Ain|247315	Mgl|1748, Mgl|3724, Mgl|664	Pan|79445, Pan|80639, Pan|80804
OG0000372	Aps|g12150.t1, Aps|g13854.t1	Cqf|658713, Cqf|722424	Hvs|g1137.t1, Hvs|g14221.t1	Mlp|42605, Mlp|42972	Pst|11746, Pst|17759, Pst|17786, Pst|20143	Uvf|g13109.t1, Uvf|g18112.t1, Uvf|g3351.t1	Min|5571, Min|7506	Mld|5229, Mld|5230, Mld|892	Msd|04908, Msd|09091	Cla|1028, Cla|6630	Cmi|167416, Cmi|168558	Eyn|1416, Eyn|8707	Gan|4525, Gan|5037	Lcr|279612, Lcr|321457	Rgr|18409, Rgr|66228	Sro|6951, Sro|815	Ain|264188, Ain|273003	Mgl|3529, Mgl|870	Pan|81245, Pan|85021
OG0000373	Aps|g25732.t1, Aps|g25736.t1	Cqf|42456, Cqf|663022	Hvs|g14683.t1	Mlp|117162, Mlp|47483	Pst|3563, Pst|3700		Min|566, Min|6373, Min|6811, Min|6992	Mld|193, Mld|3655, Mld|4300, Mld|5707	Msd|01620, Msd|02646, Msd|08139, Msd|11613	Cla|3277	Cmi|158554	Eyn|2788, Eyn|6162	Gan|1099, Gan|7035	Lcr|287918, Lcr|297263, Lcr|299651	Rgr|10897, Rgr|12942, Rgr|14921, Rgr|53905	Sro|2249, Sro|2333, Sro|2999	Ain|226141, Ain|254572	Mgl|615	Pan|80767, Pan|84893
OG0000374	Aps|g1541.t1	Cqf|74268	Hvs|g12237.t1	Mlp|33269	Pst|1023, Pst|149	Uvf|g715.t1	Min|1490, Min|1520, Min|7096, Min|7097, Min|7575	Mld|4149, Mld|4181, Mld|4182, Mld|7385, Mld|7766	Msd|00430, Msd|00466, Msd|09171, Msd|12375	Cla|1774	Cmi|17700	Eyn|4866, Eyn|4867, Eyn|4868, Eyn|4869	Gan|5297, Gan|5410	Lcr|281272, Lcr|301020, Lcr|301176	Rgr|3200, Rgr|52315	Sro|315, Sro|316, Sro|45	Ain|264516	Mgl|3648, Mgl|3649, Mgl|3650	Pan|81458
OG0000375	Aps|g20165.t1, Aps|g8464.t1, Aps|g8480.t1	Cqf|662697, Cqf|70717	Hvs|g17966.t1, Hvs|g6516.t1	Mlp|102976, Mlp|118331, Mlp|118663	Pst|10004, Pst|14099	Uvf|g11841.t1	Min|3532, Min|3557	Mld|7201	Msd|10028, Msd|10062	Cla|4969, Cla|8179	Cmi|158341, Cmi|2167	Eyn|2601, Eyn|3138, Eyn|887	Gan|5818, Gan|5943	Lcr|261935	Rgr|11939, Rgr|52342	Sro|1198, Sro|420	Ain|227813, Ain|277789, Ain|280356, Ain|291639	Mgl|1615, Mgl|477	Pan|78898, Pan|82281, Pan|84307, Pan|84667
OG0000376	Aps|g15206.t1, Aps|g3293.t1	Cqf|136578, Cqf|602909, Cqf|652713, Cqf|661400, Cqf|662383, Cqf|713668, Cqf|716396, Cqf|720718	Hvs|g3079.t1, Hvs|g9.t1	Mlp|101704, Mlp|117979, Mlp|118111, Mlp|63615, Mlp|71923	Pst|11769, Pst|2625, Pst|8705	Uvf|g16472.t2	Min|5745, Min|5893	Mld|1169	Msd|05310	Cla|8598	Cmi|86721, Cmi|86738	Eyn|7201, Eyn|8323	Gan|350, Gan|4839, Gan|4853	Lcr|250545, Lcr|298638, Lcr|70972	Rgr|41288, Rgr|46813	Sro|6599, Sro|6600, Sro|7646	Ain|265198
OG0000377	Aps|g9877.t1		Hvs|g17530.t1	Mlp|48043	Pst|19115, Pst|19116	Uvf|g10754.t1, Uvf|g13818.t1, Uvf|g16189.t1, Uvf|g16749.t1, Uvf|g2727.t1, Uvf|g3814.t1	Min|1155, Min|1249	Mld|3480, Mld|3481, Mld|4913	Msd|07520, Msd|08727	Cla|3938, Cla|6471, Cla|9155	Cmi|17829, Cmi|208561	Eyn|4862, Eyn|8965	Gan|3219, Gan|3305, Gan|371	Lcr|290654, Lcr|305540, Lcr|321742	Rgr|55253, Rgr|66759, Rgr|66934	Sro|3749, Sro|7721, Sro|8423	Ain|150919, Ain|155860, Ain|285166		Pan|82811, Pan|83977
OG0000378	Aps|g29226.t1, Aps|g29228.t1	Cqf|36799, Cqf|671597, Cqf|96110, Cqf|96113	Hvs|g15043.t1, Hvs|g1538.t1, Hvs|g2727.t1	Mlp|66720, Mlp|78995, Mlp|87222	Pst|12887, Pst|13088, Pst|13101, Pst|4526	Uvf|g13685.t1, Uvf|g14257.t1, Uvf|g14357.t1	Min|3005, Min|5008	Mld|1694, Mld|1695, Mld|816	Msd|12004	Cla|7857	Cmi|156947, Cmi|165229	Eyn|4534	Gan|5577, Gan|5581, Gan|6392, Gan|770	Lcr|178607, Lcr|272233, Lcr|308646	Rgr|53019, Rgr|54246	Sro|1787, Sro|3877, Sro|5209	Ain|266098
OG0000379	Aps|g24943.t1, Aps|g26082.t1	Cqf|50415, Cqf|57809	Hvs|g1024.t1, Hvs|g6618.t1	Mlp|78664, Mlp|95657	Pst|12666, Pst|2235, Pst|2943	Uvf|g12367.t1	Min|3213, Min|3214, Min|3908	Mld|3194, Mld|4744	Msd|06091, Msd|09812	Cla|2430, Cla|7811	Cmi|194115, Cmi|92853	Eyn|2593, Eyn|6050	Gan|2130, Gan|5965	Lcr|144601, Lcr|300329	Rgr|51672, Rgr|54046, Rgr|5494	Sro|1542, Sro|4284, Sro|4297	Ain|229103, Ain|240277	Mgl|1686, Mgl|3290	Pan|79576, Pan|79577, Pan|84788
OG0000380	Aps|g16244.t1, Aps|g16247.t1, Aps|g16250.t1, Aps|g16253.t1, Aps|g16256.t1, Aps|g16259.t1, Aps|g16262.t1, Aps|g16265.t1, Aps|g16268.t1		Hvs|g3369.t1	Mlp|84120, Mlp|84121, Mlp|84125, Mlp|84215, Mlp|84525, Mlp|84531, Mlp|86113, Mlp|86114, Mlp|87416, Mlp|88127, Mlp|88128, Mlp|88316, Mlp|88317, Mlp|90063, Mlp|90064, Mlp|90069, Mlp|90339, Mlp|90626, Mlp|91579, Mlp|91701, Mlp|92511, Mlp|92517, Mlp|92706, Mlp|93283, Mlp|94723, Mlp|94732, Mlp|94736, Mlp|94737, Mlp|94740, Mlp|95026	Pst|19239												Ain|235623
OG0000381	Aps|g10655.t1, Aps|g15678.t1, Aps|g22221.t1, Aps|g25251.t1, Aps|g2542.t1, Aps|g25822.t1, Aps|g27817.t1, Aps|g28152.t1, Aps|g2870.t1, Aps|g6791.t1, Aps|g9067.t1, Aps|g9784.t1			Mlp|63665	Pst|11737, Pst|12216, Pst|13187, Pst|13428, Pst|14058, Pst|14627, Pst|15798, Pst|15941, Pst|16505, Pst|16506, Pst|17172, Pst|17173, Pst|17365, Pst|2916, Pst|3849, Pst|4321, Pst|4931, Pst|5463, Pst|5586, Pst|8049, Pst|8512	Uvf|g17826.t1, Uvf|g18198.t1, Uvf|g1928.t1, Uvf|g2901.t1, Uvf|g341.t1, Uvf|g3861.t1, Uvf|g8415.t1, Uvf|g9147.t1
OG0000382	Aps|g10086.t1, Aps|g10920.t1, Aps|g11394.t1, Aps|g11926.t1, Aps|g11961.t1, Aps|g12006.t1, Aps|g12513.t1, Aps|g14135.t1, Aps|g15580.t2, Aps|g16558.t1, Aps|g17083.t1, Aps|g17550.t1, Aps|g17623.t1, Aps|g17763.t1, Aps|g18175.t1, Aps|g1840.t1, Aps|g19336.t1, Aps|g19363.t1, Aps|g19527.t1, Aps|g19930.t1, Aps|g22155.t1, Aps|g22885.t1, Aps|g23404.t1, Aps|g23537.t1, Aps|g24583.t1, Aps|g25666.t1, Aps|g25777…
OG0000383	Aps|g10408.t1, Aps|g10412.t1, Aps|g10413.t1, Aps|g10624.t1, Aps|g10730.t1, Aps|g12501.t1, Aps|g13028.t1, Aps|g13029.t1, Aps|g13725.t1, Aps|g13980.t1, Aps|g14793.t1, Aps|g14898.t2, Aps|g15640.t1, Aps|g15742.t1, Aps|g16040.t1, Aps|g1820.t1, Aps|g18902.t1, Aps|g18923.t1, Aps|g19230.t1, Aps|g19231.t1, Aps|g1928.t2, Aps|g19523.t2, Aps|g22244.t1, Aps|g24019.t1, Aps|g24310.t1, Aps|g24653.t1, Aps|g24789.…
OG0000384	Aps|g19703.t1, Aps|g19704.t1, Aps|g23473.t1, Aps|g23501.t1, Aps|g5469.t1	Cqf|654749, Cqf|88142	Hvs|g134.t1, Hvs|g8151.t1, Hvs|g8700.t1	Mlp|63926, Mlp|87345	Pst|4133, Pst|4186, Pst|6738	Uvf|g10827.t1, Uvf|g13052.t1, Uvf|g3719.t1, Uvf|g3886.t1, Uvf|g4638.t1, Uvf|g5010.t1, Uvf|g6264.t1	Min|3491, Min|3687	Mld|4030, Mld|4647	Msd|07329, Msd|11296	Cla|2439, Cla|8080		Eyn|5485, Eyn|5741, Eyn|6346	Gan|2352, Gan|5894, Gan|5900	Lcr|187160		Sro|1208, Sro|2728, Sro|3967		Mgl|672	Pan|79137
OG0000385													Gan|1058, Gan|1061, Gan|1073, Gan|1076, Gan|2540, Gan|2547, Gan|2548, Gan|2553, Gan|2554, Gan|2560, Gan|2564, Gan|2565, Gan|2568, Gan|2571, Gan|2574, Gan|2576, Gan|2577, Gan|276, Gan|277, Gan|3180, Gan|331, Gan|333, Gan|335, Gan|4339, Gan|4482, Gan|4484, Gan|4502, Gan|4505, Gan|5580, Gan|5582, Gan|5583, Gan|5586, Gan|5587, Gan|5636, Gan|5659, Gan|6076, Gan|6081, Gan|6082, Gan|6088, Gan|6388	Lcr|301697, Lcr|350523
OG0000386			Hvs|g10489.t1, Hvs|g10840.t1, Hvs|g11121.t1, Hvs|g12609.t2, Hvs|g12631.t1, Hvs|g1271.t1, Hvs|g13390.t1, Hvs|g13491.t1, Hvs|g14044.t1, Hvs|g14101.t1, Hvs|g14348.t1, Hvs|g14610.t1, Hvs|g15071.t1, Hvs|g15160.t1, Hvs|g15238.t1, Hvs|g15878.t1, Hvs|g16350.t1, Hvs|g16950.t1, Hvs|g1717.t1, Hvs|g1941.t1, Hvs|g2596.t1, Hvs|g2597.t1, Hvs|g2868.t1, Hvs|g3211.t1, Hvs|g3233.t1, Hvs|g4089.t1, Hvs|g4588.t1, Hvs|…		Pst|13145
OG0000387							Min|4079, Min|4381, Min|4444, Min|7504		Msd|00262, Msd|00263, Msd|00265, Msd|00761, Msd|00798, Msd|00968, Msd|01054, Msd|01323, Msd|01665, Msd|02008, Msd|02009, Msd|03974, Msd|04024, Msd|04025, Msd|04190, Msd|06241, Msd|06273, Msd|06425, Msd|06508, Msd|06549, Msd|06552, Msd|06614, Msd|06703, Msd|08043, Msd|08379, Msd|08381, Msd|10143, Msd|10766, Msd|10874, Msd|10875, Msd|10917, Msd|11037, Msd|11479, Msd|11556, Msd|12072, Msd|12226, Msd…					Lcr|336502
OG0000388							Min|1267, Min|4058, Min|6451	Mld|2829	Msd|00420, Msd|00625, Msd|00626, Msd|00856, Msd|01875, Msd|02175, Msd|02362, Msd|03125, Msd|03383, Msd|03540, Msd|03979, Msd|04859, Msd|05460, Msd|06171, Msd|06376, Msd|06383, Msd|06809, Msd|07453, Msd|07502, Msd|07564, Msd|07840, Msd|07855, Msd|08462, Msd|09082, Msd|09515, Msd|10225, Msd|10430, Msd|10616, Msd|10620, Msd|10688, Msd|10837, Msd|11051, Msd|11073, Msd|11097, Msd|11187, Msd|11711, Msd…
OG0000389								Mld|3125	Msd|00151, Msd|00289, Msd|00363, Msd|00365, Msd|00451, Msd|02046, Msd|02048, Msd|02138, Msd|03089, Msd|03356, Msd|03827, Msd|03877, Msd|03889, Msd|03957, Msd|03966, Msd|04110, Msd|04211, Msd|04213, Msd|06037, Msd|06322, Msd|06603, Msd|09599, Msd|09900, Msd|09905, Msd|10249, Msd|10347, Msd|10352, Msd|10633, Msd|10672, Msd|10684, Msd|10935, Msd|11100, Msd|11112, Msd|11948, Msd|12073, Msd|12076, Msd…
OG0000390				Mlp|101644, Mlp|102090, Mlp|103127, Mlp|103910, Mlp|104420, Mlp|104742, Mlp|104963, Mlp|105329, Mlp|107684, Mlp|108498, Mlp|109329, Mlp|109669, Mlp|109789, Mlp|110473, Mlp|110574, Mlp|110575, Mlp|110974, Mlp|111856, Mlp|111880, Mlp|112029, Mlp|112292, Mlp|112723, Mlp|112745, Mlp|112771, Mlp|113066, Mlp|113652, Mlp|114207, Mlp|114353, Mlp|114596, Mlp|118241, Mlp|51655, Mlp|59725, Mlp|61188, Mlp|63…
OG0000391					Pst|15025, Pst|15386	Uvf|g10914.t1, Uvf|g11409.t1, Uvf|g12026.t1, Uvf|g12336.t1, Uvf|g12695.t1, Uvf|g12831.t1, Uvf|g12902.t2, Uvf|g13117.t1, Uvf|g13683.t1, Uvf|g13951.t1, Uvf|g14158.t1, Uvf|g14313.t2, Uvf|g14479.t1, Uvf|g14605.t1, Uvf|g15178.t1, Uvf|g15867.t1, Uvf|g16347.t1, Uvf|g17535.t1, Uvf|g17669.t1, Uvf|g18121.t1, Uvf|g182.t1, Uvf|g18334.t1, Uvf|g18437.t1, Uvf|g2100.t1, Uvf|g3449.t1, Uvf|g3752.t1, Uvf|g4085.t1, …
OG0000392	Aps|g24231.t1, Aps|g9110.t1	Cqf|132120, Cqf|588603	Hvs|g440.t1	Mlp|31578, Mlp|50568	Pst|12167, Pst|6620, Pst|6621	Uvf|g12646.t1	Min|2052, Min|2409, Min|3547, Min|4143, Min|5691	Mld|1341, Mld|4489	Msd|05060, Msd|09444, Msd|11131, Msd|12178	Cla|3602, Cla|5179	Cmi|112237, Cmi|52098	Eyn|1387, Eyn|2201	Gan|3864, Gan|4443	Lcr|268345, Lcr|305296	Rgr|18402	Sro|1125, Sro|7018	Ain|230079, Ain|258035	Mgl|2303, Mgl|3394	Pan|83463, Pan|84481
OG0000393	Aps|g6149.t1, Aps|g6153.t1	Cqf|37372, Cqf|48920, Cqf|713059	Hvs|g1460.t1, Hvs|g15385.t1, Hvs|g1732.t1, Hvs|g17649.t1, Hvs|g3266.t1, Hvs|g3771.t1, Hvs|g6108.t1, Hvs|g9287.t1	Mlp|56082, Mlp|63116, Mlp|71067, Mlp|90949, Mlp|94529	Pst|11878, Pst|16310, Pst|5493	Uvf|g4238.t2	Min|3036, Min|3037, Min|3681, Min|4088, Min|4693	Mld|428	Msd|03613			Eyn|3048	Gan|2664	Lcr|306573, Lcr|331788, Lcr|333826	Rgr|46721, Rgr|46722	Sro|2058, Sro|21	Ain|291049, Ain|32740		Pan|82182
OG0000394	Aps|g24273.t1, Aps|g5826.t1	Cqf|37400, Cqf|654202	Hvs|g12534.t1, Hvs|g2637.t1	Mlp|115588, Mlp|92867	Pst|10898, Pst|12178, Pst|3076	Uvf|g13669.t1, Uvf|g37.t1	Min|1668, Min|3868	Mld|2200, Mld|2201, Mld|2202, Mld|4780	Msd|00647, Msd|07063	Cla|3468, Cla|8006	Cmi|139786, Cmi|182853	Eyn|4142, Eyn|7290	Gan|2393, Gan|4247	Lcr|305182, Lcr|319982	Rgr|28457, Rgr|65021	Sro|366, Sro|6199	Ain|144687, Ain|227740	Mgl|1097, Mgl|1854	Pan|83337, Pan|84815
OG0000395	Aps|g15686.t1	Cqf|650045, Cqf|91432	Hvs|g2822.t1, Hvs|g3878.t1	Mlp|33377, Mlp|77343	Pst|12322, Pst|3280	Uvf|g17321.t1	Min|1145	Mld|3495	Msd|08711	Cla|2998, Cla|2999, Cla|4335, Cla|4595, Cla|7700, Cla|8257, Cla|8371, Cla|8372	Cmi|158806, Cmi|80119	Eyn|5253	Gan|87	Lcr|303443, Lcr|330575	Rgr|13114, Rgr|40191, Rgr|48853	Sro|7800, Sro|887	Ain|242245, Ain|272275, Ain|294724, Ain|300741, Ain|304267	Mgl|4086	Pan|80343, Pan|80751, Pan|82869
OG0000396	Aps|g17206.t1, Aps|g17211.t1, Aps|g17226.t1	Cqf|657854	Hvs|g8030.t1	Mlp|85604, Mlp|88096, Mlp|88098	Pst|3589, Pst|3591, Pst|3592	Uvf|g15007.t1, Uvf|g6563.t2	Min|2614, Min|2615, Min|4304	Mld|2575, Mld|6537	Msd|03307, Msd|05716	Cla|8818	Cmi|167300, Cmi|193770	Eyn|2351, Eyn|2548	Gan|3306, Gan|3313	Lcr|151836, Lcr|303616, Lcr|303626, Lcr|304580, Lcr|352104, Lcr|352116	Rgr|46277, Rgr|65494	Sro|8548, Sro|8549, Sro|8554, Sro|8555	Ain|235512, Ain|285625
OG0000397	Aps|g6393.t1, Aps|g8025.t1	Cqf|651663, Cqf|668880	Hvs|g10221.t1, Hvs|g11974.t1, Hvs|g15937.t1, Hvs|g2636.t1, Hvs|g8291.t1, Hvs|g9846.t1	Mlp|115590, Mlp|93042	Pst|11608, Pst|11609, Pst|7443	Uvf|g4286.t1, Uvf|g5652.t1	Min|7047, Min|715	Mld|3709, Mld|5600	Msd|01434, Msd|08073	Cla|128	Cmi|176962, Cmi|93329	Eyn|1418, Eyn|6298	Gan|1351, Gan|7484	Lcr|261663, Lcr|300646	Rgr|10281, Rgr|53627	Sro|2362, Sro|2819	Ain|179012, Ain|260158	Mgl|1171	Pan|79177, Pan|79699
OG0000398	Aps|g4960.t1, Aps|g4962.t1, Aps|g5378.t1	Cqf|111692, Cqf|40473, Cqf|40478, Cqf|494597, Cqf|54126	Hvs|g12366.t1, Hvs|g12378.t1, Hvs|g13479.t1, Hvs|g16544.t1, Hvs|g3025.t1, Hvs|g9418.t1	Mlp|113596, Mlp|116143, Mlp|85254	Pst|3741, Pst|4082	Uvf|g11648.t1, Uvf|g15659.t1	Min|5803, Min|6259	Mld|4600, Mld|7728	Msd|02814, Msd|05187	Cla|2001, Cla|2002, Cla|5623	Cmi|58697		Gan|1647	Lcr|265891, Lcr|299379, Lcr|350525	Rgr|51859	Sro|4694	Ain|123189, Ain|276394	Mgl|1037	Pan|79616
OG0000399	Aps|g27385.t1, Aps|g27386.t1, Aps|g27388.t1, Aps|g5248.t1	Cqf|60737, Cqf|657175	Hvs|g12048.t1, Hvs|g1236.t1, Hvs|g14069.t1, Hvs|g6871.t1, Hvs|g8401.t1	Mlp|107270, Mlp|117750, Mlp|90152, Mlp|91990	Pst|10834, Pst|19977, Pst|19978, Pst|8596	Uvf|g10909.t1, Uvf|g6024.t1	Min|388, Min|389	Mld|15, Mld|16	Msd|12430, Msd|12431	Cla|8584	Cmi|161697, Cmi|194353, Cmi|209316	Eyn|2655, Eyn|8097	Gan|3908	Lcr|299407, Lcr|308106	Rgr|10363	Sro|3484	Ain|232625	Mgl|4046	Pan|81650
OG0000400	Aps|g12811.t2, Aps|g14325.t1, Aps|g15044.t1, Aps|g17767.t1, Aps|g19688.t1, Aps|g20102.t1, Aps|g29311.t1, Aps|g29471.t1, Aps|g3067.t1, Aps|g406.t1, Aps|g4073.t1		Hvs|g10462.t1, Hvs|g10475.t1, Hvs|g11486.t1, Hvs|g11603.t1, Hvs|g12208.t2, Hvs|g13009.t1, Hvs|g1356.t1, Hvs|g14252.t1, Hvs|g17051.t1, Hvs|g4108.t1, Hvs|g4438.t1, Hvs|g4482.t2, Hvs|g6890.t1, Hvs|g727.t1, Hvs|g7566.t1, Hvs|g9763.t1			Uvf|g15225.t2, Uvf|g16464.t1, Uvf|g1703.t1, Uvf|g18315.t1, Uvf|g3122.t1, Uvf|g3304.t1, Uvf|g3644.t1, Uvf|g4054.t1, Uvf|g4552.t1, Uvf|g9445.t1, Uvf|g9448.t1, Uvf|g9737.t1	Min|5530					Eyn|5589
OG0000401	Aps|g23887.t1, Aps|g4414.t1	Cqf|134435, Cqf|136112, Cqf|45430, Cqf|50532, Cqf|53072, Cqf|55483, Cqf|658371, Cqf|660531, Cqf|672679	Hvs|g11533.t1, Hvs|g14503.t1, Hvs|g6949.t1, Hvs|g9213.t1	Mlp|59552, Mlp|71157, Mlp|71486, Mlp|79736	Pst|17871, Pst|20339	Uvf|g13610.t1, Uvf|g2956.t1	Min|6084, Min|6330, Min|6331	Mld|4373, Mld|4374, Mld|4375, Mld|5942	Msd|02712, Msd|02713, Msd|03012	Cla|3989, Cla|6186				Lcr|309446, Lcr|349659	Rgr|42288, Rgr|51983	Sro|5144, Sro|7410
OG0000402	Aps|g11466.t1, Aps|g11493.t1	Cqf|23648	Hvs|g11438.t1, Hvs|g2538.t1, Hvs|g4768.t1, Hvs|g5593.t1, Hvs|g5594.t1, Hvs|g7020.t1	Mlp|28527, Mlp|68240	Pst|5052, Pst|6615, Pst|6672	Uvf|g15192.t1, Uvf|g9726.t1	Min|1588, Min|5469	Mld|2138, Mld|2827	Msd|00550, Msd|04222	Cla|283, Cla|4046, Cla|4053	Cmi|160742	Eyn|3739, Eyn|7814, Eyn|968	Gan|5285, Gan|7499	Lcr|205803, Lcr|256044	Rgr|21697, Rgr|39688	Sro|214, Sro|7042		Mgl|2333, Mgl|4025	Pan|80120, Pan|84445
OG0000403							Min|6489, Min|6505, Min|6977		Msd|00062, Msd|00252, Msd|00328, Msd|00330, Msd|01060, Msd|01719, Msd|01983, Msd|02539, Msd|03695, Msd|03832, Msd|04205, Msd|04732, Msd|05123, Msd|05443, Msd|06209, Msd|06308, Msd|06400, Msd|06401, Msd|06402, Msd|06451, Msd|06503, Msd|06775, Msd|06779, Msd|07155, Msd|08173, Msd|08281, Msd|08282, Msd|08730, Msd|08780, Msd|09983, Msd|10262, Msd|10263, Msd|10708, Msd|10718, Msd|11117, Msd|11685, Msd…
OG0000404				Mlp|101163, Mlp|101276, Mlp|101375, Mlp|103642, Mlp|103648, Mlp|104050, Mlp|104290, Mlp|104291, Mlp|104299, Mlp|104507, Mlp|104628, Mlp|106234, Mlp|106258, Mlp|106841, Mlp|107064, Mlp|107584, Mlp|110311, Mlp|110899, Mlp|111047, Mlp|111475, Mlp|111635, Mlp|113194, Mlp|113472, Mlp|113681, Mlp|114130, Mlp|51777, Mlp|52944, Mlp|58753, Mlp|60669, Mlp|62967, Mlp|64172, Mlp|67808, Mlp|68142, Mlp|69735, …
OG0000405					Pst|11006, Pst|11010, Pst|11014, Pst|11020, Pst|11021, Pst|11025, Pst|11036, Pst|11037, Pst|13181, Pst|13337, Pst|1336, Pst|1338, Pst|13732, Pst|13843, Pst|13845, Pst|14749, Pst|15915, Pst|15916, Pst|15917, Pst|15918, Pst|15919, Pst|17574, Pst|18152, Pst|18183, Pst|18988, Pst|19283, Pst|19284, Pst|19305, Pst|2329, Pst|2852, Pst|4647, Pst|4648, Pst|4649, Pst|627, Pst|6966, Pst|6967, Pst|7680, Pst|…
OG0000406	Aps|g10100.t1, Aps|g10101.t1, Aps|g10102.t1, Aps|g15688.t1, Aps|g15693.t1, Aps|g28398.t1, Aps|g5880.t1	Cqf|45518	Hvs|g10255.t1, Hvs|g7396.t1	Mlp|78224	Pst|16762, Pst|16763, Pst|16764, Pst|16765, Pst|234, Pst|239	Uvf|g7317.t1	Min|5197	Mld|2495	Msd|04578	Cla|2724, Cla|649, Cla|6894, Cla|8485	Cmi|102839, Cmi|139819, Cmi|168033	Eyn|4545, Eyn|4546, Eyn|7372, Eyn|7373	Gan|6185	Lcr|307891	Rgr|54842	Sro|7182	Ain|221160	Mgl|3945, Mgl|3946	Pan|83662
OG0000407	Aps|g17613.t1, Aps|g29181.t1	Cqf|657866, Cqf|661270	Hvs|g11205.t1, Hvs|g9794.t1	Mlp|44122, Mlp|56433, Mlp|93405, Mlp|93407	Pst|11441, Pst|13065	Uvf|g10360.t1, Uvf|g10773.t1	Min|2045, Min|7074	Mld|1849, Mld|6763	Msd|04052, Msd|08041	Cla|6773, Cla|923	Cmi|175025, Cmi|31920	Eyn|2205, Eyn|7059	Gan|3318, Gan|6558	Lcr|302619, Lcr|80032	Rgr|65468, Rgr|65699	Sro|8132, Sro|8610	Ain|250319, Ain|297424	Mgl|2704, Mgl|3810	Pan|78786, Pan|81045
OG0000408							Min|8000	Mld|5495, Mld|5496, Mld|5497	Msd|02277, Msd|02278, Msd|02279	Cla|4549, Cla|4667, Cla|6206	Cmi|209428, Cmi|211152	Eyn|4158	Gan|1035, Gan|3862	Lcr|218466, Lcr|218505, Lcr|262267, Lcr|297737, Lcr|300430, Lcr|301333, Lcr|301606, Lcr|301633, Lcr|313647, Lcr|329829, Lcr|340701	Rgr|33948, Rgr|37276, Rgr|44580, Rgr|47399, Rgr|52617	Sro|1209	Ain|232165, Ain|234912, Ain|260766, Ain|269378, Ain|94764	Mgl|940	Pan|80690, Pan|82152
OG0000409	Aps|g18822.t1, Aps|g6721.t1	Cqf|650443, Cqf|659305	Hvs|g1980.t2, Hvs|g3506.t1	Mlp|55720, Mlp|71545, Mlp|76118	Pst|17201, Pst|18149, Pst|5685	Uvf|g14591.t1	Min|1237, Min|6712	Mld|4899, Mld|5332	Msd|07499, Msd|08964	Cla|1111, Cla|7516, Cla|7517, Cla|9275	Cmi|147014, Cmi|165739	Eyn|5084, Eyn|7838	Gan|1418, Gan|155	Lcr|275715, Lcr|305695	Rgr|30830, Rgr|53880	Sro|2358, Sro|7904	Ain|251952, Ain|266891	Mgl|2436	Pan|81773, Pan|81998
OG0000410	Aps|g22063.t1, Aps|g2960.t1	Cqf|659377	Hvs|g11651.t1	Mlp|103790, Mlp|26063	Pst|2269		Min|3605, Min|4625	Mld|6994, Mld|961	Msd|09974, Msd|10612	Cla|2474, Cla|6087, Cla|8621	Cmi|142225	Eyn|33, Eyn|35	Gan|2973, Gan|5687, Gan|5688, Gan|691	Lcr|256218, Lcr|279372, Lcr|311117	Rgr|18596, Rgr|43501	Sro|1552, Sro|5306, Sro|5326	Ain|133059, Ain|231362, Ain|269038, Ain|304848	Mgl|2312, Mgl|2313, Mgl|2321	Pan|80031, Pan|84193
OG0000411	Aps|g1453.t1, Aps|g5552.t1	Cqf|46952, Cqf|56610, Cqf|682161, Cqf|79636	Hvs|g11840.t1, Hvs|g762.t1	Mlp|106898, Mlp|116595, Mlp|65329, Mlp|85965, Mlp|87619, Mlp|88798, Mlp|89868	Pst|12705, Pst|14827, Pst|14828, Pst|8293	Uvf|g6340.t1	Min|5737, Min|5917	Mld|1189, Mld|4536	Msd|05114, Msd|05346	Cla|2598, Cla|9548	Cmi|88863	Eyn|5714, Eyn|8672	Gan|4762	Lcr|298612, Lcr|349276	Rgr|18563, Rgr|51378, Rgr|51380	Sro|6960	Ain|295653		Pan|79843
OG0000412	Aps|g10241.t1, Aps|g10680.t1, Aps|g11397.t1, Aps|g11555.t1, Aps|g11865.t1, Aps|g12204.t1, Aps|g13639.t1, Aps|g15127.t1, Aps|g15689.t1, Aps|g15921.t1, Aps|g1606.t1, Aps|g17018.t1, Aps|g17099.t1, Aps|g17563.t1, Aps|g19012.t1, Aps|g19070.t1, Aps|g20953.t1, Aps|g24571.t1, Aps|g25578.t1, Aps|g25802.t1, Aps|g25851.t1, Aps|g26288.t1, Aps|g26289.t1, Aps|g26326.t1, Aps|g27913.t1, Aps|g2826.t1, Aps|g28381.…
OG0000413	Aps|g10753.t1, Aps|g10827.t1, Aps|g11438.t1, Aps|g11674.t1, Aps|g11764.t1, Aps|g1239.t2, Aps|g12487.t1, Aps|g12489.t1, Aps|g12651.t1, Aps|g13375.t1, Aps|g14363.t1, Aps|g14397.t1, Aps|g14469.t1, Aps|g14716.t1, Aps|g16068.t1, Aps|g20064.t1, Aps|g20104.t1, Aps|g2090.t1, Aps|g23555.t1, Aps|g23795.t1, Aps|g24184.t1, Aps|g2475.t1, Aps|g25651.t1, Aps|g26335.t1, Aps|g27932.t1, Aps|g28842.t1, Aps|g30057.t…
OG0000414	Aps|g11044.t1, Aps|g11517.t1, Aps|g11518.t1, Aps|g1372.t1, Aps|g1409.t1, Aps|g1410.t1, Aps|g14613.t1, Aps|g15098.t1, Aps|g16329.t1, Aps|g16457.t1, Aps|g16458.t1, Aps|g18114.t1, Aps|g18627.t1, Aps|g19002.t1, Aps|g20923.t1, Aps|g20924.t1, Aps|g22892.t1, Aps|g23261.t1, Aps|g26029.t1, Aps|g26635.t1, Aps|g26636.t1, Aps|g26637.t1, Aps|g26851.t1, Aps|g27086.t1, Aps|g27087.t1, Aps|g27857.t1, Aps|g27858.t…
OG0000415	Aps|g10688.t1, Aps|g14123.t3, Aps|g14149.t1, Aps|g14471.t2, Aps|g14472.t1, Aps|g14695.t1, Aps|g15518.t1, Aps|g15519.t1, Aps|g18780.t1, Aps|g19420.t1, Aps|g19509.t1, Aps|g19626.t1, Aps|g19678.t1, Aps|g20116.t1, Aps|g20118.t1, Aps|g20119.t1, Aps|g20136.t1, Aps|g21812.t1, Aps|g23086.t1, Aps|g24878.t1, Aps|g24896.t1, Aps|g24909.t1, Aps|g26293.t1, Aps|g27533.t1, Aps|g29298.t1, Aps|g2936.t1, Aps|g29769…
OG0000416	Aps|g1530.t1, Aps|g28170.t1, Aps|g3484.t1	Cqf|100484, Cqf|100523, Cqf|100810, Cqf|10082, Cqf|13854, Cqf|27253, Cqf|48696, Cqf|48720, Cqf|53490, Cqf|54133, Cqf|694526, Cqf|8051, Cqf|87082, Cqf|96125, Cqf|98417, Cqf|98609, Cqf|99779	Hvs|g10213.t1, Hvs|g11956.t1, Hvs|g12026.t1, Hvs|g17177.t1, Hvs|g18149.t1, Hvs|g4810.t1, Hvs|g5201.t1, Hvs|g8463.t1	Mlp|66518, Mlp|69839	Pst|15197	Uvf|g10784.t1, Uvf|g1185.t1, Uvf|g12745.t1, Uvf|g13140.t1, Uvf|g14177.t1, Uvf|g15817.t1, Uvf|g183.t1, Uvf|g184.t1, Uvf|g7557.t1
OG0000417	Aps|g21460.t1, Aps|g22027.t1, Aps|g22976.t1, Aps|g24615.t1, Aps|g24665.t2, Aps|g25050.t1, Aps|g30872.t1, Aps|g30885.t1	Cqf|100517, Cqf|100851, Cqf|101362, Cqf|664286, Cqf|665026, Cqf|665986, Cqf|70732, Cqf|91830	Hvs|g10384.t1, Hvs|g1111.t1, Hvs|g11492.t1, Hvs|g13884.t1, Hvs|g14257.t1, Hvs|g15404.t1, Hvs|g15423.t1, Hvs|g1731.t1, Hvs|g17310.t1, Hvs|g17815.t1, Hvs|g1998.t1, Hvs|g3587.t1, Hvs|g447.t1, Hvs|g4942.t1, Hvs|g5753.t1, Hvs|g5975.t1, Hvs|g7957.t1, Hvs|g8375.t1			Uvf|g15329.t1, Uvf|g16192.t1, Uvf|g17085.t1, Uvf|g4755.t1, Uvf|g8234.t1, Uvf|g9840.t1
OG0000418		Cqf|101494, Cqf|102501		Mlp|109765, Mlp|110901, Mlp|110902, Mlp|112731, Mlp|114191, Mlp|114775, Mlp|60780, Mlp|63975, Mlp|66834, Mlp|67368, Mlp|67488, Mlp|67489, Mlp|79844, Mlp|84101, Mlp|84811, Mlp|84941, Mlp|84942, Mlp|85357, Mlp|85619, Mlp|85850, Mlp|85851, Mlp|85852, Mlp|87853, Mlp|87868, Mlp|87869, Mlp|90213, Mlp|91603, Mlp|92163, Mlp|92226, Mlp|92826, Mlp|93234, Mlp|93466, Mlp|93626, Mlp|93862, Mlp|95134, Mlp|9513…
OG0000419			Hvs|g10114.t1, Hvs|g10212.t1, Hvs|g10325.t1, Hvs|g10506.t1, Hvs|g10511.t1, Hvs|g10638.t1, Hvs|g11115.t1, Hvs|g11326.t1, Hvs|g11362.t1, Hvs|g1229.t1, Hvs|g12934.t1, Hvs|g13021.t1, Hvs|g13950.t1, Hvs|g16032.t1, Hvs|g1775.t1, Hvs|g17973.t1, Hvs|g2203.t1, Hvs|g258.t1, Hvs|g2834.t1, Hvs|g2872.t1, Hvs|g324.t1, Hvs|g3394.t2, Hvs|g3799.t1, Hvs|g4144.t1, Hvs|g4922.t1, Hvs|g5196.t1, Hvs|g549.t1, Hvs|g5496.…
OG0000420				Mlp|102938, Mlp|102984, Mlp|104095, Mlp|104600, Mlp|104970, Mlp|105405, Mlp|105533, Mlp|105577, Mlp|105951, Mlp|107487, Mlp|107850, Mlp|108256, Mlp|108387, Mlp|110218, Mlp|111477, Mlp|113931, Mlp|114348, Mlp|114490, Mlp|58364, Mlp|59065, Mlp|61217, Mlp|61251, Mlp|61561, Mlp|62722, Mlp|62897, Mlp|65495, Mlp|65900, Mlp|66068, Mlp|67722, Mlp|69587, Mlp|69601, Mlp|84420, Mlp|85176, Mlp|88969, Mlp|895…
OG0000421									Msd|00212, Msd|01098, Msd|01099, Msd|01575, Msd|01960, Msd|02167, Msd|02324, Msd|03234, Msd|03235, Msd|03651, Msd|03691, Msd|03776, Msd|03778, Msd|04853, Msd|06175, Msd|06304, Msd|06318, Msd|06639, Msd|07013, Msd|07124, Msd|07147, Msd|07737, Msd|08325, Msd|08452, Msd|08544, Msd|09687, Msd|09761, Msd|10344, Msd|10358, Msd|10402, Msd|10595, Msd|10624, Msd|10979, Msd|10980, Msd|11046, Msd|11847, Msd…
OG0000422									Msd|00911, Msd|00912, Msd|02736, Msd|02789, Msd|02790, Msd|03029, Msd|03030, Msd|03073, Msd|03074, Msd|03398, Msd|03399, Msd|04240, Msd|04241, Msd|04291, Msd|04292, Msd|04973, Msd|05269, Msd|05270, Msd|05987, Msd|06869, Msd|07107, Msd|07639, Msd|07640, Msd|07813, Msd|08321, Msd|08830, Msd|08831, Msd|08832, Msd|10628, Msd|11468, Msd|11469, Msd|11621, Msd|11888, Msd|11889, Msd|12205, Msd|12206, Msd…
OG0000423	Aps|g28135.t1, Aps|g28144.t1, Aps|g28167.t1	Cqf|284390, Cqf|37757, Cqf|652096, Cqf|656049, Cqf|75289, Cqf|93957	Hvs|g1104.t1	Mlp|106246, Mlp|117123, Mlp|89021, Mlp|89561	Pst|12625, Pst|13252, Pst|7802	Uvf|g12356.t1, Uvf|g68.t1, Uvf|g8556.t1	Min|1651	Mld|2081	Msd|00629		Cmi|141127, Cmi|142691, Cmi|35211	Eyn|2468, Eyn|7264, Eyn|728		Lcr|299127, Lcr|303014, Lcr|309421, Lcr|354214	Rgr|52992	Sro|5284	Ain|247816, Ain|266989		Pan|83879, Pan|84318
OG0000424	Aps|g1062.t1, Aps|g13404.t1	Cqf|656477, Cqf|663504	Hvs|g12195.t1, Hvs|g15218.t1	Mlp|116620, Mlp|77996	Pst|3638, Pst|745	Uvf|g2865.t1, Uvf|g301.t1, Uvf|g8133.t1	Min|1844, Min|853	Mld|4236, Mld|5533	Msd|01188, Msd|08507	Cla|6338, Cla|8671	Cmi|173722, Cmi|70737	Eyn|7673, Eyn|8667	Gan|6705, Gan|7290	Lcr|309886, Lcr|313371	Rgr|32945, Rgr|39932	Sro|3352, Sro|8249	Ain|234995, Ain|299383	Mgl|1002, Mgl|3653	Pan|80264, Pan|82156
OG0000425	Aps|g18925.t1, Aps|g24235.t1, Aps|g24236.t1, Aps|g3743.t1	Cqf|35382, Cqf|668240	Hvs|g11664.t1	Mlp|109436, Mlp|27180	Pst|1539, Pst|19913	Uvf|g18040.t1, Uvf|g8339.t1	Min|1143, Min|7363	Mld|3497, Mld|4805	Msd|06823, Msd|08709	Cla|8660, Cla|9375	Cmi|185640, Cmi|208154	Eyn|425, Eyn|5022	Gan|3628, Gan|75	Lcr|290623, Lcr|313135	Rgr|30788, Rgr|31666	Sro|5835, Sro|7810	Ain|252504, Ain|264821	Mgl|211, Mgl|631	Pan|79741, Pan|81794
OG0000426	Aps|g26929.t1, Aps|g27168.t1	Cqf|50146, Cqf|660339	Hvs|g2615.t1, Hvs|g2951.t1	Mlp|41634, Mlp|73553	Pst|13717, Pst|15668, Pst|16044, Pst|16045, Pst|17490	Uvf|g2966.t1	Min|1704, Min|4880	Mld|3317, Mld|7077	Msd|00165, Msd|00840	Cla|2866, Cla|3115	Cmi|167083, Cmi|35043	Eyn|7023, Eyn|8791	Gan|4226, Gan|4231	Lcr|12428, Lcr|349224	Rgr|14353, Rgr|64995	Sro|6098, Sro|6119	Ain|234515, Ain|264918	Mgl|2192	Pan|79857, Pan|82511
OG0000427	Aps|g28294.t1	Cqf|668339, Cqf|670034	Hvs|g14823.t1		Pst|1388, Pst|5104	Uvf|g13295.t1	Min|1372, Min|6220, Min|8007	Mld|5506, Mld|6082, Mld|6136	Msd|02289, Msd|02861, Msd|07661	Cla|4489, Cla|4912, Cla|6391, Cla|7282	Cmi|174770, Cmi|198446, Cmi|210278	Eyn|6677	Gan|1561, Gan|501	Lcr|356235, Lcr|356238	Rgr|42058, Rgr|46498, Rgr|67048	Sro|4632, Sro|6148, Sro|7907	Ain|231897, Ain|265060	Mgl|1817	Pan|83542, Pan|84240
OG0000428	Aps|g24276.t1, Aps|g29108.t1	Cqf|669563, Cqf|74529	Hvs|g12231.t1, Hvs|g12535.t1, Hvs|g12792.t1, Hvs|g14169.t1, Hvs|g3617.t1, Hvs|g8568.t1, Hvs|g917.t1	Mlp|73100	Pst|12196, Pst|28	Uvf|g4401.t1, Uvf|g9727.t1	Min|1581, Min|2422	Mld|1353, Mld|2145	Msd|00540, Msd|11147	Cla|3469, Cla|3768	Cmi|149705, Cmi|177882, Cmi|34087	Eyn|3729, Eyn|7286	Gan|4248	Lcr|273315, Lcr|273318, Lcr|298190	Rgr|66436	Sro|6192	Ain|278495	Mgl|913	Pan|79366, Pan|83787
OG0000429	Aps|g3673.t1, Aps|g3679.t1	Cqf|301324	Hvs|g7869.t1	Mlp|65978	Pst|11804	Uvf|g8594.t1	Min|4332, Min|4603, Min|6858	Mld|3525, Mld|5771	Msd|03523, Msd|08288, Msd|11346	Cla|2677, Cla|5346	Cmi|111049, Cmi|153972	Eyn|5971, Eyn|6778	Gan|2726, Gan|3733, Gan|5609	Lcr|297561, Lcr|300641, Lcr|310953, Lcr|323794	Rgr|32247, Rgr|42188, Rgr|52368, Rgr|53590, Rgr|64633	Sro|2596, Sro|2636, Sro|2638	Ain|265764	Mgl|1086	Pan|80775
OG0000430	Aps|g16454.t1, Aps|g18366.t1	Cqf|654082, Cqf|656678	Hvs|g1023.t1, Hvs|g14126.t1, Hvs|g3996.t1	Mlp|42818, Mlp|79278	Pst|10131, Pst|17467	Uvf|g16144.t1, Uvf|g1952.t1	Min|2711, Min|478	Mld|104, Mld|2219	Msd|01737, Msd|05604	Cla|1216, Cla|3267	Cmi|147528, Cmi|47632	Eyn|6671	Gan|3321, Gan|3322, Gan|7023	Lcr|319797	Rgr|32163, Rgr|50888	Sro|3260, Sro|8431, Sro|8432	Ain|266690, Ain|268814	Mgl|1387, Mgl|2952	Pan|82510, Pan|83679
OG0000431	Aps|g13471.t1, Aps|g13505.t1, Aps|g6338.t1	Cqf|664222, Cqf|670188	Hvs|g460.t1, Hvs|g8295.t1	Mlp|48703, Mlp|55473, Mlp|86237	Pst|10823, Pst|9981, Pst|9982	Uvf|g14571.t1	Min|5733, Min|5876	Mld|1153, Mld|4532	Msd|05110, Msd|05291	Cla|2292, Cla|617	Cmi|168505, Cmi|169128	Eyn|1183, Eyn|1498	Gan|4769	Lcr|298840, Lcr|311530	Rgr|33664, Rgr|51255	Sro|6675, Sro|6785	Ain|268205, Ain|269096	Mgl|3420, Mgl|643	Pan|83094, Pan|84273
OG0000432	Aps|g1067.t1, Aps|g27833.t1	Cqf|39403, Cqf|61765	Hvs|g2206.t1, Hvs|g6198.t1	Mlp|42759, Mlp|88081	Pst|19206, Pst|4823, Pst|668	Uvf|g11565.t1, Uvf|g560.t1	Min|2128, Min|7046	Mld|1310, Mld|3708	Msd|04043, Msd|08077	Cla|5805, Cla|6784	Cmi|85505, Cmi|87335	Eyn|8119, Eyn|8267	Gan|1181, Gan|6613	Lcr|284745, Lcr|350347	Rgr|39784, Rgr|48520	Sro|2635, Sro|8331	Ain|245325, Ain|269717	Mgl|378, Mgl|3850	Pan|82143, Pan|83127
OG0000433		Cqf|697325		Mlp|64180, Mlp|86602, Mlp|87717, Mlp|89491, Mlp|92772, Mlp|94792	Pst|100, Pst|10790, Pst|10806, Pst|12949, Pst|13305, Pst|15522, Pst|16914, Pst|18134, Pst|18869, Pst|18870, Pst|18871, Pst|19971, Pst|19972, Pst|40, Pst|4327, Pst|5580, Pst|5917, Pst|8730, Pst|9725	Uvf|g4024.t1	Min|3853	Mld|7813	Msd|07087	Cla|3484	Cmi|172634	Eyn|6155	Gan|2315	Lcr|184746	Rgr|54311	Sro|4107	Ain|195425	Mgl|2388
OG0000434	Aps|g10612.t2, Aps|g10911.t1, Aps|g16591.t1, Aps|g16877.t1, Aps|g20588.t1, Aps|g21394.t1, Aps|g21598.t1, Aps|g25815.t1, Aps|g26039.t1, Aps|g26840.t1, Aps|g5684.t1, Aps|g5685.t1, Aps|g6535.t1	Cqf|12656, Cqf|137231, Cqf|96464, Cqf|99466	Hvs|g3181.t1, Hvs|g3556.t1, Hvs|g3557.t1, Hvs|g3698.t1, Hvs|g4130.t2, Hvs|g5754.t1, Hvs|g9385.t1	Mlp|104553, Mlp|106982, Mlp|106983, Mlp|113383, Mlp|58735	Pst|10766, Pst|11938, Pst|12090, Pst|17174	Uvf|g10866.t2, Uvf|g13379.t1, Uvf|g18377.t1, Uvf|g7439.t1, Uvf|g9837.t1										Sro|3388
OG0000435	Aps|g10166.t1, Aps|g10957.t1, Aps|g11197.t1, Aps|g11198.t1, Aps|g11210.t1, Aps|g11212.t1, Aps|g11223.t1, Aps|g11410.t1, Aps|g1250.t1, Aps|g13341.t1, Aps|g1343.t1, Aps|g15133.t1, Aps|g15337.t1, Aps|g16112.t1, Aps|g17634.t1, Aps|g20074.t1, Aps|g20171.t1, Aps|g20600.t1, Aps|g22335.t1, Aps|g22510.t1, Aps|g24510.t1, Aps|g24516.t1, Aps|g24745.t1, Aps|g2582.t1, Aps|g26452.t1, Aps|g26455.t1, Aps|g26456.t…					Uvf|g15897.t1
OG0000436	Aps|g1145.t1				Pst|10340, Pst|10675, Pst|11352, Pst|11353, Pst|12261, Pst|13995, Pst|1498, Pst|16774, Pst|16935, Pst|17335, Pst|17678, Pst|18214, Pst|20161, Pst|20275, Pst|20379, Pst|2540, Pst|3108, Pst|3127, Pst|3816, Pst|4330, Pst|4563, Pst|5475, Pst|5476, Pst|5703, Pst|6034, Pst|609, Pst|776, Pst|950	Uvf|g12630.t1, Uvf|g12840.t1, Uvf|g13598.t1, Uvf|g14057.t1, Uvf|g14645.t1, Uvf|g14822.t1, Uvf|g15683.t1, Uvf|g2237.t1, Uvf|g3266.t1, Uvf|g6293.t1
OG0000437		Cqf|102357, Cqf|13953, Cqf|14451, Cqf|16874, Cqf|17232, Cqf|23407, Cqf|23894, Cqf|26242, Cqf|34831, Cqf|35613, Cqf|35707, Cqf|36055, Cqf|36932, Cqf|38397, Cqf|38611, Cqf|39427, Cqf|42715, Cqf|43302, Cqf|45709, Cqf|45837, Cqf|48319, Cqf|50505, Cqf|51474, Cqf|51479, Cqf|55407, Cqf|61614, Cqf|688866, Cqf|692746, Cqf|77313, Cqf|89778, Cqf|90939, Cqf|9746		Mlp|93537	Pst|11419, Pst|12482, Pst|20442, Pst|2792, Pst|4052, Pst|8432
OG0000438			Hvs|g10392.t1, Hvs|g1055.t1, Hvs|g10796.t1, Hvs|g10917.t1, Hvs|g11301.t1, Hvs|g11383.t1, Hvs|g11428.t1, Hvs|g11948.t1, Hvs|g12261.t1, Hvs|g13157.t1, Hvs|g13570.t1, Hvs|g13819.t1, Hvs|g14049.t1, Hvs|g14275.t1, Hvs|g15724.t1, Hvs|g16696.t1, Hvs|g168.t1, Hvs|g17339.t1, Hvs|g1933.t1, Hvs|g239.t1, Hvs|g2460.t1, Hvs|g3342.t1, Hvs|g4010.t1, Hvs|g4072.t1, Hvs|g4601.t1, Hvs|g4644.t1, Hvs|g4645.t1, Hvs|g52…
OG0000439				Mlp|103099, Mlp|103933, Mlp|104051, Mlp|105018, Mlp|107349, Mlp|109764, Mlp|113463, Mlp|114021, Mlp|114186, Mlp|114278, Mlp|114747, Mlp|117730, Mlp|58506, Mlp|58929, Mlp|60018, Mlp|61049, Mlp|63736, Mlp|64177, Mlp|65514, Mlp|66378, Mlp|68003, Mlp|68036, Mlp|68902, Mlp|69115, Mlp|69174, Mlp|70314, Mlp|71812, Mlp|73283, Mlp|76032, Mlp|84827, Mlp|86084, Mlp|86342, Mlp|87180, Mlp|88063, Mlp|89131, Ml…
OG0000440									Msd|00356, Msd|01152, Msd|01248, Msd|01301, Msd|01318, Msd|01573, Msd|01928, Msd|02353, Msd|02360, Msd|02737, Msd|03024, Msd|03308, Msd|03605, Msd|03749, Msd|04086, Msd|04248, Msd|04529, Msd|04656, Msd|05912, Msd|05948, Msd|05985, Msd|06461, Msd|06474, Msd|06510, Msd|07478, Msd|08299, Msd|08740, Msd|09477, Msd|10245, Msd|10327, Msd|10409, Msd|10607, Msd|10811, Msd|11364, Msd|11477, Msd|12097, Msd…
OG0000441					Pst|10115, Pst|10595, Pst|11048, Pst|11241, Pst|11733, Pst|11734, Pst|11754, Pst|11877, Pst|11907, Pst|13747, Pst|13796, Pst|13797, Pst|14388, Pst|15265, Pst|16564, Pst|16592, Pst|16784, Pst|16875, Pst|16937, Pst|17167, Pst|17772, Pst|18712, Pst|19215, Pst|2320, Pst|2440, Pst|3147, Pst|3167, Pst|4168, Pst|5081, Pst|6944, Pst|7234, Pst|726, Pst|779, Pst|844, Pst|846, Pst|8636, Pst|9414, Pst|9543, …
OG0000442					Pst|12521, Pst|15649, Pst|9412	Uvf|g1001.t1, Uvf|g10058.t1, Uvf|g11127.t1, Uvf|g11995.t1, Uvf|g12494.t1, Uvf|g12820.t1, Uvf|g13243.t1, Uvf|g13267.t2, Uvf|g14121.t1, Uvf|g14374.t1, Uvf|g14878.t1, Uvf|g14924.t1, Uvf|g15467.t1, Uvf|g1596.t1, Uvf|g16414.t1, Uvf|g16771.t1, Uvf|g17113.t1, Uvf|g17462.t1, Uvf|g17589.t1, Uvf|g17711.t1, Uvf|g2429.t1, Uvf|g2620.t1, Uvf|g3355.t1, Uvf|g3461.t1, Uvf|g3595.t1, Uvf|g4198.t1, Uvf|g5566.t1, Uvf…
OG0000443					Pst|12617, Pst|15653, Pst|20371, Pst|20372	Uvf|g10113.t1, Uvf|g10590.t1, Uvf|g11078.t1, Uvf|g11128.t1, Uvf|g11570.t1, Uvf|g13035.t1, Uvf|g13073.t4, Uvf|g14663.t1, Uvf|g15126.t1, Uvf|g15549.t2, Uvf|g16707.t1, Uvf|g16811.t1, Uvf|g17054.t1, Uvf|g17134.t2, Uvf|g17211.t2, Uvf|g17778.t1, Uvf|g2369.t1, Uvf|g2700.t1, Uvf|g3080.t1, Uvf|g3622.t1, Uvf|g399.t1, Uvf|g4213.t1, Uvf|g4862.t1, Uvf|g4956.t1, Uvf|g6404.t1, Uvf|g6878.t1, Uvf|g7593.t1, Uvf|g7…
OG0000444					Pst|15396, Pst|16705	Uvf|g10714.t1, Uvf|g10813.t1, Uvf|g10930.t1, Uvf|g11218.t1, Uvf|g1195.t1, Uvf|g12000.t1, Uvf|g1224.t1, Uvf|g12496.t1, Uvf|g13016.t1, Uvf|g13103.t1, Uvf|g13868.t1, Uvf|g14050.t3, Uvf|g14406.t1, Uvf|g15263.t1, Uvf|g16075.t1, Uvf|g17003.t1, Uvf|g17074.t1, Uvf|g17325.t1, Uvf|g17514.t1, Uvf|g1924.t1, Uvf|g2371.t1, Uvf|g2423.t1, Uvf|g2682.t1, Uvf|g270.t1, Uvf|g3348.t1, Uvf|g3399.t1, Uvf|g4908.t1, Uvf|g…
OG0000445			Hvs|g13215.t1	Mlp|103477	Pst|19733, Pst|2336, Pst|935, Pst|936	Uvf|g16506.t1	Min|4960, Min|5580	Mld|5822, Mld|902	Msd|00950	Cla|50, Cla|5382, Cla|8487	Cmi|139739, Cmi|152001, Cmi|15839, Cmi|97347	Eyn|3141, Eyn|406, Eyn|4733, Eyn|7997	Gan|4668, Gan|5143	Lcr|282803, Lcr|310858, Lcr|356175	Rgr|24058, Rgr|42983	Sro|133, Sro|6911	Ain|158433, Ain|246488	Mgl|1407	Pan|78785, Pan|79430, Pan|83937
OG0000446	Aps|g1254.t1, Aps|g12573.t1, Aps|g16837.t1, Aps|g16846.t1, Aps|g20607.t1, Aps|g22243.t1, Aps|g22330.t1, Aps|g22331.t1, Aps|g26844.t1, Aps|g26859.t1, Aps|g28630.t1, Aps|g31029.t1, Aps|g4612.t1, Aps|g6762.t1, Aps|g7688.t1, Aps|g7689.t1, Aps|g7822.t1, Aps|g8666.t1, Aps|g9083.t1	Cqf|82786	Hvs|g3763.t1	Mlp|86917	Pst|14570, Pst|14575	Uvf|g4113.t1	Min|4108	Mld|2864	Msd|09489	Cla|6273	Cmi|182265, Cmi|190969	Eyn|7894	Gan|920		Rgr|13664	Sro|5648	Ain|263598	Mgl|3938	Pan|83589
OG0000447	Aps|g14282.t1, Aps|g9999.t1	Cqf|133852, Cqf|78932	Hvs|g14633.t1, Hvs|g16627.t1	Mlp|117271, Mlp|88491	Pst|15930, Pst|5864	Uvf|g16339.t1, Uvf|g9109.t1	Min|1114, Min|8051	Mld|3110, Mld|7444	Msd|08671, Msd|11424	Cla|4642, Cla|8768	Cmi|208051, Cmi|210591	Eyn|2054, Eyn|4901	Gan|355, Gan|7802	Lcr|258874, Lcr|265058	Rgr|18277, Rgr|55511	Sro|7640, Sro|807	Ain|233340, Ain|28299	Mgl|3510, Mgl|3903	Pan|79146, Pan|81924
OG0000448	Aps|g1515.t1	Cqf|66289	Hvs|g10063.t1, Hvs|g10828.t1, Hvs|g13227.t1, Hvs|g13520.t1, Hvs|g14062.t1, Hvs|g16772.t1, Hvs|g1700.t1, Hvs|g17828.t1, Hvs|g18205.t1, Hvs|g2335.t1, Hvs|g3466.t1, Hvs|g4728.t1, Hvs|g5288.t1, Hvs|g6053.t1, Hvs|g80.t1, Hvs|g8656.t1, Hvs|g9173.t1, Hvs|g9503.t1	Mlp|41913	Pst|155, Pst|156, Pst|18371, Pst|18372	Uvf|g2343.t1	Min|2435	Mld|1365	Msd|11160	Cla|5264	Cmi|172362		Gan|3788	Lcr|303068	Rgr|37783	Sro|1322	Ain|265124	Mgl|639	Pan|83799
OG0000449	Aps|g2811.t1, Aps|g31248.t1, Aps|g5193.t1	Cqf|660242, Cqf|83136	Hvs|g13154.t1, Hvs|g14392.t1	Mlp|77108, Mlp|84480	Pst|12728, Pst|16809, Pst|5514	Uvf|g12483.t1, Uvf|g3970.t1	Min|191	Mld|7645	Msd|07765	Cla|387, Cla|393, Cla|727		Eyn|7729	Gan|5616	Lcr|284269, Lcr|319601	Rgr|48968, Rgr|55154	Sro|1236, Sro|3819	Ain|228135, Ain|239553, Ain|267278	Mgl|1313, Mgl|2462, Mgl|3748, Mgl|3749	Pan|78588, Pan|81771, Pan|83088
OG0000450	Aps|g26071.t1, Aps|g29576.t1	Cqf|652283		Mlp|40738	Pst|18036	Uvf|g6448.t1	Min|5805	Mld|4602, Mld|4603	Msd|05189	Cla|3319, Cla|3446, Cla|4634, Cla|6731, Cla|8788, Cla|8790	Cmi|152729, Cmi|210761	Eyn|4811	Gan|4672, Gan|4730	Lcr|274281, Lcr|279823, Lcr|280377, Lcr|287687, Lcr|292142, Lcr|298831, Lcr|352268	Rgr|33738, Rgr|33922, Rgr|45264, Rgr|51317	Sro|1123, Sro|426, Sro|6474, Sro|6855	Ain|228640		Pan|81675
OG0000451	Aps|g10653.t1, Aps|g10654.t2, Aps|g10657.t1, Aps|g10658.t1, Aps|g10659.t1, Aps|g10740.t1, Aps|g11492.t1, Aps|g12706.t1, Aps|g14536.t1, Aps|g19046.t1, Aps|g19047.t1, Aps|g22136.t1, Aps|g22137.t1, Aps|g22138.t1, Aps|g26640.t1, Aps|g26641.t1, Aps|g26832.t1, Aps|g26833.t1, Aps|g9722.t1	Cqf|51836	Hvs|g8618.t1	Mlp|77821	Pst|12528, Pst|12529	Uvf|g6684.t1	Min|5545	Mld|866	Msd|11961	Cla|1628	Cmi|54320	Eyn|1356	Gan|4464	Lcr|297258	Rgr|56056	Sro|7101	Ain|279246	Mgl|871	Pan|81443
OG0000452	Aps|g6967.t1	Cqf|32511, Cqf|42402, Cqf|75355	Hvs|g15491.t1, Hvs|g16274.t2, Hvs|g17179.t1, Hvs|g3174.t1, Hvs|g3539.t1, Hvs|g7759.t1	Mlp|32104, Mlp|74108	Pst|17005, Pst|730	Uvf|g12294.t1	Min|1817, Min|7658	Mld|2027, Mld|4270	Msd|02514, Msd|08559		Cmi|54936	Eyn|1457	Gan|2569, Gan|3583	Lcr|270815, Lcr|308510	Rgr|55180, Rgr|65567	Sro|2146, Sro|3996	Ain|230922, Ain|261026	Mgl|165, Mgl|316	Pan|80388, Pan|84023, Pan|84867
OG0000453	Aps|g10978.t1, Aps|g26062.t1	Cqf|109566, Cqf|659643	Hvs|g3507.t1, Hvs|g6355.t1	Mlp|34066, Mlp|42252	Pst|5090, Pst|9529, Pst|9530	Uvf|g8864.t1, Uvf|g9257.t1	Min|1226, Min|1360	Mld|4887, Mld|6126	Msd|07481, Msd|07647	Cla|4557, Cla|4779	Cmi|139699, Cmi|80385	Eyn|5160, Eyn|5537	Gan|305, Gan|324	Lcr|280160, Lcr|303310	Rgr|55795, Rgr|55843	Sro|7618, Sro|7653	Ain|232305, Ain|268056	Mgl|1196	Pan|81106, Pan|81118
OG0000454	Aps|g13483.t1, Aps|g13794.t1, Aps|g13795.t1, Aps|g14864.t1, Aps|g14865.t1, Aps|g18212.t1, Aps|g18213.t1, Aps|g19549.t1, Aps|g198.t1, Aps|g199.t1, Aps|g20254.t1, Aps|g2072.t1, Aps|g22661.t1, Aps|g22662.t2, Aps|g23016.t1, Aps|g23017.t1, Aps|g25291.t1, Aps|g25292.t1, Aps|g26381.t1, Aps|g26382.t1, Aps|g26688.t1, Aps|g26717.t1, Aps|g27753.t1, Aps|g27754.t1, Aps|g27804.t1, Aps|g27805.t1, Aps|g28379.t1,…
OG0000455	Aps|g10039.t1, Aps|g11980.t1, Aps|g12133.t1, Aps|g12390.t1, Aps|g13332.t1, Aps|g1386.t1, Aps|g14781.t1, Aps|g16569.t1, Aps|g16863.t1, Aps|g17235.t1, Aps|g17506.t1, Aps|g17652.t1, Aps|g18169.t1, Aps|g1910.t1, Aps|g1949.t1, Aps|g19719.t1, Aps|g19998.t1, Aps|g20388.t1, Aps|g20420.t1, Aps|g21068.t1, Aps|g22349.t1, Aps|g2353.t1, Aps|g24423.t1, Aps|g25697.t1, Aps|g29558.t1, Aps|g29757.t1, Aps|g29917.t1…
OG0000456	Aps|g10587.t1, Aps|g10926.t1, Aps|g1163.t1, Aps|g1205.t1, Aps|g13904.t1, Aps|g15265.t1, Aps|g16311.t1, Aps|g16312.t1, Aps|g16465.t1, Aps|g18284.t1, Aps|g19378.t1, Aps|g1965.t1, Aps|g19705.t1, Aps|g19710.t1, Aps|g19962.t2, Aps|g2056.t1, Aps|g21208.t1, Aps|g21362.t1, Aps|g23554.t1, Aps|g24428.t1, Aps|g24429.t1, Aps|g24448.t1, Aps|g24761.t1, Aps|g24993.t1, Aps|g26492.t1, Aps|g27478.t1, Aps|g28837.t1…
OG0000457	Aps|g18643.t1, Aps|g4855.t1, Aps|g6559.t1, Aps|g6560.t1	Cqf|61327, Cqf|658623, Cqf|672043, Cqf|93806	Hvs|g11261.t1, Hvs|g17605.t1, Hvs|g7402.t1	Mlp|43541, Mlp|63694, Mlp|70910, Mlp|85169, Mlp|95496, Mlp|95564	Pst|17340, Pst|7213, Pst|724	Uvf|g15496.t1, Uvf|g4029.t1, Uvf|g4515.t3, Uvf|g6752.t1	Min|3436, Min|6184			Cla|2285, Cla|4486		Eyn|349, Eyn|3569	Gan|4406, Gan|5640	Lcr|275515, Lcr|331812	Rgr|42164, Rgr|8219	Sro|1806, Sro|4718
OG0000458	Aps|g14650.t1, Aps|g14651.t1, Aps|g24073.t1	Cqf|133191, Cqf|650734, Cqf|715707	Hvs|g13649.t1, Hvs|g15465.t1, Hvs|g15720.t1, Hvs|g7611.t1	Mlp|57043, Mlp|77876	Pst|12572, Pst|12573, Pst|15184, Pst|18407, Pst|1914	Uvf|g17633.t1, Uvf|g2102.t1	Min|420	Mld|45	Msd|01800	Cla|6314, Cla|6315, Cla|7497, Cla|7636	Cmi|193370, Cmi|193371, Cmi|196645	Eyn|3712, Eyn|3713, Eyn|5521, Eyn|8802	Gan|7115	Lcr|299725, Lcr|308942	Rgr|50508	Sro|2778
OG0000459	Aps|g1801.t1				Pst|1014, Pst|1026, Pst|10780, Pst|10993, Pst|11822, Pst|1244, Pst|1311, Pst|13958, Pst|14338, Pst|14345, Pst|14355, Pst|1478, Pst|15987, Pst|15988, Pst|16927, Pst|16997, Pst|18153, Pst|18158, Pst|18608, Pst|19551, Pst|1981, Pst|20238, Pst|2675, Pst|3148, Pst|4337, Pst|5668, Pst|617, Pst|6235, Pst|6711, Pst|6713, Pst|7334, Pst|8182, Pst|8933, Pst|9349, Pst|9408, Pst|9691, Pst|9792
OG0000460	Aps|g15577.t2	Cqf|651989, Cqf|656054	Hvs|g14627.t1, Hvs|g16999.t1, Hvs|g3826.t1	Mlp|117134, Mlp|92362	Pst|12348, Pst|12349, Pst|12350, Pst|12351, Pst|18559, Pst|18560, Pst|533, Pst|7843	Uvf|g10726.t1, Uvf|g3844.t1	Min|230, Min|7872	Mld|6680, Mld|6681, Mld|6682, Mld|7310	Msd|02105, Msd|07864	Cla|8861	Cmi|170324, Cmi|170326	Eyn|107, Eyn|108, Eyn|109, Eyn|1945, Eyn|1964, Eyn|7228, Eyn|7231		Lcr|304158	Rgr|54568
OG0000461		Cqf|100715, Cqf|100762, Cqf|101386, Cqf|101701, Cqf|101889, Cqf|101945, Cqf|102148, Cqf|102172, Cqf|102319, Cqf|102652, Cqf|109277, Cqf|111020, Cqf|20307, Cqf|20389, Cqf|20864, Cqf|55198, Cqf|688231, Cqf|708973, Cqf|87296, Cqf|87380, Cqf|87508, Cqf|87851, Cqf|88396, Cqf|88613, Cqf|88978, Cqf|90387, Cqf|91182, Cqf|92400, Cqf|92811, Cqf|93261, Cqf|93266, Cqf|94713, Cqf|95559, Cqf|97289, Cqf|98645, …
OG0000462													Gan|7761	Lcr|18257, Lcr|18677, Lcr|18680, Lcr|192229, Lcr|211731, Lcr|300866, Lcr|303250, Lcr|303263, Lcr|303281, Lcr|303282, Lcr|303734, Lcr|303782, Lcr|303793, Lcr|303808, Lcr|303810, Lcr|303834, Lcr|309689, Lcr|309703, Lcr|309710, Lcr|309713, Lcr|311538, Lcr|313699, Lcr|329672, Lcr|329678, Lcr|329682, Lcr|329689, Lcr|331385, Lcr|331434, Lcr|331462, Lcr|352185, Lcr|352223, Lcr|352240, Lcr|355513, Lcr|62…
OG0000463			Hvs|g18075.t1, Hvs|g8951.t1			Uvf|g11204.t1			Msd|01980, Msd|01985, Msd|02006, Msd|03640, Msd|03784, Msd|04104, Msd|04420, Msd|04886, Msd|04887, Msd|05020, Msd|05822, Msd|05824, Msd|08032, Msd|08773, Msd|08806, Msd|08841, Msd|09047, Msd|10057, Msd|10095, Msd|10477, Msd|10765, Msd|11026, Msd|11951, Msd|12149, Msd|12152, Msd|12348, Msd|12604, Msd|12668, Msd|12800, Msd|12844, Msd|12880, Msd|12990, Msd|12992, Msd|13364, Msd|13436
OG0000464			Hvs|g10031.t1, Hvs|g10499.t1, Hvs|g10729.t1, Hvs|g10787.t1, Hvs|g1132.t1, Hvs|g11589.t1, Hvs|g11965.t1, Hvs|g12286.t1, Hvs|g12476.t1, Hvs|g13513.t1, Hvs|g13772.t1, Hvs|g14335.t2, Hvs|g14561.t1, Hvs|g149.t2, Hvs|g15488.t1, Hvs|g15788.t1, Hvs|g15996.t1, Hvs|g16094.t1, Hvs|g16389.t1, Hvs|g1673.t1, Hvs|g1723.t1, Hvs|g17791.t1, Hvs|g1945.t1, Hvs|g2791.t1, Hvs|g3222.t1, Hvs|g3457.t1, Hvs|g3797.t1, Hvs|…
OG0000465					Pst|19865		Min|7325	Mld|1722, Mld|6655	Msd|00419, Msd|00624, Msd|00855, Msd|00948, Msd|02084, Msd|02142, Msd|02168, Msd|02174, Msd|02588, Msd|03980, Msd|04186, Msd|04889, Msd|05459, Msd|06169, Msd|06375, Msd|06384, Msd|06556, Msd|06810, Msd|07501, Msd|07897, Msd|07898, Msd|08461, Msd|09058, Msd|10226, Msd|10429, Msd|10615, Msd|11072, Msd|11101, Msd|11134, Msd|11710, Msd|11907, Msd|12698, Msd|13157, Msd|13233
OG0000466				Mlp|101522, Mlp|103385, Mlp|104369, Mlp|104601, Mlp|106015, Mlp|110587, Mlp|114088, Mlp|58310, Mlp|60613, Mlp|63571, Mlp|65072, Mlp|65780, Mlp|67839, Mlp|69632, Mlp|70077, Mlp|70373, Mlp|84300, Mlp|84731, Mlp|85321, Mlp|85606, Mlp|86270, Mlp|86701, Mlp|87010, Mlp|87019, Mlp|87623, Mlp|87709, Mlp|88272, Mlp|88775, Mlp|89578, Mlp|90021, Mlp|90730, Mlp|92026, Mlp|92457, Mlp|93638, Mlp|93847, Mlp|950…
OG0000467				Mlp|105377, Mlp|106271, Mlp|107612, Mlp|108363, Mlp|108930, Mlp|108937, Mlp|109683, Mlp|109728, Mlp|113763, Mlp|30091, Mlp|30138, Mlp|30153, Mlp|30159, Mlp|30168, Mlp|30944, Mlp|33473, Mlp|36530, Mlp|53163, Mlp|58945, Mlp|58946, Mlp|60479, Mlp|62191, Mlp|62621, Mlp|64152, Mlp|64153, Mlp|65053, Mlp|65843, Mlp|65846, Mlp|65847, Mlp|67670, Mlp|67671, Mlp|69094, Mlp|69855, Mlp|69856, Mlp|70524, Mlp|8…
OG0000468					Pst|10161, Pst|10410, Pst|10526, Pst|10528, Pst|11954, Pst|12099, Pst|1445, Pst|14729, Pst|14917, Pst|15722, Pst|16531, Pst|19563, Pst|19565, Pst|19566, Pst|19567, Pst|19568, Pst|19569, Pst|19576, Pst|19577, Pst|20251, Pst|2068, Pst|2403, Pst|25, Pst|2575, Pst|2902, Pst|6306, Pst|6307, Pst|7980, Pst|8494, Pst|8506, Pst|8659, Pst|8660, Pst|8661, Pst|8663, Pst|8664, Pst|8666, Pst|9166, Pst|9526
OG0000469						Uvf|g10880.t1, Uvf|g1171.t1, Uvf|g12085.t1, Uvf|g12757.t1, Uvf|g13917.t1, Uvf|g14668.t1, Uvf|g14669.t1, Uvf|g15015.t1, Uvf|g15056.t1, Uvf|g15526.t1, Uvf|g15734.t1, Uvf|g16673.t1, Uvf|g17997.t1, Uvf|g18154.t1, Uvf|g18438.t1, Uvf|g18445.t1, Uvf|g2426.t1, Uvf|g2579.t1, Uvf|g2584.t1, Uvf|g2616.t1, Uvf|g2650.t1, Uvf|g3262.t1, Uvf|g3577.t1, Uvf|g3833.t1, Uvf|g4578.t1, Uvf|g4720.t1, Uvf|g4748.t1, Uvf|g5…
OG0000470	Aps|g16488.t1, Aps|g18924.t1	Cqf|100339, Cqf|656622	Hvs|g5823.t1, Hvs|g9534.t1	Mlp|47739, Mlp|50777	Pst|10917, Pst|1591	Uvf|g17490.t1, Uvf|g3021.t1	Min|4383, Min|8124	Mld|3453, Mld|3912	Msd|03408, Msd|11810	Cla|6978	Cmi|154567, Cmi|77861	Eyn|1844, Eyn|8394	Gan|2931, Gan|7807	Lcr|301421, Lcr|309428	Rgr|46472, Rgr|64851	Sro|5511, Sro|828	Ain|242983, Ain|263471	Mgl|2810, Mgl|3947	Pan|82932, Pan|83640
OG0000471	Aps|g14539.t1, Aps|g26364.t1	Cqf|663399, Cqf|68388	Hvs|g16719.t1, Hvs|g3421.t1, Hvs|g6512.t1	Mlp|37102, Mlp|73536	Pst|12525, Pst|20096	Uvf|g4705.t1	Min|5043, Min|7889	Mld|7329, Mld|7680	Msd|02074, Msd|11721	Cla|3346, Cla|5208	Cmi|170577	Eyn|1577, Eyn|3875	Gan|500, Gan|6261	Lcr|307874, Lcr|309620	Rgr|48859, Rgr|54840	Sro|7325, Sro|768	Ain|270545, Ain|277051	Mgl|135, Mgl|2279	Pan|81495, Pan|81529
OG0000472	Aps|g29189.t1, Aps|g29190.t1	Cqf|652072, Cqf|665908	Hvs|g10351.t1, Hvs|g16392.t1, Hvs|g4394.t2, Hvs|g717.t1, Hvs|g8005.t1, Hvs|g8542.t1	Mlp|112431, Mlp|71852, Mlp|72337	Pst|10915, Pst|15165, Pst|15166, Pst|16533, Pst|3338, Pst|8813	Uvf|g10280.t1, Uvf|g574.t1, Uvf|g7446.t1	Min|2717	Mld|2214	Msd|05590	Cla|917	Cmi|31016	Eyn|6831, Eyn|7638	Gan|3438	Lcr|354037	Rgr|55281	Sro|8565	Ain|248207, Ain|267493	Mgl|691	Pan|83026
OG0000473	Aps|g30172.t1, Aps|g7416.t1	Cqf|48436, Cqf|680248	Hvs|g9031.t1	Mlp|43958, Mlp|74912	Pst|5957, Pst|9478	Uvf|g11763.t1, Uvf|g17368.t1	Min|2629, Min|6738	Mld|2296, Mld|5363	Msd|05697, Msd|08995	Cla|5800, Cla|694	Cmi|161713, Cmi|174468	Eyn|6477, Eyn|8083	Gan|1180, Gan|3244	Lcr|275820, Lcr|310644	Rgr|152, Rgr|36776	Sro|1926, Sro|4006	Ain|239085, Ain|32915	Mgl|3821, Mgl|386	Pan|79129, Pan|84138
OG0000474	Aps|g27545.t1	Cqf|651925, Cqf|652021	Hvs|g1451.t1, Hvs|g293.t1	Mlp|57836, Mlp|72433	Pst|10236, Pst|10260, Pst|7118, Pst|7119		Min|4710, Min|6822	Mld|1426, Mld|5718	Msd|09730, Msd|11602	Cla|5070, Cla|5379	Cmi|154366, Cmi|195895	Eyn|2077, Eyn|6403	Gan|2838, Gan|5168	Lcr|251175, Lcr|300420	Rgr|30960, Rgr|65119	Sro|1993, Sro|2332	Ain|274186, Ain|37566	Mgl|2968, Mgl|4042	Pan|80250, Pan|82067
OG0000475	Aps|g21707.t1	Cqf|669572, Cqf|80557	Hvs|g16941.t1	Mlp|60758, Mlp|73094	Pst|14944, Pst|14945		Min|362	Mld|6561	Msd|08014	Cla|1737, Cla|9131	Cmi|196905, Cmi|2672, Cmi|76961	Eyn|3343, Eyn|3843, Eyn|8186	Gan|6874	Lcr|298977, Lcr|306495	Rgr|40958, Rgr|41497, Rgr|51504	Sro|1730, Sro|1740, Sro|2978, Sro|6546	Ain|226971, Ain|256144, Ain|265412	Mgl|1755, Mgl|2121, Mgl|2360	Pan|81995, Pan|84123
OG0000476	Aps|g11055.t1, Aps|g17421.t1	Cqf|672193, Cqf|724392	Hvs|g15132.t1, Hvs|g7055.t1	Mlp|48093, Mlp|86635	Pst|14653, Pst|6925	Uvf|g908.t1	Min|3185, Min|3407	Mld|1600, Mld|6808	Msd|05861, Msd|06125	Cla|7572, Cla|7779	Cmi|168358, Cmi|42405	Eyn|2433, Eyn|2696	Gan|5621, Gan|5976	Lcr|261949, Lcr|284315	Rgr|18889, Rgr|40158	Sro|1524, Sro|1813	Ain|238625, Ain|240875	Mgl|1598, Mgl|375	Pan|79050, Pan|79454
OG0000477	Aps|g13970.t1	Cqf|137269, Cqf|320983	Hvs|g15188.t1, Hvs|g3299.t2, Hvs|g9406.t1	Mlp|45416, Mlp|49002	Pst|12647, Pst|17748	Uvf|g16528.t1, Uvf|g17834.t1	Min|1470, Min|1477	Mld|979, Mld|980, Mld|985	Msd|00402, Msd|00409	Cla|6871, Cla|6872	Cmi|193360, Cmi|32101	Eyn|8781, Eyn|8782	Gan|5062, Gan|5308, Gan|5312	Lcr|281709, Lcr|307247	Rgr|25495, Rgr|8755	Sro|588, Sro|67	Ain|61894	Mgl|4144	Pan|83149
OG0000478	Aps|g14748.t1, Aps|g15317.t1	Cqf|44674, Cqf|663479	Hvs|g11688.t1, Hvs|g11760.t1	Mlp|117483, Mlp|43221, Mlp|70325	Pst|12605, Pst|12795	Uvf|g13366.t1, Uvf|g17355.t1	Min|368, Min|369	Mld|6555	Msd|08024	Cla|1435, Cla|5989	Cmi|164776, Cmi|3137	Eyn|3100, Eyn|3105	Gan|7005, Gan|7114	Lcr|299734, Lcr|306134	Rgr|23540, Rgr|50509	Sro|2725, Sro|3290	Ain|238796, Ain|280866	Mgl|1207, Mgl|4049	Pan|79775, Pan|83514
OG0000479	Aps|g21919.t1, Aps|g275.t1	Cqf|43233, Cqf|656269	Hvs|g13245.t1, Hvs|g17413.t1, Hvs|g8543.t1	Mlp|55242, Mlp|70752	Pst|18556, Pst|19995	Uvf|g1046.t1, Uvf|g7407.t1	Min|5936	Mld|1207, Mld|654	Msd|03205, Msd|05371	Cla|1167, Cla|7231	Cmi|146658, Cmi|159367	Eyn|765, Eyn|7764	Gan|4759, Gan|947	Lcr|299005	Rgr|26190, Rgr|33607	Sro|5392, Sro|6752	Ain|227673, Ain|230731	Mgl|1798, Mgl|549	Pan|80936, Pan|81441
OG0000480	Aps|g12808.t1, Aps|g23561.t1, Aps|g23568.t1	Cqf|659532, Cqf|661478	Hvs|g15029.t1	Mlp|27327	Pst|1401, Pst|4124, Pst|420	Uvf|g1562.t1	Min|1724, Min|3787	Mld|1962, Mld|7049	Msd|00197, Msd|07172	Cla|3384, Cla|6797	Cmi|197317, Cmi|30501	Eyn|5705, Eyn|6589	Gan|2288, Gan|4054	Lcr|294484, Lcr|298118	Rgr|36306, Rgr|54347	Sro|4023, Sro|6152	Ain|241542, Ain|285193	Mgl|179, Mgl|207	Pan|79731, Pan|80224
OG0000481							Min|2414, Min|6287	Mld|4424	Msd|02778	Cla|1950, Cla|1951, Cla|1954, Cla|2885, Cla|3235, Cla|4148, Cla|6034, Cla|7083, Cla|8260, Cla|9393	Cmi|174119, Cmi|210604	Eyn|1893, Eyn|5596, Eyn|6688, Eyn|732	Gan|1411, Gan|6347	Lcr|284774, Lcr|298685, Lcr|329955, Lcr|331524	Rgr|50863, Rgr|55049	Sro|3713, Sro|7934	Ain|266296, Ain|301677, Ain|302267, Ain|303666, Ain|304801		Pan|79511, Pan|79561
OG0000482							Min|6383	Mld|4311	Msd|02635	Cla|2462, Cla|2536, Cla|2982, Cla|3233, Cla|3765, Cla|6636, Cla|7683, Cla|7803	Cmi|164636, Cmi|191939, Cmi|208251	Eyn|5671, Eyn|5849, Eyn|7702	Gan|1515, Gan|5381, Gan|5969	Lcr|275326, Lcr|284067, Lcr|299270, Lcr|343209	Rgr|22984, Rgr|32528, Rgr|36508	Sro|5761	Ain|175167, Ain|232540, Ain|269423	Mgl|3570	Pan|80592, Pan|80661, Pan|82771, Pan|83718, Pan|83865
OG0000483	Aps|g10729.t1, Aps|g14794.t1, Aps|g15474.t1, Aps|g16042.t1, Aps|g1819.t1, Aps|g18701.t1, Aps|g18900.t1, Aps|g19521.t1, Aps|g20634.t1, Aps|g23088.t1, Aps|g24074.t1, Aps|g24075.t1, Aps|g25106.t1, Aps|g25978.t1, Aps|g26384.t1, Aps|g26737.t2, Aps|g27262.t1, Aps|g2760.t1, Aps|g30167.t1, Aps|g3631.t1, Aps|g4411.t1, Aps|g4973.t1, Aps|g5845.t1, Aps|g6310.t1, Aps|g6437.t1, Aps|g820.t1, Aps|g9380.t1				Pst|11309, Pst|12435, Pst|15203, Pst|15204, Pst|17293, Pst|17860, Pst|18587, Pst|5653, Pst|5944	Uvf|g12779.t1
OG0000484	Aps|g10364.t1, Aps|g10822.t1, Aps|g1101.t1, Aps|g11084.t1, Aps|g13031.t1, Aps|g13441.t1, Aps|g13501.t1, Aps|g13895.t1, Aps|g14014.t1, Aps|g14124.t1, Aps|g14753.t1, Aps|g15927.t1, Aps|g16193.t1, Aps|g16499.t1, Aps|g17522.t1, Aps|g21522.t1, Aps|g22529.t1, Aps|g23602.t1, Aps|g23754.t1, Aps|g2624.t1, Aps|g26499.t1, Aps|g26729.t1, Aps|g26730.t1, Aps|g2749.t1, Aps|g27674.t1, Aps|g27906.t1, Aps|g28244.t…
OG0000485	Aps|g11841.t1, Aps|g14007.t2, Aps|g27511.t1	Cqf|131585	Hvs|g12966.t1, Hvs|g13189.t1, Hvs|g14072.t1, Hvs|g2144.t1, Hvs|g631.t1			Uvf|g1011.t1, Uvf|g10434.t1, Uvf|g11101.t1, Uvf|g11117.t1, Uvf|g11910.t1, Uvf|g12039.t1, Uvf|g13378.t2, Uvf|g13757.t1, Uvf|g14235.t1, Uvf|g14441.t1, Uvf|g15464.t1, Uvf|g16454.t1, Uvf|g18062.t1, Uvf|g2777.t1, Uvf|g3511.t1, Uvf|g474.t1, Uvf|g4782.t1, Uvf|g6171.t1, Uvf|g6195.t1, Uvf|g6253.t1, Uvf|g6589.t1, Uvf|g6825.t1, Uvf|g6952.t1, Uvf|g697.t1, Uvf|g8376.t1, Uvf|g8493.t1, Uvf|g9096.t1, Uvf|g959.t2
OG0000486	Aps|g7998.t1			Mlp|89675	Pst|7466	Uvf|g499.t1, Uvf|g500.t1				Cla|7364, Cla|8541	Cmi|180288, Cmi|180354	Eyn|1270, Eyn|1272, Eyn|1274, Eyn|1275, Eyn|1276, Eyn|1277, Eyn|1278, Eyn|1279, Eyn|8988	Gan|1789, Gan|1790, Gan|3127, Gan|3132, Gan|3133, Gan|6684	Lcr|246789, Lcr|247265, Lcr|249750, Lcr|256224, Lcr|284794, Lcr|306349, Lcr|331828, Lcr|333158, Lcr|333176, Lcr|352917	Rgr|45289	Sro|5569, Sro|5623
OG0000487	Aps|g1554.t1, Aps|g17181.t1, Aps|g20052.t1, Aps|g20068.t1, Aps|g20095.t1, Aps|g22673.t1, Aps|g22679.t1	Cqf|108605, Cqf|108653, Cqf|20278, Cqf|35491, Cqf|38069, Cqf|42998, Cqf|651246, Cqf|658791, Cqf|723232	Hvs|g13802.t1, Hvs|g2411.t1	Mlp|107296, Mlp|30916, Mlp|30929, Mlp|37836, Mlp|60112, Mlp|87723, Mlp|93755, Mlp|93758, Mlp|95229	Pst|12581, Pst|153, Pst|15751, Pst|2945, Pst|373, Pst|3925, Pst|8314, Pst|9807	Uvf|g10364.t1, Uvf|g9312.t1
OG0000488	Aps|g373.t1, Aps|g380.t1, Aps|g6452.t1, Aps|g9148.t1	Cqf|110131, Cqf|395959, Cqf|706658, Cqf|88431	Hvs|g13114.t1, Hvs|g13971.t1, Hvs|g2105.t1, Hvs|g2591.t1	Mlp|31174, Mlp|72563, Mlp|72564, Mlp|73483	Pst|17385, Pst|18693, Pst|18700, Pst|19348, Pst|19512, Pst|20390, Pst|20391, Pst|20395, Pst|6616, Pst|6617, Pst|7568	Uvf|g11548.t1, Uvf|g17794.t1, Uvf|g2600.t1, Uvf|g478.t1, Uvf|g4854.t1, Uvf|g6813.t1, Uvf|g6814.t1				Cla|1769	Cmi|113524		Gan|2068
OG0000489							Min|1859	Mld|7577	Msd|02453, Msd|02454, Msd|02611, Msd|02612, Msd|03868, Msd|03882, Msd|03922, Msd|03931, Msd|04252, Msd|04432, Msd|04433, Msd|05422, Msd|06772, Msd|07507, Msd|07789, Msd|09449, Msd|09451, Msd|09452, Msd|09454, Msd|09555, Msd|10147, Msd|10753, Msd|11537, Msd|12071, Msd|12084, Msd|12086, Msd|12214, Msd|12216, Msd|12601, Msd|12603, Msd|12608, Msd|12967, Msd|12970, Msd|13146, Msd|13412
OG0000490				Mlp|102834, Mlp|103066, Mlp|103256, Mlp|107417, Mlp|107853, Mlp|107903, Mlp|107967, Mlp|110986, Mlp|114100, Mlp|118506, Mlp|52569, Mlp|53503, Mlp|53573, Mlp|59707, Mlp|60363, Mlp|62552, Mlp|62854, Mlp|64456, Mlp|64871, Mlp|65524, Mlp|66520, Mlp|66994, Mlp|67233, Mlp|70078, Mlp|70116, Mlp|84293, Mlp|85520, Mlp|85879, Mlp|86152, Mlp|86567, Mlp|87854, Mlp|89473, Mlp|89933, Mlp|90772, Mlp|91619, Mlp|…
OG0000491									Msd|02012, Msd|03449, Msd|05589, Msd|06287, Msd|06790, Msd|07340, Msd|07656, Msd|09221, Msd|09777, Msd|09933, Msd|10018, Msd|10079, Msd|10407, Msd|10443, Msd|10657, Msd|11254, Msd|11355, Msd|11560, Msd|11567, Msd|11672, Msd|12049, Msd|12252, Msd|12340, Msd|12416, Msd|12637, Msd|12673, Msd|12686, Msd|12749, Msd|12838, Msd|12944, Msd|12995, Msd|13083, Msd|13172, Msd|13187, Msd|13198, Msd|13206, Msd…
OG0000492					Pst|10182, Pst|10291, Pst|10292, Pst|10787, Pst|11270, Pst|11272, Pst|11316, Pst|11725, Pst|12150, Pst|13348, Pst|14053, Pst|14386, Pst|1491, Pst|15319, Pst|1665, Pst|1724, Pst|17602, Pst|19958, Pst|2781, Pst|2782, Pst|3505, Pst|3514, Pst|3530, Pst|3542, Pst|3543, Pst|3550, Pst|5065, Pst|5137, Pst|5139, Pst|5504, Pst|6685, Pst|789, Pst|790, Pst|792, Pst|9657, Pst|9907, Pst|9908
OG0000493	Aps|g11803.t1	Cqf|54507	Hvs|g167.t1	Mlp|40457	Pst|2185	Uvf|g11779.t1, Uvf|g11971.t1, Uvf|g13221.t1, Uvf|g15104.t1, Uvf|g15260.t1, Uvf|g16196.t2, Uvf|g1687.t1, Uvf|g17542.t1, Uvf|g18058.t1, Uvf|g3033.t1, Uvf|g3640.t1, Uvf|g4588.t1, Uvf|g5153.t1, Uvf|g5488.t1, Uvf|g6481.t1, Uvf|g763.t1, Uvf|g8616.t1, Uvf|g9490.t1	Min|4239	Mld|637	Msd|03227	Cla|6460	Cmi|146328	Eyn|7582	Gan|2940	Lcr|295837	Rgr|52923	Sro|5523	Ain|3405	Mgl|2160	Pan|79292
OG0000494	Aps|g2156.t1	Cqf|669105	Hvs|g13689.t1, Hvs|g2886.t1	Mlp|40482	Pst|11926, Pst|19164, Pst|20192, Pst|2555	Uvf|g3322.t1, Uvf|g4601.t1	Min|4126, Min|4347	Mld|2848, Mld|6215, Mld|6216	Msd|03362, Msd|09471	Cla|6598, Cla|8651	Cmi|154345, Cmi|156179	Eyn|6359, Eyn|8529	Gan|2869, Gan|3100	Lcr|266752, Lcr|310421	Rgr|47688, Rgr|52710	Sro|2182	Ain|263718, Ain|284695	Mgl|290	Pan|79398, Pan|82418
OG0000495	Aps|g1344.t1	Cqf|655672	Hvs|g4026.t1	Mlp|42787	Pst|6066, Pst|8880, Pst|8881, Pst|8892	Uvf|g10003.t1	Min|1585, Min|1650	Mld|2082, Mld|2141, Mld|2142	Msd|00545, Msd|00622	Cla|1698, Cla|7223	Cmi|17042, Cmi|209012	Eyn|4944, Eyn|8835	Gan|1128, Gan|4981	Lcr|329675, Lcr|354180	Rgr|42733, Rgr|64757	Sro|1417, Sro|452	Ain|264616, Ain|280367	Mgl|1160, Mgl|1619	Pan|78640, Pan|81099
OG0000496	Aps|g11275.t1, Aps|g31063.t1	Cqf|662465		Mlp|93461	Pst|12095, Pst|12277, Pst|4857, Pst|4858, Pst|4867, Pst|6933	Uvf|g3678.t1	Min|5866, Min|832	Mld|1140, Mld|5551, Mld|5552	Msd|01208, Msd|05276	Cla|8406	Cmi|110376, Cmi|96592	Eyn|6558, Eyn|7943, Eyn|879	Gan|6554, Gan|7106	Lcr|287357, Lcr|334488	Rgr|50502	Sro|2812, Sro|6615	Ain|238237, Ain|263261		Pan|79535, Pan|79536, Pan|80929
OG0000497	Aps|g15972.t1, Aps|g25869.t1	Cqf|52401, Cqf|655128	Hvs|g10268.t1, Hvs|g16190.t1, Hvs|g5449.t1	Mlp|71063, Mlp|73328	Pst|10729, Pst|12779	Uvf|g7051.t1, Uvf|g970.t1	Min|6149, Min|637	Mld|4984, Mld|6012	Msd|01546, Msd|02937	Cla|1016, Cla|65	Cmi|52138, Cmi|8001	Eyn|1396, Eyn|3269	Gan|1713, Gan|6827	Lcr|299549, Lcr|353574	Rgr|64596, Rgr|65928	Sro|3277, Sro|4641	Ain|264903	Mgl|2970	Pan|81972
OG0000498	Aps|g20447.t1	Cqf|39406, Cqf|73887		Mlp|110208, Mlp|84380, Mlp|93519	Pst|15493, Pst|9409	Uvf|g3168.t1	Min|1463, Min|2014	Mld|4268, Mld|972	Msd|00394, Msd|08554	Cla|2989, Cla|3686, Cla|5132, Cla|7003	Cmi|145945, Cmi|210463	Eyn|4746, Eyn|4975, Eyn|5792	Gan|119, Gan|2672	Lcr|298160, Lcr|331557	Rgr|56222	Sro|2222	Ain|251083, Ain|265196, Ain|304771	Mgl|4153, Mgl|4159	Pan|78917
OG0000499	Aps|g6769.t1, Aps|g6779.t1	Cqf|34389		Mlp|94219	Pst|16077	Uvf|g2307.t1	Min|1294, Min|5265	Mld|2420, Mld|5115	Msd|04655, Msd|07566	Cla|1996, Cla|3311, Cla|7676	Cmi|180091, Cmi|190636, Cmi|71007	Eyn|3858, Eyn|3958, Eyn|6287	Gan|1079, Gan|2497, Gan|6145, Gan|6786	Lcr|325725, Lcr|355851	Rgr|54653, Rgr|54797, Rgr|9744	Sro|3356, Sro|454, Sro|7546	Ain|284355		Pan|83735, Pan|83815
OG0000500	Aps|g9275.t1	Cqf|668814, Cqf|671232	Hvs|g15747.t1, Hvs|g8576.t1	Mlp|35390, Mlp|73486, Mlp|87137	Pst|6146, Pst|9236	Uvf|g11608.t1, Uvf|g13700.t1	Min|1531, Min|2591	Mld|2597, Mld|4194	Msd|00483, Msd|05741	Cla|1055, Cla|2111	Cmi|108298, Cmi|61421	Eyn|167, Eyn|6644	Gan|3424, Gan|5382	Lcr|310663, Lcr|318273	Rgr|55002, Rgr|64722	Sro|3936, Sro|591	Ain|260690, Ain|271272	Mgl|2670	Pan|80198
OG0000501	Aps|g19104.t1, Aps|g19984.t1	Cqf|654425, Cqf|65528	Hvs|g14674.t1, Hvs|g9823.t1	Mlp|77776, Mlp|94093	Pst|14078, Pst|2660	Uvf|g13912.t1, Uvf|g5080.t1, Uvf|g5283.t1	Min|1607, Min|4807	Mld|1776, Mld|2123	Msd|00568, Msd|00736	Cla|933, Cla|992	Cmi|19122, Cmi|80019	Eyn|5107, Eyn|5235	Gan|4979, Gan|5427	Lcr|293855, Lcr|303785	Rgr|52344, Rgr|52502	Sro|1246, Sro|1415	Ain|265728	Mgl|2492	Pan|79150
OG0000502	Aps|g10576.t1, Aps|g10577.t1, Aps|g11375.t1, Aps|g11376.t1, Aps|g15874.t1, Aps|g15875.t1, Aps|g17902.t1, Aps|g17903.t1, Aps|g19893.t1, Aps|g2571.t1, Aps|g2573.t1, Aps|g2574.t1, Aps|g29443.t1, Aps|g30502.t1, Aps|g30503.t1, Aps|g30504.t1, Aps|g446.t1, Aps|g771.t1, Aps|g772.t1	Cqf|652582	Hvs|g1652.t1	Mlp|26699	Pst|13536	Uvf|g5024.t1	Min|57	Mld|2960	Msd|01896	Cla|5076	Cmi|148687	Eyn|4249	Gan|7413	Lcr|299782	Rgr|50463	Sro|2830	Ain|265852		Pan|79832
OG0000503	Aps|g28541.t1, Aps|g50.t1, Aps|g55.t1	Cqf|49949, Cqf|714539	Hvs|g11251.t1, Hvs|g2097.t1	Mlp|53165, Mlp|72327	Pst|10099, Pst|13029	Uvf|g2925.t1, Uvf|g7811.t1	Min|2835, Min|6145	Mld|3739, Mld|6008	Msd|02942, Msd|09257	Cla|231, Cla|3546	Cmi|166654	Eyn|6963	Gan|2027	Lcr|274858, Lcr|308034	Rgr|37105, Rgr|52132	Sro|4389, Sro|4530	Ain|265928, Ain|302122	Mgl|2079, Mgl|2686	Pan|80078, Pan|84055
OG0000504	Aps|g21673.t1, Aps|g21674.t1	Cqf|36749, Cqf|43880	Hvs|g6039.t1	Mlp|25615	Pst|18601, Pst|18607	Uvf|g11346.t1	Min|3138, Min|5229, Min|7659	Mld|2028, Mld|2456, Mld|6325	Msd|02512, Msd|04615, Msd|06189	Cla|3899, Cla|3900	Cmi|168879	Eyn|1331, Eyn|4070		Lcr|300045, Lcr|308515	Rgr|30636, Rgr|38166	Sro|1761, Sro|7358	Ain|234031, Ain|266804	Mgl|3971, Mgl|611, Mgl|612, Mgl|817	Pan|79174
OG0000505	Aps|g22226.t1	Cqf|85801	Hvs|g10603.t1, Hvs|g11175.t1, Hvs|g13314.t1, Hvs|g14746.t1, Hvs|g14993.t1, Hvs|g1542.t1, Hvs|g15548.t1, Hvs|g15757.t1, Hvs|g1951.t1, Hvs|g2393.t1, Hvs|g6755.t1, Hvs|g7406.t1, Hvs|g8108.t1, Hvs|g8471.t1	Mlp|114882	Pst|15138, Pst|20327, Pst|6707, Pst|6708, Pst|8296, Pst|9786	Uvf|g16270.t1	Min|4650	Mld|6499	Msd|03686	Cla|6714	Cmi|212137		Gan|861	Lcr|283410	Rgr|35576	Sro|5737	Ain|267243	Mgl|1542	Pan|79023
OG0000506	Aps|g11028.t1, Aps|g9540.t1	Cqf|102846, Cqf|41474	Hvs|g10817.t1, Hvs|g8081.t1	Mlp|105357, Mlp|78534	Pst|129, Pst|130, Pst|19587, Pst|19588	Uvf|g14962.t1	Min|2229, Min|3511	Mld|2706, Mld|4010	Msd|00063, Msd|11276	Cla|1277, Cla|7647	Cmi|198752, Cmi|51187	Eyn|2260, Eyn|963	Gan|3887, Gan|5938	Lcr|305397	Rgr|51483	Sro|1638, Sro|1666, Sro|182	Ain|134000, Ain|269561		Pan|82009, Pan|82266
OG0000507	Aps|g10544.t1, Aps|g11022.t1, Aps|g11199.t1, Aps|g12160.t1, Aps|g12411.t1, Aps|g14516.t1, Aps|g14610.t1, Aps|g14847.t1, Aps|g14848.t1, Aps|g15469.t1, Aps|g15709.t1, Aps|g16571.t1, Aps|g17589.t1, Aps|g19382.t1, Aps|g20719.t1, Aps|g20806.t1, Aps|g22501.t1, Aps|g23175.t1, Aps|g23591.t1, Aps|g25129.t1, Aps|g25149.t1, Aps|g25984.t1, Aps|g27133.t1, Aps|g27535.t1, Aps|g27928.t1, Aps|g28011.t1, Aps|g2810…
OG0000508	Aps|g10270.t1, Aps|g11419.t1, Aps|g14226.t1, Aps|g14661.t1, Aps|g15167.t1, Aps|g15281.t1, Aps|g15288.t1, Aps|g1573.t2, Aps|g18086.t1, Aps|g18975.t3, Aps|g19244.t1, Aps|g19377.t1, Aps|g21421.t1, Aps|g21517.t1, Aps|g22313.t1, Aps|g25525.t1, Aps|g26356.t1, Aps|g26357.t1, Aps|g29192.t1, Aps|g30181.t1, Aps|g30781.t1, Aps|g4122.t1, Aps|g4127.t1, Aps|g4497.t1, Aps|g4562.t2, Aps|g4657.t1, Aps|g5974.t1, A…
OG0000509	Aps|g1047.t1, Aps|g11086.t1, Aps|g12334.t1, Aps|g1374.t1, Aps|g14868.t1, Aps|g16369.t1, Aps|g16790.t1, Aps|g169.t1, Aps|g19571.t1, Aps|g19720.t1, Aps|g20039.t1, Aps|g2071.t1, Aps|g21221.t1, Aps|g21264.t1, Aps|g21445.t1, Aps|g21659.t1, Aps|g22595.t1, Aps|g24473.t1, Aps|g27517.t1, Aps|g27752.t1, Aps|g28492.t1, Aps|g3058.t1, Aps|g3462.t1, Aps|g4099.t1, Aps|g4266.t1, Aps|g4880.t1, Aps|g5525.t1, Aps|g…
OG0000510	Aps|g21021.t1, Aps|g21022.t1	Cqf|664176, Cqf|95422	Hvs|g14834.t1	Mlp|116555	Pst|6076	Uvf|g14340.t1	Min|318, Min|4956	Mld|5824, Mld|6594	Msd|00947, Msd|07972	Cla|2018, Cla|2019, Cla|2188, Cla|2189, Cla|4043, Cla|5075, Cla|605, Cla|6171, Cla|6172, Cla|6173, Cla|6914, Cla|82	Cmi|191225	Eyn|7818	Gan|5246	Lcr|322609, Lcr|335344, Lcr|353100	Rgr|52562	Sro|1314, Sro|3828, Sro|535
OG0000511		Cqf|19423		Mlp|101139, Mlp|102267, Mlp|103602, Mlp|103625, Mlp|106463, Mlp|106770, Mlp|107348, Mlp|109954, Mlp|114280, Mlp|114437, Mlp|114744, Mlp|59157, Mlp|60019, Mlp|60661, Mlp|60680, Mlp|61165, Mlp|61715, Mlp|61719, Mlp|65048, Mlp|65455, Mlp|66003, Mlp|66416, Mlp|66435, Mlp|67943, Mlp|68209, Mlp|69943, Mlp|70299, Mlp|70360, Mlp|76523, Mlp|86665, Mlp|93975, Mlp|94564	Pst|14707	Uvf|g12248.t1						Eyn|2817
OG0000512										Cla|2312, Cla|2313, Cla|2501, Cla|2502, Cla|2506, Cla|2524, Cla|2525, Cla|2529, Cla|2990, Cla|3494, Cla|4368, Cla|4547, Cla|4591, Cla|4592, Cla|4653, Cla|4654, Cla|4931, Cla|5337, Cla|5354, Cla|5355, Cla|5979, Cla|6023, Cla|6024, Cla|612, Cla|613, Cla|6412, Cla|8505, Cla|8755, Cla|8756, Cla|8802, Cla|8805, Cla|8806, Cla|8807, Cla|8940, Cla|9345, Cla|9351
OG0000513			Hvs|g1015.t1, Hvs|g10312.t1, Hvs|g10628.t2, Hvs|g10907.t1, Hvs|g11092.t1, Hvs|g12567.t1, Hvs|g12584.t1, Hvs|g12713.t1, Hvs|g13205.t1, Hvs|g14755.t1, Hvs|g15392.t1, Hvs|g1587.t1, Hvs|g17334.t1, Hvs|g17515.t1, Hvs|g17516.t1, Hvs|g18015.t1, Hvs|g2230.t1, Hvs|g2282.t1, Hvs|g2379.t1, Hvs|g2415.t1, Hvs|g2856.t1, Hvs|g3934.t1, Hvs|g5121.t1, Hvs|g5609.t1, Hvs|g6146.t1, Hvs|g6147.t1, Hvs|g6449.t1, Hvs|g65…
OG0000514			Hvs|g10409.t1, Hvs|g1112.t1, Hvs|g11403.t1, Hvs|g11712.t1, Hvs|g12116.t1, Hvs|g1220.t1, Hvs|g12971.t1, Hvs|g12972.t1, Hvs|g13701.t1, Hvs|g13727.t1, Hvs|g13728.t1, Hvs|g16232.t1, Hvs|g16840.t1, Hvs|g17219.t1, Hvs|g17989.t1, Hvs|g18178.t1, Hvs|g18275.t1, Hvs|g18283.t1, Hvs|g2368.t1, Hvs|g2603.t1, Hvs|g3346.t1, Hvs|g4626.t1, Hvs|g4779.t1, Hvs|g4780.t1, Hvs|g5075.t1, Hvs|g5076.t1, Hvs|g5855.t1, Hvs|g…
OG0000515							Min|1013, Min|1185, Min|1439, Min|1675, Min|2102, Min|3338, Min|3447, Min|3680, Min|3862, Min|4233, Min|4438, Min|5396, Min|5656, Min|6432, Min|6944, Min|7312	Mld|7205, Mld|7819	Msd|00345, Msd|01967, Msd|03573, Msd|04227, Msd|04828, Msd|06289, Msd|07052, Msd|08465, Msd|09776, Msd|10092, Msd|10097, Msd|10106, Msd|10230, Msd|10756, Msd|10760, Msd|11251, Msd|11559, Msd|12685
OG0000516				Mlp|102133, Mlp|102994, Mlp|102995, Mlp|102996, Mlp|103871, Mlp|107370, Mlp|107590, Mlp|107605, Mlp|109048, Mlp|109049, Mlp|110724, Mlp|112321, Mlp|112911, Mlp|113231, Mlp|113963, Mlp|60102, Mlp|60398, Mlp|60881, Mlp|61386, Mlp|62881, Mlp|63621, Mlp|63623, Mlp|63845, Mlp|63940, Mlp|64060, Mlp|64167, Mlp|67300, Mlp|67914, Mlp|67915, Mlp|67949, Mlp|67952, Mlp|68764, Mlp|68765, Mlp|69668, Mlp|70198,…
OG0000517				Mlp|102568, Mlp|105461, Mlp|112700, Mlp|114092, Mlp|67196, Mlp|84572, Mlp|84833, Mlp|84863, Mlp|85416, Mlp|85585, Mlp|87558, Mlp|87566, Mlp|88032, Mlp|88121, Mlp|89207, Mlp|90026, Mlp|90254, Mlp|90509, Mlp|90886, Mlp|91108, Mlp|91284, Mlp|91362, Mlp|91490, Mlp|92350, Mlp|92664, Mlp|93135, Mlp|93401, Mlp|93538, Mlp|93662, Mlp|93813, Mlp|93983, Mlp|94995, Mlp|95073, Mlp|95188, Mlp|95194, Mlp|95547
OG0000518				Mlp|107314, Mlp|110565, Mlp|110895, Mlp|114217, Mlp|59051, Mlp|61935, Mlp|66879, Mlp|69097, Mlp|84650, Mlp|84838, Mlp|84845, Mlp|84900, Mlp|84901, Mlp|84962, Mlp|86134, Mlp|86229, Mlp|86273, Mlp|86319, Mlp|87748, Mlp|87905, Mlp|88235, Mlp|88518, Mlp|89278, Mlp|89279, Mlp|90616, Mlp|90953, Mlp|91311, Mlp|91530, Mlp|91531, Mlp|92442, Mlp|93462, Mlp|94708, Mlp|95453, Mlp|95929, Mlp|95931, Mlp|96044
OG0000519					Pst|11885, Pst|17507, Pst|5680, Pst|9092	Uvf|g1042.t1, Uvf|g12345.t1, Uvf|g12863.t1, Uvf|g13067.t1, Uvf|g13721.t2, Uvf|g14125.t1, Uvf|g14261.t2, Uvf|g14653.t1, Uvf|g15143.t1, Uvf|g15425.t1, Uvf|g15528.t1, Uvf|g17196.t1, Uvf|g18387.t1, Uvf|g2862.t1, Uvf|g3082.t1, Uvf|g4125.t1, Uvf|g4200.t2, Uvf|g4273.t1, Uvf|g4635.t1, Uvf|g4839.t1, Uvf|g5072.t1, Uvf|g5257.t1, Uvf|g5731.t1, Uvf|g6436.t1, Uvf|g7451.t1, Uvf|g7490.t1, Uvf|g7866.t1, Uvf|g7867…
OG0000520					Pst|12519, Pst|12757, Pst|12758, Pst|13736, Pst|13759, Pst|14735, Pst|14738, Pst|14958, Pst|1505, Pst|1506, Pst|15231, Pst|16375, Pst|16629, Pst|18017, Pst|18326, Pst|18327, Pst|18615, Pst|19070, Pst|19746, Pst|19750, Pst|20213, Pst|2190, Pst|2191, Pst|2478, Pst|3830, Pst|5223, Pst|538, Pst|5610, Pst|6198, Pst|774, Pst|8084, Pst|8089, Pst|869, Pst|870, Pst|9599, Pst|9631
OG0000521						Uvf|g10435.t1, Uvf|g10674.t1, Uvf|g11578.t1, Uvf|g116.t1, Uvf|g11716.t1, Uvf|g11960.t1, Uvf|g12298.t1, Uvf|g12731.t1, Uvf|g1303.t1, Uvf|g13133.t1, Uvf|g13134.t1, Uvf|g13152.t1, Uvf|g13389.t1, Uvf|g14749.t1, Uvf|g1506.t1, Uvf|g15510.t1, Uvf|g15948.t1, Uvf|g17565.t1, Uvf|g1806.t1, Uvf|g1816.t1, Uvf|g18165.t2, Uvf|g18487.t1, Uvf|g256.t1, Uvf|g2978.t1, Uvf|g3580.t1, Uvf|g5200.t1, Uvf|g6501.t1, Uvf|g7…
OG0000522	Aps|g17354.t1	Cqf|54546, Cqf|672703		Mlp|62092, Mlp|64138	Pst|16088		Min|2213, Min|4207	Mld|671	Msd|00039, Msd|03184	Cla|5889, Cla|6210, Cla|8690	Cmi|147940, Cmi|99886	Eyn|7874, Eyn|8563	Gan|3101, Gan|3895	Lcr|173071, Lcr|311225, Lcr|325423, Lcr|330532, Lcr|336083, Lcr|336084	Rgr|52716, Rgr|66674, Rgr|6752	Sro|106, Sro|2349, Sro|5619	Ain|263480, Ain|76395		Pan|80921
OG0000523	Aps|g23906.t1	Cqf|191260, Cqf|652269, Cqf|67261	Hvs|g14324.t1, Hvs|g4528.t1, Hvs|g4962.t1	Mlp|106535, Mlp|59572	Pst|5983, Pst|7313	Uvf|g16227.t1	Min|472	Mld|97	Msd|01745	Cla|5339, Cla|8634, Cla|9576	Cmi|170279, Cmi|72945	Eyn|2180, Eyn|3994	Gan|2278, Gan|2279, Gan|7275	Lcr|354097	Rgr|31143, Rgr|44912	Sro|3043	Ain|253108, Ain|299053	Mgl|118, Mgl|25	Pan|81709, Pan|85033
OG0000524	Aps|g14938.t1, Aps|g2235.t1	Cqf|72833	Hvs|g15114.t1, Hvs|g15115.t1, Hvs|g5583.t1, Hvs|g5584.t1	Mlp|78077, Mlp|88546, Mlp|95070	Pst|19466	Uvf|g5166.t1	Min|4814, Min|855	Mld|1769, Mld|7571	Msd|00743, Msd|01185	Cla|180, Cla|5285, Cla|9577	Cmi|187694, Cmi|99064	Eyn|4703, Eyn|4711, Eyn|7685	Gan|5404, Gan|7154	Lcr|321483	Rgr|13190, Rgr|50928	Sro|1073, Sro|3270	Ain|299234		Pan|84777
OG0000525	Aps|g7035.t1	Cqf|39134, Cqf|657125	Hvs|g1165.t1	Mlp|49768, Mlp|77186	Pst|13493, Pst|17039, Pst|18232	Uvf|g982.t1	Min|2587, Min|796	Mld|2601, Mld|724	Msd|01266, Msd|05745	Cla|8564	Cmi|197457, Cmi|198704	Eyn|6058, Eyn|6753	Gan|7332	Lcr|148274, Lcr|307105	Rgr|47861, Rgr|55353	Sro|2891	Ain|234742, Ain|252529, Ain|264684, Ain|267352	Mgl|741	Pan|79518, Pan|83408, Pan|84847
OG0000526	Aps|g4436.t1	Cqf|131016, Cqf|51169	Hvs|g1182.t1, Hvs|g4239.t1	Mlp|38484, Mlp|75390	Pst|10070	Uvf|g3120.t1	Min|3022, Min|3512	Mld|293, Mld|4009	Msd|09610, Msd|11275	Cla|4991, Cla|5317	Cmi|212104, Cmi|61366	Eyn|192, Eyn|6375	Gan|2880, Gan|5876	Lcr|295285, Lcr|307331	Rgr|40316, Rgr|54856	Sro|2001, Sro|7444	Ain|264803, Ain|268339	Mgl|104, Mgl|2549	Pan|81633, Pan|82071
OG0000527	Aps|g5043.t1	Cqf|719606		Mlp|47943			Min|1332	Mld|5073		Cla|5212	Cmi|149132, Cmi|154232, Cmi|201379	Eyn|5637, Eyn|6804, Eyn|8602	Gan|5723	Lcr|276697, Lcr|283902, Lcr|298153, Lcr|305618, Lcr|310790, Lcr|352312	Rgr|40363, Rgr|48845, Rgr|48848, Rgr|54997	Sro|2073, Sro|772, Sro|804	Ain|269166, Ain|300557, Ain|301162, Ain|44711		Pan|80695, Pan|82202, Pan|82432, Pan|82433, Pan|82723
OG0000528	Aps|g11701.t1, Aps|g14512.t1, Aps|g14633.t1, Aps|g14662.t1, Aps|g1592.t1, Aps|g21.t1, Aps|g22219.t1, Aps|g22802.t1, Aps|g27506.t1, Aps|g27641.t1, Aps|g27765.t1, Aps|g27988.t1, Aps|g30037.t1, Aps|g5541.t1, Aps|g7295.t1, Aps|g7296.t1, Aps|g9346.t1	Cqf|35355	Hvs|g11414.t1	Mlp|86554	Pst|13303, Pst|4709		Min|4596	Mld|5777	Msd|03529	Cla|4090	Cmi|55928	Eyn|941	Gan|4655	Lcr|296765	Rgr|56555	Sro|2132	Ain|299977	Mgl|2298	Pan|84766
OG0000529	Aps|g17972.t1, Aps|g23936.t1	Cqf|650807	Hvs|g4314.t1, Hvs|g5868.t1	Mlp|116607, Mlp|87381, Mlp|89096	Pst|13822, Pst|2395, Pst|2396, Pst|2397	Uvf|g17592.t1	Min|3380	Mld|1571	Msd|05890	Cla|2632, Cla|2946	Cmi|11847, Cmi|170368, Cmi|187406, Cmi|210095	Eyn|1942, Eyn|3836, Eyn|5101, Eyn|67	Gan|5957	Lcr|256918, Lcr|309550	Rgr|45476, Rgr|51442	Sro|1422, Sro|1591	Ain|250050		Pan|80916
OG0000530	Aps|g17375.t1, Aps|g6401.t1	Cqf|130291, Cqf|671922	Hvs|g1001.t1, Hvs|g18012.t1	Mlp|115361, Mlp|64088	Pst|11381, Pst|11598	Uvf|g12200.t1, Uvf|g14042.t1	Min|269, Min|4055	Mld|507, Mld|6637, Mld|6638	Msd|07919, Msd|09553	Cla|8313	Cmi|198920, Cmi|84311	Eyn|5510, Eyn|8371	Gan|755	Lcr|317590, Lcr|352622	Rgr|18785, Rgr|46040, Rgr|53081	Sro|5356, Sro|8372	Ain|284813	Mgl|338	Pan|79167
OG0000531	Aps|g15464.t1, Aps|g15465.t1, Aps|g29064.t1	Cqf|664978, Cqf|671014	Hvs|g16219.t1	Mlp|115541, Mlp|41419	Pst|12367, Pst|12368, Pst|12369, Pst|162, Pst|18093	Uvf|g2292.t1, Uvf|g2657.t1	Min|1533	Mld|4196	Msd|00485	Cla|3955, Cla|3956, Cla|4161, Cla|5393	Cmi|195312, Cmi|5365	Eyn|266	Gan|1157	Lcr|295412, Lcr|304766, Lcr|350355	Rgr|36871, Rgr|66194	Sro|2399	Ain|222865, Ain|250951		Pan|82390
OG0000532	Aps|g10438.t1, Aps|g9904.t1	Cqf|51230, Cqf|69275	Hvs|g13505.t1, Hvs|g15568.t1, Hvs|g16361.t1	Mlp|105838, Mlp|110727, Mlp|116225, Mlp|71932	Pst|15984, Pst|15985, Pst|338	Uvf|g12872.t1, Uvf|g7968.t1	Min|1111	Mld|3107	Msd|08668	Cla|9026	Cmi|157107, Cmi|207992	Eyn|3665	Gan|365	Lcr|305521		Sro|7705	Ain|234255, Ain|289011, Ain|88504	Mgl|2348, Mgl|2661, Mgl|3793	Pan|78942, Pan|80159, Pan|83996
OG0000533	Aps|g6629.t1	Cqf|651320, Cqf|655469, Cqf|657908, Cqf|658585, Cqf|658650, Cqf|661141, Cqf|716359	Hvs|g5042.t1	Mlp|77436, Mlp|77437	Pst|11091, Pst|13760, Pst|2933, Pst|6080, Pst|693, Pst|9779	Uvf|g10336.t1, Uvf|g11568.t1, Uvf|g15850.t1, Uvf|g1994.t1, Uvf|g9655.t1	Min|3275	Mld|3139	Msd|06014	Cla|5013	Cmi|213348	Eyn|3225	Gan|5777	Lcr|351402	Rgr|49969	Sro|874	Ain|266531	Mgl|2749	Pan|84664
OG0000534	Aps|g26506.t1, Aps|g26512.t1, Aps|g26513.t1	Cqf|53300	Hvs|g10047.t1, Hvs|g12259.t1, Hvs|g1469.t1, Hvs|g3340.t1, Hvs|g5827.t1, Hvs|g5953.t1, Hvs|g9132.t1	Mlp|79606	Pst|2851, Pst|7916	Uvf|g12374.t1, Uvf|g8507.t1, Uvf|g8837.t1	Min|6234	Mld|6099	Msd|02844	Cla|1184, Cla|5579	Cmi|174033	Eyn|7333	Gan|1087, Gan|1799, Gan|7364	Lcr|303884, Lcr|349581, Lcr|84598	Rgr|44459, Rgr|51848	Sro|4938	Ain|279560		Pan|78557
OG0000535	Aps|g5884.t1, Aps|g5888.t1	Cqf|674099	Hvs|g8615.t1	Mlp|84751	Pst|2116, Pst|2117	Uvf|g18033.t1	Min|4500, Min|6842	Mld|3397, Mld|5741	Msd|03475, Msd|11577	Cla|1541, Cla|1801, Cla|2450	Cmi|59539	Eyn|630, Eyn|631	Gan|1032, Gan|2811, Gan|696, Gan|703	Lcr|307383, Lcr|340121, Lcr|355650	Rgr|53960, Rgr|55715	Sro|2419, Sro|2420	Ain|270094, Ain|280542		Pan|79424, Pan|79425
OG0000536	Aps|g10160.t1, Aps|g10161.t1, Aps|g10208.t1, Aps|g10434.t1, Aps|g10714.t1, Aps|g10973.t1, Aps|g14602.t1, Aps|g15295.t1, Aps|g17601.t1, Aps|g18310.t1, Aps|g194.t1, Aps|g19732.t1, Aps|g21087.t1, Aps|g21423.t1, Aps|g23696.t1, Aps|g24379.t1, Aps|g24769.t1, Aps|g25150.t1, Aps|g25236.t1, Aps|g25698.t1, Aps|g26333.t1, Aps|g2687.t1, Aps|g26917.t1, Aps|g27157.t1, Aps|g27275.t1, Aps|g27276.t1, Aps|g27728.t…
OG0000537	Aps|g10167.t1, Aps|g10965.t1, Aps|g10966.t1, Aps|g11191.t1, Aps|g11192.t1, Aps|g11219.t1, Aps|g11409.t1, Aps|g1251.t1, Aps|g13338.t1, Aps|g15132.t1, Aps|g15343.t1, Aps|g16116.t1, Aps|g16854.t1, Aps|g17631.t1, Aps|g20602.t1, Aps|g20693.t1, Aps|g21631.t1, Aps|g22513.t1, Aps|g24128.t2, Aps|g25213.t1, Aps|g2580.t1, Aps|g26454.t1, Aps|g26457.t1, Aps|g31032.t1, Aps|g5242.t1, Aps|g5736.t1, Aps|g6763.t1,…				Pst|10473, Pst|4610
OG0000538	Aps|g1232.t1, Aps|g21102.t1, Aps|g22799.t1, Aps|g25328.t1		Hvs|g10835.t1		Pst|12819, Pst|13892, Pst|14887, Pst|17695, Pst|19876, Pst|38, Pst|9120	Uvf|g10861.t1, Uvf|g11173.t1, Uvf|g11873.t1, Uvf|g12857.t1, Uvf|g13179.t1, Uvf|g13537.t1, Uvf|g15477.t1, Uvf|g15721.t1, Uvf|g16510.t1, Uvf|g17437.t1, Uvf|g2564.t1, Uvf|g2917.t1, Uvf|g4377.t1, Uvf|g448.t1, Uvf|g4498.t1, Uvf|g5278.t1, Uvf|g6877.t1, Uvf|g6973.t1, Uvf|g7848.t1, Uvf|g8395.t1, Uvf|g8666.t1, Uvf|g8891.t1, Uvf|g9782.t1
OG0000539	Aps|g27174.t1, Aps|g27175.t1, Aps|g30605.t1	Cqf|95369	Hvs|g4106.t1		Pst|16043	Uvf|g7234.t1	Min|1459, Min|1743, Min|1782	Mld|1892, Mld|7068, Mld|7105	Msd|00175, Msd|00237, Msd|00387	Cla|2994	Cmi|193407, Cmi|41728	Eyn|8842, Eyn|8867	Gan|3995	Lcr|298142, Lcr|298233, Lcr|298336, Lcr|6930, Lcr|9042	Rgr|44032, Rgr|53509, Rgr|53532	Sro|4542, Sro|6114, Sro|6150, Sro|6162, Sro|6175
OG0000540	Aps|g14278.t1, Aps|g30712.t1, Aps|g30730.t1, Aps|g6072.t1	Cqf|133853, Cqf|37848, Cqf|525875, Cqf|97158	Hvs|g15503.t1, Hvs|g4350.t1, Hvs|g7816.t1	Mlp|103668, Mlp|108084, Mlp|89565	Pst|5862, Pst|5863, Pst|6139, Pst|8998	Uvf|g13697.t1, Uvf|g1515.t1, Uvf|g17867.t1	Min|3813	Mld|1985	Msd|07132	Cla|5721, Cla|6574, Cla|8678	Cmi|181112	Eyn|106, Eyn|8525		Lcr|323669, Lcr|328780, Lcr|349900	Rgr|54242	Sro|3786
OG0000541	Aps|g4182.t1, Aps|g9827.t1, Aps|g9957.t1, Aps|g9961.t1	Cqf|45976, Cqf|652428, Cqf|656633, Cqf|672281	Hvs|g13022.t1, Hvs|g14071.t1, Hvs|g9386.t1	Mlp|104873, Mlp|84449, Mlp|85532, Mlp|92210	Pst|11947, Pst|11975, Pst|15830, Pst|15831, Pst|15960, Pst|15961, Pst|4282	Uvf|g15393.t1, Uvf|g15727.t1, Uvf|g17278.t1, Uvf|g8028.t1				Cla|4064, Cla|5613, Cla|9141, Cla|9142, Cla|9143				Lcr|145570, Lcr|34807	Rgr|43325	Sro|5593
OG0000542			Hvs|g10223.t1, Hvs|g10497.t1, Hvs|g10887.t1, Hvs|g10899.t1, Hvs|g11019.t1, Hvs|g11453.t1, Hvs|g11481.t1, Hvs|g11815.t1, Hvs|g11989.t1, Hvs|g12223.t1, Hvs|g1312.t1, Hvs|g13181.t1, Hvs|g13987.t1, Hvs|g14761.t1, Hvs|g14838.t1, Hvs|g14854.t1, Hvs|g15800.t1, Hvs|g15899.t1, Hvs|g17096.t1, Hvs|g17496.t1, Hvs|g17549.t1, Hvs|g18259.t1, Hvs|g3234.t1, Hvs|g3589.t1, Hvs|g4542.t1, Hvs|g4543.t1, Hvs|g5324.t1, …			Uvf|g3086.t1
OG0000543				Mlp|110362, Mlp|66342, Mlp|84433, Mlp|84704, Mlp|85096, Mlp|85140, Mlp|85854, Mlp|85865, Mlp|85866, Mlp|86360, Mlp|86907, Mlp|87235, Mlp|87855, Mlp|88786, Mlp|88787, Mlp|89273, Mlp|89812, Mlp|90035, Mlp|90087, Mlp|90561, Mlp|90575, Mlp|91258, Mlp|91610, Mlp|92004, Mlp|92070, Mlp|92641, Mlp|92963, Mlp|93618, Mlp|93987, Mlp|94836, Mlp|95336, Mlp|95492, Mlp|95897, Mlp|95956, Mlp|95997
OG0000544				Mlp|102963, Mlp|103240, Mlp|103644, Mlp|105504, Mlp|106196, Mlp|107045, Mlp|108347, Mlp|108967, Mlp|112656, Mlp|113495, Mlp|118530, Mlp|60769, Mlp|85111, Mlp|86150, Mlp|86507, Mlp|87356, Mlp|87508, Mlp|87569, Mlp|88992, Mlp|89003, Mlp|89354, Mlp|89649, Mlp|90089, Mlp|91081, Mlp|91226, Mlp|92373, Mlp|92833, Mlp|92923, Mlp|93852, Mlp|94556, Mlp|94912, Mlp|95127, Mlp|95688, Mlp|96069, Mlp|96112
OG0000545									Msd|00011, Msd|00224, Msd|01713, Msd|01836, Msd|02137, Msd|03659, Msd|03913, Msd|04212, Msd|04394, Msd|04795, Msd|04796, Msd|05016, Msd|06250, Msd|06285, Msd|07179, Msd|07461, Msd|07463, Msd|07734, Msd|07793, Msd|08742, Msd|08743, Msd|08750, Msd|08751, Msd|08760, Msd|08762, Msd|09066, Msd|10087, Msd|10088, Msd|10101, Msd|10102, Msd|10247, Msd|11043, Msd|11105, Msd|11949, Msd|12174
OG0000546					Pst|11496, Pst|11676, Pst|11966, Pst|12935, Pst|13154, Pst|13791, Pst|15311, Pst|15318, Pst|15669, Pst|15929, Pst|16503, Pst|18089, Pst|18420, Pst|18464, Pst|1858, Pst|18990, Pst|1994, Pst|2561, Pst|2741, Pst|277, Pst|2778, Pst|2873, Pst|2875, Pst|2941, Pst|3252, Pst|359, Pst|3716, Pst|4493, Pst|512, Pst|7002, Pst|7553, Pst|7891, Pst|840, Pst|8802, Pst|8997
OG0000547						Uvf|g10441.t1, Uvf|g10442.t1, Uvf|g12913.t1, Uvf|g13145.t1, Uvf|g1366.t1, Uvf|g15000.t1, Uvf|g15114.t1, Uvf|g15210.t1, Uvf|g15234.t1, Uvf|g15511.t1, Uvf|g15812.t1, Uvf|g15840.t1, Uvf|g15874.t1, Uvf|g16296.t1, Uvf|g16323.t1, Uvf|g17049.t1, Uvf|g17520.t1, Uvf|g17872.t1, Uvf|g1849.t1, Uvf|g2546.t1, Uvf|g2562.t1, Uvf|g2611.t2, Uvf|g308.t1, Uvf|g331.t1, Uvf|g4372.t1, Uvf|g4676.t1, Uvf|g4737.t1, Uvf|g4…
OG0000548	Aps|g5104.t1	Cqf|650550	Hvs|g5307.t1		Pst|2855	Uvf|g14085.t1	Min|969	Mld|5435	Msd|01045, Msd|08200	Cla|5239, Cla|6278	Cmi|195521, Cmi|211370, Cmi|211371, Cmi|32283, Cmi|63619	Eyn|23, Eyn|24, Eyn|2565, Eyn|5299, Eyn|8804	Gan|1390, Gan|7136	Lcr|300513, Lcr|313397	Rgr|22437, Rgr|51047	Sro|2429, Sro|3443	Ain|267625, Ain|5155, Ain|90138		Pan|79733, Pan|83607
OG0000549	Aps|g30994.t1	Cqf|40015	Hvs|g13811.t1	Mlp|37249	Pst|10368, Pst|16866, Pst|17821, Pst|2317, Pst|9195, Pst|9197		Min|3081, Min|811	Mld|344, Mld|5575	Msd|01237, Msd|09666	Cla|1504, Cla|6029	Cmi|174101, Cmi|65557	Eyn|7426, Eyn|76	Gan|3152, Gan|7075	Lcr|272601, Lcr|293104	Rgr|29108	Sro|3018, Sro|3849	Ain|248235, Ain|269237, Ain|273798	Mgl|117	Pan|79497
OG0000550	Aps|g10232.t1, Aps|g11324.t1, Aps|g11747.t1, Aps|g1294.t1, Aps|g15237.t1, Aps|g17609.t1, Aps|g2027.t1, Aps|g2329.t1, Aps|g24209.t1, Aps|g24386.t1, Aps|g26528.t1, Aps|g28172.t1, Aps|g6531.t1, Aps|g7028.t1, Aps|g9095.t1, Aps|g9639.t1, Aps|g9809.t1, Aps|g9832.t1	Cqf|667851	Hvs|g15719.t1	Mlp|65484	Pst|12876, Pst|18582	Uvf|g9569.t1	Min|1602	Mld|2127	Msd|00564		Cmi|170424	Eyn|2059	Gan|608			Sro|3901	Ain|17968	Mgl|2782	Pan|83321
OG0000551							Min|2857, Min|3177, Min|3604, Min|4944	Mld|3758, Mld|5835, Mld|6819, Mld|7008, Mld|7009	Msd|00932, Msd|06135, Msd|09285, Msd|09987	Cla|337, Cla|7503	Cmi|153842, Cmi|153850, Cmi|20881, Cmi|211691	Eyn|4531, Eyn|5284, Eyn|7193, Eyn|8121	Gan|4895, Gan|5198	Lcr|301627		Sro|1618, Sro|340	Ain|237344, Ain|243943, Ain|267956		Pan|79381, Pan|80746, Pan|81669
OG0000552	Aps|g30111.t1	Cqf|657468	Hvs|g3735.t1, Hvs|g6255.t1	Mlp|40651	Pst|5897	Uvf|g12167.t1, Uvf|g12837.t1, Uvf|g14229.t1, Uvf|g14230.t1, Uvf|g1479.t1, Uvf|g15514.t1, Uvf|g15572.t2, Uvf|g15826.t1, Uvf|g17593.t1, Uvf|g17594.t1, Uvf|g4121.t1, Uvf|g5473.t1, Uvf|g6492.t1, Uvf|g7717.t1, Uvf|g886.t1	Min|1813	Mld|4274	Msd|08563	Cla|8309	Cmi|197036	Eyn|8302	Gan|3906	Lcr|305438	Rgr|54400	Sro|6	Ain|264534	Mgl|3654	Pan|83464
OG0000553	Aps|g18622.t1, Aps|g28680.t1, Aps|g28706.t1, Aps|g792.t1	Cqf|657299, Cqf|694746, Cqf|73989, Cqf|88920	Hvs|g5100.t1, Hvs|g5644.t1, Hvs|g7762.t1	Mlp|73626, Mlp|75711, Mlp|87698	Pst|10223, Pst|18672, Pst|3253	Uvf|g10163.t1, Uvf|g17666.t1, Uvf|g1799.t1	Min|6142	Mld|6006	Msd|02945	Cla|7326			Gan|1637, Gan|1638	Lcr|331817, Lcr|352510	Rgr|24668	Sro|4757	Ain|214701, Ain|233076		Pan|80044, Pan|81291
OG0000554	Aps|g24047.t1, Aps|g24058.t1	Cqf|103418	Hvs|g17809.t1	Mlp|74871	Pst|18428	Uvf|g1425.t1	Min|1398, Min|4025, Min|4781, Min|6475	Mld|1801, Mld|6882	Msd|00707, Msd|10949	Cla|1794, Cla|2843	Cmi|155292, Cmi|51194	Eyn|8616, Eyn|962	Gan|1718, Gan|3967	Lcr|298428, Lcr|299309	Rgr|36457, Rgr|66068	Sro|4917, Sro|6292	Ain|265009	Mgl|3157, Mgl|911	Pan|83397, Pan|84046
OG0000555							Min|6652, Min|6653, Min|6654, Min|6655, Min|6681, Min|7740	Mld|3373, Mld|5278, Mld|5298, Mld|5299, Mld|5892, Mld|6308	Msd|08895, Msd|08896, Msd|08899, Msd|08902, Msd|08905, Msd|08908, Msd|08930, Msd|08931	Cla|2210					Rgr|50763		Ain|232301, Ain|265027, Ain|265634, Ain|278551	Mgl|1312, Mgl|3508, Mgl|4052, Mgl|4053, Mgl|4055, Mgl|4198	Pan|80606, Pan|84035
OG0000556	Aps|g22941.t1, Aps|g22942.t1, Aps|g22943.t1	Cqf|134745, Cqf|35271, Cqf|686970	Hvs|g2589.t1	Mlp|114044, Mlp|64236	Pst|10270, Pst|10271, Pst|11172, Pst|14859, Pst|4373, Pst|4374, Pst|4395	Uvf|g11026.t1, Uvf|g5901.t1, Uvf|g6622.t1, Uvf|g7336.t1				Cla|8432	Cmi|177240, Cmi|42323	Eyn|2397	Gan|294	Lcr|330871, Lcr|342653	Rgr|50286	Sro|2573, Sro|7650	Ain|258649, Ain|268553		Pan|80108, Pan|84543
OG0000557	Aps|g19936.t1, Aps|g19953.t1, Aps|g19954.t1, Aps|g19961.t1, Aps|g8426.t1	Cqf|38431, Cqf|43756, Cqf|45862, Cqf|656215, Cqf|724232, Cqf|87014	Hvs|g16804.t1	Mlp|109158, Mlp|110439, Mlp|112330, Mlp|112388, Mlp|73317	Pst|1109, Pst|1110, Pst|1111, Pst|14062, Pst|19060, Pst|4398, Pst|4399, Pst|4400, Pst|6911, Pst|9612, Pst|9623, Pst|9624	Uvf|g12763.t1											Ain|256934, Ain|272180, Ain|299923		Pan|84349
OG0000558	Aps|g12682.t3, Aps|g14629.t1, Aps|g15778.t1, Aps|g17182.t1, Aps|g25173.t1, Aps|g25174.t2, Aps|g26676.t1, Aps|g26677.t1, Aps|g2793.t1, Aps|g6125.t1, Aps|g6129.t1, Aps|g6130.t1, Aps|g7532.t1	Cqf|63525	Hvs|g16586.t1	Mlp|39805	Pst|17692, Pst|3422, Pst|3432	Uvf|g11113.t1	Min|4208	Mld|670	Msd|03186	Cla|5448	Cmi|82663	Eyn|5295	Gan|907	Lcr|309270	Rgr|35702	Sro|5586	Ain|258885	Mgl|1395, Mgl|1396	Pan|82522
OG0000559	Aps|g27472.t1	Cqf|51384, Cqf|671451	Hvs|g10124.t1, Hvs|g16284.t1, Hvs|g16285.t1, Hvs|g17159.t1, Hvs|g17160.t1	Mlp|34244, Mlp|47334, Mlp|84767, Mlp|88907	Pst|1699	Uvf|g16365.t1	Min|7867	Mld|7303	Msd|02121		Cmi|146308, Cmi|158730, Cmi|202327	Eyn|2697, Eyn|2698, Eyn|8592	Gan|3126, Gan|3141	Lcr|280884		Sro|1952, Sro|7330	Ain|243963, Ain|269199, Ain|71815	Mgl|3223	Pan|80882, Pan|81788
OG0000560	Aps|g11153.t1, Aps|g11154.t1, Aps|g11162.t1	Cqf|56657, Cqf|670749, Cqf|670895	Hvs|g17494.t1, Hvs|g1905.t1	Mlp|106833, Mlp|106834, Mlp|116583, Mlp|73759, Mlp|76882	Pst|1346	Uvf|g16121.t1	Min|3351				Cmi|209314, Cmi|47484	Eyn|2473		Lcr|277255, Lcr|277290, Lcr|302314, Lcr|332341	Rgr|39451, Rgr|41815, Rgr|51621	Sro|1566, Sro|1567, Sro|1659, Sro|1660, Sro|7723	Ain|173515, Ain|278676		Pan|85038
OG0000561	Aps|g10977.t1, Aps|g26720.t1	Cqf|53641, Cqf|660204	Hvs|g6357.t1, Hvs|g6581.t1	Mlp|85912, Mlp|94347	Pst|5115, Pst|6252, Pst|6253, Pst|6269		Min|1049, Min|329	Mld|3059, Mld|6584	Msd|07986, Msd|08610	Cla|4566, Cla|5851	Cmi|100512, Cmi|84483	Eyn|5450, Eyn|7601	Gan|7788	Lcr|305453, Lcr|308272	Rgr|17223, Rgr|18276	Sro|3998, Sro|7746	Ain|266261	Mgl|1144	Pan|81158
OG0000562	Aps|g20459.t1, Aps|g20460.t1	Cqf|85354	Hvs|g2514.t1	Mlp|64356	Pst|2454	Uvf|g16775.t1	Min|3945	Mld|3988	Msd|09852	Cla|1351, Cla|2748	Cmi|157531, Cmi|168021	Eyn|2589, Eyn|6587	Gan|2128, Gan|2144, Gan|2264, Gan|2265, Gan|5464	Lcr|266485, Lcr|304784, Lcr|306809, Lcr|306817	Rgr|13370, Rgr|54045	Sro|4273, Sro|4296, Sro|502, Sro|511	Ain|266468	Mgl|869	Pan|81249
OG0000563	Aps|g22050.t1	Cqf|130823, Cqf|79671	Hvs|g2409.t1, Hvs|g6781.t1	Mlp|104226, Mlp|29359	Pst|11637, Pst|20010, Pst|4724	Uvf|g12568.t1, Uvf|g13823.t1	Min|5605	Mld|931, Mld|932	Msd|04953	Cla|1132, Cla|593	Cmi|143038	Eyn|1534, Eyn|642	Gan|4440, Gan|4636	Lcr|140361, Lcr|310524	Rgr|3212	Sro|6983, Sro|7090	Ain|267229, Ain|269377	Mgl|1600, Mgl|4145	Pan|78844, Pan|79030
OG0000564	Aps|g24381.t1, Aps|g2951.t1	Cqf|654307, Cqf|655682	Hvs|g8360.t1	Mlp|47703, Mlp|48301	Pst|4196, Pst|8264	Uvf|g11357.t1, Uvf|g5364.t1	Min|1666, Min|4845	Mld|1737, Mld|2197, Mld|2198	Msd|00645, Msd|00777	Cla|1289	Cmi|19113, Cmi|76360	Eyn|1665, Eyn|4670	Gan|4129, Gan|5403	Lcr|316629, Lcr|96011	Rgr|35098, Rgr|64987	Sro|1354, Sro|6283	Ain|267355	Mgl|3548	Pan|80205
OG0000565	Aps|g15515.t1, Aps|g15517.t1, Aps|g15520.t1, Aps|g15521.t1, Aps|g15524.t1, Aps|g25221.t1	Cqf|135174, Cqf|201454, Cqf|201469, Cqf|49188, Cqf|673149, Cqf|673154, Cqf|89151		Mlp|35737, Mlp|39126, Mlp|39599, Mlp|52463, Mlp|53598, Mlp|53600, Mlp|88723, Mlp|89452	Pst|12850, Pst|12851, Pst|13364, Pst|13365, Pst|13395, Pst|17451, Pst|17470, Pst|20045, Pst|2218, Pst|2219	Uvf|g1984.t1, Uvf|g2633.t1											Ain|297594
OG0000566	Aps|g1073.t1, Aps|g11040.t1, Aps|g11515.t1, Aps|g11749.t1, Aps|g12641.t1, Aps|g13319.t1, Aps|g14552.t1, Aps|g14600.t1, Aps|g15142.t1, Aps|g1585.t1, Aps|g16202.t1, Aps|g16279.t1, Aps|g16280.t1, Aps|g16956.t1, Aps|g19528.t1, Aps|g19945.t1, Aps|g2016.t1, Aps|g22410.t1, Aps|g23933.t1, Aps|g25299.t1, Aps|g25775.t1, Aps|g27546.t1, Aps|g27923.t1, Aps|g28416.t1, Aps|g29333.t1, Aps|g29392.t1, Aps|g29873.t…
OG0000567	Aps|g10663.t1, Aps|g11895.t2, Aps|g12570.t1, Aps|g14478.t1, Aps|g15496.t2, Aps|g15497.t2, Aps|g15505.t2, Aps|g15506.t1, Aps|g17751.t1, Aps|g21368.t1, Aps|g22878.t2, Aps|g2392.t1, Aps|g2402.t1, Aps|g2403.t1, Aps|g24183.t1, Aps|g24552.t2, Aps|g24553.t1, Aps|g24872.t1, Aps|g26608.t1, Aps|g26888.t3, Aps|g27889.t1, Aps|g29039.t2, Aps|g29040.t1, Aps|g29286.t1, Aps|g29287.t2, Aps|g29638.t1, Aps|g3397.t1…
OG0000568	Aps|g12552.t1, Aps|g12759.t1, Aps|g1280.t1, Aps|g13793.t1, Aps|g14543.t1, Aps|g1472.t1, Aps|g14818.t1, Aps|g15916.t1, Aps|g15937.t1, Aps|g17356.t1, Aps|g18217.t1, Aps|g18323.t1, Aps|g19114.t1, Aps|g19772.t1, Aps|g20285.t1, Aps|g20803.t1, Aps|g20921.t1, Aps|g23923.t1, Aps|g26782.t1, Aps|g271.t1, Aps|g2807.t1, Aps|g28311.t1, Aps|g28819.t1, Aps|g30122.t1, Aps|g30136.t1, Aps|g3018.t1, Aps|g30830.t1, …
OG0000569	Aps|g13659.t1, Aps|g14575.t1, Aps|g16777.t1, Aps|g17205.t1, Aps|g17458.t1, Aps|g1788.t2, Aps|g18700.t1, Aps|g18784.t1, Aps|g19533.t2, Aps|g2055.t1, Aps|g20988.t1, Aps|g2179.t1, Aps|g26811.t1, Aps|g28378.t1, Aps|g28920.t1, Aps|g29056.t1, Aps|g29258.t1, Aps|g29966.t1, Aps|g2999.t1, Aps|g30574.t2, Aps|g30586.t1, Aps|g30672.t1, Aps|g3221.t1, Aps|g4430.t1, Aps|g6339.t1, Aps|g6842.t1, Aps|g7226.t1, Aps…		Hvs|g1598.t1, Hvs|g8436.t1
OG0000570	Aps|g10257.t1, Aps|g10304.t1, Aps|g11770.t1, Aps|g13249.t1, Aps|g15238.t1, Aps|g16228.t2, Aps|g17013.t1, Aps|g17014.t1, Aps|g17104.t1, Aps|g18702.t1, Aps|g19578.t1, Aps|g21905.t1, Aps|g22004.t1, Aps|g23341.t1, Aps|g23654.t1, Aps|g23833.t1, Aps|g24697.t1, Aps|g27778.t4, Aps|g29310.t1, Aps|g2954.t1, Aps|g2956.t2, Aps|g30001.t1, Aps|g30283.t1, Aps|g30867.t1, Aps|g30971.t1, Aps|g3239.t1, Aps|g3240.t1…
OG0000571		Cqf|100140, Cqf|101085, Cqf|101122, Cqf|101565, Cqf|101977, Cqf|102415, Cqf|102416, Cqf|111099, Cqf|129939, Cqf|132626, Cqf|133529, Cqf|136175, Cqf|136707, Cqf|15236, Cqf|16214, Cqf|23549, Cqf|321899, Cqf|35340, Cqf|38084, Cqf|547918, Cqf|602436, Cqf|659521, Cqf|660237, Cqf|663902, Cqf|705459, Cqf|710680, Cqf|90123, Cqf|92895, Cqf|93610, Cqf|95037, Cqf|96757, Cqf|98278, Cqf|98592		Mlp|111182
OG0000572		Cqf|103296, Cqf|130553, Cqf|133480, Cqf|133851, Cqf|134821, Cqf|253832, Cqf|35766, Cqf|36681, Cqf|44731, Cqf|45349, Cqf|464401, Cqf|47978, Cqf|48716, Cqf|57131, Cqf|653377, Cqf|659913, Cqf|671310, Cqf|671545, Cqf|673205, Cqf|705945, Cqf|715492, Cqf|715934, Cqf|85871, Cqf|86282, Cqf|86960, Cqf|88171, Cqf|90768, Cqf|94400, Cqf|96498, Cqf|97325, Cqf|98797		Mlp|73368, Mlp|77573, Mlp|77794
OG0000573		Cqf|669985			Pst|10824, Pst|10825, Pst|11639, Pst|11640, Pst|11647, Pst|11650, Pst|11651, Pst|11652, Pst|12430, Pst|12976, Pst|15682, Pst|16268, Pst|16351, Pst|16352, Pst|16353, Pst|16614, Pst|16626, Pst|16627, Pst|2771, Pst|3118, Pst|4497, Pst|8012, Pst|9127	Uvf|g17821.t1	Min|5925	Mld|1194	Msd|05352	Cla|662	Cmi|194810		Gan|4757	Lcr|74868	Rgr|51301	Sro|6755
OG0000574							Min|1771, Min|2465, Min|7651, Min|7652, Min|7653	Mld|1263, Mld|3013, Mld|6160, Mld|6760, Mld|813	Msd|01827, Msd|02567, Msd|02574, Msd|02586, Msd|05400, Msd|05403, Msd|05405, Msd|06223, Msd|08590, Msd|08604, Msd|09225, Msd|09590, Msd|09595, Msd|10280, Msd|11246, Msd|12563, Msd|12567, Msd|12662, Msd|12795, Msd|13116, Msd|13120, Msd|13124, Msd|13308, Msd|13312
OG0000575					Pst|10797, Pst|1248, Pst|1249, Pst|1255, Pst|1264, Pst|1266, Pst|139, Pst|140, Pst|14397, Pst|14398, Pst|14399, Pst|18507, Pst|18509, Pst|18907, Pst|18908, Pst|1976, Pst|2591, Pst|2751, Pst|2759, Pst|2760, Pst|2761, Pst|402, Pst|412, Pst|413, Pst|414, Pst|415, Pst|4698, Pst|4699, Pst|5023, Pst|5150, Pst|5151, Pst|5154, Pst|850, Pst|868
OG0000576					Pst|116, Pst|117, Pst|12391, Pst|12878, Pst|14012, Pst|14013, Pst|15186, Pst|15187, Pst|15188, Pst|1759, Pst|1760, Pst|20312, Pst|2513, Pst|5833, Pst|5834, Pst|5835, Pst|5836, Pst|5837, Pst|6170, Pst|6171, Pst|6666, Pst|6903, Pst|7134, Pst|7135, Pst|7599, Pst|7686, Pst|7780, Pst|7795, Pst|7796, Pst|7797, Pst|7998, Pst|7999, Pst|8000, Pst|8001
OG0000577	Aps|g17215.t1	Cqf|656146, Cqf|668612	Hvs|g11991.t1, Hvs|g3064.t1, Hvs|g3237.t1	Mlp|107563, Mlp|29064, Mlp|43851	Pst|11958, Pst|3593, Pst|3594	Uvf|g3683.t1	Min|2076	Mld|1912	Msd|06662	Cla|245, Cla|9465, Cla|9466	Cmi|86056	Eyn|8074	Gan|6643	Lcr|153285, Lcr|302194	Rgr|42671	Sro|1370	Ain|263389, Ain|281678, Ain|292181	Mgl|3191, Mgl|3859	Pan|82146, Pan|83332
OG0000578							Min|3801	Mld|1972, Mld|1973	Msd|07161	Cla|1532, Cla|1545, Cla|2387, Cla|8439	Cmi|13501	Eyn|4905	Gan|1145, Gan|2300, Gan|2365	Lcr|307945, Lcr|323370, Lcr|327687, Lcr|349656, Lcr|72651	Rgr|27888, Rgr|28030, Rgr|54698	Sro|3682, Sro|7155	Ain|173683, Ain|226177, Ain|233658, Ain|249219, Ain|267133		Pan|79069, Pan|79525, Pan|80611, Pan|83375, Pan|84943
OG0000579	Aps|g4752.t1	Cqf|650604, Cqf|651624	Hvs|g16511.t1, Hvs|g7000.t1	Mlp|103430, Mlp|115358, Mlp|88848	Pst|17618	Uvf|g3554.t1	Min|4952, Min|567	Mld|194, Mld|5828	Msd|00939, Msd|00941, Msd|01619	Cla|4237, Cla|4272	Cmi|189303, Cmi|2966	Eyn|3153, Eyn|513	Gan|5446, Gan|7036	Lcr|303754	Rgr|10908, Rgr|52651	Sro|3280, Sro|477	Ain|264161	Mgl|557	Pan|84164
OG0000580							Min|3768, Min|5400, Min|7980	Mld|1943, Mld|2051, Mld|5474	Msd|02257, Msd|04842, Msd|07200	Cla|4222, Cla|4523	Cmi|164986, Cmi|19045	Eyn|5156, Eyn|5615, Eyn|6531	Gan|2490, Gan|6134	Lcr|272155, Lcr|284605, Lcr|302438, Lcr|337199, Lcr|339357, Lcr|342173, Lcr|342178, Lcr|344434, Lcr|354123	Rgr|48692, Rgr|631	Sro|1301, Sro|7412	Ain|277326	Mgl|3972
OG0000581	Aps|g25459.t1	Cqf|669974	Hvs|g2194.t1		Pst|4259, Pst|4260		Min|3826, Min|5575, Min|5576	Mld|2002, Mld|893, Mld|897	Msd|04913, Msd|04915, Msd|07117	Cla|2117, Cla|8549	Cmi|139872, Cmi|194562	Eyn|3008, Eyn|991	Gan|4666	Lcr|166738, Lcr|294896, Lcr|334655	Rgr|24011, Rgr|54195	Sro|4186, Sro|6517	Ain|264932, Ain|298914	Mgl|728	Pan|81375, Pan|84422
OG0000582	Aps|g23545.t1	Cqf|673009, Cqf|712987	Hvs|g17410.t1	Mlp|110016, Mlp|78600, Mlp|93486	Pst|10462, Pst|6505	Uvf|g9.t1	Min|2637	Mld|2288	Msd|05688	Cla|5280	Cmi|166125, Cmi|80929	Eyn|18, Eyn|5146, Eyn|5369	Gan|694, Gan|695	Lcr|298899, Lcr|328891, Lcr|331254, Lcr|71296	Rgr|49412, Rgr|55325	Sro|351	Ain|249039, Ain|264198	Mgl|2423	Pan|79911, Pan|81006
OG0000583	Aps|g7584.t1	Cqf|93868	Hvs|g12632.t1, Hvs|g14718.t1, Hvs|g15656.t1, Hvs|g1586.t1, Hvs|g16716.t1, Hvs|g17157.t1, Hvs|g2391.t1, Hvs|g2487.t1, Hvs|g2488.t1, Hvs|g3784.t1, Hvs|g5314.t1, Hvs|g6986.t1, Hvs|g740.t1, Hvs|g8157.t1	Mlp|115155, Mlp|95975	Pst|17869	Uvf|g5754.t1	Min|3255	Mld|3159	Msd|06049	Cla|7481	Cmi|61124	Eyn|522	Gan|5933	Lcr|209510	Rgr|51482	Sro|1612	Ain|34110	Mgl|1077	Pan|79157
OG0000584										Cla|2043, Cla|3985, Cla|3986, Cla|3987, Cla|4233, Cla|6057, Cla|8728	Cmi|113952, Cmi|178801, Cmi|194705, Cmi|209614, Cmi|211927, Cmi|91188	Eyn|2197, Eyn|4625, Eyn|6228, Eyn|766, Eyn|7902, Eyn|8149, Eyn|825		Lcr|292930, Lcr|297088, Lcr|349137	Rgr|14269, Rgr|25888, Rgr|55528, Rgr|55573	Sro|5603, Sro|792, Sro|8363, Sro|8669	Ain|264739		Pan|82717
OG0000585	Aps|g18832.t1	Cqf|60083, Cqf|652577	Hvs|g15080.t1	Mlp|30064, Mlp|73497	Pst|18156	Uvf|g3478.t1	Min|2324, Min|6960	Mld|282, Mld|3629	Msd|08183, Msd|10522	Cla|7274, Cla|8376	Cmi|106086, Cmi|198715	Eyn|2244, Eyn|8032	Gan|3869, Gan|5927	Lcr|21346, Lcr|310734	Rgr|54528, Rgr|66686	Sro|984, Sro|986	Ain|264931, Ain|268726	Mgl|1338	Pan|82548, Pan|84184
OG0000586	Aps|g6977.t1	Cqf|77866	Hvs|g10108.t1, Hvs|g11797.t1, Hvs|g12021.t1, Hvs|g12650.t1, Hvs|g12938.t1, Hvs|g14624.t1, Hvs|g14997.t1, Hvs|g15752.t1, Hvs|g17426.t1, Hvs|g18032.t1, Hvs|g2122.t1, Hvs|g3712.t1, Hvs|g3889.t1, Hvs|g6474.t1, Hvs|g7395.t1, Hvs|g9260.t1	Mlp|62402	Pst|6386	Uvf|g6044.t1	Min|468	Mld|92	Msd|01749	Cla|857	Cmi|98266	Eyn|7760	Gan|7367	Lcr|321852	Rgr|40644	Sro|3192	Ain|265247	Mgl|2806
OG0000587	Aps|g15945.t1	Cqf|658077, Cqf|671464, Cqf|93342	Hvs|g3316.t1, Hvs|g4887.t1	Mlp|113564, Mlp|71065, Mlp|84788, Mlp|95698, Mlp|95702	Pst|13968, Pst|2837		Min|3054	Mld|322	Msd|09643	Cla|512, Cla|542	Cmi|165259, Cmi|165260	Eyn|3265	Gan|2689, Gan|6769, Gan|6771	Lcr|301734, Lcr|308891	Rgr|64454, Rgr|66893	Sro|1857, Sro|3370	Ain|284569	Mgl|1497	Pan|79708
OG0000588	Aps|g20292.t1	Cqf|39072, Cqf|667259	Hvs|g1462.t1, Hvs|g16693.t1	Mlp|116867, Mlp|50297	Pst|11682, Pst|7456	Uvf|g1048.t1	Min|3252, Min|7425	Mld|3162, Mld|6846	Msd|06053, Msd|06937	Cla|2254, Cla|4658	Cmi|153012, Cmi|171606	Eyn|1816, Eyn|4919	Gan|4970, Gan|5839	Lcr|302274, Lcr|344446	Rgr|41706, Rgr|55761	Sro|1089, Sro|2020	Ain|265720	Mgl|3777	Pan|83739
OG0000589	Aps|g10962.t1, Aps|g1252.t1, Aps|g15344.t1, Aps|g18268.t1, Aps|g20605.t1, Aps|g20736.t2, Aps|g22515.t1, Aps|g24407.t2, Aps|g2577.t1, Aps|g25970.t2, Aps|g25974.t2, Aps|g3683.t2, Aps|g5241.t1, Aps|g5734.t1	Cqf|47407	Hvs|g14437.t1	Mlp|109581	Pst|15585	Uvf|g10925.t1	Min|1912, Min|1950	Mld|786	Msd|04151	Cla|6772	Cmi|21344	Eyn|8528	Gan|6535	Lcr|302640	Rgr|67005	Sro|8111	Ain|271569	Mgl|971	Pan|80401
OG0000590	Aps|g11784.t1, Aps|g11785.t1, Aps|g11786.t1, Aps|g11813.t1, Aps|g27791.t1, Aps|g4656.t1, Aps|g9737.t1	Cqf|670001	Hvs|g12193.t2	Mlp|87680	Pst|20147, Pst|7475, Pst|7476	Uvf|g5224.t1	Min|5703, Min|5786		Msd|05074, Msd|05171	Cla|1145, Cla|2878	Cmi|183104	Eyn|2718	Gan|4602	Lcr|319149	Rgr|18445, Rgr|47539	Sro|373, Sro|6875	Ain|266162, Ain|267428	Mgl|1041	Pan|79604, Pan|85017
OG0000591							Min|5539	Mld|860, Mld|861	Msd|11954, Msd|11955	Cla|1151, Cla|9494	Cmi|192119, Cmi|98881	Eyn|8073, Eyn|8514	Gan|2563, Gan|2816, Gan|3791	Lcr|100561, Lcr|100568, Lcr|306826, Lcr|309118, Lcr|349857, Lcr|352971, Lcr|352979, Lcr|356107	Rgr|46250, Rgr|54437, Rgr|55735	Sro|2194, Sro|645, Sro|646	Ain|118166, Ain|181524, Ain|288743, Ain|92133		Pan|83814
OG0000592	Aps|g4024.t1, Aps|g4030.t1, Aps|g4052.t1	Cqf|651692, Cqf|651783	Hvs|g1282.t1, Hvs|g15275.t1	Mlp|70376, Mlp|75337	Pst|11990, Pst|12003, Pst|12028, Pst|5305, Pst|5307	Uvf|g12934.t1, Uvf|g14787.t1	Min|5961	Mld|7245	Msd|10854	Cla|4536, Cla|9072	Cmi|19328, Cmi|208326	Eyn|4630	Gan|1750, Gan|6412	Lcr|304170, Lcr|352424	Rgr|64666	Sro|4501	Ain|266663	Mgl|1346	Pan|80142
OG0000593	Aps|g28744.t1, Aps|g8236.t1, Aps|g8241.t1, Aps|g8249.t1	Cqf|37815, Cqf|671691	Hvs|g12403.t1, Hvs|g17290.t1	Mlp|73345, Mlp|86246	Pst|10317, Pst|6856, Pst|6866	Uvf|g5461.t1, Uvf|g6381.t1, Uvf|g7189.t1		Mld|3583	Msd|08233	Cla|5144, Cla|5616	Cmi|162898, Cmi|68892	Eyn|1917, Eyn|7609	Gan|1143, Gan|1241	Lcr|265720, Lcr|308744	Rgr|36958	Sro|1919	Ain|266853	Mgl|4249	Pan|84582
OG0000594	Aps|g2394.t1, Aps|g2405.t1, Aps|g28579.t1, Aps|g28580.t1, Aps|g28581.t1, Aps|g28586.t1	Cqf|45208	Hvs|g2516.t1	Mlp|114321, Mlp|116922, Mlp|79314, Mlp|85615	Pst|10212, Pst|10218, Pst|1517, Pst|2600	Uvf|g14004.t1, Uvf|g16577.t1, Uvf|g16962.t1, Uvf|g16982.t1	Min|6721	Mld|5342	Msd|08973	Cla|5514	Cmi|170351	Eyn|2090	Gan|1141	Lcr|334723	Rgr|15227	Sro|2022	Ain|266964	Mgl|3040	Pan|84601
OG0000595							Min|5137, Min|7135, Min|7150, Min|7210	Mld|1061, Mld|2558, Mld|2735, Mld|2750	Msd|04505, Msd|10320, Msd|10338, Msd|10440		Cmi|71166, Cmi|74534	Eyn|2410, Eyn|3747, Eyn|4006	Gan|5225, Gan|7737, Gan|7741	Lcr|300738, Lcr|301104, Lcr|302008, Lcr|302110	Rgr|43607, Rgr|52244, Rgr|52669, Rgr|53133, Rgr|54905	Sro|231, Sro|5908, Sro|7436	Ain|268955
OG0000596	Aps|g7076.t1, Aps|g7081.t1	Cqf|37461, Cqf|53365	Hvs|g11604.t1, Hvs|g16692.t1	Mlp|114768, Mlp|49754	Pst|14037, Pst|14493, Pst|17087	Uvf|g12563.t1, Uvf|g3815.t1	Min|2403, Min|6953	Mld|1336, Mld|3620	Msd|08192, Msd|12168	Cla|5526	Cmi|172380	Eyn|8106	Gan|1346, Gan|3708	Lcr|272077, Lcr|354988	Rgr|37883, Rgr|65059	Sro|2492, Sro|563	Ain|269383	Mgl|3620	Pan|81683
OG0000597	Aps|g10467.t1, Aps|g13756.t1, Aps|g13764.t1, Aps|g13768.t1, Aps|g3653.t2, Aps|g3654.t1, Aps|g3664.t1, Aps|g6356.t2, Aps|g9597.t1	Cqf|665240	Hvs|g5580.t1	Mlp|112677, Mlp|40279	Pst|2907	Uvf|g4089.t1, Uvf|g7926.t1	Min|838	Mld|5558	Msd|01214	Cla|8562	Cmi|171074, Cmi|196227	Eyn|3775	Gan|7561	Lcr|328754, Lcr|353606	Rgr|40608, Rgr|50580	Sro|3016, Sro|3373	Ain|262663	Mgl|533	Pan|82336
OG0000598	Aps|g16243.t1, Aps|g16246.t1, Aps|g16249.t1, Aps|g16252.t1, Aps|g16255.t1, Aps|g16258.t1, Aps|g16261.t1, Aps|g16264.t1, Aps|g16267.t1		Hvs|g12357.t1, Hvs|g13899.t1, Hvs|g13903.t1, Hvs|g3370.t1, Hvs|g3373.t1, Hvs|g3376.t1, Hvs|g3378.t1, Hvs|g5031.t1, Hvs|g7833.t1, Hvs|g9626.t1, Hvs|g984.t1, Hvs|g9973.t1, Hvs|g9977.t1	Mlp|94735							Cmi|66210				Rgr|19391, Rgr|19410, Rgr|19414, Rgr|19428, Rgr|19481, Rgr|19494, Rgr|19509, Rgr|19520		Ain|235618
OG0000599	Aps|g10665.t1, Aps|g10693.t1, Aps|g1176.t1, Aps|g14197.t1, Aps|g16207.t1, Aps|g17500.t1, Aps|g19027.t1, Aps|g19074.t1, Aps|g19736.t1, Aps|g20966.t1, Aps|g21382.t1, Aps|g21562.t1, Aps|g22387.t1, Aps|g24673.t1, Aps|g25079.t1, Aps|g25656.t1, Aps|g26413.t1, Aps|g26480.t1, Aps|g28380.t1, Aps|g29538.t1, Aps|g30231.t1, Aps|g30809.t1, Aps|g3795.t1, Aps|g3973.t1, Aps|g4556.t1, Aps|g4566.t1, Aps|g638.t1, A…
OG0000600	Aps|g10175.t1, Aps|g11239.t1, Aps|g13064.t1, Aps|g14086.t1, Aps|g15740.t1, Aps|g16343.t1, Aps|g16550.t1, Aps|g17654.t1, Aps|g17960.t1, Aps|g18556.t1, Aps|g18560.t1, Aps|g18566.t1, Aps|g19729.t1, Aps|g19833.t1, Aps|g21346.t1, Aps|g21492.t1, Aps|g23777.t1, Aps|g23781.t1, Aps|g24499.t1, Aps|g24818.t1, Aps|g25845.t1, Aps|g27669.t1, Aps|g28038.t1, Aps|g30704.t1, Aps|g3237.t1, Aps|g507.t1, Aps|g5146.t1…
OG0000601	Aps|g22687.t1, Aps|g22700.t1, Aps|g22707.t1	Cqf|106581, Cqf|651034, Cqf|656371, Cqf|668363, Cqf|712797, Cqf|91696, Cqf|92589	Hvs|g10904.t1, Hvs|g10905.t1, Hvs|g13668.t2	Mlp|107523, Mlp|70546, Mlp|72734, Mlp|94496	Pst|6050, Pst|8547, Pst|8548, Pst|8549	Uvf|g12997.t1, Uvf|g14549.t1, Uvf|g7767.t1, Uvf|g8210.t1	Min|2886, Min|2887	Mld|5003, Mld|5004	Msd|09317, Msd|09318, Msd|09319					Lcr|311307
OG0000602	Aps|g15431.t1, Aps|g15434.t1	Cqf|92081	Hvs|g13367.t1	Mlp|85835	Pst|2355	Uvf|g17116.t1	Min|1127, Min|2763, Min|278, Min|5121	Mld|2313, Mld|3514, Mld|6628	Msd|04482, Msd|07929, Msd|08692	Cla|117		Eyn|3303	Gan|5149, Gan|7001	Lcr|306984, Lcr|309938, Lcr|309939, Lcr|314909, Lcr|353541, Lcr|354020	Rgr|50958, Rgr|56498, Rgr|56514	Sro|3288, Sro|3852, Sro|7778
OG0000603		Cqf|10143, Cqf|10763, Cqf|11930, Cqf|12143, Cqf|12147, Cqf|13909, Cqf|19900, Cqf|26168, Cqf|28504, Cqf|32641, Cqf|36642, Cqf|38436, Cqf|42586, Cqf|43300, Cqf|50802, Cqf|54978, Cqf|651214, Cqf|662026, Cqf|694151, Cqf|697690, Cqf|702652, Cqf|8504, Cqf|87420, Cqf|95144, Cqf|9776, Cqf|9778	Hvs|g3029.t1, Hvs|g3084.t1	Mlp|58192	Pst|14639, Pst|6300, Pst|6661	Uvf|g13445.t1
OG0000604		Cqf|46086, Cqf|51541	Hvs|g11032.t1, Hvs|g9936.t1		Pst|14356, Pst|14619, Pst|16390, Pst|17986, Pst|17987, Pst|17988, Pst|19203, Pst|19375, Pst|6525, Pst|780, Pst|781, Pst|786	Uvf|g10155.t1, Uvf|g1080.t1, Uvf|g1081.t1, Uvf|g1182.t1, Uvf|g12876.t1, Uvf|g12920.t1, Uvf|g15074.t1, Uvf|g15557.t1, Uvf|g16571.t1, Uvf|g2061.t1, Uvf|g4122.t1, Uvf|g4335.t1, Uvf|g5959.t1, Uvf|g6855.t1, Uvf|g8134.t1, Uvf|g8704.t1, Uvf|g9907.t1
OG0000605										Cla|1447, Cla|3893, Cla|4112, Cla|4293, Cla|4382, Cla|4394, Cla|4396, Cla|4424, Cla|4426, Cla|4427, Cla|4449, Cla|4499, Cla|4500, Cla|4519, Cla|4522, Cla|4525, Cla|4537, Cla|4541, Cla|4558, Cla|4559, Cla|4568, Cla|5650, Cla|5651, Cla|5689, Cla|5690, Cla|5691, Cla|5753, Cla|5955, Cla|5956, Cla|6246, Cla|6248, Cla|8027, Cla|8698
OG0000606			Hvs|g10512.t1, Hvs|g10517.t1, Hvs|g12383.t1, Hvs|g12395.t1, Hvs|g13106.t1, Hvs|g14421.t1, Hvs|g14673.t1, Hvs|g1537.t1, Hvs|g15586.t1, Hvs|g15886.t1, Hvs|g16107.t1, Hvs|g16618.t1, Hvs|g17209.t1, Hvs|g17309.t1, Hvs|g17684.t1, Hvs|g1792.t1, Hvs|g18074.t1, Hvs|g18250.t1, Hvs|g195.t1, Hvs|g2333.t1, Hvs|g2529.t1, Hvs|g257.t1, Hvs|g3488.t1, Hvs|g4015.t1, Hvs|g403.t1, Hvs|g4703.t1, Hvs|g4849.t1, Hvs|g593…
OG0000607			Hvs|g10194.t1, Hvs|g10285.t1, Hvs|g11786.t1, Hvs|g12080.t1, Hvs|g12112.t1, Hvs|g13769.t1, Hvs|g13840.t1, Hvs|g15179.t1, Hvs|g15234.t1, Hvs|g1553.t1, Hvs|g16656.t1, Hvs|g172.t1, Hvs|g1812.t1, Hvs|g1813.t1, Hvs|g251.t1, Hvs|g262.t1, Hvs|g2633.t1, Hvs|g2634.t1, Hvs|g305.t1, Hvs|g3140.t1, Hvs|g4081.t1, Hvs|g4351.t1, Hvs|g4620.t1, Hvs|g4697.t1, Hvs|g5552.t1, Hvs|g6043.t1, Hvs|g6492.t1, Hvs|g6726.t1, H…			Uvf|g3572.t1
OG0000608														Lcr|100976, Lcr|101255, Lcr|101694, Lcr|102755, Lcr|127809, Lcr|127903, Lcr|128483, Lcr|213938, Lcr|300020, Lcr|304060, Lcr|305047, Lcr|305084, Lcr|305087, Lcr|306262, Lcr|306298, Lcr|306366, Lcr|314181, Lcr|314641, Lcr|324033, Lcr|325408, Lcr|331610, Lcr|332286, Lcr|332311, Lcr|333098, Lcr|333180, Lcr|336598, Lcr|350631, Lcr|350632, Lcr|352916, Lcr|352944, Lcr|353637, Lcr|353655, Lcr|356489
OG0000609								Mld|1714	Msd|00408, Msd|00414, Msd|02020, Msd|02087, Msd|02088, Msd|02435, Msd|02440, Msd|02767, Msd|03096, Msd|03652, Msd|03981, Msd|04061, Msd|04072, Msd|04152, Msd|04198, Msd|04199, Msd|04990, Msd|05287, Msd|06341, Msd|06458, Msd|06543, Msd|07742, Msd|07992, Msd|08733, Msd|10498, Msd|10499, Msd|11091, Msd|11302, Msd|11517, Msd|11518, Msd|12170, Msd|12211
OG0000610				Mlp|101485, Mlp|102369, Mlp|102629, Mlp|103382, Mlp|105301, Mlp|105982, Mlp|107317, Mlp|107429, Mlp|108587, Mlp|108863, Mlp|108954, Mlp|110191, Mlp|110741, Mlp|113130, Mlp|113224, Mlp|113267, Mlp|113733, Mlp|114006, Mlp|114420, Mlp|114421, Mlp|58978, Mlp|61140, Mlp|67198, Mlp|68077, Mlp|68481, Mlp|69185, Mlp|69636, Mlp|69795, Mlp|69830, Mlp|70015, Mlp|70130, Mlp|84819, Mlp|85609
OG0000611				Mlp|101308, Mlp|102703, Mlp|103564, Mlp|104478, Mlp|104648, Mlp|104961, Mlp|107127, Mlp|108291, Mlp|108375, Mlp|108607, Mlp|109125, Mlp|114655, Mlp|114656, Mlp|114705, Mlp|61225, Mlp|84113, Mlp|84551, Mlp|84724, Mlp|87559, Mlp|88432, Mlp|89414, Mlp|89522, Mlp|90115, Mlp|90489, Mlp|91454, Mlp|92308, Mlp|92727, Mlp|93006, Mlp|94875, Mlp|95190, Mlp|95945, Mlp|95966, Mlp|96006
OG0000612				Mlp|113269, Mlp|113790, Mlp|64963, Mlp|69429, Mlp|73148, Mlp|84673, Mlp|84928, Mlp|85653, Mlp|85982, Mlp|86090, Mlp|87205, Mlp|87248, Mlp|87784, Mlp|87862, Mlp|88393, Mlp|88691, Mlp|89501, Mlp|89531, Mlp|89761, Mlp|89762, Mlp|90482, Mlp|90807, Mlp|91129, Mlp|91265, Mlp|91299, Mlp|91314, Mlp|91597, Mlp|91599, Mlp|92471, Mlp|92484, Mlp|93116, Mlp|93241, Mlp|94192
OG0000613				Mlp|101657, Mlp|102965, Mlp|103594, Mlp|103727, Mlp|104528, Mlp|105519, Mlp|106620, Mlp|108320, Mlp|108489, Mlp|111359, Mlp|112572, Mlp|114249, Mlp|114282, Mlp|114543, Mlp|59734, Mlp|60770, Mlp|62936, Mlp|63534, Mlp|63681, Mlp|65136, Mlp|66212, Mlp|67759, Mlp|67842, Mlp|68543, Mlp|69315, Mlp|69463, Mlp|69510, Mlp|70026, Mlp|88740, Mlp|89355, Mlp|92372, Mlp|94911		Uvf|g14010.t1
OG0000614						Uvf|g10523.t1, Uvf|g10567.t1, Uvf|g10579.t1, Uvf|g13034.t1, Uvf|g13391.t1, Uvf|g15450.t1, Uvf|g16159.t1, Uvf|g1668.t1, Uvf|g16909.t1, Uvf|g17364.t1, Uvf|g17912.t1, Uvf|g18195.t1, Uvf|g18367.t1, Uvf|g18463.t1, Uvf|g18464.t1, Uvf|g18473.t1, Uvf|g1973.t1, Uvf|g2303.t1, Uvf|g2529.t1, Uvf|g2556.t1, Uvf|g4295.t1, Uvf|g4757.t1, Uvf|g4940.t1, Uvf|g4952.t1, Uvf|g5772.t1, Uvf|g6853.t1, Uvf|g7821.t1, Uvf|g8…
OG0000615	Aps|g30989.t1	Cqf|133267, Cqf|669299	Hvs|g4660.t1	Mlp|109801	Pst|9137, Pst|9271		Min|272, Min|595	Mld|219, Mld|6635	Msd|01593, Msd|07922	Cla|1305, Cla|6939	Cmi|106835, Cmi|148154	Eyn|3563, Eyn|6586	Gan|7014	Lcr|269823, Lcr|301678	Rgr|10590, Rgr|50982	Sro|3217, Sro|3300	Ain|168709, Ain|236545	Mgl|3111, Mgl|641	Pan|81960, Pan|84220
OG0000616	Aps|g10092.t1, Aps|g10647.t1, Aps|g12041.t1, Aps|g23866.t1, Aps|g23867.t2, Aps|g25330.t1, Aps|g25333.t1, Aps|g27036.t1, Aps|g28951.t1, Aps|g29080.t1, Aps|g987.t1	Cqf|41860, Cqf|44124	Hvs|g13854.t1	Mlp|59047, Mlp|90541	Pst|10812	Uvf|g8746.t1	Min|5919	Mld|1191	Msd|05349	Cla|2289, Cla|2291	Cmi|50064	Eyn|1500	Gan|4770	Lcr|298845	Rgr|51257	Sro|6673	Ain|298751	Mgl|4002	Pan|84566
OG0000617	Aps|g25679.t1	Cqf|654862	Hvs|g5262.t1, Hvs|g9990.t1	Mlp|107965, Mlp|77446	Pst|5109	Uvf|g11352.t1, Uvf|g3417.t1	Min|3418, Min|4159	Mld|1610, Mld|2311, Mld|2900	Msd|04484, Msd|04486, Msd|05851, Msd|09434		Cmi|15908	Eyn|4833	Gan|6992, Gan|6993	Lcr|304542, Lcr|311296, Lcr|353542	Rgr|50932, Rgr|56058	Sro|3263, Sro|7041	Ain|264470	Mgl|680	Pan|80828
OG0000618	Aps|g20457.t1, Aps|g9655.t1	Cqf|39433, Cqf|91978	Hvs|g11067.t1, Hvs|g12417.t1, Hvs|g12434.t1, Hvs|g18221.t1, Hvs|g18222.t1, Hvs|g978.t1	Mlp|39635, Mlp|45383, Mlp|79679	Pst|2278, Pst|452, Pst|5467, Pst|557	Uvf|g17952.t1	Min|2296	Mld|5908	Msd|10557	Cla|7354	Cmi|113798	Eyn|8156	Gan|3742, Gan|3743	Lcr|303087	Rgr|28081	Sro|4089	Ain|264571		Pan|82886, Pan|83451
OG0000619	Aps|g18725.t1	Cqf|51591, Cqf|653635	Hvs|g7426.t1	Mlp|31380, Mlp|96246	Pst|17469, Pst|7293		Min|6937, Min|7601	Mld|1089, Mld|3605	Msd|08210, Msd|09208	Cla|1092, Cla|8067	Cmi|15720, Cmi|211092	Eyn|1835	Gan|1103, Gan|5212	Lcr|278184, Lcr|301170	Rgr|44252, Rgr|66221	Sro|1430, Sro|2590	Ain|266706, Ain|283629	Mgl|3635	Pan|78601, Pan|81613
OG0000620		Cqf|45305	Hvs|g18211.t1, Hvs|g8420.t1	Mlp|108649, Mlp|111140, Mlp|111145, Mlp|39801	Pst|20226	Uvf|g10670.t1	Min|4064, Min|7698	Mld|1071, Mld|6951	Msd|02474, Msd|09525	Cla|5445, Cla|5461	Cmi|144757, Cmi|172134	Eyn|5241	Gan|774, Gan|788	Lcr|284208, Lcr|309866, Lcr|310392	Rgr|35837, Rgr|35861	Sro|5192, Sro|5308	Ain|249471	Mgl|1348	Pan|82566
OG0000621	Aps|g29128.t1	Cqf|109221	Hvs|g11691.t1	Mlp|78278	Pst|12, Pst|14347, Pst|14349	Uvf|g13727.t1, Uvf|g1379.t1, Uvf|g14491.t1, Uvf|g1514.t1, Uvf|g15395.t1, Uvf|g15532.t1, Uvf|g159.t1, Uvf|g16913.t1, Uvf|g17994.t1, Uvf|g4808.t1, Uvf|g7187.t1, Uvf|g9358.t1	Min|2723	Mld|5888	Msd|05582	Cla|276	Cmi|193319	Eyn|6958	Gan|3412	Lcr|353411	Rgr|54988	Sro|3898	Ain|278428	Mgl|545	Pan|79629
OG0000622	Aps|g11699.t1, Aps|g19492.t1, Aps|g19504.t1	Cqf|652826, Cqf|664933, Cqf|671985	Hvs|g4771.t1, Hvs|g7960.t1, Hvs|g8031.t1	Mlp|106676, Mlp|109257, Mlp|70865, Mlp|86561	Pst|5740, Pst|5741, Pst|6634	Uvf|g13097.t1, Uvf|g4600.t1, Uvf|g6512.t1	Min|6222	Mld|6083	Msd|02859	Cla|2840	Cmi|173460	Eyn|7660	Gan|3626	Lcr|299458	Rgr|51878	Sro|4679	Ain|228280	Mgl|1027	Pan|82716
OG0000623	Aps|g24307.t1, Aps|g24323.t1	Cqf|664333, Cqf|70851	Hvs|g18280.t1, Hvs|g2404.t1, Hvs|g4948.t1	Mlp|56469	Pst|4902, Pst|9212		Min|4882, Min|5485	Mld|1662, Mld|3319	Msd|00842, Msd|03888	Cla|3072, Cla|9389	Cmi|193457, Cmi|56752	Eyn|1044	Gan|4112, Gan|4722	Lcr|274104, Lcr|298773	Rgr|64494, Rgr|66412	Sro|6095, Sro|6555	Ain|266019		Pan|82617, Pan|82883
OG0000624	Aps|g21780.t1	Cqf|651106	Hvs|g12700.t1	Mlp|118511	Pst|560	Uvf|g2251.t1	Min|2519, Min|5011	Mld|1691, Mld|2646	Msd|05792, Msd|12272		Cmi|164164, Cmi|192522	Eyn|4463, Eyn|8520	Gan|1028, Gan|6396	Lcr|225388, Lcr|308328	Rgr|55368, Rgr|56457	Sro|7808, Sro|8490	Ain|234775, Ain|266409, Ain|269534, Ain|95619	Mgl|2960	Pan|81479, Pan|84424, Pan|84627
OG0000625	Aps|g17198.t1	Cqf|660841		Mlp|66572	Pst|20163, Pst|20181	Uvf|g17907.t1	Min|7249, Min|7250	Mld|1019, Mld|1020	Msd|06742, Msd|06743	Cla|3741, Cla|7557, Cla|825, Cla|8704	Cmi|42784	Eyn|3564, Eyn|4052, Eyn|5328	Gan|7762, Gan|7763	Lcr|320909, Lcr|330315	Rgr|43665	Sro|5866	Ain|280106, Ain|293675, Ain|304103		Pan|80799, Pan|83129, Pan|83688
OG0000626	Aps|g10305.t1, Aps|g10480.t1, Aps|g10481.t1, Aps|g18952.t1	Cqf|64424, Cqf|669638	Hvs|g3514.t1, Hvs|g5313.t1	Mlp|23783, Mlp|41206, Mlp|96154	Pst|14682, Pst|265, Pst|303, Pst|6799, Pst|7080	Uvf|g17154.t1, Uvf|g17825.t1, Uvf|g6802.t1, Uvf|g810.t1	Min|6310	Mld|4396	Msd|02742	Cla|3354	Cmi|142465	Eyn|1001	Gan|1892	Lcr|319588	Rgr|34141	Sro|4597	Ain|252719		Pan|79622
OG0000627	Aps|g19530.t1	Cqf|660547	Hvs|g3219.t1	Mlp|28474, Mlp|36993	Pst|4361		Min|2322, Min|2708	Mld|284, Mld|285	Msd|10524	Cla|6150	Cmi|173932, Cmi|33673, Cmi|78035	Eyn|1725, Eyn|4521, Eyn|7116, Eyn|8611	Gan|3476, Gan|3744	Lcr|272546, Lcr|307076, Lcr|307077, Lcr|320819	Rgr|54530, Rgr|55345	Sro|8505, Sro|866	Ain|268029	Mgl|387	Pan|84577
OG0000628							Min|2503, Min|2504, Min|2505	Mld|2634, Mld|3777	Msd|00368, Msd|05779, Msd|09308	Cla|2535, Cla|3161, Cla|4655, Cla|5195, Cla|5807	Cmi|198137	Eyn|7399, Eyn|8931, Eyn|8934	Gan|4099, Gan|4100	Lcr|304979, Lcr|304980, Lcr|305030, Lcr|326115, Lcr|332269	Rgr|43075, Rgr|54589, Rgr|66258	Sro|4030, Sro|5066	Ain|233469		Pan|80609, Pan|83069
OG0000629	Aps|g22918.t1	Cqf|162805	Hvs|g11005.t1	Mlp|85068	Pst|1453	Uvf|g12955.t1	Min|3866, Min|3917, Min|7429	Mld|4735, Mld|4782, Mld|6850	Msd|06942, Msd|07065, Msd|09820	Cla|1109, Cla|2376	Cmi|166642, Cmi|92079	Eyn|5864, Eyn|6841	Gan|1430	Lcr|305787, Lcr|307689, Lcr|308827	Rgr|15953, Rgr|25405, Rgr|53995	Sro|4229, Sro|4381	Ain|245812		Pan|78667
OG0000630	Aps|g10473.t1, Aps|g127.t1, Aps|g13591.t1, Aps|g1702.t1, Aps|g17991.t1, Aps|g20558.t1, Aps|g20912.t1, Aps|g21441.t1, Aps|g21442.t1, Aps|g21938.t1, Aps|g21939.t1, Aps|g22029.t1, Aps|g22694.t1, Aps|g23888.t1, Aps|g24916.t1, Aps|g24917.t1, Aps|g24942.t1, Aps|g25048.t1, Aps|g25049.t1, Aps|g25288.t1, Aps|g26060.t1, Aps|g26748.t1, Aps|g28209.t1, Aps|g28210.t1, Aps|g28508.t2, Aps|g28509.t1, Aps|g4186.t1…
OG0000631	Aps|g10002.t1, Aps|g1077.t1, Aps|g10906.t1, Aps|g12365.t1, Aps|g12375.t1, Aps|g12503.t1, Aps|g15957.t1, Aps|g17423.t1, Aps|g17778.t1, Aps|g18411.t1, Aps|g18922.t1, Aps|g22245.t1, Aps|g22740.t1, Aps|g22745.t1, Aps|g23717.t1, Aps|g23752.t1, Aps|g24063.t1, Aps|g24325.t1, Aps|g24788.t1, Aps|g2485.t1, Aps|g25371.t1, Aps|g28567.t1, Aps|g2949.t1, Aps|g29515.t1, Aps|g30520.t1, Aps|g4769.t1, Aps|g5840.t1,…					Uvf|g17269.t1
OG0000632	Aps|g19469.t1, Aps|g2218.t1, Aps|g26291.t1, Aps|g28458.t1, Aps|g29142.t1, Aps|g7431.t1				Pst|15340, Pst|15341, Pst|2424, Pst|3754	Uvf|g10057.t1, Uvf|g10498.t1, Uvf|g11632.t1, Uvf|g11754.t1, Uvf|g12176.t1, Uvf|g12853.t1, Uvf|g13844.t1, Uvf|g14183.t1, Uvf|g15340.t1, Uvf|g15403.t1, Uvf|g15568.t1, Uvf|g2258.t1, Uvf|g340.t1, Uvf|g3404.t1, Uvf|g411.t1, Uvf|g4649.t1, Uvf|g62.t1, Uvf|g6231.t1, Uvf|g6864.t1, Uvf|g8680.t1, Uvf|g9097.t1, Uvf|g9457.t1
OG0000633	Aps|g12530.t1, Aps|g26369.t1, Aps|g26370.t1, Aps|g26377.t1, Aps|g26378.t1, Aps|g26380.t1	Cqf|667186, Cqf|67719		Mlp|90177	Pst|1323, Pst|9410, Pst|9411, Pst|9836	Uvf|g16475.t1, Uvf|g5541.t1	Min|655, Min|860	Mld|4966, Mld|7565, Mld|7566	Msd|01176, Msd|01522	Cla|9549	Cmi|190679	Eyn|6358	Gan|6906, Gan|7062	Lcr|304390, Lcr|324664	Rgr|49163, Rgr|50819	Sro|3323
OG0000634	Aps|g1.t1, Aps|g1004.t1, Aps|g1005.t1, Aps|g10886.t1, Aps|g11364.t1, Aps|g11405.t1, Aps|g11406.t1, Aps|g11590.t1, Aps|g11591.t1, Aps|g11592.t1, Aps|g13799.t1, Aps|g14298.t1, Aps|g15801.t1, Aps|g15822.t1, Aps|g16496.t2, Aps|g17023.t1, Aps|g17024.t1, Aps|g17025.t1, Aps|g17114.t1, Aps|g17799.t1, Aps|g17802.t1, Aps|g19275.t1, Aps|g19276.t1, Aps|g2.t1, Aps|g21349.t1, Aps|g26581.t2, Aps|g31165.t1, Aps|…					Uvf|g2502.t1												Mgl|1031
OG0000635	Aps|g635.t1, Aps|g7958.t1	Cqf|101759, Cqf|655747, Cqf|96995	Hvs|g13665.t1, Hvs|g1991.t1, Hvs|g4629.t1, Hvs|g6462.t1, Hvs|g6626.t1	Mlp|104500, Mlp|115604, Mlp|116699	Pst|20406, Pst|7499, Pst|8065	Uvf|g13639.t1, Uvf|g9971.t1	Min|4268	Mld|604	Msd|03264	Cla|6309	Cmi|139619, Cmi|9760	Eyn|3513, Eyn|4462, Eyn|79	Gan|855	Lcr|282056	Rgr|14078, Rgr|51094	Sro|5487
OG0000636	Aps|g19943.t1	Cqf|15117, Cqf|40150, Cqf|44200, Cqf|48140, Cqf|53176	Hvs|g13097.t1		Pst|1291, Pst|14211, Pst|1422, Pst|14773, Pst|2367, Pst|2744, Pst|2776, Pst|2828, Pst|3409, Pst|4073, Pst|4200, Pst|4243, Pst|5119, Pst|5286, Pst|5561, Pst|5605, Pst|7701, Pst|8331, Pst|895, Pst|941, Pst|948	Uvf|g14986.t1, Uvf|g15726.t1, Uvf|g2935.t1, Uvf|g8902.t1
OG0000637	Aps|g19238.t1, Aps|g2897.t1, Aps|g3352.t1	Cqf|36565, Cqf|53912, Cqf|666734	Hvs|g10385.t1, Hvs|g11929.t1, Hvs|g14205.t1, Hvs|g431.t1, Hvs|g7717.t1	Mlp|113062, Mlp|113068	Pst|10757, Pst|2258, Pst|2546, Pst|2547, Pst|8983	Uvf|g10326.t1, Uvf|g12956.t1, Uvf|g16643.t1, Uvf|g7958.t1	Min|4329	Mld|6513	Msd|03333	Cla|8865	Cmi|145077	Eyn|5694	Gan|2619	Lcr|268208	Rgr|56584	Sro|2189
OG0000638		Cqf|106949, Cqf|36623, Cqf|42210, Cqf|44857, Cqf|50754, Cqf|51075, Cqf|52096, Cqf|544040, Cqf|651458, Cqf|655989, Cqf|656345, Cqf|656378, Cqf|658217, Cqf|659062, Cqf|659776, Cqf|662035, Cqf|662436, Cqf|662599, Cqf|663516, Cqf|663807, Cqf|665256, Cqf|665610, Cqf|665802, Cqf|684489, Cqf|685462, Cqf|685514, Cqf|695232, Cqf|710441, Cqf|85809, Cqf|91022, Cqf|98251											Gan|7794
OG0000639		Cqf|100553, Cqf|11231, Cqf|27867, Cqf|31453, Cqf|33582, Cqf|35632, Cqf|39045, Cqf|39388, Cqf|40985, Cqf|43044, Cqf|44763, Cqf|46859, Cqf|49467, Cqf|50640, Cqf|51985, Cqf|52629, Cqf|55504, Cqf|652482, Cqf|655438, Cqf|660277, Cqf|691494, Cqf|694583, Cqf|74405, Cqf|82447, Cqf|8246, Cqf|88475, Cqf|8893, Cqf|93472, Cqf|94096, Cqf|97484, Cqf|99197		Mlp|71397
OG0000640		Cqf|36925	Hvs|g1022.t1, Hvs|g15121.t1, Hvs|g15647.t1, Hvs|g17731.t1	Mlp|23250, Mlp|23337	Pst|14138, Pst|2423, Pst|7983		Min|5793, Min|7752, Min|7753	Mld|3260, Mld|4591	Msd|02398, Msd|05177	Cla|1981, Cla|6792, Cla|6793, Cla|7712, Cla|9373	Cmi|160946	Eyn|3863, Eyn|7195, Eyn|7196, Eyn|7230		Lcr|261315, Lcr|328392	Rgr|42705, Rgr|49404	Sro|4810
OG0000641		Cqf|532231, Cqf|651548, Cqf|653462, Cqf|653473, Cqf|653949, Cqf|654114, Cqf|655287, Cqf|655636, Cqf|656214, Cqf|656474, Cqf|657104, Cqf|657729, Cqf|658197, Cqf|658992, Cqf|659423, Cqf|660570, Cqf|660672, Cqf|661213, Cqf|662278, Cqf|662366, Cqf|663325, Cqf|664402, Cqf|664813, Cqf|665159, Cqf|666292, Cqf|666751, Cqf|666895, Cqf|87141, Cqf|87563, Cqf|89605, Cqf|95642, Cqf|98805
OG0000642							Min|4746, Min|6293, Min|7086	Mld|364, Mld|4418, Mld|7376	Msd|02771, Msd|09689, Msd|12384	Cla|228, Cla|229, Cla|3195, Cla|5134, Cla|8019	Cmi|1542, Cmi|186862	Eyn|4210, Eyn|4212	Gan|1007, Gan|2848	Lcr|152071, Lcr|333787, Lcr|351924, Lcr|353799	Rgr|15373, Rgr|42009, Rgr|44600, Rgr|51789, Rgr|53965	Sro|2305, Sro|2423, Sro|507
OG0000643							Min|1345	Mld|389, Mld|6382, Mld|6389	Msd|07344, Msd|07350, Msd|07628	Cla|1426, Cla|7440, Cla|7441, Cla|7443		Eyn|1402, Eyn|3181, Eyn|4332, Eyn|4360, Eyn|5723, Eyn|7359, Eyn|9063, Eyn|9072		Lcr|302382, Lcr|306288, Lcr|328243, Lcr|335716, Lcr|346935, Lcr|78749	Rgr|34228, Rgr|37839, Rgr|53727	Sro|4839			Pan|79377, Pan|80740, Pan|84733
OG0000644			Hvs|g10116.t1, Hvs|g10676.t1, Hvs|g10748.t1, Hvs|g11170.t1, Hvs|g11876.t1, Hvs|g13471.t1, Hvs|g15612.t1, Hvs|g17839.t1, Hvs|g18114.t1, Hvs|g2140.t1, Hvs|g3113.t1, Hvs|g4899.t1, Hvs|g606.t1, Hvs|g7599.t1, Hvs|g7634.t1, Hvs|g951.t1			Uvf|g10494.t1, Uvf|g10553.t1, Uvf|g11339.t1, Uvf|g13258.t1, Uvf|g14144.t1, Uvf|g14283.t1, Uvf|g14477.t1, Uvf|g14593.t1, Uvf|g17157.t1, Uvf|g3767.t1, Uvf|g4277.t1, Uvf|g4800.t1, Uvf|g5315.t1, Uvf|g5355.t2, Uvf|g6828.t1, Uvf|g8750.t1
OG0000645			Hvs|g10299.t1, Hvs|g10737.t1, Hvs|g11398.t1, Hvs|g11877.t1, Hvs|g13159.t1, Hvs|g13851.t1, Hvs|g14240.t1, Hvs|g15282.t1, Hvs|g15606.t1, Hvs|g16409.t1, Hvs|g17172.t1, Hvs|g17712.t1, Hvs|g17790.t1, Hvs|g1946.t1, Hvs|g2158.t1, Hvs|g281.t1, Hvs|g2938.t1, Hvs|g3223.t1, Hvs|g3458.t1, Hvs|g3866.t1, Hvs|g3867.t1, Hvs|g4047.t1, Hvs|g5187.t1, Hvs|g6503.t1, Hvs|g6858.t1, Hvs|g6863.t1, Hvs|g7115.t1, Hvs|g7153…
OG0000646							Min|1031, Min|1159, Min|1951, Min|2668, Min|291, Min|2950, Min|2974, Min|338, Min|3430, Min|3833, Min|4038, Min|4043, Min|4365, Min|4428, Min|4432, Min|4487, Min|4512, Min|481, Min|4826, Min|4947, Min|5831, Min|6875, Min|7661	Mld|6794, Mld|721, Mld|787	Msd|01262, Msd|03737, Msd|09997, Msd|10217, Msd|10596, Msd|12823
OG0000647							Min|2094, Min|2095, Min|2111, Min|2112, Min|4985, Min|4990, Min|4995, Min|5001		Msd|00970, Msd|02000, Msd|03730, Msd|07399, Msd|07402, Msd|07404, Msd|07406, Msd|10736, Msd|11022, Msd|11366, Msd|11927, Msd|11930, Msd|12139, Msd|12596, Msd|12602, Msd|12607, Msd|12847, Msd|12988, Msd|12989, Msd|13191, Msd|13315, Msd|13341, Msd|13345, Msd|13429
OG0000648									Msd|00095, Msd|00998, Msd|01013, Msd|01493, Msd|02504, Msd|02660, Msd|03063, Msd|04038, Msd|04079, Msd|04845, Msd|04862, Msd|04981, Msd|04993, Msd|05294, Msd|06494, Msd|06618, Msd|07184, Msd|07301, Msd|07535, Msd|07757, Msd|07780, Msd|08548, Msd|09327, Msd|10236, Msd|10600, Msd|10601, Msd|10693, Msd|10694, Msd|11172, Msd|11173, Msd|11206, Msd|12366
OG0000649									Msd|00371, Msd|02010, Msd|02763, Msd|03924, Msd|03926, Msd|04034, Msd|04091, Msd|04123, Msd|04192, Msd|04268, Msd|04339, Msd|06279, Msd|06336, Msd|06352, Msd|06712, Msd|07437, Msd|07732, Msd|07796, Msd|08796, Msd|08836, Msd|08888, Msd|09936, Msd|10288, Msd|10476, Msd|10696, Msd|10752, Msd|10763, Msd|11099, Msd|12200, Msd|12402, Msd|13147, Msd|13417
OG0000650					Pst|10107, Pst|1016, Pst|11979, Pst|12110, Pst|12111, Pst|1280, Pst|15144, Pst|15565, Pst|15999, Pst|16524, Pst|17105, Pst|17121, Pst|1718, Pst|1719, Pst|17462, Pst|18121, Pst|19217, Pst|1972, Pst|20024, Pst|20480, Pst|20481, Pst|2831, Pst|4877, Pst|5120, Pst|5123, Pst|5145, Pst|5578, Pst|6897, Pst|764, Pst|9054, Pst|9055, Pst|9533
OG0000651					Pst|10377, Pst|11484, Pst|12469, Pst|12485, Pst|12486, Pst|12487, Pst|1331, Pst|1332, Pst|15454, Pst|15469, Pst|15664, Pst|15873, Pst|18630, Pst|18846, Pst|19404, Pst|2823, Pst|2824, Pst|3415, Pst|3728, Pst|4635, Pst|4636, Pst|5813, Pst|5930, Pst|6714, Pst|6716, Pst|8116, Pst|8191, Pst|8192, Pst|8193, Pst|9472, Pst|9655, Pst|9656
OG0000652						Uvf|g10423.t1, Uvf|g10619.t1, Uvf|g11511.t1, Uvf|g11774.t1, Uvf|g11985.t1, Uvf|g12288.t1, Uvf|g13414.t1, Uvf|g14191.t1, Uvf|g14303.t1, Uvf|g14460.t1, Uvf|g16092.t1, Uvf|g17039.t1, Uvf|g17344.t1, Uvf|g17505.t1, Uvf|g18265.t1, Uvf|g216.t1, Uvf|g3062.t1, Uvf|g4636.t1, Uvf|g4754.t1, Uvf|g4923.t1, Uvf|g5519.t1, Uvf|g58.t1, Uvf|g5805.t1, Uvf|g657.t1, Uvf|g6770.t1, Uvf|g7536.t1, Uvf|g7681.t1, Uvf|g8142.…
OG0000653						Uvf|g10412.t1, Uvf|g10578.t1, Uvf|g10751.t1, Uvf|g10756.t1, Uvf|g1129.t1, Uvf|g11601.t1, Uvf|g11669.t1, Uvf|g12108.t1, Uvf|g12351.t1, Uvf|g12632.t1, Uvf|g12685.t1, Uvf|g13740.t1, Uvf|g14438.t1, Uvf|g15171.t1, Uvf|g15298.t1, Uvf|g16596.t2, Uvf|g16967.t1, Uvf|g17634.t1, Uvf|g17858.t1, Uvf|g18475.t1, Uvf|g204.t1, Uvf|g2076.t3, Uvf|g3607.t1, Uvf|g4404.t1, Uvf|g4735.t1, Uvf|g6010.t1, Uvf|g6716.t1, Uvf…
OG0000654						Uvf|g10091.t1, Uvf|g11372.t1, Uvf|g12017.t1, Uvf|g12452.t1, Uvf|g13382.t1, Uvf|g13866.t1, Uvf|g13867.t1, Uvf|g14201.t1, Uvf|g14212.t1, Uvf|g15569.t1, Uvf|g16422.t1, Uvf|g16434.t1, Uvf|g17688.t1, Uvf|g18474.t1, Uvf|g3414.t1, Uvf|g3575.t1, Uvf|g384.t1, Uvf|g3960.t1, Uvf|g4040.t1, Uvf|g439.t1, Uvf|g4731.t1, Uvf|g5040.t1, Uvf|g5739.t1, Uvf|g5915.t1, Uvf|g6143.t1, Uvf|g6546.t1, Uvf|g7707.t1, Uvf|g7729…
OG0000655		Cqf|131611	Hvs|g34.t1	Mlp|73093			Min|4919, Min|7154	Mld|2757, Mld|3354	Msd|00884, Msd|10360	Cla|5200, Cla|8995, Cla|8997	Cmi|180482, Cmi|6359	Eyn|2748, Eyn|5506, Eyn|6504	Gan|3919, Gan|7627	Lcr|12658, Lcr|259973, Lcr|298598, Lcr|316611	Rgr|14779	Sro|6222	Ain|235663, Ain|270180, Ain|296259	Mgl|2119	Pan|80115, Pan|81949
OG0000656		Cqf|131837, Cqf|42942, Cqf|62075, Cqf|654683, Cqf|654963, Cqf|723950		Mlp|104776, Mlp|107698, Mlp|112688, Mlp|112693, Mlp|113202, Mlp|55915, Mlp|72791, Mlp|73362, Mlp|73364, Mlp|75279, Mlp|78128, Mlp|94316									Gan|3780	Lcr|264180, Lcr|264212, Lcr|292135, Lcr|339174	Rgr|46712	Sro|2639	Ain|282665, Ain|285420, Ain|296052, Ain|300381, Ain|301045		Pan|83303
OG0000657	Aps|g21744.t1, Aps|g796.t1	Cqf|52112, Cqf|660667	Hvs|g14732.t1, Hvs|g5348.t1	Mlp|36547, Mlp|40798	Pst|18665, Pst|18667, Pst|548	Uvf|g17664.t1	Min|5343, Min|750	Mld|2348, Mld|4092	Msd|01388, Msd|04747	Cla|9536	Cmi|195979	Eyn|3954	Gan|6158, Gan|7486	Lcr|302827, Lcr|306047	Rgr|31179	Sro|3421, Sro|7426	Ain|264179	Mgl|770	Pan|84709
OG0000658	Aps|g4755.t1	Cqf|86229, Cqf|94493	Hvs|g6998.t1	Mlp|85613, Mlp|88847	Pst|10289, Pst|15521, Pst|16696, Pst|17299, Pst|17508, Pst|17604, Pst|17691, Pst|18009, Pst|19337	Uvf|g12063.t1, Uvf|g5605.t1	Min|667	Mld|4951, Mld|4952	Msd|01510	Cla|4008	Cmi|47908	Eyn|2693	Gan|6930	Lcr|324674	Rgr|51073	Sro|2971	Ain|29251	Mgl|636	Pan|81827
OG0000659	Aps|g11879.t1, Aps|g11881.t1, Aps|g12024.t1, Aps|g1405.t1, Aps|g14473.t1, Aps|g14474.t1, Aps|g14479.t1, Aps|g20895.t1, Aps|g21366.t1, Aps|g26772.t2, Aps|g7143.t2	Cqf|41937, Cqf|41977, Cqf|433612	Hvs|g11132.t1	Mlp|104217, Mlp|84140	Pst|5990	Uvf|g13064.t1	Min|806	Mld|5580	Msd|01246	Cla|8668	Cmi|69924	Eyn|3802	Gan|7272	Lcr|325193	Rgr|50778	Sro|2945	Ain|264536	Mgl|2991
OG0000660	Aps|g16891.t1	Cqf|132121, Cqf|725852, Cqf|87839	Hvs|g10134.t1, Hvs|g8408.t1	Mlp|92884	Pst|18185, Pst|18186, Pst|18187	Uvf|g6116.t1	Min|1124	Mld|3517	Msd|08688	Cla|382	Cmi|29787	Eyn|6736	Gan|3216	Lcr|166860, Lcr|307906, Lcr|354022	Rgr|45772, Rgr|54367, Rgr|54979, Rgr|54994, Rgr|55032	Sro|3695, Sro|3746	Ain|264606	Mgl|4209	Pan|78833
OG0000661	Aps|g15220.t1	Cqf|107019, Cqf|42905, Cqf|657110	Hvs|g17697.t1, Hvs|g3521.t1	Mlp|64121	Pst|132, Pst|4100	Uvf|g609.t1, Uvf|g6271.t1	Min|6861	Mld|3528	Msd|08285	Cla|759, Cla|8994	Cmi|199081	Eyn|3575, Eyn|8471	Gan|992	Lcr|303259, Lcr|322527	Rgr|44554	Sro|2307, Sro|7817	Ain|224541, Ain|262055, Ain|268423, Ain|269785, Ain|302529		Pan|79418
OG0000662	Aps|g12817.t1, Aps|g12818.t1, Aps|g12826.t1, Aps|g22916.t1	Cqf|105523, Cqf|46776	Hvs|g1225.t1, Hvs|g3226.t1	Mlp|32881, Mlp|39227, Mlp|72609, Mlp|89383	Pst|1454	Uvf|g4134.t1	Min|2404	Mld|1337	Msd|12169	Cla|5527	Cmi|148229, Cmi|172379, Cmi|181809	Eyn|2586, Eyn|6511, Eyn|8105	Gan|3709	Lcr|310249	Rgr|7748	Sro|453	Ain|277781	Mgl|86	Pan|83519
OG0000663							Min|6659	Mld|5294	Msd|08927	Cla|5765			Gan|2366, Gan|2839	Lcr|10340, Lcr|29785, Lcr|298426, Lcr|298433, Lcr|298455, Lcr|304159, Lcr|304187, Lcr|304188, Lcr|307424, Lcr|310215, Lcr|325128, Lcr|335701, Lcr|348938, Lcr|352434	Rgr|51156, Rgr|51197, Rgr|56099	Sro|7055	Ain|268248, Ain|268970, Ain|280007, Ain|284090, Ain|302368		Pan|79092, Pan|81100
OG0000664	Aps|g30159.t1, Aps|g7550.t1, Aps|g7562.t1	Cqf|654270, Cqf|664660, Cqf|674179	Hvs|g14056.t1, Hvs|g30.t1	Mlp|34756, Mlp|35944, Mlp|41327, Mlp|49980	Pst|14233, Pst|4250, Pst|5822	Uvf|g12287.t1, Uvf|g2225.t1, Uvf|g2892.t1	Min|5371	Mld|6442	Msd|04785	Cla|3998	Cmi|165186	Eyn|3307	Gan|6099	Lcr|300761	Rgr|38356	Sro|6683, Sro|7497	Ain|265215		Pan|82412
OG0000665	Aps|g487.t1	Cqf|104465	Hvs|g12882.t1	Mlp|118060, Mlp|93316	Pst|12452, Pst|14169, Pst|17466, Pst|6756, Pst|8271	Uvf|g5265.t1	Min|5729, Min|5730, Min|5909	Mld|1181, Mld|4530	Msd|05107, Msd|05332	Cla|1204, Cla|1322	Cmi|188940	Eyn|701, Eyn|702	Gan|1817, Gan|4664	Lcr|287038	Rgr|51332	Sro|6538	Ain|285161	Mgl|716	Pan|81403
OG0000666	Aps|g12498.t1, Aps|g12499.t1	Cqf|134178	Hvs|g13079.t1, Hvs|g4808.t1	Mlp|48096	Pst|9431, Pst|9432	Uvf|g3740.t1	Min|2483, Min|3257	Mld|1404, Mld|1405, Mld|3157	Msd|06047, Msd|11222	Cla|8150, Cla|8475	Cmi|11669, Cmi|141906	Eyn|2477	Gan|5778	Lcr|302308, Lcr|311473	Rgr|39434	Sro|7681	Ain|266135, Ain|266414	Mgl|459	Pan|79555, Pan|79822
OG0000667	Aps|g11317.t1, Aps|g12753.t1, Aps|g16804.t1, Aps|g16824.t1	Cqf|41109, Cqf|60362	Hvs|g3909.t1	Mlp|32752	Pst|11082, Pst|11085, Pst|11088, Pst|11089	Uvf|g4424.t1, Uvf|g4426.t1	Min|3897	Mld|4771	Msd|07054, Msd|09774, Msd|12683	Cla|3456	Cmi|167227	Eyn|7148	Gan|3985	Lcr|353025	Rgr|54484	Sro|1225	Ain|250732	Mgl|4062, Mgl|4063	Pan|81260, Pan|83341
OG0000668	Aps|g11627.t1, Aps|g1193.t1, Aps|g12729.t1, Aps|g16906.t1, Aps|g18615.t1, Aps|g20704.t1, Aps|g20705.t1, Aps|g25246.t1, Aps|g28947.t1, Aps|g28948.t1, Aps|g29427.t1, Aps|g30482.t1, Aps|g5793.t1, Aps|g9736.t1	Cqf|670247	Hvs|g14355.t1	Mlp|79375	Pst|5007	Uvf|g10137.t1	Min|5757	Mld|4554	Msd|05137	Cla|3483	Cmi|51641	Eyn|607	Gan|4551	Lcr|69391	Rgr|24076	Sro|6904	Ain|266263	Mgl|2322
OG0000669					Pst|12423		Min|2849, Min|2850, Min|3158, Min|3188, Min|3189, Min|6668, Min|6671	Mld|2174, Mld|3594, Mld|3751, Mld|5286	Msd|06160, Msd|08221, Msd|08919, Msd|09274	Cla|336		Eyn|4530, Eyn|6476	Gan|4894	Lcr|264932, Lcr|289021, Lcr|334504		Sro|1619, Sro|339	Ain|253535, Ain|274888		Pan|79380, Pan|79395, Pan|82226, Pan|84741
OG0000670	Aps|g11628.t1, Aps|g11635.t1	Cqf|132252	Hvs|g12757.t1, Hvs|g221.t1	Mlp|73307	Pst|4989, Pst|4999	Uvf|g17945.t1	Min|1498, Min|3759	Mld|1933, Mld|4162	Msd|00443, Msd|07213	Cla|741	Cmi|163961, Cmi|63942	Eyn|543	Gan|5220, Gan|5367, Gan|7400	Lcr|320744, Lcr|322227	Rgr|52624, Rgr|54300	Sro|1436, Sro|3893	Ain|266836	Mgl|2664	Pan|83819
OG0000671	Aps|g21037.t1	Cqf|79722	Hvs|g11233.t1, Hvs|g11585.t1, Hvs|g1554.t1, Hvs|g16197.t1, Hvs|g17060.t1, Hvs|g2689.t1, Hvs|g3269.t1, Hvs|g3351.t1, Hvs|g4566.t1, Hvs|g5229.t1, Hvs|g6514.t1, Hvs|g7241.t1, Hvs|g7857.t1	Mlp|116536	Pst|6053	Uvf|g5820.t1	Min|5510	Mld|1726	Msd|08369	Cla|3800	Cmi|170138	Eyn|391	Gan|4476	Lcr|304954	Rgr|39660	Sro|7047	Ain|242285	Mgl|44	Pan|84238
OG0000672	Aps|g3671.t1	Cqf|669146	Hvs|g2217.t1, Hvs|g2218.t1, Hvs|g6648.t1	Mlp|39867	Pst|16744, Pst|16748, Pst|16760, Pst|2527	Uvf|g16863.t1	Min|192, Min|4341	Mld|6210, Mld|7646	Msd|03357, Msd|07761	Cla|5299	Cmi|186135	Eyn|5684	Gan|2907, Gan|3882	Lcr|281817, Lcr|312898, Lcr|354215, Lcr|355672	Rgr|28493	Sro|538	Ain|199939, Ain|287125		Pan|84677
OG0000673	Aps|g23146.t1, Aps|g23249.t1	Cqf|45326, Cqf|56718	Hvs|g17318.t1, Hvs|g2082.t1	Mlp|63463, Mlp|84873, Mlp|87295	Pst|3825, Pst|3826, Pst|3908, Pst|3909, Pst|8882	Uvf|g5539.t1, Uvf|g6846.t1	Min|2920	Mld|5017	Msd|09355	Cla|4180	Cmi|145480	Eyn|5830	Gan|2053	Lcr|187402	Rgr|54064	Sro|4325	Ain|145156, Ain|145335	Mgl|2771, Mgl|2772	Pan|85035
OG0000674	Aps|g14726.t1, Aps|g28598.t1	Cqf|42537, Cqf|657711	Hvs|g3047.t2	Mlp|72697, Mlp|75229	Pst|10215, Pst|12595	Uvf|g16005.t1	Min|594, Min|6772	Mld|218, Mld|5396	Msd|01594, Msd|09027	Cla|5988		Eyn|3106	Gan|1259, Gan|3236, Gan|7015	Lcr|124475, Lcr|314972, Lcr|326951	Rgr|44441	Sro|2548, Sro|3258	Ain|275839, Ain|289037	Mgl|2516	Pan|80530
OG0000675	Aps|g17750.t1, Aps|g29639.t1	Cqf|658978, Cqf|659697	Hvs|g14587.t1, Hvs|g3443.t1	Mlp|31192, Mlp|71918	Pst|16500, Pst|3577	Uvf|g17417.t1, Uvf|g8917.t1	Min|2027	Mld|2922	Msd|04112	Cla|3946, Cla|6328	Cmi|195127, Cmi|198779	Eyn|2291, Eyn|933	Gan|6574, Gan|6853	Lcr|302585	Rgr|66988	Sro|8174	Ain|163451, Ain|219610	Mgl|992	Pan|79890, Pan|84436
OG0000676			Hvs|g15001.t1				Min|2878, Min|3133, Min|3165, Min|3936	Mld|3778	Msd|06146, Msd|09309	Cla|1533, Cla|2508, Cla|4258, Cla|520, Cla|5392, Cla|7692	Cmi|166984	Eyn|5380	Gan|2946	Lcr|273091, Lcr|332658, Lcr|335234, Lcr|354599	Rgr|43041, Rgr|43042, Rgr|44613	Sro|4384, Sro|4394, Sro|4408, Sro|4428	Ain|235225, Ain|268664, Ain|269856
OG0000677	Aps|g24984.t1, Aps|g7648.t1	Cqf|670105, Cqf|716113	Hvs|g18265.t3	Mlp|116646, Mlp|46668	Pst|14206, Pst|19925	Uvf|g15965.t1	Min|6680, Min|7235	Mld|2170, Mld|5279	Msd|06770, Msd|08909	Cla|3411, Cla|8867	Cmi|143413	Eyn|321	Gan|1217, Gan|4064	Lcr|289317, Lcr|300696	Rgr|14709, Rgr|36919	Sro|1574, Sro|2511	Ain|303780	Mgl|3405	Pan|81252
OG0000678	Aps|g29377.t1, Aps|g29405.t1, Aps|g29440.t1, Aps|g6570.t1	Cqf|100607, Cqf|311546, Cqf|457476, Cqf|691071, Cqf|91270, Cqf|94443, Cqf|97845	Hvs|g13663.t1, Hvs|g6706.t1	Mlp|24217, Mlp|42986	Pst|1299, Pst|718	Uvf|g4668.t1	Min|6876	Mld|3543	Msd|08273	Cla|757	Cmi|157911	Eyn|9029		Lcr|288167	Rgr|53788	Sro|2584, Sro|2586	Ain|281429		Pan|80624, Pan|81466
OG0000679	Aps|g1813.t1	Cqf|54044, Cqf|66280, Cqf|666007	Hvs|g13817.t1, Hvs|g358.t2, Hvs|g4912.t1	Mlp|30291, Mlp|33077, Mlp|41282, Mlp|73569	Pst|1854, Pst|6202, Pst|6788	Uvf|g12089.t1, Uvf|g13815.t1, Uvf|g3153.t1	Min|1956		Msd|12112	Cla|1011, Cla|6777	Cmi|180501	Eyn|9061, Eyn|9074	Gan|6525, Gan|6526	Lcr|285273	Rgr|56246		Ain|256326	Mgl|965	Pan|82088
OG0000680	Aps|g11379.t1, Aps|g15677.t1, Aps|g15763.t1, Aps|g15764.t1, Aps|g15765.t1, Aps|g26261.t1, Aps|g28150.t1, Aps|g28151.t1, Aps|g29081.t1, Aps|g29082.t1, Aps|g3146.t2, Aps|g7457.t1, Aps|g7458.t1	Cqf|663440	Hvs|g9888.t1	Mlp|85661	Pst|19696	Uvf|g9706.t1	Min|3423	Mld|1616	Msd|05846	Cla|7606	Cmi|194422	Eyn|2898	Gan|5628	Lcr|157196	Rgr|56422	Sro|1811	Ain|215297	Mgl|1553	Pan|81696
OG0000681	Aps|g10096.t1, Aps|g15479.t1, Aps|g15894.t1, Aps|g16192.t1, Aps|g16402.t1, Aps|g16681.t1, Aps|g17178.t1, Aps|g18503.t1, Aps|g18504.t1, Aps|g1877.t1, Aps|g18892.t1, Aps|g19552.t1, Aps|g20913.t1, Aps|g23349.t1, Aps|g239.t1, Aps|g25549.t1, Aps|g25660.t1, Aps|g25673.t1, Aps|g29152.t1, Aps|g30625.t1, Aps|g326.t1, Aps|g338.t1, Aps|g4675.t1, Aps|g4965.t1, Aps|g5530.t1, Aps|g5676.t1, Aps|g6051.t1, Aps|g6…
OG0000682	Aps|g15649.t1, Aps|g16204.t1, Aps|g25827.t1, Aps|g4047.t1, Aps|g807.t1		Hvs|g10165.t1, Hvs|g10244.t1, Hvs|g11954.t1, Hvs|g13524.t1, Hvs|g13859.t1, Hvs|g14085.t1, Hvs|g16181.t1, Hvs|g17512.t1, Hvs|g1779.t1, Hvs|g1888.t1, Hvs|g2280.t1, Hvs|g3007.t1, Hvs|g3766.t1, Hvs|g3841.t1, Hvs|g4504.t1, Hvs|g4574.t1, Hvs|g4692.t1, Hvs|g5325.t1, Hvs|g5812.t1, Hvs|g7736.t1, Hvs|g828.t1, Hvs|g8992.t1			Uvf|g482.t1, Uvf|g7662.t1	Min|2114		Msd|00760
OG0000683	Aps|g10309.t1, Aps|g10328.t1, Aps|g10351.t1, Aps|g13769.t2, Aps|g16943.t1, Aps|g16944.t1, Aps|g18660.t1, Aps|g19292.t1, Aps|g19341.t1, Aps|g20266.t1, Aps|g22727.t1, Aps|g22815.t1, Aps|g26535.t1, Aps|g28193.t1, Aps|g5269.t1, Aps|g5543.t1		Hvs|g11254.t1		Pst|11138, Pst|12516, Pst|12517, Pst|12518, Pst|14748, Pst|17208, Pst|19318, Pst|2024, Pst|2501, Pst|3902, Pst|768, Pst|771, Pst|918	Uvf|g9925.t1
OG0000684	Aps|g27850.t1, Aps|g27875.t1	Cqf|131010, Cqf|289451, Cqf|652132, Cqf|87714	Hvs|g10262.t1, Hvs|g12732.t1, Hvs|g13889.t1, Hvs|g16244.t1, Hvs|g745.t1, Hvs|g9077.t1	Mlp|107489, Mlp|61166, Mlp|61196, Mlp|68466, Mlp|77269, Mlp|95579	Pst|14202, Pst|886, Pst|9665	Uvf|g10145.t1, Uvf|g682.t1, Uvf|g876.t1	Min|5314			Cla|3573		Eyn|3287	Gan|6053	Lcr|346581	Rgr|45427	Sro|7274
OG0000685	Aps|g10128.t1, Aps|g10574.t1, Aps|g14743.t1, Aps|g14937.t1, Aps|g15852.t1, Aps|g16021.t1, Aps|g17965.t1, Aps|g19850.t1, Aps|g19863.t1, Aps|g20651.t1, Aps|g21644.t1, Aps|g22356.t1, Aps|g22649.t1, Aps|g2322.t1, Aps|g2480.t1, Aps|g2762.t1, Aps|g27866.t1, Aps|g27973.t1, Aps|g28334.t1, Aps|g28358.t1, Aps|g28818.t1, Aps|g30301.t1, Aps|g30632.t1, Aps|g3281.t1, Aps|g392.t1, Aps|g5948.t1, Aps|g6647.t1, Ap…
OG0000686	Aps|g10275.t1, Aps|g13247.t1, Aps|g13366.t1, Aps|g14672.t2, Aps|g14782.t1, Aps|g1714.t1, Aps|g17661.t2, Aps|g17665.t1, Aps|g17768.t1, Aps|g20754.t1, Aps|g20958.t1, Aps|g21565.t1, Aps|g23363.t1, Aps|g23418.t1, Aps|g23909.t1, Aps|g24893.t2, Aps|g28594.t1, Aps|g29536.t1, Aps|g29543.t1, Aps|g29548.t1, Aps|g29552.t1, Aps|g30199.t1, Aps|g4026.t1, Aps|g4353.t1, Aps|g4735.t1, Aps|g5551.t1, Aps|g8100.t1, …		Hvs|g13208.t2, Hvs|g17736.t2, Hvs|g9453.t1
OG0000687	Aps|g24937.t1, Aps|g29489.t1, Aps|g29865.t1		Hvs|g10167.t1, Hvs|g10859.t1, Hvs|g11483.t1, Hvs|g11485.t1, Hvs|g14058.t1, Hvs|g14478.t1, Hvs|g15934.t1, Hvs|g17192.t1, Hvs|g2380.t1, Hvs|g2704.t1, Hvs|g5338.t1, Hvs|g7081.t1, Hvs|g7615.t1, Hvs|g7861.t1, Hvs|g8034.t1, Hvs|g8781.t1, Hvs|g9539.t1, Hvs|g9605.t1, Hvs|g9771.t1			Uvf|g10246.t1, Uvf|g11650.t1, Uvf|g13919.t1, Uvf|g16166.t1, Uvf|g18222.t1, Uvf|g2795.t1, Uvf|g4939.t1, Uvf|g899.t1, Uvf|g9886.t1
OG0000688	Aps|g17812.t1, Aps|g17871.t1, Aps|g17886.t1, Aps|g23551.t1, Aps|g2978.t1	Cqf|28996, Cqf|35703, Cqf|49550, Cqf|670837, Cqf|715789	Hvs|g11826.t1, Hvs|g15713.t1, Hvs|g6770.t1	Mlp|101224, Mlp|101227, Mlp|109181, Mlp|109182, Mlp|88024, Mlp|91120, Mlp|93823	Pst|15444, Pst|2512, Pst|2514, Pst|4060, Pst|6118, Pst|9614, Pst|9622, Pst|9626	Uvf|g13385.t1, Uvf|g14166.t1													Pan|81962
OG0000689	Aps|g16466.t1, Aps|g22920.t1, Aps|g9428.t1, Aps|g9435.t1	Cqf|28970, Cqf|670801	Hvs|g11728.t1, Hvs|g4018.t1	Mlp|104862, Mlp|105224, Mlp|31902, Mlp|94661	Pst|1456, Pst|17074, Pst|17075, Pst|17471, Pst|5199	Uvf|g11713.t1, Uvf|g16132.t1, Uvf|g6962.t1				Cla|5295			Gan|1251, Gan|2182, Gan|5261	Lcr|272805, Lcr|304058, Lcr|308112, Lcr|329178, Lcr|8115				Mgl|1079	Pan|81202
OG0000690	Aps|g25036.t1, Aps|g25043.t1, Aps|g25052.t1, Aps|g25053.t1	Cqf|41786, Cqf|655233, Cqf|670083, Cqf|92856	Hvs|g14796.t1, Hvs|g17625.t1, Hvs|g4454.t1, Hvs|g8371.t2, Hvs|g8414.t2	Mlp|115052, Mlp|51496, Mlp|70688, Mlp|75366	Pst|1317, Pst|14794, Pst|14801, Pst|14816, Pst|14818, Pst|19386, Pst|8002, Pst|8407, Pst|8408, Pst|8412	Uvf|g13425.t1, Uvf|g16968.t1, Uvf|g4082.t1, Uvf|g9761.t1
OG0000691	Aps|g16033.t1, Aps|g16038.t1, Aps|g16039.t1	Cqf|77426	Hvs|g11579.t1	Mlp|115552, Mlp|32907, Mlp|54764	Pst|19256	Uvf|g4019.t1, Uvf|g8610.t1, Uvf|g9252.t1	Min|3775, Min|3776	Mld|1950, Mld|1951	Msd|07190, Msd|07191	Cla|5443, Cla|5939	Cmi|104786, Cmi|211329	Eyn|4942	Gan|2484, Gan|2485	Lcr|301169, Lcr|302457, Lcr|302458	Rgr|54592, Rgr|54600	Sro|496
OG0000692	Aps|g16373.t1	Cqf|657763, Cqf|69908	Hvs|g4323.t1, Hvs|g8129.t1	Mlp|109235, Mlp|111510, Mlp|114476, Mlp|79151, Mlp|79152, Mlp|92974	Pst|15763, Pst|2489	Uvf|g11028.t1, Uvf|g2833.t1, Uvf|g7895.t1	Min|3425	Mld|1618	Msd|05844	Cla|1269, Cla|6501	Cmi|213150	Eyn|6067	Gan|5624, Gan|5749	Lcr|258392, Lcr|300177, Lcr|302203	Rgr|18907, Rgr|51791	Sro|5065
OG0000693	Aps|g16764.t1, Aps|g16770.t1	Cqf|103553, Cqf|659863, Cqf|713729	Hvs|g15052.t1, Hvs|g7651.t1, Hvs|g7969.t1	Mlp|110453, Mlp|117767, Mlp|63226, Mlp|86433, Mlp|86448, Mlp|91175	Pst|52, Pst|55, Pst|8658	Uvf|g9177.t1	Min|1788	Mld|7144	Msd|00117	Cla|2490, Cla|6973	Cmi|208629	Eyn|6991	Gan|3969	Lcr|298474	Rgr|44067	Sro|6269		Mgl|1103	Pan|83333
OG0000694		Cqf|653990, Cqf|660181, Cqf|660329, Cqf|660468, Cqf|660968, Cqf|662842, Cqf|663293, Cqf|663342, Cqf|664067, Cqf|664851, Cqf|664936, Cqf|665188, Cqf|665570, Cqf|665720, Cqf|665733, Cqf|665734, Cqf|665870, Cqf|666016, Cqf|666068, Cqf|666083, Cqf|666283, Cqf|666408, Cqf|666694, Cqf|666754, Cqf|666758, Cqf|666762, Cqf|666765, Cqf|666799, Cqf|666815, Cqf|666819, Cqf|675262
OG0000695		Cqf|98229				Uvf|g10212.t1, Uvf|g10327.t1, Uvf|g10420.t1, Uvf|g10518.t1, Uvf|g11544.t1, Uvf|g12123.t1, Uvf|g1227.t1, Uvf|g13161.t1, Uvf|g14446.t1, Uvf|g14699.t1, Uvf|g1550.t1, Uvf|g16088.t1, Uvf|g16590.t1, Uvf|g16727.t1, Uvf|g16746.t1, Uvf|g3666.t1, Uvf|g4051.t1, Uvf|g4209.t1, Uvf|g4244.t1, Uvf|g437.t1, Uvf|g488.t1, Uvf|g6728.t1, Uvf|g6910.t1, Uvf|g7065.t1, Uvf|g7389.t1, Uvf|g8074.t1, Uvf|g9051.t1, Uvf|g9558.…
OG0000696		Cqf|718675		Mlp|116670			Min|216, Min|2239, Min|2240, Min|2243, Min|333	Mld|5162, Mld|6693, Mld|7159	Msd|00082, Msd|07829, Msd|11848	Cla|8870	Cmi|75759	Eyn|3934	Gan|3754, Gan|3755	Lcr|308229, Lcr|314298, Lcr|329379	Rgr|44250, Rgr|52278, Rgr|54447, Rgr|55183	Sro|1396, Sro|15, Sro|3753, Sro|3879, Sro|3983, Sro|8307
OG0000697				Mlp|104394			Min|4848, Min|4849, Min|4852	Mld|1732, Mld|1733, Mld|1734	Msd|00780, Msd|00781, Msd|00782	Cla|1932, Cla|1933, Cla|8481			Gan|530	Lcr|300856, Lcr|300911, Lcr|303482, Lcr|304411, Lcr|304657, Lcr|306110, Lcr|313276, Lcr|325199, Lcr|325200, Lcr|332057, Lcr|332336	Rgr|42026, Rgr|50468, Rgr|55830	Sro|1328, Sro|1934, Sro|2773
OG0000698													Gan|2342, Gan|300, Gan|3595, Gan|3610, Gan|3772, Gan|3889, Gan|3890, Gan|4115, Gan|4344, Gan|4348, Gan|4471, Gan|454, Gan|4900, Gan|4901, Gan|4980, Gan|55, Gan|5545, Gan|56, Gan|6326, Gan|6365, Gan|6366, Gan|6369, Gan|6370, Gan|6376, Gan|6377, Gan|6382, Gan|6384, Gan|688, Gan|6912, Gan|7797			Sro|7242
OG0000699							Min|5359, Min|6433, Min|6437, Min|6463, Min|6468, Min|6469, Min|7059, Min|7072, Min|7612	Mld|1851, Mld|3719, Mld|760, Mld|7610, Mld|917	Msd|04767, Msd|04768, Msd|04772, Msd|04937, Msd|04938, Msd|08062, Msd|10930, Msd|10938, Msd|12486, Msd|12924				Gan|1313	Lcr|300547, Lcr|329319	Rgr|53605, Rgr|55248	Sro|2224, Sro|8651
OG0000700			Hvs|g102.t1, Hvs|g10583.t1, Hvs|g10866.t1, Hvs|g1100.t1, Hvs|g1184.t1, Hvs|g11917.t1, Hvs|g11933.t1, Hvs|g12328.t1, Hvs|g14187.t2, Hvs|g14411.t1, Hvs|g14560.t1, Hvs|g14973.t1, Hvs|g15798.t1, Hvs|g17345.t1, Hvs|g1757.t1, Hvs|g17704.t1, Hvs|g3224.t1, Hvs|g3979.t1, Hvs|g4636.t1, Hvs|g5772.t1, Hvs|g5954.t1, Hvs|g6124.t1, Hvs|g6344.t1, Hvs|g6669.t1, Hvs|g7251.t2, Hvs|g8255.t1, Hvs|g8382.t1, Hvs|g8387.…		Pst|14371	Uvf|g2439.t1
OG0000701					Pst|1020, Pst|10465, Pst|10650, Pst|10705, Pst|10879, Pst|12680, Pst|12697, Pst|12700, Pst|13231, Pst|13601, Pst|16609, Pst|16835, Pst|16836, Pst|17024, Pst|2096, Pst|2485, Pst|2486, Pst|278, Pst|2952, Pst|2955, Pst|3024, Pst|3309, Pst|5122, Pst|8085, Pst|8373, Pst|8928	Uvf|g14139.t1, Uvf|g15095.t1, Uvf|g2542.t1, Uvf|g5006.t1								Lcr|16802
OG0000702				Mlp|107900, Mlp|84325, Mlp|85035, Mlp|85422, Mlp|85512, Mlp|85557, Mlp|85876, Mlp|85895, Mlp|88323, Mlp|88379, Mlp|88447, Mlp|88994, Mlp|89010, Mlp|89187, Mlp|89213, Mlp|89393, Mlp|89439, Mlp|89606, Mlp|90037, Mlp|90430, Mlp|90744, Mlp|90757, Mlp|90988, Mlp|91552, Mlp|92018, Mlp|92421, Mlp|94049, Mlp|95318, Mlp|95666, Mlp|95849, Mlp|96237
OG0000703				Mlp|102413, Mlp|106852, Mlp|107752, Mlp|108219, Mlp|112010, Mlp|112568, Mlp|113728, Mlp|60895, Mlp|61306, Mlp|62745, Mlp|66552, Mlp|67193, Mlp|69779, Mlp|70311, Mlp|85182, Mlp|86043, Mlp|86309, Mlp|86447, Mlp|86520, Mlp|87030, Mlp|88471, Mlp|90263, Mlp|90346, Mlp|90385, Mlp|93477, Mlp|94032, Mlp|94974, Mlp|95125, Mlp|95513, Mlp|96249, Mlp|96466
OG0000704				Mlp|103948, Mlp|105107, Mlp|106247, Mlp|111271, Mlp|113561, Mlp|114382, Mlp|114538, Mlp|59212, Mlp|59213, Mlp|61963, Mlp|62506, Mlp|62771, Mlp|62772, Mlp|64015, Mlp|67303, Mlp|67987, Mlp|67988, Mlp|69915, Mlp|70032, Mlp|70165, Mlp|85334, Mlp|87963, Mlp|87964, Mlp|88547, Mlp|88606, Mlp|88616, Mlp|89202, Mlp|90093, Mlp|90786, Mlp|92736, Mlp|94977
OG0000705									Msd|01997, Msd|03972, Msd|05819, Msd|06689, Msd|06691, Msd|06693, Msd|06698, Msd|07407, Msd|07415, Msd|09038, Msd|09956, Msd|09959, Msd|10260, Msd|10739, Msd|10769, Msd|11669, Msd|11671, Msd|11674, Msd|11680, Msd|11682, Msd|11923, Msd|12129, Msd|12801, Msd|12842, Msd|12849, Msd|13193, Msd|13317, Msd|13343, Msd|13362, Msd|13365, Msd|13434
OG0000706					Pst|10042, Pst|10795, Pst|10798, Pst|10802, Pst|10839, Pst|10840, Pst|120, Pst|12668, Pst|12669, Pst|15456, Pst|18878, Pst|20154, Pst|2495, Pst|2496, Pst|3026, Pst|7124, Pst|7338, Pst|8599, Pst|8606, Pst|8783, Pst|9101, Pst|9102, Pst|9103, Pst|9109, Pst|9148, Pst|9149, Pst|9150, Pst|9151, Pst|9152, Pst|9153, Pst|9676
OG0000707					Pst|10183, Pst|1066, Pst|1067, Pst|12428, Pst|14256, Pst|14258, Pst|14418, Pst|14582, Pst|15962, Pst|16031, Pst|16220, Pst|16373, Pst|16559, Pst|17155, Pst|17626, Pst|18131, Pst|18581, Pst|2623, Pst|2818, Pst|2822, Pst|2842, Pst|33, Pst|3495, Pst|4693, Pst|518, Pst|6784, Pst|7051, Pst|7052, Pst|7746, Pst|9501	Uvf|g70.t2
OG0000708					Pst|10654, Pst|10985, Pst|11699, Pst|11870, Pst|12135, Pst|13635, Pst|13758, Pst|13934, Pst|13935, Pst|14337, Pst|15263, Pst|171, Pst|1731, Pst|17575, Pst|19868, Pst|20319, Pst|3461, Pst|3766, Pst|4001, Pst|5988, Pst|6223, Pst|7071, Pst|7624, Pst|7751, Pst|8332, Pst|845, Pst|8621, Pst|9362, Pst|9364, Pst|9442, Pst|9487
OG0000709					Pst|10904, Pst|10977, Pst|11066, Pst|11293, Pst|11299, Pst|11348, Pst|11497, Pst|11532, Pst|11935, Pst|12618, Pst|13227, Pst|13228, Pst|13434, Pst|1410, Pst|14367, Pst|14676, Pst|15654, Pst|16249, Pst|16571, Pst|16780, Pst|16961, Pst|17662, Pst|4965, Pst|5640, Pst|615, Pst|6626, Pst|766, Pst|7963, Pst|8207, Pst|8208, Pst|8222
OG0000710							Min|5871	Mld|1146	Msd|05282	Cla|153, Cla|4894	Cmi|171268, Cmi|76027, Cmi|95154	Eyn|1641, Eyn|2065, Eyn|525, Eyn|6192, Eyn|8273	Gan|4712	Lcr|285123, Lcr|308393, Lcr|336146, Lcr|336147, Lcr|336149	Rgr|11944, Rgr|44234, Rgr|52167	Sro|5003, Sro|5072, Sro|6552	Ain|225888, Ain|267597	Mgl|152	Pan|79507, Pan|84431
OG0000711	Aps|g19668.t1, Aps|g19669.t1	Cqf|654595, Cqf|718497	Hvs|g3897.t1	Mlp|29521, Mlp|76868	Pst|3392, Pst|4197, Pst|9661, Pst|9662	Uvf|g1294.t1, Uvf|g2377.t1	Min|1593	Mld|2134	Msd|00555	Cla|1454	Cmi|104751, Cmi|104762, Cmi|13764, Cmi|191183	Eyn|5014, Eyn|5129	Gan|5274	Lcr|288551	Rgr|52408	Sro|451	Ain|131227, Ain|298219, Ain|299290
OG0000712	Aps|g12206.t1	Cqf|43212, Cqf|61959	Hvs|g11739.t1	Mlp|33325	Pst|10162	Uvf|g7994.t1	Min|5610	Mld|939	Msd|04964	Cla|1465	Cmi|80559	Eyn|8575	Gan|4704	Lcr|306550, Lcr|310544	Rgr|55667	Sro|1870	Ain|246799	Mgl|1735, Mgl|4056, Mgl|4057, Mgl|4195, Mgl|4199, Mgl|4200, Mgl|4258, Mgl|4259, Mgl|4263, Mgl|4283	Pan|80748
OG0000713	Aps|g28321.t1	Cqf|42980, Cqf|643034, Cqf|651950, Cqf|653582, Cqf|658582, Cqf|658719, Cqf|661263, Cqf|663069, Cqf|663327, Cqf|663328, Cqf|86716	Hvs|g3388.t1	Mlp|48314	Pst|14315	Uvf|g11002.t1	Min|6615	Mld|1630	Msd|08812, Msd|12808	Cla|8101	Cmi|185758	Eyn|2136	Gan|4324	Lcr|303920	Rgr|15211	Sro|2452	Ain|263692	Mgl|4102	Pan|84629
OG0000714		Cqf|657776, Cqf|658458		Mlp|101223, Mlp|107125, Mlp|93032	Pst|10680, Pst|7389, Pst|8863	Uvf|g17121.t1				Cla|8530	Cmi|193916, Cmi|40726	Eyn|340, Eyn|966		Lcr|323810	Rgr|41774, Rgr|44724, Rgr|44726, Rgr|47530	Sro|1257, Sro|1423, Sro|1770, Sro|4317, Sro|4318	Ain|269908, Ain|280975, Ain|290332, Ain|301960, Ain|303750		Pan|82791
OG0000715	Aps|g25033.t1, Aps|g30295.t1	Cqf|650966, Cqf|654640, Cqf|97531	Hvs|g14821.t1	Mlp|50702, Mlp|59062	Pst|14819, Pst|3231, Pst|3232	Uvf|g10278.t1, Uvf|g4395.t1	Min|1693	Mld|1044, Mld|1045	Msd|00268	Cla|3030	Cmi|177735, Cmi|212495	Eyn|6953, Eyn|7845	Gan|4300	Lcr|324374	Rgr|53153	Sro|6033	Ain|31182	Mgl|3560	Pan|85094, Pan|85095
OG0000716	Aps|g18248.t1, Aps|g20525.t1, Aps|g20537.t1	Cqf|671617, Cqf|716696	Hvs|g15918.t1, Hvs|g2869.t1	Mlp|38825, Mlp|90445	Pst|15891, Pst|50	Uvf|g3865.t1	Min|4474, Min|5979	Mld|3379, Mld|7736	Msd|03495, Msd|10807	Cla|5182, Cla|5946	Cmi|195103		Gan|2555, Gan|6633	Lcr|293970, Lcr|308542	Rgr|56159		Ain|261754, Ain|264478		Pan|80636, Pan|84122
OG0000717	Aps|g19899.t1	Cqf|50077, Cqf|62116, Cqf|649651, Cqf|654391	Hvs|g14981.t1	Mlp|24356, Mlp|34897, Mlp|37031, Mlp|38712, Mlp|40594, Mlp|40847	Pst|13811, Pst|15486	Uvf|g15813.t1	Min|5448	Mld|4882	Msd|10183	Cla|2141	Cmi|101941	Eyn|7323	Gan|4783	Lcr|328184	Rgr|47984	Sro|6747, Sro|6774	Ain|174263, Ain|226372, Ain|268307, Ain|269332
OG0000718	Aps|g6881.t1, Aps|g6882.t1, Aps|g8001.t1, Aps|g8004.t1	Cqf|659243, Cqf|683910	Hvs|g15794.t1	Mlp|115344, Mlp|73137	Pst|17130, Pst|7464	Uvf|g8955.t1	Min|1138, Min|1227	Mld|3502, Mld|4888	Msd|07482, Msd|08703	Cla|2375	Cmi|166215	Eyn|4949	Gan|198, Gan|280	Lcr|290573, Lcr|305477	Rgr|65623	Sro|7769	Ain|264655	Mgl|4212	Pan|79960
OG0000719	Aps|g20026.t1, Aps|g20028.t1	Cqf|649897	Hvs|g13078.t1	Mlp|42088	Pst|14087	Uvf|g6785.t1	Min|2484, Min|4748	Mld|1406, Mld|362	Msd|09685, Msd|11223	Cla|2808, Cla|7407, Cla|994	Cmi|3317	Eyn|6334		Lcr|305326, Lcr|318687	Rgr|37710, Rgr|55701	Sro|2110, Sro|741	Ain|222774, Ain|229687, Ain|231254, Ain|238494		Pan|79078, Pan|84248
OG0000720		Cqf|652989	Hvs|g7420.t1	Mlp|109417, Mlp|117977, Mlp|62055			Min|1238	Mld|4900	Msd|07500	Cla|4405, Cla|4442, Cla|595, Cla|7234, Cla|9392	Cmi|172123	Eyn|5565, Eyn|9004	Gan|191, Gan|358, Gan|5981	Lcr|303388	Rgr|55870	Sro|7683	Ain|263047, Ain|263163, Ain|265587, Ain|268467, Ain|281956, Ain|282131	Mgl|1085	Pan|83141
OG0000721							Min|134, Min|313, Min|6777	Mld|2801, Mld|5402, Mld|6600	Msd|07966, Msd|09033, Msd|11475, Msd|11648	Cla|4360, Cla|5942			Gan|1345, Gan|7536	Lcr|288270, Lcr|295230, Lcr|304167, Lcr|331928	Rgr|47848, Rgr|53622	Sro|2405, Sro|3038	Ain|262267, Ain|267221, Ain|269537, Ain|286809, Ain|293355, Ain|301037		Pan|84231, Pan|84329
OG0000722							Min|1006, Min|2781, Min|6887	Mld|3554, Mld|3853	Msd|05505, Msd|08262	Cla|2657, Cla|6982		Eyn|6516	Gan|3430, Gan|3431, Gan|6221, Gan|6222	Lcr|147010, Lcr|350517, Lcr|350518	Rgr|40724, Rgr|50685, Rgr|54765, Rgr|55290	Sro|5722, Sro|5723, Sro|7321, Sro|7328, Sro|7481, Sro|8546	Ain|279201	Mgl|154	Pan|84247
OG0000723	Aps|g21671.t1	Cqf|35824	Hvs|g10144.t1, Hvs|g14273.t1, Hvs|g18215.t1, Hvs|g3416.t1, Hvs|g5085.t1, Hvs|g61.t1, Hvs|g6231.t1	Mlp|114915	Pst|18598, Pst|3803, Pst|9852, Pst|9853, Pst|9854, Pst|9856		Min|5151	Mld|2545	Msd|04520	Cla|3571	Cmi|148974	Eyn|4102	Gan|6135	Lcr|292711, Lcr|296667	Rgr|54969	Sro|7532	Ain|266583	Mgl|1123	Pan|80052
OG0000724	Aps|g5025.t1	Cqf|653847	Hvs|g9574.t1	Mlp|32369	Pst|15249	Uvf|g6980.t1	Min|3360	Mld|1549	Msd|05942	Cla|1842, Cla|3640, Cla|7992	Cmi|163546, Cmi|164377, Cmi|173165	Eyn|6629	Gan|5805, Gan|6996	Lcr|267758, Lcr|295942	Rgr|47543	Sro|3282, Sro|3283, Sro|896	Ain|267148, Ain|268137, Ain|286737, Ain|288343	Mgl|1214	Pan|79033
OG0000725	Aps|g24939.t1	Cqf|52923, Cqf|657362, Cqf|658631	Hvs|g13596.t1, Hvs|g13722.t1, Hvs|g7490.t1	Mlp|115131, Mlp|35173	Pst|9797	Uvf|g8228.t1	Min|316	Mld|6597	Msd|07970	Cla|1122, Cla|7437, Cla|930	Cmi|189120	Eyn|5298	Gan|180	Lcr|317570	Rgr|37989, Rgr|55088	Sro|3670	Ain|267267	Mgl|1574, Mgl|1575, Mgl|1576, Mgl|3569	Pan|84328
OG0000726	Aps|g7095.t1	Cqf|39026, Cqf|661826	Hvs|g11514.t1	Mlp|109962	Pst|17091		Min|4768			Cla|5833, Cla|6289, Cla|7351	Cmi|169858, Cmi|78441	Eyn|1660, Eyn|21, Eyn|6853	Gan|3028, Gan|6223	Lcr|355363, Lcr|355942	Rgr|24783, Rgr|41928, Rgr|64859	Sro|4646, Sro|4948, Sro|5437	Ain|267507, Ain|280722	Mgl|4171	Pan|80035, Pan|84613
OG0000727	Aps|g26351.t1	Cqf|660951	Hvs|g8586.t1	Mlp|37103, Mlp|37123, Mlp|48972, Mlp|88407	Pst|5395, Pst|5396, Pst|5397	Uvf|g6386.t1	Min|5135	Mld|2560	Msd|04503	Cla|2116	Cmi|142530, Cmi|171434	Eyn|1042, Eyn|1043	Gan|6267	Lcr|292929, Lcr|307848, Lcr|321829	Rgr|35443, Rgr|50047	Sro|5562, Sro|7216	Ain|242816	Mgl|632	Pan|79952
OG0000728	Aps|g12199.t1	Cqf|718316	Hvs|g8994.t1	Mlp|116739	Pst|2061	Uvf|g10522.t1, Uvf|g10630.t1, Uvf|g1196.t1, Uvf|g13317.t1, Uvf|g15442.t1, Uvf|g16180.t1, Uvf|g17042.t1, Uvf|g17898.t1, Uvf|g3401.t1, Uvf|g454.t1, Uvf|g4872.t1, Uvf|g6106.t1	Min|7699	Mld|6950	Msd|02471, Msd|02473	Cla|2066	Cmi|50649	Eyn|1428	Gan|4514	Lcr|304921	Rgr|18455	Sro|6998	Ain|268204		Pan|81423
OG0000729	Aps|g17832.t1, Aps|g20362.t1, Aps|g20363.t1, Aps|g22172.t1, Aps|g22173.t1, Aps|g23478.t1, Aps|g8535.t1, Aps|g8536.t1	Cqf|35490	Hvs|g6834.t1	Mlp|114045, Mlp|88133	Pst|15275, Pst|20456	Uvf|g5767.t1	Min|3326	Mld|7431	Msd|05951	Cla|5014	Cmi|191732	Eyn|3580, Eyn|3585, Eyn|3586	Gan|5788	Lcr|317717	Rgr|51580	Sro|275	Ain|280810	Mgl|4047	Pan|83445
OG0000730	Aps|g11846.t1, Aps|g13258.t1, Aps|g164.t1, Aps|g16614.t1, Aps|g22133.t1, Aps|g24003.t1, Aps|g26820.t1, Aps|g4882.t1, Aps|g6268.t1, Aps|g6690.t1	Cqf|716081	Hvs|g12899.t1	Mlp|117789	Pst|6135, Pst|6136	Uvf|g10078.t1, Uvf|g10934.t1	Min|2666	Mld|2262	Msd|05657	Cla|1349	Cmi|208391	Eyn|6693	Gan|3477	Lcr|311128	Rgr|38691	Sro|8506	Ain|268713	Mgl|1173	Pan|78663
OG0000731	Aps|g3055.t1	Cqf|663131	Hvs|g4021.t1	Mlp|75264	Pst|15512, Pst|1585, Pst|19853	Uvf|g13625.t1	Min|3752, Min|6354	Mld|1925, Mld|4282	Msd|02689, Msd|07223	Cla|614, Cla|9481	Cmi|183206	Eyn|1217, Eyn|8508	Gan|1529, Gan|2351	Lcr|283479	Rgr|54194	Sro|4163	Ain|179611, Ain|269976, Ain|270174	Mgl|2099	Pan|81758, Pan|83065
OG0000732	Aps|g1543.t1, Aps|g1544.t1, Aps|g18236.t1, Aps|g19411.t1, Aps|g19830.t1, Aps|g21105.t1, Aps|g21106.t1, Aps|g26603.t1, Aps|g2871.t1, Aps|g5166.t3, Aps|g7043.t1	Cqf|660125	Hvs|g3468.t1	Mlp|113858, Mlp|69583, Mlp|72641	Pst|11087	Uvf|g3294.t1	Min|1908	Mld|1278	Msd|04129	Cla|7028	Cmi|197696	Eyn|8556	Gan|4992	Lcr|302649		Sro|8072	Ain|196216	Mgl|932	Pan|78904
OG0000733		Cqf|68892	Hvs|g15990.t1	Mlp|39584			Min|5119, Min|7030	Mld|2314, Mld|3693, Mld|3694	Msd|04480, Msd|08093	Cla|2267, Cla|3889, Cla|6875	Cmi|164905, Cmi|73652	Eyn|1607	Gan|105, Gan|1051	Lcr|285058, Lcr|331522, Lcr|351874	Rgr|15409, Rgr|16692	Sro|2563, Sro|7394	Ain|276420	Mgl|3987, Mgl|4203, Mgl|4255	Pan|83188
OG0000734	Aps|g10048.t1, Aps|g12419.t1, Aps|g13814.t1, Aps|g13815.t1, Aps|g14739.t1, Aps|g15622.t1, Aps|g15773.t1, Aps|g16372.t1, Aps|g16477.t1, Aps|g17687.t1, Aps|g18785.t1, Aps|g19182.t1, Aps|g19924.t1, Aps|g1995.t1, Aps|g2009.t1, Aps|g2187.t1, Aps|g22081.t1, Aps|g22351.t1, Aps|g23139.t1, Aps|g24099.t1, Aps|g24768.t1, Aps|g24977.t1, Aps|g24990.t1, Aps|g26529.t1, Aps|g28437.t1, Aps|g29592.t1, Aps|g30337.t…		Hvs|g9965.t1
OG0000735	Aps|g10747.t1, Aps|g1107.t1, Aps|g12252.t1, Aps|g17494.t1, Aps|g22890.t1, Aps|g26630.t1, Aps|g2888.t1, Aps|g9169.t1	Cqf|137218, Cqf|37129, Cqf|53526	Hvs|g11146.t1, Hvs|g13162.t1, Hvs|g13456.t1, Hvs|g1513.t1, Hvs|g15662.t1, Hvs|g16723.t1, Hvs|g18266.t1, Hvs|g276.t1, Hvs|g4303.t1, Hvs|g4740.t1, Hvs|g5176.t1, Hvs|g6188.t1, Hvs|g8064.t1, Hvs|g8332.t1, Hvs|g9980.t1		Pst|14182, Pst|14335, Pst|5462	Uvf|g9055.t1
OG0000736	Aps|g24718.t1, Aps|g24727.t1, Aps|g28241.t1, Aps|g8980.t1	Cqf|43792, Cqf|655816		Mlp|63108, Mlp|69886	Pst|11904, Pst|14329, Pst|15608, Pst|1568, Pst|1574, Pst|1586, Pst|16243, Pst|17472, Pst|19989, Pst|19999, Pst|20002, Pst|20003, Pst|20006, Pst|3072, Pst|5	Uvf|g1199.t1, Uvf|g13718.t1, Uvf|g13964.t1, Uvf|g16882.t1	Min|588	Mld|211	Msd|01601
OG0000737	Aps|g2128.t1	Cqf|131164, Cqf|671819	Hvs|g15345.t1	Mlp|118379, Mlp|96341	Pst|2595	Uvf|g18093.t1	Min|6493	Mld|6897	Msd|10965	Cla|4019, Cla|7861	Cmi|100883, Cmi|169816, Cmi|194812, Cmi|195390	Eyn|494	Gan|6910, Gan|6938	Lcr|269821, Lcr|330888	Rgr|41217, Rgr|50790	Sro|3321, Sro|3398			Pan|82091, Pan|83823, Pan|83824, Pan|84720
OG0000738	Aps|g22542.t1, Aps|g24843.t1	Cqf|100689, Cqf|135883, Cqf|136062, Cqf|15830, Cqf|17012, Cqf|17808, Cqf|18710, Cqf|20315, Cqf|21138, Cqf|23001, Cqf|23554, Cqf|41373, Cqf|45436, Cqf|46932, Cqf|480862, Cqf|53191, Cqf|54364, Cqf|54890, Cqf|54943, Cqf|55133, Cqf|55231, Cqf|55531, Cqf|706931, Cqf|91542			Pst|15380, Pst|20046, Pst|9144									Lcr|336602
OG0000739		Cqf|100321, Cqf|100757, Cqf|13135, Cqf|14827, Cqf|180582, Cqf|21417, Cqf|267815, Cqf|366773, Cqf|372465, Cqf|38137, Cqf|41411, Cqf|44174, Cqf|45399, Cqf|48576, Cqf|51139, Cqf|53491, Cqf|54737, Cqf|659763, Cqf|675267, Cqf|687866, Cqf|695357, Cqf|703895, Cqf|85580, Cqf|87831, Cqf|87949, Cqf|92509			Pst|16228, Pst|2176, Pst|2626	Uvf|g15216.t1
OG0000740		Cqf|100365, Cqf|101058, Cqf|101271, Cqf|101715, Cqf|101931, Cqf|102431, Cqf|17649, Cqf|24044, Cqf|36718, Cqf|46102, Cqf|52996, Cqf|664460, Cqf|676931, Cqf|86148, Cqf|86612, Cqf|86844, Cqf|88269, Cqf|88894, Cqf|89270, Cqf|89953, Cqf|92261, Cqf|92396, Cqf|93314, Cqf|93880, Cqf|93881, Cqf|94759, Cqf|97303, Cqf|98765, Cqf|99284, Cqf|99934
OG0000741		Cqf|100552, Cqf|108694, Cqf|12652, Cqf|14640, Cqf|25555, Cqf|25592, Cqf|25629, Cqf|28922, Cqf|30237, Cqf|31223, Cqf|31430, Cqf|39436, Cqf|39977, Cqf|54090, Cqf|54163, Cqf|611747, Cqf|639093, Cqf|655013, Cqf|662873, Cqf|664273, Cqf|665031, Cqf|701925, Cqf|83438, Cqf|88789, Cqf|9084, Cqf|91382, Cqf|92256, Cqf|92314, Cqf|94465, Cqf|94545
OG0000742		Cqf|49331		Mlp|101173, Mlp|102154, Mlp|104805, Mlp|107264, Mlp|108015, Mlp|108016, Mlp|108463, Mlp|108721, Mlp|108795, Mlp|109267, Mlp|110590, Mlp|111497, Mlp|113310, Mlp|113850, Mlp|113853, Mlp|114259, Mlp|116215, Mlp|118148, Mlp|58290, Mlp|59652, Mlp|62435, Mlp|63861, Mlp|64932, Mlp|65109, Mlp|66717, Mlp|67049, Mlp|69086, Mlp|77413, Mlp|88840
OG0000743							Min|1390, Min|1393, Min|1394, Min|1867, Min|1868, Min|1869, Min|7	Mld|1216, Mld|1219, Mld|4216, Mld|4217, Mld|5429, Mld|5431, Mld|5432, Mld|6154, Mld|6155	Msd|01050, Msd|01057, Msd|01058, Msd|07685, Msd|07687, Msd|07688, Msd|07692, Msd|08446, Msd|08456, Msd|08464, Msd|08475, Msd|08481, Msd|08487				Gan|2045
OG0000744			Hvs|g10160.t1, Hvs|g110.t1, Hvs|g12035.t1, Hvs|g12957.t1, Hvs|g1305.t1, Hvs|g13612.t1, Hvs|g15084.t1, Hvs|g15705.t1, Hvs|g16576.t1, Hvs|g16580.t1, Hvs|g16898.t1, Hvs|g17722.t1, Hvs|g18144.t1, Hvs|g2181.t1, Hvs|g306.t1, Hvs|g307.t1, Hvs|g3312.t1, Hvs|g3853.t1, Hvs|g3960.t1, Hvs|g4331.t1, Hvs|g5852.t1, Hvs|g6192.t1, Hvs|g6604.t1, Hvs|g8552.t1, Hvs|g8770.t1, Hvs|g9001.t1, Hvs|g9389.t1, Hvs|g9403.t1,…
OG0000745			Hvs|g12873.t1				Min|2098, Min|2108, Min|2546, Min|2550, Min|2553, Min|2555, Min|3638, Min|3639, Min|4450, Min|4457, Min|4464, Min|4983, Min|4997, Min|5528, Min|5531, Min|7266, Min|7275, Min|7276, Min|7836, Min|7843, Min|7884		Msd|03900, Msd|04386, Msd|04389, Msd|06246, Msd|07134, Msd|10235, Msd|11052, Msd|12552
OG0000746					Pst|11540, Pst|11742, Pst|13321, Pst|14954, Pst|15782, Pst|16291, Pst|16572, Pst|16574, Pst|17138, Pst|18315, Pst|18648, Pst|20198, Pst|2046, Pst|2192, Pst|2193, Pst|2217, Pst|2280, Pst|2281, Pst|2475, Pst|2477, Pst|3829, Pst|5324, Pst|6211, Pst|7637, Pst|7992, Pst|871, Pst|899	Uvf|g14908.t1, Uvf|g4761.t2, Uvf|g9130.t1
OG0000747						Uvf|g1128.t1, Uvf|g12665.t1, Uvf|g13203.t1, Uvf|g13358.t1, Uvf|g1361.t1, Uvf|g14082.t1, Uvf|g14309.t1, Uvf|g1528.t1, Uvf|g15750.t1, Uvf|g1730.t1, Uvf|g17508.t1, Uvf|g17517.t1, Uvf|g2524.t1, Uvf|g2589.t1, Uvf|g2737.t1, Uvf|g281.t1, Uvf|g2896.t1, Uvf|g3141.t1, Uvf|g3471.t1, Uvf|g364.t1, Uvf|g4047.t1, Uvf|g4719.t1, Uvf|g4725.t1, Uvf|g66.t1, Uvf|g6947.t1, Uvf|g7778.t1, Uvf|g8261.t1, Uvf|g8577.t1, Uvf…
OG0000748	Aps|g16693.t1	Cqf|39333	Hvs|g15141.t1, Hvs|g8948.t1	Mlp|34758	Pst|17452	Uvf|g15994.t1	Min|8030, Min|8031, Min|8032	Mld|5526, Mld|5527	Msd|02310, Msd|02311	Cla|4296	Cmi|143835, Cmi|144581	Eyn|1894, Eyn|1895	Gan|606	Lcr|217939, Lcr|263220	Rgr|39051	Sro|859	Ain|247378	Mgl|2016	Pan|81769, Pan|82095, Pan|83020
OG0000749	Aps|g29019.t1	Cqf|653973	Hvs|g10215.t1, Hvs|g10341.t1, Hvs|g1096.t1, Hvs|g11180.t1, Hvs|g14952.t1, Hvs|g16056.t1, Hvs|g4494.t1, Hvs|g4853.t1, Hvs|g6100.t1, Hvs|g7832.t1	Mlp|96384	Pst|9141	Uvf|g10582.t1	Min|375	Mld|6550	Msd|08029, Msd|12663, Msd|12664	Cla|1373	Cmi|155147	Eyn|7413	Gan|7409	Lcr|299791	Rgr|50560	Sro|2795	Ain|21273	Mgl|2595
OG0000750							Min|5958, Min|7979	Mld|1696	Msd|02256	Cla|4223, Cla|4524	Cmi|192205, Cmi|55729	Eyn|2099, Eyn|5116, Eyn|5616, Eyn|5738, Eyn|6530	Gan|2758, Gan|3931	Lcr|323075, Lcr|326868, Lcr|327998, Lcr|328520, Lcr|328541, Lcr|333701, Lcr|335222, Lcr|342174	Rgr|44255	Sro|2232	Ain|224640, Ain|233103, Ain|274063		Pan|83898
OG0000751	Aps|g13732.t1	Cqf|655397	Hvs|g11145.t1	Mlp|49731	Pst|14448, Pst|14449, Pst|18703, Pst|20383		Min|6183, Min|6513	Mld|1319, Mld|6047	Msd|02899, Msd|10999	Cla|2658, Cla|7570	Cmi|170139, Cmi|45248	Eyn|394	Gan|6030	Lcr|304242	Rgr|64644	Sro|4999, Sro|7322, Sro|7327	Ain|264403, Ain|267357		Pan|79115, Pan|83998
OG0000752	Aps|g7591.t1	Cqf|670305	Hvs|g8742.t2		Pst|14227	Uvf|g11434.t1, Uvf|g15539.t1, Uvf|g1780.t1, Uvf|g18206.t1, Uvf|g18207.t1, Uvf|g3784.t1, Uvf|g5644.t1, Uvf|g6149.t1, Uvf|g7153.t1, Uvf|g7316.t1	Min|6763	Mld|5386	Msd|09018	Cla|5776	Cmi|197071	Eyn|8245	Gan|1100	Lcr|254835, Lcr|270464	Rgr|44334, Rgr|53749	Sro|2350	Ain|299165	Mgl|2473	Pan|79119
OG0000753	Aps|g11989.t1, Aps|g1775.t1, Aps|g21047.t1, Aps|g24589.t1	Cqf|87391	Hvs|g12630.t1, Hvs|g1337.t1, Hvs|g13781.t1, Hvs|g1510.t1, Hvs|g15629.t1, Hvs|g2697.t1, Hvs|g6333.t1, Hvs|g8462.t1	Mlp|32534	Pst|1839	Uvf|g12580.t1	Min|1281	Mld|5123	Msd|07555	Cla|8945	Cmi|165827	Eyn|5064	Gan|135	Lcr|118794	Rgr|9239	Sro|7875	Ain|264561	Mgl|3086	Pan|79972
OG0000754							Min|4759, Min|5308, Min|7703	Mld|6945	Msd|02466, Msd|04707	Cla|5387, Cla|6551, Cla|8435	Cmi|201488, Cmi|47013	Eyn|8031		Lcr|268468, Lcr|293423, Lcr|293830, Lcr|307257, Lcr|333748, Lcr|346701, Lcr|354592	Rgr|11779, Rgr|17297, Rgr|34896	Sro|1178, Sro|1179, Sro|1395	Ain|237922, Ain|266316		Pan|78801, Pan|83089
OG0000755		Cqf|56726		Mlp|44172	Pst|619, Pst|635, Pst|636, Pst|9971		Min|4686, Min|4687	Mld|434	Msd|03619, Msd|03621	Cla|9007	Cmi|175595, Cmi|190468	Eyn|1784, Eyn|3458, Eyn|5964, Eyn|804	Gan|2768, Gan|2769	Lcr|250811, Lcr|306534, Lcr|355948	Rgr|55622, Rgr|55706	Sro|1865, Sro|2151	Ain|264777		Pan|84174
OG0000756		Cqf|44827		Mlp|41048			Min|5976	Mld|7268	Msd|01805, Msd|10813	Cla|4197, Cla|4413, Cla|807, Cla|9489	Cmi|144753, Cmi|200699	Eyn|3577, Eyn|3933, Eyn|3956, Eyn|4828, Eyn|5712	Gan|428, Gan|442, Gan|5084	Lcr|308634	Rgr|65903	Sro|3533	Ain|243221, Ain|249110	Mgl|2, Mgl|3564	Pan|82856, Pan|84682
OG0000757	Aps|g6744.t1	Cqf|662314	Hvs|g1733.t1	Mlp|36341, Mlp|72008	Pst|17012	Uvf|g7840.t1	Min|5802	Mld|4599	Msd|05186	Cla|9507	Cmi|132461, Cmi|132817, Cmi|133008, Cmi|64618	Eyn|415	Gan|4361, Gan|4695	Lcr|265844, Lcr|269168, Lcr|99375, Lcr|99388	Rgr|30336, Rgr|46984	Sro|6828, Sro|8166	Ain|265371	Mgl|1277	Pan|79188
OG0000758	Aps|g1271.t1	Cqf|713994	Hvs|g4397.t1	Mlp|46844	Pst|8832, Pst|8833	Uvf|g626.t1	Min|1565, Min|3926	Mld|1256, Mld|4726	Msd|00522, Msd|09832	Cla|1854, Cla|2016	Cmi|15653, Cmi|178713	Eyn|985	Gan|2159, Gan|5339	Lcr|303777, Lcr|306864	Rgr|52372, Rgr|54048	Sro|4289, Sro|945	Ain|265372	Mgl|1385	Pan|82448
OG0000759	Aps|g12620.t1	Cqf|38804, Cqf|666738		Mlp|39036	Pst|11480	Uvf|g14729.t1	Min|2287, Min|2288, Min|2672, Min|2673, Min|2930, Min|4902, Min|8111	Mld|2256, Mld|2257, Mld|2258, Mld|5902	Msd|05650, Msd|05651, Msd|05652, Msd|10562	Cla|296	Cmi|169609	Eyn|572		Lcr|185427, Lcr|297013	Rgr|909		Ain|265415		Pan|82439
OG0000760	Aps|g21973.t1	Cqf|53009, Cqf|54704	Hvs|g13377.t1, Hvs|g14890.t1, Hvs|g3932.t1, Hvs|g6673.t1, Hvs|g7279.t1	Mlp|30176, Mlp|30262	Pst|18590, Pst|8121, Pst|8141	Uvf|g16209.t1, Uvf|g9277.t1	Min|4209	Mld|666	Msd|03191	Cla|6833	Cmi|145697	Eyn|6200	Gan|2909	Lcr|164233, Lcr|251634	Rgr|35551	Sro|5411	Ain|300236	Mgl|2232	Pan|80920
OG0000761	Aps|g1633.t1, Aps|g25765.t1, Aps|g25766.t1, Aps|g27367.t1, Aps|g27368.t1, Aps|g28183.t2, Aps|g28184.t1, Aps|g2822.t1, Aps|g2823.t1, Aps|g3583.t1	Cqf|658135	Hvs|g11641.t1	Mlp|104001, Mlp|112102	Pst|14661, Pst|2516	Uvf|g6388.t1	Min|7225	Mld|4790	Msd|06801	Cla|3118	Cmi|177920	Eyn|7003	Gan|4199	Lcr|298063	Rgr|53387		Ain|278555	Mgl|3447	Pan|80837
OG0000762	Aps|g24958.t1, Aps|g28203.t1, Aps|g28710.t2	Cqf|33199, Cqf|37190, Cqf|44897, Cqf|49975, Cqf|57792, Cqf|652007, Cqf|656040	Hvs|g8015.t1, Hvs|g8148.t1	Mlp|30131, Mlp|37328, Mlp|40700, Mlp|65069, Mlp|72825, Mlp|85700	Pst|10274, Pst|10275, Pst|10276, Pst|7823, Pst|7834, Pst|9190	Uvf|g4328.t1, Uvf|g4329.t1											Ain|300886		Pan|81487, Pan|82940
OG0000763	Aps|g18762.t1, Aps|g5333.t1, Aps|g5334.t1, Aps|g5339.t1, Aps|g5343.t1, Aps|g5344.t1	Cqf|134216, Cqf|650638	Hvs|g16592.t1, Hvs|g6156.t1	Mlp|117053, Mlp|37407	Pst|4586	Uvf|g9327.t1	Min|377	Mld|3	Msd|12419	Cla|4475	Cmi|209258, Cmi|209259, Cmi|46550	Eyn|2952	Gan|7327, Gan|7328	Lcr|294654	Rgr|11317	Sro|2890	Ain|93602		Pan|81356
OG0000764	Aps|g27846.t1	Cqf|47839		Mlp|106709	Pst|880	Uvf|g1273.t1	Min|4741	Mld|369	Msd|09694	Cla|114, Cla|8494	Cmi|193864, Cmi|212895	Eyn|5205, Eyn|544, Eyn|545, Eyn|8552, Eyn|8553	Gan|2762, Gan|419	Lcr|289209, Lcr|332999, Lcr|333029, Lcr|333030	Rgr|50959, Rgr|56048	Sro|242	Ain|180090, Ain|266292, Ain|285500
OG0000765	Aps|g15864.t1, Aps|g15929.t1	Cqf|28664, Cqf|59100	Hvs|g12007.t1	Mlp|25498, Mlp|33817, Mlp|40488, Mlp|73737	Pst|11850, Pst|20475	Uvf|g1830.t1, Uvf|g3986.t1	Min|3983, Min|5228	Mld|2457	Msd|04614	Cla|8225	Cmi|145750	Eyn|6031, Eyn|6032	Gan|2152, Gan|6294	Lcr|305976, Lcr|306855	Rgr|16906	Sro|7360	Ain|266638		Pan|84414
OG0000766	Aps|g12680.t1	Cqf|665047	Hvs|g6551.t1	Mlp|77256	Pst|10876		Min|4526, Min|5673	Mld|4472, Mld|4473, Mld|4520, Mld|992	Msd|05039, Msd|05097, Msd|09758, Msd|09760	Cla|1166	Cmi|209610	Eyn|767	Gan|2710, Gan|4743	Lcr|260602, Lcr|298929, Lcr|301758	Rgr|4915, Rgr|51163	Sro|2170, Sro|6635	Ain|275167		Pan|83701
OG0000767	Aps|g26005.t1, Aps|g26007.t1	Cqf|36025, Cqf|46756, Cqf|607050, Cqf|651008	Hvs|g12493.t1, Hvs|g15008.t1, Hvs|g16425.t1, Hvs|g8802.t1	Mlp|102079, Mlp|115158, Mlp|93203	Pst|467	Uvf|g10982.t1	Min|3	Mld|3010	Msd|01830	Cla|314, Cla|315, Cla|406	Cmi|197621	Eyn|6462	Gan|7511	Lcr|341652	Rgr|50617	Sro|3108	Ain|267202, Ain|288265
OG0000768	Aps|g14546.t1	Cqf|674802	Hvs|g17758.t1	Mlp|110173	Pst|12100, Pst|12538	Uvf|g10465.t1	Min|5857, Min|6904	Mld|1126, Mld|1130, Mld|3192, Mld|3568	Msd|05253, Msd|05256, Msd|06089, Msd|08246	Cla|5210, Cla|9454	Cmi|168506, Cmi|97019	Eyn|8459	Gan|1074	Lcr|349623, Lcr|60181	Rgr|53752	Sro|2335	Ain|267706		Pan|84332
OG0000769		Cqf|664215	Hvs|g5824.t1	Mlp|95427	Pst|8799, Pst|8809, Pst|8810, Pst|8817	Uvf|g12317.t1	Min|244	Mld|6668	Msd|07878	Cla|1696, Cla|3196, Cla|7655	Cmi|170245	Eyn|2646, Eyn|95	Gan|1410	Lcr|171810, Lcr|329976, Lcr|329977	Rgr|45944, Rgr|55014, Rgr|55061, Rgr|55072	Sro|1590, Sro|3883	Ain|217752		Pan|80839
OG0000770	Aps|g1307.t1, Aps|g21930.t1	Cqf|653687	Hvs|g12762.t1, Hvs|g7441.t1	Mlp|29106, Mlp|60828, Mlp|72584	Pst|10147, Pst|13578, Pst|13579, Pst|8134, Pst|8135	Uvf|g11560.t1, Uvf|g7512.t1				Cla|6017, Cla|6018, Cla|6019		Eyn|8585	Gan|5533, Gan|5534, Gan|957, Gan|958	Lcr|155067, Lcr|162244, Lcr|299985	Rgr|56372	Sro|1725	Ain|267726
OG0000771	Aps|g15844.t1, Aps|g8052.t1, Aps|g8053.t1, Aps|g8073.t1, Aps|g8094.t1	Cqf|130947, Cqf|653030, Cqf|673358	Hvs|g12655.t1, Hvs|g16648.t1, Hvs|g2127.t1, Hvs|g2978.t1	Mlp|104509, Mlp|117982, Mlp|94612	Pst|10444, Pst|7407	Uvf|g13474.t1, Uvf|g8430.t1	Min|6939	Mld|3607	Msd|08208	Cla|4692	Cmi|210327	Eyn|288	Gan|1134	Lcr|334692		Sro|1912	Ain|140475
OG0000772	Aps|g21551.t1	Cqf|657345	Hvs|g1031.t1	Mlp|41553, Mlp|87088	Pst|7286, Pst|8178, Pst|8179, Pst|8185	Uvf|g12099.t1, Uvf|g15433.t1, Uvf|g3387.t2, Uvf|g7745.t1	Min|5278, Min|5279	Mld|2406, Mld|2407	Msd|04669, Msd|04670	Cla|3773	Cmi|199427	Eyn|4331	Gan|6170	Lcr|307828	Rgr|32081	Sro|7364	Ain|242828	Mgl|1178	Pan|80569
OG0000773	Aps|g26205.t1, Aps|g26247.t1	Cqf|662628	Hvs|g5989.t1	Mlp|34495, Mlp|50106	Pst|10169, Pst|14054, Pst|5385, Pst|9069	Uvf|g11401.t1, Uvf|g9417.t1	Min|5330	Mld|2358	Msd|04736	Cla|3543	Cmi|165717	Eyn|3668	Gan|5879, Gan|5881, Gan|6334	Lcr|292798, Lcr|319345, Lcr|320235	Rgr|66755	Sro|7542	Ain|232159	Mgl|2041	Pan|81555
OG0000774	Aps|g9788.t1	Cqf|652432	Hvs|g6761.t1, Hvs|g6762.t1	Mlp|92212	Pst|12866, Pst|15858	Uvf|g1669.t1	Min|2294, Min|747	Mld|4089, Mld|5905	Msd|01391, Msd|10559	Cla|4640, Cla|4641	Cmi|100538	Eyn|2192, Eyn|7603	Gan|3725, Gan|6447, Gan|6898	Lcr|326414, Lcr|336453	Rgr|54388	Sro|4171	Ain|275728	Mgl|2588	Pan|81607
OG0000775	Aps|g12083.t1, Aps|g19253.t1, Aps|g25332.t1	Cqf|650134, Cqf|653751	Hvs|g3328.t1	Mlp|111136, Mlp|115255, Mlp|78837	Pst|17254, Pst|9040, Pst|9041	Uvf|g3934.t1	Min|1233, Min|5141	Mld|2556, Mld|4895	Msd|04508, Msd|07493		Cmi|18681	Eyn|5188	Gan|158	Lcr|119000, Lcr|350657	Rgr|45449	Sro|7170	Ain|254177	Mgl|406	Pan|80595
OG0000776	Aps|g8208.t1	Cqf|107796, Cqf|132599, Cqf|650348, Cqf|85752	Hvs|g2106.t1, Hvs|g5462.t1	Mlp|103030, Mlp|117081, Mlp|117082, Mlp|79506	Pst|3823, Pst|6852, Pst|6853	Uvf|g15852.t1, Uvf|g2230.t1, Uvf|g4078.t1, Uvf|g6912.t1	Min|3411, Min|3416	Mld|1608	Msd|05853	Cla|818		Eyn|2678		Lcr|156481		Sro|282, Sro|283	Ain|280763		Pan|79172
OG0000777	Aps|g10089.t1, Aps|g12815.t1, Aps|g12821.t1, Aps|g21163.t1, Aps|g25334.t1	Cqf|660997	Hvs|g14318.t1	Mlp|69772	Pst|1567, Pst|2860	Uvf|g10767.t1	Min|5033	Mld|7672	Msd|11708	Cla|3305	Cmi|207360	Eyn|4518	Gan|4729, Gan|6259	Lcr|286519, Lcr|307880	Rgr|11654, Rgr|66732	Sro|6501, Sro|7185	Ain|268576	Mgl|1921	Pan|80759, Pan|82986
OG0000778	Aps|g3329.t1, Aps|g7712.t1	Cqf|73739	Hvs|g4841.t1, Hvs|g7287.t1	Mlp|49732	Pst|7530	Uvf|g11659.t1	Min|5564, Min|5565	Mld|885, Mld|886	Msd|04899, Msd|04901, Msd|11992	Cla|1047, Cla|1925	Cmi|142063, Cmi|168903	Eyn|807, Eyn|808	Gan|4486	Lcr|306690, Lcr|306692	Rgr|56100	Sro|7054	Ain|268997	Mgl|3427	Pan|81370
OG0000779	Aps|g18401.t1, Aps|g18427.t1	Cqf|104586, Cqf|48662, Cqf|53609	Hvs|g16459.t1, Hvs|g16504.t1, Hvs|g4391.t1, Hvs|g8305.t1	Mlp|29046, Mlp|36338	Pst|19967, Pst|3290, Pst|4556	Uvf|g3793.t1	Min|62	Mld|2956	Msd|01900	Cla|6912	Cmi|172313	Eyn|8066	Gan|6144	Lcr|263416, Lcr|304446	Rgr|64298	Sro|2929	Ain|269124	Mgl|1815	Pan|80846
OG0000780		Cqf|37517, Cqf|662467, Cqf|673355					Min|3256, Min|3382	Mld|1573, Mld|3158	Msd|05887, Msd|06048	Cla|1220, Cla|9480	Cmi|168346	Eyn|2687	Gan|5864, Gan|5870, Gan|5878, Gan|5989	Lcr|190123, Lcr|270501, Lcr|308758, Lcr|308762, Lcr|329463	Rgr|12117, Rgr|31282, Rgr|49281	Sro|917, Sro|918, Sro|920	Ain|269373
OG0000781	Aps|g11700.t1, Aps|g12341.t1, Aps|g12408.t1, Aps|g26901.t1, Aps|g2898.t1, Aps|g30856.t1, Aps|g6669.t1, Aps|g9348.t1	Cqf|671978	Hvs|g7305.t1	Mlp|89752, Mlp|94077	Pst|6631	Uvf|g5296.t1	Min|1598	Mld|2131	Msd|00558	Cla|790	Cmi|169829	Eyn|143, Eyn|144	Gan|5287	Lcr|301044	Rgr|52572	Sro|464	Ain|269407	Mgl|4065, Mgl|4282	Pan|78815
OG0000782	Aps|g1230.t1	Cqf|47089, Cqf|94871	Hvs|g10445.t1, Hvs|g10446.t1	Mlp|102462, Mlp|89000	Pst|8824	Uvf|g9129.t1	Min|2736, Min|4783	Mld|1799, Mld|5875	Msd|00712, Msd|05563	Cla|1098	Cmi|139186	Eyn|4736	Gan|3389, Gan|5174	Lcr|301212, Lcr|309733	Rgr|48175, Rgr|50177	Sro|225, Sro|8393	Ain|234281	Mgl|3627	Pan|81628
OG0000783	Aps|g26877.t1, Aps|g26883.t1, Aps|g29466.t1, Aps|g29474.t1	Cqf|526642, Cqf|709231, Cqf|719785, Cqf|724471, Cqf|95073	Hvs|g14143.t1, Hvs|g15698.t1, Hvs|g17674.t1, Hvs|g1846.t1	Mlp|86715, Mlp|90243, Mlp|91721	Pst|20472, Pst|2756, Pst|6807, Pst|6808	Uvf|g12991.t1, Uvf|g3753.t1, Uvf|g7975.t1					Cmi|196623			Lcr|264585	Rgr|51004	Sro|3426	Ain|216948		Pan|79752
OG0000784	Aps|g11596.t1, Aps|g12139.t1, Aps|g12368.t1, Aps|g12381.t1, Aps|g14183.t1, Aps|g14260.t1, Aps|g14655.t1, Aps|g1616.t1, Aps|g16546.t1, Aps|g17055.t1, Aps|g17089.t1, Aps|g19392.t1, Aps|g19948.t1, Aps|g20251.t1, Aps|g24494.t1, Aps|g25358.t1, Aps|g25830.t1, Aps|g2689.t1, Aps|g29741.t1, Aps|g29921.t1, Aps|g31231.t1, Aps|g5131.t1, Aps|g6088.t1, Aps|g6862.t1, Aps|g7493.t1, Aps|g7804.t1, Aps|g8564.t1, Ap…
OG0000785	Aps|g14846.t1, Aps|g1576.t1, Aps|g25408.t1, Aps|g8746.t1, Aps|g9782.t1		Hvs|g15343.t1		Pst|14383, Pst|2794	Uvf|g11310.t1, Uvf|g12165.t1, Uvf|g12523.t1, Uvf|g12586.t1, Uvf|g13933.t1, Uvf|g15242.t1, Uvf|g15581.t1, Uvf|g16039.t1, Uvf|g16352.t1, Uvf|g17672.t1, Uvf|g18330.t1, Uvf|g3419.t1, Uvf|g3713.t1, Uvf|g3858.t1, Uvf|g4802.t1, Uvf|g5346.t1, Uvf|g6527.t1, Uvf|g8203.t1, Uvf|g9583.t1, Uvf|g9607.t1, Uvf|g9723.t1
OG0000786	Aps|g11651.t1, Aps|g25577.t1, Aps|g28939.t1, Aps|g29752.t1, Aps|g9121.t1					Uvf|g11249.t1, Uvf|g11546.t1, Uvf|g12172.t3, Uvf|g1269.t1, Uvf|g13235.t1, Uvf|g13371.t1, Uvf|g1352.t1, Uvf|g14580.t1, Uvf|g14655.t1, Uvf|g1490.t1, Uvf|g15396.t1, Uvf|g15506.t1, Uvf|g16052.t1, Uvf|g16160.t1, Uvf|g16534.t1, Uvf|g17174.t1, Uvf|g17573.t1, Uvf|g17902.t1, Uvf|g3291.t1, Uvf|g4767.t1, Uvf|g6032.t1, Uvf|g6833.t2, Uvf|g8647.t1, Uvf|g8658.t1
OG0000787	Aps|g10890.t1, Aps|g1174.t1, Aps|g13455.t1, Aps|g13456.t1, Aps|g13457.t1, Aps|g14263.t1, Aps|g14704.t1, Aps|g1574.t1, Aps|g17535.t1, Aps|g18028.t1, Aps|g20800.t1, Aps|g23607.t1, Aps|g2568.t1, Aps|g25859.t1, Aps|g28158.t1, Aps|g28417.t1, Aps|g28418.t1, Aps|g28504.t1, Aps|g28833.t1, Aps|g28872.t1, Aps|g3001.t1, Aps|g30786.t1, Aps|g30800.t1, Aps|g4257.t1, Aps|g4259.t1, Aps|g5281.t1, Aps|g5284.t1, Ap…
OG0000788	Aps|g10884.t1, Aps|g11696.t1, Aps|g13192.t1, Aps|g15646.t1, Aps|g18688.t1, Aps|g20013.t1, Aps|g26014.t1, Aps|g27484.t1, Aps|g28350.t1, Aps|g28357.t1, Aps|g29366.t1, Aps|g30026.t2, Aps|g30027.t1, Aps|g3748.t1, Aps|g3749.t1, Aps|g4572.t1, Aps|g4573.t1, Aps|g4778.t1, Aps|g5155.t1, Aps|g5164.t1, Aps|g6318.t1, Aps|g7374.t1, Aps|g8011.t1, Aps|g8148.t1, Aps|g8149.t1, Aps|g8402.t1, Aps|g9010.t2, Aps|g929…
OG0000789	Aps|g1023.t1, Aps|g1027.t1, Aps|g11186.t1, Aps|g11753.t1, Aps|g1213.t1, Aps|g1219.t1, Aps|g12395.t1, Aps|g14677.t1, Aps|g16470.t1, Aps|g16817.t1, Aps|g17718.t1, Aps|g17719.t1, Aps|g17720.t1, Aps|g17880.t1, Aps|g22587.t1, Aps|g22588.t1, Aps|g23317.t1, Aps|g23318.t1, Aps|g23320.t1, Aps|g23806.t1, Aps|g23807.t1, Aps|g2440.t1, Aps|g24784.t1, Aps|g2516.t1, Aps|g2517.t1, Aps|g2518.t1, Aps|g28979.t1, Ap…
OG0000790	Aps|g14420.t1, Aps|g7836.t1, Aps|g7838.t1	Cqf|42580, Cqf|49614, Cqf|97000	Hvs|g17479.t1, Hvs|g4400.t1, Hvs|g5274.t1, Hvs|g8265.t1, Hvs|g835.t1	Mlp|103992, Mlp|109830, Mlp|57049, Mlp|89568, Mlp|90680, Mlp|92298, Mlp|93254, Mlp|94370, Mlp|94371	Pst|13190, Pst|15152, Pst|17381, Pst|18334, Pst|20373, Pst|5378, Pst|7526	Uvf|g11800.t1, Uvf|g566.t1
OG0000791	Aps|g30771.t1	Cqf|40291		Mlp|101062, Mlp|74706	Pst|9280	Uvf|g2636.t1	Min|4334, Min|4587	Mld|5786, Mld|6509	Msd|03337, Msd|03537	Cla|238, Cla|893			Gan|2720, Gan|2721, Gan|2722, Gan|3561	Lcr|310774, Lcr|310789, Lcr|312902, Lcr|336066, Lcr|349987	Rgr|40649, Rgr|47694, Rgr|66888	Sro|2168, Sro|2617, Sro|8478
OG0000792		Cqf|679615, Cqf|691884, Cqf|697688, Cqf|704014			Pst|10001, Pst|1163, Pst|11681, Pst|1180, Pst|11889, Pst|12576, Pst|13655, Pst|1510, Pst|15270, Pst|17510, Pst|17614, Pst|19095, Pst|1996, Pst|20031, Pst|3349, Pst|3881, Pst|528, Pst|5334, Pst|555, Pst|6132, Pst|8024, Pst|8473	Uvf|g11814.t1, Uvf|g5205.t1, Uvf|g9261.t1
OG0000793		Cqf|10461, Cqf|13383, Cqf|14247, Cqf|14475, Cqf|25087, Cqf|28146, Cqf|29796, Cqf|36961, Cqf|38023, Cqf|38990, Cqf|41723, Cqf|42444, Cqf|42908, Cqf|44386, Cqf|46126, Cqf|48693, Cqf|53489, Cqf|53671, Cqf|53977, Cqf|54157, Cqf|665583, Cqf|683477, Cqf|687776, Cqf|699603, Cqf|699712, Cqf|88877		Mlp|109452, Mlp|110494, Mlp|70265
OG0000794		Cqf|10826, Cqf|51517, Cqf|698630		Mlp|105115, Mlp|110386, Mlp|68084, Mlp|70053, Mlp|70054, Mlp|84102, Mlp|85355, Mlp|85356, Mlp|85849, Mlp|86694, Mlp|87852, Mlp|87870, Mlp|90249, Mlp|91900, Mlp|92054, Mlp|92162, Mlp|92820, Mlp|92937, Mlp|93235, Mlp|93236, Mlp|93467, Mlp|93624, Mlp|93625, Mlp|95136, Mlp|96389, Mlp|96390
OG0000795		Cqf|662282		Mlp|112593, Mlp|71251, Mlp|71919, Mlp|84946, Mlp|85402, Mlp|85651, Mlp|86089, Mlp|86318, Mlp|87385, Mlp|88094, Mlp|88472, Mlp|89002, Mlp|89151, Mlp|89251, Mlp|89796, Mlp|90088, Mlp|91247, Mlp|91255, Mlp|91952, Mlp|92157, Mlp|92329, Mlp|93849, Mlp|94388, Mlp|94567, Mlp|94695, Mlp|95730, Mlp|95939, Mlp|96035
OG0000796							Min|2523, Min|2529, Min|5853	Mld|1127, Mld|2650, Mld|2651	Msd|05796, Msd|05797	Cla|4643, Cla|4644, Cla|589, Cla|7889, Cla|7891			Gan|1399, Gan|1554, Gan|2636, Gan|3515, Gan|7158	Lcr|298083, Lcr|298608, Lcr|299868, Lcr|301007, Lcr|311039, Lcr|323723, Lcr|323738, Lcr|328053	Rgr|55358	Sro|1304, Sro|6013
OG0000797				Mlp|104472, Mlp|104473			Min|2048, Min|3574	Mld|405, Mld|6766	Msd|04055, Msd|10012	Cla|2137, Cla|2138, Cla|8845, Cla|8850	Cmi|167095	Eyn|7250, Eyn|7675	Gan|2818, Gan|3572, Gan|5505, Gan|6290, Gan|6291, Gan|6895	Lcr|303024, Lcr|303025, Lcr|351547	Rgr|40851, Rgr|44634, Rgr|54010, Rgr|56236	Sro|4376
[truncated: 18,682 more rows]
