# Supplementary material for: Convergence Analysis of Rust Fungi and Anther Smuts Reveals Their Common Molecular Adaptation to a Phytoparasitic Lifestyle
Source: Front Genet. 2022 Apr 8;13:863617. doi: 10.3389/fgene.2022.863617 (PMC9023891; doi:10.3389/fgene.2022.863617)
Supplement: Supplementary file 4 [file DataSheet1.ZIP]

Archive with 1,078 entries (1,073 files):
- Supplementary file 1/
- Supplementary file 1/conv_cal/
- Supplementary file 1/conv_cal/OG0002910.fasta
- Supplementary file 1/conv_cal/OG0002911.fasta
- Supplementary file 1/conv_cal/OG0002913.fasta
- Supplementary file 1/conv_cal/OG0002914.fasta
- Supplementary file 1/conv_cal/OG0002915.fasta
- Supplementary file 1/conv_cal/OG0002917.fasta
- Supplementary file 1/conv_cal/OG0002918.fasta
- Supplementary file 1/conv_cal/OG0002920.fasta
- Supplementary file 1/conv_cal/OG0002924.fasta
- Supplementary file 1/conv_cal/OG0002926.fasta
- Supplementary file 1/conv_cal/OG0002928.fasta
- Supplementary file 1/conv_cal/OG0002929.fasta
- Supplementary file 1/conv_cal/OG0002930.fasta
- Supplementary file 1/conv_cal/OG0002931.fasta
- Supplementary file 1/conv_cal/OG0002934.fasta
- Supplementary file 1/conv_cal/OG0002935.fasta
- Supplementary file 1/conv_cal/OG0002936.fasta
- Supplementary file 1/conv_cal/OG0002938.fasta
- Supplementary file 1/conv_cal/OG0002941.fasta
- Supplementary file 1/conv_cal/OG0002942.fasta
- Supplementary file 1/conv_cal/OG0002946.fasta
- Supplementary file 1/conv_cal/OG0002948.fasta
- Supplementary file 1/conv_cal/OG0002951.fasta
- Supplementary file 1/conv_cal/OG0002952.fasta
- Supplementary file 1/conv_cal/OG0002954.fasta
- Supplementary file 1/conv_cal/OG0002955.fasta
- Supplementary file 1/conv_cal/OG0002956.fasta
- Supplementary file 1/conv_cal/OG0002957.fasta
- Supplementary file 1/conv_cal/OG0002958.fasta
- Supplementary file 1/conv_cal/OG0002959.fasta
- Supplementary file 1/conv_cal/OG0002961.fasta
- Supplementary file 1/conv_cal/OG0002962.fasta
- Supplementary file 1/conv_cal/OG0002964.fasta
- Supplementary file 1/conv_cal/OG0002965.fasta
- Supplementary file 1/conv_cal/OG0002966.fasta
- Supplementary file 1/conv_cal/OG0002969.fasta
- Supplementary file 1/conv_cal/OG0002970.fasta
- Supplementary file 1/conv_cal/OG0002973.fasta
- Supplementary file 1/conv_cal/OG0002974.fasta
- Supplementary file 1/conv_cal/OG0002976.fasta
- Supplementary file 1/conv_cal/OG0002977.fasta
- Supplementary file 1/conv_cal/OG0002978.fasta
- Supplementary file 1/conv_cal/OG0002981.fasta
- Supplementary file 1/conv_cal/OG0002983.fasta
- Supplementary file 1/conv_cal/OG0002985.fasta
- Supplementary file 1/conv_cal/OG0002986.fasta
- Supplementary file 1/conv_cal/OG0002988.fasta
- Supplementary file 1/conv_cal/OG0002989.fasta
- Supplementary file 1/conv_cal/OG0002991.fasta
- Supplementary file 1/conv_cal/OG0002993.fasta
- Supplementary file 1/conv_cal/OG0002994.fasta
- Supplementary file 1/conv_cal/OG0002997.fasta
- Supplementary file 1/conv_cal/OG0002998.fasta
- Supplementary file 1/conv_cal/OG0002999.fasta
- Supplementary file 1/conv_cal/OG0003002.fasta
- Supplementary file 1/conv_cal/OG0003003.fasta
- Supplementary file 1/conv_cal/OG0003005.fasta
- Supplementary file 1/conv_cal/OG0003006.fasta
- Supplementary file 1/conv_cal/OG0003007.fasta
- Supplementary file 1/conv_cal/OG0003008.fasta
- Supplementary file 1/conv_cal/OG0003009.fasta
- Supplementary file 1/conv_cal/OG0003010.fasta
- Supplementary file 1/conv_cal/OG0003015.fasta
- Supplementary file 1/conv_cal/OG0003017.fasta
- Supplementary file 1/conv_cal/OG0003018.fasta
- Supplementary file 1/conv_cal/OG0003019.fasta
- Supplementary file 1/conv_cal/OG0003020.fasta
- Supplementary file 1/conv_cal/OG0003021.fasta
- Supplementary file 1/conv_cal/OG0003022.fasta
- Supplementary file 1/conv_cal/OG0003023.fasta
- Supplementary file 1/conv_cal/OG0003024.fasta
- Supplementary file 1/conv_cal/OG0003025.fasta
- Supplementary file 1/conv_cal/OG0003027.fasta
- Supplementary file 1/conv_cal/OG0003029.fasta
- Supplementary file 1/conv_cal/OG0003030.fasta
- Supplementary file 1/conv_cal/OG0003032.fasta
- Supplementary file 1/conv_cal/OG0003033.fasta
- Supplementary file 1/conv_cal/OG0003035.fasta
- Supplementary file 1/conv_cal/OG0003036.fasta
- Supplementary file 1/conv_cal/OG0003039.fasta
- Supplementary file 1/conv_cal/OG0003040.fasta
- Supplementary file 1/conv_cal/OG0003041.fasta
- Supplementary file 1/conv_cal/OG0003044.fasta
- Supplementary file 1/conv_cal/OG0003046.fasta
- Supplementary file 1/conv_cal/OG0003047.fasta
- Supplementary file 1/conv_cal/OG0003048.fasta
- Supplementary file 1/conv_cal/OG0003049.fasta
- Supplementary file 1/conv_cal/OG0003050.fasta
- Supplementary file 1/conv_cal/OG0003053.fasta
- Supplementary file 1/conv_cal/OG0003055.fasta
- Supplementary file 1/conv_cal/OG0003058.fasta
- Supplementary file 1/conv_cal/OG0003059.fasta
- Supplementary file 1/conv_cal/OG0003060.fasta
- Supplementary file 1/conv_cal/OG0003062.fasta
- Supplementary file 1/conv_cal/OG0003065.fasta
- Supplementary file 1/conv_cal/OG0003066.fasta
- Supplementary file 1/conv_cal/OG0003070.fasta
- Supplementary file 1/conv_cal/OG0003071.fasta
- Supplementary file 1/conv_cal/OG0003072.fasta
- Supplementary file 1/conv_cal/OG0003073.fasta
- Supplementary file 1/conv_cal/OG0003074.fasta
- Supplementary file 1/conv_cal/OG0003076.fasta
- Supplementary file 1/conv_cal/OG0003079.fasta
- Supplementary file 1/conv_cal/OG0003082.fasta
- Supplementary file 1/conv_cal/OG0003083.fasta
- Supplementary file 1/conv_cal/OG0003084.fasta
- Supplementary file 1/conv_cal/OG0003087.fasta
- Supplementary file 1/conv_cal/OG0003088.fasta
- Supplementary file 1/conv_cal/OG0003089.fasta
- Supplementary file 1/conv_cal/OG0003091.fasta
- Supplementary file 1/conv_cal/OG0003094.fasta
- Supplementary file 1/conv_cal/OG0003095.fasta
- Supplementary file 1/conv_cal/OG0003096.fasta
- Supplementary file 1/conv_cal/OG0003098.fasta
- Supplementary file 1/conv_cal/OG0003100.fasta
- Supplementary file 1/conv_cal/OG0003101.fasta
- Supplementary file 1/conv_cal/OG0003102.fasta
- Supplementary file 1/conv_cal/OG0003103.fasta
- Supplementary file 1/conv_cal/OG0003104.fasta
- Supplementary file 1/conv_cal/OG0003105.fasta
- Supplementary file 1/conv_cal/OG0003106.fasta
- Supplementary file 1/conv_cal/OG0003108.fasta
- Supplementary file 1/conv_cal/OG0003109.fasta
- Supplementary file 1/conv_cal/OG0003110.fasta
- Supplementary file 1/conv_cal/OG0003111.fasta
- Supplementary file 1/conv_cal/OG0003114.fasta
- Supplementary file 1/conv_cal/OG0003115.fasta
- Supplementary file 1/conv_cal/OG0003116.fasta
- Supplementary file 1/conv_cal/OG0003120.fasta
- Supplementary file 1/conv_cal/OG0003121.fasta
- Supplementary file 1/conv_cal/OG0003122.fasta
- Supplementary file 1/conv_cal/OG0003124.fasta
- Supplementary file 1/conv_cal/OG0003126.fasta
- Supplementary file 1/conv_cal/OG0003127.fasta
- Supplementary file 1/conv_cal/OG0003128.fasta
- Supplementary file 1/conv_cal/OG0003129.fasta
- Supplementary file 1/conv_cal/OG0003130.fasta
- Supplementary file 1/conv_cal/OG0003131.fasta
- Supplementary file 1/conv_cal/OG0003135.fasta
- Supplementary file 1/conv_cal/OG0003136.fasta
- Supplementary file 1/conv_cal/OG0003139.fasta
- Supplementary file 1/conv_cal/OG0003140.fasta
- Supplementary file 1/conv_cal/OG0003141.fasta
- Supplementary file 1/conv_cal/OG0003142.fasta
- Supplementary file 1/conv_cal/OG0003144.fasta
- Supplementary file 1/conv_cal/OG0003149.fasta
- Supplementary file 1/conv_cal/OG0003150.fasta
- Supplementary file 1/conv_cal/OG0003152.fasta
- Supplementary file 1/conv_cal/OG0003153.fasta
- Supplementary file 1/conv_cal/OG0003154.fasta
- Supplementary file 1/conv_cal/OG0003155.fasta
- Supplementary file 1/conv_cal/OG0003157.fasta
- Supplementary file 1/conv_cal/OG0003160.fasta
- Supplementary file 1/conv_cal/OG0003161.fasta
- Supplementary file 1/conv_cal/OG0003163.fasta
- Supplementary file 1/conv_cal/OG0003164.fasta
- Supplementary file 1/conv_cal/OG0003169.fasta
- Supplementary file 1/conv_cal/OG0003170.fasta
- Supplementary file 1/conv_cal/OG0003171.fasta
- Supplementary file 1/conv_cal/OG0003172.fasta
- Supplementary file 1/conv_cal/OG0003174.fasta
- Supplementary file 1/conv_cal/OG0003175.fasta
- Supplementary file 1/conv_cal/OG0003176.fasta
- Supplementary file 1/conv_cal/OG0003177.fasta
- Supplementary file 1/conv_cal/OG0003178.fasta
- Supplementary file 1/conv_cal/OG0003179.fasta
- Supplementary file 1/conv_cal/OG0003182.fasta
- Supplementary file 1/conv_cal/OG0003183.fasta
- Supplementary file 1/conv_cal/OG0003186.fasta
- Supplementary file 1/conv_cal/OG0003188.fasta
- Supplementary file 1/conv_cal/OG0003190.fasta
- Supplementary file 1/conv_cal/OG0003191.fasta
- Supplementary file 1/conv_cal/OG0003192.fasta
- Supplementary file 1/conv_cal/OG0003194.fasta
- Supplementary file 1/conv_cal/OG0003195.fasta
- Supplementary file 1/conv_cal/OG0003196.fasta
- Supplementary file 1/conv_cal/OG0003197.fasta
- Supplementary file 1/conv_cal/OG0003198.fasta
- Supplementary file 1/conv_cal/OG0003199.fasta
- Supplementary file 1/conv_cal/OG0003200.fasta
- Supplementary file 1/conv_cal/OG0003203.fasta
- Supplementary file 1/conv_cal/OG0003204.fasta
- Supplementary file 1/conv_cal/OG0003205.fasta
- Supplementary file 1/conv_cal/OG0003207.fasta
- Supplementary file 1/conv_cal/OG0003208.fasta
- Supplementary file 1/conv_cal/OG0003209.fasta
- Supplementary file 1/conv_cal/OG0003212.fasta
- Supplementary file 1/conv_cal/OG0003213.fasta
- Supplementary file 1/conv_cal/OG0003214.fasta
- Supplementary file 1/conv_cal/OG0003216.fasta
- Supplementary file 1/conv_cal/OG0003219.fasta
- Supplementary file 1/conv_cal/OG0003221.fasta
- Supplementary file 1/conv_cal/OG0003222.fasta
- Supplementary file 1/conv_cal/OG0003223.fasta
- Supplementary file 1/conv_cal/OG0003229.fasta
- Supplementary file 1/conv_cal/OG0003230.fasta
- Supplementary file 1/conv_cal/OG0003231.fasta
- Supplementary file 1/conv_cal/OG0003232.fasta
- Supplementary file 1/conv_cal/OG0003233.fasta
- Supplementary file 1/conv_cal/OG0003235.fasta
- Supplementary file 1/conv_cal/OG0003237.fasta
- Supplementary file 1/conv_cal/OG0003238.fasta
- Supplementary file 1/conv_cal/OG0003239.fasta
- Supplementary file 1/conv_cal/OG0003240.fasta
- Supplementary file 1/conv_cal/OG0003241.fasta
- Supplementary file 1/conv_cal/OG0003243.fasta
- Supplementary file 1/conv_cal/OG0003244.fasta
- Supplementary file 1/conv_cal/OG0003245.fasta
- Supplementary file 1/conv_cal/OG0003246.fasta
- Supplementary file 1/conv_cal/OG0003249.fasta
- Supplementary file 1/conv_cal/OG0003250.fasta
- Supplementary file 1/conv_cal/OG0003252.fasta
- Supplementary file 1/conv_cal/OG0003255.fasta
- Supplementary file 1/conv_cal/OG0003256.fasta
- Supplementary file 1/conv_cal/OG0003257.fasta
- Supplementary file 1/conv_cal/OG0003258.fasta
- Supplementary file 1/conv_cal/OG0003259.fasta
- Supplementary file 1/conv_cal/OG0003260.fasta
- Supplementary file 1/conv_cal/OG0003261.fasta
- Supplementary file 1/conv_cal/OG0003264.fasta
- Supplementary file 1/conv_cal/OG0003265.fasta
- Supplementary file 1/conv_cal/OG0003266.fasta
- Supplementary file 1/conv_cal/OG0003267.fasta
- Supplementary file 1/conv_cal/OG0003268.fasta
- Supplementary file 1/conv_cal/OG0003270.fasta
- Supplementary file 1/conv_cal/OG0003271.fasta
- Supplementary file 1/conv_cal/OG0003272.fasta
- Supplementary file 1/conv_cal/OG0003274.fasta
- Supplementary file 1/conv_cal/OG0003275.fasta
- Supplementary file 1/conv_cal/OG0003277.fasta
- Supplementary file 1/conv_cal/OG0003278.fasta
- Supplementary file 1/conv_cal/OG0003279.fasta
- Supplementary file 1/conv_cal/OG0003282.fasta
- Supplementary file 1/conv_cal/OG0003283.fasta
- Supplementary file 1/conv_cal/OG0003285.fasta
- Supplementary file 1/conv_cal/OG0003286.fasta
- Supplementary file 1/conv_cal/OG0003288.fasta
- Supplementary file 1/conv_cal/OG0003289.fasta
- Supplementary file 1/conv_cal/OG0003290.fasta
- Supplementary file 1/conv_cal/OG0003291.fasta
- Supplementary file 1/conv_cal/OG0003295.fasta
- Supplementary file 1/conv_cal/OG0003297.fasta
- Supplementary file 1/conv_cal/OG0003299.fasta
- Supplementary file 1/conv_cal/OG0003301.fasta
- Supplementary file 1/conv_cal/OG0003302.fasta
- Supplementary file 1/conv_cal/OG0003303.fasta
- Supplementary file 1/conv_cal/OG0003307.fasta
- Supplementary file 1/conv_cal/OG0003309.fasta
- Supplementary file 1/conv_cal/OG0003311.fasta
- Supplementary file 1/conv_cal/OG0003313.fasta
- Supplementary file 1/conv_cal/OG0003314.fasta
- Supplementary file 1/conv_cal/OG0003315.fasta
- Supplementary file 1/conv_cal/OG0003316.fasta
- Supplementary file 1/conv_cal/OG0003320.fasta
- Supplementary file 1/conv_cal/OG0003321.fasta
- Supplementary file 1/conv_cal/OG0003322.fasta
- Supplementary file 1/conv_cal/OG0003323.fasta
- Supplementary file 1/conv_cal/OG0003329.fasta
- Supplementary file 1/conv_cal/OG0003330.fasta
- Supplementary file 1/conv_cal/OG0003332.fasta
- Supplementary file 1/conv_cal/OG0003333.fasta
- Supplementary file 1/conv_cal/OG0003335.fasta
- Supplementary file 1/conv_cal/OG0003336.fasta
- Supplementary file 1/conv_cal/OG0003338.fasta
- Supplementary file 1/conv_cal/OG0003339.fasta
- Supplementary file 1/conv_cal/OG0003341.fasta
- Supplementary file 1/conv_cal/OG0003342.fasta
- Supplementary file 1/conv_cal/OG0003343.fasta
- Supplementary file 1/conv_cal/OG0003345.fasta
- Supplementary file 1/conv_cal/OG0003346.fasta
- Supplementary file 1/conv_cal/OG0003347.fasta
- Supplementary file 1/conv_cal/OG0003348.fasta
- Supplementary file 1/conv_cal/OG0003349.fasta
- Supplementary file 1/conv_cal/OG0003350.fasta
- Supplementary file 1/conv_cal/OG0003351.fasta
- Supplementary file 1/conv_cal/OG0003353.fasta
- Supplementary file 1/conv_cal/OG0003354.fasta
- Supplementary file 1/conv_cal/OG0003355.fasta
- Supplementary file 1/conv_cal/OG0003356.fasta
- Supplementary file 1/conv_cal/OG0003357.fasta
- Supplementary file 1/conv_cal/OG0003359.fasta
- Supplementary file 1/conv_cal/OG0003360.fasta
- Supplementary file 1/conv_cal/OG0003362.fasta
- Supplementary file 1/conv_cal/OG0003363.fasta
- Supplementary file 1/conv_cal/OG0003365.fasta
- Supplementary file 1/conv_cal/OG0003366.fasta
- Supplementary file 1/conv_cal/OG0003367.fasta
- Supplementary file 1/conv_cal/OG0003368.fasta
- Supplementary file 1/conv_cal/OG0003369.fasta
- Supplementary file 1/conv_cal/OG0003370.fasta
- Supplementary file 1/conv_cal/OG0003371.fasta
- Supplementary file 1/conv_cal/OG0003372.fasta
- Supplementary file 1/conv_cal/OG0003374.fasta
- Supplementary file 1/conv_cal/OG0003376.fasta
- Supplementary file 1/conv_cal/OG0003379.fasta
- Supplementary file 1/conv_cal/OG0003381.fasta
- Supplementary file 1/conv_cal/OG0003382.fasta
- Supplementary file 1/conv_cal/OG0003384.fasta
[truncated: 778 more entries]
