# Supplementary material for: Convergence Analysis of Rust Fungi and Anther Smuts Reveals Their Common Molecular Adaptation to a Phytoparasitic Lifestyle
Source: Front Genet. 2022 Apr 8;13:863617. doi: 10.3389/fgene.2022.863617 (PMC9023891; doi:10.3389/fgene.2022.863617)
Supplement: Supplementary file 4 [file DataSheet1.ZIP › Supplementary file 1/conv_cal/OG0002910.fasta]

>Ain
LGQRAATARPGATPTSSLISYGKLDNGVRVATEATPGHFSAVGVYIDAGSRFERAGESGV
SHLMDRMAFKATSNRTADEMSKDIEALGGNIMCSSSRETIMYQSSFFNQDLDKVLRILAD
TTINPVLSDEELDAQRAAAAWEIDEIWNKPEMIIPELLHSVAYANNTLGNPLLCPVESLE
VMKSDNLRDYMRRFYTPPRIVVAGAGMQHDLLMELSNRYFGGLEAQQPSSSASSPRSSSR
--SASPSMFASSPASST----PSFDYSTSARARYTGGQLYQSRPELDFTHVYVAFEGLAI
TDPDIYALATLQILLGGGGSFSAGGPGKGMYSRLYSNVLNQFHAVDYCAAFHHCYADSGL
FGIAASVQHDFAPQVAKMLARELELCTGPVRGGVTHEELARAKNQLKSSLVMALESRLVE
VEDLGRQVQVHGHKVTVEEMCDHIDKVDLAALHRVATRVLRPKD----SRSTVVAMGDVS
RLNDVRELLSSRGLGQ
>Aps
QSQSQYQSQQSQYQNQQNIKISKLSNGLKVVTESIPGHFISLGIFINSGSRFESFELRGS
THLTDRMAFKSTKNRTTEEMSLEIEKLGGSFFASSGRDTIIYQATSYPNSLSSVLSILSD
TVLNPLLLESELEIERQAIEWEINEINKKPEFLIPELLHEIAYPNNTIGLPLICPKDRIK
SITTQTLWKYRSMFFIPSRILVAGVGVDHDQFLYQVERYFGQFNSVKPNSSLNHPSPSSN
QTTTSKSLLSKAFATSASPALTSFDQLVSARPIYRGGEFRKHSTENNLAHIYVGFEAPSV
LDPDLYAIACTHIILGGGSSFSAGGPGKGMYSRLYTNVLNPHPEVDFCQAFHHTYADTGL
FGIAMAVLPEFVNKVPQIIATQLDLISREFNGGITESQLRRAKNQLRSTMMYGLESRLLQ
VEDLGRQVQMVGYKKPWIEVWQKIEALTISDIHRAITRIIRPSQGGFSGEPTIVASGRIE
KLGDVKQTFARFGIGS
>Cqf
LFNSLPFNKSTQLTNE-LTQISTLSNGIRVATEPTPGHFIGVGVYVDAGSRYESERIRGA
THLTDRMAFKSTKNRTTEQMSLEIEQLGGSFFASSGRDTVVYQATSYPNSLDSVLSVLSD
TSLHPLLLQSELEIEQDAAEWEVNEISKKPEYMIPELLHETAFPNNTLGLPLICPKDRIR
LISPGVMWEYRSLFYKPERIVVAGVGVDHQNFLKSVQNHFGQFKPIHFSHLTGHPNSS--
HGLFSKDLFSKAYATSTSPPLQTFEELVSAKAYYRGGEVRLDDGESKLAHVYIGFEAPNV
HDPDLYAIACTHIMLGGGSSFSAGGPGKGMYSRLYTGVLNPHPEVDFCQAFHHSYSDSGL
FGIAMSVLPEFVGKVPQIIASQLDSISRPLRGGLNEEQLERSKNQLRSTMMYGLESRLLQ
VEDLGRQVQTVGRKRPWSEIWKSIEAITMSDIHRAVSRIIRPEPGGFSGEPTIVATGNID
RLGDVREMLGRYGIGS
>Cla
----------------PALRVTTLPSGVRVCTESSPGHFAAVGVYVNAGSRYEYSKTMGA
SHLLDRMSYCASTNRTSEQFTAETSALGGQFSSTSSRETMIYQATTYTHSVPQTLDLLID
TALNPLITPEDLARQKQSAQWEIQEIRNKPELILPEMLHEVAYQGNTLGNPLLCPEGQLD
KLTPELLREYHAEWYRPERVVIAAAGVEHEDFVDMVERQLATTLKSRP-NSKPTSTFRLS
ATQRNLSTTSSHKASVVPPAADSFEYLSTAPAKYTGGSLYIPDSQLDFTHLYVAFQSFSV
HDQSIYALATLQTLLGGGGSFSAGGPGKGMYSRLYTQVLNQYYHVDYCSAFHHTYNDSGL
FGIYISVAHEFANRAAQIVAQQLDALVSTNRQAISQRDLNRAKNQLKSSLMMALESRAMQ
VEDLARQVQAHGFKTSAEKMCAEVDKVTLDDLRQVALAILQPVPGRLTGEPTVLAKGRID
HMRDVRDELKRYGFVR
>Cmi
ASNPTSHVTPSASSTASLLQVTTLPNGVRVATDGTPGHFVAAGIYVGAGSRYEWEGNSGS
SHMIDRLAFKSTTNRTGEEMTREIEALGGQFLASSSREVIMYQASSYTHCLPEVVSLLSD
TVLNPVVTDEEIDLQRESVQYELAEINNKPEMILPEILYEVAFQGNTLGHPLLIPEDRLA
KIDAECIRKYRKEWFRPDRMVVAGAGVPHQELLALAEKHFGHLENPSLSASTSSSNASPP
HLASETSSRASGKASYASALEPTYEELANARPKYTAGAYYDSRTDLEFSHLYIAYEGLSI
HDPDVYTLATLQMLLGGGSSFSAGGPGKGMYSRLYTQVLNRYHEVEHASAFHHCYNDTGL
FAMYIATSPNLIGKAPMIVADQLQALMDTNRRGVNYGELNRAKNQLKSSLVMALESRMVQ
VEDLGRQVLAHNSKVPIEEMLSKIDQVSLPDLQRVARRIFRPKQEVRSGEPTILAAGRLD
GLGDAREILRQAGLAP
>Eyn
RSKSTSTALPDAASSEPLLQVSTLPNGVRVATDGTPGHFVAAGVYLGAGSRFEWEGNSGS
SHMLDRLAFKSTRHRTAEQMTNEIEGLGGQFLASSSREVIMYQASSYTHALPSVMSLLSD
TVLHPTISSEELELQRQSAAWELQEIHNKPEMILPELLYEVAFQGNTLGNPLLIQQEKLQ
SIDNKTIKDFRRQWFRPERMVVAGAGIPHQQLLELAQEHFSSLEASPSSSTSLSSSASPT
HLASSASSRSRGKAPYASSLQPSFEELADATPIYTGGEVYDRADSMEFSHLFVGYEGLSI
HDPDVYALATLQMLLGGGSSFSAGGPGKGMFSRLYTNLLNRYHDVEHCSAFHHCYLDTGL
FAMCISVNPHFISRAPQLVAEQLSALMDENRRGVTDLELSRAKNQLKSSLVMALESRLVQ
VEDLGRQVLAHNKKVPIEEMLEKIDEVHLPDLRRVARRVFRPTTEYRSGEPSILAAGKLD
GLGDVKDVLRRYGLAP
>Gan
LARSLATSSTSATALPLALQVSTLPNGIRVATDPTPGHFVAAGVYVDAGSRFEGERTRGA
GHMVDRMGFKSTSNRTSAQMTSEIEALGGQFQASSSRETIMYQSSTYTHSLPSVLSILSD
TVLNPLITHEELDAQRDAVAWEISEIKNKPEMILPEILHEVAYKDNTLGNPLLCPEDRLE
TMTPETIKEFMGMWYKPERIVVAAAGIEHEKMVELAEQYFGGMKTMQASSSSRTPSLTKP
SVSKFLSTSAAAAASLLIPFSETFEALANAPARYTGGELYMDKPDLEFTHMYVGYEGLSI
HDPDIYALATLQVLLGGGGSFSAGGPGKGMYSRLYTQVLNQHHAVDFCSAFHHCYLDSGL
FGLSISIHPSFVSQTPLLVATQLDNITRPVRGGIGQGDLERARNQLKSSLAMALESRIVQ
VEDLGRQVQVHGYKVTMEEMTRLIDAVTLSDLYRVAGRVLRPSSRSKSGKPTIVVQGKLQ
GLPDVMTTFARKGLAG
>Hvs
---KTPFSF------SQHSHISFLPNNIRVASSSIPGHFVGVGVYVDAGSRYESAALRGA
THFTDRMAFKSTAHRSLQKMSSEIERLGGSFFSSSGRDAVIYQATSYPESLDHIISLLAD
TALHPALAPEELAIEKQAVEWEISQVSRKPHLILPEFLHEQAYSRNTLGLPLICPLDRIP
AISTDVLRQFRNMWFRPERIVVAGVGVLHEPFLESVKRHFASYTCPSSASTNPLLLPNIS
SSFSPLSLFSKTYATTADPSLQTFDQLVSAKPQYTGGDRLIQFESDHFTHVYLGFEAPSS
TDDDLFAVACAHVMLGGGSSFSAGGPGKGMYSRLYTGVLNPYPQVDFCQAFHHSYLDAGL
FGIAISVTPDFIDQVPLILASQLDAMSRDGRIGISESQLRRAKNQLRSAMMYSLESRLLQ
AEDLGRQVLNHGRKKPWSEVWDKIESLTIKDIHRAISRIIRPDEPKLSGEPTIVAAGQIN
RLGDIREILRRYGIGK
>Lcr
LARSLATS-AASTSLALPLKVSTLSNGVRVATDPTPGHFVAAGVYVDAGSRYEGDRTRGA
GHMVDRLGFKSTSNRTSEQMTSEIEALGGQFLSSSSRETIMYQSTTYTHSLPSVLSILSD
TVLNPLITSEELDAQRDAALWEIGEIKNKPEMILPEILHEVAFQGNTLGNPLLCPEERLE
TMTPETIREFLGSWYKPERMVVAAAGVEHEQLVELAEQYFGEMKSQSSTSSSSSSSRT-P
PLSKNLSTSAPSSASHLIPPSETFEILSTAPAVYTGGELYLEKPELEFTHLYVGYEGLSI
HDEDIYALATLQVLLGGGGSFSAGGPGKGMYSRLYTHVLNQHHSVDFCASFHHCYLDSGL
FGLNIAVHPSYLAQTPWLVANQLDSITRSVRGGMDEIDLMRARNQLKSGLMMALESRMVQ
VEDLGRQVQVHGHKVPMEEMTRLIDAVTLSDLYRVANRVLRPKTRKKSGKPTIVAQGQLE
GLPDVVEALRRRGLAG
>Mgl
FLRKAALPLATGAAATDPVQITTLPNQVRVATEATPGHFSAVGVYIDAGSRYERPGESGV
SHLLDRMAFKSTKGRTAEDMEQLIQAVGGNVMCSSSRETIMYQSSVFNQDIRTVLDVFAD
TIQNPVMDANELGVQREATAWEVSEIWSKPEMILPEIVHAVAYQNNTLGHPLLCPMENLD
IVTTDNLRDFMRAWYRPERLVVAGVGMSHADMVAQATELFGGMRA---------------
-----------------APQDPVLDMLGKERARYTGGELFMPDPSTEFTHVYVAYEGMSI
HDDDIYTLATMQMLIGGGGSFSAGGPGKGMYSRLYTNVLNQFHAVDHCASFHHCYADSGL
FGISASVHPSFSSTIPYVIARELELCTSGYRGSVTKAELARAKNQLKSSLMMALESRLVE
VEDLGRQVLVHGKKVSVQEMCAAIDRVDLAALHRVARRVL------MNGKPTVVVQGELD
GLGDIRALLSSRGM--
>Min
PRRPFSTSSSTPTSTDLPLQVTTLPNGVRVATDPTPGHFVAAGIYVDAGSRYESALTRGS
GHMVDRLGFKSTSNRTYEQMTQEIQQLGGQFLSSSSRETIMYQATTYTHSLDPVVSLLSD
TVLNPLITPQELDQQRDAALWEIGEIKTKPEMILPEVLHEVAFQDNTLGNPLLCPEDRLR
TMDTSTLKDFLKMWYKPERIVLAAAGVEHDRMLELADKYFGHLDEGVGASSSSTPTSAAS
SLFRNLSTSATSCASLASPDPTSFDYLSTAPAKYTGGELYLDNPDLEFTHIYIAYEGLSI
HDPDIYALATLQVLLGGGGSFSAGGPGKGMYSRLYTSVLNQHYAVDFCAAFHHCYLDSGL
FGLSIAVNPTWIASAPWVLANELDAITRPTRGGIDHGDVARARNQLKSSLMMALESRMVQ
VEDLGRQVQVHGRKTPIEEMVALIDQVGLEDVYRVAGRVLRPQKRKRSGKPTIVVQGQLN
GLPDVPGTLARKGLNG
>Mld
PRRSLATTSSTPTSADLPLQVTALPNGVRVATDPAPGHFVAAGIYVDAGSRYENDLTRGS
GHMVDRLGFKSTSNRTYEQMAKEIEHLGGQFLSSSSRETIMYQATTYTHSLDSVVSLLSD
TVLNPLITPEELDQQRDAALWEIGEIKTKPEMILPEVLHEVAFQHNTLGNPLLCPEDRLR
TMATSTLKDFLKMWYKPERMVLAAAGVEHDRMLDLADKYFGHLEKGVGAASTSIPPSASS
SLFRHLSTSATSSASLASPDPTGFDYLSTAPAKYTGGELYLDNPDLEFTHIYIAYEGLSI
HDPDIYALATLQVLLGGGGSFSAGGPGKGMYSRLYTSVLNQHYAVDFCAAFHHCYLDSGL
FGLSIAVNPTWIASAPWVLANELDAITRPTQGGIDHGDVQRARNQLKSSLMMALESRMVQ
VEDLGRQVQVHGKKTPMQEMVALINQVSLNDIYRVAGRVLRPKKRKRSGKPTIVVQGQLN
GLPDIPGTLARKGLNG
>Mlp
LSNRTRTRTSTSSSSQPITQTSILPNGIKVATESTPGHFIGIGVYIDAGSRYESHKLRGV
THLTDRMAFKSTQTRTKDQIGQEIESLGGSFFASSGRDTIVYQATSYPNSINSVLSILSD
TSLNPLLTKEELEIEKLSTEWEVNEINKNPEYMIPEVLHEIAFPKNTLGLPLICPKDRIS
KISTDLLWEYRSWFYKPNRIVLAAVGVNHHEFLIYANEHFGKFNGIQF---DPSTSSSKN
HNQTSNPI---------SP-----------------------------AHLYIGFEAPHI
HDEDLYAIACAHIMLGGGSSFSAGGPGKGMYSRLYTRVLNPHPEVDFCQAFHHSYSDSGL
FGIGMSVVPEFVDYVPEIIGEQLNLISKPQRNGINQNELNRAKNQLRSTMMYGLESRVLQ
VEDLGRQIQSSGRKRPWNEIWKSIEALTIEDIHRVISKIIRPEQDGFSGEPTIVATGQIG
KLGNVKERLNRMGIGS
>Msd
PRRSLATTSSTPTSADLPLQVTALPNGVRVATDPAPGHFVAAGIYVDAGSRYESDLTRGS
GHMVDRLGFKSTSNRTYEQMAKEIEHLGGQFLSSSSRETIMYQATTYTHSLDSVVSLLSD
TVLNPLITPEELDQQRDAALWEIGEIKTKPEMILPEVLHEVAFQHNTLGNPLLCPEDRLR
TMATSTLKDFLKMWYKPERMVLAAAGVEHDRMLDLADKYFGHLEKGVGAASTSIPTSASS
SLFRHLSTSATSSASLASPDPTGFDYLSTAPAKYTGGELYLDNPDLEFTHIYIAYEGLSI
HDPDIYALATLQVLLGGGGSFSAGGPGKGMYSRLYTSVLNQHYAVDFCAAFHHCYLDSGL
FGLSIAVNPTWIASAPWVLANELDAITRPTQGGIDHGDVQRARNQLKSSLMMALESRMVQ
VEDLGRQVQVHGKKTPMQEMVALINQVSLNDIYRVAGRVLRPKKRKRSGKPTIVVQGQLN
GLPDIPGTLARKGLNG
>Pan
PSASTPTASQSPLPSSALINVTTLPNRVRVATEATPGHFSAVGVYIDAGSRYERAGESGS
SHLLDRLAFKSTTNRSSQQMTSEIEALGGNVMCSSSRETIMYQSSVFNKDVPAVLSILAD
TILNPLLSPEELDMQREAAAYEIQEIWSKPEMILPELLHTTAYQGNTLGNPLLCPIESLE
QMTADNLRNFMSTWYRPERIVVAGSGMPHEQLVELSEKLFGGLKPISDSSLSSSPASSRS
--SSLSSLFSRSSSSFSTPTATELADLVATPSQYTGGELYIPQSDLEFTHVYVAFEGLSI
HDDDIYALATLQILLGGGGSFSAGGPGKGMYSRLYTNVLNQHHSVDYCAAFHHCYSDSGL
FGISASVHPSFNSSIVHVIARELELCTSSYQGSVTQTELNRAKNQLKSSLVMALESRLVE
VEDLGRQIQAHGKKVSVEEMCEKIDQVDLKTLNRVATRVLRPQKPHGSGQATVVAQGNLE
GLGDVRDLLARRGLGV
>Pst
RLNSINRQHAAYSTIKEETRISRLPNGIRVTTEPTPGHFIGAGVYVDAGSRYESDYLRGS
THLTDRMAFKSTQNRTTEQISLEIEQLGGSFFASSGRDTVLYQATSYPDSLSSVLSVLSD
TALNPVLKESELLVEQQAAEWEVNEINKKPEYMIPEILHETAFPKNTLGLPLICPKDRIH
SITPEVLWSYRSLFFKPERIVVAGVGVDHDTFLAHAEKYFGDFKSVTPASFTPTASSTLG
STQSTKSMLSKAFATTTSPPLQSFEELINAKPIYKGGEVRIGKMEGNLAHIYIGFEAPSV
HDEDLYAIACTHIMLGGGSSFSAGGPGKGMYSRLYTNVLNPHPEVDFCQAFHHTYSDAGL
FGIAIAVQPEFANQVPQIIATQLDLISRDNRGGIIEAQLRRAKNQLRSTMMYGLESRLLQ
VEDLGRQVQTAGRKKPWSEVWERIESLTIKDIHQAISKIIRPGTKEFSGVPTIVATGQID
RLGDIQDLLKRYGIGH
>Rgr
EGEHEQGRKVAEIDLSMAAVVTTLANGVRVASDPTPGHFVAAGVYVDAGSRYESARTRGA
AHMTDRLAFKSTASRSAEEMTREIEQLGGQFISSSSRETILYQASTYTHSLPSVLSILSD
TVLHPQITQEELDIQRDAALWEVGEIKTKPDMILPELLHETAFANNTLGNPLLCPEDRLE
AMTPDVIQGYMRTWYRPDRLVVAAAGVEHDALLELADRHFGSVKPVASTSTTSSSSSAAS
SPSAPFSTSAPSPATVS-PDVESFEYLSTAPARYTGGQLLIEDGEQEFTHVYVGYEGLSI
HDEDIYALATLQVLLGGGGSFSAGGPGKGMYSRLYTSVLNQYHAVDFCSAFHHCYLDSGL
FGLSISVHPSFLFRTPELIAQQLDAVTRPMGGGIGETELRRARNQLKSSLAMALESRMVQ
VEDLGRQVQVHDRKISMPEMSALIDRVTLSDLFRVANRVLRPSTRKRNGEPTVVVQGQLR
GLPDVRDALRRRGLAG
>Sro
LSRSLATT-STPTPTNPELKVTTLPNGVRVASDPTPGHFVAAGVYVDAGSRYESLKTRGA
GHMVDRLGFKSTRNRTADEMTKEIEQLGGQFLSSSSRETIMYQASTYTHSLPSVISILSD
TVLNPLITQEELDIQREAALWEVGEIKNKPEMILPELLHETAYQGNTLGNPLLCPEDRLE
KMTTETIKDYLGMWYKPERLVVAAAGVEHDQLVELAERHFGSAKSSAPASTSKSATPRNP
SSSQPFSTSASSSASH-SPDPSSFEYLSTAPARYTGGQLIIEDAEIEFTHVYVGFEGLSI
HDEDIYALATLQVLLGGGGSFSAGGPGKGMYSRLYTSVLNQHYSVDFCSAFHHVYLDSGL
FGLQISVHPQFVSQTANLIAQQLDSITRPMRGGIDEGDLRRARNQLKSSLAMALESRMVQ
VEDLGRQVQVHGRKVSMPEMSALIDRVTLNDLYRVANRVLRPHAREKSGKPTVVAQGKVD
SLGDVEEALRRRGLAG
>Uvf
KLNQIYQKNSSLHPSDYQTQISTLPNGIRVATESTPGHFIGAGVYVDAGSRYESAYLRGS
THLTDRMAFKSTRNRTTEKMSLEIEQLGGSFFASSGRDTVVYQATSYPDSLSSVLSLLSD
TALNPLLKESELEIERQAAEWEINEISKKPEYMIPETLHEIAFPNNTLGLPLICPKDRIN
SITPEVLWHYRSMFYKPERIVVAGVGVDHQEFLSHTERYFASFKSVNSSTSLATASG-AG
STTSIKSPLSKAFATITSPPLESFEDLVKAKPIYRGGQLRIHQTDSNLAHIYIGFEAPSV
HDEDLYAIACAHIMLGGGSSFSAGGPGKGMYSRLYTNVLNPHPEVDFCQAFHHTYADAGL
FGIAMAVTPDFANRVPQIIATQLDRISRDARNGITESQLRRAKNQLRSTMMYGLESRLLQ
VEDLGRQVQTAGRKKPWSEVWERIESLKIKDIHQAISRIIRPGSPGFSGEPTIVATGKID
RLGDIKHTLNQYGIGI
