# Supplementary material for: Convergence Analysis of Rust Fungi and Anther Smuts Reveals Their Common Molecular Adaptation to a Phytoparasitic Lifestyle
Source: Front Genet. 2022 Apr 8;13:863617. doi: 10.3389/fgene.2022.863617 (PMC9023891; doi:10.3389/fgene.2022.863617)
Supplement: Supplementary file 4 [file DataSheet1.ZIP › Supplementary file 1/conv_cal/OG0002911.fasta]

>Ain
TQAVADIGLIGLAVMGQNLILNMNDKGFTVCAYNRTTSKVDDFLNNEAKGTNVVGAHSVE
EFVAKLKRPRKMIILVKAGAAVDAFIDQLVPHLEKGDIIIDGGNSHYPDSIRRTKALEEK
GLLFVGAGVSGGEEGARHGPSIMPGGSDAAWPSLKEIFQKTAAQSDGEPCCDWVGQTGAG
HYVKMVHNGIEYGDMQLICEAYDILRRGLGLNVTEIADIFEKWNKGVLDSFLIEITATIL
RYNDKDGEPMLDKILDSAGQKGTGKWTAINALDLGQPVTLIGEAVFARCLSSLKEERTRA
SKILQGPQIKPFEGNKEQFIADLEQALYASKIVSYAQGFMLMREAAKEYNWTLNNPSIAL
MWRGGCIIRSVFLKDITNAFRKNPTLENLLFDDFFNKAIHDAQEGWRRVVAQAMLWGIPT
PAFSTALSFFDGYRTERLPANLLQAQRDLFGAHTFRVLPGKENDFLKPNSDIHVNWTGRG
GNVSASTYQA
>Aps
DTPKGDIGLIGLAVMGCNLIMNMNDKGFTVVAYNRTVSKVDEFLATQAKGSNVIGAHSVA
ELCANLKRPRRIILLVKAGAAVDAFIQQLEPHLEQGDIIIDGGNSHYPDTTRRCKELESK
GLLFVGSGVSGGEEGARYGPSLMPGGAEAAWPHIKEIFQKTAAQSDGEPCCDWVGQEGAG
HYVKMVHNGIEYGDMQLICEAYDILKRGLGLSEAEIGDIFTTWNKGVLDSFLMEITRDIL
KFNDTDGTPLLTKILDQAGQKGTGKWTAINALDLGMPVTLIGEAVFARCLSGIKAERVKA
SRLLAGPKIEAFKGDKKQFIDDLEQAMYASKLISYAQGFMLMREAAKEYGWTLNYPSIAL
MWRGGCIIRSVFLAEITKAFRAEPDLQNLLFNDFFNQAIHKAQPGWRRIIAQTSLWGIPT
PAFSTALAFFDGYRTETLPANLLQAQRDYFGAHTFKILPEHASETYPEGKDIHVNWTGRG
GNISASTYGA
>Cqf
MSPKGDIGLIGLAVIGCNLIMNMNDKGFIVVAYNRTVSKVDEFLAGQAKGSNVIGAHSIE
ELCSNLKTPRRIILLVKAGAAVDAFIEQLLPHLEKGDIIIDGGNSHYPDSTRRCKELEAK
GIYFVGSGVSGGEEGARYGPSLMPGGSEGAWPYIKDIFQKTAAQSDGDPCCDWVGQEGSG
HYVKMVHNGIEYGDMQLICEAYDILKRGLGLTESEIGDIFTIWNKGVLDSFLMEITRDIL
KFNDTDGTPLVSKILDQAGQKGTGKWTAINALDLGMPLTLIGEAVFARCLSGIKSERVKA
SKLLGGPQIEPFKGDKKQFIDDLEQAMYASKLISYAQGFMLMREAAKEYGWTLNYPSIAL
MWRGGCIIRSVFLAEITKAFKAEPDLQNLLFNDFFNQAIHKAQPGWRRIIAQTSLWGIPT
PAFSSALAFFDGYRSETLPASLLQAQRDYFGAHTFKILPEHASDKYPEGKDNHVNWSGRG
GNISASTYGA
>Cla
--------MLCEQVMGQNLILNMNDKGFTVAAFNRTVSKVDHFMENEAKGTNIIGVKSIE
ELCKVLKRPRKIILLVKAGSAVDDFIAQLVPFLEKGDIIIDGGNSHFPDSNRRTKELEAK
GLLFVGSGVSGGEEGARYGPSLMPGGSEAAWPEIKEIFQKTAAQSDGEPCCDWVGNEGAG
HYVKMVHNGIEYGDMQLICEAYDILKRGLGLKEPEIADIFETWNKGVLDSFLIEITRDVL
RYNDDDGKPIVTKIMDSAGQKGTGKWTAINALDLGMPVTLIGEAVFARCLSAIKSERVEA
STKLGGPQQEPFKGDKQQFIDDLEQALYASKIISYTQGFILMREAAKEYGWKLNNAGIAL
MWRGGCIIRSVFLKDITAAFRDQPDLQSLLFNKFFNDAIHKAQPGWRRIVAQAALWGIPT
PAFSTALSFYDGYRTAKLPASLLQAQRDYFGAHTFRILPEEANEKYKVGTDIHVNWTGRG
GNTSASSYSA
>Cmi
QEAVGDIGLIGLAVMGQNLILNMNDKGFKVVAFNRTVSKVDHFLENEAKGTNVIGAHSIE
ELCKKLKRPRKIILLVKAGPAVDDFIKQLEPFLEKGDIIIDGGNSHYPDSNRRMDELEKK
GLLFVGSGVSGGEEGARYGPSLMPGGSDAAWPAIKEIFQKTAAQTDGEPCCDWVGQAGSG
HYVKMVHNGIEYGDMQLICEAYHIMKAILGMEESEIADVFERWNKGVLDSFLIEITRDIL
RYNDKDGKPLVTKILDAAGQKGTGKWTAINALDLGQPVTLIGEAVFARCLSSLKAERVRA
SKVLGGPQIAPFEGDKKQFIDDLEQALYASKIISYSQGFMLMREAAKEYNWKLNYAGIAL
MWRGGCIIRSVFLGDITNAFRKNQNLENLLFDDFFNKAIHKAQPGWRRIIAQAAISGIPT
PAFATALSFFDGYRTAQLPASLLQAQRDYFGAHTYRRLPESATDEFPADKDIHTNWTGRG
GNVSASTYLA
>Eyn
TQAVGDIGVISSSSVSLNLILNLNDKGFTVVAFNRTVSKVDHFLENEAKGTNVVGAHSME
EFCAKLKTPRKIILLVKAGKAVDDFIEALLPFLEKGDIVIDGGSCHYPDSNRRMDELESK
GLLFVGSGVSGGEEGARYGPSLMPGGSDAAWPHIKEMFQKAAAQTDGEPCCDWVGQAGSG
HYVKMVHNGIEYGDMQLICEAYQIMKDGLGMSCSEIADVFAKWNTGVLDSFLIEITTAIL
KYKDEDGQPLVEKIMDQAGQKGTGKWTAINALDLGMPVTLIGEAVFARCLSALKSERTRA
SKILGGPQAEPFKGDKQQFIDDLEQALYASKIISYSQGFMLMREAAKEYKWELNYAGIAL
MWRGGCIIRSVFLGDITSAFRKEPKLENLLFDDFFNKAIHKAQPGWRRIIAQSALWGIPT
PAFSTALSFFDGYRTELLPASLLQAQRDYFGAHTFRVLPQYASDKLPEGQDIHINWTGRG
GNVSASTYAA
>Gan
--------------MGQNLILNMADKGFTVAAFNRTVSKVDHFIENEAKGKSIVGAHSIE
ELCSQLKTPRKIVLLVKAGQAVDDFIALLEPHLEKGDIIIDGGNSHFPDSVRRTTELEAK
GLLFVGSGVSGGEEGARHGPSLMPGGSPAAWPAIKEIFQKTAAQVDGQACCDWVGESGAG
HYVKMVHNGIEYGDMQLITEAYDILKRGFGMTESEIADVFDSWNKGVLDSYLIQITTEIL
RYNDDDGVPLVTKILDSASQKGTGKWTAINALDLGMPVTLIGEAVFARCLSSIKEERVRA
SKVLAGPQIEPFSGDKKQFIDDLEQALYASKVISYAQGFMLMREAGVEYKWNLNFAGIAL
MWRGGCIIKSVFLGDISAAYNKNPQLENLLFDDFFNKAIHKAQPGWRRIIAQTALWGIPT
PAFSTALSFFDGYRTERLPASLLQAQRDYFGAHTFKVLPQFLGGKYTAGDDVHINWTGRG
GNVSASTYAA
>Hvs
SSPPGDIGLIGLAVMGCNLIMNMNDKGFTVVAYNRTVSKVDEFLANQAKGSNVIGARSIQ
ELCSNLKRPRRIILLVKAGAAVGSFIDQLVPHLEKGDIIIDGGNSHYPDSTQRCIELQTK
GLHFVGCGVSGGEEGARYGPSLMPGGSPEAWPHLKEIFQKTAAQSDGEPCCDWVGEGGAG
HYVKMVHNGIEYGDMQLICEAYDILKRGLGLTESEIGDIFAKWNTGVLDSFLIEITRDIL
KYNDADGVPLVTKIADQAGQKGTGKWTATNALDLGMPVTLIGEAVFARCLSAIKPERVKA
SKLIGGPKIEPFKGDKQQFIDDLEQAMYASKLISYAQGFMLMREAAKEYKWTLNYPSIAL
MWRGGCIIRSVFLAEITKAFRAEPDLQNLLFNDFFNKAIHTAQPGWRRIVAQACLWGIPT
PAFSSALSFFDGYRSETLPAGLLQAQRDYFGAHTFKILPQHASASFPEGQDIHVNWTGRG
GNISASTYAV
>Lcr
MSAVADIGLIGLAVMGQNLILNMADKGFTVAAYNRTTSKVDHFLENEAKGKSIVGAHSIE
ELCSQLKTPRKIILLVKAGDAVDSFIDQLEPFLEKGDIIIDGGNSHFPDSVRRTAALEKK
GLLFVGSGVSGGEEGARHGPSIMPGGAPDAWPHIKEIFQKTAAQVDGQPCCDWVGESGSG
HYVKMVHNGIEYGDMQLITEAYDILKRGFGMSEGEIAAVFETWNKGVLDSYLIEITTEIL
KYNDDDGVPLVTKILDSASQKGTGKWTAVNALDLGMPVTLIGEAVFSRCLSSIKEERVRA
SKVLGGPQIEAFTGDKKQFIDDLEQALYASKIVSYAQGFMLMREAAKEYKWNLNYSGIAL
MWRGGCIIRSVFLGDITSAYTKNPNLENLLFDDFFNKAIHKAQPGWRRIIAQTALWGIPT
PAFSTALSFFDGYRTERLPASLLQAQRDYFGAHTFRILPQFYSDKYAEGQDVHVNWTGRG
GNVSASTYSA
>Mgl
REAVADIGLIGLAVMGQNLILNMNDKGFTVAAYNRTTSKVDDFLANEAKGTNVVGAHSIE
EFVSLLKRPRKVILLVKAGPAVDAFIEQLVPHLEKGDIIIDGGNSHYPDTERRCKEIEAK
GLLFVGSGVSGGEEGARHGPSLMPGGSEAAWPSLKEIFQKTAAQTDGEPCCDWVGDGGAG
HYVKMVHNGIEYGDMQLITEAYWILKQGLGLRESEIAHIFKKWNKGVLDSFLIEITSDIL
AYNDDDGEPIVTKVLDSAGQKGTGKWTAMNALELGQPVTLIGEAVFARCLSSLKSERQRA
AKILTGAKPRAFEGNKSQFIDDLEQALYASKIVSYAQGFMLMREAAKEYNWKLNNPSIAL
MWRGGCIIRSVFLKDITNAFRKDPQLENLLFDDFFSHAIKKAEDGWRRIVAQAVLWGVAT
PAFSSALAFFDGIRSETLPASLLQAQRDYFGAHTFRVMPGKENDRLKAGEDIHINWTGRG
GNVSASTYQA
>Min
MGLCADIGLIGLAVMGQNLILNMADKGFTVCAYNRTTSKVDHFLENEAKGKSIVGAHSIE
ELCSKLMTPRKIILLVKAGDAVDNFIEQLEPHLEKGDIIIDGGNSHFPDSVRRVAALEKK
GLLFVGSGVSGGEEGARYGPSIMPGGSPAAWPHIKEIFQKTAAQVDGQPCCDWVGESGSG
HYVKMVHNGIEYGDMQLITEAYDILKRGFGMSECEIADVFENWNKGVLDSYLIEITTDIL
RYNDDDGVPLVTKILDSASQKGTGKWTAVNALDLGMPVTLIGEAVFARCLSSIKQERVRA
SKVLSGPQIEAFTGDKKQFIDDLEQALYASKMISYAQGFMLMREAAAEYNWNLNYAGIAL
MWRGGCIIRSVFLGDITAAYTKNPDLENLLFDQFFNKAILKAQSGWRRIIAQTALWGIPA
PAFATALSFFDGYRTERLPASLLQAQRDYFGAHTFKILPEFVSEKYAEGADVHINWTGRG
GNVSASTYSA
>Mld
MSAVADIGLIGLAVMGQNLILNMADKGFTVCAYNRTTSKVDHFLENEAKGKSIVGAHSIE
ELCSKLKTPRKIILLVKAGDAVDNFIEQLEPHLEKGDIIIDGGNSHFPDSVRRVAALEKK
GLLFVGSGVSGGEEGARYGPSIMPGGSPAAWPHIKEIFQKTAAQVDGQPCCNWVGESGSG
HYVKMVHNGIEYGDMQLITEAYDILKRGFGMSEGEIADVFENWNKGVLDSYLIEITTDIL
RYNDDDGIPLVTKILDSASQKGTGKWTAVNALDLGMPVTLIGEAVFARCLSSIKQERVRA
SKVLGGPQIEAFTGDKKQFIDDLEQALYASKMISYAQGFMLMREAAAEFKWKLNYADIAL
MWRGGCIIRSVFLGDITAAYTKNPDLENLLFDQFFNKAILKAQSGWRRIIAQTALWGIPA
PAFATALSFFDGYRTERLPASLLQAQRDYFGAHTFKILPEFVSEKYAEGADIHINWTGRG
GNVSASTYSA
>Mlp
MSPKGDIGLIGLAVMGCNLIMNMNDKGFTVVAYNRTVSKVDEFLADQAKGSNVIGAHSVE
ELCSNLKTPRRIILLVKAGAAVDAFIEQLLPHLEKGDIIIDGGNSLYTDSTRRCKELEAK
GLFFVGSGVSGGEEGARYGPSLMPGGSEGAWPHIKEIFQKTAAQSEGEPCCDWVGQEGAG
HYVKMVHNGIEYGDMQLICEAYDILKRGLGLSEAEIGDIFTTWNKGVLDSFLMEITRDIL
KFNDTDGTPLVTKILDQAGQKGTGKWTAINALDLGMPLTLIGEAVFARCLSGIKSERVKA
SKLLGGPQIEPFKGDKKQFIDDLEQAMYASKLISYAQGFMLMREAAKEYGWTLNYPSIAL
MWRGGCIIRSVFLAEITKAFKAEPDLQNLLFNDFFNQAIHKAQPGWRRIIAQTSLWGIPT
PAFSTALAFFDGYRSERLPASLLQAQRDYFGAHTFRILPEHASDKYPEGKDHHVNWTGRG
GNISATTYGA
>Msd
MSAVADIGLIGLAVMGQNLILNMADKGFTVCAYNRTTSKVDHFLENEAKGKSIVGAHSIE
ELCSKLKTPRKIILLVKAGDAVDNFIEQLEPHLEKGDIIIDGGNSHFPDSVRRVAALEKK
GLLFVGSGVSGGEEGARYGPSIMPGGSPAAWPHIKEIFQKTAAQVDGQPCCNWVGESGSG
HYVKMVHNGIEYGDMQLITEAYDILKRGFGMSEGEIADVFENWNKGVLDSYLIEITTDIL
RYNDDDGVPLVTKILDSASQKGTGKWTAVNALDLGMPVTLIGEAVFARCLSSIKQERVRA
SKVLGGPQIEAFTGDKKQFIDDLEQALYASKMISYAQGFMLMREAAAEFKWKLNYADIAL
MWRGGCIIRSVFLGDITAAYTKNPDLENLLFDQFFNKAILKAQSGWRRIIAQTALWGIPA
PAFATALSFFDGYRTERLPASLLQAQRDYFGAHTFKILPEFVSEKYAEGADIHINWTGRG
GNVSASTYSA
>Pan
SAHSADIGLIGLAVMGQNLILNMLDKGFTVCAYNRTTSKVDDFLANEAKGTNVVGAKSIE
EFVAKLKRPRKMILLVKAGPAVDAFIEQLVPHLEQGDIIIDGGNSHYPDSIRRAKELEAK
GLLFVGSGVSGGEEGARHGPSLMPGGSDAAWPHIKEIFQKTAAQSDGEPCCDWVGQTGAG
HYVKMVHNGIEYGDMQLICEAYDILKHGLGLKESEIGDIFTKWNTGVLDSFLIEITRDIL
KYNDEDGVPLLTKILDSAGQKGTGKWTAINALDLGQPVTLIGEAVFARCLSSLKGERTRA
SKILGGPQIKPFEGNKEQFIADLEQALYASKIVSYAQGFMLMREAAKEYDWKLNNPSIAL
MWRGGCIIRSVFLKDITAAFRKNPELENLLFDDFFNKAIHDAQEGWRRVVAQAILWGLPT
PAFSTALAFFDGYRREQLPANLLQAQRDYFGAHTFRVLPQYASAKLPEGQDIHINWTGRG
GNVSASTYSA
>Pst
AAPKGDIGLIGLAVMGCNLIMNMNDKGFTVVAYNRTVSKVDEFLENQAKGSNVIGAHSVA
ELCENLKTPRRIILLVKAGDAVDAFIQQLEPHLEKGDIIIDGGNSHFPDTNRRCKELEAK
GLLFVGSGVSGGEEGARYGPSLMPGGSEAAWPHIKEIFQKAAAQSEGESCCDWVGQGGSG
HYVKMVHNGIEYGDMQLICEAYDILKRGLGLNEGEIGDIFATWNKGVLDSFLMEITRDIL
KYNDTDGTPLVTKILDKAGQKGTGKWTAINALDLGMPVTLIGEAVFARCLSGIKEERVKA
SKVLGGPQIEAFKGDKKQFIDDLEQAMYASKLISYAQGFMLMREAAKEYGWTLNYPSIAL
MWRGGCIIRSVFLGEITKAFRAEPELQNLLFNDFFNQAIHKSQPGWRRIIAQTSLWGIPT
PAFSTALAFFDGYRTANLPASLLQAQRDYFGAHTFRILPEHASETYPEGQDVHVNWTGRG
GTISSTTYAA
>Rgr
TDAVADIGLIGLAVMGQNLILNMADKGFTVCAYNRTVSKVDHFLENEAKGKSIVGAHSVE
EFCKQLKRPRKIILLVKAGSAVDDFIKQLEPYLEEGDIIIDGGNSHFPDSNRRTKELEAK
GLLFVGSGVSGGEEGARYGPSLMPGGSKAAWPHIKEIFQKTAAQTDGQPCCDWVGDAGAG
HYVKMVHNGIEYGDMQLITEAYDILKRGFGMEEKEIAAVFETWNKGVLDSFLIEITTTIL
KYNDDDGVPLVTKILDAASQKGTGKWTATNALDLGMPVTLIGEAVFARCLSSIKDERVRA
SKVIGGPQIEPFTGDKKQFIDDLEQALYASKIISYAQGFMLMREAAKEYNWTLNNAGIAL
MWRGGCIIRSVFLGDITKAFQEKPDLENLLFDDFFNKAIHKAQPGWRRIVAQGALWGIPT
PAFSTALSFFDGYRTERLPASLLQAQRDLFGAHTFLLLPEYCGDKYKEGEYVHVNWTGRG
GNVSSSSYNV
>Sro
ENAVADIGLIGLAVMGQNLILNMADKGFTVCAYNRTVSKVDHFLDNEAKGKSIVGAHSVE
ELCAKLKTPRKIVLLVKAGQAVDDFIGQLEPHLEKGDIIIDGGNSHFPDSVRRTKELEDK
GLLFVGSGVSGGEEGARYGPSLMPGGSAAAWPHIKEIFQKTAAQVDGEPCCDWVGDSGAG
HYVKMVHNGIEYGDMQLITEAYDILKRGFGMSEGEIADVFETWNKGVLDSYLIEITTEIL
RYNDEDGTPLVTKILDAASQKGTGKWTAVNALDLGMPVTLIGEAVFARCLSAIKAERVRA
SKVIGGPQIEAFTGDKKQFIDDLEQALYASKIVSYAQGFMLMREAAREYKWTLNYSGIAL
MWRGGCIIRSVFLGDITNAYKKNQELENLLFDDFFNKAVHKAQPGWRRIVAQGALWGIPT
PAFSTALSFFDGYRTERLPASLLQAQRDYFGAHTFKVLPE-------------------G
GNVSASTYNA
>Uvf
SAPQGDIGLIGLAISGCNLIMNMNDKGFTVVAYNRTISKVDEFLENQAKGSNVIGAHSVE
ELCQNLKTPRRIILLVKAGDAVDAFIKQLEPYLEKGDIIIDGGNSHYPDTNRRCKELEAK
GLLFVGSGVSGGEEGARYGPSLMPGGSEAAWPHIKEIFQKTAAQSEGEPCCDWVGQGGSG
HYVKMVHNGIEYGDMQLICEAYDILKRGLGMAEGEIGDIFATWNKGVLDSFLMEITRDIL
KFNDTDGTPLVTKILDKAGQKGTGKWTAINALDLGMPVTLIGEAVFARCLSGIKDERVKA
SKLLGGPQIEAFKGDRKQFIDDLEQAMYASKLISYAQGFMLMREAAKEYGWTLNYPSIAL
MWRGGCIIRSVFLGEITKAFRAEPNLQNLLFNDFFNHAIHKAQPGWRRIIAQTSLWGIPT
PAFSTALAFFDGYRTANLPASLLQAQRDFFGAHTFRILPEHASEAHPEGQDIHVNWTGRG
GTVASTTYAA
