# Supplementary material for: Convergence Analysis of Rust Fungi and Anther Smuts Reveals Their Common Molecular Adaptation to a Phytoparasitic Lifestyle
Source: Front Genet. 2022 Apr 8;13:863617. doi: 10.3389/fgene.2022.863617 (PMC9023891; doi:10.3389/fgene.2022.863617)
Supplement: Supplementary file 4 [file DataSheet1.ZIP › Supplementary file 1/conv_cal/OG0002913.fasta]

>Ain
KPGARQAWKELRANDLRELDTRQHYIETLQGVIAPLTVFRDSQERIRKRVKEDLKTSIYD
EMRTTLPRAKKAYEKRCDEVQLRLQQQAIEDQRT------SGTSDTARTSLDASSAPRRS
KPHNRNSSRSSLRSPPRTNGHFLDALPKKINALLSRMGGSGATSNVGNSSGNLALKSVKA
KREAEEADKAYRKMIFDLETLRLRRNKTLRAALASVVECRRELHLTCQAVWMQAERSGLV
MASSHSSRTHAEEVLQHLDDELVMVEKRLPSLSETHDSRVAYVNYQYGECKDLIFGVSLI
DYAFTRAQQSAPLIVRKCIQFIEERALDHQGIYRISAKHTAIQNLAHALEKDEERFQFRS
EDEPATVAGVLKLYLRQLPEPVMPIPWEERIRHTQERDEQIQTGFANLKGRIRRLPQINQ
ETLKLIVGHLAKVAAHSEKNKMNANNLSIVFGPLLLSQAETTSIAMEEDRVTEDLILYAA
DIFDGAPVTNGVEEALPVSTAA
>Aps
KQSTKPAWQELTGNIQQEAQLRKNWIKRVENVLEPLERFKLGKERTLQRIRDELRNSIHK
EYLNTVQRLKKNYDRKCEEVQIHTLLEAAEFRDKSEWEHITSRTQQSNSSPLTSPSSLEI
RPIISGATSSALRDPPPANTDVLQALRANTNNLIQRLNSRKENKSQAIEDAPSALRGAKV
KREAEDADRDYRKGVFHLETLRLRKEQVIRGARRAIEDMVYEISGEAKESFTYYIDETRI
QAVSWISCDHAQHLVMKINPETDLRRYTESTIIEFNEPKVLYENAFAGPCLSLLFGVAIN
DYCASNPGKWIPLLVCMCIDEIEKRGLKLEGIYRVSGKMQSVTSLVHEIEKDEDNFKFDP
DHDIYTISSVLKLYLRQLPHALFPFPLVERVSFSHQLQESPNEAFKLLSKRIRRLPPAHQ
ATLKLVCEHLDRVASFSNLNKMTPSNLGLVFAPVVFLDDTNQQLQAWKDNVMEVLIEHHT
QLFEGLPITLERSRSGIHSSNT
>Cqf
KASARLAWQEITSNVQQEAQLRKNWIRKIEHVIEPLEKFRSIKERTLNRIRDDMRNSVHK
EYLATVQRLKKQYDRKCEEVQYYSMVEAIEFRDKGEWEHVSNDGDFTQHPSGSTG---RS
PFIISGATSTALRDPVPANNDVLHALRNNTNNLIQRLNSRKENKAGGPDDGPSALRGSKL
KREAEDADRDYRKGVFHLETLRLRKEQVIRGARRATEDMVFETSGEAKDTFAYFIDETRM
AAVSRISCDHAQYLVDKISPEDDAHTFSVNQPDEFSEPKVLYENAFTGPCQSLLFGVAIN
DYYASHPGKWVPLLVRICIEEIEKRGITLEGIYRVSGKMQNVTQLVHEIEKDEDAFRFDP
DHDPYTIAGVLKLYLRQLPTPLFTFPLVERVAFSNNLEEHVQNGFSVLIKKIRKLPPAHQ
ATLKLVCEHLHRVSMYSEQNKMTSSNLGMVFAPAVFSEETGVQLQAWKDLVMEALIDHQA
ELFEGLPISGGSIKTSPQTTSA
>Cla
TSTLRNCWQDFRSDSLRTAETHKTAAASLAKVLEPLINFRDSKERVRKRVREELRTAVHS
EYKATVGRLQRTYEKSCEAVAAQAQ---------SAGEHGSAD------------SPNSP
KEIISGVTAPSLRDPPSLSTNAAAARKASISTLINRLGGDQNPSFGDGSSTFNVAKAVKA
KKEAEEADSEYRKAVFHLETLRMQKERVHRSAAQSLLEFAAELAFEMKTALEQYCYLSRW
TAASESALDHITETLASIQSEQDAIEYSAKLPLDGLDAVIHYENFFIGRCKSLVFGIPLS
FYAASSRR-NIPRIVDLCIDAIEAANPATEGIYRISPVHRSIQLAVMECEKDENVFQFAA
EVDIHVVAGILKLYLRQLPTPLCTIPFTELVNYFQVRDS----TKSALIRRLKRLPPAHQ
STLKRVVFHIATVASYEKTTKMGLGNLAIVLSPCIFGEA-----GETLDCVLEILVQDRA
TIFQDMPTERPRSTSLRTKSPS
>Cmi
KSSLLAAWSEVKATAYAELAERKQLVLALKSVIDPLIQFRDQKDRQRRRIKEELANTAHN
DYKSHTLRLKRVYQRKSEEVNLSAVSEVNSPPAASSSHHG---ASSPGSRSGAGGTPHGH
DVLISGATSTVLRDPPPVNNAAMHAIRTQLNNLINRLGTAASSSKTDKDSNLQQTKLSKI
KREAEESDANYRSALHHLETLRMQRERVSKASLASLHEFAFELSSTCKSIFVQYCDAWAG
KARQTEMCERAKNATYAISPEQDVNSFNRAAKVNVFEEPLPYENYHVGVSYSLIIGVSLS
EYSASNDGVLVPLTVQRAILEIDSRGLDVEGIYRIPGKMALIQQVVQEIEQDEFAFEFDP
EHDVHTVAGVLKLYLRQLPEALLPIDSKEREAISSASEED---AFKMLSKKLRKLPPSHQ
ATAKMLVAHFARVLNHAAANKMSPQALALCLNPVLFTEETSLSAQGHKDRCLEFLIAHRQ
ELFNGLPIDIPFRRSIVPNGPP
>Eyn
RTSLLQAWSQIKAIVYAEIVERRQLLYAIHSVVEPLVAFKDQKERQRRRIKEETTATAHS
DYKAHTLRLKRTYQRKSEEVQVSAT---------SPPSSQPSGSPSAAAIAGTSSHPVSD
RVLISGATSSSLRDPPPINNPAIAAIRSQLNNLITKLGSAAAG---GGGDNLVTLKLSKT
RREAEESDANYRSALHHLETLRLQRERVSKASLGTLHETCFELSTTCQSIFSQYCDTWAS
KSRKIEKWENGRNSAQSIAPHDDLGRFMAHANVDVYEEPLPYENYHVGVSYSLIFGVSLN
EYSSGNDGVLVPLTVQRAILEIDSRGLDTEGIYRIPGKLALIQQVVQSIEQDEITFEFDP
DHDVHTVAGVLKLYLRQLPEPLLPIDAKELICPYNTDAE----AFKMLNKRLRRLSPAHQ
ATIKMLVAHFARVLAHSTSNKMSAQALSLCLNPVVFPEEMSLHAQGNKDRCLEFLITNRQ
ALFSGLPADPPLRRSRISSNSS
>Gan
-MTWRRAWPQVRSTLSEEATAHRALATRIEGLVASLTSFRDNKERMRRRIKEDIRTTAHS
DYKLAVGRLRKMYERKVEEVQLHEESEAAREYERWPPEGWSGSMSSARSAEGGQ-GPPVA
PVFVSGATSSAYRDPPTGKANVLDAIKQRLSSVVRAAVGNLKGEGAGVMKGKARQMGSKL
RREAEQAGEKARDGVFRLETLRLQRDRVNRSAASSLHEFAFELSTKLKITFNDFIKELVT
VGHNEIAR--------LLPPVLTLQILTLPSFRSL-AKFRLNVNAFVGECRSLLFGVSIA
DYYAKHPGLLVPLVVQRCIAEIDKSGLEFEGLYRISGKLASVQQLVHQIEKDEASFSFDD
HADPATIGGVLKLYLRQLPFPLFPFVAADRIAFSSEFDKDPDVELSSLAKRIRRLSTPHQ
ATLKALCEHLKRVADRSDANKMHASNLGVVFSPVVFGEDATLESQSSKVRIL--------
----RVPRKSSRRHA-------
>Hvs
KESARTAWDEITRNVVQEADLRHLWIKRIEHVVDPLEKFKAGKERTLSRIRDDLRNSIHK
EYLATVQRLKKNYDRKCDEVQLHLQAEAVEFRDKTDWEHISTSMDPPSTAASPSGSPSRT
PFIISGATSASLRDPPAANNDVLHALRNNTNNLIQRLNSRKEPK-------PIVIRSAKL
KREAEDADRDYRKGVFHLETLRLRKEQVIKGAKRATEEMVYETASEAKETFGYYIDETRI
ASVQRISCDHAQYLVDKINPEEDAIEFASLQPPEYQEPPVLYENAFTGPCRSLLFGVALN
DYCASNPSKLVPLLVKLCINEIDKRGLRLEGIYRISGKMQSVTQLVNEIEKDEDVFQFDP
EHDPYTISGVLKLYLRQLPVPLFNFPLEDRVEFSKRIEEHSQNQFAALAKRIRKLPPAHQ
ATLKLLCEHLARVVEQSESNKMTATNLGLVFTPAVFSEESNTQLQAWK------------
----------------------
>Lcr
RPSWRKTSSLVRAETSEETMAHSLRARELDYLVKKLTTLKDDKDRMRRRVKEDSRTTRHV
DYIAVVERLKRNYERKVEDVQAHEREEQEREREHWPPEHWSGSKGSSASSRGDGDSPPPA
PVFVSGAGSTAYRDPPTGKANVFEAIKHRINSLARAVGNLAKGGDAGGKSHRARAAGSKL
KREAEQADRDYRDGVWRLETLRLQRARVAAAARTFLIDFAGELSFALKDVLEVHASSLYN
VGNAMLKGETVKKGAHDLNPELEATDFARSLRAHAPEPRVYYKNYFVGECRDLLFGVSLT
DYHATHPDLLVPLIVQHCIAFIDAHGIANEGIYRISGKQSTVQQLVHQIERNEKDFRFED
REDPATVAGLLKLYLRQLPFSLFPFPTADRLAFSADIMKDFEPTIASLARRLRRLAVPNQ
ATLKALVEHLARVVEHEPTNKMTAANLGVIFAPVVFQEEATIESNSAKDLVMEVLISQHA
TLFEGLPAAGRLSRAQQQHVPL
>Mgl
----------------------------CRHVLQPIVQFRDAQERIRRRVKDDLKLCVYE
DMLSTLPRIRRNYERRCEEHFYRHQQRAIEESRQ---------------SQASSSTPPQE
RYRWSGDVATESSNPSQGNRSFLETFPKRLNALFSRMLDVSDRSPVGSTEQSLAVKQAKA
RREMDESDQTYRKAIFDLETLRIRRNKALDAAVKSLLEWRRELSITMQQVTLEHVRRKMA
MRTSMDSHQQDEQLALNFEEEQKVCEQWMPNTRALQNERVKYVNYFHGPFNDLVFGTGLV
DYAFSHGDFQTPLILSKCIDFLEQRCIQTPGLYRLSGKHSRIQALTSVIEQDESSFQFDM
AEDPTLVSSILKLYLRQLPEPVMAMRWEERLKYTHEREEHIRNGFANFKSRIRRMPPIHQ
ATLRALLMHLSHVASYSAFNKMTIPNLAVVFSPVVLAEKQTASFATEEDCTLIDLITYCS
DIFSEHPLDIGAATADASTSSS
>Min
KEAWRKAAQLIRDNTLLESQTHAASAEGLSKMVKNLSDFRDNKERSRRRIRDELKDNAHA
DYKITVARLRKTYERKVEEVQAHESEERDRERHEAQSEHWAVGANSSTSNRASHDSPPAS
PVFVSGAGSSAYRNPPSSSGNVFEQIKHRINSLARAVGNLAKGSDGTSKSGKARQISTKL
KREAEQADRDYRDGVFRLETLRLHRIRLQLSAQQFLREYAIEYSATLRDICTSVPAIARL
LRSGRDGADS-PPGALVIEPIADGEKFAMMLRAPVPEPPVYYVNYFVGECRSLLFGVSLT
DYHSTNSTRLVPLIVQKCIEAVDHSGLQIEGIYRISGKVVTVQQIIHEIERDEESFVFRP
SDDPAMVGGVLKLYLRQLPFPLFPVSAVERSTYSADFIKDPDACILALARRIRRLGLPNQ
ATLKALCEHLARVVSFESVNKMTASNLGTIFAPVVFGGEATLESAKRNDHMMDILILNHS
RIFDGLPAGKPRSRGRGVSTST
>Mld
KEAWRRAAQLIRDNTLLESQTHAASAEGLSKMVKNLSEFRDNKERSRRRIRDELKDNAHA
DYKVTVARLRKTYERKVEEVQAHESEERERERHEAQSEHWAAGADSSTSNRASHESPPAS
PVFVSGAGSSAYRDPPSSSGNVFEQIKHRINSLARAVGNLAKGNDAPSKSGKARQISTKL
KREAEQADRDYRDGVFRLETLRLHRMRLQMSAQQFLKEYAIEYSATLKDICTSVPAIARL
LRSGRDGADTPPPGALVIEPVADGEKFAMMLRAPVPDPPVYYVNYFVGECRSLLFGVSLT
DYHSTNPTRLVPLIVQKCIEAVDHSGLQIEGIYRISGKVATVQQIIHEIERDEESFAFRP
NDDPAMVGGVLKLYLRQLPFPLFPVTAADRSTYSADFIKDPDACILALARRIRRLGLPNQ
ATLKALCEHLARVVSFESVNKMTASNLGTIFAPVVFGEEATLEAAKRNDHMMDILILNHV
RIFDGLPAGKPRSRGRVIQTSA
>Mlp
------------------------------------------------------------
------------------------------------------------------------
------------------------------------------------------------
------------------------------------------------------------
------------------------------------------------------------
---------WVPLLVRICIDEIEHRGIKLEGIYRVSGKMQNVTQLVHEIEKDEDAFRFDP
EHDPYTIAGVLKLYLRQLPTPLFNFPLQERVIFSKNLEEHLQNGFSVLSKKIRKLPPAHQ
ATLKLVCEHLFRVSQHSDENKMTSSNLGLVFAPAIFSEETGT------------------
----------------------
>Msd
REAWRRAAQLIRDNTLLESQTHAASAEGLSKMVKNLSEFRDNKERSRRRIRDELKDNAHA
DYKVTVARLRKTYERKVEEVQAHESEERERERHEAQSEHWAAGADSSTSNRASHESPPAS
PVFVSGAGSSAYRDPPSSSGNVFEQIKHRINSLARAVGNLAKGNDAPSKSGKARQISTKL
KREAEQADRDYRDGVFRLETLRLHRMRLQMSAQQFLKEYAIEYSATLKDICTSVPAIARL
LRSGRDGADTPPPGALVIEPVADGEKFAMMLRAPVPDPPVYYVNYFVGECRSLLFGVSLT
DYHSTNPTRLVPLIVQKCIEAVDHSGLQIEGIYRISGKVATVQQIIHEIERDEESFAFRP
NDDPAMVGGVLKLYLRQLPFPLFPVTAADRSTYSADFIKDPDACILALARRIRRLGLPNQ
ATLKALCEHLARVVSFESVNKMTASNLGTIFAPVVFGEEATLEAAKRNDHMMDILILNHV
RIFDGLPAGKPRSRGRVIPTSA
>Pan
KPGLRRAWLEMRQNDQRELESRSYMVENCQSVLLPLLAFRDSQERIRKRVKEDLRNSLYD
EMRANLPKIRRAYEKKAEEVQLQLQAQAVEDQRISPPATYSSANASAKSARGADSSPPTE
ATLPSLSTS-----PPSPNPNFFDVFPKKLGALITRMREGSQTGPGGASNNTLAAKQARV
KREMEDADKAYRKAIFDLETLRLRRLRTIKAAAASVVECRSELALTAQAVWLQSERSMIV
LHNKGSGHQNSEEHVQHFDTELKAMEENLPGIKTLEDKRVSYVNYWHGELKNLIFGTPLT
DYPLTVPYRLSPLIVTKCIDFIEKNAIALPGIYRISAKQSSVKQLAVAIEKDELGFQFDA
ADEPAAVAGVFKDYLRQLPEPVLAIPWAERIKYTHERQEHIRTGFAVLKGKIRRLPPIHQ
ITLKVIVQHLSKVAQHADQNKMTAANLSVVFSPCLLSEAETTSVAMEEDKTMEDLILYCN
DIFDGAPLSAGQSAARSTSGGS
>Pst
RQTARDAWQEMTANVSQEAQIRKNWIKLIQNVIEPLERFKSGRERTLTRIREELRSSIHK
EYYSTVQRLKKNYDRKCEEVQFHAMSEAVEVRDKSDWEHVSTKSNPATTSPGRPSQPPRQ
SVIISGATSSALRDPPPANTDVLHALRANTNNLIHRLNSRKDNKPGHIDDLPTALRGVKV
KREAEEADRDYRKGIFHLETLRLRKEQVIRGARRATEEMVYEISGEAKESFSYYNDETRI
QAVSWISCDHAQHLVMKVNPEEDMKQYTDSTMIEYEEPKVLYENAFIGPCKSLLFGVAIN
DYCASNPGKLVPLIVKMCIEEIDRNGLKQEGIYRVSGKMQSVIQLVHEIEKDEDTFKFDP
EHEIYTISGVLKLYLRQLPQALFQFPLVERVSLSQQLEESREEAFRLLVKRIRRIPQAHQ
ATLKLLCQHLNRVSNLASENKMTPSNLGLVFSPVVFLDDAGQQLQTWKDDIMGVLIENHV
ELFEGLPIDLERSRSTRPPSHS
>Rgr
RTSWRKAWVAVRLSVEDEVLAHRGAADGLDRVVHKLASFRDDRERTRRRIREDLRSTAWA
DYKAVVLRLRKTYERKVEELQHHEEAEAMRDQEHWPPEHWSQDSDSATSSKGGAGSPGSS
PFFVSGATSSAYRDAPTGKQNVFEAIKHRVNSIVRAVGSLAKGNDPGPSRQRSRQYTSKL
KREAELADRDYRSSIFQLETLRLQKMRVQTSARESLREFVLDLASNLKAAFTARVDEQMV
LGHVQGAAEHVKPEVDKIDAQQDASTYFITVQDQSPDPPVYYVNAFVGECKSLLFGVGLQ
DYHAKHPDLLVPLIVQRCVANIESTGLDSEGIYRVPGKLAKIQQLVHRMEKEEEAFEFGP
GDEVAAVAGVLKLYLRQLPTPVFPFSAADRRAWTAEFSSSAESAISSLVRRIRRLSPPQQ
ATLKVLCQHLAKISEYEHVNKMSPSNLALIFSTVIFGEDATLESNGSKDHVMEILIRQCA
PLFRDLPTQAPRSRQSGQLASS
>Sro
RTSWRHSWGEVKNSVENEAQSHRNAAEGLERLIQRLGHFRDDRDRIGRRIRDDLRSTAYA
DYKAVVGRLRKTYERKVEELQHHEEKEREGGGAKWPPEHWHSNSSSASSSKASYSSPPHS
AVFVSGATSTAYRDPPTAKQNVFEAIKNRVNSIVRAVGSLAKGNDPNPNKGRSRQYGSKL
KREAEEADRQYRAGIFQLETLRLQKQRVQASARESLREFVTELALSVKSTLDQRVADQLS
LGYSQVAGDHIKPAVDHIEPYKDVDNYFLAVRDEAPDPPVY--------CEHLILTMTPS
S------------IADEREIDIESSGLDIEGIYRVPGKLATVQQFVHQFEKEEESFQFSD
QDDVSAVAGVLKVSSRAIAYPSLPF-------FDRRYASSPETAIPSLIRRIRRLSPPQQ
ATLKALCQHLARVVEYEPVNKMTASNLGMIFSTVVFGEETTLET-------LSHFKVHTL
YLFEAMIAGLDYGAARPTTFGS
>Uvf
KQSAREAWQEMCANVKQEVQLRKNWIKLIQNVIEPLERFKSSRERTVNRIRDELRNSIHK
EYLSTVQRLKKCYDRKCEEVQVHNLTEAAEFRDKSTWEHVPNKSHPITHSPARPSNPQKS
SVIISGATSSALRDPPPANTDVLHALRANTNNFIQRLNSRKENKSGPIEELPSALRGVKV
KREAEEADRDYRKGVFHLETLRLRKEQVIRGARRATEEMVYEISGELKESFSYYNDETRI
QAVSWISCDHAQHIVMKINPEADMRQYNDSTVNEYEEPKVLYENAFIGPCLSLLFGVAIN
DYCASNPHKPIPLIVRKCVEEIDRNGLKQEGIYRISGKLHNVTQLVHEIEKDEDTFNFDP
THDMYTISGVLKLYLRQLPQALFPFPLVERVSLSQQLEESRPEAFRLLSKRIRRLPIAHQ
ATLKLLCEHLNRVASFSNISKMTSSNLGLVFSPVVFLDEGSQQLQSWKDDVMSVLIEHHE
ELFEGLPTGLERSMSSPSQQFN
