# Supplementary material for: Convergence Analysis of Rust Fungi and Anther Smuts Reveals Their Common Molecular Adaptation to a Phytoparasitic Lifestyle
Source: Front Genet. 2022 Apr 8;13:863617. doi: 10.3389/fgene.2022.863617 (PMC9023891; doi:10.3389/fgene.2022.863617)
Supplement: Supplementary file 4 [file DataSheet1.ZIP › Supplementary file 1/conv_cal/OG0002914.fasta]

>Ain
MGIHISLFFAAAAAGYQHAPDPRLSQLTIAAKQSSFAVDTVDVSFGIVHMFRDDDVAQQA
SSASTKTALEDDSGTILALLGVPSIMGPAEVLRFVNRAESAISQVRMVREERAGKCMVLL
KFRDAANAEEFHKMYADRPFDVSGSQTLCRVVYVTAVTMSTSASLPYAYPLLAPPGSASG
VEMPTCPVCLERMDASVTGLMTVTCQHTFHCSCLGRWTDSRCPVCRYTQSRGHSAHRHED
EGCSICHTQADLWVCLICATAGCGRYKAGHAHAHYKETGHLFALDVETERVWDYGRDGYV
HRLIQNKASSSSSSSKRPRGTQQEQQEPGSAEEEEDEKMEALGLEFSQLVSSQLESQRGF
YEDQLRSMETKLIELE---IHAAQSSDDLRARRLGEEAARREAKSRAEHLARAAEKNAER
AKDLDVELKAERQMSKGLVERLRQAKEDWAALKRDNEELREQVRDLMFFLDAKTKVEQEG
GRGGDVVVKSSEKRRK
>Aps
MTILITLFWSPTAFWYEPTPDYRFGPISLDWDKIKYQLGSTDFGYGSIHLYRDVDDASST
KSASQLNQQDDLCGMVVGVLAIPSYMTSQDFLAFISSVVESVESVRMLRDSFPNRCIGLI
KFRSHEAAKLFATNFNGKPFSHLQDREICHTAFIKSIRFKPSLIPPFTFPALLPPDLLKA
HELPTCPVCLERMDVSVTGLITNTCSHTFHCHCLSHWGDSRCPICRYSQSKLNQSSHPDR
SECAACGSQANLWICLICGHVGCGRYQGGHAYRHFEESSHLYALELGSQRVWDYVGDNYV
HRLIQTKTDQIVELPALSSAVFDSGGGPGRNEAGYQSKIEAISEEFGHLVASQLDSQREF
YAEEMEILHSRLEAAKRETGDHRAQIDKLEVQMLAKKCLEQEAKQQKARLEKKKEKALQM
SKKLEAELKEEQLLSEGMRQQLKDENNRTRQMEEELSELKDQLRDLMFFIDAQSKIQNEN
GQGGSIVVNPPPKAKK
>Cqf
MTLQITLFWSPAAFWYEPTPDYRFGPIAVDWRKGKYQLGSTDFGYGTIHLYRDFDDASDT
SKSSDTKSEEDTEGTVIGVLAIPSYMTAQDFLAFISPFVESIQSVRMLRDALPNRCMGLI
KFRSRSFADRFAHEFNGRPFSHLQDREICHTARIRSIKFKSSLIPPFTFPALLPPDLITS
HELPTCPVCLERMDPSVTGLMTSTCSHTFHCACLSNWGDSRCPICRYSQTKLSDSKQTES
SECAACGSDANLWICLICGHLGCGRYQGGHAYKHFEESSHLYALELGSQRVWDYVSDNYV
HRLIQTKSDQIVELPALSSAVFDSRGGPGPNESAQQSKIEAISEEFGHLVASQLDSQRAF
YEQEIEMLRARLGATKSESEALRKRVEELEERLEERDEIYAEAQKDRVRLERKAEKAMEL
GKKFEKELKEEQAMGVGMRAKLTTSERRTKNLEEEVAELRDQLRDLMFFLDAQTKIEKEG
GRGGTLVVPPTTRKKK
>Cla
MPISIQLFWNPAAKLFTPSPDYRFSKLSIDF---TKESDSVDVGYGVIHLYRDRHEVYKS
DLPLPSSALIEGNGCLLAVLSIPSLMTVSDFLLFVEPATEYIRQIRILRDEGVNRCMALI
RFRAIEEAEQFVEEFNGKPFFAMLDDDLCQVVRVSQVEVRSSITPPFTLPFGPPPPPGNA
VELPTCVVCLERMDANITGLITIPCQHSFHCTCLSKWASGRCPVCRYTQSKLKGDDNAPP
AACDECGTESRLWMCLICGHVGCGRYAARHAISHYESLGHQYAMELESQRVWDYAGDQYV
HRLMQNTQDKMVELPSVFSHEPHEGLGPDMADSFAQSKMERMSEEFSHLLATQLETQRMY
YFEKIQAIKEEASSLQKSAAQERQQMAEERAKAKRLEKLELDGQRERTKLEGKVERAQGV
SKTLQSELATERAVSKSLLEKTVESRQAQEAMRSEMESLTETVNDLMANLSFKERVEQEN
LSGMDIGLPNRNKKKK
>Cmi
MRLVVNIIWNAQAAEFTPTPDWRFGFIEVDYPARSPGAGTLDLGFGVIHLYKDDLDDEEA
HETQTGQSKKAGTGSMVAILGVPCNWTTADLLAFIDDSVDSLQQMRIMRDALPNRYMVLL
KFRSDEQARKFKQSYDGRPYSDMLLDEVCHVVRISSVEITSSPNAPYTFAFPMGPEYIGK
LELPTCPVCLERMDANITGLVTVQCSHTFHCMCLKGWSNNNCPVCRYTQGRTKNWAGQQA
NSCAVCSNTEHLWMCLICGHVGCGRFSGRHAYAHFEETGHTFAYELDSQRVWDYAGDQYV
HRLIQSKTDKLVELPSGATSGPGHKQGPHGAAGDEIAKIEAISIEFSDLLTTQLDSQRAY
YAEKVNKLRDDLATAQRSEDKLHKEQAEHTSMRARLESLEQELEKDRARLEKKLEKATDL
ARSLHKDLDGERSVTRGLMDNISKRRSESNSLQDQVKDLTEQVQDLMFTLTAQAKIKEEG
GAGGDVQVHKATRRKK
>Eyn
MELVIDIIWNAHAAPFTPAPDWRFGPIHIDYRPIPGGAGTLDLGYGIVHLYKEETDQQSE
KTDESNTVERESEGTMVAVLAVPANWPTADFLEFVSEVVPDIEQMRIMRDALPNRYMVLI
KFRTSAQASSFQSSYDGKPFSEMLLDESCHVVRISAVEIRSSSTAPYTFAFPQSGDALGL
NELPTCPVCLERMDSSVSGLITVQCSHTFHCMCLKGWANNNCPVCRYSQGRTKGWGDTLP
DSCAVCAATTSLWMCLICGHVGCGRFSGRHAADHFEETGHTFAFELETQRVWDYAGDQYV
HRLIQSKTDKLVELPSSSANTLGVKAGPHGDAYDDIAKIEAISIEFSDLLSSQLDLQRRV
FAEKVTKLKQDLSKAEAKRQDLRRKQAEEQSLRLRMQKLEETLERERLRTEKKLEKATEL
ARTLLSDLQSERSLTKGLMDNISKRKAESDTLQSQVKDLTEQLQDVMFTLSAQAHIAEQG
GAGGDVVIPKQTRKKH
>Gan
MSVVLELFWAHPGVWSESTPDFRFGPLSIEWPKPPETSGTTELHWGMIHLYREAGAAEES
SEKEKKAALEADDGTVVGMISVPGNITAAGLLTFIAPALESVAQLRMLRDSTPNRTMVLI
RFREAADADEFRRMYNGRSFHDSKESEVCHVVAISSIKLKTSTIPPFTFPYSHDTTPSDL
VELPTCPVCLERMDYNVSGLIQILCTHSFHCNCLLKWGDSRCPVCRSTNFRNRKLSSPVE
SHCAVCQSDSNLWFCIICGNVGCGRYQGGHAHSHYEESRHNFAMELETSRVWAYSSDEYV
HRLIRNRADMLVELPSSSLGKVEEKGGPDRDAEESQDKLEAMGVEYTVMMTGQLELQRGY
YEEEIGRRREENGVLRRKWAELGRRLEEVVRRAKRLDGAAKAKGEDEARRKKERAEAVKV
RKEVDKQLEAERAVTASLTENLGKRDNETKELRVEIDDLRDQMRDVMFALSARDKIEEQG
GEGGSVSVPAPTRKKK
>Hvs
MH-----------------------------TSLPYRHSSHTIGHGSLHLFRNNPIYLAS
SSSS-------THPTVIAVLAIPSYMTSQDFLAFISPFIDPIESVRMLRDALPNRCIGLI
KFKSSNSALSFAKDFNGKPFSHLQDREICHTAIIDSIQFKSSFTPPFEFPSLLPPELIPV
VELPTCPVCLERMDVSVTGLITSTCSHTFHCNCLSNWGDSRCPICRYSQTQISNSPPQNR
SECAACGSDANLWICLICGHLGCGRYQGGHAYRHFEDSAHLYALELGSQRVWDYVGDNYV
HRLIQTKSDQIVELPALSSAVFGSS-----------------------------DSQRNY
YENELKTLKDHLQTIKHDALQHQQTIQKLQSQILENSKLINDLSSNQLKYEKQIQKVLQC
SKLSEKELEEERLMSKGIQMKLK-------------------------------------
----------------
>Lcr
MAIVIELFWSSPRIWSQSTPDFRFGPLAIDWPRTPEKSGRTELNWGIIHLFRESGAAEES
DEKQKRKAMDGDDGTVVGMVSVPGVLTAASLLTFISPALESVAQLRLLRDSTPNRTIVLI
RFYEAADASLFLKMYNGRSYHDTKDSEVAQVVPISSIQLKSSSNPPFTFPSTPSQSKASE
VELPTCPICLERLDVQISGLVQILCQHSYHCSCLLKWGDSRCPVCRSTNSRARRPNQAVA
STCAVCQSPSNLWICVICGNVGCGRYQGGHAHSHFDESGHSYSLEIETGRVWSYNDDEYV
HRLIRNRTDKLVELPSLKKKSSNSKGGPDRSDEASQDKLEAMGLEYANLMTTQLESQRGY
YEEEIARAKEEGAVWRAKWRELRKRVGELEGELEREEKREKSEREEEVRRKKERAEATKA
RRELERELEQEKSVTASLSTNLGKRGEETEGVKAQVAELEEQMRDLMFALSARDQIEQQG
GVGGDVVIPTPPRKKK
>Mgl
MN-----------------------------SPQTAQDGVVHVPFGIVHLFRMLDDPAKS
DTDKEQDVGDDHLGTVLAMLNIPASVTVSNILEFFETALEAIEQVRVIEHEQHGYLMLLL
KFRDALDAEQFFKMYNGLPFDGMQAEETCELVYVTGFTASGSTTPPVPYPMSSEPDASNA
FELPTCPVCLDRLDARLSGIITVMCQHTFHCTCLQRWSDSRCPVCRHSYVRHFRAFSTVF
SNCSACGNQTNLWMWYV-----------------------------------------YM
-------------------------SSP--------------------------------
------------------------------------------------------------
-------------LSLTL------------------------------------------
----------------
>Min
MPVVIELLWASSGVWSESTPDFRFGPISIDCIRPPEKSGTTDLYWGTIHLYREGGLTGES
TEKEKQKAVQDDDGTVVGLVSVPGIITAAALLTFISPALDSVLHLRVLRDSTPNRTLVLI
RFRDASDASEFRTMYNGRPYHDTKDSELCHVVPISSIQLKTSTTPPFTFPYPSDRDTNDQ
VELPTCPICLERLDSNVSGLISQLCSHDAHCECLLKWGDSRCPICRQTNLRNRRNTALPP
SLCTVCQSPANLWICVICGNVGCGRYQGGHAHSHFEESGHTYSLEIETGRVWSYADDEYV
HRLIRSRTDKLVELPSMADANLDDKGGPDRSTEASQDKLEAMGVEYANLMTSQLESQRGY
YEEEMARDKDEIAQLRKKRNELVRRVKEIEAREVKFDAMEKQVGEDEQRRKKEKVEWTKL
RKELEKELESEKAVTKSLTENLGKREAETVQVRAEVDDLREQMRDVMFALSARDQIEAQG
GAGGTIIATSTPRRKK
>Mld
MPVVIELLWASSGVWSESTPDFRFGPISIDCIRPPEKSGTTDLYWGTIHLYREGGVTGES
SEKEKRKAVQDDAGTVVGLVSVPGIITAAALLTFISPALDSVLHLRVLRDSTPNRTLVLI
RFRDASDASEFRTMYNGRPYHDTKDSELCHVVPISSIQLKTSTTPPFTFPYPSDGDTNDQ
VELPTCPICLERLDANVSGLISQLCSHDAHCECLLKWGDSRCPICRQTNLRNRRNTAPPP
SLCTVCQSPANLWICVICGNVGCGRYQGGHAHSHFEESGHRYSLEIETGRVWSYADDEYV
HRLIRSRTDKLVELPSMTEANLEHKGGPDRSTEASQDKLEAMGVEYANLMTSQLESQRGY
YEEEMARDKDEIAQLRKKRNELVKRVKDIEAREVKFEAMQKQVGEDESRRKKEKVEWTKM
RKQLEKELESEKAVTKSLTENLGKREAETVQVRAEVDDLREQMRDVMFALSARDQIEAQG
GAGGTIIATLAPSKKK
>Mlp
MTLQITLFWNPKAYWYEPTPDYRFGPISVDWQKGKYQLGSTDFGYGTVHLYRDFEEASAS
SPSSDTQREEDTEGTVIGVLAIPSYMTAQ----------ESIQSVRMLRDALPNRCMGLI
KFRSRQYADRFAHEFNGRPFSHLQDREICHTARIRSIQFKSSLIPPFTFPALLPPDFMSA
HELPTCPVCLERMDASVTGLLTSTCSHTFHCHCLSNWGDSRCPICRYSQTRLYGEGNSNP
SECAACGSEANLWICLICGHVGCGRYQGGHAYRHFEESAHLYALELGSQRVWDYVGDNYV
HRLIQTKSDQIVELPALSSAVFDSRGGPGPNEAAQQSKIEAISEEFGHLVASQLDSQRNF
YEKEIEILKERLNETGNLNQRLEIEIQELKERNLERDEVYKEYQNDKLKLEKKCEKFMEL
SKKFELELKEEKAMSLGFRIKLNLSEKNRKGLEEEVGELRDQLRDVMFFLDAQTKIEKEG
GRGGTLVVSNETKKKK
>Msd
MPVVIELLWASSGVWSESTPDFRFGPISIDCIRPPEKSGTTDLYWGTIHLYREGGVTGES
SEKEKRKAVQDDAGTVVGLVSVPGIITAAALLTFISPALDSVLHLRVLRDSTPNRTLVLI
RFRDASDASEFRTMYNGRPYHDTKDSELCHVVPISSIQLKTSTTPPFTFPYPSDGDTNDQ
VELPTCPICLERLDANVSGLISQLCSHDAHCECLLKWGDSRCPICRQTNLRNRRNTAPPP
SLCTVCQSPANLWICVICGNVGCGRYQGGHAHSHFEESGHRYSLEIETGRVWSYADDEYV
HRLIRSRTDKLVELPSMTEANLEHKGGPDRSTEASQDKLEAMGVEYANLMTSQLESQRGY
YEEEMARDKDEIAQLRKKRNELVKRVKDIEAREAKFEAMQKQVGEDESRRKKEKVEWTKM
RKQLEKELESEKAVTKSLTENLGKREAETVQVRAEVDDLREQMRDVMFALSARDQIEAQG
GAGGTIIATLAPRKKK
>Pan
MLLQAEIFWAAQAPFQSHSPDIRFGPIRIDWRFDGMTIGATEVAFGIVHLFRDKQDAMAS
SSSAQNQIPDHDLGTVVAVLAVPSHLTASHFLSFIEPAVEAITHLRMVRDMHPNRCMVLI
RFRDAKDAEDFHKMFNGQPFNAMDPQEICQVVYITSLTVSKHTSLPFSYPTLTPANASAG
HELPTCPVCLERMDSSVTGLMTISCQHTFHCSCLSKWGESRCPVCRYSQTGQRRSDADEP
SCCAVCETQQDLWVCLVCASVGCGRYKQGHAHRHFSETGHLYSLELETQRVWDYAGDGYV
HRLIQNKADKLVELPSASSATATPESGPGRSSRSADDKLEAIGMEYSYLLTSQLESQRHF
YEDKLDQFQAQLTAMTGEL---SQRIDELEQRTAELERTNDALRREKDKSERKADKAVEL
ARTLERDLHSERSISKGLMERL-RSKESEAALQVQVTDLQEQVGDLMFFVQAREKIDQEG
GQGGDVEMPKPTRKGK
>Pst
MNDIKTAIWSPTALWYEPTPDYRFGPISLDWEKAKYQLGSTEFGYGSIHLYRDFEEASAA
KKSNQWNELNDDHRMIVGVLAIPSYMTSQDFLAFISPIVESIESVRMLRDSVPNRCIGLI
KFRSSQAAEHFASEFNGKPFSHLQDREICHTAFIRSVRFKSSLIPPFTFPALLPPDLLSA
HELPTCPVCLERMDVSVTGLMTKTCSHTFHCHCLSNWGDSRCPICRYSESKLNKSSTPDQ
SECAACGSQANLWICLICGHVGCGRYQGGHAYRHFEESAHLYALELGSQRVWDYVGDNYV
HRLIQTKSDQIVELPALSSAVFDSGGGPGRNEVAYQSKIEAISEEFGHLVASQLDSQRAF
YEEEMEILRNQLQTTQEEAEEQKSLVKKLQTQLESNQSLEKLSKKEKSTMLKKTGKTLQI
SQKLENELKEEQLMSVGMRAQIKEEKSKTLELSKEIVDIKEQLRDMMFFIEMQSKIQNNE
GQGGSIVVKPASKGDS
>Rgr
M------------------------------SRPSETSGTTDLFFGTIHLYRELGA-GAS
TVADKRKAKEDDDGRAVGLVSVPGVLNAAALLEFIAPALDDVEQVRMLRDATPNRSLVLV
RFHDAAKANEFRRMYDGRPYHDSKDSAICHVVSISSVKLKATSTPPFTFPTFSETSGAEL
VELPTCPVCLDTLDARANGLVSVLCGHSFHCSCLLRWRDSRCPVCRYSNARQRRASEASD
AKCAVCQSPSNLWICVICGNVGCGRYQGGHAHSHFGETGHSYSLEISTGRIWSYLDDEYV
HRLIRLRNDRLIELPSLPV--------PSRPAGPTTPDTEDLSLKIAASAS---------
------------------------------------------------------------
------------------------------------------------------------
----------------
>Sro
MTLELRLFWASRRIWSQHTPDFRRGPFTIERPSSPSSNSIVSLPTGSLHLYKHPSSSSSS
-----------NDSLTLALVSVPTLLNAPQILQFIHSLKGPIKEMRILRDQNPSRSIVLI
RFREEGDKEKFRREFEKRKYWESKDSEVCQILNIDQIQVTTELEPLI------GGDSGAM
VELPTS-------SSSSS---------------------SSLPITSTSTSTT--EKTFQP
RECGNCQSTANLWICLICGNIGCGRYQGGDAYKHFVGSDHSYSLELETGRIWSYTDDEYV
HRLLRLPSSKLIELPSLPPSSTEDLGGPDRDAETEQSKLEMIALEYSGLLSEQLREQREW
FEEEVMKHQGFARGWEERYREVREKEREIELEIKRLEGMEKDFRRVEEERKKERLEQVRL
RKELEKSLEQERAVTKSLTSNLGERQRETESVRGEVEELKDQLNDLMAALTMRERIEGDS
EREGTMGVTQPVRKKK
>Uvf
MSLIITIFWSPTTLWYEPTPDYRFGPISLDWEKAKYQLGSTELGYGSIHLYRDLQDASAA
TQAFDLIEMDDENQTVVGVLAIPSYMTSQDFLAFISSVFESIESVRMLRDSLPNRCIGLI
KFRTCEAAISFTTEFDGKPFSHLQDREICHTAFIRSVRFKSSLIPPFTFPALLPPDLLSA
HELPTCPVCLERMDATVTGLMAKTCSHTFHCHCLSNWGDSRCPICRYSESKLSQSSSSGQ
SECAACGSQANLWICLICGHVGCGRYQGGHAYRHFEESAHLYALELGSQRIWDYVGDNYV
HRLIQTKSGQIVELPALSSAVFDSGGGPGRNQAAHQSKIEAISEEFGHLVASQLDSQRAF
YEEEIEILRSKLKLTQQETDEQKVIIQKLQVQLESSKSWDKKTKKEKSNIANKAEQTLKL
SQKLDKELKEEQIMSAGMQLQIKEEKKKTSELNKEIIEIKDQLRDLMFFIEVQSKIQNND
GEGGSILINNPSKEKK
