# Supplementary material for: Convergence Analysis of Rust Fungi and Anther Smuts Reveals Their Common Molecular Adaptation to a Phytoparasitic Lifestyle
Source: Front Genet. 2022 Apr 8;13:863617. doi: 10.3389/fgene.2022.863617 (PMC9023891; doi:10.3389/fgene.2022.863617)
Supplement: Supplementary file 4 [file DataSheet1.ZIP › Supplementary file 1/conv_cal/OG0002915.fasta]

>Ain
KSLKDAVAEVVPQKQEQLKKFRSEHGDKSLGDIKVENLIGGMRGLKVMLWEGSVLDANTG
ITFHGKSIPDCEKVLPGAGDGKEMLPESMLWLLLTGNVPSKEEVKGLSEELAAKGKLPSY
VEKIIDSFPKTLHPMTQFAGAVGALNHDSKFAQGYKDGIKKTEYWKPTLDDSIDLIAKLP
AIAARIYYNVFGRGDGVQKIDPKKDLIGNYSEMIGYGDNEGMTDYLRLYIAIHGDHEGGN
VSAHTAHLVGSALSDPYLSYSAALLGLAGPLHGLANQEVLGWALGMQEKVGKNASEEDIK
EFLWSTLKSGRVVPGYGHAVLRMPDPRFSALSRFCDTRPELKNSSIVQLVQKTSKVAPEV
LKEHGKTKNPYPNVDAASGCVLYEYGLKEWSYYTVIFGISRAIGALPQLVMDRALGLPIE
RPKSMSLDALEAFVKK
>Aps
QSIHDELAEIIPERLELAKKLKSEYSDKKLGDVQVSHVFGGMRGLKAMLWDPSVLDSEEG
IRFWGRTIPECQAVLPTAKDGSEMLPESMFWYLLTGRVPSDKQVEAFQADLAERSTVPSF
VEKMIDSFPKTLHPMTQFVIAIAALNHNSKFAAAYSNGVKKSEYWKSTLEDSLDLAAMSY
PIAARIYATKYKGGANLPSINKTKDLSWNYAQQTGFGHSDGFIEIIRLYNALHTDHEGGN
VSAHTTHLVGSALSDPFLSYSAALAGLAGPLHGLANQEALRFVLEMKQAVGNDASPEKVK
EHIWSVLKSGRVVPGYGHAVLRKPDPRFAALREFGNKRPEIAADQIFQLVDKLYQVAPGV
LTEHGKTKNPFPNVDAASGCVLYHYGMTEFEYYTVLFGCSRAMGALSQLVWDRVHNLPIE
RPKSLSMEV-------
>Cqf
KSIHEELAEMIPGRLELAKKLKTEYGDKKLGDVQVSHVFGGMRGLKAMLWDPSVLDSEEG
IRFWGRTIPECQQVLPSAKDGSEMLPESMFWYLLTGKVPSEKQVEAFQADLAERSTVPKF
VEKLIDSFPKTLHPMTQFVIATAALNHNSKFAAAYTAGVKKAEYWKTTLEDSLDLAAMVY
PIAARIYVAKYKDTANMPSINKSKDLSWNYAQQIGFGDSQGFIEAVRLYNALHTDHEGGN
VSAHTTHIVGSALSDPFLSYSAALAGLAGPLHGLANQEALRFVLEMKAAIGTNAGPEQVK
EHVWSVLKSGRVVPGYGHAVLRKPDPRFEALREFGNKRPEVAADPVFKIVDSLYQVAPGV
LTEHGKTKNPFPNVDAASGSVLYHYGMTEFEYYTVLFGCSRAMGALSQLVWDRVLNLPIE
RPKSLSMEAISKLVGA
>Cla
QTLQETFAELVPVRQELAKKLRSQYGDKSLGDIKVEGVFGGMRGLKVMLWDPSVLDANEG
IRFWGKTIP---VLLPAAPDGKQMLPESMLWFLLTGQVPSKEQAAQFTADLAERSTITPE
IEKIIDSFPKTLHPMTQFVAATAALNHDSSFAKKYAAGLKKTEYWQPVLEDSLDLCAKVY
TVAARIYNNTYRNGAG-AAIDKSKDLSYNFANAIGFGDKKGFIEVIRLYNALHTDHEGGN
VSAHTSHLVGSALSDPFLSYSAALSGLAGPLHGLANQEVLSFILQMNKEIGSDASDEKIV
SHLWSLLKSGRVIPGYGHAVLRKPDPRFAALQEFGSADPAIAKDPVF-------------
-------KNPFPNVDS-----------TQQQYYTVVFGVRSIRLILASMMLTGAMVICSA
RAPWVALPSLPKRRRP
>Cmi
KGVIETLAEVIPERQEIAKKLRAEHGDKSLGDIKVENVFGGMRGLKVMLWEPSVLDANEG
IRFWGKTIPECQEVLPKAPGGSQMLPESMLFFLLTSKVPSQAQADQFVKELAERSQISPE
LEKVIDSFPKTLHPMTQFCMAVAALNHDSKFAKAYAAGMKKSEYWKSTAEDVLDLSAKVW
PIAARIYRNVYMDGGNAPALDMSKDLAWNFANQIGHGDNNGFIEVIRLYNAIHTDHEGGN
VSAHTIHLVGSALSDPFLAYSAGLAGLAGPLHGLANQEVLRFILDMQKQVGNNPSPEQVK
DYIWSVLKSGRVIPGYGHAVLRKPDPRFMALQQFAANDPEVSQSPVFKLVNAMFEVAPGV
LTEHGKTKNPFPNVDAGSGMLLYHYGLTQFEFYTVIFGISRAM-ASAQLVWDRAYGLPIE
RPKSMSIDGLKKFLGA
>Eyn
KGVIEVLSEVIPERQELAKKLRSQHGDKTLGEIKVENVFGGMRGLKIMLWEPSVLDANEG
IRFWGKTIPECQEALPKAPGGKQMLPESMLFYLLTGKVPSQEQADTLVAELAERSVISKD
LEKVIDSFPKTLHPMTQFVMATAALNHDSKFAKAYASGIKKSEYWKTTAEDVLDLSAKVW
PIAARIYRNVYQDGA-APAVDKSKDLSWNFANQIGLGHKEGFIELIRLYNALHTDHEGGN
VSAHTTHLVGSALTDPMLSYSAGLAGLAGPLHGLANQEVLKFILDMQKTVGDNISPENIK
DYVWSVLKSGRVVPGYGHAVLRKPDPRFAALREFAVADKEVANDPIVKLVNALFEVAPGV
LTEHGKTKNPFPNVDAASGMLLYHYGLTQFEYYTVIFGISRAM-ASAQLVWDRAYGLPIE
RPKSMSLEVLAKLVGV
>Gan
QTIQETLAEIIPVRQALAKQIRADHGTKVLGEVTVEQVFGGMRGIKAMLWEPSVLDSEEG
IRFWGRTIPECQAVLPTAPDGKEMLPEAMFWYLLTSKVPTAEETIAFQHDLASRAELPAY
LEKIIDALPTTLHPMTQFVIATAALNHDSKFAAAYTKGMKKAEYWQPTLEDSLDCVAKSF
TVAARIYNNLYLGGAKIAPLQKDRDLSWNFANQIGFGDSAGFVDVIRLYNALHTDHEGGN
VSAHATHLVGSALSDPFLSYSAALCGLAGPLHGLANQEVLRFILAMQKELGDTPTNEQVV
EFIWKTLGNGQVIPGYGHAVLRKPDPRFIALQQFALSRPELASDPVFKLVNQVCPFLPPF
RALRGRSRSPHRARKDQEPQLVLHRHLRNF---------SRDGTRLGPRSWTSCAFLFLE
RPKSLSMEAITKLVEK
>Hvs
------LADIIPQRQAMAQKLKSEYADKKLGDVNVSHILGGMRGLKSMLWDPSVLDSEEG
IRFWGRTIPECQQVLPTAKHGKEMLPESMFWYLLTGQVPSQQQVDQFQFDLAERSTVPKF
VESLIDSFPKTLHPMTQFVMATAALNHNSKFAAAYS------------------------
-----IYTP---------------------------------IDKIMIYLGITLIKSGMV
I---LMDLVGSALSDPFLSYSAALAGLAGPLHGLANQEALRFVLEMKEAVGSNPGPEKIK
EHIWSVLKSGKVVPGYGHAVLRKADPRFAALREFGNKRPEVAADPVFQLVDQLYQVAPGV
LTEHGKTKNPFPNVDAASGCVLYHYGMTEFEYYTVLFGCSRAMGGLSQLVWDRILNLPIE
RPKSLSMEVLNEIVVF
>Lcr
KTIQDTLAEIIPERQAIAKELRSQHGSKVLGEVTVEQVFGGMRGIKAMLWEPSVLDSEEG
IRFWGRTIPECQEVLPTAPGGKEMLPEAMFWYLLTGKVPTAEETVQFQNELVKRSVLPSH
IESTLDALPKTLHPMTQFVIGVAALNHDSKFAAQYKAGMKKADYWVPTLEDSLDCVAKSF
TIASRIYRNTYLGGADMPALQMDKDLSFNFANQIGFGDSEGFVDLIRLYNALHTDHEGGN
VSAHTAHLVGSALSDPFLSYSAALAGLAGPLHGLANQEVLRFILDMVKEIGEGASNEKIV
EFIWSTLKKGQVIPGYGHAVLRKPDPRFMALQQFGESRPEVAADPVFGYVNALYKTAPAV
LTEHGKTKNPFPNVDAASGSLLYHYGLKNFDFYTVTFGTSRSMGALSQVVWDRALGLPLE
RPKSLSMGAINKLIGS
>Mgl
KTLTEAVSETVPAKREQLAKLKAEHAETKLGDSTVGHLLGGMRGLKCMLWEGSVLDAESG
ITFHGKSIPQCQKELPSAKDGKEMLPESMLWLLLTGKVPTVEEAKGLSQDLVSRAKLPNY
IEKLIDTFPKSLHPMTQFSTAVAALNHDSKFAAAYNAGVKKTEFWQPTLEDSLDLIARLP
AVAARIYYNVFGKGDGKQNVDPSMDLAENFTHMLGYGDKEGLVDYMRLYISVHGDHEGGN
VSAHTAHLVGSALSDPYLAYSAALNGLAGPLHGLANQEVLNWILELEKEVGSDPSDQQII
DSLWSTLKSGRVVPGYGHAVLRQPDPRFTALSGYCDTRPELQKSPTVKLVQRLSHLAPPV
LTEHGKTKNPFPNVDAGSGAPLYTYGLDEFKFYTVLFGVSRAFGALPQLVYDRMLGLPIE
RPKSLSMDALEALLKK
>Min
KTVQDTLAEIIPERQAIAKELRSQHGDKVLGNVTVEQVFGGMRGIKAMVWEPSVLDSEEG
IRFWGRTIPECQQVLPTAPGAKEMLPEAMFWYLLTGKVPSAAEAKAFQEELVGRSILPEY
VEKALDALPTSLHPMTQFIIGVAALNHDSQFAAQYKKGMKKADYWRPALEDSLDCVAKSF
TIAARIYRNTYLGGVDMPALQMDKDLSWNFANQIGFGDSEGFVEVIRLYNALHTDHEGGN
VSAHTTHLVGSALSDPFLAYSAALGGLAGPLHGLANQEVLRFVLAAQKKLGDFPSDEKLK
EFIWDTLKSGQVIPGYGHAVLRKPDPRFMALQQFGESRPEVAKDPVFGYVNQLYKIAPGV
LTEHGKTKNPFPNVDSASGSLLYHYGLKQFDFYTVTFGTSRSMGALSQLVWDRALGLPLE
RPKSLSMAAIAKLIKV
>Mld
KTVQDTLAEIIPERQAIAKELRSQHGDKVLGNVTVEQVFGGMRGIKAMVWEPSVLDSEEG
IRFWGRTIPECQQVLPTAPGGKEMLPEAMFWYLLTGKIPSAEEAKAFQEELVSRSTLPEF
VEKALDALPTSLHPMTQFIIGVAALNHDSQFAAQYKKGMKKADYWRPALEDSLDCVAKSF
TIAARIYRNTYLGGVDMPALQMDKDLSWNFANQIGFGDSEGFVEVIRLYNALHTDHEGGN
VSAHTTHLVGSALSDPFLAYSAALGGLAGPLHGLANQEVLRFVLAAQKKLGDFPSDEKLK
EFIWDTLKSGQVIPGYGHAVLRKPDPRFMALQQFGESRPEVAKDPVFGYVNQLYKIAPGV
LTEHGKTKNPFPNVDSASGSLLYHYGLKQFDFYTVTFGTSRSMGALSQLVWDRALGLPLE
RPKSLSMAAIAKLIKV
>Mlp
KSIHDELAEIIPERLELAKKLKSEHGDKKLGDVQVSHVFGGMRGLKSMLWDPSVLDSEEG
IRFWGRTIPECQQVLPSAKDGSEMLPESMFWYLLTGKVPSEKQVEAFQADLAERSTVPKF
IEKLIDSFPKTLHPMTQFVMATAALNHNSKFAAAYSSGIKKADYWKTTLEDSLDLAAMVY
PIAARIYTSKYKDSSKIPAINKSKDLSWNYAQQIGFGDSQGFIEAVRLYNALHTDHEGGN
VSAHTTHLVGSALSDPYLSYSAALAGLAGPLHGLANQEALRFVLEMKAAIGSNAGPEQVK
EHVWKVLKSGRVVPGYGHAVLRKPDPRFEALREFGNKRPEVAADPVFKIVDSLFQVAPGV
LTEHGKTKNPFPNVDAASGCLLYHYGMTEFEYYTVLFGCSRAMGALSQLVWDRVHNLPIE
RPKSLSMEAIAKIVGA
>Msd
QTVQDTLAEIIPERQAIAKELRSQHGDKVLGNVTVEQVFGGMRGIKAMVWEPSVLDSEEG
IRFWGRTIPECQQVLPTATGGKEMLPEAMFWYLLTGKIPSAEEAKAFQEELVSRSTLPEF
VEKALDALPTSLHPMTQFIIGVAALNHDSQFAAQYKKGMKKADYWRPALEDSLDCVAKSF
TIAARIYRNTYLGGVDMPALQMDKDLSWNFANQIGFGDSEGFVEVIRLYNALHTDHEGGN
VSAHTTHLVGSALSDPFLAYSAALGGLAGPLHGLANQEVLRFVLAAQKKLGDFPSDEKLK
EFIWDTLKSGQVIPGYGHAVLRKPDPRFMALRQFGESRPEVAKDPVFGYVNQLYKIAPGV
LTEHGKTKNPFPNVDSASGSLLYHYGLKQFDFYTVTFGTSRSMGALSQLVWDRALGLPLE
RPKSLSMAAIAKRASP
>Pan
KTLKDAVAEIIPAKQEQLKKLKAEHGESKLGEIQLQHLLGGMRGLKVMLWEGSVLDSETG
ITFHGKSIPDSQKVLPTAADGNEIVPESMLWLLLTGNVPSKEEVKGLSAELAAKGALPAH
VEKIIDSFPKTLHPMTQFAAAVAALNHDSKFAAAYAKGIKKTEYWAPVLEDSIDLIAKLP
AVAARIYYNVFGRGDGKQAIDSGLDLIGNYSKMIGYGDNQGMTDYLRLYIAIHGDHEGGN
VSAHTAHLVGSALSDPYLSYSAALLGLAGPLHGLANQEVLGWALAMQEAVGENASDEQIK
EYLWSTLKSGRVVPGYGHAVLRQPDPRFTALSKFCDTRPELRDSPIVQLVQKVSQVAPGV
LKEHGKTKNPFPNVDAASGCVLYQYGLTEFTYYTVIFGISRAIGALPQLVADRYLGMPIE
RPKSMSMDSLEAFLKK
>Pst
KSIQDELAEMIPERLEMAKNLKTNYGDKKLGDVQVSHVFGGMRGLKAMLWDPSVLDSEEG
IRFWGRTIAECQQVLPSAKDGSEMLPESMFWYLLTGKVPNEKQIEAFQADLAERSTVPKF
VEQLIDNFPKTLHPMTQFVMATAALNHNSKFAAAYSSGVKKADYWKSTLEDSLDLAAMVY
PIAARIYVTKYKGGANLPAINKDRDLSWNFAQQTGFGDSQGFIELVRLYNALHTDHEGGN
VSAHTTHLVGSALSDPFLSYSAALAGLAGPLHGLANQEALRFVLEMKKAVGDKPSAEKVK
EYIWSVLKSGRVVPGYGHAVLRKPDPRFAALREFGERRPEVAADPVFQLVDSLYKQAPGV
LTEHGKTKNPFPNVDAASGCVLYHYGMTEFEYYTVLFGCSRAMGGLSQLVWDRVHNLPIE
RPKSLSMEAMAKIVGA
>Rgr
-----------------------------------------------MLWDPSVLDSEEG
IRFWGRSIPECQEVLPTAPGGSEMLPEAMFWYLLTGRVPSEAESKQFQEELVERSELPTY
VEKVLDSLPRTAHPPTR----------SQDFASQYTAGMKKADYWVPALEDSLDCVAKSF
TIAARIYNNKYRNGADMPAIDKSKDLSYNFANQIGFGESEGFVELIRLYNALHTDHEGGN
VSAHTAHLVGSALSDPFLSYSAALGGLAGPLHGLANQEVLRFIIGMQKELGDHASEDKIV
EFIWKTLNSGQVIPGYGHAVLRKPDPRFMALQQFGVKRKEVAQDPIFKYVDQLYKVAPGV
LTEHGKTKS---NVDAASGSLLYHYGLKHFEFYTVTFGTSRSMGALAQYVHDRILGLPIE
RPKSLSV-----RPSS
>Sro
-----------------------------------------------MLWEPSVLDSEEG
IRFWGRTIPECQEVLPTAPGGKEMLPEAMFWYLLTGKVPSEAESKQFQEQLVARSDLPKH
VETVLDACPKTLHPMTQFIIG---------FAAKYKSGMKKAEYWQPTLEDSLDCVAKSF
TIAARIYNNTYLGGANMAPVQKDKDLSFNFANQIGFGESEGFIELIRLYNALHTDHEGGN
VSAHTTHLVGSALSDPFLSYSAALGGLAGPLHGLANQEVLRFILGMQKELGDSATNEQLV
EFIWSTLKKGQVIPGYGHAVLRKPDPRFMALQQFGVARKDVVEDPVFKYVDQLYKVAPGV
LTEHGKTKNPFPNVDAASGSLLYHYGLKNFDFYTVTFGTSRAIGALSQ------YAIPFS
LPGLLS----------
>Uvf
KTIQDELAEIIPQRLELAKKLKSDYGDKKLGDIQVSHVFGGMRGLKAMLWDPSVLDSEEG
IRFWGRTIAECQQVLPTAKDGKEMLPESMFWYLLTGKVPNQKQIEAFQADLAERSTVPKF
VEQLIDSLPKTLHPMTQFVMATAALNHNSKFAAAHSAGVKKADYWKSTLEDSLDLAAMVY
PIAARIYVTRYKGGANLPAINKNKDLSWNFAQQTGFGDSQGFIELVRLYNALHTDHEGGN
VSAHTTHLVGSALSDPFLSYSAALAGLAGPLHGLANQEALRFVLEMKESVGNNPGPEKVK
EHIWSVLKSGRVVPGYGHAVLRKPDPRFAALREFGNRRPEVAADPVFQLVDSLYQVAPGV
LTEHGKTKNPFPNVDAASGCVLYHYGMTEFEYYTVLFGCSRAMGGLSQLVWDRVHNLPIE
RPKSLSMEVLAETFDG
