# Supplementary material for: Convergence Analysis of Rust Fungi and Anther Smuts Reveals Their Common Molecular Adaptation to a Phytoparasitic Lifestyle
Source: Front Genet. 2022 Apr 8;13:863617. doi: 10.3389/fgene.2022.863617 (PMC9023891; doi:10.3389/fgene.2022.863617)
Supplement: Supplementary file 4 [file DataSheet1.ZIP › Supplementary file 1/conv_cal/OG0002917.fasta]

>Ain
MRGVDQTLSDFDGVGYHIES-TKTGPLTISMDIRCWKQLEACGAMEILQREYGSWIKAAE
SGYSVTLEFDYAKVPAEGPERQALIHAVSLLKRNAMAAPFERAFALQKQLEAAAEGQNPQ
AGATDIMSINYRDDEAFYVIPAVDRVTVVFSTVFKEETDRIFGKVFLQEFVDARRQPSIQ
NAPQVLYSNREPPLEIRSIPGLNRGEDVGYVTFVLFPRHFTHPETMAATISRIQLFRDYL
HYHIKCSKAYMHSRMRHRVAEFLKVLNRAKPEQAEKERKTASFRRG
>Aps
------ALKNSDGVRYHLSTPTKKSIILLSMGVRCWNQLVEYGVWDIMRREYADWISDVE
PDYDISLVFETEKLPTDPETRAHLIRSVSLLKRNALAAPFERAFAIQKGLEANPPDPNGP
PPSQDLMILNYRPEEAIYVTPNVDRVTVIFSTIFREETDMVYGKVFLQEFVDARRRPAIQ
TAPQILYSNREPPREIKHIPGLAAAENMGYVTFVLFPRHFATADDAFSTISRIQLFRDYL
HYHIKASKAYIHSRMRARTNEFLKILNRAKPEVIDKERKTARFLTV
>Cqf
MKSLDQAFVDFDGVRYHLSTPNKKSIILLSMGVKCWPQLIEYGVLEIMKREYSNWISEVE
VDYDISLIFEIDKLPADLDERSNLIKSVALLKRNALAAPFERAFFIQKSLESNPPDSDNL
PSNQDLMILNYRPEEAIYVIPNIDRVTVVFSTVFREDTDMVYGKVFLQEFVDARRRPAIQ
TAPQILYSNREPPREISHIPGLAATENMGYVTFVLFPRHFATPEVAFSTISRIQLFRDYL
HYHIKASKAYIHSRMRARTNEFLKILNRAKPETIDKERKTASFVRS
>Cla
V--------DLDRAR---------------------------------------------
--------VLLRLVSKRTEARAALIKTFALLRRNAMAAPFERAFDLQRALEATPPEPGDT
T-PAQIMAIHYRFHPLIRC----------------QRTDRTRRSTFVDRLFHSQKLPAIQ
AAPQVIYSLREPPLEIRHLPHLSTAENVGYITFVLFPRHFNTPDRSWQSISKIMLFRDYL
HYHIKCSKAYMHSRFRHRVAEFLKVLNRAKPEA-EKEKKTAREPRC
>Cmi
MNGLDQLFVDFDSVSYHLSAPDKSNMLILSMNMRCWDELVSYGALDLLRREYGDWLQQVE
GSWDVTLMFDMGTHGISEEDAAEAIKKLSLIKRNALAAPFERAFTLQKQLEQQGENEDGT
TPSEHLMSVHYREEEAIYVIPSDDRVTVIFSTVFRDETDKIFGKVFLQEFFDARRLPSIQ
SAPQVRYSNRESPSEIRHLPNLSSAENVGYVTFVLFPRHFNSPDTQARTISQIQLFRDYL
HYHIKCSKAYMHSRMRARVAEFLKVLNRAKPEE-EKERKTASFTRA
>Eyn
MKNVDQLFVDFDGVAYHLSTPEKGNVVLLSMCMRCWKELVSYGALDNLRKEYGEYLQQSE
GSWDVSLKFDMGPEGLSVDEQRDFVRRAAMLKRNAIAAPFERAFALQKELEQAGPREDGS
SKNDNLMAVHYREEEAIYVIPSDDRVTVIFSTVFREETDRVFGKVFLQEFYDARRLPSIQ
SAPQVLYNHREPPSELRHLPGLSTDESIGYVTFVLFPRHFQSPAVAQRTISQIQLFRDYL
HYHIKCSKAYMHSRMRARVAEFLKILNRAKPENTDKQTKTASFVRS
>Gan
MKSVDQAFVDFDSVRFHLSTPEKKTLLLLSMEVRCWAELVQYGAMEIIEREYGAYVCETE
TDYSVSLQIDLESVPAAGDARTELIKSFSLIKSNVLAAPFERAFALQRHLEANPPPTDAV
VAKEELMGVHYRC--VLRSLAPLSHSRLALAAPRKQSSSRCFSR----SSSTREARPSCQ
TAPQVLYSNREPPLEIRHLPGLDDSDNVGYVTFVLFPRHFSTLTIATQTITQIQLFRDYL
HYHIKCSKAYMHSRLRHRVSEFQKVLNRAKPEVENKGGKTAT----
>Hvs
LRSLDQAFVDFDGVRYHLSTPSKKSSILLSIALRCWNQLLQFGVLDIMHREYGPYIAEVE
PDYDFSLLFEISLLPSDPDSRSALIQSISLLKRNALAAPFERAFAIQKQLEANPPSQDAP
PPSTDLMALDYRPEEAIYVIPNSDRVT---------------------EFVDARRRPAIQ
TAPQILYSNREPPREISHLPGLASTEKMNYITFVLFPRHFSTPEISHATISHIQLFRDYL
HYHIKASKAYIHSRMRARTNEFLKILNRAKPDVGEKERKTVRYIFL
>Lcr
MKSLDQAFVDFDSVRYHLSTPTKKTQLLLSMDIPCWGELVQYGALEVIQREYGQFVTETE
QDYAVSLLIDTETVPEAGEARTALITSFSLLKRNALAAPFERAFARQKELEAKPPGENEV
VEKEQLMGVHYRPEEAIYLLPSPDRVTIIFSTIFKEETDRIFGRVFLQEFVDARRRPSCQ
TAPQVLYSNREPPLEIRHLQGLADGENVGYVTFVLFPRHFSSAETAFSTITQIQLFRDYL
HYHIKCSKAYMHSRMRQRVAQFLKVLNRAKPEPAEKERKTASFVRS
>Mgl
MAAVDQMFTDFDGVSYHMES-SKEGPLTLSMDIRCWPELAQYGAMESLRQIYGTWIRVPE
PDYQITLSFDYGSVPPAGADRETLIHAVSMLKRNAMAAPFERAFREQAELEQKYEPGSAH
P-SGELLSLHYRADESMYILPAHDRVTVVISTRFEEEADRIFGKVFLQEFVDARRQPSIQ
NAPQVLYSNREPPLEVRGVVPASVSENTGYVTFVLFPRHFQHPDVRATTISHIQLFRDYL
HYH---SMYRLHATVSTRSTDADTLF----------------FLHD
>Min
MRSLDQAFVDFDSVRYHLSTPVKKTQLLLSMDIPCWAELVQYGADDLIQREYGAYLTETE
HEYAVSLLIDVDNLPVEQEARAELIKSFSLLKRNVLAAPFERAFALQKQLDANPLTADAV
PTKEPIMAVHYRPEEAIYIQPSIDRVTVIFSTVFKEETDRIFGKVFLQEFVDARRRPSCQ
TAPQVLYTNREPPLEIRHLPGLADSENVGYVTFVVFPRHFSSPLIASASITQIQLFRDYL
HYHIKCSKAYMHSRMRLRVTEFLKVLNRAKPDQAEKERKTAAILLP
>Mld
MKALDQAFVDFDSVRYHLSTPVKKTQLLLSMDIPCWAELVQHGADDLIQREYGAYITQTE
HEYAVSLLIDVDNLPLDQEARVELIKSFSLLKRNALAAPFERAFTLQKQLDANPPTADAP
PTKEPVMAVHYRPEEAIYIQPSIDRVTVIFSTVFKEETDRIFGKVFLQEFVDARRRPSCQ
TAPQVLYSNREPPLEIRHLPGLADGENVGYVTFVLFPRHFSSPMIASASITQIQLFRDYL
HYHIKCSKAYMHSRMRLRVAEFLKVLNRAKPDQAEKERKTASFVRA
>Mlp
MN---------DGVRYHLSTPNKKTIILLSMGVRCWNQLVDYGVLDIMKREYSQWISETE
SDYDISLIFEIDQLPTDPEERSSLIKSISLLKRNALAAPFERAFAIQKSLEANPPNPDGP
PPNQDLMPINYRPEEAIYVIPNIDRVTVVFSTVFREDTDMVYGKVFLQEFVDARRRPAIQ
MAPQILYSNREPPREISHIPGLAASENMGYVTFVLFPRHFSTPEIAFSTISRIQLFRDYL
HYHIKASKAYIHSRMRARTNEFLKVLNRAKPEMIDKERKTASFVRS
>Msd
MKALDQAFVDFDSVRYHLSTPVKKTQLLLSMDIPCWAELVQHGADDLIQREYGAYITQTE
HEYAVSLLIDVDNLPLDQETRVELIKSFSLLKRNALAAPFERAFTLQKQLDANPPTADAP
PTKEPVMAVHYRPEEAIYIQPSIDRVTVIFSTVFKEETDRIFGKVFLQEFVDARRRPSCQ
TAPQVLYSNREPPLEIRHLPGLADGENVGYVTFVLFPRHFLSPMIASASITQIQLFRDYL
HYHIKCSKAYMHSRMRLRVAEFLKVLNRAKPDQAEKERKTATVLLP
>Pan
MRSVDQTFTDFDGVAYHLESPSKAGPLTLSMDIRCWSDLVQAGAMDVLKREYGSWLRSVE
PEYSVTLEFDFAKVPAPGPERDALIESVSLLKRNAMAAPFERAFALQKQLEQASEGGQPA
A-PGEIMPINYRDDEAIYVIPSADRVTVVFSTTFKEETDKVLGKVFLQEFVDARRQPSIQ
NAPQVLYSNREPPLEVRNVAGLNRGEDVGYVTFVLFPRHFANAEVMAGTISRIQLFRDYL
HYHIKCSKAYMHSRMRHRVAEFLKVLNRAKPELAEKERKTASFRRA
>Pst
MKSLDQAFVDFDGVRYHLSTPNKKTIIILSMGVRCWHELVEYGVWDIMKREYSEWISDIE
SDYDISLEFEIEKLPTDPEERSALIRSVALLKRNALAAPFERAFSIQKELEANPPNPDGP
PPNQDLMALNYRPEEAIYVIPNVDRVTVIFSTIFREDTDMVYGKVFLQEFVDARRRPAIQ
TAPQILYSNREPPREISHIPGLAATENMGYVTFVLFPRHFSTPETAFSTISRIQLFRDYL
HYHIKASKAYLHSRMRARTNEFLKILNRAKPEVLDKERKTASFVRS
>Rgr
-RSLDQSFVDFDSVRYHLSTPERKTQLVLSMDVPCWQELKQYGALDVLEREYGSRLLQTE
DGFSLTLVVDLDQGPPEGEERTALIQSLALLKRNALAAPFERAFAIQRDMEQNPVEDGVK
DPRGEVMSVHYRPEEAIYLLPSSDRVTVVFSTIFKEETDRILGKVFLQEFVDARRRPSCQ
TAPQVLYSNREPPLEIRHLKGLDMTERAGYVTFVLFPRHF-TPQSYASTITQIQLFRDFL
HYNIKCSKAYLHSRLRVRTTSFLKVLRRAQPEPVEGERKTARSSHS
>Sro
MTSLDQSFVDFDSVRYHLTTPNTKAQLLLSMDVPCWNELESFGARDVLEREYGSLLLSTE
DGYSVSLAIDLEKGPESLEERASLITSISLLKRNALAAPFERAFAIHKDLESQPVREGEE
DVKQDVMAVHYRPEEAIYLIPSRDRVTCIFSTIFKEETDRILGRVFLQEFVDARRRPSCQ
TAPQVLYSNREPPLEIRHLKGLDMTEKAGYVTFVLFPRHI-TPQTSASTITQIQLFRDYL
HYHIKCSKAYLHSRLRVRTNEFLKVLNRAKPDESGKDRKTAR----
>Uvf
--SLDQAFVDFDGVKYHLSTPNKKTTILLSMAVRCWDQLVQYGVWDIMKREYADWISDVE
PNHDISLVFEVDKLPTDPEARSTLIRSISLLKRNALAAPFERAFQIQKALEANPPNPDDP
PAHQDLMALNYRPEEAIYVIPNVDRVTVVFSTIFREDTDMVYGKVFLQEFVDARRRPAIQ
TAPQILYSNREPPREINHIPGLAATENMGYVTFVLFPRHFSTPETAFSTISRIQLFRDYL
HYHIKASKAYIHSRMRVRTNEFLKILNRAKPDVIDKGRKTAR----
