# Supplementary material for: Convergence Analysis of Rust Fungi and Anther Smuts Reveals Their Common Molecular Adaptation to a Phytoparasitic Lifestyle
Source: Front Genet. 2022 Apr 8;13:863617. doi: 10.3389/fgene.2022.863617 (PMC9023891; doi:10.3389/fgene.2022.863617)
Supplement: Supplementary file 4 [file DataSheet1.ZIP › Supplementary file 1/conv_cal/OG0002920.fasta]

>Ain
QFLTFLLTFLLLALLPLTYSLFGSSSAKRGGGDFDAKGQKVDEIKRIHRFNPRLSKRVLF
VLLGWGAVGYLAHRITVSTSSHAVYDPFEILGLAAGATEKEIKKHYKKLSVKFHPDKIQL
AENQTKEEVESQFIDLTKAYKALTDETIRKNFELYGHPDGRQEMSMGIALPEWVIESQNN
IWVLGAYGLVFGLGLPYLVARWWYGSRSRTKDGLINATAQSFFQHLREDTPPARILALVA
ISEELQDVLNKRGQGPRKELQRLEAEVRKTLKGFGER--QLIRTESIRKTLILLYAYLFR
IETDNKSLTRDRYVIGAKAEKLLNGMLQIALAHNWLDLTILLMDMLQCIVQAVPPPVSEL
LQLPHLTSDMANADDKLGPLGLQGFWNMSDAHRRKALNGLDDRKYQEAIKTLGQFPRIEL
VDAFFKVTGEKIVTTGAIVQVVIKIRTLPFQRDLLESDVRPSGEDDIETKLEHLIGRRNG
GSEGKQAVGFARAPYFVEDRKPSWWVMLGDLKQSRIIVQPTKVTDVGPDKIRTYSVQFQA
PPQAGMYTFVAMIKSDSYLGSEAQMSVKLKIEDPSEESDIEDDISEPDEDTLAGQMAMMR
GDKVKTARSGDDDDESGTDDDEGEDEESESD--
>Aps
QSNFFVFTFLLLILIPWSISSRCCQTTLCG--------------KKIQVKGSFDQVQVVI
VVLGWALLVYVAYRATFVQQSTGSYDPFAILGINPGLDEKQIKRHFKRLSLKFHPDKLKL
KENQTLEEVNEQFVNITKAYKALTDETIRQNYELYGHPDGRRETAMGIALPKWIVESQNH
GYVIGLYGIVFGLMLPYFVGKWWHGSRKYTKDQVLTDSASTYFLNLAEETKFADAVEVLS
ASAEFKVESKHRQLFNTKNFKRLEDQVTTAFFNATGEEGKLYQDKYVRQTAVLIYAHLFR
IPISDLAVLQLKHQVINTARHLTNAMRSIVLGYNWLSTYLVIITLQQHLVQALHPSFAPL
LQLPYISVKTAEKTKEGSITSPEQFYTLSEREKDELFPDLKNNPKKYVQSISEHWPKLEI
ISSEFKVVGEKFVTPGCVIHFTMQIRLAKPNG---IKKAEPQDLKGEEMGMDELLGRRKK
GSDGEEKSALAHAPYATKDTKSGYFWLIGDHKLNRIFMPPSRFTDLGYNKVRILRTTFQA
PSNPGLYTFQAYVKSDSYVGTDVQASMQLRVESKDEDGNDEDEISEPDEDTLAGQMAAMR
GQPTKRLKTKSDEDSSTTDGSEDTDSSSDSDSD
>Cqf
QSGFFVFTFLLLILIPWTISTFQNSRAKPAKSPCTGWNLKDEQVKKAKSKAPAINLNHVA
LVLGWALLAYVGYRASFVPASEGSYDPFSILGISTGLSEKQIKRHYKRLSLKFHPDKLKL
EGNQTMDEVNAHFVNITKAYKALTDDTIRKNYELYGHPDGKRDTSMGIALPKWIVESQNN
AYVIGVYGLVFGFLLPWFVGKWWHGSRKYTKDQVLTESATLYFLNMTEETRFFQAIEILS
ASAEFKVEKRNLKLYGSKEAKKLEDQVKTTLFNLTGEDGKLYGEKHVRRTATLLYAHMLR
IPISDAALLKLKHTAVNYARHLTTGMQSIALGYNWLSTFLVITTIQQRLIQAVHPALSPL
LQLPHIPVKLAEKAKEKSINSPEQYFSLSEEEKLKLFPDIQGTDRKRLEAVSEKWPKLEL
VSSEFKVVGEKIVTPGCVIQFTIKIRIPPPKAARSDKTNQPQDLKGEEMGIDELLGRKKA
GADGEEHSPLAHAPHFLQDRMPKYYLLVGDHKLNRVFVQPIKFSEVGYTKVRTLRTSFQA
PQSPGLYTFQAYVKSDSYIGTDVQASMQLRVEPPEDNDGAEDDISEPDEDTLAGQMAAMR
GQPTKKKQGGDSDDTSGTESSDDSSDSSDSDSD
>Cla
----------------------ARGSAGRVPVPCAGWNSKDASVTKVSCSLVDAQSHCSS
CRLGVSGFDGISGGQ---------------LGLAS-LDEKAIKRHYKRLTLKFHPDKLVL
GPNQTKEEVDNHFVDLTKAYKALTDETIRRNYELYGHPDGKQEFGMGIAIPASFIAAQNN
IYVLGLYAILFGVALPFFVGRWWFGSRKYTKDGILNSTAATLYMNMKEDMAFAKAVEIVS
AATEFQDVGASKAVKS-SEFDRLQNQVKEQLKTLVGEEGELYKKTVVQKTAVLIYAHLLR
VPINSTALLADKQEVVAKAYKITTALSNLVLSHSWLSAYLASTSLLQGLAQGVHPALPPI
LQLPNVTLPM---AKSTSLKTIEAFVAASEQEQKAALPDLDPKQFSHAVEVAEHWPKLVL
EHAAFKVIGEDSVTPGSIVQLIVKVKIIPPKRLQPSGSVTPEHVHAEEQDLDELIGRREP
GSDGEEPNSFAHLPQFPSNRTPSWHMFVGDQKLDRVFIQPNKFTDIGATQTRTLRMSHPA
PPNPGLYTFQLFVKSDCYVGADIKKDMR-KME---REEEGTQDISDPEEDSLAGQMAVMR
GQKVKRIEEDDDDDTSGTDESFSDQGGTTDESD
>Cmi
QYFFFLITFLTFILLPWTYFALKDSAASKAKAPVAGWNTKHESVRKSRSRAWGISKSHVA
LALGWVAFAFVLQRALNYESPVTFYDPYKILGISTGATEREIKKFYRKLSLKYHPDKLRL
ADNQTKEEADNHFVELTKAYKALTDEQIRQNYEQYGHPDGKQEFSMGIALPKWMIETQNN
GYVLGVYGLLFGIALPWFVGSWWYGSRRVTKDGALTTTADGYFKELKEDVDFEKAVEILS
GSSEFSPNPKGPVIKNLKAFKVLQEEVFAAMRHQNIKIGEALKKEYAGKAALLLYAHMLR
VPVKDVSLLRDQMAVVEKSIALCVSLMHISLAHNWLAAYLTVLTLQQHLIQGFHPSLSQL
LQLPYITVEQADE-AKKGITSVDAFVKMADKERKEVLKDLSPKEYAHTVKVAENWPTLEI
IDAKFQVVGEKAVTPGSFVQLNLKVRITPPSYSPSKPDDL-VVEEADEKDLDELIGRKKA
GTMGETPDVPVHAPRFPATRMPTWSVFVGDHKLGRVFVPPSRFNQFGYNKIRSMQLIFQA
PPQPGLYTFQTYVKSDSYVGADAQKDMMMEVKQPQEDEDAEDDISEPDEDTIAGQMAAMR
GQPFKKIEDGEEEEEYTSSDSEESESSSSSDSD
>Eyn
QYNVRASPVLFPHLCPGWCIYTDDKATSKVKPPCPGWNAKHESVKRSRPRSYGLSKTSIT
LALGWIAFAWVLQRAYRFEAVSTFYDPFEILGLSSGTSEKDIKRHYRKLSLKFHPDKLRN
ADNQTKEAADAHFVELTKAYKALTDEDIRKNVEQYGHPDGKQEFSMGIALPSWIVEGKNS
GYVLGLYGLLFGVCLPWAVGSWWYGSRRYTKDGVMTSSAGTFFRELKEETTLPELIAILS
SASEFTDSPVKPRLKNRKGLQKLEEQVKEALKERTGEQGRLYSKPATKRAAVYIYAHLLR
VPISDTSLLRDKNLVVQRASKLCVSIMNISLSFNWLSTYLTAATLQQHLIQAVHASLSPL
LALPNITVSQADD-AKAGISNIPAFVKHDAEKRKQILQDLAPKQLENTVKIAENWPMLEV
IDAKFQVVGERIITPGCFVQLVVKVRVSPPGSNPAETETEKEVEEGKEKDIDELIGRTTK
GSNGESPDPVAHAPYFPANRMPSWYVFVGDHKLGRVFVPPTRFTQFGTGSVRTLQITFQA
PPNPGLYTFQTYIKSDSYIGADAQKDMMMQVQPPE----ADDDISEPDEDTIAGQMAAMR
GQPVKRIDGEEGEDEYTTSDSEEEEDSSDSSSD
>Gan
-----LLTVLLLVLLPFTYATLKDRSASRVPYPCAGWNTKAPEVRKVTGSRIGVSKKHIL
VALGWLLLAFVVQRASTIEREGLTYDPFKILGISTV--QRGLRIRTSPECYREGDQELTL
AENQTKEEADNIFVELTKAYKSLTDVDIRHNFEMFGHPDGKQDFSQGIALPAWVVESHNI
WWVMGAYALLLGVLLPYVVVRRLLRAFGFSREG---------------------------
------------GGRE----ARRLGRILDLGDGEEAREGVA------------------R
CPHA-----AQKLATITLALPLATGLASIALAHNWLSTYIAILHLQQFVLQAVHPTSSPL
LQLPHINDEVVKAARKIGVETIAQFGKLNSGVVERLLVGWTESDKKETFEVAKHWPVTEF
MEAKFQVVGEKTVTPGSIVSLTIKLRMTPPGRVAIVKAVAPENIEGEETSIDEIIGRRSK
SEDGDEPTPLAHAPYFPKNRKPTWSIFVGDHKLNRVFVAPHKFTDIGPNAVRTVKITFQA
PPGPGLYTFQAYVMSDSFVGTDLQKDMRMKVEPPTAAAEDDDDISEPDEDSIAGQMAMLK
GQPVRRIRGEGDDATSGTEGLFRFR--------
>Hvs
QFGFFVFTFLLLVLVPWTISVLSPSSSRSFSLKC------------------VLIFHHVS
LILGWLLCGWVAYRASFVKASAGTYDPFQILGISP-VSEKEIKRHYKRMSLKFHPDKIRL
KANQTIEEVTAHFVNLTKAYKACVFSLSFFFFLRFG------------------------
--VIPMEIRIMPMLLDWHLGKWWYGSRKHTKDQILTDTATLYFENLREDTKFAEAIEVLS
ASVEYQIASKTPTLVNSQPFKRLEDQVKSKLARVTGFDGKLYAQPYAKRTAVLLYAHLFR
ISISDPALTQGILCILKIIRILIVGMMSIALGFNWLSTFLTIVSLQQHIIQALHPVYSPL
LQLPSISIEVADKANEHEIISPEQLASLPNEKLTECLPDLKDPERSHCLQISANWPKLRL
ISADFKVVGEKIVTPGCIIHFTMKIRIANASSANTESNGEPQDVKGEEIGIEELLGRKKQ
GADGEERSSYAHTPHYVYDRKPGYYLLIGDHKLNRVFVQPTKFSDIGPNKIRTVHAQFSA
PDSPGLYTFQAYVKSDSYVATDVQASMQLRVEPPEDENDREDDISEPDEDTLAGQMAAMR
GQPTRRKKSQDDDDTSETESSEDDDSDTDSD--
>Lcr
QSYFFALTILLCFLLPFTYSTLSERSAARVPYPCVGWNQKSDEVKKSKAAKGLLSFRYIL
LALGWVAFAVVVQKASTIEGESVAFDPFKILGVSTSATEKEIKKHYRKMSLKFHPDKLVL
AVNQTKEEADNIFVELTKAYKSLTDEVSRHNFEMFGHPDGKQEFSQGIALPSWVIESHNI
WWVMGAYALVLGVMLPFLVGRWWYSTRALTKDGVLNTTAATFFLSLKEETTFPLLLDILA
AADEFATDPKLLKLRKKDEYARITSLVRESPDGKEGWEGYAGWQTPQKRARVLIAAHMLR
IPIKDSVLLEEKLATVTIALPLCAGLTSIALSHNWLSSLISILHLQQFLLQAVHSSSSPL
LQLPHVTDDIVKAARAIGVENITQFGKLEAGQVEKLLVGWPEKKKRDVFEVAKNWPVTSV
IDAKFKVVGEKIVTPGAIVSFTIKLRLTPPGQVAPVTKVTVQENEGEESSIEELIGRRKA
GEDGEEPTPFAHAPQFPKNRKPTWSIFIGDHKLNRVFVAPQKFTDMGSKQVRTIRMSFQA
PPGPGLYTFQVYAMSDAFVGTDAQKDMRMQVEPPSNGEEEEDDISEPDEDTIAGQMALMK
GQSVRRAPREEEEYTSGTEESESESETSDSDSD
>Mgl
QPVSARLVCLYLIL--------TSAAAVQGW--LDQRGHKVGVVKHMMKVYTLM--RGAI
LVCGWAVVVYLFRRVAAKNSELNLYDPFAILGIAASATEREIRRRYRRLSLEFHPDKVGS
VSNKTKEQIESHYIEITKAYKALTDEVTRKNYEEYGHPDGRQEMSMGIALPTWIVDSKHN
VPVLLMYGLVFGVGLPLLVARWWYGTRSRTKDGVLNATALSFFLKLKPDVSANGILLMMA
QSEELSRLVGRLSASDMPAYEQLEKKTIDAYRELRGS--DLVVPVNVRRALVLFTAYMYR
IESGNLHIETIKYDIGYYAEKLLRSLMAMSTAHSRLNQTNVIRDMLAHVVQAVPLRVSEL
LQLPHMTLHLAKKIEPVAKLGLQGLWKVPEAERHALLVGMSEEQYRTCIRAVGEWPRIEL
VDAYYTVIGEERVSAGSLMHLVLKLRLLSMKRDIL------KHDDNVRSGLTETETISEA
-NAGREPMGYVHAPYFKEERSPGWFMQMGDPKSDHLIMSPTRFGELGVSQLRVVTAPIVA
PPEPGIYTFQVEINSDSYLGSKAVKVMKLNVSEAVPNEDEEDEISDPEEDTIAGQMALMR
GERVKRSNVVDDDDEEEEDDNDDDDDNDDDDSD
>Min
QSYFFLLTVMLLLLIPLTWTTIAEAAAKRVPYPCEGWNKKSPELQRTSAINALMSIKHVM
LAAGWVAFAVVVQKATTVQAESAAFDPFKILGVAIGSSEKVIKKHYRKMSLKYHPDKVGL
LVNQTKEEVDNIFVELTKAYKALTDEVSRHNWEMFGHPDGKQEFSQGIALPSWVVDSKSR
WYVMAAYALVLGGMLPYFVGRWWYGTRKLTKDNVLNSTAVTFFRSLKEGTTFPVLVDILA
AADEFAVDPELVGGRKKDEYARLTSTIREGVDGKSGWGGYGTWSTAQKRARVFIAAHLLR
VPIKSPALVKEKHRIVTLALPLCNGLSSIVLAHNWLSTYIAVQHLQQFLLQAVHPSSSPL
LQLPNLTPEIAEEANKASAETITDFARLNVGQVEKLLPGFTDQNKKEVFEVAKHWPVVSF
VDAKFKVVGETIVTPGAIISFTVKLRITPPGQFMPVTSVTVQEEEGEEESIDELIGRRKA
GEDGDEPTPLAHAPYYPKNRKPTWSLFIGDHKLNRIFVAPHKFTDMGPHSVRTIRMSFQA
PPGPGLYTFQVYVMSDSFVGTDAQKDMKMKVDQAADDEDEEDDISEPDEDTIAGQMALMK
GQSVKRAARD-EEDTSGTDDDDDDDDTTDSDSD
>Mld
NSYFFLLTVMLLLLIPLTWITIAEAAAKRVPYPCEGWNKKSVELQRSSAINALISIKHVM
LAAGWVAFAVVVQKATTVKAESVAFDPFKILGVAMGSSEKVIKKHYRKMSLKYHPDKVGL
LVNQTKEEVDNIFVELTKAYKALTDQVSRHNWEMFGHPDGKQEFSQGIALPSWVVDSKSR
WYVMAAYALVLGGLLPYSVGQWWYGTRKLTKDNVLNSTAVTFFRALKEETSFPVLVDILA
AADEFAVDPELVSGRKKDEYARLTSTIREGVDGKSGWEGYGMWSTAQKRARVFIAAHLLR
VPIKSPALIKEKHRIVTLALPLCNGLSSIVLAHNWLSTYIAVQHLQQFLLQAVHPSSSPL
LQLPNLTPEIAQEANKVGAHTITDFGRLNAGQVEKLLPGIPEQHKKEVFEVAKHWPVVSF
VDAKFKVVGETIVTPGAIISFTVKLRITPPGQFMPITSVTVQEEEGEEESIDELIGRRKA
GEDGDEPTPLAHAPHYPKNRKPTWSVFIGDHKLNRIFVAPHKFTDMGPHRVRTIRVSFQA
PPGPGLYTFQVYAMSDSFVGTDAQKDMKMKVDEAADDEDEEDDISEPDEDTIAGQMALMK
GQSVKRAARDEDEDTSGTDDDEDDDDTSDSDSD
>Mlp
QSGFFVFTFLLLILIPWTISTLQTSRKKVAKAPCAGWNFKDEQVRKAKSAAPAVNLNHVA
LALGWALLGYVGYRASFVEASAGTYDPFSILGISTGLSDKQIKRHYKRLSLKFHPDKLKL
TGNQTMEEVNAHFVNITKAYKSLTDETIRKNYETYGHPDGKQDSSMGIALPKWIVESQNN
VYVIGVYGLVFGLLLPWFVGKWWHGSRKFTKDQVLNESAALYFTNLTEETQFSHAIEVLS
ASVELKLHQRNVKLYESKNFQRLEDQVKTALFNLTGEDGKLYGEKYVRRTAVMLYAHMLR
VPITDAGLLKVKHTAVNYARHLTTGMQSIVLGYNWLSTFLVITTIQQRLIQAVHPALSPL
LQLPYVSTKLAEKAKENSITSPEQYFVLPEEEKRKLFPDIQGVEQKRLAAVSEKWPKLEL
ISSEFKVVGEKIVTPGCVIQFTIKVRISPPKAAPNKKPEEPQDLKGEEMEIDELLGRKKA
GADGEEPSPLAHAPHYTKELDLPYYLLVGDHKLNRVFVQPIKFSDVGYTKVRTLRTSFQA
PQGPGLYTFQAYIKSDSYIGTDVQASMQLRVEPPEENDGAEDDISEPDEDTLAGQMAAMR
GQPTKKKRDGDSDDTSGTESSEESSSDSDSDSD
>Msd
-SYFFLLTVMLLLLIPLTWITIAEAAAKRVPYPCEGWNKKSVELQRSSAINALISIKHVM
LAAGWVAFAVVVQKATTVKAESVAFDPFKILGVAMGSSEKVIKKHYRKMSLKYHPDKVGL
LVNQTKEEVDNIFVELTKAYKALTDQVSRHNWEMFGHPDGKQEFSQGIALPSWVVDSKSR
WYVMAAYALVLGGLLPYSVGQWWYGTRKLTKDNVLNSTAVTFFRALKEETSFPVLVDILA
AADEFAVDPELVSGRKKDEYARLTSTIREGVDGKSGWEGYGMWSTAQKRARVFIAAHLLR
VPIKSPALIKEKHRIVTLALPLCNGLSSIVLAHNWLSTYIAVQHLQQFLLQAVHPSSSPL
LQLPNLTPEIAQEANKVGAHTITDFGRLNAGQVEKLLPGIPEQHKKEVFEVAKHWPVVSF
VDAKFKVVGETIVTPGAIISFTVKLRITPPGQFMPITSVTVQEEEGEEESIDELIGRRKA
GEDGDEPTPLAHAPHYPKNRKPTWSVFIGDHKLNRIFVAPHKFTDMGPHRVRTIRVSFQA
PPGPGLYTFQVYAMSDSFVGTDAQKDMKMKVDEAADDEDEEDDISEPDEDTIAGQMALMK
GQSVKRAARDEDEDTSGTDDDEDDDDTSDSDSD
>Pan
QFLTFVLTFLLLVLVPLTYSLLAPSRSHRSAGSWDARGQKIDLIRSSKKLNPQISPRAVF
VFAGWGVVAYLFQTITATNSSHAVYDPFNILGIAASATEKEIKKHYKRLSVKFHPDKLVL
ADNQTKEEAESHYIELTKAYKALTDETIRKNFELYGHPDGKQEMSMGIALPRWVIESQNN
VYVLGIYAILFGIGLPFLVARWWYGSRSKTKDGIVNSTAQTYFQHLRDDTDASRVFALLA
ISDEFSDKLDKLGASHRATLAKLEAEARKRLDAYGPQ--HLIKNASIRKALVLLYAHTLR
IDSGDKRIEQEKLRYAAKAVQLLNGLMAISLAHNWLETTLLLMQITQCMVQAVPLSAAEL
LQLPHMTPELVAKSNSLAKLGVQGFWKIPDAERKAVLTGVSAQQYDQMVAVTSAWPRIEL
VDAFFKVSGERLVTTGAIVQFVVKLRLLPPKKDLLDSSVRPDDEEASDKK-------TAT
GDDGKQPIGFARAPYFWDERKPSWWVMIGDQKLDRVIVQPTKVSDVGADQVRTYSVQFQA
PPQAGLYTFQAILKSDSFLGSDASRMVKLRVEDASEADDHEDDISEPEEDSLAGQMALMK
GQKVKPSSRVESDDESATDDDQDDDDDDDSDSD
>Pst
QSNFFVFTFLLLILIPWTISSLSKLSSTTAKPPCSGWNSKDEQVKKAKQKASAVNFNHVC
LAVGWALLGYVAYRASFVKASSGTYDPFTILGLNPGSDEKSIKRHFKRLSLKFHPDKLKL
AVNQTLEEVNEHFVNLTKAYKALTDETIRENYEMYGHPDGKRETAMGIALPKWIVETRNH
GYVVGLYGLVFGLMLPYLVGKWWHGSRKYTKDQVLNESASRYFLNLTEETKFANAIEVLC
SSLEFKAESKHIRVFESQAYKKLEDQVTTTLFNSTGGEGNLYNEKFVKRTAILIYAHLFR
IPISDVAILKAKHDVINYSRHLTNGMQSITLGYNWLSTYLVIVKLQQHLVQAIHPVLSPL
IQLPHISIKTADKAKSNQIKDPEAFASLSEQQKDTLFPELVGQDKKHVTSVSEFWPKLEL
VSSEFKVVGEKIVTPGCVIHFTMKVRIKNAKSSTSEKSGDVQDLKGEEMEIDELLGRKKA
GADGEEKCPVVHAPHVTKDTKPSYYWLVGDHKLNRIFVQPTKISEIGYSKVRVLKTTFQA
PHSPGLYTFQAYISSDSYVNTDVQASMQLRVEDKENGNDEDDDISEPDEDTLAGQMAAMR
GKPTKKSGDGDSDDTSGTESSNDSSSDSDSDSD
>Rgr
QSYFFLLTVLLLVLLPFTYATLAERAAARVKAPCQAWNRKTPEARRAGGAKGAVGVRHFL
LAVGWVALAVVVQRALLIEGEGASFDPFTILGVSAGATEKQIKKHYRKLSLKLHPDKLTL
PRTRPRRRRASSLLSFLRAFQALTDDVSRRNYELYGHPDGKQEFSSGIALPAWIVESKNS
PFVIGAYALLLGVVLPVLVGRWWYGTRKLTKDGVLNSTASKYFHALKEESTFPQLVDVLA
SSDEFAVNPKLVKLRKSDEYARLVSTVREGVDGQAGWDGYATWTPAKKRARVMIAAYLLR
LPIKDANLLKEKYLTASIALPLCSGLASIALAHNWLSTYISILHLQQFLLQAVHPSSSPL
LQLPHVTPELAAAAKKQGVETVKQFGELDRAQVDKILNGLPEGDKKDAHDVARSWPIVDV
VGAKFEVAGEKVVTPGAIVSFELKLRLAPPGTKTPVVSIT-TADEGGEQSVDELIGRRSK
KEDGVVPTPIAHAPHFPKNRKPAWHIFVGDHKLNRVFVAPYRFTDMGASATRTVRMSFQA
PPGPGLYTFQVYVASDSFVGTGAQKDMRMKVEQPKDDEGEDDDISEPDEDSLAGQMALMK
GLPVKRRDDSDGEDGSGADDDEDSETSDDSDSD
>Sro
QSYFFALTVLLLILIPFTYSTLVDRKLSKAPAPCVGWNKKSDEVRKGRA------YRHLL
LMLGWAAFALVVQKASRIEGEAAQFDPFTILGVSSVG---------HGTSLHSHPDKLVL
APNQTKEEADNHFVELTKAYKALTDEVSRTNYEMYGHPDGKQEFSQGIALPAWVVESQNT
WWVMGVYALVLGVALPFLVGRWWYGTRKLTKDGVLNSTASKYFHALKEETTFPQLLDILA
SSDEFATDPQLLKLRKSDEYARLNSTVREGPDGKMGWEGYATWTPAKKRARVFIAAHMLR
LPVKDSNLLREKHLTASIALPLCSGLASIALAHNWLSTYISIVHLQQFLLQAVHPTSSQL
LQLPHVSPELVAQAQKQGVATVKEFGRLPVGDVAKLLDGYSEGDKREVVEIAKHWPVVDF
VDAKFQVTGEKVVTPGAVVSFSLKLRLTPPGKTKPILDITQKTEEGEEQSIAELIGRRNE
KEDGVIPTPLAHAPHFLKNRKPTWYIFVGDHKLNRVFVAPHKFTDMGDSAIRTVRMSFQA
PPGPGLYTFQVYVMSDSFVGTDAQKDMRMKVEAVKEEEEVEDDISEPDEDTIAGQMAMMK
GQPVRRSGQGGEEGESGEEDSDSDSDSSDDDSD
>Uvf
QSNFFVFTFLLLILIPWTISSFSKLSSKAAKPPCAEWNLKDEQVRKVKQKAPKINTNHVF
LALGWAVLSFVAYRASFVKASSGTYDPFAILGINPGLDEKSIKRHFKRLSLKFHPDKLKL
KENQTLEEVNEHFVNITKAYKALTDETIRENYELYGHPDGKRESSMGIAIPKWVVETKNH
GYVVGLYGIIFGLMLPYLVGKWWHGSRKYTKDQVLTESASRYFLNLSEETKFADAIEVLC
SSLEFKVETKNIRIFESKNFKKLEDQVTTALFNSTSQEGTLYNEKFVKRTAVLIYAHLFR
IPISDVDVLKVKHEVINYARHLTNAMLSITLGYNWLSTYLVVTTLQQHLVQALHPALSPF
LQLPHISPKTAEKAKDDLIRCPQQFVTLSEQQKESLFPELKGNDKKQVLSVAEHWPKLEL
VSSEFKVVGEKIVTPGCVIQFTMKIRIKNPKSS--KELGEQQGLKGEEMEIDELLGRKKA
GADGEEPSPLVYAPHVVKDTKPNYYWLVGDHKLNKIFVQPIKFTDVGYKKTRVLKTSFQA
PHNPGLYTFQAYVKSDSYVDTDVQASMQLRVEPKEQGDDMEDDISEPDEDTLAGQMAAMR
GKPIKSKNDQESDDTSGTELSEDSSSDSDSDSD
