# Supplementary material for: Convergence Analysis of Rust Fungi and Anther Smuts Reveals Their Common Molecular Adaptation to a Phytoparasitic Lifestyle
Source: Front Genet. 2022 Apr 8;13:863617. doi: 10.3389/fgene.2022.863617 (PMC9023891; doi:10.3389/fgene.2022.863617)
Supplement: Supplementary file 4 [file DataSheet1.ZIP › Supplementary file 1/conv_cal/OG0002924.fasta]

>Ain
MFEVPLEEGLSDHRDACRKMLRADERRLIVNIDEVRSFNREFATGLLDEPNDFLPAFDAA
LRSLVELLRKDDISQKQFYIGLRGSFGDHHVNPRTLRSVHLGKMVSLEGIVTRCSLVRPK
IIKSVHYAEKTSTFYSRDYRDATMLGNLPPSSTAYPTQDPDGNPLTTEFGYSIFRDHQMI
SIQEMPERAPPGQLPRSIDVVMDDDLVDRCKPGDRIQLVGMFRSLGVGQSSTSTFKTLML
GNNISLLSSKAGGGIAAAHITDTDIRNINKIGKKKNVFSLLSQSLAPSIYGHDYIKKAVL
LLLLGGEEKNLANGTHIRGDINILMVGDPSTAKSQMLRFVLNTAPLAIATTGRGSSGVGL
TAAVTSDKETGERRLEAGAMVLADRGVVCIDEFDKMSDVDRVAIHEVMEQQTVTIAKAGI
HTSLNARCSVIAAANPIYGQYDVHKDPHRNIALPDSLLSRFDLLFVVTDDVDEQRDRMIS
EHVLRMHRYLQPGLDEGQPARDNLDQALDMGAPSADGAAMLGDTSPYEKYNALLHAGITA
GNESNKKKEVLSIAFVKKYIQYAKQRIHPVMTKGAAEWIVNVYANLRNDELAGNQRKTSP
LTARTLETLIRLATAHAKSRLSSKVDERDAEVAEEILRFALFKEVIRTGKGNKKRRTERG
SKDSGDSDEEAGESEED-PATGAYQTRGLGRATAGAFELVMDEDDEEDAEAMRDIEGSGS
SAAIISSDRIDAFRARLADAMQLAEEESMQLDGLLPILNQGLQARLYDINEARAALEAMN
EASEVMFSQDV
>Aps
MFDFPLDDRKPNHRELVRKMLEKGERRLIVNLDDLRDYNRQHCDSLLKSPVEYLAAFELA
LREMVVSLGADFQSNKRYYIGLRGSFGDHHVNPRTLRSHMLGKVVSLEGIVTRCSLVRPK
VVKSVHFCQKNNQFYEREYRDQLSSGTGPTSTTYIICTPCIQRKTQTVSHLRQSLDYQLI
WIRRCPSVLRPDSFPESWTMIITANRVIECTP-----LLSMYRSRN----LHCSCLTLIV
ANNVVLLSSKAGGGIAQAQLTDIDLRNIKKVAKKRGVMKLLAESLAPSIFGHEYIKKAVL
LLLLGGIEKNLPNGTHIRGDINILMVGDPSTAKSQMLRFVLNTAPLAIATTGRGSSGVGL
TAAVTTDKETGERRLEAGAMVLADRGVVCIDEFDKMSDVDRVAIHEVMEQQTVTIAKAGI
HTSLNARCSVIAAANPIYGQYDVHKDPHRNIALPDSLLSRFDLLFIVTDDTDEQRDRLIS
EHVLRMHRYLQPGVEEGTPPIDTLEQNLSVGVGISADHGAAKESIVFEKFNPLLHAGITE
TEDESRRKELLSIAFVKKYIQYAKNSCKPTLSQEAAEYIVNVYSSLRNDDLHSNQKRTSP
LTARTLETLIRLATAHAKARLSPTVSVTDAHGAEAILRFALFKEVLKVSKSVKRRKLDKA
NKG-VDEDDEDEDEGSQPTSPSRYLTRSRGQSLSQPQQDKMDVDELESSALESQMTSRLT
P----SPER---------------------------------------------------
-----------
>Cqf
MFNRPLDDRKPSYRELVRKMLSKGERRLIVNVDDLRDYNRDYCDLLLKDPIQYLTAFELA
LTELVQSM-EENRTSQKFYIGLRGSFGDHLVNPRTLRSHMIGKIISLEGIVTRCSLVRPK
VIKSAHYCPTTNQFYTREYRDQLSSGTGTTSNSLYPQEDPDGNPLETEYGLSTYMDHQTI
AIQEMPERAPAGQLPRSVEVVMDDDLVDQCKPGDRVQIVGMYRSLGGAGGGSATFKTLIV
TNNVVLLSSKAGGGIAQAQLTEMDLRNIKKVAKRRGVIKLLAESLAPSIFGHEHIKKAVL
LLLLGGMEKNLANGTHIRGDINMLMVGDPSTAKSQMLRFVLNTAPLAIATTGRGSSGVGL
TAAVTTDKETGERRLEAGAMVLADRGVVCIDEFDKMSDVDRVAIHEVMEQQTVTIAKAGI
HTSLNARCSVIAAANPIYGQYDVHKDPHRNIALPDSLLSRFDLLFIVTDDTDEQRDRLIS
EHVLRMHRYLQPGVEEGMPAVDSLEQSLSVGVGGVNDHVAVKETVVFEKFNPLLHAGVTG
DDQ--RRKEVLSIAFVKKFIQYAKNTCKPSLTKDAADYIVNAYSSLRNVDLQSNQKRTSP
LTARTLETLIRLATAHAKARLSNTISVADAEGAEAILRFALFKEVLKTARATKRRKIDKT
KSSDEEEEEDAEGSEEEPQATSRHGTRSHTQSLSQLRQSTMNLDTDVTGNDESQGTSNLA
STGATSTERVKLFKRRMGETFMKTDDEMITLSTLLSLVNSGMTETLFASAEAQAILAVMH
DENSIMFSEDM
>Cla
MATKP---PAPTY-------------------------------SLLKEPSGYLPAFDAA
LKDLVVAVHFQVNADSQFYVGLRGSFGDHTVNPRTLRASMIGKMISIEGIVTRCGITRPK
VTRSVHFCPETNNFHSRMYTDALSSGAGPASSSVFPKQDAEGHALEMEFGLSTYRDHQRV
SIQEMPERAPAGQLPRSIDVHLDDDLVDRVKPGDRVQMVGIYRTKG--NTNSATFSTTLI
ANHIVLLSSKAGNGIAQVVITDHDIRNISKVSKKKNVFNLLSQSLAPSIYGHDYIKKAIL
LLLLGGLEKNLDNGTHIRGDINILMVGDPSTAKSQMLRFVLNTAPLAIATTGRGSSGVGL
TAAVTTDKETGERRLEAGAMVLADRGVVCIDEFDKMSDVDRVAIHEVMEQQTVTIAKAGI
HTSLNARCSVVAAANPIYGQYDVHKDPHRNIALPDSLLSRFDLLFVVTDDVNEQRDRMIS
EHVLRMHRYTQPGVEEGTPAVDNLEQNLSVGGEV-DDSAIKQETQVFEKYNPLLHGGVTA
TSGINKKKEVLSIAFVKKYIQYAKNRSAPTLTSGAAEHIVNVYAGLRNDDLASNQKRTSP
LTARTLETLIRLSTAHAKARLSKTVDAIDAEMAEEILRFALFKEVVKSSKASKRRKLNKG
SPGEESSDEDEEVEGEEVSSKKRYPARSEG---RSSIDMAIDEDEEEAAETAAALLRDPT
PAAAPPLHRATLFRQRVSAAFAFANDEEMTRDALLPEINMGLPTDLFGTTEADTLLSEMN
EANLLMYAGDV
>Cmi
MADLPLDD-----NAAIKRMLRQGERRLIINLDNLRDYKRDLADGILKHPLDYLPAFDHA
LKEVVVSVQDGNLADTAFYVGLRGSFGDHHVNPRTLRAAMLGKMISIEGIVTRCSLVRPK
IVKTIHWCPNTKLFHSRQYTDALASSSTTTSSATYPKEDSEGNPLETEFGLSTYMDHQKL
TIQEMPERAPAGQLPRSVEIVMDDDLVDKCKPGDRVQIVGIYRSVGQSNTGSASFKTLIT
SNNIVLLSSKAGAGIAQAVITDNDIRNINKISKRKNVFNLLSQSLAPSIYGHDYIKQAIL
LLLLGGMEKNLQNGTHIRGDINILMVGDPSTAKSQMLRFVLNTAPLAIATTGRGSSGVGL
TAAVTTDKETGERRLEAGAMVLADRGVVCIDEFDKMSDVDRVAIHEVMEQQTVTIAKAGI
HTSLNARCSVVAAANPIYGQYDVHKDPHRNIALPDSLLSRFDLLFVVTDDVDEQRDRMIS
EHVLRMHRYLQPGVEEGTPAVDVLEQNLTVGADAAETSAARQQTEMFEKYNPLLHGGVTT
TSGANKRKEVLSIAFIKKYIQYAKNRCKPTLTKNAADYIVSVYTSLRNDDLASNQKRTSP
LTARTLETLIRLSTAHAKARLSTSVDERDAIAAEEILRFALFKEVYRAKRKSKKRRLNGA
ARGSEDEEEETDEEEEAASAPGRRGTSARTSPSRPTQDADMDDETQEEPAGPA---PAAT
PGGPIDPARANLFKTRLATAMRFAEEEAFSRDALLPEINEGLPLELFGVREADSILQEMQ
ERNEIFFSDDI
>Eyn
-----LDDSAVNYRDAIKRMLRLEERRLVINVDDLRDYKRELCDGLLKDPLNYLPAFDHA
LKEVVMSVHHTNVESTIYYIALRGSFGDHHVNPRTLRAAMLGKMTCIEGIVTRCNLVRPK
IVKTVHFCPATKLFHSRQYTDALASSSGQTSSATYPKEDGEGNPLETEYGLSTYMDHQKI
MIQEMPERAPAGQLPRSVEIVLDDDLVDRCKPGDRVQVVGVYRSIGNAGTGSASFKTLIT
ANHIVLLSSKAGAGIAQAVITDSDIRNINKISKKKNVFNLLSQSLAPSIYGHDHIKQAIL
LLLLGGTEKNLANGTHIRGDINILMVGDPSTAKSQMLRFVLNTAPLAIATTGRGSSGVGL
TAAVTSDKETGERRLEAGAMVLADRGVVCIDEFDKMSDVDRVAIHEVMEQQTVTIAKAGI
HTSLNARCSVVAAANPIYGQYDVHKDPHRNIALPDSLLSRFDLLFVVTDDVDEKRDRMIS
EHVLRMHRYLQPGLEEGTPALDVMEQNLSVGADTTEESVSRLETAVFEKYNALLHGGVTT
TTGANKKKEVLSIAFIKKYIQYAKNRCKPALTKAAADYIVAVYTSLRNDDLASNQKRTSP
LTARTLETLIRLSTAHAKARLSSTVSEDDAIAAEEILRFALFKEVIRAKSKSKKRRLNRA
RGGSQTDEEEAGENEAAAKDSSRYPSRSQASKGRASVDTMMEEDTQEEEMQLNGAATSGP
EQVVLRPERAELFRTRLALALRFAEDEAFSKEDLLPEINKGLPVELFGSAEAELVLLDMQ
EKNQVFYSEGI
>Gan
--------MSIDYKQAVTKMLRAKERRLIVNLDDLRDYDRAFCDGLLREPSGWQGAADKA
LNAVVKSVHVGMEKGALYYVGFRGSFGENHATPRTLRADKLGKMVCLEGIVTRCNLVRPK
MQSSIHFCPTTKVFHNRLYTDRLSSAAAPVTSSTYPMTDGDGNPLEIEHGLSAFMDQQMI
MIQEMPERAPAGQLPRSVEVVLEDDLVDQCKPGDRLQIVGVYRSLGSNGTASATFKTLIM
ANHLVLLSAKAGGGISQSVLTDTDIRGISKISKKKNVFELLSQSLAPSIYGHDYIKKAIL
LLLLGGMEKNLANGTHIRGDINILMVGDPSTAKSQMLRFVLNTAPLAIATTGRGSSGVGL
TAAVTTDKETGERRLEAGAMVLADRGVVCIDEFDKMSEIDRVAIHEVMEQQTVTIAKAGI
HTSLNARCSVVAAANPIYGQYDVHKDPHKNIALPDSLLSRFDLLFVVTDDVDEQRDRFIS
EHVLRMHRYVQPGLEQGAPALDTLEQNLSVGADTPSEG-GAIETPVFEKYNPLLHGGVTT
TSGANKRKEVLSIGFVKKYIQHAKNSVKPQLTQAAAEWIVQVYASLRNDDLASNQKRTSP
LTARTLETLIRLSTAHAKARLSPTVDEKDAHAAEEILRFALFKEVVKAAAKPKRRKLNGT
PNGSDDEEE---------AAGRRNPERRAAAPSTPAREDGMEVDEDETQESQSQVQGSSK
ASADGSYCRHDLLKSRVSAALRFREEDQVTRELLLPEINFGLPLDIFGPDEADEILGQLH
DEDVIMYTDGV
>Hvs
MFDAPLDDRKPSYKELVQKMLANRERRLIVNVDDLRDYRRDYCDALLKKPLDYLSAFDMA
LAEMVASFG-VTHPPHKYYIGLRGSFGDHNVNPRTLRSHMLGKCISLEGIVTRCSLVRPK
VLKSVHYCPTTGQFLEREYRDQLSLGTGPTSTTLYPKEDADGNPLETEFGLSTYMDHQSI
SIQEMPERAPAGQLPRSVEVVMDDDLVDHCKPGDRVQIVGIYRSLGGAGGGSATFKTLIV
ANNVVLLSSKVGGGIAQEPLTEGDLRNIKAIARKNNIIKLLSESLAPSIYGHDHIKKAVL
LLLLGGMEKNLDNGTHIRGDINILMVGDPSTAKSQMLRFVLNTAPLAIATTGRGSSGVGL
TAAVTTDKETGERRLEAGAMVLADRGVVCIDEFDKMSDVDRVAIHEVMEQQTVTIAKAGI
HTSLNARCSVIAAANPIYGQYDVHKDPHRNIALPDSLLSRFDLLFVVTDDSDEQRDRRIS
EHVLRMHRYLQPGVEEGTPAKDNLEQSLSVGLAIEFNNTSDCTTTPYEKFNPLLHAGITQ
NDDDIEEEEVLSIPFVKKYIQYARNNCHPLLTKPAADYIGNSYSSLRNDDLQSNQKRTAP
LTARTLETLIRIATAHAKARLSSTVSVKDAKGAEAILRFALYKEVVKISKSTKKRKTNKG
TGPDGDDDNDDDDDDEDAVSSGRYPTRSGSRSTQPDLESQMDIDSTSQQLRESQIN----
SISSANTTTIALFKTRLAEVFRLTNEDIFTRDALLPRINEGMSVSLFSSNEADTILTQMD
EANQVMYSNGS
>Lcr
MAELPLDDMSMDYKQAIQKMVQVDERRLIVNLDDLRDYDREFCDGLLKEPSAWQPAADQA
LKDCAVNTGSEGLREETFYVGFRGSFGENHATPRTLRADKLGKMVCLEGIVTRCNLVRPK
MQQSIHFCQTTKVFHTRLYTDRLSAAAAPVSSSTYPTQDPDGNPLEIEHGLSSFMDQQMI
MIQEMPERAPAGQLPRSVEVVLEDDLVDRCKPGDRLQIVGTYRSLGGGSAGSATFKTLIM
ANHLVLLSAKNGGGIAQSALTDDDIRNVNKIRKKKNVFELLAQSLAPSIYGHDHIKKAIL
LLLLGGMEKNLANGTHIRGDINILMVGDPSTAKSQMLRFVLNTAPLAIATTGRGSSGVGL
TAAVTTDKETGERRLEAGAMVLADRGVVCIDEFDKMSEVDRVAIHEVMEQQTVTIAKAGI
HTSLNARCSVVAAANPIYGQYDVHKDPHKNIALPDSLLSRFDLLFVVTDDVDEQRDRFIS
EHVLRMHRYTQPGLEKGAPALDSLEQNLSVGGEA--RTEAAQSAPIFEKFNPLLHGGVTT
TTGANKRKEVLSIAFVKKYIQHAKNTIHPVLTKEAQEWIVQVYSSLRNDDLASNQKRTSP
LTARTLETLIRLSTAHAKARLSATVDEDDAIAAEEILRFALFKEVVKPVSKSKRRKLAQG
DS--SSGEESSEDEDDEEQ-GRKPPARRTTSPAAQAQAMAVDEDEDETQETQSQEAAEAS
APEGVDAARMALFRTRFAAVRKFKHRDEVALTELLPALNEGLPLDVFSNAQATELFEALA
EEGIVMLEGGV
>Mgl
MIDIPLDDGVTDYRSAIRRMLAADERRLIVNIDDLRTYNRAYSHGLLDEPNGYLPPFEHA
LQVLVEQLHKDDIQGKLYHIGLRGSFGDNHISTRMLRSVHLGKMMSLEGIVTRCSLVRPK
IVKSVHYCDATSRFHMREYRDATMYGSGPPTTSTYPTTDESGNRLTTEFGLSTYRDHQMI
SIQEMPERAPPGQLPRSVDVVMDDDLVDQVKPGDRIQLVGMYKSLGVGQSNTSTFRTLMI
GNYVYVLSNKAGGGISQLPLTDLDIRHINKIARRDEVFDLLAQSLAPSIFGHEYLKKAVL
LMLLGGQEKNLANGTHIRGDINILMVGDPSTAKSQMLRFVLNTAPLAIATTGRGSSGVGL
TAAVTTDRETGERRLEAGAMVLADRGVVCIDEFDKMSDVDRVAIHEVMEQQTVTIAKAGI
HTTLNARCSVIAAANPIYGQYDVHKEPGRNIALPDSLLSRFDLLFVITDDIDEKRDRLIS
EHVLRMHRYVQPGQPAGVPAKDNLDQVLEVGDSGERHQREPDDELPFEKYNPLLHMGLQ-
---GDRRQQVLSIAFVKKYLQYAKSRIAPVLTPSAAAWISNVYANLRNDEQSGNVRRTAP
LTARTLETLIRLATAYAKARLSQSIEEQDAEAAEAILRYALFKEVMHSRTTSKRRKTKRD
QSE-DDDDEDSDDMDQDEQSQNVYGTRAS-RAAAAAV-------TTETSAATSTVSSRAV
PKPSRNEAAWKSFRARAANALSFAEDEFVDLATLLHAVNAAGP--PISEEDARVALEAMS
EENQVMLAEGA
>Min
MADLPLDDMTIDYRQAIIKMTQKNERRLIVNLDDLRDYDRDFCNGLLNEPAAWQPAADQA
LKDCAINAGSASLRSETFYVGFSGSFGDNHATPRTLRADKLGRMVCLEGIVTRCNLVRPK
MQQSVHFCQATKVFHSRVYVDRLSAAAAPISATTYPSSDNEGNALEIEHGLSSFMDQQMI
MVQEMPERAPAGQLPRSVEIVLEDDLVDRCKPGDRLQIVGTYRSLGGGAQGSATFKTLII
ANHLVLLSAKAGAGIAQTIITDTDVRNINKISQKKNVFDLLSQSLAPSIYGSDYIKKAIL
LLLLGGMEKNLVNGTHIRGDINILMVGDPSTAKSQMLRFVLNTAPLAIATTGRGSSGVGL
TAAVTTDKETGERRLEAGAMVLADRGVVCIDEFDKMSEVDRVAIHEVMEQQTVTIAKAGI
HTSLNARCSVVAAANPIYGQYDVHKDPHKNIALPDSLLSRFDLLFVVTDDVDEQRDRLIS
EHVLRMHQYMQPGLEEGAPALDSLEQNLNVGAGAPTNAEHVQDTPVFEKFNRLLHGGVTT
TMGSKKRKEVLTMAFVKKYIQHAKNNIRPTLTKGAQDWIVRVYTDLRNDDLASNQKRTSP
LTARTLETLIRLSTAHAKARLSATVDQTDAIAAEEILRFALFKEVVKAQSKSKRRKLNRG
SGDESSGEEEDEEEEEEGRGARRQPTRRASSPRATSVDAQMEDDDEETQQSFSQPGGPVI
EDDGREAARAKLFRTRFAATRKYNGVDEAVLATFLQALNQGLSTDVFS------------
-----------
>Mld
MADTPLDDMTIDYRQAIIKMTQKKERRLIVNLDDLRDYDRDFCNGLLNEPAAWQPAADQA
LKDCAINAGSASLRSETFYVGFSGSFGDNHATPRTLRADKLGRMVCLEGIVTRCNLVRPK
MQQSVHFCPETKVFHSRVYVDRLSAAAAPISATTYPSTDSEGNALEIEHGLSSFMDQQMI
MVQEMPERAPAGQLPRSVEIVLEDDLVDRCKPGDRLQIVGTYRSLGGGAQGSATFKTLII
ANHLVLLSAKAGAGIAQTIITDTDVRNINKISQKKNVFDLLSQSLAPSIYGSDYIKKAIL
LLLLGGMEKNLVNGTHIRGDINILMVGDPSTAKSQMLRFVLNTAPLAIATTGRGSSGVGL
TAAVTTDKETGERRLEAGAMVLADRGVVCIDEFDKMSEVDRVAIHEVMEQQTVTIAKAGI
HTSLNARCSVVAAANPIYGQYDVHKDPHKNIALPDSLLSRFDLLFVVTDDVDEQRDRLIS
EHVLRMHQYMQPGLEEGAPALDSLEQNLSVGAGASTNTEHVQDTPVFEKFNRLLHGGVTT
TTGSKKRKEVLTMAFVKKYIQHAKNNIRPTLTKGAQDWIVRVYTDLRNDDLASNQKRTSP
LTARTLETLIRLSTAHAKARLSATVDQTDAVAAEEILRFALFKEVVKPQSKSKRRKLNRG
SDDESSGEEEDEEEEEEGRGARRQPGRKASSPRATSVDTQMDDDDDDTQQSLSQTGPPVV
EDGGRDAARARLFRTRFAATRKYNGVDEVVLATFLQTLNQGLTIDVFSSGEAHAIMAEMA
NNAPLMVDGGV
>Mlp
MTNRPIEDRKPNYSELVKSMLEKGERRLVVNVDDLRDYNRKFCDLLLKEPIEYLNAFDVA
LNSIVKTLDSPEQNEQKYYIGLRGSFGDHHVNPRTLRSHMIGKIISLEGIVTRCSLVRPK
VIKSVHYCHATNVFHGREYRDQLSSGTGDTSNSLYPQEDADGNTLQTEYGLSTYMDHQTI
AIQEMPERAPAGQLPRSVEVVMDDDLVDRCKPGDRVQIVGMYRSLGGAGGGSATFKTLIV
TNNIVLLSSKAGGGIAQAQLTEMDMRNIKKIAKRRNVIKLLAESLAPSIFGHEHIKKAVL
LFLLGGMEKNLTNGTHIRGDINMLMVGDPSTAKSQMLRFVLNTAPLAIATTGRGSSGVGL
TAAVTTDKETGERRLEAGAMVLADRGVVCIDEFDKMSDVDRVAIHEVMEQQTVTIAKAGI
HTSLNARCSVIAAANPIYGQYDVHKDPHRNIALPDSLLSRFDLLFIVTDDTDEERDRHIS
EHVLRMHRYLQPGVEEGTPAVDSLEQNLSVGVGPSNDHGSVKETVVFEKFNPLLHAGVTG
DDQ--RRKEVLSIAFVKKFIQYAKNTCKPSLSQDAVDYIVNAYSSLRNDDLQSNQKKTSP
LTARTLETLIRLATAHAKARLSNSISVADAEGAEAILRFALFKEVLKSTRASKRRKTNKA
KGDEEDEDADADGSDEEP--TSRHATRARTQSLSQLNQDTMNLDTDVTGGNETQNLSNNI
ADGPITIERFVCLLSSMNYALLCESCHQLYLTTI--------------------SLNFFH
H----------
>Msd
MADTPLDDMTIDYRQAIIKMTQKKERRLIVNLDDLRDYDRDFCNGLLNEPAAWQPAADQA
LKDCAINAGSASLRSETFYVGFSGSFGDNHATPRTLRADKLGRMVCLEGIVTRCNLVRPK
MQQSVHFCPETKVFHSRVYVDRLSAAAAPISATTYPSTDSEGNALEIEHGLSSFMDQQMI
MVQEMPERAPAGQLPRSVEIVLEDDLVDRCKPGDRLQIVGTYRSLGGGAQGSATFKTLII
ANHLVLLSAKAGAGIAQTIITDTDVRNINKISQKKNVFDLLSQSLAPSIYGSDYIKKAIL
LLLLGGMEKNLVNGTHIRGDINILMVGDPSTAKSQMLRFVLNTAPLAIATTGRGSSGVGL
TAAVTTDKETGERRLEAGAMVLADRGVVCIDEFDKMSEVDRVAIHEVMEQQTVTIAKAGI
HTSLNARCSVVAAANPIYGQYDVHKDPHKNIALPDSLLSRFDLLFVVTDDVDEQRDRLIS
EHVLRMHQYMQPGLEEGAPALDSLEQNLSVGAGASTNTEHVQDTPVFEKFNRLLHGGVTT
TTGSKKRKEVLTMAFVKKYIQHAKNNIRPTLTKGAQDWIVRVYTDLRNDDLASNQKRTSP
LTARTLETLIRLSTAHAKARLSATVDQTDAVAAEEILRFALFKEVVKPQSKSKRRKLNRG
SGDESSGEEEDEEEEEEGRGARRQPGRKASSPRATSVDTQMDDDDDDTQQPLSQTGPPVV
EDGGRDAARARLFRTRFAATRKYNGVDEVVLATFLQTLNQGLTIDVFSSGEAHTIMAEMA
NNAPLMVDGGV
>Pan
MLDLPLSD---EYQDAVRRMLRMDARRLIINIDDLRSYNREFATGLLNEPNDFLPAFDAA
LHVSVELAHKDDIKNKQYYIGLRGSFGDHHVNPRTLRSVHLGKMMSLEGIVTRCSLVRPK
ILKSVHYCENTAKFHQREYRDATMYGTLPPSSTVYPTEDESGNRLTTEYGHSQFRDHQMI
SIQEMPERAPPGQLPRSIDVVMDDDMVDRCKPGDRIQLVGMYRSLGVGQSSSSTFRTLMI
GNNINLLSSKAGGGIAQAHITDTDIRNINKIAKRKNVFNLLSQSLAPSIYGHEYIKKAVL
LLLLGGEEKNLPNGTHIRGDINILMVGDPSTAKSQMLRFVLNTAPLAIATTGRGSSGVGL
TAAVTTDKETGERRLEAGAMVLADRGVICIDEFDKMSDVDRVAIHEVMEQQTVTIAKAGI
HTSLNARCSVVAAANPIYGQYDVHKDPHKNIALPDSLLSRFDLLFVVTDDVDEQRDRMIS
EHVLRMHRYLQPGLEEGTPAVDNLDQALDVGAPEADGAAMLGDTSPFEKYNPLLHSGVTG
S--GNDKKEVLSIAFIKKYVQYAKSRIHPVLTKGAAEWIVNVYSNLRNDELSGNQKRTSP
LTARTLETLIRLATAHAKSRLSSKVEERDAEAAEEILRFALFKEVLGGRRANKRRRTGNS
PMDQDDDDDEDAHSSDD-RSNGTYATR---KPKAAMVEEMLD---EEDMEAMRDVEPPPS
APRAVSAQRIEAFKESLSDLLDLAETDAIPLDELLPVMNEGRRTELFDSNEARQVLEQMH
RENSIMFSEDM
>Pst
MFDLPLDDRKPNYRILVRKMVEKNERRLIVNLDDLRDYNREYCDRLLKTPIEHMAAFELA
LTEMVASLAVDVQTHRRYYVGLRGSFGDHHVNPRTLRSHMIGKIVSLEGIVTRCSLVRPK
VIKSVHFCQETNQFYEREYRDQLSSGTGPTSTALYPKEDADGNPLETEFGLSTYMDHQTV
AIQEMPERAPAGQLPRSVEVVMDDDLVDNCKPGDRVQLVGMYRSLGGAGGGSATFKTLIV
ANNVVLLSSKTGGGIAQVQLTELDLRNIKKVAKRRGVIKLLSESLAPSIFGNEEIKKAVL
LLLLGGMEKNLTNGTHIRGDINMLMVGDPSTAKSQILRFVLNTAPLAIATTGRGSSGVGL
TAAVTTDKETGERRLEAGAMVLADRGVVCIDEFDKMSDVDRVAIHEVMEQQTVTIAKAGI
HTSLNARCSVIAAANPIYGQYDVHKDPHRNIALPDSLLSRFDLLFIVTDDSDEHRDRKIS
EHVLRMHRYLQPGVEEGTPAVDVLQQNLSVGIGFSLDPGAAKETTVFEKFNPLLHAGVTE
TDEDRRRKEVLSIEFIKKYIQYAKNNCKPALTQDAANLIVEVYSSLRNDDLQSNQKRTTP
LTARTLETLIRLATAHAKARLSPTVSVADAHGAEAILRFALFKEVMRSRKTNKRRKVDKP
KKEEEDDDETDEETAEEPQPRSKYPSRSKHQSIHQ--FDQMEIDSTTIPVLESQITSNST
SSVELSPERIKLFKQRLAETFMRSEDSMIEINELLTMVNESSSSTIFDETEAIKILMIMH
DANELMYSSGS
>Rgr
MADLPLDDMSMPYKTAVRKMCEAQERRLIINLDDLRDFDREFCDGLLKEPASWLPAADAA
LKATAVNVAAEALQQDTFYVGYKGSFGENHTTPRTLKSEKLGKMVCLEGIVTRCNLVRPK
MQQSVHYCPTTSNFHTRLYTDRLSSAAAPVSSSAYPQTDADNNPLEIEHGLSTFMDHQMI
SIQEMPERAPAGQLPRSVEVVLEDDLVDKCKPGDRLQIVGVYRSLGGGNGGSAHFKTLII
ANHIVLLSAKSGAGIAQMTLSEHDVRDIRKVSKRKDAYELLWKSLAPSIYGSDYIKQAIL
LLLLGGVEKNLPNGTHLRGDINVLMVGDPSTAKSQMLRFVLNTAPLAIATTGRGSSGVGL
TAAVTTDKETGERRLEAGAMVLADRGVVCIDEFDKMSEVDRVAIHEVMEQQTVTIAKAGI
HTSLNARCSVVAAANPIYGQYDVHKDPHKNIALPDSLLSRFDLLFIVTDEADEQRDRQIS
EHVLRMHRYVQPGLEPGAPALDTLEQHLSVGTEQPAANSIEANASPFEKFNPLLHGGVVP
QIVGGKKKEVLTIAFVKKYIQYAKQSIQPVLTPEASEIITKSWTNLRNDDAGPNQKRTSP
MTVRALETLIRLSTAHAKARLSEHVLEEDAIAAEEILRYALYKEVVKASKKAKRRKLNKP
KRGDDDGDESSDDEDEEDRSSRAQPARGTTSPAAFSVQGEQDADDDEEAMREAGGLQAPT
PQEGVDPARFKLFQTRLAAVRKFKDTDELTLDMIIEPLNGGLEIALFGRAEVEELLEVLA
ADAVVTFDSGV
>Sro
--------MSMNYKQSVQKMIQARERRLIINLDDLRDYDREFCDGLLREPASWQPAADAA
LKDTAVNASAESLKKDTFYVGYKGSFGENHATPRTLKSDKLGKMVCLEGIVTRCNLVRPK
MQQSVHYCQTTKNFHTRIYTDRLSAAAAPPSSTTYPQTDADGNPLEIEHGLSTFMDHQMI
AIQEMPERAPAGQLPRSVEVVMEDDLVDKCKPGDRLQIVGAYRSLGGGASGSAHFKTLVI
ANHVVQLSAKSGAGIAQQTISDHDIREIRRISKRKDAYSLLWQSLAPSIYGSDHIKQAIL
LLLLGGVEKNLPNGTHLRGDINILMVGDPSTAKSQMLRFVLNTAPLAIATTGRGSSGVGL
TAAVTTDKETGERRLEAGAMVLADRGVVCIDEFDKMSEVDRVAIHEVMEQQTVTIAKAGI
HTSLNARCSVVAAANPIYGQYDVHKDPHKNIALPDSLLSRFDLLFVVTDEADEQRDRLIS
EHVLRMHRYVQPGLEAGAPAVDTLEQHLSVGTDQPSANSAEINDSPFEKYNPLLHGGVSS
KPSKGSKKEVLTIAFVKKFIQYAKNTVQPVLTPEASEVISKAWTNLRNDDAGPTRKRTSP
MTVRALETLIRLSTAHAKARLSPDVLEVDALAAESILRYALYKEVIKPPKKGKRRKLSKP
KRDEEEEDDSSDEEGDEG-------------------------------IHLGTFF-LES
PTDAFKVSRFKLFQSRLAAVRKFKDQDQFTLESIMEILNMDLPILLFGLGEAEKYLEVMA
NDSVITYDGGV
>Uvf
MFDALLDDRTPNYRQLVRKMIEKGERRLVVNLDDLRNYNREYC-----------------
---------------------LRGSFGDHHVNPRTLRSHMIGKIVSLEGIVTRCSLVRPK
VIKSVHFCQETNQFYEREYRDQLSSGTGPTSTALYPKEDADGNPLETEFGLSTYMDHQTI
AIQEMPERAPAGQLPRSVEVVMDDDLVDNCKPGDRVQLVGMYRSLGGAGGGSATFKTLIV
ANNVVLLSSKAGGGIAQVHLTELDLRNIKKVAKRRGVIKLLAESLAPSIFGHEHIKKAVL
LLLLGGLEKNLTNGTHIRGDINMLMVGDPSTAKSQMLRFVLNTAPLAIATTGRGSSGVGL
TAAVTTDKETGERRLEAGAMVLADRGVVCIDEFDKMSDVDRVAIHEVMEQQTVTIAKAGI
HTSLNARCSVIAAANPIYGQYDVHKDPHRNIALPDSLLSRFDLLFIVTDDSDEHRDRMIS
EHVLRMHRYLQPGVEEGTPAVDVLQQNLSVGIGVSLDPSASKETIVFEKFNPLLHAGVTE
TED--RRKEVLSIEFVKKYIQYAKNNCKPDLTQEAADLIVEVYSSLRNDDLQSNQKKTSP
LTARTLETLIRLATAHAKARLSPTVSVADAQGAEAILRFALFKEVMKTRKANKRRKTGKP
HKEDDEEEETDEDANDEPQPHSRYSTRSQTQTA---------VDQRPFQTEDTHITSNAI
SSTEPSPERMRLFKQRLGQTFMQMDQSMMDIEEILKLVNHEIQTAVFSDDEASKILEIMN
DANELMFASGG
