# Supplementary material for: Convergence Analysis of Rust Fungi and Anther Smuts Reveals Their Common Molecular Adaptation to a Phytoparasitic Lifestyle
Source: Front Genet. 2022 Apr 8;13:863617. doi: 10.3389/fgene.2022.863617 (PMC9023891; doi:10.3389/fgene.2022.863617)
Supplement: Supplementary file 4 [file DataSheet1.ZIP › Supplementary file 1/conv_cal/OG0002926.fasta]

>Ain
LLRDHPELVSSSLSRALSE------SQGSTGAKPDYSGEKIVVAMVGLPARGKSYLSNKL
MRYLRWLEYDVKVFNVGQLRRALAKAKLKESGQKEDHTATFFDPHNPAAFKLRTQMAEEC
LEQLIGWLKRGGNVGIHDATNSSRKRRAAIAQRIAKEPDLKLIFLESLCTDPQVIAANIA
VKVSSGDPDYAGMSPEAAKEDFLKRIKHYEETYESVDHGDEKDLSYCKITDVGRSVVVNE
IHGYLESRIAFYLMNLHLTPRNIFFSRHGESQYNVEGKIGGDSDLSERGWAYAKALPQLV
KDAVGDAPLTVWHSTLKRTGQTASFLPYPKLAWKSLDELDAGVCDAMTYEEIERFYPEDY
ASRDEDKFNYRYRGGESYRDVVVRLEPIIMELERQENILIIGHQAILRALYAYFHALGQD
DLPYIKIPLHTLLELTPAAFGTRERRFKAPIEAVNTHRDKPAPREKISQPSPATSKP
>Aps
SSYANSPSTSPQPTSSGNNHPSFSYSTGTHAERPDYSEAKIVVAMVGLPARGKSYLSNKL
QRYLKWLEFSVRVFNVGQYRREKYKQRAKELGLKEDQSASFFDPNNTSASEVREQLAAEC
LEKLIAWLKAGGNVGIHDATNSTKARRDVIINRLKNEKGIKLIFLESICTDPAMIQANVA
VKVASGDPDYDGMPREKAKEDFLKRIAYYEANYETIN---EFELSFCKVIDVGKEAIVNR
IDNYLASRVAFYLMNLHITPRSIFFTRHGESQFNVEGKIGGDSPLSERGLEYASALPKLI
ADSIGNTPLTVWTSTLKRTIQTARDLPYPKLTWKSLDELDAGVCDGMTYEEIEEHYPEDY
AERDDDKFNYRYRGGESYRDVVVRLEPVIMELERQGNILIVCHQAVLRCLYAYFHNLSQD
ELPYIKIPLHTVIKLTPKAYGCDEVRYSLPISAVDTTRPKPIKED---DPSPSTKP-
>Cqf
SSTNTSPLMSPQPNVL---HPSFSYSTGSAVQKPDYSEAKIVVAMVGLPARGKSYLSNKL
QRYLKWLEFSVKVFNVGQYRRERYKERAKKLGKKEDQSANFFDPHNQNASESREQMASEC
LESLITWLKEGGNVGIHDATNSTKARREKIVARLKRERGISLIFLESICTDPAVIAANIA
VKVASGDPDYDGMPKEKAEEDFRKRIKHYEDNYEPIDPVSEGHLSFCKVVNVGYEVTVNK
IDGYLASRVAFYLMNLHVTPRSIFFTRHGESQYNVEGKIGGDSYLSERGSQYAEALPKLI
ADSIGDTPLTVWTSTLKRTIQTAHKLPYPKLTWKSLDELDAGVCDGMTYEEIEEHYPEDY
AERDDDKFNYRYRGGESYRDVVVRLEPVIMELERQENILIVCHQAVLRCLYAYFHNLNQE
ELPYIKIPLHTVIKLTPKAYGCDEERYSLPIEAVDTTRPKPLKPEAQDDPSPSTRPP
>Cla
EVFQKSPPDSPSPVLGAQHHASFSFRSGTTVDKPDLSEAKIIVAMVGLPARGKSYLSNKL
QRYLRWLEYDVKVFNAGQLRRSKSKHHAELFGTREDHSASFFDRNNAEASAKREKLAEEC
MEELITWLKQGGNVGIHDATNSTRTRRAKLVERVKKERGFKLIFLESVCDDSKIIDANIA
TKVRSGDPDYDGMEKSKAEADFRARIALYEKSYETIDPSKDTDVTYAKIINVGSQVIVNR
IDGYLQSRIIFYLMNLHLTPRSIYLTRHGESQYNLEGKIGGDALLSSRGEKYMTALPQLI
QEKIGDTPLTVWTSTLRRTIQTAQNLDYPKLTWKALDELDAGVCDGMTYEEIEVNYPEDY
AARDDDKYNYRYRGGESYRDVVVRLEPVIMELERQENILLVCHQAVLRCLYAYFHDLSTE
ELPYIKIPLHTVIKLTPKAYGCEEVRYKLPIEAVDTTSTITLQEVRKWGTSSKKARN
>Cmi
-----APCVSSL------------------------SFRDPLKRQVGLPARGKSYLSNRL
QRYLRWLEYDVKVFNVGQLRRQKAREQYKQTGVKADHTANFFDNDNASASKAREGLAEEC
LENLIRWLKEGGNVGIHDATNSTIARRKKLYDRVSKEPGLKIVFLESVCTDPKIISDNIA
VKVASGDPDYDGIPKELAEKDFRARIKTYEDNYQELGAKQESKLSYCKIIDVGKQVIVNR
IDGYLESRVAFYLMNLHLTPRAIFLTRHGESEYNVSGKIGGDSNLSERGRKYAAALPTLI
KDNIGDVPLTVWTSTLKRTIETAAGLPYPKLTWKSLDELDAGVCDGMTYEEIEAAYPEDY
EARDNDKYNYRYQGGESYRDVVVRLEPVIMELERQENILLVCHQAVIRCLYAYLHGLSQD
ELPYIKIPLHTVIKLTPKAFGCEEQRYTLPIEAVDTFRPRPSKERKEDEISPSMMPP
>Eyn
PPATSPPLMSPILQPRADTAPSRTGMSGTTIARPDYS-------------------SNKL
QRYLRWLEYEVKVFNVGQLRRAKARQKLKETGIKAQHNAAFFDNNNVQASKDREGLAEEC
LENLITWLKGGGNVGIHDATNSNIARRKKLSDRIAREPGLKIVFLESLCTDPDVIAANIA
VKVSSGDPDYDGVPKEEAERDFRARIKTYEENYEELGTAAEERLSYCKIIDVGKQVVINR
IDGYLESRVAFYLMNLHLAPRSIFLTRHGESQYNVSGAIGGDSELSPRGKKYAAALPHLI
KENIGDIPLTVWTSTLKRTIETASMLPYQKLTWKSLDELDAGVCDGMTYEEIEEAYPEDY
AARDEDKYNYRYQGGESYRDVVVRLEPVIMELERQENILLVCHQAVIRCLYAYLHGLSQD
ELPYIKIPLHTVIKLTPKAFGCEETRFTLPIEAVDTFRPRPTSPDADQGVSPSMIPP
>Gan
PSAWNSPITSPSVEHQANSHPSFGLSAGNTIEKPDYSEAKIVVAMVGLPARGKSYLSNKL
QRYLLWLEYEVKVFNVGQLRRSKYKKQAEVSGTKADQSANFFDSKNRSAQREREHMASEC
LEELISWLKAGGNVGIHDATNSTRARRQALVDRVKREPGLKLLFIESVCTDPSVIAANIA
VKVASGDPDYDGMPPEQAEKDFRERIKHYEESYEELDEELDQHVTYCQLTNVGKQVTVNR
IDGYLQSRIAFYLMNLHLTPRSIFFTRHGESQYNVEGKIGGDANLSIQGQKYMSALPKLI
HDVIGD--VTVWTSTLRRTIQTASQLPYDKLTWKSLDELDAGVCDGMTYEEIEDHYPEDY
AARDDDKFNYRYRGGESYRDVVIRLEPVILELERQTNILVVCHQAVLRCLYAYFHNLGQD
ELPYIKIPLHTVIKLTPKAYGCDEKRYALPIEAVDTSRPRPVRRAGDLGLSAMTNRP
>Hvs
--------MSPNSEEAGNSHPSFSLSSGLATQKPDYSEAKIVVAMVGLPARGKSYLSNKL
QRYLRWLEFEVKVFNVGQHRRARYMELAKQLGQKQDQSADFFNPNNKSANETREQLAAEC
LEDLISWLKSGGNVGIHDATNSTRARREKLVARVKKEKGMQIIFLESICTDPEIIAANIA
VKVASGDPDYNGIPPDQAEADFRKRIQHYEDGYEAIDPEIENHLSFCKMVNVGYEVIVNK
IEGYLASRVVFYLMNLHVSPRSIFFTRHGESQFNVEGKIGGDSPLSERGARYAAALPELI
ANSIGNTHLTVWTSTLRRTIQTAAHLPYPKLTWKSLDELDAGVCDGMTYEEIEEHYPEDY
AARDDDKFNYRYLGGESYRDVVVRLEPVIMELERQKNILIVCHQAVLRCLYAYFHNLSQE
ELPYIKIPLHTVIKLTPKAYGCDEERYSLPIEAVDTTRPKPNKESVEEEVSPSPRDQ
>Lcr
HSAWGSPIVSPSEGPAANSDPSFGLSAGNTIEKPDYSEAKIVVAMVGLPARGKSYLSNKL
QRYLLWLEYEVKVFNVGQLRRSKYKKQAEETGKKEDQSANFFDANNKSAAREREHMASEC
LEQLISWLKAGGNVGIHDATNTTRARRQALVDRVKREPGLRLIFIESVCTDPAVIAANIA
VKVASGDPDYDGQDRAQAEKDFKERIKHYEDSYQPLDEELDGSYTWCKMVNVGKQVTVNR
IDGYLQSRIAFYLMNLHLTPRSIYFTRHGESQYNVEGKIGGDAPLSAQGEKYMQALPKLV
QEKIGDTPLTVWTSTLRRTIQTASGLPYEKLTWKSLDELDAGVCDGMTYEEIEVSYPEDY
AARDDDKFNYRYRGGESYRDVVIRLEPVILELERQENILVVCHQAVLRCLYAYFHNLTQD
ELPYLKIPLHTVIKLTPKAYGCDEERFALPIEAVDTTRARPLKRDRDLGVSPSTSRP
>Mgl
LLRDHPELVSNRLAQEADSSMSISRNLGEQSNKPDFSGEKIVVAMVGLPARGKSYLSNKL
MRYLHWREYEVRVFNVGQLRRARAREVFGQT-NSSTHTASFFDSLNVEAKKKRDVLAHEC
LEQLIAWLKTGGNVGIHDATNTTKARRKQIADRVAQEPGMRLFFLESTCTDPKLIEENVE
VKVRGTDPDYAHLTREQAKEDFLRRIKHYEAVYEPLDDGTESHYTYCKIIDVGRSATMNL
ISSYLESQIAFYLLNLHIAPRNIFISRHGESQYNVEGKIGGDSDLSERGWAYARALPQLI
QDHIGDEPLTVWHSSLRRTAQTAGFLKYPKLMWKSLDELDAGVCDSMTYTEIAEFYPEDY
ASRDDDKFNYRYRGGESYRDLVVRLEPVIMELERQNNILIIGHQAIIRALYAYFMGYDQN
ELPYIKVPLHTVIQLTPKAYGCDEKRYELPIEAVDTHRERPS---RLEG---ATGKS
>Min
ASKDSSPLVSPNNEGTANSDPTFGMSAGNTIEKPDYSEAKIVVAMVGLPARGKSYLSNKL
MRYLLWLEYEVKVFNVGQLRRRKYGKMAESTGEKADQSANFFDANNADASKEREAMAAEC
LEDLISWLKAGGNVGIHDATNTTRKRRQALVDRIKREPGLTLFFIESICTDPATIEANIA
VKVASGDPDYDGQDKTQAEADFRARIRHYEDKYEPLDEVLDKEVTFCKMVNVGQNVTCNR
IDGYLQSRIAFYLMNLHLTPRSIFFTRHGESQYNVDGQIGGDAPLSKRGEQYMRALPSLI
KEKIGERPLTVWTSTLRRTIQTASLLPYEKLTWKSLDELDAGVCDGMTYEEIEEYYPEDY
AARDDDKFNYRYRGGESYRDVVIRLEPVIIELERQKNILVVCHQAVLRCLYAYFHNLSQE
ELPYLKIPLHTVIKLTPKAYGCLEERFELPIEAVDTNRVRPPKRDRNEGVSPSTTRP
>Mld
ASRDNSPMVSPNQEGAANSDPTFGMSAGNTIEKPDYSEAKIVVAMVGLPARGKSYLSNKL
MRYLLWLEYEVKVFNVGQLRRKKYRKMAESTGEKADQSANFFDANNADASKEREAMAAEC
LEDLISWLKAGGNVGIHDATNTTRKRRQALVDRIKQEPGLTLLFIESICTDPATIEANIA
VKVASGDPDYDGQDKIQAEADFRARIRHYEDKYEPLDETLDKEVTFCKMVNVGQHVTCNR
IDGYLQSRIAFYLMNLHLTPRSIFFTRHGESQYNVDGQIGGDAPLSKQGEQYMRALPSLI
KEKFGDRPLTVWTSTLRRTIQTASLLPYEKLTWKSLDELDAGVCDGMTYEEIEEYYPEDY
AARDDDKFNYRYRGGESYRDVVIRLEPVIIELERQENILVVCHQAVLRCLYAYFHNLSQE
ELPYLKIPLHTVIKLTPKAYGCLEERFELPIEAVDTNRVRPPKRDRNEGVSPSTTRP
>Mlp
--------------------------------------------MVGLPARGKSYLSNKL
QRYLKWLEFSVKVFNVGQYRRERYRERAQKLGQKEDQSANFFDPSNQNASEVREQMASEC
LESLITWLKDGGNVGIHDATNSTKARRDKIVTRLKKERNISLIFLESICTDPNVIAGNIA
VKVASGDPDYDGMPKEKAEEDFIKRIKHYEDNYEPIDPVSEGHLSFCKVVNVGYEVTVNK
IDGYLASRVAFYLMNLHVTPRSIFFTRHGESQYNVEGKIGGDSYLSERGAQYSEALPNLI
AGSIGDTPLTVWTSTLKRTIQTAKHLPYPKLTWKSLDELDAGVCDGMTYEEIEEHYPEDY
AERDDDKFNYRYRGGESYRDVVVRLEPVIMELERQENILIVCHQAVLRCLYAYFHNLNQE
ELPYIKIPLHTVIKLTPKAYGCDEERYSVPIEAVDTTR-------------------
>Msd
ASRDNSPMVSPNQEGAANSDPTFGMSAGNTIEKPDYSEAKIVVAMVGLPARGKSYLSNKL
MRYLLWLEYEVKVFNVGQLRRKKYRKMAESTGEKADQSANFFDANNADASKEREAMAAEC
LEDLISWLKAGGNVGIHDATNTTRKRRQALVDRIKREPGLTLLFIESICTDPATIEANIA
VKVASGDPDYDGQDKIQAEADFRARIRHYEDKYEPLDETLDKEVTFCKMVNVGQHVTCNR
IDGYLQSRIAFYLMNLHLTPRSIFFTRHGESQYNVDGQIGGDAPLSKQGEQYMRALPSLI
KEKFGDRPLTVWTSTLRRTIQTASLLPYEKLTWKSLDELDAGVCDGMTYEEIEEYYPEDY
AARDDDKFNYRYRGGESYRDVVIRLEPVIIELERQENILVVCHQAVLRCLYAYFHNLSQE
ELPYLKIPLHTVIKLTPKAYGCLEERFELPIEAVDTNRVRPPKRDRNEGVSPSTTRP
>Pan
LLRDHPELVSSSLAAARSGHGSHSHSSGAAGARPDYSGAKIVVCMVGLPARGKSYVANRV
LKYLRWLEYDVKVFNVGQLRRALARAKYNSSGVKEDHTASFFDPTNPSAYKLRSQMAEEC
LEQLIGWLKRGGNVGIHDATNSTRARRKEIADRIAKEPDLKLVFLESICTDPKVIDANIA
VKVSSGDPDYAGMTPEAAKKDFLERIRHYEDTYEPVNDGSEAHYSYVKVTDVGKSVTINQ
IQGYLESRIAFYLMNLHLTPRNIFFSRHGESQYNVEGKIGGDSDLSPRGWMYAKALPQLI
KDNIGDAPLTVWHSTLRRTGQTASELPYPKLAWKSLDELDAGVCDAMTYEEIEKYYPEDY
ANRDDDKFNYRYRGGESYRDVVVRLEPIIMELERQENILIIGHQAIIRCLYAYFHALSQE
DLPYIKIPLHTVIQLTPKAYGCDEKRFQLPIEAVDTHRPKPLRSDIDDHPTPATSAP
>Pst
SSNCNSPTTSPQPNHPANTHPSFSYSTGSHVQKPDYSEAKIVVAMVGLPARGKSYLSNKL
QRYLKWLEFSVRVFNVGQHRRDKFRKMAQELGLKEDQSANFFDPNNEHARHVREELAAEC
LESLISWLKAGGNVGIHDATNTTKARRKAIVDRVKKEKGISLIFLESICTDPQVIEANVD
VKVASGDPDYDGQPRENAKKDFLARIAHYEANYETVD---EPHLSFCKVVNVGYEVTVNR
IDNYLASRVAFYLMNLHITPRSIFFTRHGESQYNVEGKIGGDSQLSIHGMEYAKALPKLI
GDAIGDRPLTVWTSTLKRTIQTARDLPYPKLTWKSLDELDAGVCDGMTYEEIEEHYPEDY
AERDDDKFNYRYRGGESYRDVVVRLEPVIMELERQENILIVCHQAVLRCLYAYFHNYNQD
ELPYLKIPLHTVIKLTPKAYGCDEERFTLPIEAVDTTRPKPVPAPKIDDPSPSTQRP
>Rgr
GSNVTSPVQSPREEHRANSEVSFGMSAGSTIEKPDYSEAKIVVAMVGLPARGKSYLSNKL
QRYLLWLEYQVKVFNVGQYRRQIYRRMAEESGHKADQSSNFFDTKNEEASKAREAMASEC
LEDLIRWLKAGGNVGIHDATNSTRKRRKALADRIKREPGLKLLFIESLCTDPAVIAANIA
VKVASGDPDYDGQPPEQAERDFRERIKHYEESYEPFDPELDKDQTWCQMVNVGKQVTVNR
IDGYLQSRIAFYLMNLHLTPRSIYFTRHGESQYNVEGKIGGDAPLSAQGEKYMEALPDLI
KKKLGDTPLTVWTSTLRRTIQTASLLPYEKLTWKSLDELDAGVCDGMTYEEIAEYYPEDY
NARDDDKFNYRYRGGESYRDVVIRLEPVILELERQENILVVCHQAVLRCLYAYFHNLSQE
ELPYIKIPLHTVIKLTPKAYGCDEERFTLPIEAVDTTRPRPTVEKRDLGLSPSTSRP
>Sro
SSVVPSPIQSPREEHKANSEISFGMSAGSTIEKPDYSEAKIVVAMVGLPARGKSYLSNKL
QRYLLWLEYD--VFNVGQYRRAKYRELAKTSGKKADQSSNFFDAANPEASKAREAMAAEC
LEDLIKWLKEGGNVGIHDATNSTRARRKALADRIAREPGLKLIFIESLCTDPAVIAANIA
VKVASGDPDYDGQEPEQAEKDFRERIKHYEDSYEPLEEKLDGESSYCKMVNVGKQVTVNR
IDGYLQSRIAFYLMNLHLTPRSIYFTRHGESQYNVDGQIGGDAPLSQQGEKYMTALPALI
KQKLGDTPLTVWTSTLRRTIQTASLLPYEKLTWKSLDELDAGVCDGMTYEEIEEYYPEDY
NARDDDKFNYRYRGGESYRDVVIRLEPVILELERQENILVVCHQAVLRCLYAYFHNLPQE
DLPYIKIPLHTVIKLTPKAYGCDEERFTLPIEAVDTTRPRPLKKERDLGLSPSTSRP
>Uvf
SSNCNSPSNSPH----AKKHPSFSYSTGTQVQKPDYSEAKIVVAM---------------
-----WLEFEVKVFNVGQHRREKYKKMAHELGLKADQSANFFDPHNKSAQEVREQLAAEC
LESLIAWLKAGGNVGIHDATNTTKARRNTIVERVKKEKGIKLIFLESICTDPVLIQQNVD
VKVASGDPDYDGMPEENAKADFLKRIAHYEANYETVD---EPELSFCKVVNVGYEVT---
---------------------------HGESQFNVEGKIGGDSALSERGTQYAQALPKLI
ADSIGNTPLTVWTSTLRRTIQTAQDLPYPKLTWKSLDELDAGVCDGMTYEEIEEHYPEDY
AERDNDKFNYRYRGGESYRDVVVRLEPVIMELERQENILIVCHQPV--------------
-------------------------------KAGQIPQPVPI-----DDPSPSTRP-
