# Supplementary material for: Convergence Analysis of Rust Fungi and Anther Smuts Reveals Their Common Molecular Adaptation to a Phytoparasitic Lifestyle
Source: Front Genet. 2022 Apr 8;13:863617. doi: 10.3389/fgene.2022.863617 (PMC9023891; doi:10.3389/fgene.2022.863617)
Supplement: Supplementary file 4 [file DataSheet1.ZIP › Supplementary file 1/conv_cal/OG0002928.fasta]

>Ain
TLTDLNDYLGPSQACIKPVEGKDAPQPESGAGASTEIAIDESGDYYRARTKLETAEISLN
DCLACSGCVTSAESVLIGMQSTDELRRVVQKRSLRLVASISPQTLASISARYSLPLDRLL
RRIERYLTTRLDFDVVMDTTFARHLSLQEHVTEFQERTVEPLLPMLASACPGWICYAEKT
HGELLPLISKTRSPQQMAGLLAKRYYED----QSTSVYHVTVMPCYDKKLEASRQDFFDD
VSTRDVDCVITTGELDGMMRDDGFDVTAPIDGEDGSVVEPRAIPSMLQHPGSSSGSYLFE
LMRQLWVSAPSSSTSTLKLSVRTIRSADYTEYILRAVGDILFKGAQCYGFRNLQNLVRKV
QKQTGLKSKKAQSPASPEEEEEARPYDYIEVMACPGGCVNGGGQLRPPSGANGQTSKDWV
KRVERAYWGGTAVGIQAISKRILGALTTNAESNEQRHKLFRTEYRGVQDEASGLAVQW
>Aps
NLIDLNDYLGPSQTCIKPISSASVGGNPQ-DTSKSQIELDLTGDYYSSSSKLKEAEITLN
DCLACSGCITSAESVLVSLQSVDEVLKVIKKPNRYPIVSISSHSLASFAAYNNLTLSEAF
RAFQNYFTHKLHFKLVLDLSFSQRLHLWESRNEFKQHQNSKRSTLLASSCPGWVCYAEKT
QGKILEMISQVRSAQQIQGALVKSHLASTLGICPTEIYHVCVMSCYDKKLEASRPDFQTN
H-LKEVDCVLTTREVQDLMVQDGFDILQAAQVLELTVSSPADLPIWVEPKGSSTGGYLFN
ILRSVVSDVPQNDRNRLKLVIDRKRGSDHTEYRLQLSPSTLFQGAHFYGFKNLQNLIRKL
GPTNAHTQANR----TDSKDLSERGYDYVEVMACPSGCVNGGGQISAPKSMTLYSAKEWV
GEVEKKYFGLAQAGMCLEDSFIQEWLKRWGKDEEMKRKLFQTSYQAVEAEPNGFTVQW
>Cqf
SLIDLNDYLGPSQICIKPVQQQQPVSQPAPSLATTEIRLDLDYDFQEDLGTLKKAEITLN
DCLACSGCVTSSESILVSLQSDRQLYETLSKPNLYPVLSLSAQSLASLAAYNDISMLDAF
LSLERFFIDVIGFKLVLDMGFAQALSLRESRLEFQARPK--QSPLLASSCPGWICYAEKT
QGKVLQMISTVRSAQQIQGALVKSKMAAVLRLNPEELYHVSVMSCYDKKLEASRDDFVSG
EKVRDVDCVLTSGEVQKMIDEKGWDLRKMAQGLRLSRPENQLIPNWIRPKGSSSGGYLFN
VLRSVLLDQPAENASRLTLSVDRKRGADYSEFIVTLPATVLFRGAHCYGFKNLQNLVRKV
KGGTKNPAVTKRMTNDRMGPGPEAAFDYVEVMACPSGCVNGGGQIPAPKFLTDYTAREWV
VEVERKYFSDSDPAL---ENEIDRWLQQW-PLDEDRLRMFRTQYHAVAPETNGFAVQW
>Cla
AAGDLNDYLAPSQICIKPVEVANLE----EGAAHVSL---PAVSLY-------------T
QRLLGFGCITSAESVLVSLQSDAEVYKVLEQPELTFVASISPQSIASLAAALNLPTETCF
ASLQTFFTKQLKFSAAFDTTFARSLALWQTQREFDERRQKDRRPILASACPGWICYAEKT
RGDLLPLISAVKSPQAIMGSIVKDWWAAKKGLSRGQVYHVAVMPCYDKKLEASRSDFADA
AGVRDVDCVLTTGEVLKMVQEAAFDLGSDCTGKL---PPPSELPAMLTPQGTSSGSYLSA
ILAHVIQSVAPQDRLSLRLDVRTVRGADYVDYVLATGQQILFKGATCYGFRNLQNVVRKV
GGDKG----GGRAQLTTDNADSNRPYDYVEVMACPSGCVNGGGQLPPPVF---LPGPAWV
SKVEETYWASGTPAVQEAHPSIWPFLQFNA-----GESAFRTQYRPVESEVSGLAVKW
>Cmi
ALTDLNDFLGPSQECIKPVEYIEEPAEQKPGAAATEIRIDFSNSYYSESKKLKKAEITLN
DCLACSGCVTSAESVLVSMQSHEEVYRYLAHPDVTPVLSISPQSVASLAAYHHITPAACF
RKLKKAFKHALGFKLVFDTTFARHLSLLEGQQEFYEKSPAKSFPLLASACPGWICYAEKT
HGELLPYISSVKSPQQVMGTLLKEWIAPQLGLTRDQIYHVSVMPCYDKKLEASRPDFATE
DGNRDVDCVLTTGEVQRILDEKDIELADVDVTAEEGDNE--YLPSSLQHLGSASGSYLHN
AIQAAIQVYGPEDLPNLTLETRLVRGEDYSETILRLNNKIVFRGAKCYGFRNLQNVVRKV
GREAGITVTKGKAISTVTPEEPERGYDFIEVMACPSGCVNGGGQIAPPKHPLPLSGKEWV
ARVEEFYWRFGATAVLGVHNSLAEYVRQDSDPQAERRRLLRTQYRAIASEENGLAVKW
>Eyn
SLTDLNDFLGPSQECIKPVTVHDATEDNKAGAASTEIVIDASNLYYKAGQQLKKAEITLN
DCLACSGCVTSAESVLVAMQSHEEVYKVLQQPELTPILSISPQSIASLAALHSIKPSDCL
RKLRKAFKDTLGFKLVLDTTFARHLSLLEGQRELQEKVSEKSWPLLASACPGWICYAEKT
HGELLPYISNVKSAQQIMGTLVKEWLAPQLGLTREQVYHVSVMPCYDKKLEASRPDFATE
DGNRDVDCVLTTGEVQRILDEKGIALADVSVDKEDQDKDSLVLPSLLSHAGSASGGFLHN
AISAAIQAQPAENLGSLSLEEKVIRGEDYSEYNLRSGSSVIFRGAKCYGFRNLQNVVRKV
GRETGISVTKGKGAGAAAPEEPEKGYDFIEVMACPSGCVNGGGQISPPKHPLPLSGKEWV
ARVEEFYWQIGAVSGQIVHESIRPYLPSA-QPEEARHLILRTQYRAIESSENGLAVKW
>Gan
TLADLSDYLAPSQLCIKPVTMVEDLSDPTKAGATVQ----------KLRSTTAREELTLT
SQWMHHVCISRAGGA-------EGAYLW-----LLPILSVSPQSLASLAALHDLSLPETL
YGLRIFFKEHLGFNLVFDTTFARSISLSENRLEFLERRATGPLPILSSACPGWICYAEKT
HGELLPFVSNVKSSQAVMGTLVKGGVAKRLGLRPDQIYHVTVMPCYDKKLEASRPDFATP
FTVRDVDCVLTTGEVQKMLDDKDLSLPLLARGYDRASAEDAFFPSLLAAPGSSSGGYLHN
TIQAVLETLSPEDLYHTRLETRVV--------------TPLLRAAKCYGFRNLQNVVRKI
GRDANVSVVRGKLPSSGLAEEVETPFDYVEVMACPSGCVNGGGQIAPPKGRVKLSGKEWV
ARVEDVYWEVEDADWARVDESIVPYVAGEE-------------FKGVEFEE-----RW
>Hvs
SASQLSDYLAPSQLCIKPINPLTNNNKTN----------DNSS---HSSFQNHPAKITLN
DCLACSGCITSAQSVLIDQQSHLQLSNTLHNPHLYPIISLSIQSIASIAAFYSLSLHTTL
ASLRLFLKTKLHFKLVFDISLARQISLLHAQSEYKLKSKSNSSPIIASACPAWICYAEKT
LSPLLPLISSVKSPQQIQGSLVKSTFASLIGLPPHQIYHVTVMPCYDKKLEATRSDFSLT
DGSKQVDCVLTTGELQKLLDEHNWDLAATTTSEILGVEERSIMPDLIPPTGTSSGGYIFN
IIQHVVQEQPSLSIPHLKLNMDRKRGFDYSEFTLIDSSTVLFRGVQCYGFRNLQNIVRRI
SKDHNIPISQ------------SQGMNYIEVMACPSGCVNGGGQLPPPFLSLN-SSVKLI
SDFK---------KTEDVHPSIAPFLVKSSDDSQGHPKVLETGYQAVEDSLDGLAVQW
>Lcr
TLTDLSDYLAPSQLCIKPVTMVEDTSEPATAVAATEIVIDETLAYYAKGKKLKKAEITLN
DCLACSGCITSAESVLVSMQSHEEVYRVLARADLVPILSVSPQSIASLAALHELGLLETM
RGLRLFFKQHLGFRLVFDTTFAREISLEENRREFVERRATGPLPILSSSCPGWICYAEKT
HGELLPFVSNVKSPQAVMGTIAKGGVANGLGLRPDQIYHVTVMPCYDKKLEASRPDFATP
YPVRDVDCVLTTGEVERMLADKNLSLRTLAAAAADGHTESTYVPSLFPSFGTSSGGYVHN
ALRAVISSLPPTSLYAAQLTEKRVRSDDYVEFTLSVNDEVELKAAKCYGFRNLQNVVRKI
GRDAGIAVTRGKAPP--PKKGKGKEVEFVEVMACPSGCVNGGGQIAPPKDSKGLTPKEWV
AEVERVYWSGRSSDLDKVHPSLRPYLSGGADGEARRRELLRTSYRAVESEENGLAVKW
>Mgl
TLTDLNDYLGPSQACIKPVEAPTTTASSN--APESTIALE-GGVYVRARTQLETAQISLN
DCLACSGCVTSAESVLIGVQSIDEIRNELAKRERIFIATISSQTIASLQARWGMQPPAVW
TRVCAALK-QLGFDQVHDLSLARHMSLYETVREFRLRREAPTLPMVASACPGWVCYAEKA
HGELLPYVATTKSPQQLAGILAKRFGPQQKGVDISQVYHVSVMPCYDKKLEAVRQDNEQT
SQTKDVDCVLTTGELHDLIV--GVDVHANAETEPSEQNEARITPAHVQEPGSSSGGYIFA
VLLDAYMSHPDTSQP--TVELHILRSTDYTDYTLRADGTTLFKGATCYGFRNIQNVVRKL
QRETGARSTRGRGRMARPSPQDTHPYDYIEVMACPGGCVNGGGQLRPPATWALVTDRRWV
QHVENLYWGDDMKTVDSAHGPLRSWLDAWDALSLFKHDDLHTKFNAVESNPQGLTVQW
>Min
TLTDLNDYLAPSQLCIKPVEMVEDTDPDEASKANIEIMIDSTSSYYAKAKKLKKAEITLN
DCLACSGCITSAESVLVQMQSHQEVERMVKRPDLTPIMSISPQSIASLAALHGISLEDTI
KGLRLFFKREFGFRLVFDTTFARSISLLENRLEFLERRSTGPLPILSSACPGWICYAEKT
HGELLPFVSNVKSPQAMMGTLVKGGVAKRLGLRPDEIYHVSVMPCYDKKLEASRPDFATP
FPVRDVDCVLTTGEVNTM-----------------------------PDYIDILGGYFQN
AILAIFSTLPQEAYPELRVDLKRLRNDNSVQSTLYRNDQVLVKVAKSYGLHNLHTIVKKL
GREFGISVNSGKAPPAGVGKEKERDVEFIEVMACPSGCVNGGGQIATPSTSAALSSVEWV
NKVEQKYWSVANINEVNLDASIVPYLRLLRGGSERRKELLRTSYRALEKEENGLAVVW
>Mld
TLTDLNDYLAPSQLCIKPVEMVEDTDPDEASKANMEIMIDSTLAYYTKVKKLKKAEITLN
DCLACSGCITSAESVLVQMQSHQEVERMIKRPDLTPIMSISPQSIASLAALHDLSLEDTV
KGLRLYFKRQLGFRFVFDTTFARSISLLENRLEFLERRTTGPLPILSSACPGWICYAEKT
HGELLPFVSNVKSPQAMMGTLVKGGVAKRLGLKPDEIYHVSVMPCYDKKLEASRPDFATP
FPVRDVDCVLTTGEVNTMITASGTTLSRLAKESNLGASESEYFPSTLPSTSTSSGGYFQN
AILAILSNLPPEIYPELHVDLKRLRNDNSVQSTLYRKDQVLVKVAKSYGLHNLHTIVKKL
GREFGISVSVGRAPPVGLGKEKERDLEFIEVMACPSGCVNGGGQIPTPSNSAALSSVEWV
NKVEQKYWSVYSTKEANLDPSIVPYIRNLRGGSERRKELLRTSYRALEKEENGLAVVW
>Mlp
SLIDLNDYLGPSQLCIKPTESIEPIIKEEVPSAVTEIRLDVPITLSEPLPQ-KKAEISLT
DCLACSGCVTSSESVLVALQSTSQLYSTLKDTTLYPIISISTQSLASLSAYYKLSISATF
ESLKTFFIEIIGFHLVFDSKFSQALSLYQTKLEFDRIHRVKPKTILSSSCPGWICYAEKT
QTEILNMISNVKSPQAIQGSIIKSTFSKLINVTPNQIYHVTIMSCYDKKLEASRQDFINS
EGVKDVDLVLTTGEVQKMLEEHHFDLLSASSSQPSHTPSTSIIPTWIESERSSSGGYLQF
IIQSILDEHKSADA---TLTIERKRGRDYCEYLITTTKKVLFKGAHCYGFKNLQNLVRKF
KG----------------------PTDYVEVMACPSGCLNGGGQISKPDH---YETRDWL
DELESKYSTSGIS-----DEEIEDWLKKW-PDQKDHQNLFKTQYRVVPIETNGFAVQW
>Msd
TLTDLNDYLAPSQLCIKPVEMVEDTDPDEASKANMEIMIDSTLAYYTKVKKLKKAEITLN
DCLAN-----------------------------------SPRAIASLAALHDLSLEDTI
KGLRLYFKRQLGFRFVFDTTFARSISLLENRLEFLERRTTGPLPILSSACPGWICYAEKT
HGELLPFVSNVKSPQAMMGTLVKGGVAKRLGLKPDEIYHVSVMPCYDKKLEASRPDFATP
FPVRDVDCVLTTGEVNTMITASGTTLSRLAKESNLGASESEYFPSTLPSTSTSSGGYFQN
AILAILSNLPPETYPELHVDLKRLRNDNSVQSTLYRKDQVLVKVAKSYGLHNLHTIVKKL
GREFGISVSVGRAPPVGLGKEKERDLEFIEVMACPSGCVNGGGQIPTPSNSAALSSVEWV
NKVEQKYWSVYSTKEANLDPSIVPYIRNLRGGIERRKELLRTSYRALEKEENGLAVVW
>Pan
TLTDLNDYLGPSQACIKPVEGPDAPAPEPAAQASTQIAIDHDGSYYRERTKLETAEISLN
DCLACSGCVTSAESVLITMQSQEELRRAVQIRDSLLVASISPQSLASLSAKYTFPLDLLL
HRISHFLRAQFGFDYVYDTTFARHIALQEHTNEFFERRSGPSLPMLASACPGWICYAEKT
HGELLPYISATKSPQQLAGVIAKRFLPHRLHLADTTVYHVTVMPCYDKKLEASRPDFYNE
VRSKDVDCVLTTGELDTLMHDQGFDITQPLPNEQHPSTSAVTLPRLLDQPGSSSGGYMFA
LMRAVWADWIAHNAPRLKLDVRVIRTADFTEYLLRDSSSVLFRGAQCYGFRNLQNLVRKL
QKQTGARSARGRKPAAVEAAEEERGYDYVEVMACPSGCVNGGGQIRPPTEATT-TTKEWV
RRVEHAYWQSSAVLVSGAHQRLLEALTQPD--LEARSALLRTQYRAVQDEANGLAVQW
>Pst
NLIDLNDYLGPSQLCTKPIPTTKLEQQQQPSISKTQIQLDQPTTTLATTEALPKAQITLN
DCLACSGCITSSESILVSLQSVQEVLKEISKPNRYPIISISSHSLASFVAYNHLNLSTGF
KVLKKYFTRSHNFKLVLDTNFAQHLHLLESQREFKHRQN-LKSPVLASSCPAWICYAEKT
QGKILEMISRVKSAQQIQGAIIKSQFIDSIGVSSKDLYHVCVMSCYDKKLEASRSDFEDE
DGIKDVDCVLTTREVQDMIQQDGFDILQASQEIELDPNQVGIIPVWIQPIGSSSGGYLFN
LLRSSIPSEGENIIDRLRLTVDQKRGSDYVEYRLQLELETLFYGAHFYGFKNLQNLIKKI
GPSSTSTSTMNRIIGPSGILENRKTYDFVEVMACPSGCLNGGGQIPIESKLINMSNKQWI
SQLERIYSKYPFDSLDLVQIFIQNWLDSFGDNHTTRDRLFLTSYRSVEPESNGFAVQW
>Rgr
TLTDLSDYLAPSQACIKPVTYIPEEPSPAAAAASAEIIIGEDSSLYDRGKKLKKAEITLN
DCLACSGCITSAESVLVSLQSHEEVYRVLKQPDLVPILSVSPQSVASLAALYDLSLATTM
RGLRRFFKERLGFRLVFDTTFPRALSLAETRLELLERRAVAPLPVLSSACPGWICYAEKT
HGDLLPFVSGVKSPQAVAGVLVKGRVAGRLGLRPDEIFHVAVMPCYDKKLEASRPDFATA
HSVRDVDLVLTTGEVAKMIDDEGVSLRALASGGEDGRDEEAFFPSDLPPRGTSSGSYVAT
ALSALLSPITPADLPYLRLDAKLVRSEDYIEYSLVRRGTVVARAAKCYGFRNLQNVVRKL
SREAGVSLSRGRAPPGAGAGQGEPDVEFIEVMACPGGCANGGGQVPPPRNSARLSGKEWV
AEVERRYWSGAGEALAHLHPSIRPYVALLPTKDERRRELLRTSYRAVQSEENGLAVVW
>Sro
-----SDYLAPSQACIKPVTYVPDEDSTPAAAAATEIVIGDDSGYYEQGKKLKKAEITLN
DCLACSGCITSAESVLVTMQSHEEVYRVLAQPHSTIYPSNSQESLISFST----------
-------------SLVFDTTFPRALSLLESRLELSERRSTAPLPILSSACPGWICYAEKT
HGDLLPFVSSIKSPQSIAGVLVKSPVAGKLGKEGKEVYHVAVMPCYDKKLEASRPDFTTK
HEVRDVDLVLTTGEVARMIFDKSFSFRSLANSSSDGSEELEYFPSHLPPSGTSSGSYVQT
AISSLISALPRSDWSSLSLTTKTIRNEDYIEYTLYSEREVVGKAAKCYGFRNLQNVVRKI
GKEAGISMSRGKAPPGASAKGKEKEVEFIEVMACPSGCVNGGGQVAPPKESLRLSSKDWV
KEVERRYWGDGTRDLDTLDSSIVPYLLAQPDPATQRMELMRTSYRAVESEENGLAVKW
>Uvf
NLVDLNDYLGPSQICIKPTQSQETQ----PSISKTQIQLDFPPS--QPIATLKKAEITLN
DCLACSGCITSAESVLVSLQSVEEVINQIKRPNQYPILSISSHSLASFVGYNNLSLSIGF
KVLRKYFIETLKFSLILDLHFSQRLHLWESQRELSKMHS-NHSPLLASSCPGWICYAEKT
QGQILEMISQVKSAQQIQGSILKTEISSSLGVSIDQIYHVCLMSCYDKKLEASRPEFQNH
EGIKEVDCVLTTREVQDLMERDGFNISLAAEETEKNYAIQLDIPTWVEPKGSSSGGYLFN
LLRASIPTE-KDKINQIKLTVDRKRGSDYVEFCLQLQVETLFYGALFYGFKNLQNLIRKI
ALTSPNTYPSTRITGPLHSNQIKQNFDFVEVMACPSGCLNGGGQIPISKSSS-LSNKQWI
SKLEEIYFKQPSLSKVIFNEFIINWLKKWGPNSSLRNQIFYTSYKAIQLESNGFAVQW
