# Supplementary material for: Convergence Analysis of Rust Fungi and Anther Smuts Reveals Their Common Molecular Adaptation to a Phytoparasitic Lifestyle
Source: Front Genet. 2022 Apr 8;13:863617. doi: 10.3389/fgene.2022.863617 (PMC9023891; doi:10.3389/fgene.2022.863617)
Supplement: Supplementary file 4 [file DataSheet1.ZIP › Supplementary file 1/conv_cal/OG0002929.fasta]

>Ain
---------------SQPKITLRALTRERANFVLEGVDLSFANSLRRAMIADIPTCAIDM
VEIQSNTTPLPDEMLAHRLGMVPLISADTSRVLVD-HRECSCEEGCDRCSVELTLHAKCE
ERGIMQVTSKHLIRSAQKSLDFGKPIGFSVDGVMLVKMRKGQELKIRCIARKGFAKEHAK
WSPVSAIGFEYDPYNALRHTAYWYEL--DAKAEWPLSDNAREEEAPPEGAPFDYNRKADR
FYFDVETVGSMSPVEVVETGLHILELRTAQVVQELGVLLEGPVDGAGDYGG-----
>Aps
MSAPFALDPPQSIDGSNLQVKVTELDDQRVAFVLEGVDLAVANSLRRTMIADLTTIAIHS
VEFEENTSVLPDEMIAHRLGLIPLVSEDLDKYLKNWQRDCTCLSYCDDCSVELVLSCKST
RVETLEVTSKDLVVDGADRGDVGRPVQFDKPGVLITKLRKGQEIRLKCRAIKGIAQEHAK
WSPVSTIGFEYDPHNRLGHTDLWFEVGTDPKAEWPLTKNAK-------------------
----------------------SLIVKLA----GIYAALGEGGAMVGFYGGWGPPA
>Cqf
MSAPFSLDPPQSIDGSALQVKVTELDEQHAAFVVEGVDLALANSLRRTIMADLTTIAIHS
VEFEENTSVLPDEMIAHRLGLIPLISEDLEKYLKNWQRDCTCLSYCDDCSIELVLSVKST
LPETLEVTSKDLVLDGADRGDVGKPVQLQKPGVLITKLRKGQEVRLKCRAIKGIAQEHAK
WSAVSTIGFEYDPHNRLRHTDLWFEVGTDPRAEWPLTKNAKFERPPLDDEPVDFTTKPSR
FYFDVESAGNLRPEDIVVKGIESLIVKLAAVQQGISAALGEGGGPGGYFGGWAPPA
>Cla
MDTGVSPDVPRTTDGTELDVKITELKDDRVSFVLEGIELGVANALRRSMIANIPTLAIDT
VWIEDNTSVLPDEFLAHRLGQIPLYSEGMDRYVKNFRSECDCADYCDNCSIELTLDAKCS
ETRSIDVTSKDLIVRGESRGRVGEPVHGGDRGILICKLGRGQALKVRCLAVKGFAQEHAK
WSPVSAVGFEYDPHNRLKHTDLWYEVGTQPEQEWPLSKNAKV------------------
-------------------GL--LIF---------------------------TPS
>Cmi
MATTLSQNIPKTTDGSELAVKITEYHPGKVAFILDGVELGVANALRRSVIADVATLAIDM
VEIEENTTVLPDEMIAHRLGMVPLNSENLDRFVPNYTRDCTCMGYCDNCSVLISLHARCN
DTRTMEVTSRDLVVDGQSRGEIGRPVDD----ITLVKMRAGQELRLTCRATKGIAKEHAK
WSPVSAVGFEYDPHNRLQHTDLWHEKGTDPKQEWPVSKNARYERDSRPGEGMDWKSRPSR
FYFDVEGVGSLKVDDIVMKGIDSLIIKLSGVLGGLQDLINPQPQGGGSYGGWGSPA
>Eyn
MSTQLSQQIPSTVDGSELKVKITEYDGKKVSFILDGVDLAVANSIRRAVIADVVTLAIDM
VEISENTTVLPDEMIAHRLGMVPLNSENLERYVPNWTRDCTCMNYCDKCSVELTLHVRCT
ESRTLEITSRNLTVNGLPRGEIGRPIDD----ITLCKLRQGQELNLTCRAVKGISKEHAK
WSPVSAVGFEYDPHNRLGHTDLWHERGTDPKKEWPISKNGRYERDARPGEGEDWKSKPSR
FYFDIESVGSLKVDDIVQKGIGALIYKLNDVLTGLRELLGPQGPQGGTYGGWGSPA
>Gan
FNPDLPLSVPTTTDGSELRLKVSDLNKEHIAFVLDGVDLALANSLRRTIISSIETLAIDQ
VQIEENSSVLPDEMIAHRLGLVPLISEGMERMVPNYNRDCVCDDHCHLCSVVLRLSAKCM
DNKTMEVTSKMLVVESQEGDGVGKPALGAEDGIMLVKLRHGQEIKMKCIAVRGKALEHAK
WSPVAAVGFEYDPYNKLRHTDLWFEVGTNPVDEWPLSANALVRHCRKGS------FRSRS
LYFGTNFVAQ---------GIDALIINLASVQQGLSDLTNPTHGAGGGYGGWVGPT
>Hvs
MSAALPIDTPTTTDGSQLALKLTHLSDQSVSFILDGVDLALANSLRRTLMADLVTLAIHS
VEIDENTSVLPDEMIAHRLGLVPLVSDELEKYLKNWQRDCTCMSYCDDCSVTLELNKKCT
RPESQEVSSNDLVVDGNDRGELGKPVQFQTPGVVITKLRKGQELRLRCRAVKGIAQEHAK
WSAVSTIGFDYDPYNKLKHTDLWFEVGTDPRIEWPLSKNSKHERVPLEDEPFNYTAQPSR
FYFDVETSGSLKPDDIVMKGIESLIFKLDAVQKGIGAALGEGG--GGFYGGWGQPV
>Lcr
MQSDLTLEVPTTYDGTQLKIKVNQLNHERCCFVLDGVHLALANSLRRTMISSIETLAIDQ
VQINENSSVLPDEMIAHRLGMVPLKSSNMEKRVVNYNRDCDCDSYCHRCSVVLTLKAKCT
EDRIMEVTTAMLVIEGEDTSGVGMPSIAREKGILLVKLGKGQEIDMRCIAVKGRALEHAK
WSPCAAVGFEYDPYNKLRHTDLWYEVGTNPVDEWPVSGNGQYEREPDGSDPFDFNAKPSR
FYFDVESVGQLPPEEIVSKGIDSLILNLASISRSLLALSDPDAAAGGGYGGYGSPA
>Mgl
-----------------------------------------------------------M
VEITINTTVLPDEFLAHRLGMIPLLSMDTAKVLID-QRECSCEDGCDRCSVELSLDALCT
SDGAMLVTSKDLIRVAPRHPDFGKPVGQNANGVVIVQLRKGQHIKARCIARKGFAKEHAK
WSPVSAVGFEYDPHNTLRHTTLWYEF--DAKKEWPESKNAREEEPPAEGALFDPNLQASR
FYFDVESVGSLHPAEIVDTALSLLEYKTAQIVQELGMLFQPTDAANASYGA-----
>Min
MQSTLPLDPPKTQDGSELKIQINKLDSERCRFVADGINLALANSLRRVMITNIETLAIDQ
VQIEENTSVLPDEMIAHRLGLIPLWSEGIDRRIPNHNKECVCDAFCDLCSITLELNAYCT
EDRTMEVTSKMLTVVGDDRSGIGRPSVARDTGVMIVKLGKGQQIKMKCIAVKGKALEHAK
WSPVAALGFEYDPYNKLRHTDLWFEVGTDPNEEWPLSENAQYERPPDGTDPFDFNANPAR
FYFDVEAVGQMRPEEIVVKGIDQLILMLADVSTSITDIAKPRVISGYGYGSYGSPQ
>Mld
KPSTLPLDPPKTQAGSELRIQINKLDSERCRFVADGVNLALANSLRRVMISNIETLAIDQ
VQIEENTSVLPDEMIAHRLGLIPLWSEGIDRRIPNHNKECVCDAFCDLCSITLELNAYCT
EDRTMEVTSKMLTVVGDDRSGIGRPSVARDTGVMIVKLGKGQQIKMNCIAVKGKALEHAK
WSPVAALGFEYDPYNKLRHTDLWFEVGTDPNEEWPLSENAQYERPPDGTDPFDFNANPTR
FYFDVEAVGQMRPEEIVVKGIDQLILMLADVTTSIAEIAKPRVNSGYGYGGYGSPQ
>Mlp
MSAPFSLEPPQSIDGSNLQVKVTELDERHAAFVVEGVDLALANSLRRTIMADLTTVAIHS
VEFEENTSVLPDEMIAHRLGLMPLMSEDLDKYLKNWQRDCTCLSFCDDCSIELVLSVKST
LPETLEVTSKDLVIDGGDRGDVGKPVQFEQPGVLITKLRKGQEVKLKCRAIKGIAQEHAK
WSAVSTIGFEYDPHNRLGHTDLWYEVGTDARAEWPLTKNAKFERPPLDDEPVDFTTKPSR
FYFDVESAGNLRPEDIVVKGIESLIVKLAAVQQGIASALGEGGGPGGYYGGWGPPA
>Msd
KPSTLPLDPPKTQAGSELRIQINKLDSERCRFVADGVNLALANSLRRVMISNIETLAIDQ
VQIEENTSVLPDEMIAHRLGLIPLWSEGIDRRIPNHNKECVCDAFCDLCSITLELNAYCT
EDRTMEVTSKMLTVVGDDRSGIGRPSVARDTGVMIVKLGKGQQIKMKCIAVKGKALEHAK
WSPVAALGFEYDPYNKLRHTDLWFEVGTDPNEEWPLSENAQYERPPDGTDPFDFNANPTR
FYFDVEAVGQMRPEEIVVKGIDQLILMLADVTTSIAEIAKPRVNSGYGYGGYGSPQ
>Pan
MNSSARYD----VTAQRPKITVRQLNRDRANFILENVDLSFANSLRRIMIADIPTVAIDM
VEIRNNTTVLPDEFLAHRLGLIPLLSMDCAKALVD-HRDCACEDGCDRCSVELTLRARCT
TRGNLEVTSRDLIRAAPKHPDFGRPVGHSMAPIMLVKMSKGQELDIRCIARKGFAKEHAK
WSPCSAVGFEYDPHNALRHTTYWYEY--DAKQEWPEGPNAELEEPPQEGAPFDYNKKANR
FYFDVESSGSMHPAEIVETGLGLLEYRVAQIVQELSMMDEQPGAG-APYGANGPPP
>Pst
MSAPFALETPQTTDGSQLQVKVTELDEQHATFMLEGIELGLANSLRRTMIADLTTIAIHS
VEFEENTSVLPDEMIAHRLGLIPLISEDLDKYLKNWQRDCTCLSYCDDCSIELVLSTKCT
QVETVHVTSLDLVIDGADRGDVGKPVLFEQPGVLITKLRKGQEVRLKCRAIKGIGQEHAK
WSAVSTVGFEYDPYNRLGHTDLWFEVGTDPKAEWPLTKNAKFERPPLDDEPVDYSSKPSR
FYLDVESAGSLKPDDIVIKGIESLIVKLASVQQGIQAALGEGGGLGGSYGGWGPPA
>Rgr
MQGELPLQPPATYDGADLRVKITELSDGHVQFILDGVHLGIANSIRRSMISRIDTLAIDQ
VQITENTSVMPDEMLAHRLGLVPLISEGMENQITNYNK-CDCDSFCHKCSVTLTLDAKCM
ASSTMEVTTKELLLEGGGPSDVGKPAPSITDGILLVKLAKGQEIHLRCIATKGRALEHAK
WSPCAAVGFEYDPYNKLKHTDLWFEVGTDPRDEWPVSENGKYEKKPEDSDPFPFDEKPSR
FYYDVEAVGQLKPEDIVLK-VRPLLPSLPPPSR------------------PGGP-
>Sro
MA--LPLKPPGSLDGSDLRVKITHVKDENLHFILDGVHLGLANSLRRAMVSRIDTLAIDQ
VQITENTSVMPDEMIAHRLGLVPLNSENLDRHIPNYNRECTCDSFCDKCSVVLTLDALCT
TSSTMEVTSKQLQIEGPNRGGVGQPATSFTCDVLQSKYVELSESNLRVIVVQGRALEHAK
WAPVSAVGFEYDPYNKLRHTDLWFEVGTKAEDEWPVSDNGKYEKKPEENEAFEFNEKPSR
FYYDVEAVGQLKPEEIVLKSFDALIVQLGQLRQGLSDLANPGQTMGQGYGGYGSPH
>Uvf
MSAPLALDPPKTIDGSQLQVKVTELDEQHATFILEGVDLAVANSLRRTMIADLTTVAIHS
VEFEENTSVLPDEMIAHRLGLIPLISEDLEKYLKNWQRDCTCLSYCDDCSIELVLSSKCT
MVETLEVTSKDLVIDGAHRGDVGKPFQFEKPGVLITKLRKGQEVRLKCRAIKGIGQEHAK
WSPVSTIGFEYDPYNRLGHTDLWFEVGTDPRTEWPLTKNARHERPPLDDEPVDYTSKPSR
FYLDVESAGSLKPDDIVIKGIESLIVKLASVQQGIQAALGEGGGMGASYGGWGPPA
