# Supplementary material for: Convergence Analysis of Rust Fungi and Anther Smuts Reveals Their Common Molecular Adaptation to a Phytoparasitic Lifestyle
Source: Front Genet. 2022 Apr 8;13:863617. doi: 10.3389/fgene.2022.863617 (PMC9023891; doi:10.3389/fgene.2022.863617)
Supplement: Supplementary file 4 [file DataSheet1.ZIP › Supplementary file 1/conv_cal/OG0002930.fasta]

>Ain
GDEDYGDSETRGLADSPKGPSGLMTPVGTEHTPIVEPRQRLEWYTMLESVLASEVLRSET
KRINSADAPSTKEKLMYHRWLDIRASLRGRGHLAGAVETEEKRLAVREVIGAINECRGVS
SGIKEKILDEVGQLLARVDSAEEQFPSMKKIVEVVPEWGSKALQDKLEALYSWYNVTNSL
RLQIGVLQKWTGSDTLEIAGHQAPNHQGVGGPPEMEESTFLERILKEDSLQSTFEKRTLS
TLNALILKAKASIIQHHNAFSRMALPSFEPELVQLINFPTRIMEGALKLRLDYAGKLRDP
SVLIIDSLTDDLRAAIALACRIKIQYTSMMIPDPANGWELPPIGIGYDDVLRQALRFFFK
LLQFKLKG---AVYFKETEVLEPEWRFLSTAVEVIDGGDVIVAKSVTRFVNQLFNRIVDY
FRRELSAPTTTLVTLEEKIKWIHQVFDSVRIRSRKLLSLARDIRNRLENAAEYDLSSMDL
TEFLQTLINAGYFLVMTGTFEAEGTYLIAEPSLQDKPELIQELFLKCMRRVKPADESGLE
DEHPRYLLLLSPRDAFMWTGRIMSLKLRRIPVELKDRRLRLVADGPKRRLQMCKEHLYTV
FASFPLEVISEHMAHMSSVQSELRSINQGVYLLSDTLIRSAPTIRRKLRGRNGDDELIQN
CYSMASEQGFRALPFIESALQGQMTLALARLAIDWVAFICDDCEPTDRKTFKWAVAALEN
AMHVTRADAILSLSEQDFTLMRSKVASCIVLLISHFDILGARSSVKAKEEEERLEREKAE
RNKVPAKEPSEMREAAAKLGRADSGMQATEERWVQKVMEWDAARQSIEAEQRLIGRVLDD
TKFEDRGLQNLASSSSRIQIRWQQGRFIGGGTFGTVYLAVNLDSGGLMAVKEIRFQDISS
TPGFFKQIKDEMSVMEMLSHPNIVEYYGIEVHRDKVYIFEEYCQGGSLAQLLEHGRIEDE
TVIQVYTLQMLDGLVYLHSKGVVHRDIKPDNILLDHLGVIKFVDFGAAKVLAKNQRTIQR
TRKPGVGGMGSLQGTPMYMAPEVIKPDPQGHGGAMDVWSLGCVVLEFATGRRPWSNLDNE
WAIMFHIGMANQHPPLPEPGQLSELGIDFIRQCLTISPDQRPSAAKMREHPWIQNLIDVL
NAANAEEEAAAAEE
>Aps
GDDDSGDVDDFEGEDYPSELGVTAS--NNPAELRPEEKERFEWQDMLTNVLTGDVLRTEK
TRISEVSGNKQDPSRMSDIWIGFRAYLRCRSVSDEQRYLDDARLQMDQVLDELRKFRLPS
RSSIDQALERVQSLLLTVDWCEALYPSNKALYRERPSWKEPDIVSKLETLRSWDNNVRGL
RLQITILQKFMCAEKLDLINSSNTNSPTRLRPMLLEPSSFVEKVLQEGSLNRLFAQNTFE
TLNRLIIKAKETMIKFSNLFEQIKLPSYRDDLLVLANFAPSLMQEVLRIRLHNAKLLSEL
SPVLLHQLTDDFRTGLTHATSVKKSWMQIMNPEPNWDMCLPEERQAFEDTLTSALKFFFR
LLDTHILTSNKTLDSKDTEIVEGEWSFLKSAVAEIQGGDVLLGEHYSTLTHRLMSRVHHF
FDANLAITEQRNVNVPELIRWNDLILSSLRQRHRKVLRFSRTILSRFENSAEYSLERIDL
SFFVGGLNETNHFLIYTGTFERDGIYLVGSPSLSQRPDIVSDLLSKCFHIQTQPDYSTGK
VNYPHYILILSPRDPFMWTGQVMNIDLPKVELDVRDHRVRLVADGPGQHLFLAKSAFLGT
FPAFRALTVVDQKAHLYRVNREIKKIKRASYRMSETVIKSVDRLINAVKQVSGLEPVLSS
YFNFAAELSERSMRYMEKAIRERYTALLIQFGIKWISFVSDDCKTDDLKTFRAAVNALEF
VMEKTKDDMILELSDEQFYRLRSKVASCMSLLISHFDVLGARSKAVAKQQKEKLEAQRQE
GRWRSN----HMKDRERFMYSAMSSLSDRRERWRGPLVALDAARHEKLASLGLAGQELDH
NATDNRGLLFLASSTSNISIRWQQGRYVGGGTFGSVYLAVNLDTGDVMAVKEIRLQDIST
APKLVDQIRDEMNIMSLLRHPNIVEYFGIEVHRDKVYIFQEFCEGGSLAALLENGKVEEE
VICQMYAHQLLEGLNYLHSNNVIHRDIKPDNILLDKEGKLKYVDFGAAKILAKETRTLAL
RSKKFRSEMNSLTGTPMYMSPEVIKGEHLGRPGAMDIWSVGCVVLECVTGKRPWSNLDNE
WAIMFHIGIATKHPPLPDPHELSELGIDFIRQALTLDSLKRPTALELLNHEWMKDLSKCL
IEMNKGQEDLNNVD
>Cqf
GDADSGDVDDFEGEDSPLELGVTPSPSAHVNDLRPDERERFEWQDMLTNVLTGEVLRTEK
TRISEVSGGKQDASRMSDIWVGLRAYLRCRTVPDEQRYLEGARLQMDHVLDDVRKFKVPF
GTPKDEAIQMVQSLLHRVDWCESLYPSNKFMWRERPGWREADFVAKLETLRSWDNNQRGL
KQQIGILEKFMRSDKLEGLNPSSPPKLASFKPTLLAPSTFVERILQEGSLNRLFAENTFE
SLNKLIVRAKETMIKFSKSFERLRLPSYRDDLIVLANFAPSLMQEVLKIRLQNAKLLSEL
SKVLLQQLTDDFRTGLTHATAVKKSWMKIMDQQPNWDMCLPDDRRAFDETLTQALKFFFR
LLDTHILTSNKTLDSKDTEIVEGEWSFLKSAVAEIQGGDVLLGEHYSTLTHRLMSRVHHF
FDANLVILEKRNINIPELIRWNDLILSSLRQRHRKVLRFSRTILSRFENSAEYALEKIDL
SLFVGGLNETNHFLIYTGNFERDGIYLVGSPSLSQRPDIVSELLSKCFHIQTQPDYSTPK
VIYPHYILILSPRDPFMWTGQVMNIDLPRVELDVRDHRVRLVADGPGQHLYLAKSAFLGT
FPAFRALTVVDQKAHLFRVNREIKKIKRASYRMSETVIKSVDRIIQAVKQVPGSEPLLTA
YFSFAAELSERSMRYMEKAIRERYTALLIQFGIKWIAFVSDDCKTDDLKTFRAAVNALEF
VMEKTKDDMILELTDEQFVRLRSKVASCMSLLISHFDVLGARSKAEAKQQKERLEAQRLE
TKWRLDTKMAHMKNKDWSLDSALSSLRERRERWRGPLAALDAARHEKLSSLGLAGQELDH
NATDNRGLLFLASSTSNISIRWQQGRYVGGGTFGSVYLAVNLDTGDVMAVKEIRLQDIST
APKLVDQIRDEMNIMSVLRHPNIVEYFGIEVHRDKVYIFQEFCEGGTLASLLENGKVEEE
VICQMYAHQLLEGLHYLHSMNVVHRDIKPDNILLDKEGQLKYVDFGAAKMLVRETRTLAA
RSKVKSTEMNSLTGTPMYMSPEVIKGEEVGWPGAMDVWSLGCVVLECVTGRRPWSNLDNE
WAIMFHIGIATKHPPLPDPGELSELGIDFIQQALTLDPNKRPSAAELLNHAWMLDLARSL
ERMNSVEDELLWGD
>Cla
GDGDSEDSERESDGDQPHNPPEQSSGSSSDSEESPEEVERAAWQSMLANVLEGEVLKAEK
TRISEKISPHQRKYQALQIWLGARAYLHSRSVESEWRWVEEARTQVPVIADEVLRFTVQE
EADHVQALKQIEVLLARLYWAWSLYPSLTALRIVHKAYAETTLGERVDALQGYKTITDRL
HTQLRILQKWTNSDDLAITKPGMEQTEGSGLTTILDTSSFVERMMKEESIESLFKKRTIA
DIYPLVRAAKDNYLANRDIFNQIGLPVLLEDLQALLSFPMNLMQEALLLRLESAQRVEQP
SMVLIDQYTEDFRDGLKRASQIKKEYLEIVEADPDNGWVIPPDLEHFNEVLQSALKFFFK
VLLWKLRSNNKTIYLKETEVVENEWAFLSRATEQIEGGDLLLAEHFSMLTHRLIQHVVAY
FNESLDQLGNRTTGKLEASRWWSQTLDNVRQRHRKLLRFGKALSQRFENATEFALESIDV
GRFIAALGETDHFLVYNGTTEEKGLYMIANSTLHDRPDLVRRMLTRSFTPATQPDY-EGE
FEVVRYVLIISPRDPFIWTGRVMNLVLPPTDYDMRDKRVRVVAEGPDGRLAFARKLFLAL
FPIFGHLVVNESQAHLARVNRDFKKIKLINYRLCESIVHSTDRVRQATESLDNREVFLAN
YFTFAADLGIRSMRGFERKFKLRLLPELQKFAIKYVHFISDDCAPSDGRTFKWAVAALEF
VRLLTRGDNIHKLSPENFSALRSGVANCMTLLISHFDILGARSSQEARKEKEKVDNESQE
TRKQIQDKLAALAAAPQEYSGPNTVPQNRQTRFLCAIDELDANRFEGALEMGLAGRTLEQ
GRPEDPSLLDLASSSANISIKWQQGKYIGSGTYGTVYLALNLDSGHVMAVKEIRFQDTAS
APTLISQVRDEMKVMSILHHPHIVEYFGIEVHRDKVYIFEEYCEKGSLAALLANGPIGDE
TVLQLYTWQLTQGLIYLHSQGVVHRDIKPDNILIDGYNILKLADFGSAKILAKKSMTLAA
RTR---GVQNSLTGTPMYMSPEVIKGEHLENQGAADIWSLGCVVLECATGKRPWDVQDNE
WAVMFQIGVAKEHPPLPDPSQLSEAGIAFIEACLTIDPTVRPEAEKLLDIPWLKDFG---
--------------
>Cmi
GDIDSGDEDDYEQSR-PI-QPLASASSSDYEDDEAEADTRYEWQHMLSNVLQGEVLKTEK
TRISGTLTNDSRKWRAYQIWLRVRAFVRGRTVQQEADFLDEGRNHIENIWAEVAEFRVKD
DSPPPDAAEQIAMMIGKIEWCDGLYPSSKSMRSEKAHALEKHIDRRIDALLSWQSVTRRL
KTQISILQKWTGSQDLEVTQPSVEADASAAKPTLLDTSTFIERLSKEDSLQKTLEKRTIA
DIYRLVHDAKSVVVNLNEYFTEMNLPSFSNDLIALVNFPTNLVQEALKLRLASVQRLQQP
SVVLVEELTNGFRSGLSLAARLKQHFLEIMEPDPDKGWPGGTLNEEYDKVLLDSLRFFFK
LLNWKLKSGSRAVYLKETEIVENEWKFLSEAVQQIDGGDLLVGEHFCTLTHRLLMRVLSY
FEEQLAVLEERNMSAAEMSRWFNQTLDNVRLRHRKLLRFGRAMQQRFENATEYLLNQVNL
STFVHALAETDHFLVYTGILESQAIYVIASPSLADNQPLLRQILTKCFPNSAQTEYLDFV
GEEPHYVLVLSPYEPFFWTGAVMHLELSQLDFDMREGRVRLVADGSYIRLQRSKQMFYEM
FPAFRDQVIVEQKAHLGRINRELKKIKRSEYKLADSILGSVERVHQVLSNQPGSDAPLAN
YFSFTADLGQRSLKHMDSALRARFSMSLMNFSIEWVAFICDDCVPSDSRTFKWAVAALEF
AMLMTRNENILRLSKDQFALLRAKVASCITLLISHFDVLGARSSFQAKQEKDKMDMAKDE
IRKQLRQTLGYLNSVEHIREAMIDTLGQVKERWAEEARKIDEHRMQLEAGTRVVGRVLDE
HKPEDQSLLFLATSNSNISVRWQQGKFIGGGTFGNVYLAVNLDSGGLMAVKEIKIQDLAS
APHLIKQIRDEMQVMEMLSHPNIVEYYGIEVHRDKVYIFEEYCQGGSLANLLEHGRIEDE
SVIQIYTVQMLDGLMYLHTMGVIHRDIKPDNILLDHMGVIKFVDFGAAKILAKNSKTIAA
KTRVQGGNMNSLTGTPMYMSPEVIKGDQRGRRGAMDIWSLGCVVLECATGRRPWSNLDNE
WAIMFHIGIATQHPPLPEKGQLSELGIDFVEKCLDIDPLKRPTAAELMEHEWIVQFSQEI
AREMNNHDGRMHGE
>Eyn
GDIDSGDEDEYELSRYPVHPPQVTTPSSEEEEDNPEAEARYEWQHMLSNVLQGEVLKSEK
TRISGTLTNDNKKWRAYQIWLRVRAYVQSRTVQQETDYIEEARGHIEAIWGEVAKFQVTS
ATKHADASEQIAMMVRKIEWCDTLYPSVKSLRTEKAHAAEEHIMNRIDALLSWQVITNRL
KIQIGILQKWTGSEELEVTQPGLEADDPTKKPVLLDTSPFIERIFKEDTLQKTFEKSTIM
DLYRLVHDAKSVMVACRDQFADMNLPTFYNDLIALINFPTNLIQEALKLRLNYVNHVQQP
PQILVDQLTIDFRSGLALAAKMKESFIEIMTPNVEKGWPGGQLSEEYDKVLLDSLRFFFK
LLTWKLKSGSKAIYLKETEIVENEWKFLSEAVGQIEGGDMLVGEHFCTLTHRLLMRVTNY
FEEQLQVLEERDMTASEISRWFNQTMDNVRLRHRKLLRFGRAMQQRFEVAAEYLLDDVNL
NTLVHALAETDHCLVYTGTLESQAIYIIATASLVERQGLLRQMLCKCLGVSGAPDYMEIV
GEGPHYLFILSPHEPFIWTGGILNVELPHFDFDMREGRIRIVSDGPMSRLATAKQIFYEM
FPAFKDMVIVEQKAHLGRINRELKKIKRSEYKLAESILTSIERVHRVLKAKPGSEAALAN
YFSFTADLGQRSLKHMEPALRVRFSMLLMRFSIRWVAFICDDCVPSDSRTFKWAVGALEF
AMLMTRNEGILRLTHEEFNSLRAKVASCMTLLISHFDILGARSSFQAKQEKERLDVAKEE
VRKQLRETLNYLNNVEHLRQFDGENRTLVRDRWVAETRAIEERRLELEAGMRVVGRVLDE
ERPEDKSLLFLATSNSNISIRWQQGKFIGGGTFGSVYLAVNLDSGALMAVKEIKFQDLAS
TPGLIKTIRDEMLVMEMLSHPNIVDYYGIEVHRDKVYIFEEYCQGGSLANLLEHGRIEDE
SVMQIYTVQMLDGLMYLHSMGVVHRDIKPDNILLDHMGVIKFVDFGAAKILAKNQKTMAA
KTRAPGGDVNSLTGTPMYMSPEVIKGDHRGRRGAMDVWSLGCVVLECATGRRPWSNLDNE
WAIMFHIGIATKHPPLPEKHELSELGIDFIETCLDIDPMKRPSAAELMDHPWIQEFSAAI
AHEMRQNDGLQEPE
>Gan
GDEDSGDDDSVGLGDYPPYQPSVSAPEASDDEDGPEEATRYEWQDMLSNVLQGDVLKSEK
TRISTASLSTSKRQRAYAIWLLVRAKVRGRSPEEESRYIEEARTQVDVVLEEVVKFRVVS
VIRQKNAADQVAALLKRVDWCESLYPSTKALALEKERVGHAEVVGRLEALRSWQQITRRL
EVTVGILKKWTGSDWEKLSTSQS--NEGGTPPA----LAFVEVIVREDSLQATFQKRLLS
DLYSLVHVAKSAMIDLSPDFVAMNLPGFTTDLLALAFFPSRLAQEALRTRLESVAKINEP
SVVLIDQLTGDLRKGLDTACEIKKQYMEIAEPDPVSGWSLPERVDQYEETLLSALRFFFK
LLHWKLKSPSKAIYFKETEIVESEWGFLSTVTEQIDGGDILVGEHFSSLTHRLLIRVMSY
FETQLQVLETRDMTLQEMLRWFNQTLDNVRARHRKLLRFGKTMLQRFENSAEYKLDNINL
AVFVNALVETDHFIIYTGTFEREGIYMIGDQSLIERPNLVRHILSRCFSNDTQVDL----
DDPMHYILLLSPREPFMWTGRVMDLQLPKMEFDLRDCRVRIISDGPGIRLARSKQMFLDL
FPAFRRDVCIEQRAHLARVSREIKKIGRSVFRLADTILGSVDRVREVSRRTPGEQELLGN
YFSFEADLGQRSIKYLEHSMRTKYVLMLMKFAISWIAFICDDCVPTDPRTFKWAVAALEF
AMFITRGDNIQKFSSDEFALLRSKVASCMTLLISHFDILGARSSYEAKKEQDRLDAARLD
TKKTLALKLAALK--MRGHRSSVGSLQGAWDRRMEALRLLEEERTTVEMGNRMVGRVLDQ
EKAEDRSLAFLASSSSNISIRWQQGKFIGGGTFGSVYLAVNLDSGEELAVKEIRFQDLTS
APHLIKTIRDEMKVMEMLRHPNIVEYYGIEVHRDKVYIFEEYCPGGSLANLLEHGRIEDE
IVIQIYAAQMLNGLIYLHSENVVHRDIKPDSLRLEAT-----------------------
--R---------------------------------------------------------
------------------------------------------------------------
--------------
>Hvs
GENDSGDGDDFEGEDS--EPAVTAVAQDTEEKLRAEDLERFEWQDMLSNVLTGEVLRTEK
TRISEVAGARRDVSRMLAIWVGFRAYLRSRSPEEERKYLEQSRLSMDSVLDEVRKFQLPP
GTDQATASRLVTQLLQKVDWCESLYPSLSILWAERPGWKEDDFVSRLDTLRSWDNNVRYL
QLQIVILQKFMSCDRLEVLNKANNSSTSNTFEDLLEPSTFVERILQEGSVNRLFAENTFQ
SLNNLIVRAKDTMIKFSKNFEKLRLPAYRDDLLSLAAFAPSLMQEVLRIRLQNARLLSVL
SPVLLQQLTDDFRTGLSHATAVKKSFAKIMSPDPEWDIMLPETKMAYDETLTNALKFFFR
LLDTHILTSNKTLDSKDTDIVEGEWSFLKQAVAEIEGGDVLLGEHYSTLTHRLMSRVHHF
FDANMSVLEKRNVDLPELIQWNELLLSSFRQRHRKVLRFSRTILGRFENSAEYSLDKIDL
GMFVGGLTETNHFLIYTGTFEKDGIYLIGSPSLSQRPDIVSGLLSKCFHINTQPDYQGST
RNYPHYLLILSPRDPFMWTGQVMNIDLPKVELDLRDCRVRLVADGPGTHLTFAKSVFLGT
FPAFRALTVVDQKAHLYRVNREIKKIKRASYRMSETVIKSVDRIIIAVKPVPGSEPLLTA
YFSFAAELSERSMRYMEKAIKERYTALLISFGIKWITFVSDDCKTDDLKTFRAAVTALEF
VMEKTKDENILGLTDEQFFRLRSKVANCMSLLISHFDVLGARSKAEAKQQKEKLEAQKQE
QEWRTKAQNANSK---YSKGSAVSSLHKRRERWRETLTALDAARHEKLASLGLAGQELDC
EATDNQGLVYLASSTSNISIRWQQGRFVGGGTFGSVYLAVNLDTGDVMAVKEIRLQDLSS
APSLVDKIRDEMNIMSLLRHPNIVEYFGIEVHRDKVYIFQEFCEGGTLSSLLEHGKVEEE
LICQMYARQLLEGLTYLHDRNVVHRDIKPDNILLDREGKLKYVDFGAAKMLALESRTMAA
RSKRYWGQMNSLTGTPMYMSPEVIKGEKLGRPGAMDVWSLGCVVLECVTGRRPWSNLDNE
WAIMFHIGIATKHPPLPDPSELSEIGIDFIRQALTLDPIKRPSASELLGHPWMTGLESSL
RSMDSDAHQESWVD
>Lcr
GDEDSGDDDSVGMGDAPPYQPAVS-PASGSEDEGPEVTDRFEWQHMLSNVLQGDVLKSEK
TRLSTASLSTGRRQRAYAIWLLIRAKIRGRSPEEESRYLEEARAKVDEVLDEVLKFQVVE
EVRQRNAADQVASLLRRVDWCESLYPSRKALALEKDRVSNIEIVQRIDALRSWQQITRRL
KLRVGILKMWTGDEWEMLSAPMYKKFDPATVPA-GAERGFVANIVREDSLQDTFKKRLLS
DVYSLVLVVKSAIIDLSPDFAAMNLPGFAADLHRLAIFPSRLAQEALRNILESVSKVDDP
SVVLIDQLTADLRKGLESACEVKKQYLELADADPVSDWTLPERVEEYEETMLATLRFFFK
LLHWKLKSPSKAIYFKETEIVENEWSFLSAVTEQIEEGDLLVGEHFCTLTHRLLVRVMSY
FETQLQVLETRDMTVQEMLRWFSQTLDNVRARHRKLLRFGKSMLTRFENSAEYHLDNIDL
TAFINALVASDHFMIYTGTFEREGIYMIGDPSLHERPHLVRHILARCFSNNTQSDHVVEP
EDGMHYVLILTPRDPFMWTGRVMNLELPKLELDLRDKRVRLVADGPSIRLMRSKQMFVDL
FPRFRHNIIIEQKAHLARVSREIKKIGRAIFRLAETILGSVDRVRAVSRRTPESQELVGS
YFSFAADLGQRSIKYLEPAVRSRYVLMLMKFAISWIAFICDDCVPTDPRTFKWAVAALEF
AMAITRGDNILKFSSDEFALLRSKVASCMTLLISHFDILGARSSQEAKKEQERIDAARVQ
MKEQLQERFAALKGGVRPYQESVGSLQDAWGERVRAFEELDRNRMEIESGNRMVGRVLDK
ETAEDNALAFLASSSSNISIRWQQGKFIGGGTFGTVYLAVNLDSGEELAVKEIRFQALAS
APHLIKTVRDEMKVMEMLRHDNIVQYYGIEVHRDKVYIFEEYCPGGSLANLLEHGAIQDE
IIIQIYALQMLSGLVYLHSENVVHRDIKPDNILLDANGTIKFVDFGAAKVLAKGQKTLAG
RSRMGPADQNSLTGTPMYLSPETVKGERRGKKGAMDVWAVGCVILECATGHRPWSNLDNE
WAIMFTIGIASQHPPLPTSGQLSELGIAFLREALTIDPEERPSAAELINHPWIQDARDQL
TAMNEEEGDPNALE
>Mgl
G--------------HDKTP----TPQSVHVASEDDPKKRMEWQKMLRSVLESEVLSSET
KRIAAADATTTPTQLMHSVWLCVRALRVGHEPESEEHLITEERDRVPAVVADVLAFSKDS
NDMRKQLFEAVQVLLERIEAVDELFPSQRQLLAGYPTWAQPHFQARLSALQAWFNVTREL
RAQVQLLHRWTGT------------SPALPRVDTDEENTFVERIFRESNIHEAFEQRTLK
RLRMLIDMARTTLRQHHQMFLEMGLSSFEPDVLPLVRFPMWLAEGALRQRLEYADKLQEP
SVLLVDSLADDLRAALALACRIKENYVQLTVPEPDIGWSLPLSDDKFDASICSALHFFFR
LLYFRLKS---TPYFKEVDVLEPEWDFLSSAVRVVPGGDVIVAHKTAALVNRVFARIIAY
FKRELQVPTSSPMNVLEMTRWIHTVFNNTRVRSRRLIGFARRMRLTLETAAEYDLRTNDL
HGFLQTMLYADYFLVYTSAFEERGVFVLAEPSLHDKPLVIQDLIFQCVRPSASGADHARP
PWQPQYLLFLTPREPFLWTGRVMTLPLPWIDLDLKENRVRLVADGAGARLEQCKQHWMWQ
FSAFSLMPVYERMAHLSLIQHELKLMTKAGYVLTDTVVHAVPIIRRQMLKLRPLDELVQA
CFSIAFDQGARALGYIQSVLHSLMSTALVQLSVDWISFICDDCVLTERRTFKWAVEALEN
AMTRTMGENIFLLSEHEFFQLRGKVSSCMALLISHFDILGARSSAVKEQEEKR--AKRAA
HGTHLDLALDSEKEAKHL-----------SEQRLVALDACDAAREDVMRERREIGHVLDD
TRMEDRGLQLLASKG--VQMRWQQGRFIGGGTFGTVYLAVNLDTGGLMAVKEIRFQELTS
SPNLFKQIHDEMNVMEMLRHPNIVEYYGIEVHREKVYIFEEYCQGGSLAQLLEHGRIEDE
IVLQVYALQMLDGLMYLHSQGVVHRDIKPDNILLDHMGVIKFVDFGAAKVLSRRSLSMHT
GGRAPVARGQSLQGTPMYMAPEVVRGETHGREGAADIWSLGCVVLECAKGTRPWSQLDNE
WAIMFHIGMAQQCPALPDETQLSALGIDFIKQCLTIDPFKRPTAVELRQHAWICALVDVL
NAENEAEEEAQRDD
>Min
GDEESADDDSVGMGEEPHYVPAKSHPGDGEEEGGPEVDARFEWQHMLANVLQGDVLKSEK
TRLSTASLSTGKRQQAYAIWLLIRAKIRGRSPEEESRYLEEARAKVDEVIDEVLKFRVVE
EARLQNAADQVAGVLRRIDWCEGLYPSRKALALEKDRVSTSEVVQRTDALRTWQKITKRL
KVRCGILKVWTGTEWDKLSDPAWKANPNEPTPAVGDGRGFVANILREDALQETFKKRLLS
DVYSLVLTAKEAMTDLSADFQAMNLPGFAADLHRLAIFPSRLAQEALRSILESVAKIDDP
SVVLIDQLTNDLRKGLSSACEVKKQYLDLVGSDPAVGWSLPGRVEEYEETMLSTLRYFFK
LLHWKLKSPSKAIYFKETEIVEKEWGFLSIVTEQIEGGDLLVGEHFSTLTHRLLVRVMSY
FETQLQVLETRDMSPQETLRWFSQTLDNVRARHRKLLRFGKTMLQRFENSAEYLLDDIDL
TAFINGLVDSHHFMIYTGTFERDGIYIIGDPSMHERPELVHAILARCFSSNTQGDAVADY
DDEMHYVLLLSPRDPFIWTGRVMNLELPRMEFDLREKRVRLVSDGPSLRLARSKQTFTDI
FPRFARSVIVEQKAHLARVSREIKKIGRAIYRLAETILGSVDRVRAVSRRRPEQQELVGN
YFTFAADLGNRSIKYLEP------------------------------------------
------------------------------------------------------------
------------------------------------------------------------
------------------------------------------------------------
------------------------------------------------------------
------------------------------------------------------------
------------------------------------------------------------
------------------------------------------------------------
--------------
>Mld
GDDESGDDDSVGMGEEPHYVPAKSHPSDGKEEGGPEVDARFEWQHMLANVLQGDVLKSEK
TRLSTASLSTGKRQQAYAIWLLIRAKIRGRSPEEESRYLEEARAKVDEVIDEVLKFRVIE
EARLQNAADQVAGVLRRVDWCEGLYPSRKALALEKDRVSTSEVVRRTDALRTWQKITKRL
KVRCGILKVWTGTEWDKLSDPAWKANPNEPTPAVGDGRGFVANILREDALQETFKKRLLS
DVYSLVLTAKEAMTDLSADFQAMNLPGFAADLHRLAIFPSRLAQEALRSILESVAKIDDP
SVVLIDQLTNDLRKGLSSACEVKKQYLDLVGSDPAVGWSLPGRVEEYEETMLSTLRYFFK
LLHWKLKSPSKAIYFKETEIVEKEWGFLSIVTEQIEGGDLLVGEHFSTLTHRLLVRVMSY
FETQLQVLETRDMSPQETLRWFSQTLDNVRARHRKLLRFGKTMLQRFENSAEYLLDDIDL
TAFINGLVDSHHFMIYTGTFERDGIYIVGDPSMHERPELVHAILARCFSSNTQGDAVADY
DDQMHYVLLLSPRDPFLWTGRIMNLELPRMEFDLREKRVRLVSDGPSLRLARSKQTFTDI
FPRFTRSVIVEQKAHLARVSREIKKIGRAIFRLAETILGSIDRVRAVSQRRPEQQELVGN
YFTFAADLGNRSIKYLEPAVRSRYVLMLMKFAIAWVAFICDDCVPTDPRTFKWAVAALEF
AQSITRGENILKFSAEEFALLRTKVASCMTLLISHFDILGARSSQEAKKEQERIDAARIE
MKEQLALRFAQLKKMRGTKGDSVGSLQMAWDKRIEALAQLDELRVAVQTSNRVVGRVLDQ
ERAEDSALAFLASSSSNISIRWQQGKFIGGGSFGTVYLAVNLDSGQELAVKEIRFQDLAS
APHLVKTVRDEMKVMEMLRHDNIVQYYGIEVHRDKVYIFEEYCPGGSLANLLEHGAIQDE
IIIQIYALQMLNGLIYLHAQDVVHRDIKPDNILLDADGTIKFVDFGAAKVLAKGQKTIAS
RSRMSTADQNSLTGTPMYLSPETVKGERRGKKGAMDVWAVGCVILECATGHRPWSNLDNE
WAIMFHIGIAVQHPPLPDPSQLSELGIDFIRQCLTIDPDDRPSAAEMIHHPWITMALEQL
SEMNETETPPVTAE
>Mlp
GEADSGDVDDFEGEDSPPELGVTASPSSH-NDLRPEERERFEWQDMLTNVLTGEVLRTEK
TRISEVSGGKQDASRMSDIWVGLRAYLRCRTVPDEQRCLEGARLQMDHVLEDVHNFKVPF
ATPRDEAIRLVQSLLNRVDWCESLYPSNKFMWRERPAWREADFVSKLETLRSWDNNHRGL
RMQIGILQKFMSSDKLEGINPSSPPQLTSFRPTLLEPSTFVERILQEGSLNRLFAENTFD
SLNTLIVRAKETMIKFAKAFEKLRLPSYRDDLIILANFAPSLMQEVLRIRLQNAKLLSEL
SLVLLQQLTDDFRTGLTHATAVKKSWMKIMDQEPNWDMCLPDDRRAFDETLTQALKFFFR
LLDTHILTSNKTLDSKDTEIVEGEWSFLKSAVAEIQGGDVLLGEHYSTLTHRLMSRVHHF
FDANLVILEKRKVNIPELIRWNDLILSSLRQRHRKVLRFSRTILSRFENSAEYALEKIDL
SLFVGGLNETNHFLIYTGNFERDGIYLVGSPSLSQRPDIVSELLSKCFHIQTQPDYSTPK
VIYPHYILILSPRDPFMWTGQVMNIDLPRVELDVRDHRVRLVADGPGQHLYLAKSAFLGT
FPAFRALTVVDQKAHLFRVNREIKKIKRASYRMSETVIKSVDRIIQAVKQVPGSEPLLTA
YFSFAAELSERSMRYMEKAIRERYTALLIQFGIKWITFVSDDCKTDDLKTFRAAVNALEF
VMEKTKDDMILELTEEQFVRLRSKVARCMSLLISHFDVLGARSKAEAKQQKERLEAQRQE
MKWRLETKMAHMKGRDWSLNSAMSSLRERRERGRGPLAALDAARHEKLASLGLAGQELDH
NATDNRGLLFLASSTSNISIRWQQGRFVGGGTFGQVYLAVNLDTGDVMAVKEIKLQDIST
APKLVDQIRDEMNIMSLLRHPNIVEYFGIEVHRDKVYIFQEYCEGGTLAALLENGKVEEE
VICQMYAHQLLEGLHYLHSMDVVHRDIKPDNILLDKEGRLKYVDFGAAKILARESRTLAA
RSKRSKSEMNSLTGTPMYMSPEVIKGEEFGRPGAMDIWSLGCVVLECVTGRRPWSNLDNE
WAIMFHIGIATKHPPLPDPSELSELGIDFIRQALTLDPVKRPSAAELLNHAWMVDLSRCL
EMMNSGEDELMWGT
>Msd
GDDESGDDDSVGMGEEPHYVPAKSHPSDGKEEGGPEVDARFEWQHMLANVLQGDVLKSEK
TRLSTASLSTGKRQQAYAIWLLIRAKIRGRSPEEESRYLEEARAKVDEVIDEVLKFRVIE
EARLQNAADQVAGVLRRVDWCEGLYPSRKALALEKDRVSTSEVVRRTDALRTWQKITKRL
KVRCGILKVWTGTEWDKLSDPAWKANPNEPTPAVGDGRGFVANILREDALQETFKKRLLS
DVYSLVLTAKEAMTDLSADFQAMNLPGFAADLHRLAIFPSRLAQEALRSILESVAKIDDP
SVVLIDQLTNDLRKGLSSACEVKKQYLDLVGSDPAVGWSLPGRVEEYEETMLSTLRYFFK
LLHWKLKSPSKAIYFKETEIVEKEWGFLSIVTEQIEGGDLLVGEHFSTLTHRLLVRVMSY
FETQLQVLETRDMSPQETLRWFSQTLDNVRARHRKLLRFGKTMLQRFENSAEYLLDDIDL
TAFINGLVDSHHFMIYTGTFERDGIYIVGDPSMHERPELVHAILARCFSSNTQGDAVADY
DDQMHYVLLLSPRDPFLWTGRIMNLELPRMEFDLREKRVRLVSDGPSLRLARSKQTFTDI
FPRFTRSVIVEQKAHLARVSREIKKIGRAIFRLAETILGSIDRVRAVSQRRPEQQELVGN
YFTFAADLGNRSIKYLEPAVRSRYVLMLMKFAIAWVAFICDDCVPTDPRTFKWAVAALEF
AQSITRGENILKFSAEEFALLRTKVASCMTLLISHFDILGARSSQEAKKEQERIDAARIE
MKEQLALRFAQLKKMRGTKGDSVGSLQMAWDKRIEALAQLDELRVAVQTSNRVVGRVLDQ
ERAEDSALAFLASSSSNISIRWQQGKFIGGGSFGTVYLAVNLDSGQELAVKEIRFQDLAS
APHLVKTVRDEMKVMEMLRHDNIVQYYGIEVHRDKVYIFEEYCPGGSLANLLEHGAIQDE
IIIQIYALQMLNGLIYLHAQDVVHRDIKPDNILLDADGTIKFVDFGAAKVLAKGQKTIAS
RSRMSTADQNSLTGTPMYLSPETVKGERRGKKGAMDVWAVGCVILECATGHRPWSNLDNE
WAIMFHIGIAVQHPPLPDPSQLSELGIDFIRQCLTIDPDDRPSAAEMIHHPWITMALEQL
SEMNETETPPVTAE
>Pan
-DEDHQDYFSRSGSAEPSAPGVTATPADLHDTPILNPQHRMEWQSMLESVLNSEVLKSET
KRINSVDTPDSRQELSYQRWLEIKATLRGRGMQRGAIDEEEKRLKLNDLVAEVRECRAHA
AADKEMVLAEIGSLLSRIDSAEEQFPSTRRAVEIVPAWGETEVQSKLAALYSWFNTTTSL
RLQIDILRKWTGSDTLEIAAHSERNQPRSGRPPVDDESTFVERIQKEGSLQSTFEKRTLA
SLYQLITKAKETIFKHHKDFERMALPSFEPELVTLINFPTRLMQGALRLRLDYAGKLAEP
SVLIVDSLTDDLRTALAMACRVKLHYTSIIVADPDRGWDLAPIAQGYDDVLRSALKFFFK
LLRLKLKA---SVYFKETEILEPEWRFLSTAVESIEGGDIIVATNITRFVNKLFDRIARY
FNRELTATILQFITLEDRAKWIHSVFDNVRIRSRKLLGFARDIRNRLDNAAEYDLGTMTL
SSFMLTLIDHDYFLVYTEALEENGIYLVAEPSLQDKPELIQDLLCKCLHRVRPGDEREDA
ESHPRYILLLSPRDPFMWTGKVMHHVMPRVDIALADRRVRLIADGAKGRLELAKRHFQSI
FSTFPLETLNEQMAHMSRVQSGLEEINKGVYMLSDTIIRKVPEIRRRLRGL---DELIQN
CYSMAAEHGRRALPFIESVLRDQMTLALGRLAIDWIAFICDDCIPSERKTFKWAVSALGN
ANHITSAENIFRLNEQDFALLRSKVASCMALLISHFDILGARSSVKAQEDQERLEREKAE
RHRISAQSLSEDFQALRLQNKLDAAMQATEERWISKVLEWDAARSQMEAEQRLIGRVLDD
TRLEDRSLQFLAQSASKITIRWQQGQFIGGGTFGTVYLAVNLDSGGLMAVKEIRFQDISS
TPSLYQQIKDEMEVMSMLSHPNIVEYYGIEVHRDRVYIFEEYCQGGSLAALLEHGRIEDE
AVIQIYTLQMLEGLIYLHSQGIIHRDIKPDNILLDHMGVLKYVDFGAAKILAKNSRTIQR
SRKTGGGAMASLQGTPMYMSPEVIKGNADVPQSAADVWSLGCVVLEFATGKRPWSNFDNE
WAIMFHIGMAEQHPALPDPSQLSPLGIEFIRQCLTINPRQRPTAIQLKEDPWMLSLIEEL
DAANAAEEAAELQQ
>Pst
GDADSRDVDEFEGEDHPMELGVTASPSQHTAELRPEEKERFEWQDMLTNVLTGEVLRTEK
TRISEVSGGKQDASRMSDIWVGLRAYLRCRSVADEQRYLEDARLQMDQVLEDVRKFKVSS
RLSKDEAIQRVQSLLLRVDWCEALYPSNKSLGRERPAWKEPEILSKLETLRSWDNNVRGL
RVQIGILQKFMRADKLDVIHPSIASNPANSRPTPLEPSTFVERILQEGSVNRLFAQNTFD
NLNRLIIKAKETMIKFLTSFETFRLPSYRDDLLILANFAPSLMQEVLRIRLQNVKLLTEL
PPVLLQQLTDDFRTSLTHATAIKKFWMEIMKAETNWDMCLPDERQAFDETLTNALKFFFR
LLNTHILTSNKTLDSKDTEVVEGEWGFLKSAVAEIEGGDVLLGEHYSTLTHRLMSRVHHF
FDTNIEIAERRKVNVPELVRWNELILSSLRQRHRKVLRFSRTILSRFENSAEYALERIDL
SFFVGGLNETNHFLIYTGNFERDGIYLVGSPSLSQRPDIVSALLSKCFHIHTQPDYATEK
VNYPHYILILSPRDPFMWTGQVMNIDLPKVELDVRDHRVRLVADGPGQHLYLAKSAFLGT
FPAFRALTVVDQKAHLFRVNREIKKIKRASYRMSETVIKSVDRIILAVKKAHGSEPLLSA
YFNFAAELSERSMRYMEKAIRERYTALLIQFGIKWISFVSDDCKTDDLKTFRAAVNALEF
VMEKTKDDMILELSHEEFIRLRSKVASCMSLLISHFDVLGARSKAEAKQQKERLDAQRQE
MKWRLDNKMAHMKGRDLSMDSALSSLSERRERWRGPLEALDATRHEKLASLGLAGQELDH
NATDNRGLLFLASSSSNISIRWQQGRYVGGGTFGSVYLAVNLDTGDVMAVKEIRLQDITT
APKLVDQIRDEMNIMSLLRHPNIVEYFGIEVHRDKVYIFQEFCEGGTLAALLENGKVEEE
LICQMYAHQLLEGLNYLHSNNVVHRDIKPDNILLDKEGKLKYVDFGAAKIIAKESRTLAS
KRSKRSVQMNSLTGTPMYMSPEVIKGEEFGRPGAMDIWSLGCVVLEIVTGKRPWSNLDNE
WAIMFHIGVTTKHPPLPDPQELSELGIDFIRKSLTLDPVIRPTTVDLLSHPWMKDLEACL
MEMNEDEEDYNNNS
>Rgr
---------------------------------------------MLNNVLSGNVLKSEK
TRLSTASL--GRRQRAYAIWLLLRAKVRGRTADEESRFLEEARARVDDVIDEVAKFRVVS
ATRQRNAADQVASLLKRVDWCESLWPSRRALSLEKERFTEDEIVRRLDALRTWQQITRRL
KVTVGILRKWTGGEWEKLSAPASVESGSTPPPGPGTERGFVAVIVREDSLSRTFEKRILT
DLATLVDTAKAAVIELQTSFTAMNLPGFTDDLSRLAIFPSRLAQEALRTTLDSVANVHDP
TVVLIDQLTNDLRKGLEVACQIKRQYTELATPDAEAGWALPERVEGYEETLLATLRFFFK
LLHWKLKSPSKAIYFKETEIVENEWGFLSGVTEEIDGGDLLVGEHFSTLTHRLLARIMSY
FETQLQVLETRDMTVQEASRWFSQTLDNVRARHRKLLRFGRSMLLRFENSAEYTLDNIHL
RTFIDALVASDHFMIYTGVYEGEGTYVIGDPSLHEHPELVRQILVRCFSNETQGDAPESP
DHPMHYVLLITPREGFMWTGKVMNLELAKVDFDLREKRVRVVSDGPAQRLARSKRTFVDM
FPAFRHNVIVEQKAHLASVNRETRKIGRAIYRLAETVLGSFERVRAVTFRRAGQQELLGG
YFTFTADLGTRSLRYLEPPLRGRFLVALMKLSIQWIAFICDDCVPTDPRTFKWAVAALEY
ALSMNKNDNILKFSDAEFALLRSKVASCMTLLISHFDILGARSSYEAKKEQDRIDAARLV
TKEQLATRLATLRETRRKTASSVGSLQMAWEQRMEALKPLEDARASIEAGGRVVGRVLDH
NLAEDRSLAFLASSSSNISIRWQQGKFIGGGTFGNVYLAVNLDSGEELAVKEIRFQDLQS
APNLVKTIRDEMKVMEMLRHDNIVTYYGIEVHRDKVFIFEEYCPGGSLANLLEHGRIEDE
IIIQIYALQMLSGLIYLHSQNVVHRDIKPDNILLDGNGTIKYVDFGAAKVLAKNQKTLAS
RSRMSTADANSLTGTPMYLSPETVKGERRGKMGAMDVWAVGCVILECATGRRPWSNLDNE
WAIMFHIGIAVQHPPLPEPHQLSELGIDFIRQCLHIDPEQRPTAEELMTHPWIMEATEQI
NLAYEQESGPTSYE
>Sro
---------------------------------------------MLNNVLQGNVLKSEK
TRLST---------RAYAIWLLLRAKVRGRTSDEESRFLEEARSKVDDVIDELAKFKVVA
GVVQRNAADQVSSLLKRIDWCESLYPSRRALALEKDRVVSDEIIRRLDALRTWQQITKRL
KVTVGILKKWTGSDWEKLSRPGTFE------PEGANDRGFIAVIVREDSLQSTFEKRILT
DLYALVDTAKSAILELQPVFSAMNLPGFTEDLFRLAIFPSRLAQEALRTTLESVSNIHDP
SVVLIDQLTADLRKGLEVACQIKRQYTELATPDPEAGWSLQDRLDGYEETLLATLRFFFK
LLHWKLKSPSKAIYFKETEIVENEWGFLSNVTEEIDSGDLLVGEHFSTLTHRLLVRVMSY
FETQLQVLEARDMTAQEMLRWFSQTLDNVRARHRKLLRFGKTMLQRFENSAEYSLDNIDL
TTFINSLIASDHFMIYTGTFEREGIYIIGDPSLHEHPDIARNILARCFSNNTQGDAVDFP
EHPMHYVLLLSPREPFMWTGRVMNLELPKLDFDLRERRVRLVSDGPAARLARSKQTFVDL
FPAFRRNILVEQKAHLAGVNRETKKIGRAIFRLAETFLNAVDRVRAVSSRKQDQPELLGS
YFTFAADLGTRSLRYLEPALRSRYVLALMKFSIQWIAFICDDCVPTDPRTFKWAVAALEF
AMGMTKNDNILKFSEDEFALLRSKVASCMTLLISHFDILGARSSYEAKKEQDRIDAARLV
TKAQLADRLANLRAKRRDQESTITSLQMAWDQRMEALKALDEDRSAIESNNRVVGRVLDQ
SRAEDRSLAFLASSSSNISLRWQQGKFIGGGTFGNVYLAVNLDSGEELAVKEIRFQDLQS
APHLVKTIRDEMKVMEMLRHDNIVQYYGIEVHRDKVYIFEEYCPGGSLANLLEHGRIEDE
IIIQIYALQMLSGLIYLHSQNVVHRDIKPDNILLDSNGTIKYVDFGAAKVLAKNSKTLAS
RSRMTMADANSLTGTPMYLSPETVKGERRGKMGAMDVWAVGCVILECATGRRPWSNLDNE
WAIMFHIGIAVQHPPLPEPHQLSELGIDFIRQCLDIDPDKRPSAEELMLHPWIQEATAQI
SAAYEEESTPPGEE
>Uvf
GDTDSRDVDDFEGESHPIELGVTASPSQHQVELKPEEKERFEWQDMLTNVLTGEVLRTEK
TRISEVSGGRQDASRMSDIWVAIRAYLRCRSVADEQRYLEDARLQMDQVLEDVRKFRLPP
RIPKDEAIQQVQSLLLRVDWCEALYPSNKALGRERPAWKESDVLSKLESLRSWDSNVRGL
RVQIGILQKFMRADKLDVINPTLSHLQNNSKPTLLEPSTFVERILQEGSVNRLFAQNTFD
SLNRLIIKAKETMIKFLKSFETLGLPSYRDDLLILANFAPSLMQEVLRIRLQNVKSLSEL
PTVLLQQLTDDFRTSLTHATAVKKFWMEIMRPETNWDMCLPESRQAFDEALINSLKLFFR
LLDTHISTSNKTLDSKDTEIVEGEWSFLKSAVAEIEGGDVLLGEHYSTLTHRLMLRVLHF
FDTNLEIAEQRKVNIPDLVRWNDLILSSLRQRHRKVLRFSRTILSRFENSAEYALEKIDL
SFFVGGLNETNHFLIYTGNFERDGIYLVGSPSLSQRPDIVSALLSKCFHIDTQPDYTSGR
VNYPHYILVLSPRDPFMWTGQVMNIDLPKVELDVRDHRVRLVADGPGQHLYLAKSAFLGT
FPAFRALTIVDQKAHLHRVNREIKKIKRASYRMSETVIKSVDRIINAVKKVPGSEPLLSA
YFNFAAELSERSMRYMEKAIREKYTALLIQFGIKWISFVSDDCKTDDLKTFRAAVNALEF
VMEKTKDDMILELSQEEFIRLRSKVASCMSLLISHFDVLGARSKAEAKQQKERLDAQRQE
MKWRLDSKMAHMKGRDWMVNSALSSMRERKERWRGPLEALDATRHEKLAALGLAGQELDH
GGSDNKGLLFLASSTSNISIRWQQGRYVGGGTFGSVYLAVNLDTGDVMAVKEIRLQDIST
APKLVDQIKDEMNIMSLLRHPNIVEYFGIEVHRDKVYIFQEFCEGGTLAALLENGRVEEE
LICQMYAHQLLEGLNYLHSNNVVHRDIKPDNILLDKEGKLKYVDFGAAKILANESRTLAL
KRSKRNVKMNSLTGTPMYMSPEVIKGEPFGRPGAMDIWSLGCVVLECVTGKRPWSNLDNE
WAIMFHIGIATKHPPLPEPQELSELGIDFIRKSLTLDPVIRPTTIDLLNHSWMKDLARSL
NEMNANGEDLNSNS
