# Supplementary material for: Convergence Analysis of Rust Fungi and Anther Smuts Reveals Their Common Molecular Adaptation to a Phytoparasitic Lifestyle
Source: Front Genet. 2022 Apr 8;13:863617. doi: 10.3389/fgene.2022.863617 (PMC9023891; doi:10.3389/fgene.2022.863617)
Supplement: Supplementary file 4 [file DataSheet1.ZIP › Supplementary file 1/conv_cal/OG0002931.fasta]

>Ain
MRTNNTRVSWQGIVVETDQSYLLLYNFDFLKNKEPYAPNPAALSFAAGPGEGTGAMASEL
RGIDALACTKSPPAIQCIPPTTRTSLLGRLDWIIKDKVHIIYHFVWLTSDRAYSANLTLP
QERAICASINAKFSLISIGLKSPLFSHSLSIRKALRSTAYLTTGAVQCLSWSSDGHAIAV
GWERGFAVWSTYGKLMGCSESWDTISSNFSDRFMWGVGGMFWGPGNTELFLLCHEGASSS
TFDADAQLFVLPFAKSAVASQHSPDNTRYAFIQLDDSVLVYRGSDQPDMSIINPESDVWQ
TIKIPQTYLAANWPIRYACISSDGRLIAVAGRRGLAHFSSLSGRWKTFDNPTHEQNFAVR
GGLQWYQHVLVAACHTGDEFELRLYSRDAALDNSSVLYTEKLPSEVILTTLFDNSLLVYT
ADNTLYHFLIALTLCGSIAFDGVVGEPARVRGMSWLIPHSQQRFGDPMDDLTMATVIFLI
DGKLVLLRPRKADIEEVSYDMQILGDQIEYYWTHLQGIGTLENSLWGYDGRGIKLWLNAL
TIEQAELDDDRPEYKTIEESVSMPLDFYPLCVLIEKGIVIAIFRSATNTHLFLHHVLRSH
LEKAQLRQAVMFASHYKGLVYFAHALEILLHDVLEDEADAQSQNGEPTISRKTAVLPLVI
EFLDHFEEALEVVVGCARKTEVARWSYLFNAVGEPRDLFEKCIAANELKTAGSYLLVLHN
LEPLEESTAHTVRLLRLAVKNKRFALCKDLLRFVRSMDESGAALRQVVKEAALL
>Aps
MRPFNHLVKFSLIVILTNLSNLIIYSLENLNHSSYNLPASSS-FFSTGPAQRIQFPKIVL
KLLNQINCISHPPQLKIIPSRSIEYLLKKFDWLIDQSVSPLTYYILITSDRAYIIYQSPN
QIATGACSINFRFNLIAIGLPSITYSH--SLNQSKNPSNIDLLGNVNACAWTSDGHALAV
SWPSGFSVWSVFGRLQIWSTSLPADLVKFDDYFMGSGRGLIWGPGNFELILLTDPSSHSN
RYIPDDQLFVLPFAKSAVSTLHSPKTVFQSI-----------------------------
EVQIPLICQSSILKRTFGTTSNCQPIISVKMMESFTHFNLVSGRWKLFEREEDEQAICVR
GGMQWFENTLVLGIDQAGMYSIRLFARENPLSLAYCLYEHSLSHSIVLLSIYNNSLLVYT
IDNTLHHFLIKIVLCGSIGFEGVVKNPPRVRGMSWLIPNSQHYFGDPANDLNFATIIFLI
DGKVVLLRPRKSKDNEVKYDLQILADHIEFYWAGRVGSCMLEHSLWGWDGEKIIVWLDAL
TIEENRQNEELSDFKLVKGTLTIPLNFHPLSVLMDKGIII--------------------
-VQNQMSEAVEFGSYYSGLVYFKHSLEILLHSVLEDEAESNRTKFS-ETLIPKKALPLVA
DFLDHFPVALEVVVGCARKTDVKLWKYLFETIGEPRKLFEKSLELGLLKVAASYLLVLHY
SDQVELNQDDLIKLFKTGLIQQDWEVC-------FNCAPHNYLIKS--------
>Cqf
MRSDNLEVKWPMIVILTTNSNLLIYDLIPLSTTVYSLPNNLSNFLSTGPAEGIPFPKLVL
RFEEEVSCISSPSQLRSLPHLNSTSHLNNLDWLINRSVSIITYYIFITSDRAYLVHQPTE
SPATGSCSINVRFSLVALALSSTTYSHTLNLRQSLNNLNRSETGEVNMCSWTSDGHALAV
SWVNGFSVWSVFGRLQAWAAGLPTRENRWQDIFMGSGKSLFWGPGNFELYLLTRPDSSSN
KLVFDEQIFILPFAKSAVTTFHSPDNTKHAFLQMDDRVLAYRGADSPDMSVINPESDVWQ
HIKIPSDYISTNWPIEISCISDDGKLVAVAGKRGLTHFNSVSGRWKLFEREEEEQAFSVW
GGMQWIGNILVVGVNEGGIYSIRLFSRDNPLSLAFCLCEHTLPASIVLISIYDTSLLVYT
GDNTLHHFLIALRVCGSIGFEGVVGTPSRVRGMSWLIPESQHRYGEPSADLNYATIIFLI
DGKVVLLRPRKSEVDEVKYELQILADHIEFYWAGAQSRGTLMNSLWGWDGKQIWVWLDAL
TIEEGLLQDQSKGYAVVQGTLTIPLTFHPLSVLMDKGIIIAMFRIATNTHLFIHHILRFH
LSRREMIEAIRFATYYSSLVYFAHSLEVLLHAVLEDEADMTTVTDTPSSFVPDRVLPIVV
EFLDHFPEALQVVVGCARKTDVRQWGYLFDVVGKPRSLFEISLQKGLLKIAASYLLVLHN
LDPLEQSSKDTIRLYKVAIAAKDWVLCKELLRFLFSLDRTGMILKSALEESKSV
>Cla
MRSPNQSVYWAGLVVLTAKSGLLYYTLKHMNGSAYRIPAKPTSDFQPGVGEGVEIPAMML
SADEETACVANPASVLSIPEASAPVRLATLDWLVHPGVIVIDYYSFLTSCRVYLVRDNDD
NLKATQVTFNDPLALITIGLLRSIFSHSMSIRDALKSTAHLETGPVTALAWSTDGYALAA
GWRHGCSIWSAYGRLNLWTGDMGSRPPQFDDHFTQGITSALWAHGDFELWLLCPIRPEPK
DRAIDEQVFVLSFARSAVSGIHTPDNTNHAFLQLEDRLLVYRGTDQPDMSVINPESDVWQ
SIKIPPQYVANNWPVQLASISSDGRLIAVAGQYGLCHYNSLSGRWKLFDRPADEQSFVVR
GGMQWFDNILVAAVELLDTFKLRLYSRDRPLAAHTVLHEETYEAPVVVMSIFETSLLVYT
ADNTLFHYLIVLRRCGSIGFNSVVRDPTRVRGMSWLVPRAQQTFGDPADDLNVATIIFLI
DGKLVLLRPRKAVEDGVNYALQVLADKIEFYWTHLSGIGTLENSLWGWDGKSIRVWLNAL
TIEGQTASDSNAALAQVQESFSIAIDFYPALSLG------STTKPPCGTHLFLHHVLRFH
LSHGQVQEAVLFASFYQHLVYFAHALEILLHNVLEAEADALLALQKPTPVPINAVLPRIV
EFLDHFQESLQVVVGCARKTEVARWAYLFDAVGRPRDLFESCISKGLLKVAASYLLVLHN
LEPIEKSSEDTVRLLKAALAAKDYALGKELLRFLFSLDHTGALLREALIEAGAL
>Cmi
MRTLNKSVQWCRLLVLTTKSFLFLYSVSIYNAPVYSVPSTGTGQFLAGSGEGLPLPALVI
HEEFQITSTANPPSLQTLHELEHIAYMGELSWIVDADSYVMQYYSFITSDRAYAVKEQPL
QHKATSISFNVPFSLVAVGLQALTYSHQFHLRQTLKSTSHLETGSVLCLSWTSDGYALAL
GWEHGWAVWTVYGRLTAWAGDAGGQSPGFQDRFMNGIKELFWGPGNFELFAMCEPPSAPV
ERAVDEQMFVIPFAKSAVTSLHTPDNTNHAFLQLDDGLLVYRGADQPDMSVINPESDVWQ
SIKLPAGYISNNWPIRYACISADARLIAVAGRRGLVHYNSLSGRWKLFDNDIQEQSFKVQ
GGMQWYGSTLIVTAEELDEHTLRLFARDRPLNTAYVLDEEVLPSRVILTSLFDSSLLVYT
EDNTFYHFLLALRLCGSIGFEGVVGDPTKVRGLSWMVPPSQQRFGDPSDDLNFATVIFLI
EGRLVLLRPRRAIKEEVKYDMQILADRIEFYWTHLTGIGTLENSLWGWDGEQIRVWLNAL
TIDAGKLRASHAELETVEESLAIRLDFYPLSVLMDKGIIVAIFRLTTNTHLFIHHVLRFH
LTRSQTREAVVFASHYQHLVYFAHSLEILLHAVLEDEADSLPNSSLPPKVPKNAVLPVVV
DFLDHFAESLQVVVNCARKTEITRWAYLFQFVGKPRDLFETCMKTGQLKIAASYLLVLHN
LEPLEQSSRDTVSLLKAAMAKDDWQLCKELSRFLFSLDHTGTILESCLSEAGAL
>Eyn
M--VSRSGAWSMLLDRTTKSFIFQYAVTLLASPVYTVPTTGTGQFVAGTGEGLSLPPLAI
EEEHEVTATASPPAIHSVHELEHVVYVSELLWVVDPSSRCMKVWLRLTANWVYALTQVPL
KHKALSVAFNERFSLVSLGLQAFMWSHQFSLRQTLKSTAHLDTGSVTC------------
---------------------------------------QFWAPGNYELFAVCEASGNPK
GKAEHKD----------------QDNTNHAFMQMDDGLLVYRGADQPDMSVINPESDVWQ
SIKIPASYISNNWPIRYACISNDARLIAVAGRRGFTHYNSLSGRWKLFDNDLQERAMKIR
GGMQWYGSTLIVGTEETDDFKLRLFARDRPLNTVYTLDEEEFPSRIVLTSLFDSSLLVYT
EDNTFYHFLLTLRLCGSIGFEGVILDPSRVRGLSWMVPKSQQRFGDPSEDLNFATVIFLI
EGKLVLLRPRRAIKDEVKYDMQILADRVEFYWTHLTGIGTLENSLWGWDGEQIRVWLNAL
TIDTTQAGSQGQHLETVEESLAINIDFYPLSVLMDKGIIVAIFRLITNTHLFIHHVLRFH
LSHKQIREAVIFASHYQHLVYFAHALEILLHAVLEDEADSLPSNGSPPAVPPDAVLPIVV
EFLDHFTEALQVVVNCARKTEITRWGYLFQFVGKPRDLFEKCMIANQLKIAASYLLVLHS
LEPLEQSSRDTVRLLKAAMAKDDWQLCKELSRFLYSLDHTGAILQTCLAEAGAL
>Gan
-RSPNATLVFSRIVITTTSGHHLLYSITPAGNTAYVLPGGDKGAWPRGPGEGRDVEGTVL
REVGDVGCVNDPPSLRIVPGESEAVVLDDWKWLIGHVALPSDPFVMLTSDRAYLVHWRDK
WKAGSSLGVNEKMSLVAVGCATPTLSHVLSLRNSLNSTAGLDTGRATCLSWSSDGYALAV
GWELGWSVWSVYGRLGSWSGSLSSKSESFEDHFMHGVRNLFWSPGNLELFVLCPPPVHPK
KKPHDEQLFVIPFAKSAVAAVHTPDNTKHAFLQMDDRVLVYRGADQPDMSVINPESDVWQ
HIKLPATYIALHHPIRYAVISSDARLIAVAGRRGLTHYNALSGRWKLFEVEKEEDSLRVV
GGMAWWSNVLIVACIEGGVYQLRLFSRDKPLSLADSLEVVPLSSEPLLLSVFDSSLLVYT
ADNTFHHFLIHLRTCGSIGFEGVVADPTKVRGMSWLVPKSQQRPQRRDHHLPHQR-----
QGR-PPRRPRRAAHEEVKYDMQILADRIEFYWTHLSGIGTLENSLWGWDGSRIRIWLDAL
TIEKTKLDVKRDAYESVTESVGIPLDFYPLAVLMDKGIIVAIFRIITTTHLFIHHVLRFH
LTKDQRKEAVLFASHYQHLVYFAHALEILLHAVLEDEADARPSTPAPAPEDDAAVLPRVV
EFLDHFDEALQVVVGCARKTEVARWEFLFDVVGKPRDLFEKCISSGFLKVAASYLLVLHN
LEPIEQSSKDTVRLLKAAMLAGEWVLTFSTAVYVFSADAAN----PSNPAGAAL
>Hvs
MRSANLCAHWRLLLVLTAASHILLYALDLLSTSVYHLPTSLLDSFSNGPGESLPIPNLVL
KS----------------------SLAETISWFVFIP------YFFI-------------
------------------------------------------------------------
----------IYIYIIPFTPSCPI------------LPCLFWGPENFELFILTPPPQNLK
GFLSDQQLFALPFAKSAVTSLHSPDNTKHAFLLLDDRVLVYSGADSSDMSVINPESDVWK
HIKIPANYIGLNWPLRYACISDDGKLIAVAGRRGLTHYNSNSGRWKLFESENQEQRFFVR
GGMQWFGNVLIVAVEENGTYKIRLFSRDQPLNLSYCLQEHDFPSPIVLTSIYDNSLLVYT
ADNILTHFLIMLRFAGSIGFEGVVGDPCRVRGMSWLIPQVQQELGDPAEDLNVATIIFLI
DGKLVLLRPRISQEIEVQYDLQILADHIEFYWTHLVGIGTLENSLWGWDGKKIRVWLDAF
TIEASKIDPTSHMYHEVKENLAIELDFYPLSVLMEKGIITAIFRIMTNTHLFIHHLIRFH
LTRKQMSEALLFASHYGSLVYFSHALEILLHAVLEDEAELTKKQHQPDEQFPQPVLPIVA
EFLYHFPEAFEVIVGCARKTDVKHWNYLFDVVGKPRTLFEKSLENGLLKTAASYLLVLHN
LDPLEQSSKDTVQLYKVAIAKGDWTLCKELLRFLFSLDHTGVILRTALLETDSL
>Lcr
MRSSNATVAFSRLIITTTSGHHLLYSISLSGNSVYTIPGGAQGMWPKGPGEGHDLEGIVL
RGVGDVGCVQDPPSLRIIPGDTEAIVLDEWNRLAHRSSHPLDHFVMLMSDRAYLVSWRDK
GKGGSTVGVNDKMGLVAVGCTTPTLSHILSLRSALNTTAGLDTGRVTCLSWTSDGYALAV
GWQLGWSVWSVYGRLGSWSGSLASKSDAFEDHFMHGVRDLFWSPGNLELFVLCPPPVHPK
KKPHDEQLFVIPFAKSAVTAVHTPDNTKHAFLQMDDRVLVYRGADQPDMSVINPESDVWQ
HIKIPASYIALQHPIRYAVISSDARLIAVAGQRGLTHYNALSGRWKLFELEREEDSIRVV
GGMAWWSNVLIVACIEGGVYQLRLFSRDKPLSLADSLEVVHLTSEPLLLSAFDSSLLVYT
ADNTFHHYLIRLRMCGSIGFEGVVTDPTKVRGLSWLVPKSQQRFGDPADDLNVATIIFLI
NGKLVLLRPRRAAHEEVKYDMQILADRIEFYWTHLSGIGTLENSLWGWDGSKIRVWLDAL
TIEKVKVDAKRDAYEAVAESVAIALDFYPLAVLMDKGIIIAIFRIITTTHLFLHHVLRFH
LTKSQGKEAVVFASHYQHLVYFAHALEILLHAVLEDEADARPSRPSPIAADENAVLPRVV
EFLDHFDEALQVVVGCARKTEVARWSFLFDVVGKPRDLFEKCISAGFLKVAASYLLVLHN
LEPLEQSSKDTVRLLKTAMDAGEWTLCRELLRFLYSLDRSGLILRAALSEGSAL
>Mgl
MRS-------------------LILSAPEL------APSSQALTFQPATGDRINFQLLFL
DAVDPIACTKSPAAVQLVSASAPPILLAHLPWLQVPLSPIAEHSAWISADSAYIVGRNAH
KNVPTTTALNARFSLLALGFQTPQFVHSLTLPH--------ITGRVICLDWTADGHALAV
GYEHGWAIWSTFGHVMCHSEDWTTATRSYRDNFQFGVQSVFWGLGGTELFVLARPL-SPD
AHAQDDEAYVVPFVKAAATTHMTPADVNAGFLLGDASAYMYRGHEQSDAGLLSPGNDVWR
HIPFPAEYLTTQWPIRCTALSPDGRFLAIAGRRGLAHYSTASGHWKLYEVATQALSFCVR
GGMAWYQHVLIAACDCMGEIQIRLYSRDQPLDNAHLLDLVVLGAPVVTLALFETSLLLYL
ADNTLVHYLITLRLCGSISFDGIIGEPSRVRALSWLVPPVQRDIGHPADDLTVANLLFLI
DGMLVLLRPARADDEQLSYDLQVLHEHIESFCTPIYTPGALSHSLWAFDGHHMSVWLHPM
S------SDAPDCVLPVSST-------YPLCILSDRGILLTSYRLRLHTTLFLDHVLRAI
LERRHLLDAIEIASLYVPLEYFSHALEVLVHAVLEDEADAAPQQGNPYAGTRAPILPTVL
AFLDHFDEALQVVVRAARKTEMSRWRYLFDAAGRPSTLMQHCLDRHDYASASAYLLIVHE
LEDGATSLQATAKALARFEEAGEFALLRDTLSFLHGLDENGDILRTCTSAASEL
>Min
MRTSNALVAFTRLVVTTTSGHHLLYSIDSANNEVYTVPGGEKGMWPRGPGEGAKLHGIVL
RGIGEVGCIQDPPTLRIVPSEAETVVLDEWPWLINCDSTPLETFIMLTSDRAYLVRWEDQ
GKGGSGVALNEKFGLVAVGCSGPTFSHEHSLRKSLNTTADLATGHVACLSYTPDGYALAA
GWHLGWSIWSVYGRLGSWSGSLKTKSDAFEDHFMNGVRGMFWTKGGYELVVLCPPPVHPK
KKAHDEQLFVIPFAKSAVTTAHTPDNTHHAFLQMDDRVLVYRGADQPDMSVINPESDVWQ
HIKIPASYIATQHPIRYAVISHDARFIAVAGRRGLTHYNALSGRWKLFESEKEEESFHVV
GGMAWWANLLIVGCVDPTTYQLAVFAREQMLSLSSSLETIPLSSRPLVLSVFDSSLLVYT
EDNTFHHFLMR-------------------------------------------------
------------------------------------------------------------
------------------------------------------------------------
------------------------------------------------------------
------------------------------------------------------------
------------------------------------------------------
>Mld
MRTSNSLVAFTRLVVTTTSGHHLLYSIDSANNDVYTVPGGQKGVWPKGPGEGANLQGIVL
RGIGDVGCIQDPPTLRIVPSEAETVVLDEWPWLINCDSTPLETFVMLTSDRAYLVRWEDQ
GKGGTCLALNEKFGLVAVGCYAPTFSHEHSLRKSLNTTAGLDTGHVTCLSYTPDGYALAV
GWHLGWSIWSVYGRLGSWSGSLKAKSDAFEDHFMNGVRGMFWTRGGYELVVLCPPPVYPK
SKAHDEQLFVIPFAKSAVTTAHTPDNTNHAFLQMDDRVMVYRGADQPDMSVINPESDVWQ
HIKIPASYIATQHPIRYAVISHDARFIAVAGRRGFTHYNALSGRWKLFESEKEENAFHVV
GGMAWWANLLIVGCVDPTTYQLAVFAREQALSLSNSLETVTLSSRPLVLTVFDSSLLVYT
EDNTFHHFLMRLRLCGSIGFEGVVKDPWKVRGLSWLVPKSQQQFGDPADDLNVATIIFLI
SGQLVILRPRRAAHEEVKYDLQILADRIEFYWTHLSGIGTLENSLWGWDGERIRIWLDAL
TIEKVLVDAKKDAYERVRESVGIKLDLYPLAVLMEKGIIVALFRIITSTQLFLHHVLRFH
LARHPMREAVLFASHYQHLVYFAHALEILLHGVLEDEADKPTNQITNDETRPATLLSTVI
DFLDHFPSSLSIVVNCARKTELTHWSLLFNYAGSPRRLFEKCIESNEFKTAASYLLILHN
LEPLEQSGKDTVGLLKICMKQGEWTLCRELLRFLYSLDRTGGILQAALEEGSAL
>Mlp
MRSKTCEVKWPMLIILTTKSNLLIYDLTPLSSTVYSLPPNLSNFLLTGPAERVPFPKLVL
RYEDEISCVDSPSPFRHATQPSSTSYLGNLDWLVNRSVTVITYYIFVTSDRAYLVHRPID
SPATGACAINVRFSLVALALSSTTYSHTLNLATSLNNLCRSDTGPVNMCSWTSDGHALAV
SWSNGFSVWSVFGRLQAWGNGLPTRDNKWQDVFMGSGTSLFWGPGNFELFLLTKPHSGTT
KWTCDEQLFVLPFAKSAVTTLHSPDNTKHAFLQLDDRVLAYRGADSPDMSVINPESDVWQ
HIKIPSDYISTNWPIEMSCISDDGKLVAVAGRKGLTHFNSVSGRWKLFEREEEEQAFCVS
GGMQWIGNVLVFGCNEGGLYSIRLFSRDNPLSMSYCLCDHALPAPIVLLSIYDTSLLVYT
GDNTLHHFLIALTPCGSIGFEGVVGTPSRS--------------------------IHLV
------------------------------------------------------------
-------TSEQKG-----------------------------------------------
----------------------------------------------S-----ERVLPLVV
EFLDHFQEALQVVVGCARKTDVKQWGYLFSVVGKPRNLFEKSLEQGLLKIAASYLLVLHN
LDPLEQSSRDTIRLYKAAMAAKDWALCKELLRFLFSLDRTGLIMKTALDESKS-
>Msd
MRTSNSLVAFTRLVVTTTSGHHLLYSIDSANNDVYTVPGGQKGVWPKGPGEGANLQGIVL
RGIGDVGCIQDPPTLRIEPSEAETVVLDEWPWLINCDSTPLETFVMLTSDRAYLVRWEDQ
GKGGTCLALNEKFGLVAVGCYAPTFSHEHSLRKSLNTTAGLDTGHVTCLSYTPDGYALAV
GWHLGWSIWSVYGRLGSWSGSLKTKSDAFEDHFMNGVRGMFWTRGGYELVVLCPPPVYPK
SKAHDEQLFVIPFAKSAVTTAHTPDNTNHAFLQMDDRVMVYRGADQPDMSVINPESDVWQ
HIKIPASYIATQHPIRYAVISHDARFIAVAGRRGFTHYNALSGRWKLFESEKEENAFHVV
GGMAWWANLLIVGCVDPTTYQLAVFAREQALSLSNSLETVALSSRPLVLSVFDSSLLVYT
EDNTFHHFLMRLRLCGSIGFEGVVKDPWKVRGLSWLVPKSQQQFGDPADDLNVATIIFLI
SGQLVILRPRRAAHEEVKYDLQILADRIEFYWTHLSGIGTLENSLWGWDGERIRIWLDAL
TIEKVLVDAKKDAYERVRESVGIKLDLYPLAVLMEKGIIVALFRIITSTQLFLHHVLRFH
LARHPMREAVLFASHYQHLVYFAHALEILLHGVLEDEADKPTNQITNDETRPATLLSTVI
DFLDHFPSSLSIVVNCARKTELTHWSLLFNYAGSPRRLFEKCIESNEFKTAASYLLILHN
LEPLEQSGKDTVGLLKVCMKQGEWTLCRELLRFLYSLDRTGGILQAALEEGSAL
>Pan
MRTNNSRIEWRALLVQTDRHFLLLYNIVYRQSGDLLAPNPNALSFAPGAGEGLAGEACEL
RFIDALRFTCSPSAVQCIRMRTRTSLVSQLAWIQAHSVQIITYFVWITSDRAYVANLAPP
EQHATSVSINAKFSLIALGLRTPLLSHSISVREALKSTAYLTTGPVRSLAWTSDGYGLAV
GWQKGLAIWSTYGKLMGCTEDWELASKNFAEAFMFGTADLFWAPGNTQLFILAAPKQDSA
PLLPDNQLFILPFSKSAVAGQHSPDNTRFAFYQTDDSLHVYRGADQTDLTAITPESDVWQ
HIKIPQSYLAANWPVRYAAISADGNLIAVAGRRGLAHYSSASGRWKLHKSVAQEQSFVVR
GGMQWFQHVLIAACDAGGEYQLRLYSRDTDLDSALLLDLQVLPSPVVLTSLFDNSLLVYT
ADNTFYHFLIDLRLCGSITFEGVVGEPARVRGMSWMIPEGQQRLGDPIDDLTVATIIFLI
DGKLVLLRPRKLDDDEVAYDMQILADKIEYYWTHLQGIGTLENSLWGYDGSGIRLWLDAL
RIPSSQARDQLPEYKTIESSVSMPLDFYPLCVLLEKGIVLALWRTCTNTHLFLHQLLRNY
LERGLCDDAVFFAASYQDLVYFAHALEILLHAVLEDEADAGLGDASQGTATPRAVLPLVV
EFLDHFPEALEVVVGCARKTEVARWAYLFDVVGAPRVLFQKCIQADQLRTAGMYLLVLHN
LEPLEVSIAHTIQLLKLAAQKQDWSTCHDLLRFLASIDPAGGALRLAVDEAGIL
>Pst
MRSDNKDVKWHTLIIWTVNSALIIYRLEPLSDSVYNLPPDQSEFLSTGPADRIPFPKLAL
KFPSDISCIANPPRLSTISKSSTKNLLSDIDWLIDKSVTLITYYILVTSDRGYVAHIEGH
LPATGACAINLRFSLVAVGVLLTNYSHSLNPQTNQNDHEEQCGGVVNTCAWTSDGHALAV
ASSNGFSVWSVFGRLQTCCNSGMLSDIKFDDYFMGSCRSLLWGPGNFELFLLTAPSDSPT
RYIADDQLFVLPFAKSAVATLHSPDNTKHAFLQLDDRVSVYRGADCPDLSVINPESDVWQ
HIKIPADYISTNWPINYSCISEDGKLLAVAGTRGFTHFNSVSGRWKLFENEDEEQSIHVR
GGMQWFENTLVTAVEEGGSYSIRLFARENTLSLSHCLLKHHLSHPIVLLSIYDTSLLIYT
TDNTLSHFIIKLIPCGSIGFEGVVGNPLRVRGMSWLIPDTQHCFGEPEHDLDHATIILLI
GGKVVLLRPQRSERAEVKYDMQILADHVEFYWAGDNESGLLENSLWAWDGKRISVWLDAL
AIDEKDLVISTSSSQAVENRLTIPLNFHPLSVLMDKGIFIALFRIVTNTELFIHQVIKFY
LSRGRMKEAVGFGAHYSKLIYFGHSLEILLHTVLEEEADSKTNPPTPTEKQRMVLLPLVA
EFLDHFRESLEVVVGCARKIDLKQWKNLFQIVGKPRDLFEKSLDLGLLQVASSYLLILHN
QDQNQNQSSDTLRLLKIGIEVKNWTLCKEVMRFLFSLDHTGKILRKALKETNIL
>Rgr
------------------------------------------------------------
------------------------------------------------------------
--------------------SPPSLSHTSALRDSLNTTAALATGPVTCLSWTSDGYALAS
GFARGYALWSTYGRLGSWS-----KSDAFEDHFMEGVRACFFAQGDAELVVLCPPP----
------QLFVIPFAKSAVTACHAPDNTKNAFLQTDDRVLVYRGADQPDMSVINPESDVWQ
HIKIPAAYIASQYPLRYAVISSDARLIAVAGRRGLTHYNALSGRWRLFEEERDEEALRVC
GGMVWWGSVLVVGCEVEGEYQLRLFSRDKPLSLADTLEIVPLDSAPLVLSVFDSSLLVYT
ADNTFHHFLIRLRVCGSIGFEGVVQDPRRVRGLSWLVPKSQQRFGDPADDLNVATIIFLI
SGRLVLLRPRRAAHEEVKYDLQILADRVEFYWTHLRGIGTLENSLWAWDGAKIRVWLDAL
TIEKVRVDAKRDAYETVRESVAMPLDFYPLAVLMDKGIIVALFRIITTTHLFLHHVLRVH
LDRSQAREAVLFASHYQQLVYFPHALEMLLHEVLEDEADSVAASSSPPPPGQGGLLARVI
DFLDHFDDCLQVVVNCARKTEVTRWELLFRIAGKPRELFEKCIASGFFKVAASYLLVLHN
LEPVEQSSKDTVRLLKVAMEAGEWTLCRELLRFLYSLDRTGQILRTALSESTSA
>Sro
------------------------------------------------------------
------------------------------------------------------------
--------------------SSPTFSHVHSLLSSLSATSTLLTSRCTSLSYTSDGLALAV
GWEMGWSIWSAFGKLLSWC-----DSGGFEDHFLRGVKELFWGPGDLELFVLCT------
--AHDEQLFVVPFAKSAVTSAHTP--VRLSFLYVFEKTTRTRSSFLSRFLLSFLDSFSLI
LFQIPSTYIASQHPIRYASISSDARLIAVAGRRGLTHYNALSGRWKLFEREAEEEDIRVV
GGMCWWGSLLIVGCQVGANSQLRLFSRDQPLSISSTLFTYPLSSEPLVLSIFESSLLVYT
ADNTFYHFLIRLRMCGSIGFEGVVEEPRKVRGLSWLVPKSQQRFGDPADDLNVATIIFLI
SGRLVLLRPRRAASQEVKYDLQLLSSSIEFFWTHLSGIGTLENSLWGWDGKKVRVWLDAL
TIEKVRVDRKRDAYESVNESVGIDLDFYPLAVLMEKGIIVALFRTITTTHLFIHHILRFH
LTRNQRKEAVLFASHYQNLVYFSHALEILLHGVLEDEADAAAASPS-TKQEEDGVLPRVV
EFLDHFDECLQVVVNCARKTEVARWEFLFNVVGKPRDLFEKCISAGFLKVAASYLLVLHN
LEPVEQSSKDTVRLLTTAMEAGDWTLCRELLRFLYSLDRTGLILRAALSESKFS
>Uvf
MRTHNIEVKWLYLVIRTVKSALLIYTLETLSSSVYNLPIDPSSFLSTGPADRIPFPKLVL
KLPLEISCLSHPPLLKTISPHSNDFLLKDLDWLINQSIRLIPYYVFVASDRAYVAHHKNQ
LEATGSCAINFKFNLIPSNL----LIHFVS---SLTHSQIVLGIHLFFFFRTSDGYALAV
SRSDGFSVWSVFGRLQFSSNSSSPNNVECEDYFLNSCRCLFWGPGNFELFLLSPPPSSAA
RFIADDQLFVLSFAKSAVATLHSPDNTKHGFLQLDDRVSVYRGIDCDDMTIINPESNVWQ
EIKIPADYISTNWPIEFSCISDDGLLLAVAGKRGFTHFNLISGRWKLFENEDEEQSIHVS
GGMQWFETILVTGIDEAGSFSIRLFARENPLSLSQCLFEQPLSHAIVLLSIYETSLLVYT
ADNTLYHFIIKLIECGSIGFEGVIGNPLRARGISWLMPNSQHCFGEPENDINYATIIFLI
DGKIIALIPKKSEISLVQYHLQILTDHIEFYWI---GDGVLLNSLWTWNGKNISCWVDAL
SFIHQHHQDQLDRDEIIQPGFVIPLNFYPLSVFIQKGIIVALFKMITCTELFINQVIKFY
LIEGKMQSALNFASCYSNLIYFNHSLEVLLLSIVEQDEDDDNQPHLPLLTFRKLTICKII
EFIKKINNLLKVISNCIRKIDTKFWNKIFKFSGEPRDLFEKSLILGDLNIACSFLLVFSE
LDSNLNSSNDTIRLFKSALLVHNWNVSHSFITFFFSFDDDSSFLFSFFKK---I
