# Supplementary material for: Convergence Analysis of Rust Fungi and Anther Smuts Reveals Their Common Molecular Adaptation to a Phytoparasitic Lifestyle
Source: Front Genet. 2022 Apr 8;13:863617. doi: 10.3389/fgene.2022.863617 (PMC9023891; doi:10.3389/fgene.2022.863617)
Supplement: Supplementary file 4 [file DataSheet1.ZIP › Supplementary file 1/conv_cal/OG0002934.fasta]

>Ain
MTTTLRSAQLQCLHTLLNLNTPVATLPTGPPVWKVLILDKTSQEILATSMRVQDLRDAGV
TVHMQLHSDRPPLPDVPAVYFIEPTSENLKRVADDLSKSLYETTYLNLTSTLPRPLLEEF
AARVARDGTSGMVAQIFDQYLDYIVLEPSLFSLLPGPPSASTAMTTTYERLNDPKSGERE
IEEETERIAKGLFSAMATLGSLPVIRCPKGNAAEMVARKLESKIKEHTSARGSHLFSGSS
NRPLLILLDRNVDLVPMLSHSWTYQALVHDVMDMKLNRVTVDTTEGGKAQKRNYDLDSKD
FFWAKNAATPFPQVAEDIDAELNRYKSDAAEITRSTGISSMDDVGQLDLSSNASHLKAAI
TALPELTARKQTIDAHMNIATALLQGIKSRGLDTLFQLEEAITRQNKATILDTIKDTNLE
SAEDKLRLFIIYYLSADSAASRSDLEECEKLLKEQGANLGALEYVKKVRELTRMTMLASA
PAPQ--PSGGGELFRGFSSLSSRLTDRLKDSGLDNLVSGVKNFLPAQKDLTVTRLVASLL
DPSSASTQALQETDDWLLLDVQARRGGRAGQQSAASMAGKKDAIVFVVGGGSYVEYANLQ
EYAMRTAGQGRRITYGSTEILTPQAFVKALEKLAG
>Aps
MNLSLRDHQLL----------------SNLPAWKVLILDKQSQDVLATTLRVQDLRSLGV
TLHMQLSSDRPPLPDVPAIYLVSPTLQSIKRITLDLEKGLYESFYLNFTSSLSRPLFEEL
ASLVVESQTDELIEQVHDQYLDFIVLEPNLFCLASPTPSNS-------NILNDPKATEDD
IEQTADQIAKGLFSVIITIKQLPIIRCPRGNAAEMVARKLDNRLRDYLSSRTNSVFTSDT
TRPLLVILDRNLDLVPMLSHSWTYQALVNDLLEMRLNRVTVEVIQTRVNLSQKVSLSS--
FIFIINISIPY------------RYKSDAAEITRSTGIGDINDVSQIDLTSNAAHLKAAI
TALPELTARKSTLDTHMNIATALLQGIKNRGLDTLFQMEESISKQTRQNLFDVLKDEEKK
EPNDKLRLMLVYYLS-NNEIPKEDLVEFERRLKDCGVELGIWHYVKKIREISRMTNTMAL
SSAPASSGPGGELFRGFSSISNRLTDKLKEGGLDNLLSGVKNFLPARKDFTVTRLVEALM
DPTIASNQALSDTDDFLTFDPRSGRNLSAG---KKTRICFNESIVFMVGGGGYVEASNLQ
------------VS-----------------HLSI
>Cqf
MSRTLRDQQIQSLQSLLSFNNPPPTNPATLPAWKVLVLDQRSQDVLATTLRVQDLRALGV
TLHMQLNADRPPLPDVPAIYFVSPSRESIKRIGADLEKGLYESFYLNFTGALPRPLLEEL
ASLVVENGADSLVEQVYDQYLDFIVLEPSLFCLAYPGANNAAHRRTTYEILNDPRATEED
VEQTAEQIAKGLFSVVATMAQLPIIRCPRGNAAEMVARKLDSRLRDHLSSRAGSVFTSEA
GRPVLVILDRNIDLVPMLSHSWTYQALVNDVLEMKLNRVTVEAPEGGRLQKRTYDLDSKD
FFWAKNANKPFPEVAEEIDSELNKYKSDAAEITRSTGIGDINDVSQIDITSNAAHLKAAI
TALPELTARKTTLDTHMNIATALLQGIKNRGLDSLFELEQSITKQTRQTLLETIRDAEKK
EPDDKLRLAIIYYLSSVTELAKEDLGEFERALREAGVEMGVWEYVKKVREILRMTNTLAL
SSTPASPAPKGELFKGFSSISNRLTDRLKEGGLDNILSGVKNFLPGRKDFAVTRLVEALM
DPAAASNQALADTDDYLSFDPRSGRNVAGKGGGAGSRVGFAEAIVFVVGGGGYVEASNLQ
EFAARSTGAGRKITYGATEILTPTEFLGALDQLSK
>Cla
MASSLRDFQVASLTSLLNFNSEAA---SALPTWKVLILDSRAQDVLATTLRVQDLRDNGV
TLHMQLHSDRPPIVDVPAIYLVSPTQENLRRIAEDLGKNLYESFYLNFTCPLPRALMEEF
ASLIAANGTANLVEQVFDQYLDFVVLEPSLFTLSPSSSRSTGSTRSTYEQLHDPSSKEED
IDRIVDRIAQGLFSIVATLGQMPIIRCPRGNAAELVSRKLDAKLREQVASRGANLFSSGF
QRPVLIVLDRNIDLIPMVSHSWTYQALVNDVLEMKLNRITVQAPEGGKLLKRSYDLDGKD
FFWEKNAASPFPQVAEEIDLELTKYKSDAADLTRSTGIGDLNDVSQIDMGSNAAHLKAAI
TALPELTARKQTLDAHMNIASALLEGIKDRGLDSLYQTEEAIAKQTKATILEAIRDTSKP
DPTDKLRLLICYYLSTDNALSNADLADLERALKDTGVDLSPWEYVKKTREISRMSAYASA
PVPASVSGPGGELFRGLNSLSNRLTDRLKEGGVDNLLAGVKNFLPANKSLPITRLVEAIM
DPSLAQQQAVHDTEDYLYFDPKSGRSRGGAQGQQKARATFSDALVFVVGGGGYVEYSDLV
DLAARSSPGKKRITYGSTEIFKPKEFLAVLKSLGK
>Cmi
MSPSLRDKQVASLVSLLNFNQPPSSLNAPLPTWKVLILDQRAQDVIATTLRVQDLRDNGV
TLHLQLHSDRPPLPDVPAVYFVSPTSENIKRIAEDLSKNLYESTYVNFTSILPRPLLEEF
AESVARSSSVEFVEQVFDQYLDFVVLEPTLFSLLPPPTTAASSTRTIYEMLNDPKATESD
VEEVVDRVALGLMNVIATLGQVPIIRCPRGNAAEMVAHKLDARLRDQVHSRTPNAFNDSF
SRPVLIILDRNLDLIPMVAHTWSYQALVNDVLEIKLNRVTVDTPEQGKLKKRTYDLDSKD
FFWSKNGASPFPQVAEEIDFELNKYKTDAAEITRTTGVGDLSDISQMDLTSNAAHLKAAI
TALPELTARKQILDTHMNIATALLQGIKERGLDTLFQMEEAASKQTKAAILEALKDKEKN
NAEDKVRLLIVFYLSHDNAIPKEDIAEYENALKDAGADISAWQYVKKLREITRMASYTTA
PAPVTQAGLGGEMFRGLNSISSRLTDRLKEGGVDNLLSGVKNFLPARKDSVVTRIVDAFM
EPSSASAETLNMTDDYLLFDPRQQRSTLGKATSANKRMNFSEALVFVVGGGSYVEYSALQ
EHAARSSAGRKRITYGSDAILAPQAFMQVLRNLSS
>Eyn
MSPSLRDRQVSTLLSLLNFNAPAPSLALPLPTWKVLILDQRAQDVVATTLRVQDLRDNGV
TLHMQLHADRPPLPDVPAVYFVSPTSENIKRIGEDLQKNLYESTYVNFTSILPRALLEEF
SSLVASSNSLEFVEQVWDQYLDFVVLEPTLFSLLLPPSSSSKESRTIYELLNDPKATESD
IEAVVDKVALGLLNVVATLGQVPIIRCPRGNAAEMVAHKLDARLKDLVHSRTGNVFSESF
TRPVLIILDRNLDLIPMVAHSWSYQALVNDVLEIKLNRVTVDSPEQGKLQKRTYDLDSKD
YFWSKNGASPFPHVAEELDFESNKYRTDAAEITKSTGVSEPNDIAQMDLTSNAAHLKAAI
TALPELTARKNIIDTHMNIATALLQGIKERGLDTLFQMEEAASKQTKQQILEAIRDGEKK
DVQDKLRLLVVYYLSCDGQIPKDDLVEFERALKDAGADLAAWNYVKKIRDINRMASFSAA
PIAPVQTGIGGEMFRGLNSISSRLTDRLKEGGVDNLLSGVKNFLPARKESIVTRIVDAFM
EPSSASTDTLNVIDEYLLFDPRQQRSTGYGSLAGAKRANFSEAIVFVVGGGSYVEYSALQ
EHATKSSSGRKRITYGSDTLLTPNGFLGVLEKLQN
>Gan
MQQTLRDHQLAALSHLLSLNPSSAPGVAPIPTWKVLIMDKVAQDIVATSLRVQDLRDQGV
TLHMQLHADRPSLPDVPAIYFVSPTSTNIQRIAADLQKRLYASSYVNFTSALSRPLMEEF
AETVARDGSVEGVEQVFDQHLDFLVLSPSLFSLSPSVATPTSAERSTYEKLNDPRANEAD
IEEVTDRIARGLFSVLVTM----------GDNFRSSARQRGTQQRWSRSSRQG--FASNE
ARAVLVILDRNVDLVPMVSHSWTYQALVHDVLGMKLNRVAVEAPEGGRLQKKSYDLDAKD
FFWAKNAANPFPQVAEEIDLELNKYKVDASEITRSTGVGDINDLAQIDISSNAANLKAAI
TALPELTARKHTLDAHMNIATALLQGIN-------------ITKQVRSSSVRSRR---RE
-----------------------------------------WTW---LRDITRMSSLTAS
PAPPVTSTPGGELFRGFSSISNRLTDRLREGGIDNLISGVKNFLPARKDFIVTRLVEALM
DPTSASTQALQDTDDYLLIDPRAGRSGTARGAARGARQSYAEAMVFVVGGGSYVEYGNLG
EWAARSVGAGKRITYGATEIVEPGEFLKSLGALAR
>Hvs
MSRSLRDHQVDALLALLNFNSPSSSANPALPTWKVLVLDQDSQDVLATTLRVQDLRSMGV
TLHMQLHADRPPLGEVPAIYFVSPTRESVHRIAADLAKGLYETFYLNFAGSLSRPLLEEL
AALVAENGTDSLVEQVYDQYLDFIVLEPNFTKSLPSAPSKTLAKRTAYEIFNDPRSSEQD
IESAIDQIAKGLFSVVATMGQLPIIRCPRGNAAEMVARKLDTRLRDYLSSRAANIFSSSF
QRPVLVILDRNVDLVPMISHSWTYQALVNDVLEMKLNRVTVETPEAGKLQKRTYDLDAKD
FFWAKNSGKPFPEVAEEIDAELNKYKSDAAELTRSTGIGNLDDVSKIDMSSNASHLKAAI
TALPELTARKATLDTHMNIATALLQGIKTRGLDTLFQMEEAIGKQTRTAILEALRDPEKK
NPTDKLRLMLVYYLGIENQITKDDMTEYEKALQETGVDMGAWTYVKRIREIMRMTTMSAA
PATPAQIGAGGELFRGFSSISNRLTDKLKEGGLDNILSGVKNFLPGRKDFAVTRLVEALM
DPAGASNQALSDTDEYLLFDPRSGRSAGTGGSKGRSRMNFSEAVVFVVGGGGYVEASNLQ
VCV--------------------------------
>Lcr
MPKTLRDHQVAALTQLLSLNAPPPLGAVTIPTWKVLIMDKVAQDVMATSLRVQDLREQGV
TLHMQLHAERPSLPDVPAIYFVAPTQSNIRRIALDLQKGLYASTYVNFTSALSRGLLEEF
AETIAKDGTVEGVEQVYDQHLDFLVLSPSLFSLAPSLSTPTSASKSTYEKLNDPRASESD
IEEVTDRVARGLFSVLVTMGQLPLIRAPRGNAAEMVARKLDARLRDHVSSRGGNAFSAAF
GRPLLVILDRNVDLVPMISHSWTYQALVNDVLGMRLNRVAVEAPEGGRMAKKMYDLDSKD
FFWAKNAANPFPQVAEEIDLELNKYKADTSEITRTTGVADVSDLSQMDLSSNAASLKAAI
TALPELTARKHTLDTHMNIATALLQGIKSRGLDTLFQMEESITKQTKALILEALRDPTKE
NPEDKLRLLLCFYFSADNAIPKDDLAEYERALKETGVDMGAWEFAKKLRDVMRMSNLGAA
PAGPSVGTAGGDLMRGFSSLSNRLGERIRDGGIDNLISGVKNFLPARKDFPVTRLVEALM
DPSSASTQALQDTDDYLLFDPRAGRNARP-APAGRQRQQFAEAIVFVVGGGSYVEFTNLG
EYAQRGQTSSRRITYGATEIVPPGDFLKSLSALSK
>Mgl
MSVSLRSAQVQSLLSMLNFNDPAFSMPAAPPVWKILIMDPTSTDILATSLRVQDLRENGV
TLHLQLHSDRPALPDVPAIYFVSPTNENVARIAKDVSQGLYESTYINFTSMVSRSVLEQL
AQGVARSGAGAQIRQVYDQYLDYIVLQPNLFQLLPKGRESNSHIPTTYEQLHNPQHGQEH
VEAETDRIAGGLLSVFASMGTLPIIRAPRGSAAELVARKLESKLRDQSASRGVGLFAANK
ERPVLVLMDRNVDMVPMIAHSWTYQALVYDVLDAKLNRVTVQESDKPVAAKRSYDLDAKD
YFWAKNAELPFPQVAEDIDAELNQYRQEANEIMRSTGINSMDEVGQLDASSNASHLKAAV
TALPKLTARKRTIDAHMNIATALLQGIKTRGLDELYQMEEAITRQSKSAILEALQNPAMQ
NPEDKLRLFLVYYLSTDASLSRKEVEDFEATLRAQGVDLAALMYAKKAREIMRFTLSTPT
LAP---TQGGHELFRGFGSLSSRLTDKLKDSRLEHLVAGVKNFLPVQKDFTVTRLVASIM
DPAGSNAQTLQETDDYLCIDPRQPRGRGTGPGGAKARQPFAHAIVFVVGGGSHVEFANLQ
EYVTRSVSSQKKITYGSTEILTPSEFLRTLAVLGR
>Min
MPKTLRDYQVQALTSLLSLNNPSTAAPGVLPTWKVLVMDKVAQDIIATSLRVQDLREQGV
TLHMQLHAERPALTDVPAIYFVAPTQANIRRIALDLQKGLYASSYVNFTSALSRPLLEEF
AETVARDGTVESVEQVYDQHLDYLVLSPTLFSLAPSLVTPTSLEKSTYEKLNDPKAAETD
IEEVTDRVARGLFSVLATMGQLPIIRAPRGNAAEMVARKLDARLRDHVGARGGNAFSGSF
GRSLLVLMDRNVDLVPMLSHSWTYQALVNDVLGMRLNRVSVQAPESGRLQKKLYDLDAKD
FFWAKNAASPFPQVAEEIDLQLNKYKADTSDITRSTGVGDINDLSQLDLSSNAANLKAAI
TALPELTARKHTLDTHMNIATALLQGIKSRGLDTLFQMEESITKQTKAQILEAIRDPTKE
NPEDKLRLLLCFYFSADKAVTKDDLAEYERALAQTGVDMGPWEYAKKLRDVMRMSNLGAT
PAAPTTITSGGDLMRGFSSLSNRLTDRLRDGGIDNLISGVKNFLPAKKDFPVTRLVEALM
DPPSASTQALQDTDDYLLFDPRAGRGARPGASAGRGRQPFGDAIVFVVGGGSYVEYTNLT
EYAARSAAPTRRITYGATEIVNPSEFLKSLGNLAR
>Mld
MAKTLRDFQVQALTSLLSLNNPSTAGSGVVPTWKVLVMDKVAQDIVATSLRVQDLREQGV
TLHMQLHAERPALTDVPAIYFVAPTQANIRRIALDLQKGLYASTYVNFTSALSRPLLEEF
AETVARDGTVENVEQIYDQHLDYLVLSPNLFSLAPSLATPTSLERSTYEKLNDPKAAETD
IEEVTDRIARGLFSVLATMGQLPIIRAPRGNAAEMIARKLDARLRDHVGARGGNAFSGFF
GRPLLVLMDRNVDLVPMLSHSWTYQALVNDVLGMRLNRVSVEAPESGRLQKKLYDLDAKD
FFWAKNAASPFPQVAEEIDLQLNKYKADTSDITRSTGVGDINDLSQLDLSSNAANLKAAI
TALPELTARKHTLDTHMNIATALLQGIKSRGLDTLFQMEESITKQTKAQILEAIRDPTKE
NPEDKLRLLLCFYFSADKAVTKDDLAEYERALAQTGVDMGPWEYAKRLRDVMRMSNLGAT
PAAPTTMTSGGDLMRGFSSLSNRLTDRLRDGGIENLISGVKNFLPAKKDFPVTRLVEALM
DPPSASTQALQDTDDYLLFDPRAGRGARPGASAGRGRQPFGDAIVFVVGGGSYVEYTNLT
EYAARSAAPTRKITYGATEIVNASEFLKSLGNLAR
>Mlp
MSLSLREYQIQSLKTLLSFNNPNQSDPSSLPPWKVLILDQRSQDILATSLRVQDLRSLGV
TLHMQLNTDRPALPDVPAIYFVSPTRESIQRIGRDLEKGLYETFYLNFTSSLPRPLLEEL
ASLVIESGADA---SVYDQYLDFIVLEPHLFCLSYTGSSS-GPKRTTYEILNDPRASEED
VEQTADSIAKGLFSVVATMTQLPIIRCPRGNAAEMVARKLDSRLRDYLSSRSNHLFTSES
GRPVLLILDRNIDLVPMLSHSWTYQALVNDVLEMKLNRVTVETPEAGRLQKRVYDLDSKD
FFWAKNSSKPFPEVAEEIDTELNKYKSDAAEITRSTGIGDINDVSQIDVTSNAAHLKAAI
TALPELTARKTTLDTHMNIATALLQGIKHRGLDTLFQMEDSISKQNRPSLLEALKDPEKH
EPNDKLRLMLIYYLS-NNEISKEDLIEYERALNECGVEMGIWEYVKKIREILRMTNSMSL
GSTSMSGGPGGELFRGFSAISNRLTDRLKEGGLDNILSGVKNFLPGRKDFGVTRLVEAVM
DPSSGSNQALMDTDDYLTFDPRSGRNMPLGLNNKKTRVGFSEAIVFVVGGGGYVEASNLQ
EFATRASGGSKKITYGSTEILTPNEFLDSLDRLSK
>Msd
MAKTLREFQVQALTSLLSLNNPSTAGSGVVPTWKVLVMDKVAQDIVATSLRVQDLREQGV
TLHMQLHAERPALTDVPAIYFVAPTQANIRRIALDLQKGLYASTYVNFTSALSRPLLEEF
AETVARDGTVENVEQIYDQHLDYLVLSPNLFSLAPSLATPTSLERSTYEKLNDPKAAETD
IEEVTDRIARGLFSVLATMGQLPIIRAPRGNAAEMIARKLDARLRDHVGARGGNAFSGFF
GRPLLVLMDRNVDLVPMLSHSWTYQALVNDVLGMRLNRVSVEAPESGRLQKKLYDLDAKD
FFWAKNAASPFPQVAEEIDLQLNKYKADTSDITRSTGVGDINDLSQLDLSSNAANLKAAI
TALPELTARKHTLDTHMNIATALLQGIKSRGLDTLFQMEESITKQTKAQILEAIRDPTKE
NPEDKLRLLLCFYFSADKAVTKDDLAEYERALAQTGVDMGPWEYAKRLRDVMRMSNLGAT
PAAPTTMTSGGDLMRGFSSLSNRLTDRLRDGGIENLISGVKNFLPAKKDFPVTRLVEALM
DPPSASTQALQDTDDYLLFDPRAGRGARPGASAGRGRQPFGDAIVFVVGGGSYVEYTNLT
EYAARSAAPTRKITYGATEIVNASEFLKSLGNLAR
>Pan
MASSLRTAQVNSLLSLLNLNTASFSIPSGPPVWKVLIMDKVSKNILATSLRVQDLRENGV
TLHMQLHSDRPPLPDVPAVYFVSPTSENVQRIAQDMKRMLYENFYVNFTSTVPKPVMEEF
ANLVATDGTGQLVQQVYDQYLNFIVLEPNLFELLPDASPAPTSTLSTYERLNDPKSGQKD
VEDATDRIAAGLFSTLATMGALPIIRSPRGNAAELVARKLESKIREHMSSRGGNLFSESS
SRPLLVVLDRNVDLVPMLAHSWTYQALVQDVLDLQLNRVTVVSSEGGVTSQKTYDLDSKD
FFWSKNSATPFPHVAEDIDAELNRYKADAAEITRSTGISSMDQVGQLDATSNAAHLKAAI
TALPELTQRKATIDAHMNIATALLQGIKRRGLDTLFQLEEAIARQKKETILETVRDAQLE
DVNDKLRLFIIFYLSADSALGRADVDEFERVLREQGADLSALSYVKKVRELTRMTMLASA
PQPASVSEAGSGGFRGFSSLSSRLTDRLKDSGLENLVQGVKNFLPAQKDLTVTRLVASLM
EPSSAAAQALSETDEYLFFDPKAPRGRAAASGGIKARQVFNEAIVFVVGGGGYVEFANLQ
EYAARTAGGGKKITYGATEILKPIDFVRALAHLAG
>Pst
M--SLREHQLDSLNAVLSLTRTQ----QEPTTWKVLVLDKQSQDVLATTLRVADLRERGV
TLHMQLNSDRPALPDVPAIYLVSPTRDSIKRIAIDLEKGLYESFYLNFTSTLSRPLLEEL
ASLVVQNGSDSLIEQVYDQFLDFIVLDPNLFCLSSPTGLNK--STTTYEALNDPRATESD
IEGIADQIAKSLFSVVATMGQLPIIRCPRGNAAEMVARKLDSKLKDYVSTRTNSVFTSEG
SRPVLVILDRNVDLVPMISHSWTYQALITDVLDLKLNRVSVETTETGKLQKKIYDLDSKD
FFWAKNASKPFPEVAEEIDIELTKYKTDAAEITRSTGIGDINDVSQIDISSNAAHLKAAI
TALPELTARKTTLDTHMNIATSLLQGIKNRGLDTLFQIEESITKTSKQTLIEILKDDSK-
QAQDKLRLMLIYYLSSNQEISKDELIEYENLLKQSGTDLGTWEYVKKIREISKMTTSMAL
GSTPSVTGAGGELFRGFSSISNRLTDRLKEGGLDNILSGVKNFLPGRKSYIITALIEALM
DPLSASNQALTDIDDYLTLDPRSSRSFNNNGNKKNNRIAFDHALVFVVGGGGYVEASNLQ
EYVNRYNSGRKKITYGATEILSPIEFINCLDRLSQ
>Rgr
M-QTLRDKQLEHLTALLHLNSPPPSHSSSLPTWKTLVLDKAGTDILSTSLTVPALREAGI
TLHQQLHSDRPALPDVPAIYFVSPTSTNVQRIAADLRKGLYASTYVNFTSALGRNLLEEF
AETVARDGTVEGVEQVYDQHLDYLVLAPSLFSLAPSLSTPLADARTTYEKLNDPRAAEAD
IEDITDRVARGLFSVVVTMGD-----STRAFATTWVAQRAR-------SGSGGRLIEAFG
CRAVLVILDRNVDLVPMLSHSWTYQALVNDVLGMKLNRVSVEAPDGGKMSKKTYDLDAKD
FFWAKNCVSPFPPVVFSNDLTRQRRQRPGASVRPSLAL-------LLDLTSNAANLKAAI
TALPELTARKTTLDTHMNIATALLQGIKDRGLDTLFQMEEAITKQTKRDLLEAVRDPSKH
SPEDKLRLVLCFYFSSDKGLSKDDLAEYERALADAGCDMGPWEFAKRLRDVMRMSSLGAA
PAQPVAGGAGGDLMRGFSSLSNRLTDRLRESGVDNLISGVKNFLPQRKDFPVTRLVEALM
DPSSASTQALQDTDDYLLFDPRAGGRSARPATQGRGRQQYADAVVFVVGGGSLVEYGNLG
EYVQRSVTPTRRVTYGSTEILTPSEFVKALGNLAR
>Sro
M-TTLRERQITALSSLLSLNSPSSSSSNQLPTWKVLVMDKIAQDVLATSLRVQDLRDSGV
TLHMQLHSERPALSDVPAIYFVSPSSVNIQRIAQDLKKGLYSSTYVNFTSALNRNLLEEF
AETVAKDGTVEGVEQVYDQHLDFLCLSSSLFSLAPSLSTSSPSLPPTYTLLNSPSTSETL
IESLTDSISRGLFSVLVTMGQLPIIRAPRGNAAEMVARKLDRALRDHLSSRGVNAFSGFG
ARPLLVLFDRNVDLVPMLSHSWTYQALVNDVLGMKLNRVTVEAPEGGKMSKKTYDLDSKD
FFWAKNAQHPFPQVAEEIDIELNKYM--------RMRLLDLLD----DLSSNAASLKAAI
TALPELTARKTTLDTHMNIATALLQGIKNRGLDTLFQMEEAITKTK--DLLLALRDPAYS
EPEDKLRLMLCYYFSMEKALAKDELAEYERALRESGANMGAWEFVEGCYE----------
-------------NRGQCCWSVQLTDRLRDGGIDNLISGVKNFLPARKDFPITRLVEALM
DPSSASTQALQDTDEYLLFDPRSGGRSAARASQGRGRQNFNEAVVFVVGGGSLVEYGNMS
EWASRTGGSQKSVTYGSTEIMAPSEFVKALSELGG
>Uvf
MLNSLRDHQLNSLL----------SNTSSWPTWKVLVLDKQSQDVLATTLRVPDLRSLGV
TLHMQLNADRPPLPDVPAVYLVSPTRHSINRIATDLEKGLYESFYLNFTSTLPRPLLEEL
ANLVVQNGSDALVEQVYDQFLDFIVLDPNLFCLASQPTLS---SSSISTILNDPRASEQD
IENIANQIAKSLFNVVATMGQLPIIRCPRGNAAEMVARKLDSKLRDYLSTRSNSVFNPEA
IRPILVILDRNLDLVPMISHSWTYQALVNDVLDMKLNRVTVETPEAGKVQKKIYDLDSND
FFWAKNSNKPFPEVAEEIDSELTKYKSDAAEITRSTGIGDLNDVSQIDPTSNAAHLKAAI
TALPELTARKTTLDAHMNIATSLLQGIKNRGLDILFQLEESITKQTKQTLIEILKDTTK-
ETNDKLRLMLVYYLSYNQQILKDELIEFENFLREFG-NFSVWEYVKKIREISRMTNSMSL
VGAPSTTGPGGELLRGFSSISNRLTDRFKEGGLDNILSGVKNFLPAKKDLLITRLIEALM
DPASASNQALNDVDDYLTLDPKSNRNFSSVGNKKSNRITFSDAIVFVVGGGSYVEASNLQ
------------VSFSFFFFFF---FFPCLI----
