# Supplementary material for: Convergence Analysis of Rust Fungi and Anther Smuts Reveals Their Common Molecular Adaptation to a Phytoparasitic Lifestyle
Source: Front Genet. 2022 Apr 8;13:863617. doi: 10.3389/fgene.2022.863617 (PMC9023891; doi:10.3389/fgene.2022.863617)
Supplement: Supplementary file 4 [file DataSheet1.ZIP › Supplementary file 1/conv_cal/OG0002935.fasta]

>Ain
QLAKNAIRPTDEMTEDDVEKMDLENVESVSSVSKLMGSTKMRETLEEHYSSLPDISGEES
PEYRLIVRGNNLAVDVDNDIMVVHKFIRDHYAPRFPELESLIPNPWEFVQTVQAIGNDEE
ELVQLDKILPHGTVVVINMTAATSKGKKLDEAAWRRVDEACKVVFELEEARRKILNYVES
RMTIIAPNLSAVVGTRVATKLLGISGGLTGLSKIPACNLILLGASRKAPTGFSTAHGG--
KPQGFIIQCPLIQNTPEEYHRQAARIVSAKAVLAARVDAGHSDRLGTYGARLAQELTQKL
EKLQEPPPSKMTKALPVPQEGNKKRRGGRRARKAKEAMGMTELRKMQNRVKFGEAEEESG
AFDEVIGLGMAGSSTGRIRAQAGEARSKAKMSKRNQTRLDQLRGGGGDTSGTASSLAFTP
VQGIELVDPSRQKKVQEANAKWFQQGMFSLAPSVTKGGGPAN
>Aps
TSQAGGIEPAQEMDIDDLKKMVLVDVDDVGSVAKLWSSRTLKDVMAQYYTENGETAMNES
AEYRLIVQANNLAVEIDNEVMIVHKYIRDHYAPRFPNLERLLPNPYEYLRAVRLFGNSEQ
LGRGFENVLSSATAMIVTVEAATSDDRMLTDLEWNRVDKAVSVAEDLEDSRKKILEYVES
RMSLMAPNLSAIVGTRTAAKLMGVAGGLVGLSKMPSCNVHLLGAQKKLATGFSTAHSQQR
LHTGFIYQCDLVRNTEEQFKMKAQRTIGAKCVLAARMDHSRQYLDGLYGIKLKDEIKLKL
EKLAEPPPQKLTKALPVPSEGPKKRRGGKRARKAKEAHAQTELKKLTNRVKFGEAEEEIG
SFDETKGLGMLGSSTGKIRLNAGETSARAKLSKANKNRLAALRSSA-ALSGTTSSLVFTP
VQGLELVDPAAQRALEATKPGWFAEGRFSVLPGVKAKGSSVL
>Cqf
GVLAGGTEPAQEMDVDDVKKMDLMDFHDVGSVAKLWSSRTLKDVMTEHFTKNGETDMNES
AEYRLIVQANNLAVEIDNEVMVVHKYIRDHYAPRFPNLERLLPNPYEYLRAVRLFGNTPQ
LSRGFENVLSSATAMIVTVEAATSDDRILTDLEWKRVDKAVSVAEELEEARKTILEYVES
RMSLMAPNLSAIVGTRTAAKLMGVAGGLTGLSKMPSCNVHLLGAQKKLATGFSTAHSQQK
LHTGFIYQCDLVRNTEEQFRMKAQRTIGAKCVLATRMDHSRQFLDGSYGLKLKEEIKLKL
EKLAEPPPQKLTKALPVPSEGQKKRRGGKRARKAKEAHAQTELKKLTNRLRFGEIEEEVG
SFDETKGLGMLGSSSGRVRVNQGESRTKAKMSKANKNRLAALRSTPGLNSGTSSSLVFTP
VQGLELVDPAAQRALDAAKPGWFAEGRFSVIPGGKGKDMNSK
>Cla
DLPEGGTRPAEELDADEVQEMNLNLIADVAKVAKLGSSAAFTECLEKHYRTRSDMSTSES
PEYQLIVKANNYAVEVDNEVLLVHKFVRDHYAPRFEELEQFVNAPGDYCKAVLAIGNPTD
LNARLQGLVSGPVLMVVAVTAATNEGRQLTTAEWNAVVKACEMCAMLENAKTEILTYVES
RMNQLAPNLSAIIGTRTATKLLGMAGGLSSLARQPSCNMHLFGAQKKVSLGMSTGYSHQR
RHVGFIYNSELVQAVGEEFRLKAQRTVAAKCVLAVRMDVTKSYQDGSYGLKVLIDLEKRL
EKLQEPPPSKVIKALPKPDEKPSKKRGGQRARKAKEAYAMTELRKLQNRMKFGEQEEEDG
AYDETKGLGMISSSSGRLRAASAAEGTKAKLTQKQQKSV----------SGLTSSLVFTP
HQGMELVDPSLQKRLEAANDSWFKNGSFSVVPGKKKIQ----
>Cmi
AIPEGGVRPAEELDAEDVAQMQLKNVKDVRSVARLSGTEAFKEVLQGEYSAQTDISSAES
PEYKLIVQANNMAVEIDNEVLVVQKFVRDNYAVRFPELETLVDNPYDYIKAAKAIGNPPE
LENTLKGILPAAQVMVVTVEATTTRGKQMSAAEWKAVEEACEMSFELEDARKKILEYVES
RIRYLAPNLCAIVGSRTATKLLGIAGGLNGLSKMPSANIYLLGAQRKAPGAFHTSRIGTS
RHTGFIYQSELVQACPAEIRLKAQRTVGAKCTLACRMDQQRAYPDGSYGRKLSDELEKKL
ERLAEPPPAKITKALPVPVEGSKKRRGGKRARKAKEAYAMTELRKLQNRMAFGEQEEETG
AYDETRGLGMAGSSSGKLRQLVGESRSKAKMSKSNKNRLAQLKGSSSGTSGLASSISFTP
HQGVEFVDPTRQKKVENANDSWFAEGAFSVVNKPVGTGSPAI
>Eyn
VIPEGGVRPADELDEDDVAKMQLKNVRDVSSVAKLAGSKVFKEVLQSEYASETDMSSADA
SEYKLIVQANNMAVEIDNEILIVQKFIRDNYAGRFPELETLVDNPFDYIRSVQAIGNPPE
LEATLKNVLVPAVIMVVTVEATTTRGKQLSQGEWAAVEKACAMCLELDSARRTILEYVES
RIKFLAPNLSAIVGSRTATKLLGIAGGLIGLSKMPSSNIHLLGAQKKAPIGFSTSRTGAS
RHTGFVFQSDVVQSMPPEYRLKAQRTVGAKCTLAVRMDITRANKDGSYGYKLLEDAEKKL
EKLAEPPPAKLTKALPVPVEGSKKRRGGKRARKAKEAYAMTELRKLQNRMEFGKEEEEAA
AFDETRGLGMAGSSSGKIRQLTGESRSKAKISKSNKTRLAALKGSTSGTSGIASSISFTP
HQGVEFIDPTRQKKIEDANSSWFAEGAFSVANRPTS-GTPAI
>Gan
----------------------------------------------DHYKDHPNLASGES
PEYQLIVQANNLSVEIDNEMLIVHKFIRDHYTTRFPELDSLVSAPLPFCQVILALGNSEE
LRGDIAGLLPSGAVMAVHVTAATSKGEVLDEREWSVVTDACNMMFALDDAKRKILEYVES
RISLLAPNISAIVGTQTATKILGIAGGLHGLSRIPHSNIYVLGAAKKATTGFSTAHSIDR
LHTGFIYQSPIVQSTRPEDRMKAQRKVGAKVALAVRVDIAGSSPQGAFGEEMLEKLEREM
ERLARPAPIKATKALPRPDEAKKARRGGKRSRQAKEAYAMTELRKLQNRMVFGQVEEETG
AYDETVGMGMIGSASGKVRAGAGEARSKAKLSKSAKGRIASLKTSGTATSGLASSLSFTP
HQGIELIDPGRVRSNATQDAKWFGSGTFTHVPKGKGIGKPT-
>Hvs
--AQDGLRG--------------AGDEDVSAVAKLWGSGKVASVLRGGGGELDEETEGKE
REYGLVVEANNVAVEIDDEVMIVHKVCCIYVITMRPDSQTSTSC-FPIHSTISVLYRALK
VG---FHVLSSATAMIVTVEAATTDDRVLTPLEWDRVRKAVNVAEELEDARKQILEFVES
RMSLMAPNLSAIIGTRIAAKLLGVAGGLASLSRMPACNVYLLGAQKKLATGFSTAHSTQR
LHTGFLYQSDLVRHTEEQFKMKAQRSIGAKCVLAARMDHARQLPDGSYGYKLREEIQRHL
DKLAEPPPQKLTKALPVPSEGLKKRRGGKRARKAKEAHAQTELRKLQNRVRFGEVEEEIG
AYDESKGLGMIGSSSGRVRVSMGESRSKAKLSKANKNRLAALRASGSATSGISSSLVFTP
VQGLELVDPAAQRALDAAKPGWFAEGRFSVLPGGGGGGN---
>Lcr
MVPEGGVKPTLELDPESVDAMEMSGVAEVGKVAKLAGSKQMKEVLTEYYREHPNLASNDS
AEYQLIVQANNLSVEIDNEMLIVHKFIRDHYLARFPELDSLVSAPLPFCRVILALGNGED
LRGDITGILTSGAVMAVTVTAATSKGEPLEEREWMVVTAACNMMFTLDEAKKTILEYVES
RISLLAPNISAIVGTQTATKILGIAGGLQGLSRIPHSNIYVLGAVKRANTGFSTAHSVDR
QHTGFIYQCPLVQRTRQEDRMKAQRKIGAKVALAARVDIAGSSPDGSFGEEMMEKLEREM
ERLARPAPSKVIKALPRPDEEKKARRGGKRARKAKEAYAMTELRKLQNRMVFGEAEEETG
AYDETRGLGMIGSASGKVRASAGEARSKAKLSKMSKGRLASIKTAGTATSGLASSLAFTP
VQGLELIDPSKARAVEDANSSWFADGAFTHVKKEKGIGKPSS
>Mgl
------------------------------------------------------------
------------------------------------------------------------
------------------------------------------------------------
-MTLLAPNLSALVGTRVATKLIGVTGGLSSFSKIPSCNIHLLGASKTGTSGLSSIHGGST
RFSGYLAQCSLVAQTPEEYRMQALRMVSAKASLAARMDLNSSSATGQYGASLSEEISRKI
EKLMEPPPAKLIKALPVPSEGRKQRRGGRRARKFREMHGLTEMRKMQNRVEFGKEEEEAG
AFDETMGLGMIHTKSGKVRATMANASSKARMSKANKERLATLNRPTLSTSGTASSLSFTP
VQGIELVDPSRQKKAEEANSKWFREGQFSLLPDAGKSTTPGR
>Min
MVPEGGVRPTLELNPDDVNAMQLGAVGELAKVAKLANGKAMKDVLSAYYREHPNLASGDS
QEYRLIVQANNLNVEIDNEMLIVHKFIKDHYLPRFPELDTLVSAPLPFCRVILALGNGPE
LRGDLTGLLTSGTVMAVTVTAATSRGQPLDDSEWKIVEGACAMMFQLDDAKRTILEYVES
RISLLAPNISAIVGTQTATKVLGIAGGLQGLSRIPHSNIYVLGAVKRATTGFSTAHSVDR
LHTGFIYQCPLVQRTRAEDRMKAQRKVGAKVALACRVDLAGSHPTGQFGEEMLEKLEKEM
ERLARPAPSKIVKALPRPDEKKKARRGGKRARKAKEAYAQTELRKQQNRMKFGEAEEETG
YADKTVGMGMIGSSSGRVRATEGEARSKAKLSKSAKGRLSSIKTSSSATSGLATSLAFTP
VQGLELVDPSKLRTTEEANANWFADGAFTHVQKGGGIGKPQV
>Mld
MVPEGGVRPTLELNPDDVNAMQLGEVGELAKVAKLANGKTMKDVLSAYYREHPDLASGDS
QEYRLIVQANNLNVEVDNEMLIVHKFIKDHYLPRFPELDTLVSAPLPFCRVILALGNGPE
LRGDLTGLLTSGTVMAVTVTAATSRGQTLDDAEWKVVEGACAMMFQLDDAKRTILEYVES
RISLLAPNISAIVGTQTATKVLGIAGGLQGLSRIPHSNIYVLGAVKRATTGFSTAHSVDR
LHTGFIYQCPLVQRTRAEDRMKAQRKVGAKVALACRVDLAGSHPTGQFGEEMLEKLEKEM
ERLARPAPSKIVKALPRPDEQKKARRGGKRARKAKEAYAQTELRKQQNRMKFGEAEEETG
YADETVGMGMIGSSSGRVRVTDGEARSKAKLSKSAKGRLASIKTSSSATSGLATSLAFTP
VQGLELVDPSKLRTTEEANANWFADGAFTHVQKGGGFGKSQV
>Mlp
GLPEGGTEPAQEMDVDDVKKMDLMDIHDVGSVAKLWSSRTLKDVMTEHFTQNDETGMNES
AEYRLIVQANNLAVEIDNEVMVVHKYIRDHYAPRFPNLERLLPNPYEYLRAVRLFGNTEQ
LSR---DVLSSATAMIVTVEAATSDDRMLSDLEWKRVDKAVSVAEELEDARKTILEYVES
RMSLMAPNLSAIVGTRTAAKLMGVAGGLTGLSKMPSCNVHLLGAQKKLATGFSTAHSQQK
LHTGFIYQCDLVRNTEEQFRMKAQRTIGAKCVLATRMDHSRQFLDGSYGLKLKEEIKIKL
EKLAEPPPQKLTKALPVPSEGQKKRRGGKRARKAKEAHAQTELKKLTNRLRFGEIEEEVG
SFDETKGLGMLGSSSGRVRVNQGESRTKAKMSKANKNRLAALRSTPGLNSGTSSSLVFTP
VQGLELVDPAAQRALDAAKPGWFAEGRFSVIPG-KGKDSMLK
>Msd
MVPEGGVRPTLELNPDDVNAMQLGEVGELAKVTKLANGKTMKDVLSAYYREHPNLASGDS
QEYRLIVQANNLNVEVDNEMLIVHKFIKDHYLPRFPELDTLVSAPLPFCRVILALGNGPE
LRGDLTGLLTSGTVMAVTVTAATSRGQTLDDAEWKVVEGACAMMFQLDDAKRTILEYVES
RISLLAPNISAIVGTQTATKVLGIAGGLQGLSRIPHSNIYVLGAVKRATTGFSTAHSVDR
LHTGFIYQCPLVQRTRAEDRMKAQRKVGAKVALACRVDLAGSHPTGQFGEEMLEKLEKEM
ERLARPAPSKIVKALPRPDEQKKARRGGKRARKAKEAYAQTELRKQQNRMKFGEAEEETG
YADETVGMGMIGSSSGRVRVTDGEARSKAKLSKSAKGRLASIKTSSSATSGLATSLAFTP
VQGLELVDPSKLRTTEEANANWFADGAFTHVQKGGGFGKSQV
>Pan
TLGRNAVQPAAERDQAEVDELDLSKTTSIRSVASLLRSSKVYGVLKDHFMSLPDLAGEDS
PEYHLIVTANNIAVDVDNEVMLVHKFIRDHYSPRFPELETLVPGPTDYIQAVQAIGNDDE
ISAKLEGVLPHGTVVVISMTASTTTGRPLPSDEWKAVQEALEMVLELESVRSRILAYVES
RMSFVAPNLSAVVGTRTATKLLGAAGGLEGLSKIPACNLHLLGAAKKNSIGLSTAHGGSL
RSSGFITQSELVATTPDDYKRQAVRMVSAKALLAARMDAGKITRDGSYGHKLHAELVRKI
EKLLEPPPQKLDKVLPVPKEGGKKRRGGAKVRRAKERNGMTELRKMQNRMEFGKQEEEAF
GYDESVGLGMINSSSGKVRAQTAEDRSKARMSKANKNRIAALRGAAGGVDGTASSLAFTP
VQGIELVDPSRRKA---ENEKWFKHGQFSLLPGAKS---PKA
>Pst
GLPANGIEPAQEMDIDDVKQMVLTDIEDVGSVAKLWNSRTLKEVMAEHYAENGETAMNDA
AEYRLIVQANNLAVEIDNEVMVVHKFIRDHYAPRFPNLERLLPNPYEYLRAVRLFANTLD
LSRGFENVLTSATAMIVTVEAATTDDRVLTELEWNRVDKAVLAAEELEDARRKILEYVES
RMSLMAPNLSAIVGTRTAAKLMGVAGGLSGLSKMPSCNVHLLGAQKKLATGFSTAHSQQR
LHTGFIYQCDLVRNTEEPFRMKAQRTIGAKCVLATRMDHSRQFLDGSYGLKLKEEIKTKL
EKLAEPPPQKLTKALPVPSEGPKKRRGGKRARKAKEAHAQTELKKLTNRLRFGEAEEEIG
SFDETKGLGMLGNATGKVRLNGAESRSRAKLSKSNKNRLAALRSSAAALSGTSSSLVFTP
VQGLELVDPAAQRALEAAKPGWFAEGRFSVVPGSKSKGAATL
>Rgr
HVPEGGVRPADEVDPEAVNAMDLAGVAEVGKVARLQGSRTMREVLQ------------ES
SEYLLIVQANNLSVEIDNEMLVVHKFIRDHYLPRFPELDSLVSSPLPYCRVILALGNGPE
LQGDIAGILPSGSVMAVKVTAATTKGQQLSDTEWNVVKGAVDLMFSLDQSKRTV------
--------------------------------RSPFS-----------------------
-------------------RLLSPPAISPVLALSDPVDMAKSAPTGSFGEEMKGKLEGEM
ERLARPAPSKVTKALPRPDAQKKNRRGGKRARKAKEAYAQTELRKLQNRLKFGEAEEEVG
AYDDVQGMGMIGSSSGRVRANVAEARSKGRNCPS-RPRAASRPSSPC-------------
---LELVDPSKMRSVDEANAKWFAEGAFSHVPKGGGIGKPGA
>Sro
RVPEGGIKPAEELDQDQVNRMDLASISQVNKVAKLYGGKTLKDVLQ-----------VDS
NEYQLIVQANNLSVEIDNEMLIVHKFIRDHYLPRFPELDSLVSAPLPYCRVILALGNGPE
LQGDITGLLPSGSVMAVKVTAATSKGEVLDENEWSQVKEVKELPFSL-------------
---LLLIQVYENLGNR------------WWITRSKSA--QVLGAVKRSTTGFSTAYSVDR
LHTGFIYHCPLVQSTRPEDRMKAQRKVGAKVALAARVDVAGSSPGGMFGEECRKKLVGEM
ERLARPPPKKVTKFIGT--------------RSCESLYKFRE------------------
------------------------------LTSSAKGRIASIKTSGTATSGLATSLSFTP
VQGLELVDPSKLRSVDDANAKWFSDGAFTHVKKGEGIGKPSG
>Uvf
HLPANGIEPAQEMDINEVKKMVLIDVNDVSSVAKLWNSRTLKEVMTKHYAENGETAMNDA
AEYRLIVQANNLAVEIDNEVMVVHKVSLKHTLLLIFN-----------------------
-SFSLFNVLSSATAMIVTVEAATSDDRILTQLEWSRVDKAVLVAEELEEARRKILEYVES
RMSLMAPNLSAIVGTRTAAKLMGVAGGLSGLSKMPSCNVHLLGAQKKLATGFSTAHSQQR
LHTGFIYQCDLVRNTEEQFKMKAQRTIGAKCVLATRMDYSRQYLDGSYGMKLKEEIKMKL
EKLAEPPPQKLTKALPVPSEGPKKRRGGKRARKAKEAHAQTELKKLTNRLRFGEAEEEIG
SFDETKGLGMLGSSTGKVRLNAGETRSRAKLSKANKNRLAALRASAAALSGTASSLVFTP
VQGLELVDPAAQRALEAAKPGWFVEGRFSVVPGAKSNGSSTT
