# Supplementary material for: Convergence Analysis of Rust Fungi and Anther Smuts Reveals Their Common Molecular Adaptation to a Phytoparasitic Lifestyle
Source: Front Genet. 2022 Apr 8;13:863617. doi: 10.3389/fgene.2022.863617 (PMC9023891; doi:10.3389/fgene.2022.863617)
Supplement: Supplementary file 4 [file DataSheet1.ZIP › Supplementary file 1/conv_cal/OG0002936.fasta]

>Ain
RRPRKFINMPGSSKYQRKLALFEGAGQGGFPVDTKTPLLDGQNGRYGLSSFSGLGEKAYR
FTFYSNALPNTIHARHLYELPAPGQSFEELLLGESEAMERARAGGIRMDQDPESNTWWLD
VLCPSDAEMKMLSRAFGIHPLTTEDILMEETREKIELFRNYYLVCFRSFDQDPYSPTYLE
PLNMYIIVFREGTLSFHFRATPHPQNVRRRIKQLKDYINVTSDWISYALIDDITDAFGPL
IQSIEYEVDSIDELVLILKEAEQSDMLRRIGTCRKKVMGLLRLMGNKADVVKGLAKRCNE
NWSVAPKSDIGLYLSDIQDHLITMTQNLNHYEKILSRSHSNYLAQISIEMTDANNQINDV
LSRLTALGTVIVPLNVITGLWGMNVHVPGQDVENLRWFFGIVAFMIALAVMGYFATRYLS
R
>Aps
LKHRRLNDDPGLTSRQRKLALFEGIGPLKNALDSR----NVFSRQRGW----MNNERPYR
FSFYSNALPSTIHARSLAEILSEGQTFEDLFTGRTNYGNKPRTGLMRTDEDAEANTWWLD
VLCPTDQEMKLLSKVFGIHPLTTEDIQMEETREKIELFRNYYLVCFRSFDQDPYSPTYLE
PLNMYIIVFREGTLSFHFRGTPHPQNVRRRIKHLKDYINVTSDWISYALIDDITDAFGPL
IQSIEYEVDSIDELVLILKDAEQSDMLRRIGTCRKKVMGLLRLMGNKADVVRGLSKRCNE
NWSVAPKSDIGLYLSDIQDHLVTMTQNLNHYEKILSRSHSNYLAQISIEMTDANNQINDV
LSKLTALGSILVPMNLVTGLWGMNVHVPGQDIEGYAWFISIVCGLVSFGIIGAYLTRYLK
F
>Cqf
------------------------------------------------------------
------------------------------------------------------------
--------MKLLSKVFGIHPLTTEDIQMEETREKIELFRNYYLVCFRSFDQDPYSPTYLE
PLNMYIIVFREGTLSFHFRGTPHPQNVRRRIKQLKDYINVTSDWISYALIDDITDAFGPL
IQSIEYEVDSIDELVLILKDAEQTDMLRRIGTCRKKVMGLLRLMGNKADVVKGLAKRCNE
NWSVAPKSDIGLYLSDIQDHLVTMTQNLNHYEKILSRSHSNYLAQISIEMTDANNQINDV
LSKLTALGSILIPMNLVTGLWGMNVCLYFHPTRYFTYVRQTDAGVR-----GS-------
-
>Cla
GRMRKLSESVATGRYQRKIALFEGAAAGQATADTKTPLLSSDKQSYGNGSHTDEKDRPYR
FSFYSNSLPSTIHSRFISEIPNEGQSFEELFVGPKPTGQRPKEGIIRTDADAESNTWWMD
VLCPTDAELRCLSKVFGIHPLTTEDIQMEESREKIELFRNYYFVCFRSFDQDPYSPTYLE
PLNMYVVVFREGTLSFHYRGTPHPQNVRRRIKQLKDFINVTSDWISYALIDDITDAFGPL
IQSIEYEVDSIDELVLILKDAEQSDMLRRIGTCRKKVMGLLRLIGQKADVVKGLAKRCNE
NWSVAPKSDIGLYLSDIQDHLVTMTQNLNHYEKILSRSHSNYLAQISIEMTDANNAINEV
LSKLTALGTVLVPMNLITGLWGMNVMVPGQDVENLRWFFSIVAVLVAIAVIGGWVVRCLS
T
>Cmi
RRQRKLSESVTHGRYQRKLALFEGNTPGATAANAKTPLLSDQSQTY--RSTTSEKVRPYR
FSFYSNALPSTIHARSLAEIPGDDQTFEELFVGGHESDSKGRNTIIRSVEDAEANTWWLD
VLCPTDAEMKTLGKVFGIHPLTIEDILMEEAREKIELFRNYYFVCFRSFDQDPYSPTYLE
PLNMYIIVFREGTLSFHFRGTPHPQNVRRRIKQLKDFINVTSDWISYALIDDITDAFGPL
IQNIEYEVDSIDELVLILKDAEQSDMLRRIGTCRKKVMGLLRLMGNKADVVKGLAKRCNE
NWSVAPKSDIGLYLSDIQDHLITMTQNLNHYEKILSRSHSNYLAQISIEMTDANNQINDV
LSKLTALGTVLIPMNLVTGLFGMNTRVPGEGVDNLHWFFGITGALLLFALIGGYATRAFS
K
>Eyn
RRQRKLSESVGSGRYQRKLAIFEGGSVGKADVSVKTPLLTGESKTNGTINSAAEKARPYR
FSFYSNALPSTIHARSLAEIPAEGQTFEELFVGRSTTQPKPRTQLMRSIEDAEANTWWLD
VLCPTDAEMKVLGKVFGIHPLTIEDILMEETREKIELFRNYYLVCFRSFDQDPYSPTYLE
ALNMYIVVFREGTLSFHFRGTPHPQNVRRRIKQLKDFINVTSDWISYALIDDITDAFGPL
IQNIEYEVDSIDELVLILKDAEQSDMLRRIGTCRKKVMGLLRLMGNKADVVKGLAKRCNE
NWSVAPKSDIGLYLSDIQDHLITMTQNLNHYEKILSRSHSNYLAQISIEMTDANNQINDV
LSKLTALGTVLIPMNLVTGLWGMNVRVPGEGIENLHWFFGIVSVLLAFALAGGYLTRAFR
K
>Gan
MRQRKFSESVAPGRFQRKLALFEGAGDEQSIMDVKTPLLADKGTGYGPTTPGTGSARPYR
FSFYSNSLPSTIHARSLAEIPAEGQTFEELFVGHRTEGVQAKGSMMRTEIDAESNTWWLD
VLCPTDVEMKVLSKVFGIHPLTTEDIQMEETREKIELFRNYYFVCFRSFEQDPYSPTYLE
PLNMYIIVFREGTLSFHFRGTPHPQNVRRRIKQLKDYINVTSDWISYALIDDITDAFGPL
IQNIEYEVDSIDELVLILKEAEQSDMLRRIGTCRKKVMGLLRLMGNKADVVKGLSKRCNE
NWSVAPKSDIGLYLSDIQDHITTSTQNLTHYEKILSRSHSNYLAQISIEMTDANNQINDV
LSKLTALGTVLIPMNLITGLWGMNVHVPGQEVENLHWFFSIIGCLGGIALGGAWLTKVRR
L
>Hvs
TKQRRLSESVGPSSHHRKHHFSENLTSLIAAQDAKTPLLGKLHKNYAFYNPQSSAERPYR
FSFYSNSLPSTIHARSLAEIPGEGQTFEQLFVGNSLNSGKPRSTLMRSDEDAEANTWWLD
VLCPTDMEMKLLSKVFGIHPLTAEDIQMEETREKIELFRNYYLVCFRSFDQDPYSPNYLE
PLNMYIIVFREGTLSFHFRGTPHPQNVRRRIKRLKDYINVTSDWISYALIDDITDAFGPL
IQSIEYEVDSIDELVLILKDAEQSDMLRRIGTCRKKVIGLLRLMGNKADVVKGLAKRCNE
NWSVAPKSDIGLYLSDIQDHLVTMTQNLNHYEKILSRSHSNYLAQISIEMTDANNQINDF
LSKLTALGSILIPMNLVTGLWGMNVHVPGQDTEGYTWFISIVCGLVTFGIVGAWLTRYFK
F
>Lcr
GRQRKLSESVAPGRYRRKLALFEGAGDDATILDTKTPLLDKRDTGYGRATGAAGGARPYR
FSFYSNALPSTIHARSLAEIPAEGQTFEELFVGRQEPADKLRTGLIRSDVDAEANTWWLD
VLCPTDAEMKVLSKVFGIHPLTTEDIQMEETREKIELFRNYYFVCFRSFEQDPYSPTYLE
PLNMYIIVFREGTLSFHFRGTPHPQNVRRRIKQLKDYINVTSDWISYALIDDITDAFGPL
IQNIEYEVDSIDELVLILKEAEQSDMLRRIGTCRKKVMGLLRLMGNKADVVKGLSKRCNE
NWSVAPKSDIGLYLSDIQDHITTSTQNLTHYEKILSRSHSNYLAQISIEMTDANNQINDV
LSKLTALGTVLIPMNLITGLWGMNVHVPGQDVENLHWF----------------------
-
>Mgl
RRPRRAQTSGMESKYQKKLAMFEGGQS-TSGIDSKQPLLQGSAKSTLISTIGALHDKPYR
FTFYSNAFPTSLHARFLSELPGPGQTFEDLIRGVPSDGSQPLPQHARDATESEANTWWLD
VLCPTDQEMKILARTFGIHPLTTEDILMEETREKIELFRNYYLLCFRSFDQDPYSPTYLE
PLNMYIVVFREGTLSFHFRQTPHPHNVRRRIKQLKDYINVTSDWISYALIDDITDAFAPL
IQSIEFEVDSIDELVLILKEAEQSDMLRRIGTCRKKVMGLLRLMGNKADVIKGLAKRCNE
YWSIAPKSDIGMYLSDIQDHLITMTQNLNHYELILSRSHSNYLAQISIEMTDANNQINDV
LSKLTALGTVIVPMNVITGLWGMNVQVPGQNVQNLNWFGGICAVMVVIAVTGYITTRYLG
S
>Min
RRQRKLSESVAPGRYRRKLALFEGTGDDHSILDTKTPLLDKNASNYGAGGGALGASRPYR
FSFYSNALPSTIHARSLAEIPAENQTFEELFVGRSSS-----------------------
----------------GTMPGTTA--------------------------SDP-------
--------------------------------KL---------------------AFSP-
------------------------------------------------------------
-----PS-----------------------------------------------------
-------GT------------GTGTHTPN-------------------------------
-
>Mld
RRQRKLSESVAPGRYRRKLALFEGTGDDHSILDTKTPLLDKNATGYGAGGAALGASRPYR
FSFYSNALPSTIHARSLAEIPAENQTFEELFVGRSSSAAHARNNLIRSDVDAEANTWWLD
VLCPTDSEMKVLSKVFGIHPLTTEDIQMEETREKIELFRNYYFVCFRSFEQDPYSPTYLE
PLNMYIIVFREGTLSFHFRGTPHPQNVRRRIKQLKDYINVTSDWISYALIDDITDAFGPL
IQNIEYEVDSIDELVLILKEAEQSDMLRRIGTCRKKVMGLLRLMGNKADVVKGLSKRCNE
NWSVAPKSDIGLYLSDIQDHITTSTQNLTHYEKILSRSHSNYLAQISIEMTDANNQINDV
LSKLTALGTVLIPMNLVTGLWGMNVHVPGEDATGLHWFFSILGCLGAIAIGGAWLTKVFV
R
>Mlp
------------------------------------------------------------
------------------------------------------------------------
--------MKLLSKVFGIHPLTTEDIQMEETREKIELFRNYYLVCFRSFDQDPYSPTYLE
PLNMYIIVFREGTLSFHFRGTPHPQNVRRRIKQLKDYINVTSDWISYALIDDITDAFGPL
IQSIEYEVDSIDELVLILKDAEQSDMLRRIGTCRKKVMGLLRLMGNKADVVKGLAKRCNE
NWSVAPKSDIGLYLSDIQDHLVTMTQNLNHYEKILSRSHSNYLAQISIEMTDANNQINDV
LSKLTALGSILIPMNLITGLWGMNVHVPGQDVEGYAWFLSIVCGLVSFGVVGAWLTRYFK
F
>Msd
RRQRKLSESVAPGRYRRKLALFEGTGDDHSILDTKTPLLDKNATGYGVGAAALGASRPYR
FSFYSNALPSTIHARSLAEIPAENQTFEELFVGRSSSAAHARNNLMRSDVDAEANTWWLD
VLCPTDSEMKVLSKVFGIHPLTTEDIQMEETREKIELFRNYYFVCFRSFEQDPYSPTYLE
PLNMYIIVFREGTLSFHFRGTPHPQNVRRRIKQLKDYINVTSDWISYALIDDITDAFGPL
IQNIEYEVDSIDELVLILKEAEQSDMLRRIGTCRKKVMGLLRLMGNKADVVKGLSKRCNE
NWSVAPKSDIGLYLSDIQDHITTSTQNLTHYEKILSRSHSNYLAQISIEMTDANNQINDV
LSKLTALGTVLIPMNLVTGLWGMNVHVPGQDATSLHWFFSILGCLGAIAIGGAWLTKVCR
L
>Pan
RRPRKLSTSAGASKYQRKLALFEGGGSAKRSVDVNTPLLDNDTLTPGQTGAYSNREKPYR
FTFYSNALPSTIHARHLSELPADGQTFEELFSGRSKSASRTKALGIRMDPDPEANTWWLD
VLSPTDSEMKLLSRVFGIHPLTTEDILMEETREKIELFRNYYLVCFRSFDQDPYSPTYLE
PLNMYIIVFREGTLSFHFRGTPHPQNVRRRIKQLKDYINVTSDWISYALIDDITDAFGPL
IQSIEYEVDSIDELVLILKEAEQSDMLRRIGTCRKKVMGLLRLMGNKADVVKGLAKRCNE
NWSVAPKSDIGLYLSDIQDHLITMTQNLNHYEKILSRSHSNYLAQISIEMTDANNQINDV
LSKLTALGTVIVPMNVITGLWGMNVNVPGQDVTNLHWFAGICSVMVVIAVSGYIAARYLE
R
>Pst
QQQRRLSENVRPSSTKRKLALFEGATTSVKQPSTSIPFLNASSSQDGWHHNHNSNERPYR
FSFYSNALPSTIHARSLAEIPGEGQSFESLFVGRSRPSSKPRSDLIRTDQDAEASTWWLD
VLCPTDQEMKLLSKVFGIHPLTTEDIQMEETREKIELFRNYYLVCFRSFDQDPYSPTYLE
PLNIYIIVFREGTLSFHFRATPHPQNVRRRIKQLKDYINVTSDWISYALIDDITDAFGPL
IQSIEYEVDSIDELVLILKDVEQSDMLRRIGTCRKKVMGLLRLMGNKADVVKGLAKRCNE
NWSVAPKSDIGLYLSDIQDHLVTMTQNLNHYEKILSRSHSNYLAQISIEMTDANNQINDV
LSKLTALGSILVPMNLVTGLWGMNVHVPGQDIEGYAWFIAIVCGLVSFGVVGAWLTRYFK
F
>Rgr
--------------MRRKLAQFEGAGDDVSILDTKTPLLADKRTGYGARGAKVGGPRPYR
FSFYSNALPSTIHARSLAEIPGEGQSFEELFLGSRQPGEKPRTGVMRSDEDAEANTWWLD
VMCPTDQEMKVLSKVFGIHPLTTEDIQMEETREKIELFRNYYFVCFRSFEQDPYSPTYLE
PLNMYIIVFREGTLSFHFRGTPHPQNVRRRIKQLKDYINVTSDWISYALIDDITDAFGPL
IQNIEYEVDSIDELVLILKEAEQSDMLRRC------VLVSLSLCGSPRR--RGTDSRCAS
AVPLPP----------------------------------------LLSMTDANNQINDV
LSKLTALGTVLIPMNLVTGLWGMNVHVPGEGVDGLGWFFGIVGCLIAFAIFGAFMTKVFV
R
>Sro
GRRRRLSESVAPGRHRPKVALFEGSGDTRSILDTRTPLLSADKRGYGRNDRKPTGPRPYR
FSFYSNALPSTIHARSLAEIPGEGQTFEELFIGLPTSGDKPRTAVMRSDADAESNTWWLD
VMCPTDAEMKVLSKVFGIHPLTTEDIQMEETREKIELFRNYYFVCFRSFEQDPYSPTYLE
PLNMYIIVFREGTLSFHFRGTPHPQNVRRRIKQLKDYINVTSDWISYALIDDITDAFGPL
IQNIEYEVDSIDELVLILKEAEQSDMLRRC---------LLNLI----------------
--------SYGLYLSDIQDHITTSTQNLIHYEKILSRSHSNYL-----------------
-------------MNLVTGLWGMNVNVPGQFADGLGWFFGILGCLGAFAVAGAYLTKVFV
R
>Uvf
LNQRRLSENVRPSSAQRKLALFEGAGSN-------FKVNGSRLSQFGRVRWMNNNDRPYR
FSFYSNALPSTIHARSLAEIPGEGQTFEDLFVGRSNTTRKPRTSLMRTDEDAEANTWWLD
VLSPTDQEMKLLSKVFGIHPLTTEDILMEETREKIELFRNYYLVCFRSFDQDPYSPTYLE
PLNIYIIVFREGTLSFHFRAVSHPQNVRRRIKQLKDYINVTSDWISYALIDDITDAFGPL
IQSIEYEVDSIDELVLILKDVEQSDMLRRIGTCRKKVMGLLRLMGNKADVVKGLAKRCNE
NWLVAPKSDIGLYLSDIQDHLVTMTQNLNHYEKILSRSHSNYLAQISIEMTDANNQINDV
LSKLTALGSILVPMNLVTGLWGMNVHVPGQDVEGYAWFIAIVCGLVSFGILGAWLTRYFK
F
