# Supplementary material for: Convergence Analysis of Rust Fungi and Anther Smuts Reveals Their Common Molecular Adaptation to a Phytoparasitic Lifestyle
Source: Front Genet. 2022 Apr 8;13:863617. doi: 10.3389/fgene.2022.863617 (PMC9023891; doi:10.3389/fgene.2022.863617)
Supplement: Supplementary file 4 [file DataSheet1.ZIP › Supplementary file 1/conv_cal/OG0002938.fasta]

>Ain
MAAATAAAAASTSPRKKQVKKKGAHLPEVPNVIADENVEHLRGRLLGQGGFARVYEVRGP
DGRALAFKAILKDTVNHKKSRSKVLAEILIHRSMDHRNIIKFMDLFQDETNIYYKLELCA
NGSLNDMIKARGRCLEEETRFYMIQILAACQYMHNNHVIHRDLKLGNILLDANMHIKIGD
FGLAALLKDPEERKRTVCGTPNYIAPEILYQHGEGHSFEVDVWRSSMFRYTLLIGRPPFQ
TDSVQGIYDKIKQNQYTVPDD--VDPLAADLIRSILTRDPADRPSLIEIMNHPWFTSGPI
PLHIPSTAARFPPHLGLVNEEETLKNMATLKAMTGWRDDADE----------EMSDEERR
RT---KRKAQEKAEDDQERMDIEFERAIQPGSSLAAFLNLGRQSLVKIPQGSAPLARQLS
ALSIAPGHGDKENMPPAMGADERRMLGGMADNAPAPPR-------------SAKAAPRTS
SMELAVQRITDAMQCPMDAEGNAIDIQKSVGPKRFVVCWLDEMDRYGLGFALSDGSVGTY
FRDDSAMSVNAARTHFDHISRAKGSLQKRENFAIPHMTNEIVRKFKILSYFEKIMTRLAG
VESPLMELDEDITAGMAFVWKWYRCMQAIVFRLSSGVVQFNFYDHSKLLISQDGLVLSVI
EAREKMWTWTVAEFFSIADKGRSRREHSLPLTTHEERALVRLMVPKVRYA
>Aps
MNKLKASSSTKPVQPKAKPGKLSQQHKSPPRKIRKEFIYLTRGCLLGEGGFARVYAMKDE
IKQMGALKVVNKDQLKSSKNKSKLYAEIKLHRAMDHPHIVKFQSCFEDHQNVYLQMELCE
HGSLLDLLRLRKRYSEPEARLLLYQLISACAYMHSSSVIHRDLKPGNLFFERGLCVKVGD
FGLAALVKFKGDRRKTICGTPNYIAPEILFDQANGHSFEVDIWSVGVILYALLIGKPPFQ
TKDVNQIYRNIKANAYSFPSPSLISASATSLISLILNQNPDERPSLGVIVSHPWFSDGPF
PFMIPMSALDVCPDFSRLSKLQSDRFRNDYIRKLGLDSVLEEHKLNGIAEEEGMRVVSKK
MSKATKRVISSKASKERRRVEREVQSAVNPGSPISELLKSARKPLYVSPRGNLPFQASNE
DKENRAERKARRNAIPHRLKDETDVGKGMMDYASKPTSTSKAKAPTSDSGDNSSQNPTTA
LYDACYQTLMAALSANTLEALMKLPFIGSQVPGVFIQSWVDYTHKYGTAYAMTDGSSGLY
FNDGTTMVMAADRNHFDYIFNRSGMVYQRKNYTLKPYPIELERKTYLLEYFEDYMFTTLK
RNVKWAYRDLGRTKHLDFVVKYYRMNNAIVFKMSNDLIQINFWDHQKLILTDSATKITLI
EPDLNLKTYYLGELFKQAFEFGLFTAKDADPNWLEDKKKIAFVLSKLEYA
>Cqf
M-------PAPTKAPKANPGKLSQQHKSPPRKIRKEFVYLTRGCLLGEGGFARVYAMRDE
TTKLGALKVVSKNQLKSCKNKSKLYAEIKLHRAMEHPHIVKFHSCFEDRQNVYLQMELCE
HGSLLDLLRLRKSYSEPEARLLMFQLISACVYMHASSVIHRDLKPGNLFFERGLALKVGD
FGLAALVKFKGDRRKTICGTPNYIAPEILFDQTNGHSFEVDIWSVGVILYALLIGKPPFY
TKDVNQIYRNIKANAYAFPDPSPISASATALISQILNQNPNERPSLHAVVFHPWFSDGPF
PFMIPMSALELCPDFSTLSTLQSDRFRNDYIRKLGLDSALDERRLDGIAEEDEMKVMAKR
MSKTTKRLVSSKASKERRRVEREAQSALNPGSPISELLKSARKPLYVSPRHNQHFQSLIS
AKGKRAERKAKRTTVPNRIKDENNLGKGMLDFGLKPTSSQAPHAPVASSSSGASFNPTIA
LYDACYQTLLSALGATSPEALMKLPFESAQAPGVFIQSWVDYTHKYGTAYALTDGSSGLY
FNDGTTMVMAPDRNHFDYIFNRTGMIYQRKNYTLEPYPIELARKTYLLEYFEDYMFKTLK
RNVKWAFRDLSRTKHLDFVVKYYRMNNAIVFKMSNDLIQINFWDHQKLLLTDEARRITLI
EPDLNLKTYYIGELFKEAFELGLFKAKGRSEEWIAHRDKIAFVLSKLECE
>Cla
MLPQQQQQQPQPEQKEEKVGKLTQQYGEPPALVRRDHHLLHRGPLLGEGGFARVYSAVEE
VNRSKALKVISKQQLKTVKNRGKLFAEIKLHQAMAHENIVRFEECFEDLENVYMVMELCG
AGSMLDVLKRRKRYSEPEARFYLVQLISACHYMHSRSVIHRDLKLGNLFLDHHMNLKVGD
FGLAALVRYPGERKKTICGTPNYIAPEILFDRDNGHSFEVDIWSIGVILYTCLIGKPPFQ
TKDVKAIYKKIRGNDYAFPPGVTISDEATALISSILNTDPNERPGLTDILQHPFFSSHPF
PNAIPDSARHFEPDFSSLTAAQSAANFRAVS-----------ASVTQALESQEVLEQPAE
VTEVP------AARQVAKAQESEVRSALAPDSPISELLSSARKPLCVSPAHSAG------
-------TSSKMNMLP-----------SDRDLATTTPPDFAAPRTKSALGSAFSTTSSRE
LYESCWIVLEQALSVRTPAAWEALPVDAVDKPKVFITSWIDYTHKYGTAYQLTDGSAGVY
FNDSTTMVLSPDKTRFDYITTQRSTTHSRRNYSIAEDGQDLKSKVYLLNFFHDYMAKTLE
RQVDWTFVDLKRTNNLDFLVKYYRMKSAIVFKLSNDVLQFNFFDHNKILLTQHATVVTLI
DKDYKLKSYALTTIIREGLKLGLLKTSSLDARPARKMEMCHFLLIKLEYC
>Cmi
MAGAAAAPPKSPPKLKNDKGKLTELHGEPPMIIKRENGYLTRGRMLGEGGFARVYAATDS
ITLQKAVKVISKEQLKSTKTKSKLFAEIKLHQVMDHPNIIKFECCFEDTSCVYMQLELCA
NGSMLDLLRRRKRFTEPETRYYLTQLIGAAQYMHQNSVIHRDLKLGNLMLDADMNLKVGD
FGLAALVKFPGERKKTICGTPNYIAPEILFDQSTGHSFEADIWSIGVIIYTMLVGKPPFQ
TKDVKAIYKKIKHLEYSFPANVDISEDAMELIENILNREPQSRPSVYEILEHPFCHIVPF
PRSIPPSAADIAPDFSMISASQSQRNQAYVQKLSGVSM----ASTPSVTESEAEYSHPEP
LDKVVAMSNGTNVVAQEMALEKEVRKVLEPGSPISELLRSARKPLMVSPRAIAAARRAIS
SSASDRRDSDKENVAPTRAQDKRAKESGLENAMVTSPKQSSAKLPSSTSSPSKIALPSRD
IFETCWKTLEQTI--VPGKATLQLHESSVATPKVFITAWIDYTHKYGTAYQLTDGSAGVH
FNDATTMVMAPARQTFDYISNRRANVYSRRSYGIQVFPEELDRKVYLMTYFQEYMTKTLE
RDVDWVFSDQERTKGMDFLVKYYRMKNAIVFKLSNDVVQFNFFDHTKILLTEGATVVTFI
GPDYKLKCYPLAKLLRRAEKLNILGEGSSDPAKQRTIDGLVFLFSKLEYC
>Eyn
MRPLQQQPAKSPPKVKSDKGKLTDAYGEPPVVIKRENGYLNRGRMLGEGGFARVYAATDS
LNATKAVKIISKEQLKSSKTKAKLFAEIKLHQVMDHANIIKFECCFEDAGNVYMQLELCE
HGSMLDILRKRKRFTEPETRYYLTQLVGAAQYMHQASVIHRDLKLGNLMLDASMNLKVGD
FGLAALVKFPGERKKTICGTPNYIAPEILFDQNVGHSFEADIWSIGVIIYTMLVGKPPFQ
TKDIKAIYKKIKTLEYSFPSTVDISDEAIDLIEAILDREPQNRPSAHEILSNQFQYSGPF
PRSIPSYATDTAPDYSNLTSSQSARNYQYVQKLAGASLIA--SSTPSIPESDEPSHPPEP
PAQVVALNNGTNVVAQELALEKEVRKAIDPGSPISELLKSARKPLMVSPRALAAARKALN
GNAARQQQTEKENIQPTRATATAQVKKGLENAVANSPNTTSAPHVQSASSTNDFIHSARD
AYLSCYQLLQASL--TSSQPI--LPEDNVAAPKVFITAWIDYTHKYGTAYQLTDGSAGVY
FNDSTTMILSPGKQNFDYISARKGSTYPRRNHHLDSFPKDLDRKVYLMTYFEEYMSKTLE
RDVDWTFTDKERTKNMDFLIKLYRMKSAIVFKLSNDVIQFNFFDHTKILLTEGASVVTFI
GPDYKLKVYSLSKLLRRAERFSILDKNSSDPVKQKTIDGLVFLFEKLQYC
>Gan
----------ADTKPRTDKAKLTELWGLPPVNIRQDNTILLRGDLLGESGDTHSTLVARR
RESTRARYVVATGL------RREDQGKIKIHQAMKHPNIIEFEHCFEDDGHVYMKLELCS
HGSLLDLLRRRRRYSEPEARYYLVQLIGACEYMHNNSVIHRDLKLGNLMLDEHMNLRVGD
FGLAALVKFPGERKKTICGTPNYIAPEILFDTTNGHSFEVDIWSIGVILYTLLVGKPPFQ
TKDVKNIYRKIKDNNYEWPADIELSVEAVDLVSAILTTLPEQRPTLAEILTHSWFLSGPF
PPSIAPSSLTTIPDYRQMSIRASHRNFRTVKKQCGIVDVEAAAPLQAVFENEVLAAAPTL
AATLP------ATVTEARGMEKEVRQVLQPGSPISDLLRFLRS-----------------
----VVEEGERRA-----GEGERWIEGSDDDEG-GPDQSSLL---------FAANYPARE
LYESTWRTLDSALSVSTTAALEALPNPNPQPPRVFITSWVDYTHKYGTAYSLTDGSSGLY
YNDSTTMVLSPDKVHLDYISNWKGNIYSRRHHDIEVHPKDVERKVYLLKYFDEYMSQTLK
RDVEWTFSDVGRTKNMDFLVKYYRMKNAIVFKMSNEVLQFNFYDHTKLLLTQNGTVITFI
DGNFNLRSYSLATLFHEAHRLGYYHSKELDPKRAKRLELTKLVISKLEYC
>Hvs
M-----APTTPKQAAKPRPGKLSTQHPSPPRRILKRHVTLTRGCLLGEGGFARVYAVRDE
TTRLGALKVIHKNQLRSSKNKGKLYAEIKLHQSMDHPHIVSFDSCFEDDQNVYMQMELCE
HGSLLDLLKRRKRYSEPEARLLLIQLLSACSYMHSSSVIHRDLKPGNLFFDGGICVKVGD
FGLAALVKDVGDRRKTICGTPNYIAPEILFDQTNGHSFEVDIWSLGVILYALLIGRPPFQ
TKDVHQIYQKIKTNAYSFPEPAIISPSAQALISQILNKNPNERPSLAAIIAHPWFSDGPF
PDMIPKVALERCPDFSHLTNLQSNRNRVDLIQKLGLSTILQEADLEAIKE--EVQIVTKK
LATATTRVISNRASRELRRVEREAQSAVNPGSPISELLKSARKPLYISPRGAGGMQQMMD
QKENRAERKAKRVAVPQRLKDEQDIGKGLLDVG-----NEHLKALSSTTTQKNHTNPSIA
LYETCYRTLASALEAPSVEALASLPFLNIKAPTVFISSWVDYTHKYGTAYALTDGSSGLY
FNDGTTMVLAPDRNHFDYISNRSGSIYQRKNYTLKPFPPELERKTYLLDYFQEYMFKTLK
REVDWTFRDVRRTKHLDFLVKYYRMKNAIVFKMSNDVIQINFWDHQKLLLTEGASVITLI
EPDLSLKTYSIGELFKEAFDVGSFEDDANDDDRMRRKKKLAFVLTKLQCK
>Lcr
MPPPPAAPSAAADKPKSDKGKLTEQWGPPPNLIRRDNDWLQRGQLLGEGGFARVYLSTEP
DGTTKALKVIAKEQLKSTKNKSKLFGEIKIHQAMQHPNIVSFEHCFEDEGNVYMQLELCS
NGSLLDLLRRRRRYSEPEARFYLVQLIGACDYMHSNSVIHRDLKLGNLMLDEEMNLRVGD
FGLAALVKFPGERKKTICGTPNYIAPEILFDTTNGHSFEVDIWSIGVILYTLLVGKPPFQ
TKDVKNIYRKIKDNSYAFPPDLPLSHEAMDLISSILTTSPDQRPTLHEILQHDFFTTGPF
PPSISPASMDSVPDYRQMSVRASHRNFRSVMRRCGIEEPVGATALQAVNEEEEKARQPRR
VAPVPARTTTATASKEVRGMEKEVKQVLAPESPISELLRSARKPLMVSPSSTNPLQRKLL
AEARPVTTGSKENAPPLAREKERAVEG------LSPSQNGVTLPSKSEVVPSSARLPARE
LYETTWRTLDHALTLTSSSSLSAIPSPSPEPPKVFITSWVDYTHKYGTAYSLTDGTAGLY
FNDSTTMVLSPDKSHFDYISQRTSHVYTRRHYSLTTRPDELARKAYLLSYFEDYMAKTLT
RDVEWTWSDEGRKRNMDFLVKYYRMKSAIVFKLSNEVLQFNFYDHTKLLLTHSGTLLTFI
DQHFHLTTYSLPELMLEAYRLGYFSPKVLDERKAKRLEQVRFLCGKLEYC
>Mgl
MAPITKEAAAGSHTSKK------PQLPTPPRVIVDEGRQYERHAMLGQGGFARVYHVTNE
IGEDKAFKVIAKSAMQSKKNRQKILAEIMIHKSLKHVHIVGFEDVFEDSENVYFVLELCH
NGNMNDIVKRRGPYLESEARYFMIQILAGIQNMHNNSIIHRDLKLGNVFLDKHMKVKIGD
FGLAALLKYPEERKKTVCGTPNYIAPEILYDQGEGHSFEVDIWSVGVILYTLLVGRPPFQ
TSNVQKIYDRIRRNEYEIPPEANLSPESQELIRQILSQRPSERPTLHEIMNHAWFRVGTV
PLTVPSSAVYQQPYIPALSEAESLRNFEQLKLEAQWLTEEEA----------AEVVSSPR
PD---ELNNLEAAEEDRDRLDRESQQAINPGSPISTLLKQS-------------DQRALS
TMEL------------LAHLDADIIEPCVDPMGVTVPL----NVMDGEGGQ---------
--------------------------LKPDAPRLFIISWLDHSEKYGLGYALCNGTVGVH
FRDSTSMVLAPRRQAFDYVYTVRHDQLRRENYALPPLPRELVSKFKLLRFFEEIMERLYG
ADSPLTYVDEHATSHLGFVHKWYRCKQAIVFRLSNGTVQFNFYDHTKVFLSCDGLVISAI
EPVDRLRTWTLTELVAIAHPRRSATETTYFTTKPSERRFVRQVIKKLRYV
>Min
MALTTTQKATA-TKGPSDRAKLTEQWGPPPAVIRRDGEHLHRGELLGEGGFARVYLITEP
DGTNKAVKVICKEQLRSTKNRSKLFGEIKIHQAMKHTNILSFEHCFEDEANVYMQLELCS
NGSLLDLLRKRRRYTEPETRFYLVQLIGACHYMHSNSVIHRDLKLGNLMLDAEMNLRVGD
FGLAALVKFPGERKKTICGTPNYIAPEILFDTTNGHSFEVDIWSLGVIMYTLLVGKPPFQ
TKEVKNIYLRIKELNYEFPAGCELSAEAVDLISLILTPKPNERPTLGQILQHDFFVTGPF
PASVTPASLTSVPDHRHMSIRSAHRNFRAVKAQAGLTEQVAETVLAIVHESA----PPSA
QAAAPKKRMSATVTADARAIEQEVQQVLAPESPISDLLRSARKPLMVSPDAEPRLQRRLT
VEARAANAPTKENMAPSGGDKENSPARGGKTAGPSPPNTSAAVAPKPVVKPDTARHPARE
LYDTTWRTLHSALTIETLADLEALPQEQPTAPKVFITSWVDYTHKYGTAYSLTDGTAGLY
FNDSTTMVLSPDKNHFDYIAQRKGNVYTRRHYALTDHPEDLQRKAYLLEYFEDYMAKTLT
RDVAWTFVDATRTKNMCFLVKYYRMKHAIVFKLSNEVLQFNFYDHTKLLITQHGSV----
--------------------------------------------------
>Mld
MTTTTTQKATTRTRAPSDRAKLTEQWGPPPAVIRRDGEHLHRGELLGEGGFARVYLITEP
DGTNKAVKVICKEQLRSTKNRSKLFGEIKIHQAMKHTNILSFEHCFEDEANVYMQLELCS
NGSLLDLLRKRRRYTEPETRFYLVQLIGACHYMHSNSVIHRDLKLGNLMLDAEMNLRVGD
FGLAALVKFPGERKKTICGTPNYIAPEILFDTTNGHSFEVDIWSLGVIMYTLLVGKPPFQ
TKEVKNIYLRIKELNYEFPAGCELSAEAVDLISLILTPKPNERPTLGQILQHDFFVTGPF
PASVTPASLTVVPDHRNMSIRSAHRNFRAVKARAGLTEQVAETVLATVHESA--APAPAA
QAAAPRKRMSATVTADARAIEQEVQQVLAPESPISDLLRSARKPLMVSPDAEPCLQRRLA
AEARAANAPTKENLSPSAGDKENSLAKGGKPVGPSSPNSSAAVAPKPVVKTDTARHPARE
LYDTTWRTLHSALTIETLADLEALPRDDSMAPQ------------------------GVY
--------------HL------LGRLYAQIRYGL--------------------------
------FVDG-----------------------------------------RDGGVV---
-----L--------------------------------------------
>Mlp
MTSSTATAATTTAKPKANPGKLSQQHKSPPRKIRKEFIYLTRGCLLGEGGFARVYAMRDE
TTQLGALKVVSKNQLKSSKNKSKLYAEIKLHRAMNHPHIVKFHSCFEDQQNVYLQMELCE
HGSLLDLLRLRKSYSEPEARLLMFQLISACVYMHASSVIHRDLKPGNLFFEQGLAVKVGD
FGLAALVKFKGDRRKTICGTPNYIAPEILFDQTNGHSFEVDIWSVGVILYALLIGKPPFY
TKDVNQIYRNIKANAYAFPSPSPISASATALISQILNQNPNERPSLHAVVFHPWFSDGPF
PFMIPMSALEFCPDFSNLTELQSRRFRNDYIRKLDLDSVLDERRLDGIVEEEEMKAVSKK
MSKAKKRVVSSKASKERRRVEREAQSALNPGSPISELLKSARKPLYVSPRHNQPFQQLIN
AKQNRAERKAKRTTLPNRIKDENDLGKGMLDFGSHPAHLQAPHAPVASSSSAASFNPTIA
LYEACYQTLLSALGATSPEALMKLPFENDQPPGVFIQSWVDYTHKYGTAYALTDGSSGLY
FNDGTTMVMAPDRNHFDYIFNRTGMIYQRKNYTLKPYPIELSRKTYLLEYFEDYMFRTLK
RNVKWAYRDLSRTKHLDFVVKYYRMNSAIVFKMSNDLIQINFWDHQKLLLTDEGRKITLI
EPDLNLKSYYIGELFKEAFELGLFKAKGKSEEWIAHRDKIAFVLSKLELF
>Msd
MTTTTTQKATTRTRAPSDRAKLTEQWGPPPAVIRRDGEHLHRGELLGEGGFARVYLITEP
DGTNKAVKVICKEQLRSTKNRSKLFGEIKIHQAMKHTNILSFEHCFEDEANVYMQLELCS
NGSLLDLLRKRRRYTEPETRFYLVQLIGACHYMHSNSVIHRDLKLGNLMLDAEMNLRVGD
FGLAALVKFPGERKKSRTSTCMF---------------------RDVFVELILLGP----
-------HSRIKELNYEFPAGCELSAEAVDLISLILTPKPNERPTLGQILQHDFFVTGPF
PASVTPASLTLVPDHRNMSIRSAHRNFRAVKARAGLTEQVAETVLATVHESA--APAPAA
QAAAPRKRMSATVTADARAIEQEVQQVLAPESPISDLLRSARKPLMVSPDAEPCLQRRLA
AEARAANAPTKENLSPSAGDKENSLAKGGKPVGPSSPNSSAAVAPKPVVKTDSSSRPA--
CPPSCTRTVRHNLALAPTGRLD--------GPQ------------------------GVY
--------------HL------LGRLYAQIRYGL--------------------------
------FVDG-----------------------------------------RDGGVV---
-----L--------------------------------------------
>Pan
MRPAAKTTASASSKSKK------PPLPAPPRVIIDDGRHFKRGDLLGQGGFARVYMATDP
EGRQKAFKVIAKSAIHSRKSRQKVLAEIMIHKSVDHIHVVNFEDCFEDDENVYFRLELCC
NGSLNDIVKKRGPYTEPEARYLMVQILAGTQSLHQNSIIHRDLKLGNIFLDQHMHVKIGD
FGLAALLKHPDERKKTVCGTPNYIAPEILYDQGQGHSFEVDIWSVGVILYTLLVGKPPFQ
TPKVDDIYERIRKNAYEIPAKAGLSNEAVDLITRILTHNPAKRPTLVQIMNHPWFQCGPV
PLTIPPTALEGTPFLPPVTARESARNLEMLKRQANWNDRADL-------EDAEAYADAQE
PVEVVELEQAEHAEERREKMDREAHHAIQPESPISALLKAGRQPLIKAPAPPPQLAKQLS
SLTLQPAVADKENPPPNAGVDDDNARASVAAAGPTRPLSTASMVPSSSRGTGA--KKTKT
SIEVILAHLETALTCPATSAADTVRYLVAESPRTFLISWLDHSERYGLGYALSDGTVGVY
FRDATSMVLAASKMYVDYISTIRTDQLKRENFSTGDVPRELQSRVRVMRYFEEIMDRLYG
ADSPLTFCDTARTSGMVFVHKWYKTKDAIVFRLSNGTVQLNFYDHTKLFLTHGAQVVSVI
EPLDKMTSWSLDEFVSIARTDRSAREATLYKTRPAERRKVRGLVNKLRYA
>Pst
MHPDQQKGPTKAPVSKPKPGKLSQQHKSPPRKIRKDHIYLTRGCLLGEGGFARVYAMKDE
TTKMGALKVVNKDQLKSSKNKSKLYAEIKLHRAMDHPHIVKFHSCFEDSQNVYLQMELCE
HGSLLDLLRLRKRYSEPEARLLLYQLISACAYMHDCSVIHRDLKPGNLFFQRGLCVKVGD
FGLAALVKFKGDRRKTICGTPNYIAPEILFDQTNGHSFEVDIWSVGVILYALLIGKPPFQ
TKDVNQIYRNIKANAYSFPTPSLISPAATDLISLILNQKPSERPSLGAIVLHPWFSDGPF
PFMIPMSALDICPDFSKLTKFQSDRFRSDYMRKLGLDAALEERHLNEIVEEDGVRAVSKK
MSKIAKRTVSAKASKERRRVEREAQSAVNPGSPISELLKSARKPLYVSPHGNMQFQKMVE
EKENRAERKAKRQVVPQRIKDENDPGKGMLDYADQPPQSSTQKAPATTSSTTASQNPTLA
LYDACHQTLLAALGATTPEALKKLPFDLSQAPGVFIQSWVDYTHKYGTAYAMTDGSSGLY
FNDGTTMVMAADRNHFDYIFNRTGTVYQRKNYTLKPYPIDLERKTYLLEYFEDYMFTTLK
RNVKWAYRDLNRIKHLDFVVKYYRMNNAIVFKMSNDLIQINFWDHQKLLLTDNARKITLI
EPDLNLKTYYIGELFKEAYELGLFKPSGKDPEWIAQKKKVAFVLSKLEYA
>Rgr
MAPAPK--DKGKDPQPKDRAKLTQQWGEPPTRIRRDHSWLDRGDLLGEGGFARVYLCTEP
DGSYKALKVIDKRQLKSTKTKSKLFAEIKIHQAMQHPNIIAFESCFEDDGNVYMQLELCS
NGSLLDLLRVRKRYSEPEARFYLTQLVGACDYMHANSVIHRDLKLGNLMLDSNMDLRVGD
FGLAALVKFPGERKKTICGTPNYIAPEILFDSKGGHSFEVDIWSIGVILYTLLIGRPPFQ
TKDVKNIYRKIRDNAYTFPADHALSPESLDLISWILNPTPTSRPSLAQILAHPWFVTGPF
PARVSSRATDPLDEWRRMSKRSAADNFRRCKRRAGIVEVEGPQALPVVVEAPEPEREPER
EATAATRMLRPSEERDAKGVEKEVRHATAPESPISELLRSARKPLMVSPSSRAAVRSRLS
ASASAAGPSSSAHAPPPAFQRTRTTSASSSSAAPEPAR----LAPVSAPGPSTTTHPSHS
LYDTAWHTLDAFLGCSSAADVAVAAADEDGRPKVFITSWVDYTHKYGTAYSLTDGTAGLY
FNDSTTMVLSPDKEHFDYIANRQSNIYTRRHHALSAVPAALERKAYLLRYFEDYMAKTLT
RDVEWTYDDVERTKNMEFLVKYYRMKSAIVFKMSNDVLQFNFYDHHKLILSHSGRVVTFI
SPSFTLTTYSLAALFRLAVSAGHYAHSTAANERAARLAEVRTLLGKVEYV
>Sro
MTAAQGAVEPVKEDKKKDRSKLTEQWGPPPDQIRRDNEWLQRGQLLGEVRWLR-------
----SRLPLLESNRQTECADDRRLFAEIKIHQSMDHANIIAFEHCFEDEGNVYMQLELCA
QGSLLDLLRRRRRYSEPEARYYLTQLVGACDYMHSNSVIHRDLKLGNLMLDDNMDLRVGD
FGLAALVKFPGERKKTICGTPNYIAPEILFDTKGGHSFEVDIWSIGVILYTLLIGKPPFQ
TKDVKNIYRKIRDNVYEFPKEIPLSAEAEDLITWILRPIPSERPTLSEILAHPFLVTGPF
PSRISPRCAEAIEEWRYMTKRQARENFARVKRAAGVIEVEGDQALEAVAEAVEISGEDER
ERE--KRMV--REEREAKGVEKEVKAATAPESPISELLRSARKPLMVSPSASAQ------
----SSSVPASRSITPTEQHKENVPTTSSLDPGLAPPPSAAQPQPTSTLKPHTTSHPSRT
LYEATYRLFESFLAANSPEELPRLREVETEQPKVFITSWVDYTHKYGTAYSLTDGTAGLY
FNDSTTMVLSPDKENFDYISQRKSNVYTRRHHNLASIPSELDRKAYLLRYFEDYMAKTLR
RDVPWTFEDVERKKNMDFLVKYYRMKNAIVFKMSNDVLQFNFYDHTKLIITSLGQTLTFI
DPSFTLTTYSLQTLFDLAAQYGHYDETGMNERDKERLEKVRYLLGKVEYC
>Uvf
MGSMKNSSSAKPPPPKPKPGKLSQQHKSPPRKIRKEHIFLSRGCLLGEGGFARVYAMKNE
ITTMGALKVVNKDQLKSSKNKSKLYAEIKLHRSMDHPHIVKFNSCFEDYQNVYLQMELCE
HGSLLDLLRLRKRYSEPEARLLLYQLISACVYMHSCSVIHRDLKPGNLFFERGLCVKVGD
FGLAALVKHKGDRRKTICGTPNYIAPEILFDQTNGHSFEVDIWSVGVILYALLIGKPPFQ
TKDVNQIYRNIKANAYSFPSPSPISASATNLISLILNQNPDERPSLGAIVSHPWFSDGPF
PFMIPMSALDLCPDFSKLTKFQSDRFRGDYIRKLGLDSALKEQPLNAITEEDDVEIMSKK
MSKVGKRVISSKASKERRRVEREAQSAVNPGSPISELLKSARKPLYVSPYSNTRFQKLVE
EKENRAERKAKRHAIPHRIKDENDPGKGMLDYVQSPT-SSTQ---------AASQNPTLA
LYNACHQTLMTALGATTPDSLRKLPFDESQAPGVFIQSWVDYTHKYGTAYAMTDGSSGLY
FNDGTTMVMAADRNHFDYIFNRTGMIYQRKNYTLKPYPIELERKTYLLEYFEDYMFTTLK
RNVKWAYRDLNRTKHLDFVVKYYRMNNAIVFKMSNDLIQINFWDHQKLLLTDNARKITLI
EPDLNLKTYYIGELFKEAYELGLFKPSGQDSEWIAQKKKIAFVLSKLEYA
