# Supplementary material for: Convergence Analysis of Rust Fungi and Anther Smuts Reveals Their Common Molecular Adaptation to a Phytoparasitic Lifestyle
Source: Front Genet. 2022 Apr 8;13:863617. doi: 10.3389/fgene.2022.863617 (PMC9023891; doi:10.3389/fgene.2022.863617)
Supplement: Supplementary file 4 [file DataSheet1.ZIP › Supplementary file 1/conv_cal/OG0002941.fasta]

>Ain
MQ-------------------RNLSEDS------IGKWGKRLLGTFIVPAWSLSKGP-IK
QGDKVMIQRQKPKAASSVKKVKQKEDYIVRFSNMRGFEVGRIPSDISVWMSKVMDHDVAH
FEGFVVDCPSSLTVGCDLLLEIKAYILRSAFPESLSEGIDGPDALNGWGSETAESADEKR
LRERKVSLVRLFRACTLRPSLSNDILSHRGS-GEEQEENDGTEMDDVQLENVYSKAQLHD
SSLPEVEPADGFALTLRPYQKQALGWMLKMEEPQGKKSREQSLHPLWEEYRFPVDDERTA
TGTFYFNPYTGDLSLKFQHSSRGARGGILADEMGLGKTIQMASLILTNQPTEEQLQGADQ
QEQKQDQGKKYRQMSLATSRRRAMLKTSASDGKVTLVVAPMSLIGQWRDEMERAIPSMTS
MLYYAESKGDLVGRLEGGVDIVITSYGTLVTEYKRFLDSGGSKYLANNCPLFAVEWVRII
LDEAHNIKNRATRNSKACCELMSKRRWCLTGTPIVNRLTDFYSLLRFLRVEPWGDFSFFN
SFISKPFAQKNPRALEIVQVVLESVLMRREKKMKDKDGKSIVELPPKVTEVVRLKFSPLE
RQIYDSVYDRAYMQYQTLAAAGTISRNFSFIFSVLMRLRQAVCHPMLVLKGPKKLKEAEE
DAKEEELKRLIADYQAGNHSDPTRSQVVQELIQQQGDGEEDMECPFCFEEKSEICYLPCK
HMGCRSCLVDHLQREKDEEPACPTCRKPVSPAQFVSAVRTRRRKNR---GSDDDQEPPPS
SQNSQPFFRRNDLRSSTKLEALVEHLNNLRYEDPNFKGVIFSQFTSFLDLVEVVLRKNHH
AFVRLDGTTSQKDRETVLKQFSSAPKRMLMLISLRAGGVGLNLVAANHVWLLDCWWNAST
EDQAIDRIHRLGQTREVHVHRYLIDESIEDRILAIQARKTALVGAALAGTDKSEALQNLE
LLFSD
>Aps
MSFEEIPTPQEGSILQSPSTRVELAQKELKSPSTSPTWKSKYLGSFMCEGYMTYSLAKLS
EGEFVWLSRDINP--------GRKEDRVIRLESKKNGAFARLNQKFAKWVVRLLDQKLFH
FDGTLMFPPSMPRVGDSVHFYLKAYICRSAFVSLSEKVFSNQAKTPNFF-NKLDDKEDKD
RLDRQQAINQLFATIGLLPSLAHPHSGQTTQVVTIVDSDTEDSIGQENIDLVYQKAAAHD
MRLELQSPCEGFELALRPYQRQGLSWLMKMEGKHEDARENVSIHPLWEEYLFPQVDDKDT
TIHFYYTPYMGQFSLEFPRASLKCQGGILADEMGLGKTIQMAALICTARPPQSPL---DS
RDLTAPKLERQGDEDVKPFSKLDCGSNLARRSHATLVICPLTLLDQWKDELERCHKCLRV
CLYHSDSKTERNKLSD--FDVVISTYGIVANEWSVVESKPF--RPSRTRGLFGIDWYRII
LDEGHNIKNRNTRAARACYNLQGSRRWVLSGTPIVNRLEDLSSLLHFIRLEPWGNFSFYR
SFVTLPFSKKDSKALTVVQIILESILLRREKKMKDFEGNAIVSLPPKQVSIDYLELNQKE
QMIYDMVYRNAKSEFMEYLGKGTVLKNVTAILAILMRLRQTVLHPKLVLEKIKLKSLKKG
SQDVDLLRQMMKTYASDSTEESFAATQMEKEIMNKMDNAEELECILCLDVMDSRVYLPCM
HAFCRNCIMSYIERKVGQTIACPSCEAPFQEASIVELVMNRSKKFQPLFPPSKNASVMDS
LEQGNGYLKRNDFISSTKLEALIKHLTEVRDIEPGFSAVVFSQFTAFLDLIEQVLQRDQF
RFVRLDGSLLPKQRKRALAEFNEPNRPCILVCSLKVAGVGLNLIKANRVYLMDTWWNEAI
EDQAI----EFGQDKPTFVVRFIVRKSIEERMLTLQKKKRALINNALGGGKAKATLEDLE
SIYSP
>Cqf
MTFLSPPSPKRPRSCPEPDQEKKIRKSSVLPPRAVPIWKRQYVGAFMCEGYMVYSATRLS
ENDRIWLTRPIVRSASLPKAFKKGADHAVQVESKANGTFGRLNESFAKWVVCLIDLGICE
FEGNLVCPPPQARVGDTVQFYLKVYFRKEAFGSPDPLMLKKKNASNSFYGQRQEGDEDRW
RIERQASINKLLEILELQPASSASQASSTRS----QLDEPERIISQNNISLVYRKAAAKD
VHLPRASPPEGFKLELRPYQQQGLHWLIEMEGSLDQAREEVSIHPLWEEYVFPIEQGTTD
PEKFYYNPYMGDLTLEFPRASRKCRGGVLSDEMGMGKTIQMAALICSMRKTQEAKGSSDE
HEDKEAEEARYQPSPLKKNMEKKKKENIRRKTGATLVVCPLTLLDQWKDELERCEENLKV
SIYHGGPGKNLDWD-DDDPDVVITTYGIVGSEWTELDSKDVAKHRPIKTGLYSLEWHRII
LDEAHNIKNRIARASKACYELSGERRWALTGTPIVNRLEDLASLLHFIKLEPWGNFSFYR
SFVTVPFSKKDPKALEVVQVIIESVLLRREKSMLDSSGQPIVSLPNKQVKLTYLTMSAKE
NSLYSMIYRNAKAEFLAFVGKGTVLNNVTAILAILVRLRQAVLHPSLVLRKLGIKMTEDG
ENERELLERLLKEYGAE--GGGFAGDQVKKVLE-EVTDGLEDECVMCLDVMDSRVFLPCM
HSFCKACLMAYVESKMGDETKCVTCEKEFKETDLVEYVRTGNGNEKPTIEEEAEKE--KS
NPN--GYLRTNTFVSSTKLEALIDDLVKVRTSEPEFSAVIFSQFTGFLDFIEKVLTRDHF
RYVRLDGKLSQKKRKDVLRDFNEPDRGCILLCSLKVAGVGLNLVKANRVYMMDTWWNGAI
EGQLIFRVHRFGQTRETVVVRYLMSHSIEERMLSLQNKKRAIVERALSGSGPKTTLEDLE
AIFAD
>Cla
MAFFSAPMAVRDPSIAATRESQVAKKRKNPKVVKLADWTYKYLGDTVATGW-LTGSHKLA
NGDKVTFEFEGVQ---SKKSTKDKGSILVRFRNAKGFECGRIVREQASFISKLMDFHVVH
LEGSVVDIPKKFDSGAECTLSIHVYIHVSAFQSIQQTTASTNGGKKSLRPELEETETEKR
FKARKSSLNKLFDAIGLRPIRTNPTLSHKSKSTQEPEDEEEGDVDEKQVQAIYAKATKND
ANLPELDPPKSFKLDLRPYQKQALHWLVKMEGGEEDAREELSLHPLYEEYAFPPDAPDFS
ETKFWFSPYSGELTLKFPQASKKCRGGILADEMGLGKTIMMSALINTNVPGADGSDAAED
DDSSEENSDANRQSKLFSSATSSPRWKESAIESATLVVCPMTLLHQWQSEVDRCSPKFQT
FMYYGTGRGKLEDDFEEGIPVVITSYGTLASEYQKIQGADGKTTKKTRTGLFSIDWHRII
LDEAHTIKSRVTNNAKACYALKGKRRWCLTGTPITNRLEDLYSLLHFIKLEPWGSFSFFR
SFITVPFQAKDPKAIEVVQVILESVLLRREKRMKDKDGNPIVPLPPKTIKEVRLQFSEEE
RAIYKKIYANARSQFLGFKAEGNVMKNVTAIFAILMRLRQAVLHPSLVLNSIQNRETVEG
TMEDRFIKKLIVKYISGDGNVDEA----EKL--VKTEAPDEDACLWCSNAFVSPVQLPCK
HIGCKECVLNTFAAAEGLDSTCEVCGAA-TEDELVSSQPKAHKKKPSVIDSSDSEDDQKM
PPSSVKGLLGSDFVTSTKMEALSEHLAQLKEADPTCHAVVFSQFTSFLDLLERLLVRDGI
NYVRLDGTMSQKERQKVLHEFDNPTHSCILLISLKAGGVGLNLIRANHVYMMDCWWNEAI
ESQAIDRVHRFGQTRPVTVIRFLIDESIEDRMIALQKRKTAIVNAGLGGKEAGGAEADFD
AIFAD
>Cmi
MDRREAPPPKRRRFFAKSSDDIMLAEASAKRPYVKDFKGQKYFGTFTTRAYALVSSKKFK
QSLAVKVERPVVSAITQKKLAEKQEDGIVRLRNSQDREIGRVVQKDSEWMAKAMDLKLAR
FEATVVDPPKELSSGTEFALSVRAYVYREAFVSHQAAAEKAEGKQPYMVDEAVDTELEYL
LRRRKVAIKKLLNKIGMKPVVRGDAVRLRKKAKEEEVEEEGSELAKNEVEGVLAKASRAH
LDLPEMDPPPHFSLQLRSYQKQALKWMCDKERGVEDDEEQDRIHPLWAEYAFPASNDVPD
DDPFFYNEFSGELSLSFPKGGSNVPGGILADEMGLGKTIMIAALIHTNYLQESSSGASSQ
DEASDSDGGKKRQAQITQNGLMPNGKRLSNRKGATLVVAPTSLLTQWKDELRRTSKRLSV
LIYNDQKEISLADELDGGVDVVVVSYGKMGIEYERYASESTGLARRPKDGIFAIDWYRII
LDEAHNIKSRSTRAAKACYALEGKRRWCLSGTPIVNRLEDLFSLLHFLRAEPYGIWAFFK
AFVTIPFQNKDSSAGSIVLEIMRNLLLRREKSMKDKDGNPIVPLPPKKFIMHELSLSRDE
QRIYDKVKEDAKKQYRVFADSGTVKNNTIAILALITRLRQACLHPALLLKAGSK-----A
DPSTVTVRRMVAKWVADGGKRTSAEEVLAEL--DEPDEELQPQCMICGDVCEDTVFLPCE
HSACKQCILSYLTQEHDGEAVCPACGEDYSTKDLYQAVKQQAPSASQVIDDSDSDSTYKP
ASSGKNWLQKTDFVSSTKVEALIQHLLEAKEEEPKFHAVVFSQFTSFLDLVEAGLRAAKL
RSVRLDGSMSRKEREASVRQFHDKTRHCVFVISLKAGGTGLNLTLANRIYLLDFWWNRAI
EDQAVDRVHRFGQEREVSVHRFLIKKSVEVGMLKLQGKKTKVIDASLGETDNVSMQEQFD
AIFDD
>Eyn
MDTVEEPPPKRKRFFAKEDEDENGGNAVPEPPKVKDFRGERYFGTFTANGWATMSSTKFK
DSKKVKIERPAVSAITAKKQAEKDKDAIVRFRNHQDREVGRIEQKNAPWMARAMDMNLAR
FEGTVTQAPKNLSSGSTITLSVRVYIKRSAFQSHETSVDPTKLGKKGIVDEAQDTEAEAI
LKARRSAVNALFDKLKLVPAFSDDILKHKKKENGAAEEEEGEEISSEQVNEVFAKAVKND
LNMPELDPPDTFSLTLRPYQKQALWWMSHQEGAVDDGREELSMHPLWEEYAFPSEDGVAE
HEPFFYNPYSGELSLEFPKASKKLRGGILADEMGLGKTIMVASLIHTNHPSASSRSSSSA
DESGDDDSDVKKQLRLDTRTREGVNTHRAGRRSATLVVAPTSLLNQWKEELIRSSKDLNV
LVYNDQKDTTLEAELDGGVDVVVASYGKLGFEFEKCAGADGGFSKKPKGGIYAVDWFRVI
LDEAHNIKSRSTRAAKACYALRAKRRWCLTGTPIVNRLEDLYSLLHFIRCEPWGSWPFFK
SFVTVPFQNGDPKAIEAIQVVLEQLLLRREKHMRDKNGDPLVPLPKKKFVTEELQLSPQE
LAIYKQVYTDGKRQYMTYADNGTVKSNTIAILAIITRMRQACLHPTLLLKAGSK-----G
DPSQRLVRNMVAKWVAKRSGTEEPDEVLEKL--NESDDELQPMCMHCEDIAEDPVFFPCE
HSGCKDCMVTYLTEDHDGKAVCPKCDKPYTLKDLHRAVKASQKPARKIADSDDEDNAAPS
SSNKTNWLDRKDFVSSTKIKALLVHLEKSRAEEDNFHAVVFSQFTSFLDLIETALSQAKM
RYVRLDGTMDRKARAAAVKEFNIKSRPCVFIISMKAGGTGLNLTVANRIYVLDFWWNAAI
EDQAIDRVHRFGQEREVTVYRFLVMNSIEGKMRLLQKKKTDVINQSLGK-SQGPTVEDFN
DIFDQ
>Gan
MSFRPEPDPKKARFFEEDSDDGTSTEREVQKPVKVAQWASHYFGEVIVEGYTLYRESKLK
PGEAITVHRPKPETPAPGKKASKREDTIVRFKNSNGVEIGRISEKDASWISKLLDLQILT
LAGSCVHCDKGFKSGDSVILSLTPSLSRAAFTATLSSAPTSWTGKKTIHDDLKETANEKM
LRERKFALNRLFDKGNLQPISSAAASASNGKKKGLEDDEIDESMSENQLSMVYSKAIKND
ANLPEMEPADTFALNLRGYQKQALKWMSAMEGGEEDAREALSMHPLWEEYAFPQLPGLMD
DEPFYYNPYSGELSLEFPTAAKSCRGGILADEMGLGKTIMVAALIHTNTPFAAAATSSDV
DDGSSDDDSKQTQSKLRSNPNKSKGKLKAGAPRATLVVAPMTLLSQWCQELQRSSKGMNV
LMYYGADRTSIQEEIEGGVEVVVTSYGTLVSDFKKSGGGEVKVKPKKKKGLYEVEWFRIV
LDEAHSCKNRSTQNAKASYALRGERRWCLTGTPIVNRLEDLYSLLHFIQLEPWGNFSFFR
TFVTIPFEKKDPKAIEIIQVVLESILLRREKKMKDKDGNPIVALPEKHVKIEYLAFTSEE
RKIYDAIYKNAKSKFLGYQHEGTVLQNVTAIFSILMRLRQAVLHPGLVLSRLAHNLEEKG
DLDDESIKKLIGNYGKGEGSNVYQTQVLQDLLAQNADEVEAGECVVCMEPIDTPVLLPCM
HSGCRDCILGFFTQEKGEEARCPTCNVPIDVEDILEVKRGRK----EILDSSDEEEAPPT
AAKISGRLLKNDFKTSTKLEALKNSLEAARDKDPSLKAVVFSQFTGFLDLIERLMNRERF
NYVRLDGSMSQRAREQVVNKFTKSSKSCILLASLKVAGTGLNLIAADHCYMMDAWWNAAI
ENQAIDRIHRFGQTKEVFVTRFLITPSIDDKMLALQERKTRVINGALGVGDNKHLAEDLA
LIFAD
>Hvs
MS-------KRQKVAHKPHSS-------------SSQWDKKYLGAFMVQGFMTYSGARFH
ENESIRLIRDSPNLINSKKKSLKDQNHVVRVESTRNGSFARVSENFAKWIVKLLDHNLVC
FEGNLVVYPPKPRTGDTVHFYIKAYLLRQACVISQNYLPKRSQKHNQFYSASLSLKEDKI
KIEKQSSLNELFNAISLKPAVSSAIFKNQLQPIEIADETEQASISLSALDFVYRKAASND
MNLKLMEPCKLFQLDLRPYQKQGLGWMWRMESNLGDAREEVSMHPLWEQYAFPPEENLHS
DEHFYYNPYTGELSLEFPKASRQCQGGILADEMGLGKTIQMAALICTARPQSKHINNSKE
NSTGEDSKTTKSANSLESRNHMNVRNDSEKKAVSTLVVCPLTLLNQWKEELERCHPELKV
YVYYDQSRDLEALNVDGGINVIVTTYGIVSNEWQSAVDNLVTGGRTSTKGLFGTNWFRII
LDEGHMIKNRTSQAFKACNALKGSRRWILTGTPIVNRLEELGSLLHFIKLQPWGDFSFYN
SFVIAPFAKKDSKALEIVQVILESCLLRREKNMKNHTGEPLISLPSKTIQIEYLDMNPSE
REIYEIVYQNAKEEFIRYLGEGNSLKYVASIWAVMMRLRLVVLHPVLVIGKLKKVSETQV
DTERDILEKLIANYTAAGITSKFVLSQLQRKIQLESKGKVEEECPLCFEPLEFSIYLPCL
HVFCKSCIFEYVESTNGIIMKCPCCEKPFKESEVVEYVKNEQNEAVSLLEQVAENDGEEM
NTQAK-------FVSSTKLEALSNHLNQLRRDCEGYCAVVFSQFTSFLNLVEIVLKREKF
RYVRLDGSMTQVQRNRVLNQFNQPDESCIMIISLKAGGVGLNLVKANRVYIMDTWWNEAI
ENQAIDRVHRFGQTRDVTIIRFIIRNSIEMKMINIQAKKKSVINGALCADESGKALKNLK
LIFAQ
>Lcr
MAFRADPPPRRGFFSAQDSDTGAEVQLEQQRPSKQSTWYTHYFGDILVEGYALRSSGKLS
PNEKIYIHRSKPQPPPPGKKASKKEDTIVRFHNAKDVEVGRVGEVDAVWMSKLLDLDMIE
FEGTSIDVPKGFKSGDSILLSVTPSICRRAFADSNLPRAVAVSGKKGIHDDLKETDHEKM
LRQRKSALNRLFDKTGLQPVAVGKDSKGKGKKSGEGEDDESEEMSEMQLNMVYKKAVKND
ANLPEMEPAPSFALSLRGYQKQALKWMTSMEVGDEDAREDMSMHPLWEEYRFPSKPDLMD
DEPFYYNPYSGEMSLDFPKASNKCRGGILADEMGLGKTIMVASLIHTATPFDASPEASDN
DGSSPLDISTPTQSRLGTSSTAGQKKLRADAPTATLVVAPMTLLSQWCEELERSAGGMSV
LLYYGNKRTNVREEIEGGVQVVVTSYGTLVSDYKNAGLEPPRQRSSLKKGLFGVKWFRVV
LDEAHLIKKRDTQNAKAASALDASRRWALTGTPIVNRLEDLYSLLHFLRLEPWGEFAFFR
SFVTVPFEKKDPKAIEVIQVVLESILLRREKKMLDRDGKPIVSLPPKHVDIKYLEFTKEE
REIYDALYKNAKSQFLGYAQEGTVLQHVTAIFSILMRLRQAVLHPQLVLNRLNANLKANG
DLDEKSIRDLILQYGAADGRGSYAKGVLEGLLGEGEDGEEEEMCMVCLDSPEERVYLPCF
HSGCKACVLDYFSQERGEEPRCPTCNHPFTECHILELQEGAFQKKPTVLDSSDEEDSKPS
TPKKKGALLRNDFKSSTKLDALVDSLNAAREKDPDLKAVVFSQFTGFLDLIERVMNRERF
SYVRLDGAMSQKARQKVVHKFTNSDNSCIMLASLKAGGVGLNLIAATHVYLMDAWWNSAV
ENQAIDRIHRFGQTREVYVTRFLVDKSIDDKMIALQERKTRVINGALGKGNRKQLAEDLA
LIFAD
>Mgl
MSFFSEPVP-------------------VPQKRVVHAWKRRYMGTFVLCGYSMTKGY-VR
AGERVLIQRKSKNSSSTQHRSREKTDYIVRFSTTRGFEVGRIPVDVASWMSRLLDDQLVE
FDGCIVDTPAKLEVGSDILLQVKAYICYTAFTTSVSGHCDALEWSKT--SDAKESTQERL
LRHRKVAWQRLFRACHLVPKRGNTSLTASIPHTTHDADDDGTEITSECIQDMYTRSEKSH
TDLPVVDPPATFALELRSYQKQALGWMQSMEDTYYSSRQNTELHPLWEEYEFPLADDVCG
HGPFYMNPYIGELSLVFQPASRAARGGILADEMGLGKTIMLASLIHANRSMDLDR-----
--SSRSRSTHLRQASLHFG-----KAPRLQRTAATLVVAPMSLLSQWRTELDRASQTLSI
ALYYGDAREQLAQQLAKGVDVVVTSYGTLTAEYKHLD-------KRGTSTLFSGTWHRVI
LDEAHTIKNRSTLAARAACRLEADRRWALTGTPIQNRLTDLYSLLRFLRVEPWGDIRFFN
SFLAKPFASQNAKALDIVQAILSSLLLRREKHTPGPDGRPIVDIPPKTWDTQHLTFSATE
RDIYLSVYDRARTQYRELAAQGLVGKNVSLIFAVLMRLRQAVCHPYLVLQKHNQAPEEQ-
--YEERLRELVKRYEAENAGSTYARDVLEASLQGDNDTDEEEECPFCMELKASKCFLPCM
HHGCRDCLVQYLQADRGEEPHCPVCRQPVQVEDLVESVRPTIETSS----------SAPA
GP----------ARGSTKLNALMQQLAELTKSDPTCKGVIFSQFTGFLNLIQAHLVQRQY
AFVRLDGRTPQKEREHVLRTFANEPGPFFLLMSLRAGGVGLNLVESKHVETKKTRLTPVR
EDQAIDRVHRLGQSRAVTVHRLLVNDTIEDRILEIQRHKKQLVDHALSIKADSDTLENLR
LLFD-
>Min
MAFLDDPSPKRMRVSVEPEQADSDQGGAKARPQQIREWKSNYFGELMVSGYALFSSSRLA
QGESVSIQRDKAKPIPESKKGKVKEDTVVRFSNSKGTEIGRISEHDATWMTKLMDLDIIA
FEGVATMVDRNFKSGDTIYLTLTPYILRSAFTTPHQSISSTSKGQQTFHQDLKETTTERT
LRQRKLALNKLFDKIDLQPFVRAQTGSRKGKAGKDADDEDEEEMSTSAIAAVYKKATKND
ANLPEMEPAPSFKLELRGYQKQALKWMSSMERGEEEAREEMSIHPLWEEYHFPEPGQYSI
PESFYYNPFSGELSLEFPKATNGCRGGILADEMGLGKTIMIASLIHTSTPFDKDPDASDG
EDEQSDEDEVATQTRLGVGAHAKGRQQGKRRPRATLVVAPMTLLNQWVRELEKCSRGMQV
LQYYGQSRSRVQEQIDAGVEVVVTSYGTLVSDFKLSGLDEGKARLSERKGLFAIDWFRVV
LDEAHLIKKRDTQNAKAVNALKAERRWCLTGTPIVNRLEDLYSLLHFLRLEPWGNFSFFR
TFITVPFEQKDSRALEVIQVVLESILLRREKKMKDRDGNPIVSLPKKHVDVQYLEFSPDE
RDIYDRLYKSAKRKFLVYEGQGAVLQNVTAIFSILMRLRQAVLHPSLVLKRLEANLREKG
DADERAIQQRIIKYGSSSLADAMLDEATNGVLEAEEEEEGHTDCMVCGDLIAQPVWLPCG
HSGCRACVTQHFYNEKGEEPRCPECLSPYSEQQIAAIEKGKKLPPSTIIDSSDEEDGGVT
TPSSTGLGADDDFKSSTKLEALVKSLEGARNKDPQLKAVVFSQFTGFLDLIERVMARDGF
TYLRLDGSMSQQAREKAVYKLTTTSKSCILLASLKAGGVGLNLIAATHVYLMDCWWNAAI
ESQAVDRIHRFGQTREVYVTRFLINKSIDGKMIALQERKTRVIDNALGGKSSKALAEDFA
AIFAD
>Mld
MGFLSDPSPKRTRLSVGPEQAGLHQEGSTSKPQQIREWKSNYFGELMVSGYALFSSSKLA
QGDTVSIQRDKLKPISERKKGKVKEDTVVRFSNSKGVEIGRISENDATWMSKLLDLDIIA
FEGVATMVDRKFKSGDTIYLTLTPYILRSAFTAPSQTINSDLKGGQTFHQDLKETTTERS
LRQRKLALNKLFDKIDLQPFVRAQTGSRKGKAGKDTGDEDEEEMSTSAIAAVYKKATKND
ANLPEMDPAPTFKLELRGYQKQALKWMSSMERGEEDAREELSMHPLWEEYHFPEPGQYSE
PESFYYNPFSGELSLEFPKATNGCRGGILADEMGLGKTIMIASLIHTSKPFENDPEAADD
EDEHSEEDVVATQSRLGAGAHAQARQKSKRLPRATLVVAPMTLLNQWVRELEKCSRGMQV
LQYYGNSRSMLQEQIDVGVEVVVTSYGTLVSDFKMSGLDDGKAKLSERRGLFAVDWFRIV
LDEAHLIKRRDTQNAKAVHALKAERRWCLTGTPIVNRLEDLYSLLHFLRLEPWGNFSFFR
TFITVPFEQKDSRALEVIQVVLESILLRREKKMKDRNGNPIVSLPQKHIDVQYLDFSPDE
REIYDRLYKSAKRKFLIYEGQGAVLQNVTAIFSILMRLRQAVLHPSLVLKRLEANLREKG
DLDERAIQLRIIKYGSSSLADTMLDEAMNGVLEDAEEEEGDTACMVCGDLIEQPVWLPCG
HSGCRACLMQHFYNEKGEEPRCPECLSPFSELQIAAIERGKKPPPSTVIDSSDEEDGGAT
TPSSAGHGADDDFKSSTKLEALVVSLNAAKEKDPQLKAVVFSQFTGFLDLIERVMARGGF
TYLRLDGAISQQAREKAVHKFTTTTKSCILLASLKAGGVGLNLIAATRVYLMDCWWNAAI
ESQAVDRIHRFGQTREVYVTRFLINKSIDDKMIALQERKTRMVDNALGGKTSKALAEDFA
AIFAD
>Mlp
----------------------------------------------MSEGFMVYSGAKLD
ELEPIKLIRSKPIELNRTKVFSNKPDHVVRVESQKNGHFARLNESFGQWIVPLIDLNLCE
FEGNLVFPPENPRSGDTVQFYIKVYITRDAFGPPDQLSSKQPSKSKSVKPYKVENPEDQA
NIIRQQSLSKLFDIIDLKPVQTIDPNSSLLKKPITSSQDGSSLVSSSQLKSVYHQA---N
LKLNEIKPPEDFKLELRTYQEQGLNWLLNMETLS---EETNSIHPLWDQYFFPKEEGTEP
LEPFFYNPYMGCFTLQFPHSARKSRGGILADEMGLGKTIQMAALICTARPKKEETQSDEE
EEEEEEEKKK---------KKRMKSLKAQPEPVTTLVICPLTLLNQWQDELERCDPTLNV
SIYHSSDGKSLKDPTDDGFDVVITTYGIVSNEWVKLDQKGMQKKKSINNGLFSVEWHRII
LDEAHTIKNRNARTTKACCELKSARRWCLTGTPIVNRLDDLASLLHFIKLEPWGDFSFFK
SFVTIPFSKGDQKAVEVVQVIIESTVLRREKSMKDKDGKSIIDLPPKSIEIKSLKMNEKE
SKIYEMMFKNAKARFLEVLMAGTVMKHFTMILTILIRLRQIVLHPTIVIQRVGIEFFDQN
DPEEKWMRSLIKEFGKNKDGLDESHELKKKVLKRSEESNEIEECSICLDFIDSRVFLPCM
HSFCKECIMGYVESKMGEETMCANCNQVFVETDLIEYVGKKQK---EEIDDEEENE----
-----GYLKSNHFISSTKLEALIK------------------------------------
------------------------------------------------------------
----I-------------------------------------------------------
-----
>Msd
MGFLSDPSPKRTRLSVGPEQAGLHQEGSTSKPQQIREWKSNYFGELMVSGYALFSSSKLA
QGDTVSIQRDKLKPISERKKGKVKEDTVVRFSNSKGVEIGRISENDATWMSKLLDLDIIA
FEGVATMVDRKFKSGDTIYLTLTPYILRSAFTAPSQTINSDLKGGQTFHQDLKETTTERS
LRQRKLALNKLFDKIDLQPFVRAQTGSRKGKAGKDTGDEDEEEMSTSAIAAVYKKATKND
ANLPEMDPAPTFKLELRGYQKQALKWMSSMERGEEDAREELSMHPLWEEYHFPEPGQYSE
PESFYYNPFSGELSLEFPKATNGCRGGILADEMGLGKTIMIASLIHTSKPFENDPEAADD
EDEHSEEDVVATQSRLGAGAHAQARQKSKRLPRATLVVAPMTLLNQWVRELEKCSRGMQV
LQYYGNSRSMLQEQIDAGVEVVVTSYGTLVSDFKMSGLDDGKAKLSERRGLFAVDWFRIV
LDEAHLIKRRDTQNAKAVHALKAERRWCLTGTPIVNRLEDLYSLLHFLRLEPWGNFSFFR
TFITVPFEQKDSRALEVIQVVLESILLRREKKMKDRNGNPIVSLPQKHIDVQYLDFSPDE
REIYDRLYKSAKRKFLIYEGQGAVLQNVTAIFSILMRLRQAVLHPSLVLKRLEANLREKG
DVDERAIQLRIIKYGSSSLADTMLDEAMNGVLEDAEEEEGDTACMVCGDLIEQPVWLPCG
HSGCRACLMQHFYNEKGEEPRCPECLSPFSELQIAAIERGKKPPPSTVIDSSDEEDGGAT
TPSSAGHGADDDFKSSTKLEALVVSLNAAREKDPQLKAVVFSQFTGFLDLIERVMARGGF
TYLRLDGAMSQQAREKAVHKFTTTTKSCILLASLKAGGVGLNLIAATRVYLMDCWWNAAI
ESQAVDRIHRFGQTREVYVTRFLINKSIDDKMIALQERKTRMVDNALGGKTSKALAEDFA
AIFAD
>Pan
MTPQSEPRRAQRQKVKSDDEEKRLRSSSSPDPRLHDAFDRRFLGTFVLSAWSLSKGS-VK
PGDPVRIFRPRKKAASSKQKSKDKQDFIVRFSNMRGFEVGRLPLEVATWMSKLIDAGIAD
FEGVVVDCPASLTVGCDILLQVKAYIRFDAFFLSLTALAGFDEQNDGLRPETAESEIEKS
LRERKISLVRMFRVCDLKPSLSNSILAHKAVGDADVDENDGTELNLNQLDEVYRKAQAND
AHLPEVEPPDTFLLTLRPYQKQALGWMKNMEKAPGPSERNLSLHPLWEEYEFPLDYDHSP
TRMFYFNPYTGDLSLDFQRASKGSRGGILADEMGLGKTIMVTSLLHANRRAEEGEVGDGE
DGASGKRRGAAKQTSLASAARRALLRASVAKGKASLVVAPMSLIGQWRDEIMRSSASLTP
MLYYADSKADLLAQLESGVNVVITSYGTLVTEYRRFLDGGGNRHLSSTAPLYCIDWLRVI
LDEAHNIKNRSTMNARACCDLVSRRRWALTGTPIINRLTDLFSLLKFLRVEPWGDFSFFN
SFVCKPFQAKSTKALDVVQVILESVLLRREKRMKDKDGRPIVELPPKTIEVRELEFSPIE
RRIYDNVYRRAFMQYATLKANGTVTRNFSVIFSVLMRLRQAVCHPALVLQARKGKTKGGG
DAGMEDLRELVAQFQSAAESGGYSRAMVDRLLTAGGDAAMESECAICFEPQIAPCYLPCM
HSACKACLLGYLQQNRGEEPACPTCRTPVAASDLIEAIRTR----------------PPA
SPDDRGIYVRNNLLTSTKVSALISHLNQLR-AEGSFKGVIFSQFTSFLDVIQPVLARYHF
RFLRLDGTTPQKQREKLLVEFQSPAREVLFLISLKAGGVGLNLTAATKIWLLDFWWNSSI
EHQAIDRIHRLGQTKPVNVYRYLVKDSIENRILQIQKRKDSLIHHALNKDKQTDTVGDLD
ILFAE
>Pst
MAFFDSPSPKRTKLTTPTENDCILIPQKKRDPSCLPSWERKYIGAFMCEGYLIYSSAKLR
EGEPVWLSRSSTNKKNHQKSVTKKEDHVVRLESKKNGAFARLNETFAKWIVKLIDQRLVA
FEGKLMFPPTKSAIGATVHCYLKAYVLKSAFVSPTDEKFLQQSKLSNFY-NSPESKEDKP
RIERQESVNKLFETINLIASISSTSATMKSN----DPDGAEDGIDQQNIDLVYQKATAHD
MSLDMRPPCDGFELPLRPYQQQGLSWLMKMELTLEDAREEVSIHPLWEEYIFPGDEEDLL
EERFYYNPYMGEFSLEFPRASRKCQGGILADEMGLGKTIQMAALICTARPPHHPLSDDDD
DDYGSDKKPQAPQSDITPFQLGSKKKNSPGKSHATLVVCPLTLLDQWKDELERCHKALKV
FVYHSATKGGLNASTD--YDVVITTYNIVANEWGTIEPK--AGGATKLIGLFKVDWYRII
LDEGHNIKNRNAQASKACYNLSGSRRWVLSGTPIVNRLEDLASLLHFIRLEPWGNFSFYR
SFVTIPFSKKDPKALVVVQTIIESVLLRREKKMKDLNGQPIVSLPPKQVDLAYLELNRKE
RMVYDMVYNNAKSEYMEYLGQGTVLSNVTAILAILMRLRQAVLHPLLVLKKLKISPSST-
--DVKTVAKMLEEYENS-PYGSFANSQWEKKLKHELGGVEEEECVMCLDVMDSRVYLPCM
HAFCKECIMNYIENKAGEKTICPTCESPFQETGIVEFVMNRSKNASEEVPHLSSSSPLEN
FPKSSGYLKRNDFISSTKLDALTDHLINARKIDPKFSAVVFSQFTGFLDLIEQVLKRDKF
RFVRLDGTLSTRKRKKVLQTFNVPNRPCILVCSLKVAGVGLNLIKANRVYLMDTWWNEAI
ENQAIDRVHRFGQDKPTYIVRFLVSNSIEDRMLSIQRKKRSIINDALGGDSSKVALEDFQ
AIFAD
>Rgr
MPFRREPEPKRQRFFASDDESGSHAGPSPAQRARQVDWDSRYFGEVFVEGFALASSNKLK
PGEPITLHRLNPHAASKQKKNKKLENDVVRYLNAKGVEVGRISRDDSAWLAKLLDHDLLD
VKGYCVACRDNFRSGDDMQLSLSISLAKSAFTDPNTAAPTSVVGKKGFLDDLRETDREKL
LRERKKALNTLFDKADLQPYVEDG-------AGPSGSEDEEDEMNEIQLNLVYSKAIKND
SSLPERDPPETFSLTLRPYQKQALRWMAAMETGEEQARKSLSMHPLWEKYLFPGSKD--P
SDCFYYNPYSGELSLDFPKASTHCRGGILADEMGLGKTIMVASLIHTNTAWNAQPANSDS
DDQQAIKPSRATFTKAAPSAKGKRPKLKAGTPRATLVVAPMTLLSQWCDELERSSKKMRV
VMYYGNKRESLMRDIDEGVDVVVTSYGTLCSDFKQSGLDASKKKKQKLKGLYAIEWFRIV
LDEAHLIKSRTTLNAKASYALRGARRWALTGTPIVNRLEDLYSLLHYIQLEPWG--ESIP
TFVTVPFQNKDPRAIEVIQVILESILLRREKKMRDKDGNPIVALPEKHLNIAHLDFTDDE
RIIYDALFRNAKSRFLGYAAEGSVLQHVTAIFSILMRLRQAVLHPSLVLKRLKENLRAQD
EHEDVAIERLIERYMRGAKSGKEAERAIEELLEPKGEVEGEGECMLCMEPVEVPVWLPCD
HSGCKGCVLQHFVDDAGEPARCPVCSAPLSERELAALQHADGSRPTEVLDSDDEDGVKTP
SPKKKSALASTDFRSSTKLDALVKSLAAAKAKDPGLKAVVFSQFTGFLDLIERVMNRDGF
NYLRLDGAMTQGVRQKVVRKFTKSDQSIILLASLKAGGVGLNLIAGDHVYLMDTWWNSAV
ENQAIDRIHRFGQTREVYVTRFLIKRSIDDKMIALQERKTKVIQGALGGNDKKQLAEDLA
LIFEE
>Sro
MSFRAEPAQKRQRFFTSSPQDQVQVEVMPRSPSKASSWSSKYFGDVIVKGFALASSSKLK
TGDPVTLVRVKPSMQGAKKKNKKLENDVVRYKNLKGIDVGRIGKSDAAWLARLMDHEMLE
VTGFAAEVPNNFRSGQDMSLVLSISISKSAFTNPNLSAPSTTTIKKSFLDDLKETDRERL
LRERKSALNKLFDKTNLQPVLDGLGG-----GGGEDQEEEEDEMSEIQLNLVYSKATKND
ANLPERDPPSSFSLNLRGYQKQALKWMSSMETGEEEARKSMSMHPLWEKYNFPNS-----
SDTFYYNPYSGELSLDFPKASTKCRGGILADEMGLGKTIMVASLIHTITPWNSEPSESDT
DSASEQPTSRQTQSRLSTS--KSKPRLKPGVARATLVVAPMTLLSQWCDELERSSKGLRV
LMYYGAGRSSLQEEIDAGVDVVVTSYGILCSDFKTSGLAAETTKKKKPAGLFAIDWFRIV
LDEAHLIKSRTTVNAKASYALKGARRWALTGTPIVNRLEDLYSLLHFIQLEPWGNFSFFK
TFVTVPFQNKDPRAIEVIQVILESILLRREKKMKDKDGNPIVTLPEKRISVVHLDFSKEE
REIYEALYKNAKSKFLGYAQEGTVLSNVTAIFSILMRLRQAVLHPTLVLKRLKENLAAKG
MLDDTAIQKLIERYSASKDGEGPDEKLLQELLEEEGDVEDDSECMLCMEPIEIPVYMPCG
HSGCKGCVLSHILDEASQEPRCPACSSPLTERDIYNIQNSDGTKPSEVLDSDEEEESKST
SGKGKPLLAQGDFRSSTKLEALAKSLQAAKEKDPNLKAVVFSQFTGFLDLLERTLNRDGF
TNLRLDGAMTQAARQAVVRKFTKSTDHVILLASLKAGGVGLNLIAANHVYIMDLWWNSST
IAQAVDRIHRFGQTRDVFVTHFLVNKSIDDTMLKIQERKTRMIQGALGQNDKKQLADDLA
LIFAD
>Uvf
MTFLHEPSPKRSKDASPSSFKVTVIPDGALLPTAKPSWEKNYLGGFMCEGYLIFSSARLR
EGDKVWLSTSRSNGTNKRKTIAKKEDHVVRLENKKNGAFARLNENFAQWIVKLIDHRIIH
FEGTLLFPPTKPSIGETVHCYLKAYVFRSALTSPAHEMFVQKPQLPHLL-NTAEGAETKA
RIDKQQAINKLFDTIGLVASTQALQSMGRSRANTKEDLDTDGDMSEENIDLVYQKAIAHD
ASLDLQSPCPGFELQLRPYQQQGLSWLMKMEATLDEAREEVSIHPLWEEYIFPLDEDQTP
IEKFYYNPYMGELSLEFPRASRKCQGGILADEMGLGKTIQMAALICTARPPHHPLSSYDE
QD---DIKPKEPNFFTSSGMKHRSSKSSHRKSHSTLVICPLTLLDQWKDELERCHKSMKV
CVYHSGSKDE----IDKNYDVVITTYGIVANEWGVIEAK--SAENCRLNGLYKFDWYRII
LDEGHNIRNLNSLSSRACYNLPGQRRWIISGTPIVNRLEDLASLLHFIRLEPWGNFSFYK
SFVTIPFMKKDPKALTVVQTIIESVLLRREKKMKDVNGNPIISLPPKNVSLVYLELNRKE
RTIYDMVYNNAKSEYLEYLGQGTVLRNVTVILAILMRMRQAVLHPLLVLKNMKISTSNN-
--DSKIVKNMLEEYQNS-TENSFVATQLEKKLKEEVGSIEEEECVMCLDVMDSRVYLPCM
HAFCKDCIMTYIESKAGEETICPSCLVPFQESGILEFVINRNKKPVEEIPNSSNNSIINN
HPQKSGYLKRNDFISSTKLEALVSHLIKVREIDPGFSAVVFSQFTRFLDLIECVLDRDKF
R-----------------------------------------------------------
------------------------------------------------------------
-----
