# Supplementary material for: Convergence Analysis of Rust Fungi and Anther Smuts Reveals Their Common Molecular Adaptation to a Phytoparasitic Lifestyle
Source: Front Genet. 2022 Apr 8;13:863617. doi: 10.3389/fgene.2022.863617 (PMC9023891; doi:10.3389/fgene.2022.863617)
Supplement: Supplementary file 4 [file DataSheet1.ZIP › Supplementary file 1/conv_cal/OG0002942.fasta]

>Ain
TGKRRAKKRSQYEKNYEALVQHHPELKKIWTDLAATPSQKPEMANQPDGLNIKLLPFQRE
GLNWLIKQEKSLWKGGVLADEMGMGKTIQIISLFLSDR----KKPNLVVAPTVAILQWRN
EIEKYTQGFKVIVWHGSDRSSDVQILSKADVVLTSYGTMESAFRKQVSGSRKKGLITKTK
SPLHAVKWHRVVLDEAHNIKERATNTAKSAFELKSTNRWCLSGTPLQNRVGELYSMIRFL
GGDPYSFYFCKRCPCKSLHWFSDRRNCDKCGHTPMHHVCLWNNEILKPIQNQGTTTGEGR
DAFARLRLLLDRMMLRRTKLERADDMGLPPRTIEVRRDLFNEEEEELYESLYRDTARKFT
TYIDQGTVLNNYSNVFTLLTRMRQCACHPDLVFKSKTGMKSVFGASNAANSVHVCRICQD
EAEDAIMSKCRHIFCRECVRQWMGDGLETVPECPYCHATLTIDLEGEALEPPVQARGGII
SRIDMDKWRSSSKIEALVEELTQLRSEDKTIKSLVFSQFVNFLDLIAFRLHRAGFQVCRL
EGHMTPEARNKTIEHFMNNVGVTVFLVSLKAGGVALNLTEASRVYLMDPWWNPSVEVQAM
DRIHRLGQHRPIIVKRMVIENSIETRIIELQNKKSAMIEADAMGRLSR
>Aps
RPPKSHRKLTWWQKNQIKLERHHPELIDIWGDLQKIKVLEPSRANQPDGLELTLLPFQLE
GLDWMKKQEVGPWRGGILADEMGMGKTIQTISLILSDRIPGDGKQTLVIAPTVAIMQWRN
EIEKFAKGLTAKVWHGATRSSDLEEIKSYDVVLTSFSVLESAFRRQHSGFKRHGKLLKEP
SLLHQIPWHRVILDEAHNIKDRSCNTARAAFELIAKFKWCLSGTPLQNRVGELYSLVRFL
QADPFGYYFCKLCDCKSLHWFSDRRTCDYCHHSPMQHICFWNNEILKPVQKYGAEGSHGH
TAFNKLKVLLDRLMLRRTKLERADDLGLPPRAITVRRDYFTEEEEELYSSLYSDVSRKFS
TYADAGTVLNNYGNIFQLITRMRQMSNHPDLVLKSKAAQAAFGNNSSVADSIHTCRICLD
EAEDAIISRCRHIFCRECIRQYLETATEQEPECPVCHLPITIDLSQEPLDDEESARQGVL
DRLDPGKWRTSTKIEALVEELSKLNQQDHTIKSLVFSQFTVFLDLIERRLQLAGFKLARL
QGNMTPEARDRTIKYFMNNNDVQVFLVSLKAGGVALNLTEASRVFIMDPWWNPAVELQAM
DRIHRLGQHRPVVVTRLIIENSIESRIVELQKKKEAMTGADALGRLTS
>Cqf
KDKKSKVRLTWWQRNQVELEKHHPELRDVWGDLKKVKVVKPTKAIQPAGLSLTLLPFQLE
GLHWMKTQEAGPWSGGMLADEMGMGKTIQTIALILSDRKPGDGKQTLVIAPVVAIIQWRN
EIERFTKGFTVNVWHGATRSTDKKKMKNYDIVLTSYSVLESSFRRQNSGYRKQGELFKEK
SILHEIKWHRVILDEAHNIKDRSCNTAKGAFQLQAKYKWCLSGTPLQNRVGELYSLIRFL
GADPFSYYFCKKCDCKSLHWFSNKRSCDECDHSPMQHVCFWNNEILKPVQKYGAEGSHGH
TAFNKLKVLLDRMMLRRTKLERADDLGLPPRAIQVRRDYFTEEEEELYSSLYSDVKRKFS
TFADAGTVLNNYGNIFQLITRMRQMSNHPDLVLKSKVARSAFNLEEDENGAIQTCRICLD
EAEDAIISRCRHIFCRECVRQYLETATEREPECPVCHLPISIDLSQDPIDDESSARQGVL
ARLDPGKWRTSTKIEALVEELSKLNQEDHSIKSLVFSQYTVFLDLIERRLKLAGFKLARL
QGNMTPEARDRTIKYFMNNNDVQVFLVSLKAGGVALNLTEASRVFIMDPWWNPAVELQAM
DRIHRLGQHRPVIVTRLIIENSIESRIVELQKKKEAMTGADALGRLTS
>Cla
------------EKAHYQLEKFHPELKDVWGNLETVAIVKPVKAEQPAAIAQKLLPFQLE
GLHWMKAQETGPWKGGCLADEMGMGKTIQTISLICSDFDAADKKMTLVIAPTVAIVQWRN
EFQKFTKGFKVEVWHGGSRTTDIEKLQKFDVILTSYAVLESVYRRQTKGFQKNKTLVKEK
SPLHKLKWHRIILDEAHNIKDRACNTAKAAFALRAKFRWCLSGTPLQNRVGELYSLIRFL
GVMPFAANFCKSCSCRSLHWFPDKRHCSDCGHSPMQHTWYWNAQILKPIQQSG-HSGEGA
VAFKKLKILLDRMMLRRTKVERADDLSLPPRTVSVRRDYFTEEEEELYTSLYSDVKRTFN
TYADAGQILNQYANIV-----MRQMACHPDLVLKSKTATVKALLNGEEEFSIQTCRICLD
EAEDPIMSKCRHIFCRECISQMLEGGTDNAPDCPVCHAQMVINLEAPAIEMEESARQGIL
DRLDPTKWRSSTKIEALVEELTMMQTEDHTSKSLVFSQSTTFLDLIARRLQLAGFKIARL
QGSMTPEVRDRTVKYFMETNEVTVFLLSLKAGGVALNLVQANYVFIMDPWWNPATEYQAM
DRIHRIGQKRPVICKRMIIENSIESRILELQKKKEAMIDADALGRLTR
>Cmi
KARREGKKLTWWQKNDIALQQHHHELRDVWESLRTIEVVKPQKAEQPVGLTMKMLPFQLE
GLYWLLQQEKGPWRGGLLADEMGMGKTIQMISLVLSDFDPNEKKHTLVLAPTVAIMQWRN
EFNKFTSGMKVCVWHGGNRSNDKTELLKYDVILTSYAVLESSFRRQNQGFKKKGELIKED
SVLHSIDWHRVILDEAHNIKDRSCNTARGAFALKANFRWCLSGTPLQNRVGELYSLIRFI
GVDPFAYYYCKKCPCKALHWFSNKRTCDECGHTPMHHICYWNNEILKPIQKYGAEGTHGA
GAFEKLSLLLARMMLRRTKVERADDMGLPPRAVMVRRDYFTEEEEEFYTSLYSDVKRTFS
TYVAADSLLNNYANVFQLLTRMRQTACHPDMVLKGAASKALLGDNASKALSISTCRLCLD
EGDDPIMSKCRHVFCRECIRQYLETAIEVEPECPVCHLPLTIDLNQETEQE---ARQGML
SKIDPGKWRTSTKIEALVEELSQLKTEDHSIKSLVFSQFTSFLDLIARRLQLAGFKIARL
QGNMTPEARDRTVKYFMNNTECTVFLLSLKAGGVALNLTEASRVFIMDPWWNPAAEVQAM
DRIHRIGQHRPVIVKRLIIENSIESKIVELQKKKENMTGADALGRLTS
>Eyn
RAKKTDKKLTWWEKNEVALEKFHPELATVWSDLKLLPVIKPIEQEQPDGLSLKLLPFQKE
GLYWMLQQEKGPWMGGMLADEMGMGKTIQTIALILSDYNPNQRKHTLILAPTVAIMQWRN
EFNKFTSGMKVCVWHGGNRVTDTKELLKYDIIMTSYAVLESSFRRQNTGFKRKGELIKEE
SVLHKIDWHRVILDEAHNIKDRSCNTARGAFALQAKFKWCLSGTPLQNRVGELYSLIRFL
GADPFAYYYCKRCPCKALHWFSNKRTCDECGHTPMHHICYWNNEILKPIQKYGANGGHGS
GAFEKLSLLLARMMLRRTKVERADDMGLPPRDVSVRRDFFTEEEEEFYSSLYSDVKRTFS
TFVAADSLLNNYANVFQLLTRMRQTACHPDLVLKGRTAKALLGEATSAAVSFSTCRVCLD
EADDPILSKCRHVFCRDCIRQYLETAMEMEPECPVCHLPLTIDLHQETSEEVLQAKQGML
EKIDPGKWRTSTKIEALVEELSQLKTSDHSIKSLVFSQFTSFLDLIARRLQLAGFKIARL
QGSMTPEARDRTVKYFMNTTDCTVFLLSLKAGGVALNLTEASRVYIMDPWVTSGENAPKP
PFCSLTNSHRPVIVKRFIIENSIESKIVELGKKKADMVGSDAMGRLTS
>Gan
----------QFDKTQVMLKANHPELEDCWEQLEALPRSIPTLAKQPDGLTQTLLPFQRE
GLDWMVKQEAGPFGGGMLADEMGMGKTIQTIALILSDHKQGEKKCTLVLTPTVAMVQWRN
EIAKFTKGFKVHEFHGASRIDNVKELEKFDVVLTTCTLLS---RLPEKGHSHEGGLDHSQ
D--------QVVSRATVGATPPKLSAGVSRVLLRSRFDVC-AGTPLQNRVGELYSLIRFI
GADPFSYYFCKQCDCKSLHWLSHKGPCSECRHSGMQVPNL--HSASQPIQYGGSNSDEGK
TAFGKLTSLLERTMLRRTKVERADDMGLPPRVVNVRRDYFTESEEEVRPRLFLSAVRLLT
LRSAQHVRLRTLST-FTLITRMRQLADHPSLVLNSKTAMPVDHAPGDKPLDILTCRLCLD
EAEDAVTASCKHIFCRECIRQYMETAIAQFPECPTCRTPITIDLSQDALEQDTTGRQGIL
ARIDPSKMQTSTKIEALIEELSKLKTEDHTLKSLVFSQFTTMLDLVARRLQLGGFKFVRL
QGNMTPTARDRIIQYFTNTPEVVIFLISLKAGGIGLNLTEASRVFILDPWWNPAVELQAM
DREYSYNVAAGGILTFRRSQESTESVSVSCE---------AFVARSSR
>Hvs
RPSKEGPKLTWWQRNQRDLEQHHPELVDVWGDLQKIKVVQPSKATQPDGLSLKLLPFQLE
GLDWMKKQEAGSWKGGILADEMGMGKTIQTISLILSDRTPGDGKQTLVLAPTVAIMQWRN
EIQKFTTGISVNVWHGSSRVSDLKELRKFDVVLTSYNVLESSFRRENSGFVRKGELLKET
SALHQVIWHRVILDEAHNIKDRQCNTAKGAFALRAKYKWCLSGTPLQNRVGELYSLVRFL
GADPFGFYYCKKCDCKSLHWFSNKRSCDQCKHSPMVHICFWNNEILKPIQKYGAEGSHGK
VAFTKLQVLLDRIMLRRTKLERADDLGLPPRAVVVRKDYFTEEEEELYASLYTDVTRKYS
TFADAGTVLNNYGNIFQLITRMRQMSNHPDLVLKSKTAQAAFGGQDDESQMIQTCRICLD
EAEDGIISNCRHIFCRECIRQYLETSTEQEPECPVCHLPISIDLSQEALDSGQAARQGVL
NRLDPGKWRTSTKIEALVEELDKLNSQDHSIKSIVFSQFTVFLDLIERRLLLAGFKLARL
QGNMTPEARDRTIKYFMEREDVGVFLVSLKAGGVALNLTEASRVFIMDPWWNPAVELQAM
DRIHRLGQHRPVIVTRLIIENSIESRIIELQKKKEAMTGA--------
>Lcr
KEKKEQKNMTRFQKTEAYLQANHPELVNVWGDLAAIPLTKVERAIQPVGITQKLLPFQLE
GLNWMTKQEQSNFGGGFLCDEMGMGKTIQTISLILSDFSPSDRKHTLVLAPTVAIIQWKN
EIAKFTEGMKVVVFHGSDRIKNLNELKKHDIILTSYAVLESEYRRQEKGFKKKGNLMKED
SILHQMRWHRVILDEAHNIKDRASNTAKAAFGLRAKFRWCLSGTPLQNRVGELYSLIRFV
GVSPHAYYFCKQCDCKSLHWLCNKGPCSECGHSGMQHVCWWNHEILKPIQYGGMSGGEGE
KAFKKLALLLARLMLRRTKVERADDLGLPPRVVDVRRDYFTEEEEELYMSLFKDVKRKFS
TYAAEGTVLNNYSNIFTLITRMRQMADHPDLVLKSQTAQPVLHAAEDAIQELITCRLCLD
EAEDPVKTQCRHIYCRECIRQYIESALQLEPQCPVCNLPVSVDLDQEALEQDTTGRQGIL
GRLDPSKVRTSTKIEALMEELSKTKREDHTLKTLVFSQFTTMLDLVARRLQLGKWKFVRI
QGTMTPTARDNTIKAFTDDPECTVFLISLKAGGVALNLVEANRVIMCDPWWNPAVELQAM
DRTHRIGQHRPINVTRLIIENSIESRIIALQEKKSNLAASTAAGRLTR
>Mgl
HKKQEKPKLTRFQRSLAQLNRMHPELIAVWDTLRRDKTKQAPRAEQPEGVSISLLPFQLE
GLYWLQHQEEGVWRGGLLADEMGMGKTIQMISLLVADP----KRPSLVVAPTVAILQWRN
EMQKYAPGLRVVVWHGAQRSRDRDTLSTVDVVLTSYAVLESTFRRDRYGVTRNGRHVREQ
SLLHAMKWRRIILDEAHHIKERTSNTARSAFALQSDFKWCLSGTPLQNRVGELYTMVRFL
GGDPFAFYYCRQCSCKSASWFHNNSYCVHCGHKPMVHLSFWNFMILRPIQRDGTEEGEGE
EAFARLRLLLDCIMLRRTKLERADDMGLPPRTIEVRRDYFSPEEEDLYRSLYSSTTRKFS
TFLDQGTVLNNYSNIFTLLTRMRQMSNHPDLVLRSATRSNVDLL-GDV-DQVNVCKLCLE
EAEDAILSQCRHVFCRACMQQYLNSDTQDEPDCPYCHAVLSVDLDAPALEPPQPKRQGIL
SRLDLANWHSSTKIEALVEELTHLREQDRTIKSLVFSQFVNFLDLIAFRLQRAGFRICRL
EGNMTPDARDRTIRLFMENPGITVFLVSLKAGGVALNLTEASRVYLMDPWWNPAVEVQAM
DRIHRLGQHRPIVVKRMIIENSIESRIIELQNKKSAMVDADAMGRLSR
>Min
KEKKMMSQLTRYEKADAYLMANHPELVDCWSKLEAVPRTRVERAEQPDGLTQKLLPFQLE
GLNWMVKQEQSTFGGGFLCDEMGMGKTIQTIALILSDFNTSDRKRTLVLAPTVAIIQWSH
EIAKFTEGMRVLVYHGAGRIKTVKEMEQYDIVLTSYAVMESTFRREQKGFTCKGNLMKED
SIVHKVNWHRVILDEAHNIKDRASNTAKGAFALKAKYRWCLSGTPLQNRVGELYSLIRFV
GVSPHAYYFCKQCDCKSLHWLCNKGPCTECRHSGMQHVCWWNTEILKPIQYGGMHEGQGA
KAFRKLSILLERLMLRRTKVERADDLGLPPRVVNVRRDYFTEEEEELYQSLFKDVKRKFN
TYANEGTVLNNYSNIFTLITRMRQMADHPDLVLKSRTAMPVQHADSDKPEEILTCRICLD
EAEDAVKTQCRHIFCRECVRQYIETATVYKPLCPVCNIPITIDLDQAAIEQDTT------
------------------------------------------------------------
------------------------------------------------------------
------------------------------------------------
>Mld
KEKKTMSQLSRYEKADAYLMANHPELVDCWPKLEAVPRTKVERAEQPAGLTQKLLPFQLE
GLNWMVKQEQSIFGGGFLCDEMGMGKTIQTIALILSDFNTADRKRTLVLAPTVAIIQWSH
EIAKFTEGMKVLVYHGAGRIKTVKEMEQYDIVLTSYAVMESTFRREQKGFMRKGNLMKED
SIVHKINWHRVILDEAHNIKDRASNTAKGAFALKAKYRWCLSGTPLQNRVGELYSLIRFV
GVSPHAYYFCKQCDCKSLHWLCNKGPCTECRHSGMQHVCWWNTEILKPIQYGGMHEGQGA
KAFRKLSILLERLMLRRTKVERADDLGLPPRVVNVRRDYFTEEEEELYQSLFKDVKRKFN
TYANEGTVLNNYSNIFTLITRMRQMADHPDLVLKSRTAMPVQHADSDKPEEILACRICLD
EAEDAVKTQCRHIFCRECVRQYIETATVHKPLCPVCNIPITIDLDQAAIEQDTTGRQGIL
SRLDPTKTRTSTKIEALLEELSKTRTEDHTLKTLIFSQFTTMLDLVARRLQLGGYKFVRI
AGTMTPLARDNTIKAFTEDPECTVFLISLKAGGVALNLVEASRVILLDPWWNPAVELQAM
DRTHRIGQHRPITITRLVIENSIESRILELQRKKENLAASTAAGRLTR
>Mlp
KAKGKKSNLTWWQRNQLALEKYHPELIDVWGDLQKVEIVQANKAEQPDGLSLTLLPFQLE
GLYWMKKQEAGPWAGGMLADEMGMGKTIQTISLILSDRKAGDGKQTLVIAPTVAIIQWRN
EIEKFTKGLKVNVWHGGNRSTDKKTMKSYDIVLTSYAVLESSFRRQNSGYRKFGELRKEA
SLLHSIHWHRVILDEAHNIKDRSCNTAKGAFELQATFKWCLSGTPLQNRVGELYSLIRFL
GADPFGYYFCKKCDCKSLHWFSNKRSCDDCGHSPMQHVCFWNNEILKPVQKYGAEGSHGH
TAFNKLKVLLDRMMLRRTKLERADDLGLPPRAVHVRRDYFTEEEEELYSSLYSDVKRKFS
TFADAGTVLNNYGNIFQLITRMRQMSNHPDLVLKSKVARAAFNMGDEHGDSIHTCRLCLD
EAEDAIISCCKHIFCRECIRQYLETASEVEPECPVCHLPISIDLSQEAIDEESSARQGVL
ARLDPGKWRTSTKIEALVEELSKLNKEDHSIKSLVFSQFTVFLDLIERRLQLAGFKLARL
QGHMTPEARDRTIKHFMNNNDVQVFLVSLKAGGVALNLTEASRVFIMDPWWNPAVELQAM
DRIHRLGQHRPVVVTRLIIENSIESRIVELQKKKEAMTGADALGRLTS
>Msd
KEKKMMSQLSRYEKADAYLMANHPELVDCWPKLEAVPRTKVERAEQPAGLTQKLLPFQLE
GLNWMVKQEQSIFGGGFLCDEMGMGKTIQTIALILSDFNTADRKRTLVLAPTVAIIQWSH
EIAKFTEGMKVLVYHGAGRIKTVKEMEQYDIVLTSYAVMESTFRREQKGFMRKGNLMKED
SIVHKVNWHRVILDEAHNIKDRASNTAKGAFALKAKYRWCLSGTPLQNRVGELYSLIRFV
GVSPHAYYFCKQCDCKSLHWLCNKGPCTECRHSGMQHVCWWNTEILKPIQYGGMHEGQGA
KAFRKLSILLERLMLRRTKVERADDLGLPPRVVNVRRDYFTEEEEELYQSLFKDVKRKFN
TYANEGTVLNNYSNIFTLITRMRQMADHPDLVLKSRTAMPVQHADSDKPEEILTCRICLD
EAEDAVKTQCRHIFCRECVRQYIETATVHKPLCPVCNIPITIDLDQAAIEQDTTGRQGIL
SRLDPTKTRTSTKIEALLEELSKTRTEDHTLKTLIFSQFTTMLDLVARRLQLGGYKFVRI
AGTMTPLARDNTIKAFTEDPECTVFLISLKAGGVALNLVEASRVILLDPWWIVLIELANV
--------HRPITITRLVIENSIESRILELQRKKENLAASTAAGRLTR
>Pan
ARRKKVDNRTQYDKNAQALHKHHPQLKDVWENLKTVAVIKPEEAEQPAGLNIKLLPFQRE
GLYWMTRQEQGTWKGGMLADEMGMGKTIQMISLMLSDR----KKPCLVVAPTVAIMQWRN
EIEQYTEKLKVLLWHGPNRTQNLKELKAVDVVLTSYAVLESSFRKQESGFRRKNEILKEK
SALHAVHWRRIILDEAHNIKERSTNTAKGAFALQGDFRWCLSGTPLQNRVGELYSMIRFL
GGDPFAYYFCKKCPCKSLHWFSDKRNCDSCGHTPMHHTCYWNNEILKPIQRSGAQHGEGR
DAFRRLRILLERMMLRRTKLERADDMGLPPRTIEVRRDLFNEEEEDLYTSLYTDTTRKFS
TYLDQGTVLNNYSNIFTLLTRMRQLANHPDLVLRSKTGMASKLL-GDAQSEIHVCRLCTD
EAEDAIMSRCKHIFCRECVRQYLDADIGAVPDCPYCHATLSIDLESEALEPPESGRQGIL
ARLDMDKWRSSTKIEALVEELTQLRSEDKTIKSLVFSQFVNFLDLIAFRLQRAGFQICRL
EGNMSPEARNRTIKHFMENPNVTVFLVSLKAGGVALNLTEASRVYLMDPWWNPSVEVQAM
DRIHRLGQHRPIIVKRMVIENSIESRIIELQNKKSAMIEADAMGRLSR
>Pst
RRAKLPRNLTWWERNQIKLETHHPELINVWGDLQKVKVAEPAKAEQPDGLELTLLPFQLE
GLDWMKKQEAGPWSGGVLADEMGMGKTIQTIALILSDRVPGHRKQTLVIAPTVAIMQWRN
EIEKFAKDLTVNVWHGGNRSSAQQEMEDFDVVLTSFAVLESTFRRQHSGFRRKGQVIKEP
SLLHMIKWHRVILDEAHNIKDRSCNTAKGAFELKATFRWCLSGTPLQNRVGELYSLIRFL
GADPFSYYFCKLCDCKSLHWFSDRRSCDQCKHSPMQHICFWNNEILKPVQKYGAVGSHGH
TAFNKLKVLLDRMMLRRTKLERADDLGLPPRAVLVRRDYFTEEEEELYSSLYSDVTRKFS
TYADAGTVLNNYGNIFQLITRMRQMSNHPDLVLKSRAAQAAFKTNADPNTSIQTCRICLD
EAEDAIISKCRHIFCRECIRQYLETATEQEPECPVCHLPITIDLSQDALEDENMARQGVL
DRLDPGKWRTSTKIEALVEELSKLNQSDHTIKSIVFSQFTVFLDLIERRLQLAGFKLARL
QGNMTPEARNRTIQYFMNNNDVQVFLVSLKAGGVALNLTEASRVFIMDPWWNPAVELQAM
DRIHRLGQHRPVVVTRLIIENSIESRIVELQKKKEAMTGADALGRLTS
>Rgr
ADKKAMKKLSNADRTTYLLEANHPELKTVWEDLSKTALTPVEKAVQPAGLTQKLLPFQLE
GVNWLIKQEQSPFKGGFLCDEMGMGKTIQTISLILSDWSPSHPKSTLVLAPTVAIVQWKN
EIEKFTKGFKVLIFHGTNRLSNVKEMEKYDVVLTSYSVLESTFRREHKGFTKKGKIMKED
SILHKVKWHRVILDEAHNIKDRQANTAKAAFALQAHYRWCLSGTPLQNRVGELYSLIRFV
GASPYANYFCKRCDCSSLHWLCTKGSCSECGHSSMQHTCFWMHSVQKPIQFGGAASGPGQ
AAFDKLNMLLRRLMLRRTKVERADDLGLPPRVVNIRRDYFTEEEEELYQSLFRDVRRKFN
TYADEGTVLNNYSNIFTLITRMRQMADHPDLVIKSKTAQPIQHAAADLPQEIITCRLCLD
EAEDAVKTSCRHIFCRECVRQYLETAIEHKPECPVCRLPMSIDLDQDAIEVDETNRQGFL
ARIDPTKSRTSTKIEALLEELSKTRTEDRTLKTLVFSQFTTMLDLVARRLQLSGFKFARL
MGTMTPTARDNTIKHFSTDPECTVFLISLKAGGVGINLVEGSRVIILDP---------CV
VEPCRRAADRPVQITRLIIENSIESRIVELQKKKVRLSVPALVSRPTS
>Sro
------------ERTSFYLNANHEDLRGVWDELRKVPLTAVEKAIQPTGLTQKLLPFQLE
GLNWMVKQEQGPFKGGFLCDEMGMGKTIQTISLILSDWSPSHPKSTLVLAPTVAIIQWKN
EIEKFTEGFKVLVFHGQNRITKAKELEKYDVVLTSYAVMESNFRRENKGFTRKGKLMKED
SILHKVKWHRVILDEAHNIKDRQSNTAKAAFALRAHFRWCLSGTPLQNRVGELYSLIRFV
GADPYAYYYCKRCDCKSLHWLCTKGPCTECGHSAMQHVCYWNHEVLKPIQFGGATSGEGE
RAFEKLGLLLQRLMLRRTKVERADDLGLPPRIVEVRKDYFTEEEEELYKSLFQDVKRKFN
TYADEGTVLNNYSNIFTLITRMRQMADHPDLVVKSKTAQPVQHAPADVPQEILTCRLCLD
EAEDAVKTACRHIFCRECIRQYLETAIEFKPECPACHSPLTVDLDQDAIEVDDTGRQGFL
SRLDPTKARTSTKIEALLEELSKTRSEDRTLKT----QFTTMLFVSFSLFPPSSFSVGSL
LATIPSSTSRTTLRLVVRSVVFLTFSISFPAIGVALNLVEASRVVLLDPWWNPAVELQAM
DRCHRLGQHRPIKVTRLVIENSIESRILELQKKKENLAASDAMGRLSA
>Uvf
RQRQPKKYLTWWEKNQIKLELHHPELIGVWGDLATVKPIEPSKAEQPNGLDLTLLPFQLE
GLDWMKKQEAGPWSGGILADEMGMGKTIQTIALILSDRVPEDGKQTLVIAPTVAIIQWRN
EIEKFAKGLTVNVWHGANRLSAQQQLKNYDVVLTSFSVLESTFRRQHSGFRRKGELIKES
SLLHKVQWHRVILDEAHNIKDRACNTAKGAFALKAKHKWCLSGTPLQNRVGELYSLIRFL
GAEPFSFYFCKLCSCKSLHWFADRSHCDDCGHSPMQHTCFWNNEILKPIQKYGAVGSHGH
TAFSKLKVLLDRLMLRRTKLERADDLGLPPRAVLVRLIFSTEEEEEF-------------
--------LNNYGNIFQLITRMRQMSNHPDLVLKSRAAQAAFKTNAEANSSIQTCRICLD
EAEDAIISRCRHIFCRECIRQYLETATEQEPECPVCHLPITIDLSQDALESVDMARQGIL
DRLDPGKWRTSTKIEALVEELSKLNQSDHTIKSIVFSQFTVFLDLIERRLLLAGFKLARL
QGNMTPEARDRTIQYFMNNNDVQVFLVSLKAGGVALNLTEASRVFIMDPWWNPAVELQAM
DRIHRLGQHRPVVVTRLIIENSIESRIVELQKKKEDMTGA--------
