# Supplementary material for: Convergence Analysis of Rust Fungi and Anther Smuts Reveals Their Common Molecular Adaptation to a Phytoparasitic Lifestyle
Source: Front Genet. 2022 Apr 8;13:863617. doi: 10.3389/fgene.2022.863617 (PMC9023891; doi:10.3389/fgene.2022.863617)
Supplement: Supplementary file 4 [file DataSheet1.ZIP › Supplementary file 1/conv_cal/OG0002946.fasta]

>Ain
MTRVRHKRTHHARRDVSRAARTRARKLDPDQIQANMNDAAVLAALQNPTVDKPGLGLFYC
VPCDRHFPSEADREKHGRSKLHKRVCKKMQEKAYTVEESMWAAGVGVDNKQRGSAAGDNK
>Aps
MGRLRRSRTHGSAKSQTKDRKTKRYTRDLDQIALDIQLAQAIRSVKPQQEDTTGSGNWPC
VECARFFIDQKSLNDHHRSKVHKRRLKALAEGPYTLEEAMRAANLGVDNRQRPLTEPMSS
>Cqf
MGRLRRSRTHSSAKSQIKDRKTKRYTRDLDQIAIDLSLAQSIRAVKATNEDTIGLGNWPC
VECARFFADQRSLDEHKRGKVHKRRVKALAEGPYSLEEAMRAAGLGVDNRQRPPPTASVA
>Cla
---------------------AERYSRDIDQVIGDLADNGGKRQRLEVGLDLSGGGEHPC
VACDRHFIDANTLKGHLKTKLHKRRVKAINEGGFTPKDAEEAIVGGASLLT---------
>Cmi
MGRVQHGRTHGSAKNQAKDIKTRRYGKDVDQVHEEITRLAQGKTRTREVYPSTGGGNFLC
VECARHFISEQTLKEHSKTKVHKRRLKQLKDDPYSQAEAEKAAGLGSDNRRRDASGKVVE
>Eyn
MTRVRRSRTHGSKKDQAKSVKTKRYGKDTDQIYEELQRQAAGKTRTSKLEELPGAGDFPC
VECSRYFISPEALAGHTKTKLHRRRLKQLKDEPYSQKEAEAAAGLGRDNRRRDENGRPIE
>Gan
--RLRRSRTHSNKKNQAPGQKTRRYKRDIDQIHDDLKDGGAAKFAAELEEDLPGMAQHGC
IACSRYFATPVALETHNTGKPHKRRAKKLLEEPYTIEESRRAAGNGVDNGERANKGGLQK
>Hvs
MGRLRRSRTHGSAKNQTKQRKTKHRSRDIDQITNDLKFSHAIRSLDPALEDTPGAGQWHC
LHCARFFIDQNSLSDHIRSKVHKRRVHSLEQGAFTLEEAMQAAGLGVDNQQRPKPPLLS-
>Lcr
MTRVRRSRTHSNKKNQAPGQKTRRYKRDLDQILEDIKDGGAKKMSDTLLEDLPGMAQHAC
LPCSRFFADAISLGTHIKSKPHKRRLKKLEEEPYTIEESRRAAGMGVDKGEREEEAKKEE
>Mgl
MGQIHRKRNHHARRDVSRAARTRARKLDYDQRHENATDEAKRQSLEAPTPEKAGLGMFYC
VECDRHFPNMNDRNAHVASKQHKRIAKKVTEKPYTHEEALRGAGIGVDHRQRNSDKIETE
>Min
MGRVRRSRTHSNKKNQAPGQKTRRYTRDLDQIHDDMKDGGKAKMIDTMQEDLPGMAQHHC
LSCARYFADAVSLATHKTSKPHKRRLKKLEEEPYTIEESRRAAGLGVDKGAREAEAQAAT
>Mld
MGRVRRSRTHSNKKNQAPGQKTRRYTRDLDQIHNDMKDGGKAKMIDTMQEDLPGMAQHHC
LSCARYFADAVSLATHKTSKPHKRRLKKLQKEPYTIEESRRAAGLGVDKGAREEAEAAQA
>Mlp
MGRLRRSRTHGSAKSQIKQKKTKRYGRDLDQIELDLKLSEQIRSIKQTQEETIGLGEYPC
QECARFFINLHSLQHHLKSKVHKRRLKDLADGPYSLDEAMRVAGLGVDNKQRPATLTPTI
>Msd
---LRQLEINPYKKNQAPGQKTRRYTRDLDQIHDDMKDGGKAKMIDTMQEDLPGMAQHHC
LSCARYFADAVSLATHKTSKPHKRRLKKLQEEPYTIEESRRAAGLGVDKGAREEAEAAQA
>Pan
MTRTRHKKTHHARRDVKRGMRTRARKLDPDQIQANLNNPQRLDELQNPKVDKAGLGLFYC
VECDRNFPSQKDQLTHIASKLHKRRAKKIEEPAYTIEESLRAVGMGIDNKQRTKPEAAKE
>Pst
MGRLRRSRTHSSAKSQIKSRKTKRYTRDLDQIAIDMELAQAIRSVKTSKEDTTGCGKFPC
VECARFFVDSRSLTEHQRGKVHKRRVKELAAGPYSLEEAMRAAGIGTDNRQRTAPNVMVS
>Rgr
MGRNRRSRTPSNKKNQATDIKMRRYKRDMDQIHADMKDQGASKFKEDLAEDIPGLAQHTC
VACCRYFADAVSLETHLRGKPHKRRLKKLAEEPYTIEESRRAVGLGVDKGEKEQELKDEA
>Sro
MGRNRRSRTPSNKKNQGTEIKAKRFGRMLDQIHADMKDGGKQKFAEDLAEDLPGLGQFGC
VSCSRHFADEVALETHNRGKPHKRRLKKLEEEPYTIEESLRAAGVGTDKGEREKEAKEEE
>Uvf
MGRLRRSRTHSSAKSQQKTRKAKRYTRDLDQIAIDIGLAQSIRSIKEGREDTIGAGKFPC
VECARFFVDSRSLIEHQKGKVHKRRVKELAAGPYTLEEAMRAAGIGTDNRQRPVADNMMA
