# Supplementary material for: Convergence Analysis of Rust Fungi and Anther Smuts Reveals Their Common Molecular Adaptation to a Phytoparasitic Lifestyle
Source: Front Genet. 2022 Apr 8;13:863617. doi: 10.3389/fgene.2022.863617 (PMC9023891; doi:10.3389/fgene.2022.863617)
Supplement: Supplementary file 4 [file DataSheet1.ZIP › Supplementary file 1/conv_cal/OG0002948.fasta]

>Ain
MSAQDRAKRLLHVGATPEALPCREEQYDEVLACVEDAVEEGIGGCLYVSGVPGTGKTATV
REVIRSLQGRDECNPFTFVEINGMKLPDAEAAYSLLWSALSGGRVGPKTALKQLSAHFGS
GGPARAATVVLMDELDQLVTTRQDVMYNMFNWPNTPGSRLIVVAVANTMDLPERVLNPKV
ASRLGMTRITFMPYTDRQLVEIVESRLGFTKDVFTRDALTYVSKRVSNVSGDARRMLDVC
RRSVELVQQQGP--DRSVSIGDVRKVLDAMVKTGKVSHIVSLSLHAKILLRSLLSCVRKT
GLTEAAWGDVVAHHNILCRMQAILGIHSKLLLA
>Aps
TDPWARARQILHVSSTPSWLPCREEEFAELEAALEDSIEESSGCCLYISGVPGTGKTATV
HSVVESLQAQGDLNKFRFFEINGMKVTEPSQAFVLFWEYLSWQRFTTREALSNLEHYFSL
PSPTRETCVLLVDELDQLVTRKQEVIYNFFNWPNQPHSRLIVIAVANKMDLPETELNGRI
RSRLGSNRIQFKPYNHVQLMEILNMRLDELDTIFMKDAIQWISKKISSLTGDVRKALDLC
RSTLEKVEKENEANKRLIQVRDVIDTYEQMISSGVSRIVKQLSIHQRIMLISISKAIKVA
GIPEVEMGDVISRHLRFSNSLGIFSYFSRIKLE
>Cqf
TDPWARARQILHVSSTPEWLPCREEEFAELEAALEDSIDESSGCCMYISGVPGTGKTATV
HSVIHSLQAQGELHKFNFFEINGMKVTDPSQAFVLFWEFLVQQKYSPREALSNLERHFNS
PCPTRETCVLLVDELDQLVTKKQEVIYNFFNWPNQPHSRLIVIAVANKMDLPETELSGKI
RSRLGSNRIQFKPYNHTQLMEILNTRLNDLNTIFVKDAIQWISKKISSLTGDVRKALDLC
RSTLEKVEKENEANIELVQVKDVIETYQQMISSGAAKFVKQLSVHQSIMLLSISKAIKVA
GIPEVEMGDVITRHLRFARSLGLFDYFSRIKLE
>Cla
LTPFQKARAILHVSATPEFLPCREEEFADIESRLEDAIDNGNGSCLCTSLV---------
---------APEIKEFAFLEINGMKLVDPTQAYSLFWEFLAGDTATPKHAVSLLDKHFSK
PDPARQTCVVLVDELDQMKIKEHDVIYNFFNWPSQPHSKLIVVTIANQLDLPE-TFPNKI
QSRLSQQQLKFKAYTFQQLHEILKSRLEPLGQCLAPPAVQFAAQNVAKITGDARRALDIS
RRAVEDVDILNQAAARLVQIEDIRKVLKRINESGSNFWIGQATLHQKIMLYALLRTVRNK
GEDQVPFQDVMKWHRDFLAQQGIINPFIRVKSD
>Cmi
MTPFEKARAVLHVGCTPDYLPCRDEEYAEVEAYLEDAIDEGVGSCIYIAGVPGTGKTATV
RSVISSLQQDKEIKPFRFLEINGMKITDPAQSFTILWEFISGHRSSAKQALSSLESHFKT
PSPNRDTCVVLVDELDQLVTKKQEVIYNFFNWPNQPHSRLIVLAIANTMDLPERELSNKI
NSRLGSNRINFTPYDKNQLIEILTNRLEGLNGVFGKDAIGLVASKVAGVTGDARRALDIC
RRAVEKVEAENMAEARLVNAGDIVAVHKEMTSSGLLLYVKRAGLHQRIMLLALSRAIRKL
GVAEVEFGDVSWPFCYLLQSCLY----------
>Eyn
LSAFEKARAVLHVGCTPDYLPCRDEEYAEIEAYLEDAIDEGVGSCIYIAGVPGTGKTATV
RSVMSSLQEENQIKSFRFLEINGMKITDPAQSFSILWEFVSGNRVAPKAALAQLETHFKT
PNPGRDTCVVLVDELDQLVTKKQEVIYNFFNWPNQPHSRLIVLAIANTMDLPERELSNKI
NSRLGSNRINFTPYDKSQLIEILTTRLEGLSGVFAKEAIGLVAGKVASVTGDARRALDIC
RRAVEKVEAENLQSVRLVNAGDIVTVHKDMTSSGLLLFVKRGGLHQRIMLLALSRAIRKV
GVAEVEFGDVSGKLVEAMRLLLT----------
>Gan
LSKFERAKALLHVSATPERLPRREEEREKIRTLLGDAILGQTGTCLYIHGVPGTGKTATV
HSVVRDLQQDEDMDKFQFVEINGMKISEPNTAFSLLWQALSGQKSAPRQALTQLEAHFQT
PDLNRKTTVVLVDELDQMITKKQDVIYNFFNWPHVAHSRLIVIAIANTMDLPERELSGKI
RSRLGSNRIPFPSYVWQDLDAILQARLEKI-EVFAPHAIQRIARLVAGVSGDARRALDIA
SRTVEKIDQRNLREPKLCSMQDVSDTYKEMTNYGSNAFVKRAGLHHKNKIFALSQSIKRA
GVPEVDVGDVCSLLSS-------AHPFPNAALH
>Hvs
ADPFSYARSILHVSSTPDWLPCREEEFAEIEAYLESAIEENNGSSLYIAGVPGTGKTATV
RSVVNGLKEQNELPRFEFVEINGMKLTEPSQAFVVFWEFLSKLKYSPKQALRCLDTYFNT
PSATRKTCIVLVDELDQLVTPKQEVIYNFFNWPNQPHSRLIVIAVANKMDLPETTLNLKI
QSRLGSNRIHFKPYNHQQLIEILNSRLEFCKEVFEEDSIRWTARKIAGLTGDARKALDVC
RLTVERVGKENSENPRLVQVKDVIDTYEAMVCSGIGKILQRLSLHQSLMLLVISKASKAA
GIPEIDIGDIIIRHTKTAEALNILEWFGRVKLE
>Lcr
--PFSQAQALLHVSATPEFLPCREKQREEISGILGDGIISGSGTCLYIHGVPGTGKTATV
HSVVRELQKDPDIPPFQFLEINGMKIAEPSTAFSILWEAVSGGAASPRVALGELERWFAE
PRVGRGTTVVLVDELDQMITKKQDVVYNFFNWPHMPHSKLIVIAVANTMDLPERELSGKI
RSRLGSNRLVFTPYKWDELSTIILSRLDQGDKVFATKAVEVIAKKVAAGAGDARRALDVA
RRTVEKVSQLPP--TRLCTISDASATYREMTDYGSNAFLKGLSLQEKVLMLSLGQVVRRR
GVGEVEVDEVCFLFCSLL-----LGSFSRPRAE
>Mgl
MTPHERVRRLLHVGATPESLPCRDEQFQAVVDCTSDVLRAGAGGCAYICGVPGTGKTATV
REAVRTLQARGHLPSFTFVEINGMKLASPMQAYTELWCAISGDRLHPRAALTRLSSHFHA
PAPGRQPTVVLMDELDLFVTSRQDVIYNMFHWPDMPGSQLMVLAVANTMDLPERTLQPKV
ASRLGMTRIPFMPYTNRQLLDIVRARLNVDESVFKMDALVFASKRVANVSGDARRMLDVC
RRAVEAAEERAATA--PITIHEIRDVMDRMARSGRAAHIAALSLHAKLLLASMYACMRRT
GVSEVVWGDILTHHQALCRTHAHGGVFSRFLLA
>Min
MPSFERAKAMLHVSATPELLPCREHQRNLISSLLGDAILGQTGTCLYVHGVPGTGKTATV
HSIVRELREDKDMNAFQFVEINGMKIAEPTTAFSILWEAISGQKRSSKQALVSLENHFQT
PDPGRKTTVVLVDELDQMITKKQDVIYNFFNWPHVPHSRLIVIAVANTMDLPEREMSGKI
RSRLGSNRIVFTPYKWEELQTILLARLEGLDEVFAPRAIEIIARRVAAGPGDARRALDIA
RRTVEKVDQRNRDGEGRCEVADATATYTEMTNHGSSVFIKRASLHQKILLLALAQCIKRA
GVPEVELEVVIKWHLDFLRQTCIGDYFQRVRTL
>Mld
LPPFERAKAMLHVSATPDLLPCREHQRNLISSLLGDAVLGQTGTCLYVHGVPGTGKTATV
HSIVRELQEDEDMDAFQFVEINGMKIAEPTTAFSLLWEAISGQKSSSKQALVSLENHFQT
PDPARKTTVALVDELDQMITKKQDVIYNFFNWPHVPHSRLIVIAVANAMDLPEREMSGKI
RSRLGSNRIVFTPYKWEELQTILLARLEGLDEVFAPRAIEIIARRVAAGPGDARRALDIA
RRTVEKVDQRNRDGEDRCEVADATATYTEMTNHGSSVFIKRASLHQKILLLALAQCIKRA
GVPEVELEVVIKWHLDFLRQTAIGDYFQRVRTL
>Mlp
--PWARARQILHVSSTPEWLPCREEEFAELEAALEDSIDESSGCCLYISGVPGTGKTATV
HSVINSLQGRGELHQFSFFEINGMKVTEPNQAFVLFWEFLSRQKFSPREALNSLENHFNS
PCPTRQTCVLLVDELDQLVTKKQEVIYNFFNWPNQPHSRLIVIAVANKMDLPETELNGKI
RSRLGSNRIQFKPYNHIQLMEILNMRLDDLDTIFVKDAIQWISKKISSLTGDVRKALDLC
RSTLERVEKE--------------------------------------------------
---------------------------------
>Msd
LPPFERAKAMLHVSATPDLLPCREHQRNLISSLLGDAVLGQTGTCLYVHGVPGTGKTATV
HSIVRELQEDEDMDAFQFVEINGMKIAEPTTAFSLLWEAISGQKSSSKQALVSLENHFQT
PDPARKTTVVLVDELDQMITKKQDVIYNFFNWPHVPHSRLIVIAVANTMDLPEREMSGKI
RSRLGSNRIVFTPYKWEELQTILLARLQGLDEVFAPRAIEIIARRVAAGPGDARRALDIA
RRTVEKVDQRNRDGEGRCEVADATATYTEMTNHGSSVFIKRASLHQKILLLALAQCIKRA
GVPEVELEVVIKWHLDFLRQTAIGDYFQRVRTL
>Pan
LTPHERAKRLLHVGATPDQLPCREDQYEEIMACVEDAVEEGIGGCVYVSGVPGTGKTATV
REVIRALTARNEMNPFSFVEINGMKLADASQAYTLLWSAISGGRTSPKTALGLLSSHFAR
AGPGRAATVVLMDELDQLVTARQDVMYNMFNWPNTRGSRLVVIAVANTMDLPERTLNAKV
ASRLGMTRITFMPYTDRQLVEIVKSRLGIDADVLSLDAITYVSKRVSNVSGDARRMLDVC
RRSIELVEAKSASA--KVTILDMKSVLDSMVKSGKVSHILSLPLHAKIVLLSVLSCLRRS
GLAETELADVAAHHKAICRMFAVAAGYARVMLA
>Pst
IDPWDRARKILHVSSTPSWLPCREEEFAELESALTESIEESSGCCLYISGVPGTGKTATV
HSVINSLQANGELNPFKFFEINGMKVTEPSQTFILFWEFISQNRTSAREALKNLEQYFNS
PSPDRETCVLLVDELDQLVTRKQEVIYNFFNWPNQPHSRLIVIAVANKMDLPETELNGKI
RSRLGSNRIQFKPYNHNQLMEILEMRLEELDAVFVKDAIQWVSKKISSLTGDVRKALDLC
RSTLERVEKENEENTRLIQVKDVIDTYEQMISSGVSRFIKELSPHQSIMLLSISKAIKVA
GIPEVELGDVISRHIRLANTLGFFDYFSRIKLE
>Rgr
LSPFDRAKALLHVSATPESLPCRDEQRERIRQFLGDAILGRTGGCLYVHGVPGTGKTATV
HSVVRELQKDEDMDAFTFVEINGMKISEPMAAFSHLWSALAPSKTSPKAALAALEHHFAN
PDPARPTTVVLVDELDQMLTKRQDVLYNFFNWPHVAHSRLVVVAVANTMDLPERELSGKI
RSRLGTNRIPFQPYTWAELKRILEARLALVPPLFDDVALQKIAKSVAGISGDARKALDVA
RRTLDRVALRLASSVVRCTIQDATAAYNDMTRTGPATFVRRQSTHAKVLLLAVAQCAKRA
GVPDVELDTVLAWHGDFVRQAALLDVFQRVRAC
>Sro
--PLERAKALLHVSATPENLPCRDEQRSRIRQFVGDAVLSRTGGCLYVHGVPGTGKTATV
HSVVRELQNDPVRTSNSFLSLSRIPLFVTFGTHSIRQTIINRNLHSLRWKLERLRHHLSS
TNSLRVYSVVLVDELDQMLSKRQEVLYNFFNWPHSAHSRLVVIAVANTMDLPEREMSGKI
RSRLGTNRIPFQPYNWNELKRILEARLSLVVQLFEDTALQKIAKSVAGISGDARKALDVA
RRTLDRVALRQQEEEVKCTIKDATAAYNEMTKNGMTGWIKNSSFHQKVLMLALAQCIRRS
GVLEVELDSVISWHDTFLRQTHLLDVFQKVRAM
>Uvf
IDPWTRARKILHVSSTPAWLPCREEEFAELESALTDSIEESSGTCLYISGVPGTGKTATV
LAVIKSLQSLGELNPFHFFEINGMKVTEPSQTFVLFWEFIAQNRCSAREALKNLEQYFNS
QSDDKQTCVLLVDELDQLVTRKQEVIYNFFNWPNQPNSNLIVIAVANKMDLPETELNGKI
RSRLGSNRIQFKPYNHNQLMEILEVRLDELDTIFVQDAIKWVSKKISSMTGDVRKALDLC
RSTLERVEKENEEEPRLIQVKDVMDTYEQMISSGASRFIKNLSPHQSIMLLSIAKAIKVA
GIPEVEMGDVISRHIRLSSSLGFFDYFSRIKLE
