# Supplementary material for: Convergence Analysis of Rust Fungi and Anther Smuts Reveals Their Common Molecular Adaptation to a Phytoparasitic Lifestyle
Source: Front Genet. 2022 Apr 8;13:863617. doi: 10.3389/fgene.2022.863617 (PMC9023891; doi:10.3389/fgene.2022.863617)
Supplement: Supplementary file 4 [file DataSheet1.ZIP › Supplementary file 1/conv_cal/OG0002951.fasta]

>Ain
EVGDFLSRLFHDRDLIQLPFQSTLAPLIAKRRTPKIVEQYDKIGGGSPILRWTRSQGAAM
AKMLDELHPSTAPHKAYTAFRYARPLTGEALDEMRADGVERAVAFTQYPQYSCSTTGSSL
NELFREIQRRKPEANIQWSVIDRWPTHPGLVQAFTNRLQAALNTYPAEERHKVPIMFSAH
SLPMQIVSRGDPYPAEVAATVAAVMTKLGWSNPYRVTWQSQVGPSAWLGPQTSDTVKGWA
KQYKDLVVVPIAFTQDHIETLYELDIELHEEAEEHGIR-LKRAESLNDEPTFLRALADIT
AAHLSSSGNTSRQMQLRCPGCVNPVCGEQKRFFADNTMG
>Aps
ETGEFLSRLFHDKDLIPLPFQSTLAPFIAKRRTPRIEEQYQKIGGGSPILKWTREQGAAM
VKILDELSPSTAPHRPYVAFRYAHPLTEECVEEMRRDGVTRAVAFSQYPQYSCSTTGSSL
NELYRKLHKLPQQNAINWSVIDRWPTHPGLVEAFATHIEQSLETYDPAIRSQVILLFSAH
SLPMSVVNRGDTYPAEVAATVNAVMQRLKFSNPYRLVWQSQVGPSAWLGPQTSDSIKGYA
KKANDILLVPIAFTSDHIETLFELDLEYIEEAKEMGLTGVKRVESLNADPIFVRAMADIV
ADHLKKSSPTSPQMRLRCPDCINPTCLKSKNYFSQQSLL
>Cqf
ETGDFLSRLFHDGDLIPLPFQSKLAPFIARRRTPKIEEQYARIGGGSPIFKWTTQQGDGM
TKLLDELSPSTAPHRAYVAFRYARPLTEDCLDAMAHDGVTRAVAFSQYPQYSCSTTGSSL
NELYRQLVKKFKKREIEWSVIDRWPTHPGLVEAFARHIEISLATYDVAVRSKVILLFSAH
SLPMSVVNRGDSYPSEVAATVHAVMQRLRHSNPYRLVWQSQVGPSAWLGPQTIDAIKGYA
KKVENMLLVPIAFTSDHIETLFELDLEYIEDAKKMGLTGVKRVESLNADPVFIRAMADVV
ADHLSLQSRTGVQMNLRCPDCVNPTCLKSKAFFSQQSIN
>Cla
--GDFLSRLFHDGDLIPLPFQKYIAPAIAKRRTPSIEKQYAQIGGGSPILKWSRIQGEGM
ASILDELSPSTAPHKAYVAFRYAKPLTEDCLAQLRADGVKRAVAFSQYPQYSCSTTGSSL
NEMFRKLNTDPAHDPIQWSVIDRWPTQAGLVEAIAHNIKKSLDTYPPELRDQVILIFSAH
SLPMSVVNRGDPYPSEVGATVHAVMNHLGNKNPYRLVWQSQVGPSAWLGPQTSDTIKGYH
KQKNNLLLIPIAFTSDHIETLFELDLEYVHEAKELGMTGVKRVESLNDSPIFIRALADIA
AAHLKQDQPTSAQLALRCPACTSDTCRQTKEFFSRGGRV
>Cmi
DTGDFLSRLFHDGDLIPLPFQSYMAPLIARRRTPKIEEQYAKIGGGSPILKWTREQGAGM
VKILDELSPSTAPHKPYVAFRYTNPLTEECIEEMKRDGVKRAIAFTQYPQYSCSTTGSSL
NEMYRQLKAK-EENGITWSVIDRWPTHPGLVEAIAQNIEKSLLTYPEAERSSVVLLFSAH
SLPMSVVNRGDPYPPEVAATVHAVMARLGNQNPYRTVWQSQVGPSAWLGPQTSDAIKGYA
KKVNNMLLVPIAFTSDHIETLFELDLEYLEEAKEMGLTGVKRSESLNGSPVFIRALADIA
AEHLKKGSAVSTQMMLRCPGCTNETCGQAKEYFHNQTVE
>Eyn
DTHDFLSRLFHDKDLIPLPFQSTLAPLIAKRRTPKIEKQYEAIGGGSPILKWTREQGAGM
VKILDELSPETAPHKPYVAFRYTNPLTEECIDEMKRDGVTRAVAFTQYPQYSCSTTGSSL
NEMYKQLKKS-QQHDIEWSVIDRWPTHPGLVEAIAQNIEKSLATYSPEDRSNTVILFSAH
SLPMSVVNRGDPYPPEVASTVNAVMSRLNWSNPYRLVWQSQVGPSAWLGPQTSDAIKGLA
KNHNNALLVPVAFTSDHIETLFELDLEYLEEAKELGMTGVKRSESLNGSPVFIRALADIA
AAHLKNGENVSTQMMLRCPGCTNETCKEAKSFFKGDIEG
>Gan
ETGDFLSRLFHDGDLIPLPFQSILAPLIAKRRTPKIEAQYAAIGGGSPILKWTRAQGDGM
AALLDEMSPATAPHKAYVAFRYAKPLTEDCLAEMKRDGVERAIAFTQYPQYSCSTTGSNL
NELWRQVAGPGGEKEIQWSVIDRWGIHEGFVDAVARNIETSLLTYPEATRSKVVILFSAH
SLPMSVVNRGDPYPAEVAATVSAIMARLGNHNPYRLVWQSQVGPSAWLGPQTSDAIKGLG
KRHNDMLLVPVAFTSDHIETLFELDMEYIEEAKEAGLTGVKRCASLNDSPYFIKAIADIA
AAHLAGNKAISNQLPLRCPGCINEKCGHSKGWMGTFEKE
>Hvs
ETGDFLSRLFHDGDLIPLPFQSKLAPFIARRRTPKIEEQYRQIGGGSPILRWTEEQASQM
CQLLDESAPETAPHRPYVGFRYAKPLTEDCLDRLAADGITRAVAFSQYPQYSCSTTGSSL
NQLYRLLSKRDSTSSIRWSVIDRWPTHPGLIEAFAQRIEASMETYDPSIRQQVILLFSAH
SLPMSVVNRGDPYPAEVAATVHGVMKRLGNRNPYRVVWQSQVGPSAWLGPQTINAIKGYA
AQQENLLLIPIAFTSDHIETLFELDMEYIKEAQEMGLRGVKRVESLNDHPVFVKALADIV
REHLKSGEAVSAQMKLRCPGCVNATCGQAKEFFASQKVA
>Lcr
ETHDFLSRLFHDGDLIPLPFQNYLAPVIAKRRTPKIEEQYAAIGGGSPILKWTRAQGEGM
AQLLDELSPETAPHKAYVAFRYAKPLTEDCLEEMRRDGVERAVAFTQYPQYSCSTTGSSL
NEMWKQVAGPEGEKEIKWSVIDRWGVHEGFVDAVARNIEASLLEYPAHLRSSVVLLFSAH
SLPMSVVNRGDPYPAEVGATVSAIMARLGNVNPYRLVWQSQVGPSAWLGPQTSDAIKGLG
KRHNEMLLVPVAFTSDHIETLFELDLEYLEEAKEMGLTGVKRCASLNDSPYFIRAIADIA
AAHLKQSQATSPQMGLRCPGCTNEKCGEQKEYFAGFQGL
>Mgl
EVQPFLTRLFLDRDLMRLPLQSRLAPMIARRRTPKVRDQYATIGGGSPILRWTRTQGEAM
SRMLDELSPATAPHKAYVAFRYASPLTDECMDELEADGVKRAVAFSQYPQYSCSTTGSSL
NELYREIQRRKPGGQIEWSVIDRWPTHDGLAQAIVNRILEAVSTLPPDVAHKAPIMFSAH
SLPMQVVSRGDPYPPEVAATVANVMQKLGWSNPYRVTWQSKVGPAAWLGPQTAETLQGWA
KQHKHAIVVPVAFTSDHIETLYELDIELQEDAKEAGVQ-LVRAPSLNDEPVFLRALADMV
SEHLSSDGKASHQLSLRCPGCTNEECGPQKAFFMGSCIA
>Min
ETGDFLSRLFHDGDLIPLPFQSYLAPLIAKRRTPKIEAQYAAIGGGSPILKWTRIQGEGM
AKLLDELSPDTAPHKAYVAFRYANPLTETCLDEMRMDGVERAVAFTQYPQYSCSTTGSSI
NEMWRVLQERSSEKPIQWSVIDRWGVHEGYVDAVARNIEKSLATYPAEVRNKVVLLFSAH
SLPMSVVNRGDPYPAEVGATVSAIMTRLGHTNPYRLTWQSQVGPSAWLGPQTSDAIKGLG
KRHNDMLLIPVAFTSDHIETLFELDLEYLEEAKEMGLTGVKRCESLNDSPHFIRAIADIA
AKHLKSPQATSVQMALRCPGCTNKKCGHAKEFFASHPPP
>Mld
ETGDFLSRLFHDGDLIPLPFQSYLAPLIAKRRTPKIEAQYAAIGGGSPILKWTRIQGEGM
AKLLDELSPETAPHKAYVAFRYANPLTETCLDEMRKDGVERAVAFTQYPQYSCSTTGSSI
NEMWRVLQERS-EKPIQWSVIDRWGVHEGYVDAVARNIEKSLADYPAEVRNKVVLLFSAH
SLPMSVVNRGDPYPAEVGATVSAIMTRLGHTNPYRLTWQSQVGPSAWLGPQTIDAIKGLG
KRHNDMLLIPVAFTSDHIETLFELDLEYLEEAKEMGLTGVRRCESLNDSPHFIRAIADIA
AKHLKSPQATSVQMGLRCPGCTNEKCGHAKEFFASHPPP
>Mlp
ETGDFLSRLFHDGDLIPLPFQSTLAPFIAKRRTPKIEEQYAKIGGGSPILRWTTEQGEGM
CKLLDELSPQTAPHRPYVAFRYARPLTEDCLETMTQDGVTRAVAFSQYPQYSCSTTGSSL
NELYRQLIKKSEKRSIEWSVIDRWPTHPGLVEAFAQHIETSLATYDPTVRSNVILLFSAH
SLPMSVVNRGDTYPSEVAATVHAVMHRLKHKNPYRLVWQSQVGPSAWLGPQTIDAIKGYA
KKVNDLLLVPIAFTSDHIETLFELDLEYIEEAKEMGMTGVKRVESLNADPVFVRAMADIV
AEHLSLPSRTGRQLGLRCPDCVNPTCLKAKTFFSQQSMT
>Msd
---DFLSRLFHDGDLIPLPFQSYLAPLIAKRRTPKIEAQYAAIGGGSPILKWTRIQGEGM
AKLLDELSPETAPHKAYVAFRYANPLTETCLDEMRKDGVERAVAFTQYPQYSCSTTGSSI
NEMWRVLQERS-EKPIQWSVIDRWGVHEGYVDAVARNIEKSLADYPAEVRNKVVLLFSAH
SLPMSVVNRGDPYPAEVGATVSAIMTRLGHTNPYRLTWQSQVGPSAWLGPQTIDAIKGLG
KRHNDMLLIPVAFTSDHIETLFELDLEYLEEAKEMGLTGVRRCESLNDSPHFIRAIADIA
AKHLNSPQATSVQMGLRCPGCTNEKCGHAKEFFASHPPP
>Pan
EVGDFLSRLFHDRELIQLPFQSRLAPLIARRRTPKIVDQYNKIGGGSPILRWTRTQGKAM
TELLDQLHPETAPHKVYVAFRYARPLTEEALDEMAEDGVTRAVGFTQYPQYSCSTTGSNL
NELYREIQRRKPEGDISWSLIDRWPTHPLLVEAFTNRIQAVLDTYPEDKRHKVPIMFSAH
SLPMQIVSRGDPYPAEVAATVAAVMTRLKWSNPYRVTWQSQVGPAAWLGPQTSDTIKGWA
KQHKDAIVVPIAFTSDHIETLYEIDIELQEEAEEHGIT-LKRAESLNDEPTFIRAMAEIC
ASHLNNDGYTSKQMLLRCPGCVNAVCGEQKAFFGRTPQP
>Pst
ETGDFLSRLFHDGDLIPLPFQSTLAPFIAKRRTPKIEKQYADIGGGSPILKWTQEQASGM
VKILDELSPETAPHRPYVAFRYAHPLTETCLDEMKRDGVSRAVAFSQYPQYSCSTTGSSL
NELYRHLIKNSGPSPIKWSVIDRWPTHPGLIEAFAVHVERALESYDPLVRSKVILLFSAH
SLPMSVVNRGDTYPSEVAATVHAVMKRLNYQNPYRLVWQSQVGPSAWLGPQTSDALKGYA
KKVNDMLLIPIAFTSDHIETLFELDLEYIQDAKEAGLTGVKRVESLNADPIFVRALADIA
ATHLKTANPTSTQMTLRCPGCINNTCLKSKEYFSQREIS
>Rgr
SRTDHVPSLPLRADLIPLPFQSTLAPLIARRRTPKIEAQYAAIGGGSPILKWTRTQGEGM
VKLLDELSPDTAPHKAYVAFRYANPLTETCLDEMKRDGVERAIAFTQYPQYSCSTTGSSF
NEMWKQSVEFGSGKEFQWSVIDRWGTHPGFIDAVARNIEDSLNTYPAEARDKVVLLFSAH
SLPMSVVNRGDPYPAEVGASVSAIMARLGNRNPYRLVWQSQVGPSAWLGPQTSDAIKGYA
KKHNDLLLVPVAFTSDHIETLFELDQEYLEEAKELGMTGVKRAASLNDSPYFIRAIADIA
AAHLKSGQTVSPQLMLRCPNCTNDKCGKAKSWLKSFEET
>Sro
---DFLSRLFHDGDLIPLPFQSVLAPLIAKRRTPKIEKQYADIGGGSPILKWTRVQGEGM
VKLLDEMSPETAPHKAYVAFRYANPLTETCLDEMKRDGVTRAVAFTQYPQYSCSTTGSSL
NEMWRQTTERTLENEIQWSVIDRWGVHEGFVDSVARNIEASLASYPSETRDQVVLLFSAH
SLPMSVVNRGDPYPAEVGATVSAIMHRLGNKNPYRLVWQSQVGPSAWLGPQTSDAIKGYA
KKHNDLLLIPVAFTSDHIETLFELDLEYLEEAKELGMTGVKRVESLNDSPYFIKALADIA
SSHLQSGKTVSAQLGLRCPGCTNEKCGKQKEWFKSFAEN
>Uvf
ETGDFLSRLFHDPDLIPLPFQSALAPFIAQRRTPKIEKQYEKIGGGSPILKWTQEQANGM
VKILDELSPETAPHRPYVAFRYAHPLTEDCLEEMKQDGITRAVAFSQYPQYSCSTTGSSL
NELYRQLVKRSDPLPIKWSVIDRWPTHPGLIEAFAAHIKRALESYDPLVRSDVILLFSAH
SLPMSVVNRGDTYPSEVAATVHAVMQYLNHSNPHRLVWQSQVGPSAWLGPQTSDALKGYI
KKVNNMLLIPIAFTSDHIETLFELDLEYIADAKEIGITGVKRVESLNADPIFIRALADIV
STHLKTCSPISTQMKLRCPDCINNTCLKTKQYFSQQTIS
