# Supplementary material for: Convergence Analysis of Rust Fungi and Anther Smuts Reveals Their Common Molecular Adaptation to a Phytoparasitic Lifestyle
Source: Front Genet. 2022 Apr 8;13:863617. doi: 10.3389/fgene.2022.863617 (PMC9023891; doi:10.3389/fgene.2022.863617)
Supplement: Supplementary file 4 [file DataSheet1.ZIP › Supplementary file 1/conv_cal/OG0002952.fasta]

>Ain
MTFWKHIEKGVEIADADPTALLVFSGGQTRPTSLQTEAESYFSLAVSSGLSLPVLQGVRM
TTENFALDSFENLLFSIARFREFAGRYPARVTVVGYKMKKSRFEELHAKAIRWPVKKWHY
VGIDDADSLAAEYEGEKIKFRLFERDMYGCHGALQAKRRMRNPTRRFHSYYTSAPELADL
LDWCPPEVGVYPHHLPWD
>Aps
-----------QLAQNDQNSLLIYSGGQTRSKSQLTEATSYLRLAQQLNLHLLLNKSLQM
TTEDYALDSWTNLIYSIARFNEYTGQYPQKITIVGHAVKASRFINIHRKALRWPKEKFNY
IGLDLLHQSNQISQGEKKVYLNFEIDLYGCHGELLEKRKNRNPFRRFHPYRDSCPEIKGL
LDWCPIGIDPYPAQLPWS
>Cqf
MTFLNQIKKAASLVLKLNDSLLIYSGGQTRKRSETTEANSYSKIAHLLNLYNETNPFKRF
TTEEFALDSWTNLLFSVARFKEYTGNYPISIKIIGHDYKSKRFVDIHRKALRWPKENFEY
IGIKDLDLLNSLYKGEKKVYDNFLLDTYGCKGNLILKRKFRNPFRRFHPYVISCPELIDL
FEWCPSGIGWFDGPLPWK
>Cla
MTFIKHIIKGVELVTQDPNALLVFSGGQTRPQAQASEAQSYLRYAEAAQLFEQYLPFPRA
TTELFALDSYENLLFSMARFREVTGHYPRQITVVGFGMKRKRFEEVHRAALRWPKDRFTY
IGIDDENENGQSYTGELQYLQPFLQDTYGCHTQLLAKKKGRNLYNRNHPYFTSAPELSGL
LDYCPSLTKVYDGRLPW-
>Cmi
MTFIKHVMKGVEVTVNDPTALLVFSGGQTRTLAQETEGDSYFRLAEALDLYRQYAPYARA
TTEQYALDSYQNLIFSIARFKEMTGRYPTRITVVGFGMKRSRFTDVHREAIRWPREAFTY
IGIDDAGETGQSYLGEKEFLKPFLGDFYGCKGFLLSKRKKRNPFRRIHPYFTSNPLLRDL
LEYCPAGTAIFPKALPWS
>Eyn
MTFVKHIIKGVELALQDPSSLLVFSGGQTRTIAQETEGDSYFRISNALNLYDPSNFFPRA
TTEQFAMDSYQNLLFSLCRFKEVTGRYPSRVTVVGFGMKRSRFTDVHRAALKFPLSSFTY
VGIDDEGETGQSYLGEKEFLKPYSADLYGCHGILLLKRRGRNPFRRIHPYFTSNKNLENL
LEYCPDPTAVYPDRLPWE
>Gan
M-----------------------------------------------------------
------------------------------ITVVGFGMKRRRYEDVHRAALRWPASAFRY
IGIDNENETDVDYDGERVGLEPYVKDSYGCKGALLAKRRKRNPYRRMHPYHTSAPELDAL
FEYCPRNNEVFPGKVPWD
>Hvs
-TIINHVKTAISLLLHSPNSLLIFSGGHTRPYVLASEAASYARLASDLNL---------V
TTEEFALDSWTNLLFSVARFKEVTGHYPSRITVVGHQFKSYRFIEIHRPALRFPRSQFEY
VGLEDPSNNQSNHLFEQQVVDQFIKDLYGCHGPLLQKRILRNWSRRVFPYSLSSPELKDL
IEWCPTGTALFPKPLPWS
>Lcr
MAYIKHITKGAELAVRDPSSLLIFSGGMTRPASTLSEAMSYYRLAKAGNIYEAFMEFGRV
TTEDFALDSYQNVIYSIARFREFTGHFPTSITIVGYGMKRRRYEDVHRHALRWPSHAFNY
IGIDNDHEQEADYLGERVGLEPWLQDIYGCKGNLIAKRRKRNPYRRFHPYHTSSPELEGL
LEYCPVGNEVYQGPLPWD
>Mgl
MTFLKHIETGIQIAAQDSSSLLVFSGGQTREQSWTTEAETYMHLALALSKDLPYFAQLRM
TTENYALDSFQNLLFSIARFYEFTGTYPQRITVVSYEFKKDRFTDLHAHAIRWPTNRFTY
VGIDDEGSSSAKL---HDTYDLFELDMYGCYGRLLDKRRKRNWSRRIQPYTSTAPELAGL
LDWCPANSGLYPGWLPWD
>Min
MAYLKHIAKGAEIAGKDPDALLIYSGGVTRHGATISEATSYARLAEAGNVYEKYMPFDRV
TTEDYALDSFQNLLFSIARFKEYVG---SSFTTIGYGMKRKRYQDVHRAALRWPQTAFKY
IGIDNDHDVEADYRGERQGLEPFIKDSYACKGVLLAKRRKRNPYRRFHPYHSSVPELAPL
FEYCPRGNALYSGRLPWD
>Mld
MAYLKHIAKGAEIAGKDPDALLIYSGGMTRHGATISEATSYARLAEAGNVYEKYLPFERV
TTEDYALDSFQNLLFSIARFKEFTGHYPTQITTIGYGMKRKRYQDVHRAALRWPSTAFKY
IGIDNDHDVEADYQGERQGLEPFIRDSYACRGVLLAKRRKRNPYRRFHPYHSSVPELAPL
FEYCPRGNALYSGRLPWD
>Mlp
MILYHQKIEGIKLSLIRKDALLIYSGGQTRLKSSLSESTSYSNVANSLNLYQVIYLTDRV
TTEEFALDSWTNLVFSVARFKEFTGHYPHHITVIGHSFKSKRFQEIHREALRWPSEKFEY
VSIQDSNQLESRYLGEKEVFQSFGFDRYGCLGKLMSKRISRNPFRRFHSYLISNYELTGL
LEWCPAGIDWYPGPLPWS
>Msd
MAYLKHIAKGAEIAGKDPDALLIYSGGMTRHGATISEATSYARLAEAGNVYEKYLPFERV
TTEDYALDSFQNLLFSIARFKEYIRFVGSDLTTIGYGMKRKRYQDVHRAALRWPSTAFKY
IGIDNDHDVEADYQGERQGLEPFIRDSYACKGVLLAKRRKRNPYRRFHPYHSSVPELAPL
FEYCPRGNALYSGRLPWD
>Pan
MTFYKHIEKGLQLTNEDPSALLIFSGGQTRPNSLQTEAESYFSLAVSAGLELPMIQDARM
TTENFALDSFENLLFSIARFREYTGHYPGRITVVGYGFKKGRFEELHAKAVRWNTQTFQY
VGVDSEAESQLQYRGEKVKYNLFDKDMYGCHGRLRDKRIERNPTRRFHPYMSSAPEIADL
LNWCPANSGLYPENLPWD
>Pst
MTLPSQTSTQLDRRVHQSHSNSLYSGGQTRHQAQSTEAGSYSRLANQLGLHDQLSGPLQT
TTEDFALDSWTNLIYSVARFKEYTGDYPTQITVVGHSVKSKRFNELHRKAMRWPQERFEY
IGLDLKEIESSMILGEKKVYLEFERDLYGCNLSLMEKRKKRNGFRRFHPYLTSNPEIRGL
LNWCPIGIDEYTGSLPWA
>Rgr
MTYLKHIVKGSEIAVRDPEALLIFSGGQTRPTSDLTEGQSYARLAKLGNLYQQFMDFDRV
TTENFALDSMENVLFSIARFKEFTGHYPTFITVVGYGMKHRRFTDVHRAAVRWPLSAWKY
VGIDNEGDTAGDYAGERKYLEPFLADTYGCHGGLLAKRRKRNPYRRVHGYHSSGEQLPLL
LLGCPSSQALFPPTVPWP
>Sro
MTYLKHLTKGAEIAVKDPKALLIFSGGQTRPDSTLTEALSYLRLSKFGNVFTQFQEFDRV
TTEDYAMDSFQNVLFSIARFKEFTNHYPTSITIIGYGMKSRRFIDLHRKALRWPIQAFEY
IGIDNDGETLMDYEGEKENYKPFERDLYGCGTFLGKKRRSRNPYRRFHGYHSSAPELRGL
MEYCPEGDKVYRGKLPWD
>Uvf
---------------------------QTRPQAQSTEAGSYSRFANQIGLHDQLPGPLQA
TTEDYALDSWTNLIYSVARFKEYTGQYPQKITMVGHSIKSKRFNELHCRAMKWSEDRFQY
IGLDLEEIRQMMVEGERKVYLEFEKDLYGCNSDLIQKRQNRNIHRRFHPYHDSCPEIKDL
LEWCPIGIDEYPGTLPWT
