# Supplementary material for: Convergence Analysis of Rust Fungi and Anther Smuts Reveals Their Common Molecular Adaptation to a Phytoparasitic Lifestyle
Source: Front Genet. 2022 Apr 8;13:863617. doi: 10.3389/fgene.2022.863617 (PMC9023891; doi:10.3389/fgene.2022.863617)
Supplement: Supplementary file 4 [file DataSheet1.ZIP › Supplementary file 1/conv_cal/OG0002954.fasta]

>Ain
MSAATAT--PVAKPAEATGAPQAAGEAPSTTTNGAAPASTESARPAPQSQSTSNDSQPNT
SLYVGELDPSVTEAMLFEIFNMIGPVASIRVCRDAVTRRSLGYAYVNFLNAADGERALEQ
LNYSLIRNRPCRIMWSQRDPALRRTGQGNIFIKNLDEAIDNKALHDTFAAFGNILSCKVA
IGENG-SLGYGFVHYETAEAADAAIRAVNGMLMNDKKVFVGHHVPKKERVQKIEEARSHF
TNVYAKNINPEVTQEEFDELFGKYGPVTSCALAFDDEGKSRGFGFVNYETHDDAQRAVNE
LHDSDYHGQKLFVARAQKKGEREEELRRAYETAKNEKLSKFQGVNLYLKNIPEEFDDERL
REEFAPFGTITSCKIMRAQSGVSRGFGFVCYSAPDEANKAVTEMNGKMMDNKPLYVALAQ
RKDVRRQQLEAQIMQRNQLRLQQQAAAAGGLAG--YPGQPMYYPQPG--------FPGQP
GGMQRPRYAPAGMMPPMGPYGQPSQFPPAGPNGVGRPAGAGRPGGRPASPVAQPALTAAA
LANAGPEEQKQMLGEAIYPKIAATHAELAGKLTGMILELPVSELLHLLEDSEALDAKVTE
ALDVLREFEQQEQEPEA
>Aps
MSSVVASSNNVNPTSDSNPSSPTTSTTTSTATTTPNLHNPVAPPSVTTTSSSSPASQPNT
SLYVGELDLTVTEAMLYEIFSMIGPVASIRVCRDAVTRRSLGYAYVNYLNAPDAERALEQ
LNYSLIKNKACRIMWSQRDPSLRKTGQGNIFIKNLDETIDNKALHDTFAAFGDILSCKVA
TDERGASKGYGFVHYVSGESAEAAIKGVNGMQLNDKVVFVGLHVPRRERQAKIDQVRAHF
TNLYIKNLPTETTTEELNELFGQFGQITSAAVQADEDGKHRGFGFVNYEQHESASKAVEA
LHDKDYKGNVLYVARAQKRTERDAELRKAHEQQKYETTLKYQGVNLYIKNLDDECDDEKL
QNEFTPFGTITSCKVMKDDKAVSKGFGFVCFSSPDEATKAVAEMNGKMLGSKPLYVSLAQ
RKEVRKQQLEAQMSQRAQMRSQQIAAAGVPGAPYGPPPNPMYFGGAAAYPGRGMMYPGMP
GGIPRPRYAPPGQMTPMTPYPPQQDYPPVAPVTTGMPGMALRGQSRDAPEIPHIGLSPAA
LAKASPAEQKQMLGEALYPQIAEKQPEKAGKITGMILEIDNAELIHLLENRAALDAKVQE
AVQVLDEYERKDAKALK
>Cqf
MSSTGAAPPEVTPVAPATLASVAIS--TPPTASVPAALAPSAPSSVSATPNTSPASQPNT
SLYVGELDPTVTEAMLYEIFSMIGPVASIRVCRDAVTRRSLGYAYVNYLNAADAERALEQ
LNYSLIKNKACRIMWSQRDPSLRKTGQGNIFIKNLDETIDNKALHDTFAAFGDILSCKVA
TDETGASKGYGFVHYVTAESAEAAIKGVNGMQLNDKVVFVGIHVPRRERQAKIDEVRAHY
TNLYIKNLPTEVTTEELHELFSKYGPVTSATVQADEGGKHRGFGFVNYENHESASLAVEA
LHDKDYKGNVLYVARAQKRVERDAELRRAHEQQKYETTLKYQGVNLYIKNLDDEYDDEKL
QAEFVPFGTITSCKVMKDDKGVSRGFGFVCFSAPDEATKAVAEMNGKMLGSKPLYVSLAQ
RKDVRKQQLEAQMSQRAQMRSQQIAAAGIPGTPYGAPPNQMYYGGAAGYPGRGMMYPGVP
ASMPRPRYAPPGQMPPMGPYPQPQGYPPVSPAG---PSGAVRGSGRDTSEVPHTGLSPAA
LAKASPAEQKQMLGEALYPQIAEKQPEKAGKITGMILEIDNAELLHLLENGAALDSKVQE
AVQVLDEYERKDGKIEG
>Cla
MSAPDAANGSAAPAATAT---PVKAEETPAADATPAAAPAPAPVQSPPPAAASAAHGNTT
SLYVGELEATVTEAMLYEIFSMVGPVSSIRVCRDAVTRRSLGYAYVNYLNAPDAERALEQ
LNYSLIKGKACRIMVSQRDPALRKAGAGNIFLKNLDETIDNKALHDTFAAFGDILSCKVA
LDENGNSKGYGFVHFTTGEAADAAIEAVNGMLLNDKVVFVGHHIPKRERQAKIDEVKSRF
TNLYVKNLAPEVDDKELSEMFEKFGSVTSAVVQVDNEGKSKGFGFVCYADHEAATKAVDA
LHETEYKGLQLFVTRAQKKSEREEELRKSYEQQKYEKNLKYQGVNLYVKNLDDDMDDEKL
NAEFSPYGTITSCKVMRDEKNASKGFGFVCFSAPDEANKAVTELNGKMLGSKPLYVSLAQ
PKDVRSQQLAAQSAQRDQIRNQQMAASGMGPTVPFQPPGNMYFP-PGPYGGRGGMMPGYP
GQQQQRRYAPPGQMPPMGPYPQP---PPQQPSMTGPMGIQSRPAGAGPAAGSGPVITAAA
LASAGPSEQKQMLGEALYPRIHESVPALAGKITGMLLEMDNSELLHLLENDDALNSKVSE
AIKVLEDYNKGGAKPEG
>Cmi
MSSPTASPAQSAPAAEATETN---NASTEAQAAAPASSAAGAASPAPSATTNTTGAAPST
SLYVGELDNTVTEAMLYEIFSMIGTVISIRVCRDAVTRRSLGYAYVNYLNGQDAERALDQ
LNYSLIKGKPCRIMWSQRDPSLRKGGAGNIFIKNLDETIDNKALHDTFVAFGPIVSCKVA
LDEHGKSRGYGFVHYETTESAEKAIAEVNGMMLADKIVYVGHYVPKKERQAKMDEVKAKF
TNLYVKNLPLDTSDEEFKKMFEKFGTVTSAVITVTVEGKELKFGFVNFENHESARKAVEE
LHDSKLGDETLYVSRAQKKGEREEELRKSYEAQKYEKTLKYQGVNLYVKNLDDEIDEEKL
QAEFAQYGTITSCKIMKDEKGNSRGFGFVCFSAPDEATKAVTEMNGKMIGQKPLYVSLAQ
RKDVRQKHLEGLANQRTQIQ----AASGIPPAGYPMPGVPMYYGQPGAFPAPNMMFPGGP
GMMPRPRFAPPGQMPVMGPYGP-MGYPAQGRGGAGRAATGARAAGAGQQAPAQPSLTAAA
LANASPAEQKQILGETIYPKIHATQPELAGKITGMLLEMDNAELLVLLEDDVALDQKVQE
AIGVLEAYNKKPEEGEE
>Eyn
MSAPSSPPAQAAPSAENTESSGAAGSSDPTGNAAPAASANGKASPAPASTATQSGPAPSA
SLYVGELDPTVSEAILYEIFSMIGHVISIRVCRDAVTRRSLGYAYVNYLSAADAERALEQ
LNYSTIKGRPCRIMWSQRDPSLRKGGAGNVFIKNLDETIDNKALHDTFVAFGAIVSCKIA
TDETGKSRGYGFVHYESSESAEEAIKQVNGMMLADKVVFVGHYVPKRERQAKIDEVKSKY
TNLYVKNLPLDTTDDIFKELFEKYGKITSAVLTVQVEGKELKFGFVNFEEHDAARKALEE
LHDKKYKDETLFVSRAQKKGEREDELRKSYEAQKYERTLKYQGVNLYVKNLEDDMDEEKL
TAEFSAYGTITSCKIMKDDKTNSRGFGFVCFSSPDEATKAVTEMNGKMIGTKPLYVSLAQ
RKDIRKQQLEAQVAQRSQIRNQQMAAAGIPPSAYGMPGGPMYYGAPGGFPGRGPMYPGGP
GGMQVPRYGPQGQMPPMGPYGPPQQFPPAGPGARGGPGAGARAAAAGAEAASGPSLTAAA
LASATPAEQKQLLGETIYPKIHAAQPDLAGKITGMLLEMDNAELLVLLEDDAALDNKVQE
AMAVLAEYNRKPEEAAV
>Gan
MSSPSAAPTPAVEAAPATPAATDAASTTEATEATPA--PASAAA--------STGPNPNT
SLYVGELDPTVTEAMLYEIFSMVGPVSSIRVCRDAVTRRSLGYAYVNYLNANDGERALEQ
LNYSLIKNRPCRIMWSQRDPALRKTGAGNIFIKNLDENIDNKALHDTFAAFGNILSCKVA
VGSQGESLGYGFVHYDAGEAAQAAIEGVNGMLLNDKVVFVGIHIPRRERQAKIDEVKAHY
TNLYVKNIPLDVTTEEFKALFDKYGSVTSAVITLDSEGKSKGFGFVNYENHDDAHKALED
LHEKDFRGQQLFVTRAQRKGEREEELKRSYEQKKYETTLKYQGVNLYVKNLDDDVTEEKL
QAEFEPFGQITSCKIMVDEKNVSKGFGFVCFSAPDEATKAVTELNGKMIGTKPLYVSLAQ
RKDVRKQQLEAQVAQRNQIRTQQMQASGLPGIAPYMPGAPMYYGAPQGYAARGPMYPPGP
GNLPRPRFYA----PPMPPYGQPQQFAPVAPPTNGAPISPPRGVTGAEEPIAGSGLTAAV
LANAAPQEQKQMLGEALYPKIHNSQPDLAGKITGMLLEMDSSELLYLLENEEALGAKIAE
ALDVLEEFSKRTQEA--
>Hvs
MAATVA-PEPVANPAEMT-------PPPNAADTVPAPQQPVNIISAPTSSTLSPASQPNT
SLYVGELDPTVTEAMLYEIFSMIGPVASIRVCRDAVTRRSLGYAYVNYLNAADAERALEQ
LNYSLIKNKACRIMWSQRDPSLRKTGAGNIFIKNLDETIDNKALHDTFAAFGDILSCKVA
TDDQGNSRGYGFVHYVTAESAEAAIKGVNGMQLNEKVVFVGIHVPRRERQAKIDEYRAHF
TNLYVKNLPLDVTTEELNETFGKYGKITSAAVTTDESGKSRGFGFVNYEKHESASAAVEA
LHDKEFKGNILYVARAQKRSERDEELRRAHEQQKYETTLKYQGVNLYIKNLDDEYDDDKL
QAEFSQFGTITSCKVMKDDKGVSRGFGFVCFSAPDEATKAVAEMNGKMLGSKPLYVSLAQ
RKDVRKQQLEAQMSQRAQMRNQQIAAAGIPGAPYGMPPNQIYYG-APAYASRGMMYPPMP
-GMPARRYAPSGQMPAMAPYPQPVAY-----VRAGMNPAMSNGRGQGIPEVV-GGLSPTV
LAKASPAEQKQMLGEALYPQIAEKQPEKAGKITGMILEIDNAELLHLLENSAALDAKVHE
AVQVLEEYERKDGKSDY
>Lcr
MSSTDAAPSSPAAPAPATPAASTEATKTESTEATPAAAPAAAAS--------ATGPSPST
SLYVGELDPTVTEAMLYEIFSMVGPVASIRVCRDAVTRRSLGYAYVNFLNAADGERALEQ
LNYSLIKNRPCRIMWSQRDPALRKTGAGNIFIKNLDENIDNKALHDTFAAFGNILSCKVA
TDSQGNSLGYGFVHYDAGEAAQAAIEGVNGMLLNDKVVFVGIHIPRRERQAKIDEVRAHY
TNLYVKNIPLEVTTEEFKALFDTFGNVTSAVVTLDSEGKSKGFGFVNFDKHEDAHKALTE
LHEKDFKGQQLFVTRAQRKGEREEELKRSYEQKKYETTLKYQGVNLYVKNLDDDVTEEKL
QAEFEPFGQITSCKIMVDDKNVSKGFGFVCFSAPDEATKAVTELNGKMIGSKPLYVSLAQ
RKDVRKQQLEAQVAQRNQIRSQQIQAAGIPSIPPYMPGAPMYYPGPQGYPARGPMF-GGP
GQMPRPRYYAPPNMPPMAPYGQPQQFPPRGPPRAGAPAAAPRGAAGAAEEPQQGGLNAAM
LANAAPQEQKQMLGEALYPKIHASQPELAGKITGMLLEMDSSELIYLLENDDALNAKIAE
ALQVLEEFNRSANPTEA
>Mgl
MSSDVAANPTPAPVTSEAPASTTESKQPENKKEKEEAAASPAPTPATTSSSSMNQGSVNT
SLYVGELEPNVNEAILFEIFNMVGAVSSIRVCRDTVTRRSLGYAYVNFLNAEDSERALEQ
LNYTPIRGRPCRIMWSQRDPGQRRAGQGNIFIKNLDEAIDNKALHDTFAAFGKILSCKVA
SNEHG-SLGYGFVHYESNDAAEAAIKHVNGMLLNDKKVYVGHHISKKDRQAKIEEARAHY
TNVYVKNLDPAVTQEEFEKLFEKYGKITSAAIATDQEGKSRGFGFVNFSEHEQAAKAVEE
LNDTEFHGQKLFLGRAQKKSEREEELRRAYEAAKNEKLSKYQGVNLYIKNLPEDFDDERL
QEEFAPFGTTTSAKVMRTPTGASRGFGFVCYSAPEEANKAVAEMNGKMIENRPLYVALAQ
RKDVRHQQLAAQMMQHNQLRLQQQQAAAAAAAQM-YPGAGMYYPQPAA----AGMFP---
-GQVRPQYAP-GIMQPMGPY--PGQFPPAGPAGAGAP------AAVPVQPAQPEVLTAAA
LANASPEEQKQMLGEAIYPKIASTQPQLAGKLTGMILELPVGELLHLVEDDEALASKVDE
ALTVLREYESREGEVKA
>Min
VSAASATPASPAAAAAAAPAAEDKKPSTENAEATPATAAAAAPVAAAASSGGNAQPSPSS
SLYVGELDPTVTEAMLYEIFSMIGPVASIRVCRDAVTRRSLGYAYVNFLNAPDGERALEQ
LNYSLIKNRPCRIMWSQRDPALRKTGAGNIFIKNLDENIDNKALHDTFAAFGNILSCKVA
TDSQGNSLGYGFVHYDAGEAAQAAIEGVNGMLLNDKIVFVGIHIPRRERQAKIDEIRSKY
TNLYVKNIPLDLTQEEFENVFKPLGNVTSAVISLDNEGKSKGFGFVNFEKHDEAHKAVTE
LHEKEIKGQQIYVARAQHKSEREEELKKSYEQKKYETTLKYQGVNLYVKNLDDDVTEEKL
QAEFEPFGQITSCKIMADDKGVPKGFGFVCFSAPDEATKAVTELNGKMIGSKPLYVSLAQ
RKDVRKQQLEQQVQQRNQVRSQQIQAAGMGGMPPVLAGAPMYYPGPAGYPPRGPIYGGGP
GGMPRPRFYAPPNMPPMGPYGQPQQFPSQQPRPLGAGVQPPRGAAVPSQPPQSAGLTAAL
LANAAPQEQKQMLGEALYPKIHASQPDLAGKITGMLLEMDSSELIYLLENDEALGAKIQE
AIEVLDAFNRSNTPAEA
>Mld
MSAASATPASPAPAAAAAPAAEDKKPSTDNAEATPAAAAPAAAVAGAAAPSGNAQPSPSS
SLYVGELDPTVTEAMLYEIFSMIGPVASIRVCRDAVTRRSLGYAYVNFLNALDGERALEQ
LNYSHIKNRPCRIMWSQRDPALRKTGAGNIFIKNLDENIDNKALHDTFAAFGNILSCKVA
TDPQGNSLGYGFVHYDAGEAAQAAIEGVNGMLLNDKIVFVGIHIPRRERQAKIDEIRSKY
TNLYVKNIPLDLTQEEFENLFKPFGNVTSAVISLDNEGKSKGFGFVNFEKHDEAHKAVME
LHEKEIKGQQIYVARAQHKSEREEELKKSYEQKKYETTLKYQGVNLYVKNLDDDVTEEKL
QAEFEPFGQITSCKIMADDKGVSKGFGFVCFSSPDEATKAVNELNGKMISSKPLYVSLAQ
RKDVRKQQLEQQVQQRNQVRSQQIQAAGMGGMPPVLAGAPMYYPGPAGYPPRGPMYGGGP
GGMPRPRFYAPPNMPPMGPYGQPQQFPSQQPRPLGAGVQPPRGAAVPSQPPQSAGLTAAL
LANAAPQEQKQMLGEALYPKIHASQPDLAGKITGMLLEMDSSELIYLLENDEALGAKIQE
AIEVLDAFNRSNTPAEA
>Mlp
MASEVAA-----------GTPVAANTLTPPSAAAPALNTPSAPSSVSATPNASPASQPNT
SLYVGELDPTVTEAMLYEIFSMIGPVSSIRVCRDAVTRRSLGYAYVNYLNAADAERALEQ
LNYSLIKNKACRIMWSQRDPSLRKTGQGNIFIKNLDETIDNKALHDTFAAFGDILSCKVA
MDSTGASKGYGFVHYVTAESAEAAIKGVNGMQLNDKVVFVGIHVPRRERQAKIDEVRAHF
TNLYIKNLPTEVTTEELNEMFSKYGPVTSAAVQADESGKHRGFGFVNYENHESASKAVEA
LHDKDYKGNILYVARAQKRVERDAELRRAHEQQKYETTLKYQGVNLYIKNLDDEYDDEKL
QAEFLPFGTITSCKVMKDDKGVSRGFGFVCFSAPDEATKAVAEMNGKMLGSKPLYVSLAQ
RKDVRKQQLEAQMSQRAQMRSQQIAAAGIPGAPYGAPPNQMYYGGAAAYPGRGMAYPGMP
AGMPRPRYAPPGQMPPMPHYQPPQGYAPAGPGGPNGPPGGMRGQSRDAPEAPQTGLSPAA
LAKASPAEQKQMLGEALYPQIAEKQPEKAGKITGMILEIDNAELLHLLENTTALDAKVSE
AVQVLDEYERKDGKTDQ
>Msd
VSAASATPASPAPAAAAAPAAEDKKPSTDNAEATPAAAAPAAAVAGAAAPSGNAQPSPSS
SLYVGELDPTVTEAMLYEIFSMIGPVASIRVCRDAVTRRSLGYAYVNFLNALDGERALEQ
LNYSHIKNRPCRIMWSQRDPALRKTGAGNIFIKNLDENIDNKALHDTFAAFGNILSCKVA
TDPQGNSLGYGFVHYDAGEAAQAAIEGVNGMLLNDKIVFVGIHIPRRERQAKIDEIRSKY
TNLYVKNIPLDLTQEEFENLFKPFGNVTSAVISLDNEGKSKGFGFVNFEKHDEAHKAVME
LHEKEIKGQQIYVARAQHKSEREEELKKSYEQKKYETTLKYQGVNLYVKNLDDDVTEEKL
QAEFEPFGQITSCKIMADDKGVSKGFGFVCFSSPDEATKAVNELNGKMISSKPLYVSLAQ
RKDVRKQQLEQQVQQRNQVRSQQIQAAGMGGMPPVLAGAPMYYPGPAGYPPRGPMYGGGP
GGMPRPRFYAPPNMPPMGPYGQPQQFPSQQPRPLGAGVQPPRGAAVPSQPPQSAGLTAAL
LANAAPQEQKQMLGEALYPKIHASQPDLAGKITGMLLEMDSSELIYLLENDEALGAKIQE
AIEVLDAFNRSNTPAEA
>Pan
MSSTES---PAAAPAEAVPAPPAAGNGEQANR-------------------NADAAANNT
SLYVGELDPSVTEAMLFEIFNMIGPVASIRVCRDAVTRRSLGYAYVNFLNAADGERAMEQ
LNYSLIRNRPCRIMWSQRDPALRRTGQGNIFIKNLDAGIDNKALHDTFAAFGNILSCKVA
TSESG-SLGYGFVHYETAEAADAAIKHVNGMLLNDKKVYVGHHIPRKERQAKIEESRARF
TNVYCKNVDADVTDEEFEKLFTKYGKITSCVLQRDEDGKSKGFGFVNFENHDEAQTAVDE
LHDSDFKGQKLFVARAQKKSEREEELRRSYEAAKNEKLAKFQGVNLYLKNIPESYDDERL
RDEFAPFGAITSCKIMRAPSGVSRGFGFVCYSAPEEANKAVSEMNGKMLDNRPLYVALAQ
RKDVRRQQLEAQIMQRNQLRLQQQAAAQG------YPGPGMYYPQPGA-------FPGQP
GGDEAP-----------------------------------------------GALTAAA
LAKASPDEQKQMLGEAIYPKVAASQPELAGKLTGMILELPVTELLHLLEESEALDAKVSE
ALEVLKEYQQNEPAPEA
>Pst
MSSAVAAPQTSAPAVQNNEVPTPTASVDPAPAGAPALQNTSVPSSIATTPNASPASQPNT
SLYVGELDPTVTEAMLYEIFSMIGPVASIRVCRDAVTRRSLGYAYVNYLNAADAERALEQ
LNYSLIKNKACRIMWSQRDPSLRKTGQGNIFIKNLDETIDNKALHDTFAAFGDILSCKVA
TDEHGASKGYGFVHYVTGESAEAAIKGVNGMQLNDKVVFVGIHVPRRDRQAKIDEFRSQF
TNLYIKNLPTETTTEELNEVFGQFGPITSAAVQSDESGKHRGFGFVNYENHESASKAVDA
LHDKDYKGNVLYVARAQKRTERDAELKKAHEQQKYETTLKYQGVNLYVKNLDDEYLDEKL
QNEFAPFGTITSCKVMKDEKGTSKGFGFVCFSSPDEATKAVAEMNGKMLGSKPLYVSLAQ
RKEARKQQLEAQMSQRSQMRSQQIAAAGIPGAPYGAPPNPMYFGGAAAYPGRGMMYPGMP
AGIPRPRYAPPGQMAPMSPYPPPQEYPPGPPNGAPMPAGPMRGQGREVSDIAPVGLSSAT
LAKASPAEQKQMLGEALYPQIAEKQPEKAGKITGMILEIENAELIHLLENRPALDAKVNE
AVQVLDEYERKDGKAEF
>Rgr
MSSD--APASPAPAAEATAAPAAEAKKEDNDEAKPASTPAASQSGNSSNNDKNSGPSPST
SLYVGELEPTVTEAMLYEIFSMIGPVASIRVCRDAVTRRSLGYAYVNYLNSNDGERALEQ
LNYSSIKGRPCRIMWSQRDPSLRKTGAGNIFIKNLDENIDNKALHDTFAAFGNILSCKVA
VDGQGNSLGYGFVHYDTAEAARAAIEGVNGMLLNDKVVFVGIHIPKRERQAKIDEIKARF
TNLYIKNVPLEVDEAEFRSIFEPFGQVTSAVVSTDQDGKSKGFGFVNYEKHEDAAKAVEE
LHEKDYKGQPLYVARAQRKSEREEELKKSYEQKKYEQTLKYQGVNLYVKNLDDDIDEDKL
KAEFEAFGQITSCKIMVDDKGASRGFGFVCFSSPDEATKAVTELNGKMLGQKPLYVALAQ
RKDVRKQQLEAQVAQRNQIRAQQLQAAGIPGIPPYMPGAPMYYP-PAGYPARGPMYPPGP
GGMPRPRYYAPPNMPPMGPYGQP-------------------------------------
------------------------------------------------------------
-----------------
>Sro
MSTDAAAPSSPTP-AEATPAPATEAKEESKEETKSESAPAPSSNNNNQQQDDNAGPSPST
SLYVGELDPSVTEAMLYEIFSMIGPVASIRVCRDAVTRRSLGYAYVNYLNSSDGERALEQ
LNYSLIKQRPCRIMWSQRDPALRKNGAGNIFIKNLDENIDNKALHDTFAAFGNILSCKVA
VDGQGNSLGYGFVHYDTAEAARAAIEGVNGMLLNDKVVYVGIHIPKRERQAKIDEIRAHF
TNLYIKNLPLEVDEAEFRSMFEKYGKVTSAVITMDNEGKSKGFGFVNYENHEDAAKAVDD
LHEKDYKGQQLYVARAQRKSEREEELKKSYEQKKYEQTLKYQGVNLYVKNLDDDVDEEKL
KAEFEPFGQITSCKIMSDDKGASKGFGFVCFSAPDEATKAVTELNGKMIGTKPLYVSLAQ
RKDVRKQQLEAQVAQRNQIRSQQLQAAGIPGIPPYMPGAPMYYPGPAGYPARGPMYPPGP
GGRPVPRYYAPPNMPPMGPYGQPQQFPPAAPPGQGQPAPPPNGAGQQEEQKPSSGLTAAM
LANAAPQEQKQMLGEALYPKIHSTQPDLAGKITGMLLEMDSSELLYLLENDDALEAKIKE
ALDVLDEFAKRQTEATA
>Uvf
MASTVAAPSSIAPIA---EVPAANPPVDPNPAVVPAILDTSAPSSISATPNASPASQPNT
SLYVGELDPTVTEAMLYEIFSMIGPVASIRVCRDAVTRRSLGYAYVNYLNAPDAERALEQ
LNYSLIKNKACRIMWSQRDPSLRKTGQGNIFIKNLDETIDNKALHDTFAAFGDILSCKVA
TDEHGNSKGYGFVHYVTAESAEAAIKGVNGMQLNDKVVFVGIHVPRRERQAKIDEVRSQF
TNLYIKNLPTETTTEELNEVFGKYGPITSAAVQSDEQGKHRGFGFVNYENHESASRAVDA
LHDKDYKGNVLYVARAQKRTERDAELRKAHEQQKYETTLKYQGVNLYVKNLDDEFDDVKL
QNEFTPFGTITSCKVMKDDKGTSKGFGFVCFSSPDEATKAVAEMNGKMLGSKPLYVSLAQ
RKEVRKQQLEAQMSQRSQMRSQQIAAAGIPGAPYGAPPNPMYFGGVAAYPGRGMIYPGMA
AGMPRPRYAPPGQMAPMSPYPPPQDYPPVAPVGAAMPPGAMRGQGREGTDMVPVGLNPAA
LAKASPAEQKQLLGEALYPQIAEKQPEKAGKITGMILEIDNADLIHLLSNRSALDAKVME
AVQVLDEYERKDGKGDF
