# Supplementary material for: Convergence Analysis of Rust Fungi and Anther Smuts Reveals Their Common Molecular Adaptation to a Phytoparasitic Lifestyle
Source: Front Genet. 2022 Apr 8;13:863617. doi: 10.3389/fgene.2022.863617 (PMC9023891; doi:10.3389/fgene.2022.863617)
Supplement: Supplementary file 4 [file DataSheet1.ZIP › Supplementary file 1/conv_cal/OG0002955.fasta]

>Ain
MSSLADLLQQSRKLTTHLSRSDLPSIQLGLDQIESQSRKLALARSQAASAGNDAKAHYFL
ANAGIDAGNLAETINQANIAEAFEPLQPIYDTDVDSYLRHTREQVILAVIEEGRRETLND
FRRNLRRSEARDWERQKLRVFEELGQHSSSSGDESLLRSSGYTPSRAD---YASSVNTAL
HSRLSRYHAVVERLNSYRLDSTPFALANAFADSVKTGASGPGAASDLLEAWVALGHVVGE
SDVDNGEFKGRAIRERQYASAYLGAWLGAEGKDLRKGIVAGSLKFLQRHFSNHIDAKIAT
NPVKAQLGGAPSVLDRIVAFQRVSFDREGRWPQQIRTSSGLVPAWSTIFYLLLTGNTQAA
LSFVIDNDEALRKLDGGFASYFKAWLDSSDRRLPKMLRDRFLAEYNARFRGTSMLADGFK
QALYKLIGRIDVNKNFPAAVTKDTETWLWCQLSMIREGTEGADSLRDRFTLHDLGTKVAK
YGEAHFDPKGLRPLHYFLMLILVGQFERAVGFLYSRGQHQVDAVNFAVALTYYSLLRVPK
TSHVDLMMIDFSKLIQRYIRLFSRADAKRALQYVYLICLNADCAPPVGEEQTRKCHELVR
ALVIESRQYFELLGDVRNDGVKTPGLIEKSLGIIKLSDSREFLTNIVGAAASQSEAESRT
RDAILLYNIAEDYDRVIDVVNRELGACLVEPSTSSVIDTVQLARSILESYERQNISPKKL
QTCKVLLKLKECFALAEQGELEKALNSIESLDLIPLRGDVVSITRKAESFKDVDESISRN
FSDVLLLTMNLLSKLHALVKESPSGKQAAGMLRLRIELDVYL
>Aps
MDSLKQLLDHSRQLQAGIITGSLPTVQLGLDQIEAQSRRLVSKIRKNDSQGSSSKAHYLL
AGAGVNAEELGKTIDGVDLRGTFEPLQPLQDTDVEGYLKHEHEQLIIASIEEGRRKTIQD
FYQILDRSMRQNWQDHKELLFEELARHQPQSSSNNLSKKPSSDSTN--PQIGGSRNQADM
HSKMIKYDQAVSKLNQARRQNAYFPVIHAFKEASLSVTKRLSQTS-LTETWNLLAQLTQE
KKTLGGIRLTTISTERKYAKHYLGDPQSLEAKNIRKQLISGAKAHLEEQFLTHINKQIAA
HPMEATLGGDPSIANKVRAYVDLKFNKNGIWIDKRLEIINNTPVWARIFYLLRIGHVPEA
VQFTKNNEQNIRKTEPNFLSYFSSWASSTDHRLSKSLRDRFLAEYNQKVREVGSLEDPFK
HAVYKIIGRVEIQRKNVPVAVASMEDWIWLQLELVKETDNPGASTHDRYSLEEFGQVISR
YGESHFDHHGNRPLMYFRVLLMSGQFEKAILFLQQKPHYQIDAVHFAIALSYYGLLRISA
SVEGQLPSVNFARLIYRYTRLFAKTAPEVALQYLYLICLNADAQPPLGQNQVTLCHTYIG
DLAVETAFHEELLGDVRNDGTRIPGLIERDLSLIKLSDQGEYLETIVKQAAERAFRERRL
RDAIRLFNIAEEYDRVIAVVNIELGGSLFQPGSLSSQDIVTVANNILNHYDRTTITRKNR
ETCALLLKLKTVLDLHEQGKNEQALVMLDAIDLLPTGNDLVQIIRKSEQVKDLDDAIVKN
LDVVVLCGMNILYQVFSTLKDSPSSRQAAGMLRYRLSLQAYL
>Cqf
MDSLKQLLDHSRQLQAGIFASSLPTVQLGLDQIESQSRRLVSKLRKNDPQGPSSKAHYLL
AGAGVNADELGKTIDAVDLRGTFEPLQPLQDTDVEGFLKHEHEQSIIASIEEGRRQTVHD
FYQLLDRSLRQNWEEQKELLFEELGRHQPLSSGHNLSRKPSIEGTNFGSQLPGSRSSLDM
HGKMMRYDQVVVKLNERRRQNIQFPLVHAFQQASVPGAGKNTQHAPLSDTWSLLGQLVQE
TNTIGGIRLTSISQERKYAKHYLGDPQSSEARNLKKQLAEGARVHLQQQFLAHINMQIAL
HPVEANLGGDPSISNKIRAYVELKFRKNGIWTDKRLELINHTPVWARIFYLLRIGQAADA
VQFAKSQETQIRKTEPNFLSYFTSWSTSPDRRLSKTLRDRFLAEYNQRVREVIGSDDPFK
LAVYKIIGRVEIQRRNVPVAIASMEDWIWLQLVLVREADQTSSSSHDRYGLDDFGQVIAK
YGESHFDPNGNRPMMYFRVLLMSGQFEKAILFLQQRPNYQLDAVHFAIALAYYGLLRISP
ALEGHTPSINFARLIYRYTRLFSKAAPEVALQYLYLICLNADALPPLGQQQVKLCHTYIG
DLAVETASHEELLGDVRNDGTRIPGMIERDLSLIKLVDQRDYLETIVKQAAERAFRERRL
RDAIRLFNIAEEYDQVIGVLNIELGNSLAQPVGDVSEDIVTVANNILAHYDRTAITRKNR
ETCALLLKLKTVLNLHEKGRNEQALTMLDAIDLLPTGNDLVQIIRKSEHVKDLDDSIVKN
LDVIVLCAMNILFQVFNSLKDSPAGRQAAGMLRYRLSLQAYL
>Cla
MPSLAALLEQSKKLVSTQ-RQDLPSIDLGLEQIEQQSRRLAQRARETQQEESIAKAHYML
ARADVDPSSLTRTLNQLQPTAAFAPLQPHADNDIAFLSRQAHESALVACVEEGRRKTVQD
FYASMRTLMAAEWEKNKFQVFEELARHHPSLSGMAVDSSSSSGATPASYEVSTSYGELQM
HAKMMKYDQTLSKINQFRVTDTPVGVISLLADAAQQATSTDSRALPLADTFSLLKCIVDE
DDVPDGRFQQHVSLPASKSAAYWPEADRPAAVQLRSDIANGSKKFLQQQFLKHVEATLAK
NPQAANLGGVPSLDNKIRAYVSVLYHQNGAWN-PTLELVGGSPLYARLFFLIRCGHAAEA
QALASEVEAQLIAAEPNFITYLTSWVLPRNKLLTKSIRERFMNEYNQRIRYLSPVPDPFK
IALYKLFGRVELGKRNIPGVTDKTEHWLWLQLALVREDLPAVAGSQEKYTLRDFAAILRK
FGEAHWDPKGQRPGLYFQVLLMSGQFERVRSLFSR-------AFRVGISLRSAG------
--TSDVCQLNFARLIHRYYRSFAKADPLHALQYICTLTL-----PILQLEQKAIIADYVK
ELLRESKAFAALLGSLDAEGQKQPGAVVRYAKLLGVANARPFVQSLVKAVVGSVDPASRF
TDSILLYNLAEDYNGVVDVLSSELGNSLAQSAASTGEDVLGVAKNVMQHYESKGLDQKKR
ETLQKLILLKEAATLFEQGRMDDALVTFQSTHLIPFGQDMGQLIQAAEASKDLDDNITRN
FDTIFLMVMNILYAIHNQLKSSAGSRQQAGMLKYRLSIDVYI
>Cmi
MPSLAALLEQSRQLTSNLSSRDIPHVELGLDQIESASRRLGGYGASGAADSTEEGAHYLL
AHGNIDFPLVSRTLNNLDPAAAFAPLQPLHDTDIEGHLRHAHEQTIISAIEEGRRSTVDM
FYRNLEANMRKDWEKQKELVFEELGRHAPSASTSTSIRKSGDVSASPVRHAQSGSSQLQM
HPKMMRYGMVTQKLNHYRKQDIPFGIVNAYMEASTGGSASDARTAQLAEAWRLLAHIVKE
RDVINGEFQREALQEGQYSRAYQSDQESLDAKSLRSTVVSGGLAHLEEQFMKHVERTLLA
RPTEANLGGVPSIQNKIRAYINVKYSKMGQWTNTNLELANNQPIWARIHLLLRAGHSEEA
LAFATENEQQLQKLEKGFLAYFKAWLDSPDRRLPKQLRDRFLSEYNQRIRHLAETSDPFK
YALYKIIGRAEISRRNIPGVTNTTEDWLWVQLMLVRESSDASEPAHERFTLRDLAKVLVK
FGENHFDPKGQRPLLYFQVLLLSGNFERAAAFLYGNSIYQVDAVHFSIALAYYGLLRVPS
TSDIDKAYVNFARMIYRYYRSFAASDPGEALQYIYLVCLNANAPEPAGSAQVKKCHDYIR
ELVMETRAYAQLLGDVRNDGTKVPGQIERDLKLIHLKDEKDYLHSIVTVAAQRADQEKRF
ADTVLLYNLAEEYDAVIRVLNTALGASLSQASGSRQEDLVSSVKSILEHYDRSAISKKAR
DTCNTLLRLKEMFMLYEQNRLENALSILEQLNIIPLDGDLVTIIRRAEESKELDEAILRN
FDTLLLTAMNILYKIHTALKESPASRQQAGMLRYRLSLDVFL
>Eyn
MPNLATLLEQSRKLQGKTGGRDIPSVELGLDQIESASRRLGAGAGVLAGDGEQEGGQYLL
AHGNVDFPLVSRTLNTLDPASAFAPLQPLNDTDIEGHLRHAHEQTIISAIEDTRRATINN
FYMTLERNMHKEWERQKEQVFEELGRHSTLSSSSSAARRSGDDSRQQYQQAQSSGSQLQM
HNRMMKYDRTTRRLNEQRKQGFAFAIVSAYAEASTGQGAGDARITQLADTWRLLGHLVRE
RDVVNGEFRRDVVSERQYASVYLSDQDSGDAKELRRMTTSGALQFLEEQFMNHVEKTLQA
RPAEANLGGVPTVQNKIRAYINVKYSKQGQWIATNLEMANNQPLWARIFLLMRAGHPEEA
LNFANENEAQLTRLERNFLSYFKAWLDSPERRLPKQMRDRFLSEYNQRIRHITDNQDPFK
HALYKLIGRTEISRRNVPGVTNTTEDWLWMQLMLVRDRSDASEPSHERFTLRDLAKVLIK
FGEAHFDPKGQRPLLYFQILLLSGQFERNP------------------------------
-----ISSRNFG---HRHL-----------------------------------CHDYIR
ELVTETRAYSELLGDVRHDGTKVPGQIEKDLQLIHLKNEKEYLSGIVKTAAKRADQEKRF
ADTILLYNLAEEYDSVIQVLNAALGASLSQPAGTSADDLVSSAKSILEHYDRSAISKKAR
ETCQTLLKLKEALGLFEQNRLEDALNTIEGLNIIPLDGDLASIIRRAEDVKQLDDAILRN
LDTILLTTMHILYKIHTQLKESPPSRQHAGMLRYRLSWDVYL
>Gan
MPSLAALLEQSQRLTSSLQPADLPQIQLGLDQIESQSRRIAGRSAKEAGAREGGNAYYLL
ASGGVNADQLSSTINAVSLTGTFEPLLPLSDTDVEVPNHHLLY----------RRRSAPN
DCRLLPQSRRPD--------------------------------ESPAGQAPSAASALQM
HSRMMRYDRVVRKLNEYRKQGYSFGLVSSFGEASVGA-AGDSKAAQTTETWRLLSHLVKE
RDVINGEFQRTSLSERQYARAYLADQEGAEATELRKMIGD----------VSGLARSWGR
GRKDAGITGIPQLESRSRSLLRAYFQAD---ADVQRQIVNNTPVWARIYYLLRSGHAKDA
LEFATENEPHIQKLEKSFVPYFKAWLDSPDRRLPKLLRDRFLSEYNQRIRYLTDTSDPYK
HALYKLIGRVELSRRNVPGVTQTTEDWLWFQLSLVRENEGPGEAPHERYGLRDLGRVLVK
FGEGHFDPKGNRPVLYFQVQVLSGQFERAVAFLHQHSQFQADAVHFAIALSYYGLLRVPR
TSDVEVTHLNFARLLHRYTRAFVQSDAQEALHYLYLICLNADLPAPAGPEQVALCHDYIR
ELVMETRKYAELLGDVRNDGTKISGMLERDLKLIHLKDEKSYLLGIVKAAAHRADQEKRF
SEAILLYNLAEEYDAVISVLNVELGNSLSRPSSSAQEDVAKIARSILEHYDRSSVSRKNR
ETCAVLMRLKEAMTLYEENRLDHALQAIEAVNIIPLHSDLVAIIRAAEEFKELDEAIVRN
FDVILLTTMNIIYKIHGGLKESPASRQQAGMVRSLLAYERHL
>Hvs
MQSLKHLLEQSQKLSSSSPVSQLPTLNLALDQIESHSRRLISNSDKFYKSHHSSNAHYLL
AAAGVNVNELGKAIDSVDLRGTFEPLQPVQDNDVDGIMRHEHEQSIIAVIEEGRTKTICQ
FHTFVENSINSSWDVFKQSLFDEINRHPSAATTENLSKRSS-------FKT-----MAFN
QDKILQCAHIVCQLNDHRRQNLYYPLIHSFLDASSVPT--PSHQDVLATSWSLLVKIFRE
TKPFSAPVTRLP-NEKKFMKAYLLFNGGSEGKKLRKQIADGALEFLHEEFSNHVTYQVHH
HPLEANLGGDPSISNKIRAYVDLRFKKNNTWTDKRLVIINDTPIWARIFYLLRSGYPSEA
FEFAKSLDDELRKTEPNFISYFQTWSSTADRRLTKSQRDRFIAEYNQRIRQPSSGSDPFK
VAVYKIIGRVEIQRKNVPVAVSNIQDWIWLQLMLVREENLTNTGASDRYGLDEFGAVLIK
FGETHFDSNGTRPLMFFNVLMMSGQFEKAIIYLQQKSSYQIDAVHFAITFAYYGCLRISK
TGFSPPSTVNFARLIYRYTRLFANTSAEHAVQYLYLICLNADYPSSLAANQVALCHDYIS
DLVMESRAYTLLLGQATNEGSRISGIIERDHRLIKLTDHRDYLKSVVTQAAQRAFRDYRF
PDAIMLFHMAQDYNRVIQVLNIELGSSLSASGPPDGRDVVQIAKSIIEEYDKNVISRRAF
ETCSRLVKLKEVFKLHSEGKFEDALSLLESTSLIPTEPDTVSLIRKTEQLKELEDSIVRN
LDQIMLITMDTIHELYLLYKDGMMGRKNVGFPFLLISLIIFV
>Lcr
MATLASLLQDSQRLQTSHHAQDLPSIQLGLDQIESQSRRIAGRSAKEGR--GSGNAAYLL
ASGGVNADHLSSTINAVNLTGTFEPLLPLSDTDVEGYLRHTHEQTIISSIEEGRRATTSD
FYRNLDSQMRKDWERQKEKLFEELGRHQASGSSQTLERRKGFDRGSPAVPAPSAGSSLQM
HSRMMRYDRVVRRLNDFRKEGYAFGLVSALGEASAGT-AGDSKSAQTTETFRLLARLVKE
TDVLNGEFQRTALSEREYAQAYLVNQEGQAAVELRKTLGNGGKSWLEEQFMSYVDRTIAS
RPAEAALGGIPSVQNKIRAFLNVKYLKNGTWSNPSLEIANSTPIWARMYYLLRSGHAHEA
LEFATENEAHIQKLEKSFVPYFKAWLDSEDRRLPKLLRDRFLSEYNQRIRYLASSSDPYK
HALYKLIGRVEINRRNVPGVTQTTEDWLWFQLSLVRETEGAGEAPHEKFGLRDLAKVLVK
FGEGHFDPKGNKPMLYFQVLLLCGQFERAIAFLYQHSQYQADAVHFAIALAYYGLLRIPK
TAEVDLTRLNFARLLHRYTRTFVLTDTEEALNYLYLVCLNAD----VSQDQVQLCHDYVR
ELVMDTRKYSMLLGDIRNDGIKIPGQIERDLKLIHLKDEKLYLSGIVKTAAHRADQEKRF
NEAILLYNIAEEYDSVISVLNVELGNSLSRPSAASQEDVAQVARTILEHYDRSSVSRKNR
ETCEILMRLKEAMTLYEQGRLDHALQAIEDVNIIPLNSELVHIIRAAEDFKDLDEAIVRN
FDVILLTTMNIIYKIHGGLKESPASRQQAGMLRYRLTLDVFI
>Mgl
MMSLSDILQQSRKLTNQLRDSDLPAIQLGIDQIESQSRKLVSKSVRSGNPSADARAHYLL
ASGGIDATQLSNAIQQTNIANTFEPLQPVFDTDMEGFLRHEHEQVILSMIEEGRRDAQDD
FQQGLSRSLHSDWQSRKQRILEELGQHRTSDANISLRRSTGMSASMTDPMTPAASRSVMQ
HSRTIRYDTVMARLNRARLDGTTMPLIHALMETVESFTQDPARKRALLDAWVALKHMVHE
SQA---DAIPTPVRAREYAPVYMDFQCTPAGTALREKWVRGARAFLEAQFAEYVEQVIAS
NPLKAQRGGVPSARATAAAFLRVQLTAEGAWPTRPLDAHTHVPLWALVYHLVRMGHTSEA
LTCVQDNEDALQVSDSSFLAFFKAWADDAQRQLPRSMRDHWMGEYVTRFRNMAP--DPYR
YALYRLMGRFDVTKKFPAPLVMSTENWLWLQLCLVSESAAVQAPTLQTYTLHDLANKLEK
YGEAHFDPKGHRPLHYFQLLVLVGRFENAIAFLHSRAAYQVDAIHFAIALTYYGLLRVSQ
APSFDVAYLDLAKMLRRFISTFAQASRRDALAYMSVLCLNADCAPPIGAEQVERCHELVQ
ALLLESSAYAELLGDIKSDDIRAPGLIEQQGPLLHLTDRATLLHDVLLPAAEQCVREQRM
TDAILLYNYAQERDTVMSVLNRELSTTLMEPADSDSAHIVTLARAVLANYEQQGHTSAQM
QVCHTLLDLKRAASLYRAEQLPAALQVLETLRLLPLRKDVMSITRKAEEFKAYDDTITKN
FSDIVLMAMNLLYKLHQTLKDSMRTNSTAGMLRFRMSLDVYV
>Min
MTTLQSLLQQSQRLESNQHDGRLPTIQLGLDQIEAQSRRIAAKSIKDRQTHRNGNAAFLL
AHAGVNADQLQASVDHVKLTGTFEPLLPLNDTDVQGFLTHTHEQTIIASIEQGRRQTTAD
FYRSLDASMRNDWERQKENLFDELGRHQPRYSSSSANKRGALERASPLAPLPSSSTSLQM
HSRMMRYDRVVRRLNDFRKQGFAFALVSAFGEASIGVGSADAKATQTTETWRLLAHLVQE
RDVLNGEFQRKALQERQYAAAYLNDQDAVQGAQLRKMVAEGAKQHLEEQFMTYVEKLLAS
RPTEAGLGGVPSLQNKIRAFLDVKYQKNGQWTNSNLEIANNTPVWARIYYLLRAGHPKEA
LAFATENEAQIQKLEKSFVAYLKAWLDSPDQRLPKLLRDRFLSEYNQRIRYLTDTSDPYK
HALYKLIGRVEINRRNLPGVTQTTEDWLWFQLSLVREADVGTEAPHERYGLRDLAKVLVK
FGEAHFDPKGNRPMLYFQVLLLSGQFERAIAFLHQHSQFHVDAVHFAIALEYYGLLRIPR
TSEVDLASIHFARLLHRYTRSFAQADTEEALNYLYLICLNADLPPPLGPNQIKSCHDHIR
QLVMETRNYSQLLGDVKNDGTKVPGLIERDLKLIHLKDERSYLLEIVKSAATRADQEKRF
SEAILLYNLADEWDSVIAVLNAELGQSLTKP-----------------------------
------------------------------------------------------------
------------------------------------------
>Mld
MTTLQSLLEQSQRLESNQNDRRLPTIQLGLDQIEAQSRRIAAKSLQHRQGHANANAAFLL
AHGGVNADQLQSTVDHVNLTGTFEPLLPLNDTDVQGFLTHTHEQAIIASIEQGRRQTTAD
FYRSLDASIRHDWKRQKENLFDELGRHQPGYSSSTAPQRGLQDRASPLAPLPSSSASLQM
HSRMMRYDRVVRRLNEFRKQGFAFALVSAFGEASIGVTAGDPKATQTTETWRLLAHLMQE
RDVLNGEFQRKALQERQYAAAYLGAQDAVQAAQLRKMIAEGAKHHLEEQFMNYVEKLLAS
RPTEAGLGGVPSLQNKIRAFLNVKFHKNGQWTNPNLEIANNTPVWARIYYLLRAGHPSEA
LAFATENEAQIQKLEKSFVAYLKAYLDSPDQRLPKLLRDRFLSEYNQRIRYLTDTSDPYK
HALYKLIGRVEISRRNVPGVTQTTEDWLWFQLSLVREAEAGTEAPHERYGLRDLAKVLVT
FGEAHFDPKGNRPMLYFQVLLLSGQFERAIAFLHQHSQFHVDAVHFAIALEYYGLLRIPH
TSDVDLASIHFARLLHRYTRSFAQTDTEEALNYLYLICLNADLPSPLGPNQIKSCHDHIR
QLVMETRNYAQLLGDVKNDGTKIPGLIERDLKLIHLKDERSYLFEIVKSAATRADQEKRF
SEAILLYNLADEWDSVIAVLNAELGQSLTKPSIVEQEDIAQIAHSILQHYDRQAISRKNR
ETCHVLLRLKEAMTLNEQGHFEKALQTIQDVNLVPLHGDLVAIIRAAEEFKSLDETLVRN
FDTILLTTMQLIYKIHQAFKSSPAARQQAGMLRYRLTLDVFI
>Mlp
-------------------------------------------------QGSSSKANYLL
ASAGVNADELGRTIDAVDLRGTFEPLQPLQDTD--GYLKHEHEQSIIASIEEGRRQTVQD
FYQLLDKSLRLNWEQQKEILFEELGRHQPSS------RRSSIEGTTFGSQLPTTRNSLDM
HGKMMRYDQVVIKLNERRRQNIQFPIIHAFQQASVPNHNKNNQHTPLIDTWSLLKHIVQE
PNS----------------QAYLGDPQSSEAKNLRKQLAEGARVHLQQQFLDHINMQIAS
HPVEANLGGDPSISNKIRAYVELKFCKNGVWQDKRLELINQTPVWARIFYLLRIGQVTEA
VQFAKSQETQIRKTEPNFLSYFTSWSTSTDKRLTKTLRDRFIAEYNQRIREVSS-DDPFK
LAIYKIIGRVELQRRNVPIAISSMEDWIWLQLVLVRELDQNNPSSFDKYGLDDFAQVIAK
YGETHFDPNGNRPLMYFRVLLMSGQFEKV------RPNYQLDAVHFAIALAYYGLLRISP
ALEGHSPSINFARLIYRYTRLFSKSEPEIALQYLYLICLNSDVQPSLGQQQVNLCHTYIG
DLAVETASHEELLGDVRNDGTRVPGMIERDLSLIKLNDQRDYLETIVKQAAERAFRERRL
RDSIRLFNIAEEYDKVIGVLNLELGNSLSQPIHDSSEDILVVAKNIVEHYDRTNVSKKNR
ETCGLLLKLKTILNLHEKGRNEQALGILDSIELLPTGNDLVQIIRKSEQIKDLDESIIKN
LDLIVLCGMNILFKVFNELKESPSGRQAAGMLRYRLSLQAYL
>Msd
MTTLQSLLEQSQRLESNQNDRRLPTIQLGLDQIEAQSRRIAAKSLQHRHANANANAAFLL
AHGGVNADQLQSTVDHVNLTGTFEPLLPLNDTDVQGFLTHTHEQAIIASIEQGRRQTTAD
FYRSLDASIRHDWKRQKENLFDELGRHQPGYSSSTAPKRGLQDRASPLAPLPSSSASLQM
HSRMMRYDRVVRRLNEFRKQGFAFALVSAFGEASIGVTAGDLKATQTTETWRLLAHLMQE
RDVLNGEFQRKALQERQYAAAYLGAQDAVQAAQLRKMIAEGAKHHLEEQSVQHHLPFSRD
RPRRA--WEVPVRSPNLR--------RRHSFSSLIPQIANNTPVWARIYYLLRAGHPSEA
LAFATENEAQIQKLEKSFVAYLKAYLDSPDQRLPKLLRDRFLSEYNQRIRYLTDTSDPYK
HALYKLIGRVEINRRNVPGVTQTTEDWLWFQLSLVREAEAGTEAPHESYGLRDLAKVLVK
FGEAHFDPKGNRPMLYFQVLLLSGQFERAIAFLHQHSQFHVDAVHFAIALEYYGLLRIPH
TSDVDLASIHFARLLHRYTRSFAQTDTEEALNYLYLICLNADLPSPLGPNQIKSCHDHIR
QLVMETRNYAQLLGDVKNDGTKIPGLIERDLKLIHLKDERSYLFEIVKSAATRADQEKRF
SEAILLYNLADEWDSVIAVLNAELGQSLTKPSIVEQEDIAQIAHSILQHYDRQAISRKNR
ETCHVLLRLKEAMTLNEQGHFEKALQTIQDVNLVPLHGDLVAIIRAAEEFKSLDETLVRN
FDTILLTTMQLIYKIHQAFKSSPAARQQAGMLRYRLTLDVFI
>Pan
MQSLSELLQQSKKLTNHLGRSDLPQIQLGLDQIENQSRKLVSKSLRSGSQPADARAHYFL
ANGGIDAAQLADTINAANIASTFEPLQPIYDTDVESYLTHEHQQVVISAIEQGRRETLQD
FHRNLDRTMHRDWERQKRKIFEELGQHQPASRDADLDASTGFGASTSAHTLPSSSSTSQM
HGKMARYLMVVSRLNSSRLEGYNLALAHAFIDAISGL-GEESKNKELIESWKALASMVRE
QDVRNGEFGARLIKERQYAPAYVDSWNGTDGIHLRKELLQGSRAFLEKEFEEHMEQVIAA
NPVIAQRGGAPTVRSTVSAFLRVQHSSQNQWRSKELDASTNVPIWAGLYLLLRIGKTKEA
LECASENENRIRSTDPSFLAYLKAWVDSPERRLPRLLKDRFVAEYNSRFRTLPEVHDPYK
LGLYKLIGRIDVAKKFPTLLTSSIQNWLWLQLSMVRETYDAQDSVRDRFTLADLGHKVEK
FGEAYFDPKGNRPLFYFRLLLLCGQFEKAVGFLFSRSAHQVDAIHFGVVLAYYGLLRVPA
SSQVEVASIDFAKLVQRYVRTFSLSSRRDALQYLYLICLHGDVAEPVGSEQVRRCHDLIR
ALVLEATEFQELLGDVRTNGAKTAGLIERNLPLIKIKNEREFLSTIVQVAATQCDMAHRT
ESAILLYNLAGQHDTVVAVLNKELGARLMEPSSSEASNVVTLATAILSTYEAQYYAGKNR
DTCRRLLELKKAVGLQSEGRYLEALQTIEALRILPLRKDVVAITRKAEEFKEVDENIARN
FSEIVLMTMTMLYKLHQELKESIRSGTSAGMLRFRMSLDVFI
>Pst
MDSLKQLLDQSRQLHAGILNGTLPTVQLGLDQIEAQSRRLVSKIRKNDTQGTSSKAHYLL
AGAGVNAEELGKTIDGVDLRGTFEPLQPLQDTDVEGYLKHEHEQSIIASIEEGRRQTVQD
FYQILDRSMRRNWEEQKELLFEELARHQPQSSLNNLSRRSSSDSMNFSIQAVGPRTQNDM
HGKMMKYDQAVSKLNERRLQNAYFPIVHAFKDASLSVTGKSSQNAPLTDTWNLLAQLVQE
KNTVGGIRLTTISAERKYAKHYLGDPQSLEAKNVKKQLADGAKAHLEQQFITHISMQIAA
HPQEAGLGGDPSTANKVRAYVDLKFCKNGAWTDKRLEIINNTPVWARIFYLLRIGQVAEA
LKFTKGYEQHIRKTEPNFLSYFSSWASSPDRRLSKTLRDRFLAEYNQRTREVSGAEDPFK
HAVYKIIGRIEIQRKNVPVAIASMEDWVWLQLALVKETDPI-SSAHDRYGLDEFAQVISK
YGESHFDPNGNRPLMYFRVLLMSGQFEKACLFLQQKPHYQVDTVHFAIALSYYGLLRISP
SSEGPLPSVNFARLIYRYTRLFAKSAPEVAVQYLYLICLNADAPPALGQNQVTLCHTYIG
DLAVETASREEILGDVRNDGTRIPGMIERDLSLIKLSNQRDYLETIVKQAAERAFRERRL
RDAIRLFNIAEEYDRVIAVINIELGSSLFQPGSPVSEDIVAVANNVLAHYDRTSITRKNR
DTCALLLRLKTVLDLHEQGKNEQALTMLDSIDLLPTGNDLVQIIRKSEQVKDLDDTIVKN
LDVIVLSGMNILFQVFSSFKDSPASRQAAGMLRYRLSLQAYL
>Rgr
MDSLAALLERSRQLQTSTAAVDLPTIQLGLDQIEAQSRRIAGRSLKEAG--HTGNAAYLL
ASGGVNADQLSSNINTVNLAGTFEPLVPLSDTDVEGYVRHTHEQAIISAIEEGRRATTAD
FYRNLDTKMRREWERQKEKMFDELGRHQAQANEAS--RRQGFERSAPAPPLPSASGSLQM
HSKMLRYDRVIRRLNEFRKEGFAFGLVSALGEASVGSSSGDSRATQTTETWRLLSHLVQE
RDVLNGEFQRTALQERQYAQAYLADQEQQGVVELRRMIGDGAKGYLEEQFLAYVEKTLAS
RPAEASLGGVPSIQNKIRAFLNVKYQKNGKWANSVLEIANNTPVWARIYYLLRSGHAKEA
LAFATENEQAIQKLEKSFVPYFKAWLDAPDRRLPKLLRDRFLAEYNQRIRYLTDTSDPYK
HALYKLVGRVEISRRNVPGVTQTTEDWLWFQLSLVRETEGQGEAPHEKYGLRDLAAVLRK
FGEAHFVPKGSRPLLYFQVLLLSGQFERVPTPSTSPSRSRTTACCVCVR----RLFRIPR
RSVVDTPSLSFARLLHRYTRLFAQSDAVEALQYLYLVCLNADLPAPRGDEQVALAHEYVR
QLVMDTRHYSELLGDVRNDGTKVGGR---------------YVFVILR------------
------------------------------------------------------------
------------------------------------------------------------
------------------------------------------
>Sro
MASLASLLEQSQRLDQSHTSTRLPSLALDLSTIESQSRRIASRS-----THPTSDSTYLL
SRAGLNPSQLNQTLNSLNPTTTFEPLLPLSETDLEGFVKHSHEQVIISAIEEGRRSTQKQ
FYDRLELGNRRNWEKQKESLWEELGRHGINNENQVVQSNSG----------PSTSRSLQM
HSKMMRYDLTISRLNKFRIESYSFALISSLLEASISPSTSSSGADQVTETWRLLASLVGE
KDVLNGEFQRKALGEREFGTAYLAEGETGDKKELRRMLTRGGKEYLEGQFMQYIEKTLAS
KLSSANLGGVPSIQNKIRAFLEVKYKKTSSSSS----SKGDAPEWVSFGFRSNLSSLTTR
VGLILLLTLHLVGTSPSLLFLTNSF----------LLEYRFLSEYNQRLRYTSPSSDPYK
FALYKLLGRVDLSKRNVPGVTQTTEDWIWFQLSLLREEEEDEVAGHEKYGLKELGKVLRR
FGEGHFSPGGKRPLLYFQVLLLSGQFELVL--LHS-------------------------
-------------------------------------CTNNNNT--KGKKEVEVAHELVR
ELVMDTRQYSSLLGDVRNDGTKIVSL---SLSLF--------------------------
---------------------------------------------------RSA------
------------------------------------------------------------
------------------------------------------
>Uvf
MDSLKQLLDQSRQLQAGILTGALPTVQLGLDQIEAQSRKLVSKIRKNDTQGTSSQAHYLL
AGAGVNAEELGKTIEGVDLRGTFEPLQPLQDTDVEGYLKHEHEQSIIASIEEGRRQTVQD
FYQILDRSIRQNWEDQKELLFEELARHQPPSSQNNLTRRSSSDSTHFSIQSTIPRTLIDN
HAKMMKYDQAVTKLNERRLENAYFPIVHAFRKASTSIADNNSRNSPLTETWNLLAQIVQE
HDSHVGIRLTTMSAERKYARHYLGDPQSIEAKNVRQQIADGAKVHLEQQFLSHIEAQVAA
HPVEANLGGDPSIANKVRAYVDLKFSKNGTWTEKRLELINNTPVWARIFYLMRIGQIKEA
LKFTKANEQQIRKTEPNFLSYFSSWVSSPDNKLTKNLRDRFLAEYNQRIREVAGIENPFK
HAVYKIIGRVEIQRKNVPVAIANMEDWVWLQLVLVREPDHLSSSTHDRYGLDDFAQVISK
YGESHFDPNGNRPLMYFRVLLMTGQFEKAISFLQQKSNYQVDAVHFAVALAYYGFLRVSP
STEGPLSSVNFARLIYRYTRLFSKSAPEVAVQYLYLICLNADAPPPLGQNQVSLCHAYIG
DLAVENASREEILGDVRNDGTRIPGMIERDLKLIKLSHQREYLETIVKQAAERAFRERRL
REAIRLFNIAEEYDRVIAVINIELGSSLSQPSSPTSEDIVAVANNVLAHYDRTTITRKNR
QTCSLLLRLKTVLDLHHQGKNEQALNMLDSIELLPAGNDLVQIIRKSEQVKDLDDTIVKN
LDVIVLSGMNILYHVFSSLKDSPAGRQAAGMLRYRLSLQAYL
