# Supplementary material for: Convergence Analysis of Rust Fungi and Anther Smuts Reveals Their Common Molecular Adaptation to a Phytoparasitic Lifestyle
Source: Front Genet. 2022 Apr 8;13:863617. doi: 10.3389/fgene.2022.863617 (PMC9023891; doi:10.3389/fgene.2022.863617)
Supplement: Supplementary file 4 [file DataSheet1.ZIP › Supplementary file 1/conv_cal/OG0002956.fasta]

>Ain
TLKEVIPYNHDSSTFIFEIPQDQNSGMTVASAVVVKGVGEQAPKDKEGKDVVRPYTPVTS
PDTKGHIDFLIKKYPNGAMTEYIHAMKPGDKLEIKGPFDKHQYKANEFEEVAMIAGGSGI
TPMWQLLQAIKGNPQDKTKATLIYTNKTEADILLREKFDELAKSDDRFTIVYGLDKKPKN
FDAFEGYVTPEILSKYLPAPAKADKVKIFVCGPPPQVEAISGGKGPKSQGDLKGLLADQG
YQPSQVYKM
>Aps
KLKEVIPYNHNSSTFVFELPKGASSGLVVTSALMTKSAFSEACSDDKGKPVIRPYTPVTP
PNQQDTLHLLVKKYPDGKMTNHIHGSLVLSLETRYGPTS--------------LMNSNGI
TPHWQLIQEIASNPNDKTKVVLLFANQKEEDILLRKEFERLQQKPEQFSIHFALDQPPKK
WSDLKGYLTIDTLKAKLPSPKLGADVKIFVCGPPGQVAAVSGPKKGREQGDLGGMLKEIG
FKQDQVYKV
>Cqf
KLQKVIPYNHNTSTFVFELPKSSPSGLTVASALVTKSVARDSCTDDKGKPVIRPYTPVTP
PEQQDTLHLLVKKYPNGLMTNHIHSLKPGDQLAMKGPIPKWPYKANEFKTIGMVAGGSGI
TPHWQIIQEIASNPDDHTKVIMFFSNQKEEDILLREELERLQKKPDQFSFNFVLDSPPKK
WPDLKGYLTASLLKSKLPSPKLGADVKIFVCGPPGQVSAVSGPKKGKEQGELGGILKELG
YTEDQVYKF
>Cla
KLSEVKPYNHNTSIFTFELPEGTDAGLTVASCVVVKDATD-SLKDDKDKPVIRPYTPTTG
PKQKGIIEFVVKKYESGKMSKHFHELKVGDELSIKGPIKKSEYKANEFDRIGLVMGGSGL
TPGWQILQAIDDNPDDKTKAVLIFSNVTEADILLRKELEDLERKPDQIKLVFPLDKPPKG
WKHPTGYITAELLGQHLPPAGFGDKTKIYVCGPPPQIKAIAGPKDGMKQGELKGLLADLG
CKALPSHSR
>Cmi
KLKEVQPYNHNTSKFIFELPEGQDSGLTVASALLVKPVVEGQGLDANGKPAIRPYTPIST
PDEKGHMDFLIKKYPGGHLTQYIHSMKPGEELAFKGPLPKHPWKANEFESIGMVAGGTGI
TPMWQVIQAIAANPADKTKVTLVFANISEKDVLIKNELESLANKPEQFKIVHVLEKPERS
WKGLKGFVDHDALAKNLPLPGLADKTKIFVCGPPPMVEVVCGNKPSPDQGPLKGYLADLG
YQPSQIYKV
>Eyn
KLKEVKPYNHNSSVFSFELPEGVESGLVVASALLMKPTIEGQGLDSKGKPAIRPYTPITT
PNTKGHMDFLIKKYDGGAFTTHLFDLKPGQEIAFKGPLPKHQWKANEFEEVAFIMGGTGI
TPGYQVLQAIEANPADKTKATLIFANVTEKDILLKEEFERMSANPNQFKVVHVIERPERG
YAGEKGFVNHEILAKHLPMPGRAEKIKLFVCGPPPMVEAVCGNKASPDQASL-------A
MDPRNRWLM
>Gan
-----IPYNHNSSTFVFALPEGTQSGLSVASCLVVKSATEGQALAKNGKPAIRPYTPVTA
PNVEGKI------YVGGAMTEHIFGLKVGEELSFKGPNLKFPYKANEFESIALIAGGSGI
TPMWQIMQEIDANPSDKTKATLVFGNVTEADILLRKEFEDLARKPDQFKVHFVLDKPPPE
WSGPSGFINQAILAKALPAPAFGDKIKIFVCGPPPQVESISGGKKSFDQGPLKGVLADLG
YTESQVRRF
>Hvs
TLKQILPYNHNSSTFVFQLPEGAHSRLDVASALVTK-------YKENDKDIIRPYTPVTP
PEQEDELHLLVKQYPEGKMSKHIHSLKVGDELAIKGPIAKWPYKPNEFDVIGMIAGGTGI
TPHWQILQ-------------------------------------------YSLDKPPSS
WKGIKGYLNADVLKKKLPSPSLGSHTKIFVCGPPGQVNSLMGPRKGKEKVPLGGILKELG
YQDDQVYKV
>Lcr
KLEKITPYNHNTSSFTFALPEGTSSGLTVASALVVKSATEGEALDKKGKPAIKPYTPVTA
PDVEGKLELLIKHYPGGVMTDHIFKLKEGDELQIKGPIPKFEYKANQFETIGLIGGGSGI
TPLWQVAQAIAANPADKTKVVLVFGNVTEADILLRKEWESLAKKPEQFKNFFVLDKAPDG
WKGPTGYIDQKVLAQALPAPAHGEKIKLFICGPPPQVNSISGPKKSFDQGELKGVLADLG
YTAEQV-RF
>Mgl
KLKEVRPYNHDSSFYVFELPDNKRSGIFTASALVIRGAGE-EPKDKDGKPVIRPYTPVNP
PTDKGELVLLIKHYPQGQMTQYLKSLKAGDEMHFKGPIPKHPYKANQFEEIGMVAGGSGI
TPMWQLIQEISSNPADKTKVTLLYGNKTEADILLREKFDEIS-KDDRFKIVYFLDEASKN
MKAEKGFITKEHIQKYLPGADKGEKAKIFVCGPPPMLKAVAGPKKGFQQGELSGALADLG
FKSEQVFKF
>Min
KLVKVTPYNHNTSKFTFELPEGTSSGLTVASALVVKAAKEGEGLAKNGKPAVRPYTPISE
PSTQGKLDLLIKHYKGGAMTEHIFGLKEGDDLLFKGPIPKFHYKANQFESITLIAGGSGL
TPMWQILQQIANDPNDKTKATLIYSNVTEADILLRKELEAFAKRPGQINVKFVLDQPPAG
WTGAKGYVDQKLLAQTLPGPAFGDRIKIFICGPPGQVAALAGPKDKMEQGPLKGLLADLG
YTESQTYKF
>Mld
KLVKVTPYNHNTSKFTFELPEGTSSGLTVASALVVKAAKEGEGLAKNGKPAVRPYTPITE
PSTQGKLDLLVKHYKDGAMTEHIFGLKEGDNLLFKGPIPKFPYKANQFESITLIAGGSGL
TPMWQILQQIANDPNDKTKATLIYSNVTEADILLRKELEAFAKRPGQIDVKFVLDQPPAE
WSGAKGFVDQKLLAQTLPGPAFGDKIKIFICGPPGQVAALAGPKDKMEQGPLKGLLADLG
YTESQTYKF
>Mlp
KLQKVIPYNHNTSTFVFELPKNVPSGLTIASALITKSVAKDACTDDKGKLVIRPYTPTTP
PDQHDTLHLLVKKYTEGKMTNHIHNLKPGDSLSMKGPIPKWAYKANEFKTIGMIAGGSGI
TPHWQIIQEIASNPEDQTKVILFFSNQKEEDILLREEFEKLQEKPHQFSINFVLDNPPKG
WSDLKGYLTASLLKSKLPSPKLGSDTKIFVCGPPGQVSAISGPKKGKDQGELGGILKELG
YTQDQVYKF
>Msd
KLVKVTPYNHNTSKFTFELPEGTSSGLTVASALVVKAAKEGEGLAKNGKPAVRPYTPITE
PSTQGKLDLLVKHYKGGAMTEHIFGLKEGDNLLFKGPIPKFPYKANQFESITLIAGGSGL
TPMWQILQQIANDPNDKTKATLIYSNVTEADILLRKELEAFAKRPGQIDVKFVLDQPPAE
WSGAKGFVDQKLLAQTLPGPAFGDKIKIFICGPPGQVAALAGPKDKMEQGPLKGLLADLG
YTESQTYKF
>Pan
TLKEIKPYNHDSATLVFELPDGKKPGMNVASAVVVKAVGEG-LKDDKGKDVIRPYTPITS
PETEGHMDFLVKKYPGGLMTTHMHSMKPGDKLGIKGPIAKFPYKANEFESIGLIAGGSGI
TPMWQVMQAIASNPEDKTQVTLIYTNKSEKDILLREQFDQLAKTDKRFTVVYGLDKLPKG
FNGFEGYVTPELITKHLPKPEQAGKAKIFVCGPPPQVEAISGGKGPKSQGELKGLLAQMG
YTPEQVYKF
>Pst
KLKQVIPYNHNTSTFVFELPEGTDSGLHVASCLITKSVARDACNDDKGKPVIRPYTPITP
PKQKDTLHLMVKNYVEGKMTNHFFSLKPGDKLSMKGPFPKWLYKPNEFKTIGMIAGGSGI
TPHWQIIQEIAANPQDKTKVVLLFANQKEEDILLREEFERLAEKPSQFSINFALDEPPKN
WKELRGYLTKETLKSKLPSPSLGAEVKIFVCGPPGQVAAIAGPKDDMEQGELKGILKDIG
FSQDQVYKF
>Rgr
-------------RFVFDLPEGTSSGLTVASALVCKASKEGECVNDKGKPVIRPYTPVTA
PDVEGKLELLIKHYKGGAFTEHIFGLKAGDSVAMKGASP--CSRANEFESVGFIVGGSGV
TPAWQILQAIDANPQDKTKATLIFANVTEEDILLRKEFEDLARKPEQFQVHFVLDKPPSG
WKGPTGYVNSEVVKEAFKTPE--SNVKIFVCAPLVPFPRLGRPQSMKDQGELTGTLAELQ
YKKEQVRSP
>Sro
-------------RFVFDLPEGTDSGLNVASALVVKAAKEGEALGKNGKPVVRPYTPTTA
PNVEGKLELLIKHYPGGAMTDHIFNLKTGEELQFKGPIPKFDYKPNQFESIALIAGGSGI
TPMWQVLQSIDANSSDKTKVTLIFSNQTEEDILLRKEFEDVQRKPEQFNIVFALDKPPKG
WKGETGYVNAEVVKKALSTSDKGDKVKVFVCGPPGQVKAISGPKKSFEQGPVEGVLKELG
YNEEQVSLN
>Uvf
KLQRVIPYNHNSSTFVFELPKGTDSGLHVASALVTKSVASEACLDDKGKPVIRPYTPVTP
PDQKDTLHLLVKNYPNGKMTNHIFSLKPGDQLAMKGPIPKWPYKPNEFK-----------
------VCDFLNQMTYKTKVTLLFANQKEEDILLRERLE--TQKPEQFSIHFALDQPPKN
WSELTGFLTKDVLKSKLPSPNLGSGVKIFVCGPPGQVKAVSGPKKGKEQGEFGGILKEIG
FSQDQVYKV
