# Supplementary material for: Convergence Analysis of Rust Fungi and Anther Smuts Reveals Their Common Molecular Adaptation to a Phytoparasitic Lifestyle
Source: Front Genet. 2022 Apr 8;13:863617. doi: 10.3389/fgene.2022.863617 (PMC9023891; doi:10.3389/fgene.2022.863617)
Supplement: Supplementary file 4 [file DataSheet1.ZIP › Supplementary file 1/conv_cal/OG0002957.fasta]

>Ain
MGAIDRRALHFPAASDPSQRIFVFFAEEKSVGVKTMGVFLQQLEAQNIGRGIIIYQEKMT
SSAHKVIDAMRSQFELEDFYEGALLVNITHHHLVPKHEVLSDEDKKALLLRYRLKENQLP
RIQISDPVARYYGMKRGQVCKITRPSETSGRYCS
>Aps
MFFSSRSGLNFAALPDSNERIYVFYADEKSVGIKTMRKFIGVLDDRKIESGILIYPQAMT
PSANKVMVSMAQQFSLEAFQDSELLVNITHHIMVPRHEVMKPDEKKALLARYRLKDTQLP
RIQLNDPVARYYGLKRGQVVRIIRPSETAGRYVS
>Cqf
MGMVDRSVLNFAAKPDTDERIYVFYTDEKSVGIKTMRKFIGVLDERKIESGILIYASAMT
PSANKVIVSMAQQFTLEAFQEAELLVNITHHIMVPQHEVMSPAEKAALLARYRLNDTQLP
RIQLNDPVARYYGLKRGQVVRIIRPSETAGRYVS
>Cla
RGMIERTKLNFVATGEEASTIYVYFAEEPSVSIKTVRRWGSFPSWTKRCAGTCILSSDPC
STVAQLITGVASDYSIEDFQDSDLLVNITQHSLVPQHEIMNKTDKQALLDKYRLKETQLP
RILINDPVAKYYGLKRGQVVKITRPSETAGRVSS
>Cmi
MGILDRATLNFQAQNEAGEKIYVYYSDNTGVGIAPIRRILTVLDEQKISRGLFIYDGKLT
SAAAKALSSVKAEMDVEAFQEAELLVNITKHELVPEHAVLMPDEKKALLAKYRLKDTQLP
RIQLADPVARYYGLKRGQVVKITRPSETAGRYVS
>Eyn
MGTLDKTTLNFQAQDEAGEKIYVYYSDEAGVGIKPIRRILEVLDQQSIKKGLFIYDGKLT
PAAQKAIQNVRSELDVEAFNEAELLVNITHHELVPQHSVLSPEEKKALLAKYRLKDTQLP
RIQLADPVARYYGLRRGQVVKIIRPSEVSALY--
>Gan
MVFCSKSQISFKAARPEGDEIYIFYSDEASVGIKTMRKFITILEEQKIPRGIIIFKTNMT
PSANKVIQAMAAQYQIEAFQESELLVNITHHVLVPKHDVLSLEDKKQLLQKYRLKDTQLP
RIQISDPVSRYYGLKRGQVVMITRPSETAGR---
>Hvs
-------------------------------------RLISILDERKIENGILIYSGTIT
PSANKVIASMAADYTMEAFQESELLVNITHHVLVPKHEVMKPEEKKVLLQRYRLKDTQLP
RIQLTDPIARYYGLKRGQVVRIIRPSETAGRYVS
>Lcr
ATSIDKNHIAFKAQAERGEEIYVFYADEASVGIKTMRKFITILEDQKIGRGIIIYKTNMT
PSANKVISAMASQFQIEAFQESELLVNITQHILVPQHEVLTMEEKRELLTKYRLKDTQLP
RIQLQDPVSRYYGLKRGQVVKITRPSETSGRYVS
>Mgl
MGIVDRNRMNFFTKDKPEERLFVFYSTERNVGVKTMRQFINILEEKNITRGIIIWSDKMT
SAAKKVIEAMRLQLVLEDFEEAFLLVNITHHQLVPKHEVLTPDEKKELLHR---------
----------------------------------
>Min
SNPIDKSKLNFTAASDSSIKIYVFYADEPSVGIKTMRKFINILEEQAIGKGIIIYKTNMT
PSANKVISAMQAQFMIEAFQESELLVNITHHTLVPKHEVLSTDEKKELLLKYRLKDTQLP
RIQLSDPVSRYYGLRRGQVVKITRPSETAGRYVS
>Mld
SAAVDKAKLNFTAASDPSIKIYVFYADEPSVGIKTMRKFIGILEEQAIGKGIIIYKTNMT
PSANKVISAMVSQFTIEAFQESELLVNITHHTLVPKHEVLSTEEKKELLLKYRLKDTQLP
RIQLSDPVSRYYGLRRGQVVKITRPSETAGRYVS
>Mlp
------------------------------------------------------------
--------------------------------MVPKHEVMKPAEKAALLARYRLHDTQLP
RIQLNDPIARYYGLKRGQVVRIIRPSETAGRYVS
>Msd
SAAVDKAKLNFTAASDPSIKIYVFYADEPSVGIKTMRKFIGILEEQAIGKGIIIYKTNMT
PSANKVISAMVSQFTIEAFQESELLVNITHHTLVPKHEVLSTEEKKELLLKYRLKDTQLP
RIQLSDPVSRYYGLRRGQVVKITRPSETAGRYVS
>Pan
MGSVDRTKLNFFTSAHENQRLFVFYSMERNVGVKTMRQFISIMEERDIQRGIIIWPDKMT
SAARKVIDAMRGTFHLEDFEEAYLLVNITHHHLVPRHEPLYPDEKKELLQRYRLKETQLP
RIQQADPVAKYFGLQRGQVVKITRPSETSGRYCS
>Pst
MPASDRTKINFAANPDTTQSIYIYYADEKSVGIKTMRKFISILDDRKIECGILIYSQAMT
PSANKVIASMAQQFTLEAFQEAELLVNITRHIMVPRHEVMKPEEKKALLTRYRLKDTQLP
RIQLSDPVARYYGLKRGQVVRITRPSETAGRYVS
>Rgr
ANAIDKAKINFSAPDAAGESIYVFYSEEASVGIKTMRKFIDILEAQKFARGILIYKTSMT
PSANKVISAMAGQFQIEAFQESELLVNITQHVLVPKHEVLTAEQKKQLLQRYRLKDTQLP
RIQLHDPVARYYGLRRGQVVKITRESETAGRYVR
>Sro
-----KAKINFAAKEEAGQEIYVFYSEEASVGIKTMRKC--SLKFWKLKR--LVERTKYT
LSLS-VITAMSAQFTIEAFQESELLVNITHHILVPKHEVMTPDEKKQLLLRYRLKDTQLP
RIQLQDPVARYYGLKRGQVVKITRSSETAGRYVS
>Uvf
MPLSDRNKLRFAANPETNQGIFIYYADEKSVGINTMRKFIGILDEKKMEAGILIYAQAMT
PSANKVIASMAQQFSLEAFQEAELLVNITHHIMVPQHQVMKPEEKKALLARYRLKDTQLP
RIQLSDPIARYYGLRRGQVVRIIRPSETAGRYVS
