# Supplementary material for: Convergence Analysis of Rust Fungi and Anther Smuts Reveals Their Common Molecular Adaptation to a Phytoparasitic Lifestyle
Source: Front Genet. 2022 Apr 8;13:863617. doi: 10.3389/fgene.2022.863617 (PMC9023891; doi:10.3389/fgene.2022.863617)
Supplement: Supplementary file 4 [file DataSheet1.ZIP › Supplementary file 1/conv_cal/OG0002958.fasta]

>Ain
MAAAQLQLVSPWAPLEKRRMLSIPDAVIEASSAETFAAQGLEIDRAWIVIDSRLYLWNYL
DGSAFESYEHPERVIQSVGLVRPKPGVFVDQIQYVLVVCTSTSITLLGLAFASSSSPAKR
ELKLFVTDMNLATEGVQMSDVCGTQGGRVFCKGSDGCLYEILYQANEGWFSHRCSLRNVT
SPKLSNLVPNFIQGKQKESLDHVTVDSARNAVYTLHKKTEIEVHHLPSQDSSAPNRIARA
KDICRHANMICPNTLLQPSDFAITSMTPVAAAESKNIHLVAVTSKGVRLYFTTQRGWRGL
DYAAPTCLELIYVRPPP-PAGQTQMAVQQQMQQQSSSDFAPYQPLVDVHQSYYADGLFLA
AGQYTGSVDCLLCTTRAIPSGHQIVGMGNVDLADTATDILVQGLTWAIAEVPRKATLHPL
ARQMIRRPRVMLVLTSSGLFVLTEQRPIDTLKALLEVGTIYDQTVHEFFKKYGQGQSCAM
SLAIASRNSLLS-PDNPKVSADVVSHAWRIFFDFGGHPRY---SQPASDGKVTLSGRHDG
LAIYLSQLLRPFWREKITKKQERQTPNVAASSLVGPQRELRSLQKFLDQNAQLFGSGPAR
TAGEGDQVAFKAEQDSLDALRSLLSRTLEAVSFVLLLIDYRMPSLVHRCQPQVQASLLEL
TYADLVTSKQGRDTARVLVEAVIDAQISAQVSIDAVADVLQERCGSFNADDVRLYKALEC
IRRAKESPDGRTRSESLRESVRLLNRATANLPINKLESICKDYRELRYVSGAIELPLRCA
TSWDRDHLAPSFRADGMPENDGRKKVYDLSMRCYNLVLETLESFDAQERELEDQRQNAYN
QAQASTDALFHVAMYDWLLSRSKTEELLRMRTPYLEDYLRSEPITLERCILLCMWYVSVG
QNFSAAQLYAGLAQSTELDITLDDRVEYLSKASSNAKSAFVN---DLVQFTTDIDEKLEV
AQVQVEVFRAVQSIEEEHKVALLQELDGQLLDISALYKDFAEPFSMHEIKLLIFHVSDHR
DVDLIRQAWDALLTEAHGDGGKQFERVASVVVELGRRFYPSPVAFPVDVLCDMLERYALA
ENQDIPQGWALTTMLLAGVPAEVVFDVVVDVLETRREPFQTTQGYLFLAADAAKLVDSWT
REVLGLASSALGFPARRIDDVLGALIGHLTSESILALLKSTQELIRRSF
>Aps
MLHSSISPNLYWSPLLKRRSIHLPDVLFDQYVKEHRCLMGIEIHRAWFTVDNRLFLWDYD
DGNEFASFDQLQEIISSIAIAKPKPGLFVNDIQHLLIITTPLNVTIVGLALKPTSNNSNI
ELSLYLTGLSVPTDGIIFTSIPHNSTGRIFLIGSGNELFEFDYHSDEGWFKKRCSLINHS
RGGLTSLLPSWLNPVTRGNILLMTIDQDRNLIYILIKTGSIIMLSLGKSAKEVPIEVASV
TNIVREALAMFPSPLLDPRTFEITGMHIINKQEGGKVGLVAITSQGVRLYFSHARRGYNY
GYSTPNSLWLYHVRLPPRPTSNQNLNHQNE-LDDGSNDEIVQIPSNNLSCSHYPGGFWLA
THSLDSEHNILLAIAPEVTQHTQQQQLSQPTISEIACPIMIEGHAWAITNTTCQNKYN-N
LVGIGSSNQEWLVLSNMGITVLSSQRPVDTLAALLDSMPGKEQDLAIFWDRFGRDQTCAM
SISIAVGDSSLIRAAIGHTGPDAIAQAKKILLESSGRPEFDPQMGFDEGKKIIFSGKHEG
IALYMAWLLRPIWKEKVIILSNISNLNLTEKILTNVQKELDSLRNFMDNEMILLTSLPDR
TVGRTDPNLYHLEQASIVGLRLLLTQAIEALSFINLLMDYQLSDLI--CPQEVCETLLSL
TYREFITEKRGRDCARELVKTLINQQINQSFSVDAISETLQQRCGSFTSDDVLLYKAIEA
LNKAKESQGIHEKRNLALEALGLFQKCAKHMSIEVLKDACTQFIEIAFLDGVVELSLTCA
KVWDSGKQALSYWKESQPTGDSRKALYDLLDQCYDCIRNALVNVNQNGEEASAVLDHAIE
LALANDDELFHYRYYDWLLDQNKTMPLLETQTPYLETYLKAPPITLSKADLLWQYYTRNS
AFFEAARILANLADDDRLNLNLPRRIEYLSLAVSNAKSHLKRDDGEAFAFLTDIEEKLEV
AQVQVEILQNVVEGLNEKKETVITNLQSSLFTISQLYRDVVEPLGLLESTLLIFHVSDHQ
DFNFTQSVWLAIIERAHEGGMRGVEAVASKITELGRKFYPSDISFNMPMIVGILEKYAYD
HPLPDRKQWVGRILREAGVPWQVIWEAVDELFTSRSPPWHMDNSISYLALELAGILEQWV
GEVNELSDGVTGFPAARLEDVIDRYVDALNSNKIIRMLHILKIKIREVF
>Cqf
MRHSSLAPNLNWSPLLKRRTIHLPDVLFDQY------------------IDNRLFLWDYV
DGNDFASFEQLEEIISSITLAKPKPGLFVADIQHVLVIATPLIVTIVGLSLKPTTTST-P
ELSLYLTGLSISTDGILFTSISHSSTGRIFLLGSGNELYEFEYRSEEGWFKKRCTLINHS
RGSISNLLPTWLSSITFGNINMIEIDQDRNLIYLLNKNGSLKMLSLGREGKDTPKELSNV
GNVVREALGMCPSPLLDPRTFEINSLNVISKLEGGKVALVLTTTLGVRLYFSHARRGYGY
GYWNPTSLWLCHVRLPPRPSSNPSANYEGQ-ENGIDDRELPTIPTTKIETTHYPGGYFLA
AHSTESDRTLILSTAPD-------------QISEISSTIPIDGHAWAITHL-----NNIY
TDHDQNDLKEWLVLSNMGITVLSNQRPVDTLASLLDNMPGREQDLNLFWEKFGRDETCAM
CIWISVTD--LISPSLGHQGTNAAPHAKKLLFESSGRPKLVPSSVIEEGRKIVFSGKLEG
LALYLSWIVKPIWRQKVTIQSNLLISNVPEQVLMKVQKDLTGLRTFVDNEAVLLTSLPDR
N-GRTDPSLINLEQNSFDSIRALLTQAIEAISFILLLTDYKFTEIIQSCGEEVRNRLLNL
NYREFIIGKVGRDCARELVKTLINLQIGKDFSVDAISETLQQRCGSFTSDDVLLYKAIEA
LNRAKESDQEYERREYATEALCLFKKGAKHISLELLQHASTQFISINALDAVIELSLTCA
KVWNNSNQALSYWLDGKPEDDPRKSIYTLIDNCYCVIEKALDEFSPTGEDALAIREHAIQ
LALSTDDELFHYHYYDHLLSQNQTIQLLDAGTEFVESYLKVQPTTLVKADLLWQHYARQS
AFFEAARILANLATDESLPLSLPRRIEYLSLAVSNAKSSLTSENGGAFAFLTDLEEKLDV
AQVQVEVLQNVL----ADNEAVTESLQRRLLTISELYAEVVQPLGLLDATLLIFHVSDHR
DESLTETVWRAIIERAHLGSVRGPEAVASKVAELGRKFYPSDIAFNLPMVVSVVERYAFE
NQSPGQSRWVGPMLREAGVPAQAIWESMDELFTTKVPPWHVNQTLAFLAYELEGVVNIWL
EEVTSAHHPVYDFPAARLVDVLERYAVMLGTAAAARRLGEMKIRIRETF
>Cla
VKSSSVAQSPDWQPFVHRRSIPLPDLLWEQFLLNSRCLMGVEIERAWFTVDHRLILWDYL
EGSAFMTYEQLDDVIMAVGIAPPKPGYFVEDIKHVLVLATPMKVHLVGVAPLPSSSGPSQ
GIGFYLTDLEAGTNGISMDCVTATSKGRIFMAGSDNNLYELDYQLTTGWFASTCTLKNHS
GSSATSVAP-----CKSKNIVQITVDSSRNYLYTMLENGQLDLYHLGSDGLQPPTRAATL
VDPCQQATIILPNPMLDRHNFSLVNIFALTAQESRRFGLVGITSTGVRLYFVFRQENAYY
SSSGGLCLKIGHVRVPPTPAAPMPAAYYAPPPQ-----QQLQMPTNHVHMSRSAGGFFIA
AHHMGDEGDSLALTAMDVGKLCQAYANQPIPFFETAGAIQIEGNARAVVEVGSSPSYNEL
ITQATAAPRCFLVVTTRSLNIIVRNRPMDVLASLLEKATEKHQEVVNFFEMYGRDQACAM
CLAIISGGPTAQS-FTAKEAPDAVRFAKAAFYDLAGKPFDFVAAAMSSDGKTVFSGRHEG
LALYMSRLLRPVWKSKIT-----------------FKKDLD-----------LFVNSADQ
WSGAADLEAIQTEHTSLSNLQTLLKQCIEAFAFIVLLIDHQLPNVLATCPPDMQNALLGL
TYQDLLTSPQGRDVARKIVSAIINLQISRGQSIDAVSDTLQQQCGSFSPDDVYLHKAADN
MRKAKDSPS--ERFSSLRESLKLYSQAAKQLTPERLKEIAAEYRDLKFSGGAVDLAIHCA
SAWDSNNQGLAWWSDGCPDNDTRKAAYDTREECYNCAIETLAACDHVAEEAEGQRDAAFS
RALASHDAPFHYKLYDWFMAQGKTDDLLSVQSPFLEQYLTREKPALERYDLLWQYYVRGS
QFSKATKVLSTLAATTDFDIDLPQRLEYLSLAASQARSQFPSSRPETQEQLSDAEDKLEV
AQVQIAIQRAIVTIEEDHKEAATERLNAQLYTITELYSEFAEPLDLLESILLIFHVSDHR
DSNRVLDIWEQLFNRSNRGTFPGKGAICSV--------------------------YRYC
QKVQLGEGWRFR--RTLSLPSE----------STRVPPFHTNAAAAFLANEGIQLLSSWF
KDSMTHRISEIAFPAAEAISAGDRYSALLPA-QHRSKWSELSGDIRRAF
>Cmi
MASASIPHNSAWQPFTKTRTVNLPDALFEEYLLQCRCYMGLEIERAWITVDHRLFLWDYE
DGSSFTSFEELQEIIVSVALVRPKQGIFIESITHLLVLSTPLAVHLIGLSYIPASASKTA
SFQLYMLDLTIPTEGRSLVSIVGTSSGRIFGCSAAGDLYEIIYNAKEGLFSKKCYLQNIS
NGGVDWVLPSFMRSSADSHVVQVVVDKERELLYTRLRNNTVELWNIQRGK--GPEKVGSV
RDVKRLAGMLCPGPLINSTPFDIVAMEIIPSKEGKGIGLLCVTNTGVRLYFTHQRGLRGY
GPNPPQVLELVHVRLPPQTNSNQPGAYNQNTNN----ISIASIPAN-------GGGYFLS
ANTISDDSDILQLYAGDIGRLANLLSGSRLSLIEVAGSIPIEGRTWAIAESTKANIYEMQ
STSLQGGKREFLFLTNMGMHVVARQRPVDCLMALLDTAPGKDAELAAFAEAYGRDQTCAM
LLAFLSSSNAVFGPAGTSSTTEAINTARRALTELGGRPVIVQVAPTAQDGKIFLSGRHEA
LSIYLSRMIAPLLASKIVVPAARVDSAIPDSTLMKIQRDLNGLRTFLDAFAHLYGMLADQ
WSGRSDVDAYQTEMDSVNGMRLLLTQAIEAISFILLLIDYRLPDVVSSCQPEIARSLSEM
NYADLLTTSKGRDVARSLVSTIINMQIGQNLSVDAISDVLQQRCGSFSADDVLLYKAIEN
IRKAK-SGSSQERLASLRESLRLFQKAALHLSGSRLGEVVSEYNALQYQIGSVELAITCA
NAWDPEERGLSWWRDGRPRNDSRAPSWEPRNFCYDRILESLQSADDVEEEADSIRRNAYS
RALALQDEALQYKLYDWLVERGMTDQLLEVRTDFIKPYLLQEPATLERYDLLWQYYARHY
QNANAARVLATLADSTEFGLSLNKRLEYLSLASSNAKSQFPNMRQDIITFLTEIDEKLEV
GSVQVEIYQQIEDLEDQQRTSLLKQLDERLFSITELYADFAQPLNLLDIILVIFHVSDHR
DEEEVTNTWTNLITQVQKAPAETVDALSNKVIALTRRFYPSDVALPLPVVMSQLEEFAMV
DESEASKMWIVNSLHEGGVPWQVLYEHYDMLFRERLSPFDNATSLAHLLPSIVCILNSWL
KEVVAKGYSYGVFPANQVEEAIGSYLGDSSLRACRQKLQEILREVRRRF
>Eyn
MSSASEPPNSAWYPFIKKGTTHFPDALFDEYTSQPALLLGL---PGWIHIDIVTCC----
-SSALISFEELQDIIIAVGLVRPRPGIFIDSITHLLIISTRSAVHLIGLSYAPPSPKTQA
VFELYMLDIKIPTEGWSLNNLCSTNNGRIFGSSSAGDLYEVIYQAKDGWFSSKAYLNNLS
SGGVWDSWPSLKLGNPENTILQVLIDKERELLYLRRRNTSIELWNLQKG---QNVKVATV
RDVKRLAGTLCPGPLVNGTPFEIIKMEIISSKEGRGIGLVCVTNAGLRLYFTHLRGIRGY
GETPPAVLELVHVRLP--------APYPQPDNR----IRHSHISSS-------GSSTSIL
ANEIAEDKDLLLLYSAHIGRISYVSENSRAPLLEVVGGIEVDGNTWTIAELSRGG-FQMI
S---TDSRREWIVLTAFGVTYIGKQRPVDVLINILQTAGTRDDELRRFVDNYGRDQTCAM
LVSILSSCSAVFSPSSTPSSSDARAVARQAFFDLGERPKTMQVTPTAGDGRVMLSGRHEG
LAIYFARIVEPLMSSKIVVPAYRVESNLSDTILMRVQRDLSNLRQFIDSEIHNFDMVGSQ
WSDRSEIEAFQIEMQLINALRALLTQTVEAISFVLLLIDYKLPDVVASCPSDLAKTLVEM
NYADLLTSSKGREIARNLVSAIINMQIGQNLSIDAVSDILQQRCGSFSADDVLLYKAIEN
IRKAK-TGLKSEQTLNLKESLRLFTRASTHLTADKLSEIVSEYNSLGNQIGSIDLCLTCA
NTWDIDERGLSWWRDGSPRNDGRSSSWESRNFCYGKILETLQSTDDVQSEAESIRTNARQ
RAFNSTDEAFHYKLYDWHLERGLTDQLLDVRTPYLEDYLLQEPMSMERYDLLWQYYARHY
QHSKAAHILARLADSTEFGLPLERRLEYLSLAASNAKAHFPDSRQDVIAFLTEVDEKLEV
GAVQVEIYRAVEDLDDQQKDQLLKDLQEVLFSISDLYTKFVEPLNLLEIKLVILHISEHQ
DLGLVEQTWRDLIHEVRGSDAEGIQALSGLVSSLARRFYPSETALPLCEFASAMSMYTFR
S---------------------------------------VSAGAAFLLPSIVTVLSSWL
QEVAVHGAEYGTFPVIEIEAAVGRFLADAGIKAVKDKLADIGREIKRKF
>Gan
MGA------RPYVPVSHSTS----ERKLMRVVTQSRCTMGLEIDRAWVTVDHRLLLWDWA
DGSSFSTFEELPDVIVGVGLVTPRKSVFVDAISHLLVLATPNQITLVGIGYAAPSPGAKR
EVTFYLTGLTVPTDGISLTTVRGTSTGRIFLASSDGCLYELVYQSAEGWFVKRCTLYNLT
SGSTQSIVPSFLRGATNDWIIALEVDNERGIVYTLLRNGTIEMYQLPSSAPGPPTKVAKS
GDVLRLAQVICPGPMLNARNFKIVALEVLSVREGGKIGLIAVTSTGVRLYFSHQRRGYGY
YAAQPAALELCHVRPPPTPSAPQPAYFGQPV--PPPPAPASSIAFNSVIQAKYSGGLLLA
ANNLTADLDVLLLAAPDVAAAARNAGAATRVFVEVAGTIEIAGRTWDMAEITKKGGLNEL
ATQATEPRRQWVILTNMGANVVVRQRPVDTLREVLEGVGMGQGEVGVFFESYGRDQSCAM
LLTLAAGNPRVMAGAYPRASSTVAEHAKSLFFEGGGRPVSGYGQAAASDNKIIFSGRHEG
LAFNFARLIRPIWKLNITCAT-RQSALVPEAILTSVQRDLNALRAFVEQCQQLFTLLPDG
GRSAQAAVAYKAEQTSLNGLRLLLTQSVEALSFILLLIDYKISDIIASCQPATQQALLKL
TYQDLLTTQVGRDTARSLVSAIINQQIGRQLSV---------------RESALSFPPELA
IRRAKVTPDNAERLECLRESLRLFLKGTKHLSFARLSEICDEYNSMRYPLGVIDLALKCA
HEWDPTDKAVSYWLDEAPVNDSRATTFALRKQCNELAFAALQGTDESQDEADGLRTNAYN
KALSVKDEFFHFSLYDWYLSRGMTDQLLETRTPYLESYLSRDPSTLEKSDLLWQYYVRTS
RYAQAASVLAALADTPAYVLSLAQRSSRSRKACSSGSSKDCTSRR----VCGHLRQRLE-
-----------------------------LTIRSQLYSEFAEPYGLLEIVLLIFHVSDHR
DPVLVQATWEAILERIEDEVERRLNALTAKVVELGRRFHSSDVAFPLPFLANIFEKYSYE
NRGDVRAGWVPLAFHDAGVPWEAVFLVFDELFTTKVPPWHSNAALAYLATDLATLLESWL
AETTSSHVVATTFPATQVDTAIGKYLMVLATAQLVARLHEVQRVIRKQW
>Hvs
--------NQTWAPFVNLHSLSLPDSLFEQHALSHRSFMGLTINHAWMTVDNRLLLWDYL
YGSDFVCFDHLEDVITTVVLATPKPGVFVTNIDHVLILTTSLTLMVVGLSL-PTNPS--S
ELSFYITNLSTPTDGIVFKKTCFKPNGRIFLIGSGNELFELEYRSEEGWFSKRCNLVNLS
KGQLSQLVPTWLLPSSHGEIDDIVIDDERNLLYVSNLSHSIDMFTLGPSGDAPICKVATI
SDLPREAHNLCPNQFLDPRSFQIINLCVITKSEGGNIALVAVLSTGVRLYFTHAKRRFGY
AFVAPSTLSLSHVRLPPEPSSNVAVGFNQSVQFQPEANSKSEVTSDDISCATYPGGYFLA
SHAVSDDLDVLVTTAPDLDPGKVLQPPQTQLIQEVVGTIPIEGTVWAIERVPIAEADMKD
YNRLTGTRQEWVILSNMAIHVLVRQRPVDTMANLLEAMPGRDREVSQFWERYGRDQSCAM
CVCIATSRPDLLLSPSKKVSEEAMTQAKRLLYEQSGKPERQPFREITDEKGIMFSGRHEA
SVIFLFIFY-------------CYVSSVPESKLIQVQKDLDSLKSFMENENSLLTCPPDP
SAGRPDPQIFAVEQSSIMALKCLLTQAIQAISFVLLLVDYQLSDIVSVCPSEVRETLSSL
TYKDFLTTQKGRAIARDLVKTLINHQISQLLSVDSISDTLQERCGSFTSDDVLLYKAIEA
LNRSVETSSKVEKWELAQESLRY---------------------------------VITY
QIW----------------------------------------------------EQVLA
KALSSDSSRFHYHFYEWLISQKMTEELLQLHTPFLEHFLSKSSNDLSRAELLAEYYVRND
RFFDACQTRAAIAESTTLDLNLSQRFHFLSHAITNGKSHFISSDSDAYAFLTELEEKLEV
AQVQAEVLQTLREVSESDRTHCLTILDRKLFTITELYRDIVGPLGLLEPTLLIFKVSDHN
DPKLISEIWSQIINIAHEGRAQGIEGVTNKIRELGRKFYPSDTVFHLPSILGLLEKYAYD
HAAE--VNWVAPVLREAGIPWSAIWEAMDDLFNSKVK-----------------------
-------------------------------------------------
>Lcr
MSGSSQVPSAAWAPFQKRRTVQLPDQLFDAYTTTSYCTMGLEIERAFVTIDNRLLLWDWA
DGSSFSTFDELNAVILGVGIVAPRPGVFVDSITHLLVISTTTTITLVGIGFAAPSPGAKK
EVTFYLTGLSVPTDGLPFTKIKGAPGGRIFLCTSDGCLYELAHQSTEGWFVKRCSLNNLT
SSSGNSVMPSFLRSAPKDHVVDIIPDAERGLLYTLLKNGAIEMFELPSSSPTVPRSVVKS
GDVLQAARMACKTPALEATELKIVAVQVIGVKEGEKVALVAITNTGVRIYFSHQRRFPSY
SSYSARVLEVFHVRPPPLASAPPPGAYGAPPPSLPPPSITSEFAFKNIAAAQYTGGFFLA
ANNRNEDVGVLFVCAPDHSAAAQSSTTQQARLSEVPGLLDLSGATWELAEITPASVLNEL
AMQLSAPRREWVVLTASGANVVARMRPVDTLVELLESAGIQGADLGVFSGAYGAIQTLSM
LLSIAAGNQRLTLPSTSRSSMSVAETAKNMLVQHGGRPVLGWNGAPGANAKLHLSFKHDA
LAFYIARLLRPIWSQKITVAGGRQIANVSEAVLTTVQRDLISLRTFVEQEHQLFSSPPSD
PRAPQVAAANSAEAASLSALRLLLTQSVEAISFILLLIDYKISDIIAMTDPETQRALLAL
TYQDLLTKKQGRDIARTLVSAVINQQIGRQLSVDAISDTLQQRCGSFSADDVILYKAIES
IGRAKDTVDPSERTESLRESLRLFIKAAKHLSFDKMKEVCAEYNAMRYPLGSIDLALNCA
HEWDPSDRAVSFWLDDLPAGDSRSTAYELRKSCNELVFAALENMDNSNAEIDGLRTNAYN
KALSIKDEFFHFALYDWYLSRSMTDQLLEIRTPYLESYLSREPTTLEKSDLLWQFYVRTS
RYAAAASILASLAETPAFPLSIHKRVEYLSLAVGNAKSQFPSTRGDAVQFLTDVEEKLEV
AQVQIEIFRAIEELGAEDKRQWLDKVEDRLFTISELYSEFAEPLELLEIVLLIFHVSDHR
DPFLVTATWEAILARAQEDPDRPVDALSVKIADLGRRFHTSDVAFPLPTLANMLEKFSYE
NRAEGRPGWVPLAFHEAGVAWDVIFGVFDELLTAKVPPWHNPAGLTFLASDATVLLETWL
AESSSTHAVASSFPATEVDTAVGKWLMGLASAGVVAKLQEVQREVRRRY
>Mgl
MSEAPTQPDDAWTGFSVQRRLPIPSIVFETISRAPVATLALDISRACITVENRLYLWDYA
NGQSAFEYHELDDLILAVGLVRVRPGVFIDGIKHVLVLSVGPTVTLLGVELAPTTHASGS
GIKLYETGMSAATNGIVMRAIHGTDSGRVFCVGSDQCVHELVYQAQEGWFRSRCYLYNMT
QPHLANLLPSFFKT--DKKVSMISIDNARQLLYVLRDGDQIDVYTLGSKDASAPSHNGSM
RGLLHSQQHVGP----------IVWLGPTEPDPRSSVCLVAVTERGYRLYLDDFQR----
-----RSWAQLALRIPPGPTVQAA-TGQGPGPQSTASPAAASVPMARATSALYVNGVFLA
SHTMGAHLYAMGPSSPATSATLTYASGVNPAWQEGATLIHLGGTAPVLAEAKVPASCRPC
AAQTTMPPRVFLVLDANGLTELVERRPADVLADLLGSAASSAPAIVDFFSRHGPVEACMC
ALALAAQNPCVVP----RHARDDMAHAIRVFFGPLGAP-----------------AEQRA
LACYMACLVRSVWREPLVEPAASPPPIVGSGRLAAVLAQMTPLYAFMQRHTQLFD----D
ERS---------ERQDVQKWHLLLQRMMEACHFVLFLADHQLRTLAKALPDDVQKRLTNL
TFAELVASEQGRSVAQELVTALIESQSGARASVDAIAEALQARCAGFSADDVRQYKASEC
LRNATEATTFDAVDEELAQSLRLLLPGAAHLPWDKLSHVCSTYEQLGYVSGVVTLALACA
RAADPADAAVSFRADGCPPTSHRYAMYTLRRRMYALVLRAMETVEDGGLARPTAHKDAMS
LALASDDALFHEELYTYLIAKGRTADLLSCTTPFLADFLLGTPVLLDGQSLLWQLYVRQG
QYLAAAETLDALAHTDMYPLHLHERIEYLALAVGNAKSVRPSAAHDLVGFCTQVEEDLEV
AQVQAKILSALPDCEPEERTASAAQLDRSLMDITSLYKEIAEPFGLLEEQLLILHTAQYQ
DADLVAQLWEALIAREHNAPTQAHRAVAALVTDVYVRLNGSPIACALDIVLVLLERYAYD
TTSSVAPGWAPRVLLEAGAPPDALFHVLQGLLSMAPAPWNTNRGVGFLLPDVAEFCEAWL
RRTDQN--KYTLFPAHQIEQVLSDALLQLHSDARIEQIQALVHRVRRSF
>Min
MSGASPPPHPAWAPFVKRRTVALPDRLFDEYTATAHCTMGLEIERAWVTIDHRLLLWDWA
DGSSFATFDQLDDVIIGVALVKPRPNVFVDAITYLLVLATSTDITLVGLGYAPTETSTEP
EITFYLTGLSVPSEGLPFTHIRGTSTGRIFLSTSDGSLYELVYQASEGWFVKRCSLHNLT
SRSTQSLVPSFLRNNPNEWVISFELDNERGLLYTLLRNGTIEMYELPSSSASPPNKVART
RDVLRAAREVCKSPALEGTSFRIVALQIIGVKESEKVALVAITNTGVRLYFTHQRRYPSY
AQTSIRALELFHVRPPPLIPTPPPAFYGAPPQQQQQQSAPSEFAFKAINQANYSGGLLVA
ANNRSEEVGVLFLAAPDNAAASQSTAGGQQRFSEIASTIEIGGQTWEMAEIQDRNSLNEL
ATQVGLPRREWVVLTDMGANVVARQRPIDTLVDVLEAASGAHGSVAIFFNAFGLNQSCAM
LLAIAAGNSRLTTPSSSRNPTSAVENAKAFFFEHGGRPVAGFGNAAS-GGQVIFSGKHEG
LAFYLARLLRPLWSAKVTKAVPRQVSNVPENILTQVQRDLASLRTFIEAESRLFALPSNL
TQAPHL------------------------------------------------------
------------------------------------------------------------
------------------------------------------------------------
------------------------------------------------------------
------------------------------------------------------------
------------------------------------------------------------
------------------------------------------------------------
------------------------------------------------------------
------------------------------------------------------------
-------------------------------------------------
>Mld
MSGASPRPHPAWSPFAKRRTVALPDRLFDEYTSTAHCTMGLEIERAWVTIDHRLLLWDWA
DGSSFTTFDQLDDIIIAVALVKPRPNVFVDAISYLLVLATSTQITLVGLGYAPTETSATP
EITFYLTGLSVSSEALPFTHIQGTSTGRIFLSTSDGALYELVYQSSEGWFVKRCSLHNLT
SGSTQSLVPSFLRNSPNEWIINFQLDNERGLLYTLLRNGTIEMYELPSSSPSPPNKLART
GDVLRAARELCKSPALEGTSFRIVALQIIALQESEKVALVAITNTGVRLYFTHQRRYPSY
AQSSIRALELFHVRPPPFIPTQTATFYSAPPQQQPPPSDPSEFTFKAINQANYSGGLLVA
ANNRSEEIGVLFLAAPDNAAASQTTTTGQQTFSEIASTIEIGGQTWEMAEIQDRSALNEL
ATQVALPRREWVVLTDMGANVIARQRPIDTLVDLLEGASGAHGDVAIFFTAFGLNQSCAM
LLAIAAGNSRLTRPSNSRNPTSAVENAKALFFEHGGRPVAGFGNASSGGGQVIFSGKHEG
LAFYLARLLRPIWSAKVTRTLPRQVSNVPESVLTQVQRDLVSLRTFIEAESRLFALPSNL
TQATHLTYAYQTEQTSLEALRSLLVRSVEAISFVLLLIDYQISDLVAMCDQDTQKMLLGL
SWQDLLTKKVGKDVARKLVSAVINQQIGRQLSVDAISETLQQRCGSFSADDVLLYKAIEA
TRRAKDTSDPSERTDCLRESLRLFIKASKQLSFERANEVCHEYIELRYYLGAIELAVACA
HEWDPTDRALSFAFEGEPANDPRKAIFDLRQKCNQLVFKTLSSTDDMNAEADSLRSNAYD
KVLSIKDQFLHFELYAWYLSQGRTDALLEARTPYLEAYLAQEPTTLEKTDLLWRFYARTS
RYDLAAGVLAHLAETTHFPLSIYKRVEYLSLAVANAKSQFPSTHAQAVQFLTDVEEKLEV
AQVQIEIYRAIEEMTEEERRQWLDRVEDRLFTISELYSEFAEPLRLLEIVLLIFHVSDHR
DPYLVAATWEAILAKTREDPDQAVDLLTVKITELGRRFHSSDVAFPLPALATMFERFSYD
NKLTSRAGWVPLAFRDAGVPPSTIFATYDELISAKVPPWHTSQGLLFLITSATVFLENWL
QETTHNPVDYFLFPAAEVTTAVGKWLMGLGSKDVVARLNEVQREIRRRF
>Mlp
MQ----------------------------------------------------------
---FLKIFEQLDQIISAITLAKPRPGLFVADIQHILVIATPLVVTIVGLSLKPSAPSKPA
ELSLYLTGLSIPTDGILFTSIAHEATGRIFLLGSGNDLCEFEYRSEEGWFKKRCNLLNHS
RGGLSNLLPSWLSPITTGNITLLSIDQERHLIYGFTKSGSIKMYSLGSTGQDPPNELASV
SNVVREALGMCPSPLLDPRTFEVNGLHTIKKREGGKVALVLTTTMGVRLYFSHARKGYGY
GYWNPASLWLCHVRLPPR--SNSSLVYQPPRDDGSGESEMIPIPSPSLTHTSYPQGFFIS
SHTVDSEHDLIIVTAPDLSQQLNNAAQPPPTMSEIASPIHIEGHAWAIAQSSPSSA--MD
SDPFTGSPQEWLILSNMGINVLSNQRPVDTLAGLLNSMPGRDHDLALFWERFGRDQTCAM
CICIIVTVQDSMQ-PSSIHGSEAGLNAKKLFFESSGRPEINQSSSGADDRKAAAGG----
---------------------GLLASNLNEATLMKVQRELNGLRNFMDKESVLLTSLPDR
TTGRTDKGVYELEQNSMNSMRTLLTQSIEAISFILLLIDHKLTDIISSCPEETRKMMGEI
DYRELIAGQNGRECTRSMVKSLINQQMVGK-SVDGISEILKLRCGTFSSDDVLLYKAIEA
LNRVKECQNPDDRRNFATDALILFKKGAKHMTIEVLENACEEFLKTGFLDGIVELCLSCA
KVWDPLHEGVEYWRNGK-MGRRGKDVFEGLERCYTILVESLDSFGMDGDEVRIMKDHAIR
VGLSSDDELFHYHYYDWLLARDRTIELLETRSEYLESYLKAVPTTLLKADLLWQYYARQD
RFLDAARILANLASDDGLPLPLSRRIEYLSLAINNAKSHL---NGEGFEFVIEIEEKLEV
GQVQVEVLQNIIEEREEGVRQILDQLQRRLYTISELYRDVVEPLGLLDATLMIFHVSDHR
DEVLTETVWRAIIERAHNGKVRGPEAVASKVTELGRKFYPSDIAFNLPMVVGLVEKYAFE
Q--GGRRRWVGQMLRLAGVPWQSIWESMDELFTTKVPPWHVNGTLAFLAYELAGVLEAWL
EELHSESQHLGNFPAARVVDVIDRYVAMLSSGETARKLEVMKIRIRETF
>Msd
MSRSPSLTQPAFPQSEHRTTIT--HKLNLSLIATAHCTMGLEIERAWVTIDHRLLLWDWA
DGSSFTTFDQLDDIIIAVALVKPRPNVFVDAISYLLVLATSTQITLVGLGYAPTETSATP
EITFYLTGLSVSSEALPFTHIQGTSTGRIFLSTSDGALYELVYQSSEGWFVKRCSLHNLT
SGSTQSLVPSFLRNSPNEWIISFQLDNERGLLYTLLRNGTIEMYELPSSSPSPPNKLART
GDVLRAARELCKSPALEGTSFRIVALQIIALQESEKVALVAITNTGVRLYFTHQRRYPSY
AQSSIRALELFHVRPPPFIPTQTATFYSAPPQQQPPPSDPSEFTFKAINQANYSGGLLVA
ANNRSEEIGVLFLAAPDNAAASQTTTTGQQTFSEIASTIEIGGQTWEMAEIQDRSALNEL
ATQVALPRREWVVLTDMGANVIARQRPIDTLVDLLEGASGAHGDVAIFFTAFGLNQSCAM
LLAIAAGNSRLTRPSNSRNPTSAVENAKALFFEHGGRPVAGFGNASSGGGQVIFSGKHEG
LAFYLARLLRPIWSAKVTRTLPRQVSNVPESVLTQVQRDLVSLRTFIEAESRLFALPSNL
TQATHLTYAYQTEQTSLEALRSLLVRSVEAISFVLLLIDYQISDLVVMCDQDTQKMLLGL
SWQDLLTKKVGRDVARKLVSAIINQQIGRQLSV--------------SCD-----FAIEA
TRRAKDTSDPSERTDCLRESLRLFIKASKQLSFERASEVCHEYIELRYYLGAIELAVACA
HEWDPTDRALSFAFEGEPANDPRKAIFDLRQKCNQLVFKTLSSTDDMNAEADSLRSNAYD
KVLSIKDQFLHFELYAWYLSQGRTDALLEARTPYLEAYLAQEPTTLEKTDLLWRFYARTS
RYDLAAGVLAHLAETTHFPLSIYKRVEYLSLAVANAKSQFPSTHAQAVQFLTDVEEKLEV
AQVQIEIYRAIEEMTEEERRQWLDRVEDRLFTISELYSEFAEPLRLLEIVLLIFHVSDHR
DPYLVAATWEAILAKSK--PGSGSDLLMMSQIRTRRSLHAHTLTHIGTALATMFERFSYD
NKLASRAGWVPLAFRDAGVPPSTIFATYDELISAKVPPWHTSQGLLFLITSATVFLENWL
QETTHNPVDCFLFPAAEVTTAVGKWLMGLGSKDVVARLNEVQREIRRRF
>Pan
MAARDQHRLDPWVGFDKSRTLPIPNDVFTGISTSPTATQSLSIRRACITVDNKVYLWSYL
EGQAAFEFYCVDQVVIAASVVPVRPGVFADIVTHVLVLSVGASVKVLGLSY--TQNGASS
KVEVLEAGMTANTNGVVLDNIVGTEAGRLFATGSDNCLYELVYQRNEGWFTNKCYLRNIT
SPRLSNLLPTFVKT--EKKLLYITVDNARQLVYTLRQGDLIEVYSLPSKDTSAPERRGQT
IGTSGQQ-----GPHARHDVGSIVWIGPVEREARSNVVLLAVTDRGYRIFLDNFQG----
-----RSEPAITVRAPPA--LQQP-GYGQPQPQALPQQQPTQEAITAVSSVFYAGDVFMM
GFNYNSLPCQICAITPAL-----NVNATTTGPVEKATFIDLELSTPVFAEAPSSHPVRAT
YAQNLRPPRSFLVLDNNGLTELVERRPVDTLRGLLESGVASSAAMMQFFGLFGSIEACES
ALAIAAHNAQVAAPGLAQTSDDVTALASRVFFSQYGSP-----TTVSAALSTPRTSRHDG
LALYIACILKRVWDRAIMKPAAAAKLPLRKQDLEETLVDLIPLHDFMQQSAKLFGLGASA
NRSYDQERAAKLDQESFGRLRALVSRAMEATNFMLFLIDHGLKPLIDACSAEAKGVIANL
RFGQLITSEEGKRASKELVTALIEARIGAQVSIDAVADALQARCGSFSADDVRQYKATEC
IRRAKETRSEQDKMDNLRMSQKLLAKGASQLSPDKLRGVCEDYRALGFATGAIELALQCA
AEWDPAGTAASYVAEGSPEHRARREVEERLKKAYELVFETLQQLDEYNSTRDKARSEAYA
RAEASQDVLFHESMYAWLIERKMTDQLLSMHTPYLEQYLVQRPPGARGQDLLWQFYVRHG
EYFAAAQVLDALAHSKEFGLDLRERIEYLALAVGNAKSVSPSEANEVVSFLAQAEDSLEV
AQIQARVLQALQDVDAERGADSVEWLNEELLDLSTLYKNLAEPFELLEEQLAMIASAELN
DVGLVSEIWIALIAKQHARADEAYKAISALTVELFTRLDRSEVACPIDNVFDLLLRYGFE
QTREAGDGWASQTVLRATGAPELILDILESALATSPQPWNTPAGQAFLQTELVEFARTWI
ELSTRATAGPAGFAAELVTATVQRLFAILNASAHIADTARTALDLLKLY
>Pst
MLHSSVPPNLIWAPLIKRRTIHLPDVLFDQYIQQHRCLMGIEIQRAWFTVDNRLFLWDYR
DGNDFASFEQLEEIISAIAITKPKPGLFVADIQHLLVISTPLMVTIVGLSLKSSTSSSNA
ELSLYMTGLEVPTDGIVFTSISHHSTGRIFLIGSGNELFEFEYRSEEGWFKKRCSLVNHS
RGGLSSLLPSWLKSVTQGNILLINIDQERNLIYVLLKSGSISLLSLGRTGLDPPTEVASL
TNIVREALGMSPSPLLDPRTFEISGMHIITKQEGGQVGLVAVTSQGVRMYFSLAKRAYGY
GYAIPSSLWLCHVRLPPRPSHNQSSDHQNSGQDEESEHEIPPIPNPSLSYSHYPGGFWVS
SHSVDSEHNVLLAVAPDVAHLLQQQQTFQPSISEIACPIKIEGHAWAITHTTQESEDNYH
PIQLVGPQQEWLVLSNMGITVLSSQRPVDTLAELLNNMPGKEQELSLFWDRFGRDQTCAM
SLSIAVGESVTYNSPGGHRAPDTVQQAKKLLVESSGRPEIGHPFGLGDGKKICFSGKHEG
IALYMAWLVRPIWKKKVLVLDNLPVSNSSEELLTKVQKELEALRHFIDNEVVLLASIPDR
TAGRTDPAVYNLEQASIVGLRVLLTQAIEALSFIHLLIDYKLSDLLTASPREVSETLLTL
TYREFITGQQGRDCARELVKTLINQQISQSFSVDAISETLQHRCGTFTSDDVLLYKAIEA
LNTAKESSGGQEKRSWAREALRLFQKGSKHMSLEVLQDASQQFTEIGFLDGVVELSLTCA
KVWDPTRQALSYWKEGLPKSDSRSKVYQLIDQCYLSTKSALVTFDPSGAELSSVHDHAIQ
LALASDDELFHYRYYDWLLEQDQTMPLLEARTPFLEAFLQAPPITLSKADLLWQYYTRNS
AFFEAARILANLASDEGLDLQLPRRIEYLSLAVSNAKSNLMTENGEVFSFLTDIEEKLEV
AQVQVEVLQNVLQDSSQTKEVILQVLQSRLLTISEIYRDIVEPLGLLECTLLIFHVSDHR
DLNLIQTVWLAIIEQAHEGGLSGVEGVANKVSQLGRKFYPSDIAFNTSMIVGILEKYAFD
NPLPGNKKWVGSVLREAGLPWQTIWESVDELFTSKLPPWHIDSTLSFITFEIAEIIQQWL
LEMDELNDAMNGFPAARLEDVIDRYIDTLSHCNAVQSLKNSKLKIREMF
>Rgr
MSASSLPPNHAWQPVTKTRTVLLPDRLFEEHLTQSRCSMGLEIDRAWVSIDHRLLLWDWA
DGSSFSTFEELSDVIVGVALVRPRPGVFVDSIAHILVLATPSAVTLVGLGYTASAPGAKK
EVTFFLTGLSVPTDGVSFTTIRGTPSGRIFLTSSDGALHELVYQAQEGWFAKRCTLHNIT
GGGAKSVVPAFLRSPQAEWIVSFQLDTERGLVYTLLRNSTIEMFQLPSSSPGVPTKVAKT
GELSRQAAMLLPNPMLKAGAFRLVALEVVPVAEGGKIALVAVTTTGVRLYFSHQRRGYYY
GAGSAAALELAHVRPPPAPQSQQGQLQGQGQ--GQGQQQGQHIPFNSVMHAQHSGGLFLA
ANNLTPDLDVLLVCAPDVAASSPSSSSSGRPFTELAGTVEIPGRTWDLAEVTPRRALNEL
ATQPTHPRREWVVLTNMGASVVVRQRPVDTLLDVLEGVSMGQGEIGVFFESYGRDQSCAM
LLSIAASNSQLVPPPGSRSTSAVAEQAKALFFEGGGRPVSGYGQSSTADSKVIFSGRHEG
LAFYFARLVRPIWKQKITLVGAVQAANVSEAALSAVQRDLIALRTFVEQEQHLFTHLPDS
SRAGHNAAAYAAEQTSLSALRLLLTQSVEAISFVLLLIDYKLSDIVSACAPDLQEQLASL
TYADLLTTPKGRDVARGLVSAVINQQIGLHRSVDAISETLQQRCGSFSADDVLLYKAIEA
MRRAKDTYDGGERTECLRESLRLFTKAAGHLSLERLQEICKEYTSLRYALGVIDLALACA
HKWDPSDRAVSFWLDEQPSSDPRASAFSQRQTCHRLVFDALEAMDASREDADGMRTNAYN
KALAVRDDFFHAELYDWYLSRNLTDQLLETRTPYLEGFLAREPTTLEKSDLLWQYYVRTG
RYARAAQVLASLSESSAFPLSLQKRVEYLSLAVGNAKSHSSSSRGDAVQFLTDVEEKLEV
AQVQIEIFRAIEPLPSDEKQAWLEKVEERLFTITE------------------FHVSDHR
DPFLVTATWEAILSRAQEEPENPVDAVAAKVTQLGQRFHSSDVSFPLAELVALLERFSFE
RKSEARAGWVALAVRDAGVPFEALYAVYEELLTAKLPPWHTLPGQVFLIADVVVLVETWL
AESSSASSVSRSFPATTIETSLGRMLLNLQAANVISSLQQLQWDVRRKF
>Sro
--ASSLPPNPAWAPFTKTRTVLLPDRLFEEH----------RINSISMYYGDRFIMTE-T
RNSSFSTFEELTDVIVGVALVRPRPGVFVDSISHLLILSTPSQVHLVGLGYAPPSPGAKK
EVTFYLTGLSVPTDGISFTTIRGTSNGRIFLSSSDGCLYELAYQSSEGWFAKRCTLHNLT
SGSVKSVVPSFLRSPTQEWIIALEIDTERGLLYTLLRNSTIEMYSLPSSSPGAPTKVAKS
GDVVRTANMLLPNPMIK--NFRIVEMEVISIKEGGKIGLVAVTSTGVRLYFTHQRRGYYY
GSSTPAALELCHVRPPPSPSTNQPTMYGQIQ--QQQQSNANQIPFNSIIQAKYVGGLLLA
ANNLTPDLDVLLVAAPDVSSSIRGTSQGTRPFTEVASTIEIPGRTWDMAEITAQPILNEL
ATQPTQARREWVVLTNMGANVVSRQRPIDTLLDVLEAAGMGHGEIGVFFESYGRDQACAM
LLAIAAANSQLTLPSNSRNNTSIADQAKGLFFEGGGRPVSGYG--QASDSKIIFSGRHEG
LAFYFARIIRPIWKMKITRPAGRQTSFLPDSVLSAVQHDLMSLRTFIEQEHNIFTSLPDS
SRTSPDSSPYQAEQRSLNALRLLLIQSVEAISFILLLIDYQLPEIVSACALEQQKQLSEL
TYSELLTTKTGRDVARGLVSAVINQQIGRHLSRNSSTTMWLVLQRSF----RLLHLAIEA
MRRAKDTPDGNERTESLRESLRLFTKAARHLSMERLKEICSEYTSMRYPLGVIDLSLACA
HEWDSSDRGISFWEDGCPANDSRSTAYEQRRKCNQLSFDALAAMDDSKDEADSLRTNAYN
KALSVKDDLFHFELYEWYLSRGMTNQLLETRTPYLEGYLSREPTTLEKNDLLWQYYVRTS
CYAAAASVLANLAETTAFPLALQKRIEYLSLAVGNAKSQLPSARGDSVQFLTDVEEKLEV
AQVQIEIFRAVENLDEDEKKAWIEKVEDRLYTVTEVSS-------------VQFHVSDHR
DPFLVTATWEAILSR---------NSVTVSILPI-------SLSLFVPELISLLERFSYE
RKAEARSGWVALALREAGTPFDPIFACYDELLTSKIPPWHTSAGVAFVASSVAELISSWL
DEARASPALSRSFPATEVESALSRYQMSLQSAPTAQRLAELQRSIRRSY
>Uvf
--HSSIPHNPTWAPLIKRRTINLPDILFDQYIQQHRCLMGIEIQRAWFTVDNRLFLWDYR
DGNDFASFEQLEEIISAIAIATPKPGLFVSDIHHLLVIATPLTVTIVGLSLKSSSSTCNP
ELSLYLTGLEVATDGIVFTSICHNTSGRIFLIGSGNELFEFEYRSEEGWFKKRCSLVNHS
RGGLSSLLPTWLKSVTQPKILLINIDQERNLIYVLLKTGSIIMLSLGTSGLDSPTEVACV
SNIVREALVMCPAPLLDPRTFEIIGLHIITRQEGGRVGLVAVTSQGVRMYFSHAKRAYGY
GFTAPSSLWLCHVRLPPRPNINQSTSLNQTQQDDEAEAGMTTIPSPNLSYSHYPSGFWVS
SHTVDSEHNFIIVVAPDVAHHLQQQQSFQSTIFEVASPIKIEGHAWAITHSTPSCDDNLH
PIQLAGPQQEWLILSNMGITVLSSQRPVDTLAELLNQMPGKEQELALFWDQFGRDQTCAM
SLSIAVGESPTY-TPAGHHSPETMQQAKKLLIESSGRPEISSCPNLGDGKMFCFSGKHEG
IALYMAWLVRPIWKQKVLVLSAKPISNLSERLLTQVQTELESLRKFIENETVLLTSMPDR
SAARTDSAVYNLEQASIVGLRVLLTQAVEALSFIHLLIDYKLNELLDASPREVTETLLNL
TYRDFITSQSGRDCARELVKTLINQQINQSFSVDAISETLQLRCGTFTSDDVLLYKAVEA
LNKAKESSNVPDKRTWSREALRLFQKGSKHMSLEVLQDACSQFIEGGFLDGVVELSLTCA
KVWDSSKQALSFWKEGQPKGDARSTVYDLIDQCYLCIKNAIVAVDLSGAELSSVLDHAIQ
LALTSDDEFFHYRYYDWLLEQDKTMSLFESQTPFLEAFLRAPPITLSKADLLWQYYTRNS
AFFEAARILANLASEEGLNLPLSRRIEYLSLAVSNAKSNLITENGEVFSFLTDIEEKLEV
AQVQVEVLQSVLQSMIKSKEIILQVLQSKLLTISELYRDIVEPLGLLECTLLIFHVSDHR
DVNLIQTVWLAIIEQAHEGGLSGVEGVANKVSQLGRKFYPSDIAFNPSMIFGLLEKYAFD
NPLPGNQHWVSSVLRETGLPWQTIWESVDELISSKLPPWHIDRTLSFLTIEASQIIEQWL
QEADEMNDATNGFPAARLDDVIDRYIDSLSHINSIQSLKNSQLKIREMF
