# Supplementary material for: Convergence Analysis of Rust Fungi and Anther Smuts Reveals Their Common Molecular Adaptation to a Phytoparasitic Lifestyle
Source: Front Genet. 2022 Apr 8;13:863617. doi: 10.3389/fgene.2022.863617 (PMC9023891; doi:10.3389/fgene.2022.863617)
Supplement: Supplementary file 4 [file DataSheet1.ZIP › Supplementary file 1/conv_cal/OG0002959.fasta]

>Ain
ADAAMAEAVRKYIILFHQAVSNGNVAEITSAYEASWNRLTDKFYQRSEWPDAETIAPLVG
DDQKFLTLYRELWYRHVYSRLSPDGEDRFHSYDNYCDFFNFVLNSEGPVALELPSQWLWD
IVDEFIYQFQSYSQWRNRASDKTEDELVLL-QDGGVWSSYSVLNVLYSLIQKSKIIEQLQ
AVQEGNDPDEVAGDFGDRPLYKQLGYFSIIGLLRVHVLLGDYTLALKMLDHVDLHKKSQI
NKVTACHVTCYYYVGFAYLMLRRYPDAIRCLSHILVFIMRLRQYHRSWQYDQISKMGDRM
YALLAIACALCPTRLDENVQTAMREKYGEQYAKMSK-GQEGLAAFEELFLYACPKFITGN
GPPYHDGEALQVYIQSPMGDPAKHQLRVFLSDVRTQLSNANIRSFLRLYTTLGTDKLASF
LEVDEDDLIEELMVAKASSRSIKWNEGGLLEGEVVTTSDLDFVIDDSMVHIAESRVGRKF
GEWFMRQGIRMNQTLQHIKNKPLPITDEKAVAQAQAAAAAAANATGKQQQTA
>Aps
FYLPKPPPIDRMYFYIHNSYLTS-----------GWNRLTDKFYQKTEWPEADIIAPLVN
NDEVFLLFYRELYYRHVYSRLQPDIDDRFHSYENYCSIFNYILNSEGPVPLDLPVQWLWD
IIDEFIYQFTSFTSWKGRMARKTEEEIQLIAENPQLWSCYSVLNVLYSLITKSKIQEQLV
ATKKGQDPDEVGGEWGSRPLYRMLGYFSIIGLLRVHVLLGDYTLALQMMDDIELNKKAMF
TRVNAAHVTVYYYVSFSYIMLRRYPDAIRALTHILYFLQRLKGYHRGYQFDAINKQGDRM
YALLAMCQAICPSKIDESITNTMKEKYSEQYSLMLRGGDASITAFEELFTFASPKFLSLS
SPPYDRPELLPQYVSSPSENPNAHHLALFLSDIKTHHPAPSIRSFLKLYTTIGVGKLAGF
LGVDEEEVLESLMVLKGSLRSTKRPDCGLLEGKEVALGDMDFAIDDSIVEIAETKPGRRF
NEYFTRHGEKARAMLEHLISQPLPIPPKPSVLAGTSQ---SNTAQDKPVWVP
>Cqf
QFIQQQQFVRKYVNYLHNTLLSANPNEILAAYEGGWNRLTEKFYQKAEWPEAEIIAPLVN
NDEVFLLFYKELYYRHVYSRLQPDIDDRFHSYENYCSIFNYILNSEGPVPLDLPVQWLWD
IIDEFIYQFASFTTWKGRMGKKSEEEIQLIAENPQVWSCYSVLNVLYSLITKSKIQEQLL
ATKKGEDPDEVGGEWGSRPLYRMLGYFSIVGLLRVHVLLGDYTLALKMMDDIELNKKALY
TRVNAAHVTVYYYVAFSYIMLRRYPDAIRALTHILYFLQRLKGYHRGYQFDAINKQGDRM
YALLAMCQALNPSKIDESIAATMREKYSEQYGKMIRGGEACLTAFEELFTFASPKFLSLS
SPPYDRPELLPQYVSSPSESPSVHHLNIFLAEIKTQLPAPSLRSFLKLYTTLGVNKLAGF
LGVDEEEVLESLMVLKGSMRSIRHSDGSLLEGKEVALGDLDFAIDDDIVEIAETKPGRRF
NEYFIRHGEKARVMLEQLQSRPLPIVNKPTTAPAATASGPDASVQDKPVWAA
>Cla
---------------LHSALQQQNVAEITQLYEKQFNALSNDFYKSEEWPRAEVVASLVR
NDEVFLALYRELYFRHLYSRFASDIDDRFDSYENYCNLFNYILSSSRICRLTCPPSTHFP
LVRCFLPPYASY--WRGKVKDKSDDDLILLEESPLVWSCYSVLNVLYSLVQKSRIQEVLP
TGATSED------EYSSRPLYRHFGYFSLIALLRIHVQLGDYSLALIVLDPINLKGMVEA
HTVHSAHISVFYHVGFAYLMMRRYNDAIEVLSRGVSHFHKNRRFTGA---DQVAKTVDRM
LALVAIANSLSPSRLEEWVKQGIQDKFSDSTHKLSRAPEEVLATYEDLFNRACPKFITPT
PPALD---LIEKDELEQVADPTKHQWNLLAADIKSLAAAQDTRSFLKLYTTLSTEKMASL
LGKTEAEVLEDLAVVKGAQRILKHNSASLLEGDVESVGDVNFSVANGTITITESKKTRQL
GDYFLRRSLKTHEQLQSLRNKPLPAAPRPNPNAGAGGNQPPHRSNAKVAWAA
>Cmi
EYAKQQREVKSFITSLRAAMSSSNLAQIHNLYTSSFSRLTQEHYSQVEWPEVEVVQCLTD
GNEVFGIFYKELYYRHIYSRLQPTVDDRFSSYENYCAIFNYILNSDGPVPIELPVQWLWD
LVDEFVWQFASFSQWRARPKGKTEDEIALLAENPQVWSCYSVLNVLYSLIQKSKIQDQLK
ATTKNAGQQDAAGEYGAKPLYRNLGLYSLVSLVRVHALLGDYTLALKMLDDVDMKKLP-T
RDVPAAHVSLHYYVGFSYIMLQRYSDAIYHLSKGFLFFAGPKRGRTSS-NDAVAKQADRM
IALLAISLALSPTKWEDTREVRSSEKYTEQFEVMSRGGAASLAVYEDLFKYGSPKVISPH
SPPYADSAALEMY---NPDLHVNHITSLFMQEAKLASSNSDLRTLLKLYTSIGVSKLATL
ANKNEDDLLRELLLLKGSMVNVRWTEVSLLAGEEVVSGNLGFSIADDNISISEQRRARQF
TGRFLSQGLNAKMTLDQLRSRPLPAAVISSQQGSTTTSNQNSSSNGKVAWAA
>Eyn
EQTKQQRAVKSFITSLRNAMSASNVSQIHNLYTSTFTRLTQEHYSQVEWPEVEVVSTLVE
GNEVFGIFYKELYFRHIYSKLTPNIDDRFSSYENYCAIFNYILNSEGPVPLDLPVQWLWD
LVDEFVWQFSSFSIWRSRPKNKSQDEVALLAENPQVWSCYSVLNVLYSLIQKSKILDQLK
AVKKGESQDEAAGEYGTRNLYKMLGLYSVITLVRVHALLGDYTLALKMLDEIDLKKLP-T
RDVPAAHVSLHYHIGYSYLMMQRYSDAIYHLSRGYLFFAGPKRGRQSAGGDAVAKQADRM
LALLAIAHALSPSRWEDSREVRSNEKYNEQFEVLSNGGESSLPLFEELFRFGAPKSISPQ
TPPYHDVTLLD-----NVSDPFQHTVTVFLDAIKPTLSVGDLRTLLKLYTSIGTEKLAKL
AGKEEKELVRELMLLKGNLKTVRWTESGLLNQEEVLGGNIGFAVDGSTIGVTEQRRTRQF
TGRFLAQGLVAKQVLDQLKARPLPAPVVQSQSTSAGNQQQDNSKAGKVAWVK
>Gan
----------------HALLNNPSLPEIQAAYEQGWNRLTEKFFQKTEWPEAEVIAPLVN
HDEVFLTLYRELYYRHVYARLQPDLDDRFHSYDNYCSLFNLILNSPGPVPLSLPIDWLYN
IIDEFVYQYTSFALWRAKVQGKTEEEMAVLAESGQVWSCYSVLNVLYSLIQKSKIQDQLR
AAQKGEDLDVSGGEYGSVPLYHHLGYFSILGLLRVHVLLGDYTLALGMLDGIDLNKKALF
TRVTGAHVAVYYYVGFSYMMLGRYPDAIRAFSHILFFVLRLKHFQRGSQFDQVQLTTGRA
-----------------------DQQDGDFDCDEGEVCEDALPAFQEMFTHGSPRFISPN
APPYETESEDALNAYSAIPDPSAHQLSLFLSGVEPQLSNATLRSFLRLYTTLGTDKLAGF
LNVDEETVLEMLMTAKGAARKFTWIEGGLLEGEIVGVSDINFGIDETHVTVAESKTSRRY
GDFFLRHGLKFRDVYDTIRAKPLRTFLVSAFYEAR-----LMNETSRVRWWR
>Hvs
----------QYIAYLHSTLLSANPQEILAAYEGGWNRLTDKFYNKTEWPEAEIIAPLVA
NDEVFLLFYRELYYRHVYSRLQPDIDDRFHSYDNYCSIFNYILNSEAPVPLDLPVQWLWD
MIDEFIYQFATFTAWKGRMGKKSDEEIQLIAENSQVWSCYSVLNVLYSLMTKSKIQEQLA
AMKAGQDPTEVGGEWGNRPLYQMLGYFSIIGLLRVHVLLGDYTLALKMMDDIELNQKAMF
TRVHAAHVTVYYYVGFSYMMLRRYSDATRAFTHILYFLQRLKGYHRGYQYDAINKQGDRM
YALLAICQALSPSKIDEGISSVMKEKYSDAFAKMTRGGEASLGAFEELFVFASPKFLSLS
SPPYDRPELLPQYTSSPSESPVQHHLKLFLADIKSQLPAPALRSFLKLYTTLGVEKLANF
MGIDEEDVIESLMVLKGCMRSVRRVEGGLLEGKEVLLGDLDFALDDNILEIAETKPGRRY
NEYFVRHGEKARNLLDQLRSRPLPMAAKSAETSTAPTANQPTTT-EKLTWGA
>Lcr
QYAQQQRVVKKYIIHLFSLLHSPSLPEIQAAYEQGWSRLTEKFFQKVEWPEAEVIAPLVN
HDEVFLTLYRELYFRHVYARLQPDIDDRIASYENYCQLFNLILNSPGPVPLSLPIDWLYN
IVDEFVYQYTSFALWRNKVAGKTEEEKLILAESGQVWSCYSVLNVLYSLIQKSKIQDQLA
ATQKGEDAEAAAGEFGSIPLYYHLGYFSILGLLRVHVLLGDYTLALTMLDGIDLNKKALF
TRVTAAHVAVYYYVGFSYLMLGRYPDAIRAFSHILFFVLRLKHFQRGSQFDQINKTADRM
YALLAICQALCPTKVDEGISTAMKEKFGDQHAKMVRGGEDSLPAFHEMFNHGAPRFISPN
PPPYETESEAALAAYSSLPDASAHQLSLFISTVEPQLSTSTLRSFLRLYTTLGTDKLAGF
LGVGEEEVLEMLMTAKGAARKYTWVQGSLLEGETVGVSDINFGIDEGHLTVAQSTTSRRY
GDFFLRHGLKFSDVYENLRAKPLPLPKSKEGASASNGSTVQTGKTGKAAWGT
>Mgl
EYAISDSMVRKYLTHFQMAIAKNSLADIHSAYETHWNRLSDRFYQRSEWPDAETIAPLVG
EDPTFLLLYRELWGRHMYARLIPESEDRVHLYDNYCEFFNYVLNSDGPVSLELPVQWLWD
IIDEFIYQYQAYSHWRNKVSHKQEHDIQIL-QDNSVWNSYSVLNVLYSLIQKSNIMEQLK
ASNMGQDPDEVAGEFGVRPLYKMLGYFSIIGLLRVHVLMGDYTLALKTLDHININKKSGL
NRVTACHITAYYYVGFSYMMMRRYPDAIRAFTHILVFITRLRQYHRSYQYDSINKMVDH-
------------------------------------------------------------
--------------------SMQHQLRIFLQDVKTQLSNVHIRSFLRVYTSLGTDKLAGF
LDVDEEEVVEMMMVLKNSTRSLKWTTGGLLEGEVINTSDLGFVIDTDMVNITESRISRKY
GDWFVRNAGRISNVLATTKRKPLPVTNSSGSLN-------------------
>Min
QYAQQQRVVKKYIMHLFNLVTSPSLPEIQAAYEQGWARLTDKFFAKTEWPEADTIAPLVN
HDEVFLTLYRELYFRHVYARLQPDVDDRIASYENYCQLFNLILNSPGPVPLSLPIDWLYN
IVDEFVYQYTSFALWRNKVTGKTDEEKQILAESSQVWSCYSVLNVLYSLIQKSKIQDQLA
AQQNGEDIEAIAGEFGSIPLYYHLGYFSILGLLRVHVLLGDYTLALQMLDGIDLNKKALF
TRVTAAHVATYYYVGFSYLMLGRYPDAIRALSHILFFVLRLKHFQRGSQFDQINKTADRM
YALLAICQALCPTKVDEGISTALKDKFGDQHAKMARGGADSLPEFQEMFSLGAPRFISPN
PPPYELESNDALSSYAALPDASAHQQSIFLGSVESQLSTSTLRSFLRLYTTLGTDKLAKF
LEVEEDEVLEMLMVAKGAARKVMWTEGSLLQGQVFGVSDINFGIDEGHLTVAQSTTSRRY
GDFFLRHGLKFSDVYENLKNKPLPIPKNPNGAAAG-SKPSMTHVNGKVAWAQ
>Mld
QYAQQQRVVKNYIMHLFNLVTSPSLPEIQAAYEQGWARLTDKFFAKTEWPEAETIAPLVN
HDEVFLTLYRELYFRHVYARLQPDIDDRIASYENYCQLFNLILNSPGPVPLSLPIDWLYN
IIDEFVYQYTSFALWRNKVTGKTDEEKQILAESSQVWSCYSVLNVLYSLIQKSKIQDQLA
AQAEGEDVEAIAGEFGSIRLYYHLGYFSILGLLRVHVLLGDYTLALQMLDGIDLNKKALF
TRVTAAHVATYYYVGFSYLMLGRYPDAIRALSHILFFVLRLKHFQRGSQFDQINKTADRM
YALLAICQALCPTKVDEGISTAMKDKFGDQHAKMARGGAESLPAFQEMFSLGAPRFISPN
PPPYELESNDVLTTYAALPDASAHQTTIFLGSVESQLSTSTLRSFLRLYTTLGTDKLAKF
LEVEEDEVLEMLMVAKGAARKLTWTEGSLLQGEVFGVSDINFGIDEGHLTVAQSTTSRRY
GDFFLRHGLKFSDVYENLKNKPLPIPKNHNGNNAGASKPS--QTNSKVAWAK
>Mlp
LFIQQQQFVRKYVIYLHNTLLSANPNEILAAYEGGWNRLTEKFYQKAEWPEAEIIAPLVN
NDDVFLLFYKELYYRHVYSRLQPDIDDRFHSYENYCSIFNYILNSEGPVPLDLPVQWLWD
IIDEFIYQFASFTTWKGRMGKKSDEEIQLIAENPQVWSCYSVLNVLYSLITKSKIQEQLV
ATKNGQDPDEVGGEWGSRPLYRMLGYFSIIGLLRVHVLLGDYTLALKMMDDIEMNKKALY
TRVNAAHVTVYYYVAFSYIMLRRYPDAIRALTHILYFLQRLKGYHRGYQFDAINKQGDRM
YALLAMCQALNPSKIDESIAATMREKYSEQYGKMIKGGPDSLKSFEELFAYASPKFLSLS
SPPYDRPELLPQYVSSPSESPSTHHLNLFLADIKTQLPAPSLRSFLKLYTTLGVSKLAGF
LGVDEEEVLESLMLLKGSMRSLRRSDGGLLEGKEVALGDLDFGIDDDIVEIAETKPGRRF
NEYFIRHGDKARVMLEQLQSRPLPIMGKASTTATTTVTETETSNQEKPVWVA
>Msd
QYAQQQRVVKNYIMHLFNLVTSPSLPEIQAAYEQGWARLTDKFFAKTEWPEAETIAPLVN
HDEVFLTLYRELYFRHVYARLQPDIDDRIASYENYCQLFNLILNSPGPVPLSLPIDWLYN
IIDEFVYQYTSFALWRNKVTGKTDEEKQILAESSQVWSCYSVLNVLYSLIQKSKIQDQLA
AQAEGEDVEAIAGEFGSIRLYYHLGYFSILGLLRVHVLLGDYTLALQMLDGIDLNKKALF
TRVTAAHVATYYYVGFSYLMLGRYPDAIRALSHILFFVLRLKHFQRGSQFDQINKTADRM
YALLAICQALCPTKVDEGISTAMKDKFGDQHAKMARGGAESLPAFQEMFSLGAPRFISPN
PPPYELESNDALTTYAALPDASAHQTTIFLGSVESQLSTSTLRSFLRLYTTLGTDKLAKF
LEVEEDEVLEMLMVAKGAARKLTWTEGSLLQGEVFGVSDINFGIDEGHLTVAQSTTSRRY
GDFFLRHGLKFSDVYENLKNKPLPIPKNHNGNNAGASKPS--QTNSKVAWAK
>Pan
AQAAALAAIRKYIVLFNQAVQNNNVQDISNAYEGTWNRLTDKFYARSEWPEAETIAPLVN
DDQKFLTLYRELWYRHVYSRLSPDGEDRFHSYDNYCDFFNFVLNSDGPVQLELPAQWLWD
IIDEFIYQFQSFSQWRNRASNKTDDEIALL-QDGGVWSSYSVLNVLYSLIQKSRITEQLV
AASKGEDPDEVAGEFGSKPLYRMLGYFSIIGLLRVHVLLGDYTLALKMLDHIELNKKSGI
NRVTACHVTAYYYVGFAYLMLRRFPDCIKSFTHILVFIMRLRQYHRSYQYDQINKTADRM
YALLTMACALSPTRLDENIQTQMREKYGDQFNKMTKGGAEGVAAFEELFLYACPKFITGN
APPYHDEEALAEYKKTVFPDPTQHQLRVFLSDVKTQLSNANVRSFLRLYTTLGTDKLASF
LEIDEEELVEMMMVMKNSTRSLKWSSGSLLEGEVVNTSDLDFVIDTNMVHIAESRVGRRY
GDWFLRNGTRMHDVLGNIQSKPLPIVSKEVRDEAAAAAAAAAGAEPAGAWGA
>Pst
QYIQQQQLVRKYIIYLHTTLLSANPQEIFAAYEGGWNRLTEKFYQKTEWPEADIIAPLVN
NDEVFLLFYRELYYRHVYSRLQPDIDDRFHSYENYCSIFNYILNSEGPVPLDLPVQWLWD
IIDEFIYQFASFTTWKGRMGRKTEEEIQLIAENPQVWSCYSVLNVLYSLITKSKIQEQLA
ATRKGEDPEEVGGEWGARPLYRMLGYFSIIGLLRVHVLLGDYTLALQMMNDVELTKKALF
TRVNAAHVTVHYYVAFSYIMLRRYPDATRSLTHILYFLQRLKGYHRGYQYDAINKQGDRM
YALLAICQAISPSKIDESISSTMKEKYGEQLIKMLSGGEASLASFQELFTYASPKFLSLS
SPPYDRPELLPQYVSSPSENPSAHHLKLFLSDIQTQLPTPSLRSFLKLYTTLSINKLAGF
LGVDEEEVLESLMVLKASMRSVRRSDYGLIEGKEVALGDMDFAIDGDIVEVTETKPGRRF
NEYFIRHTDKARTMYDQLMAQPLPIPPKPASAPSAPAVAGGSGSQDKPAWVP
>Rgr
QVAQQQRIVKRYLISLWSLLNQPNLAEIQSAYDSGWARISDKFYSNKEWPEAEVIAPLVN
YDELFLTLYKELYFKHILARLQPTLEDRISSYENYCALANTILNSPQPVPIALPVDWLYN
MC--------------RRQDGRGE------GHPRRVWSCYSVLNVLYSLIQKSKIQDQLA
AAQRGDDVEATAGEYGSIPLYHHLGYFSILGLVRVHVLLGDYTLALSMLDGIDLNKKALF
TRVTSAHVAVYYYVGFAYLMLGRYPDAIRALSHILFFVLRLKHFQRGSQFDQINKTADRM
YALLAICQALCPTKVDEGIATAMKDKFGDQHARLVRGSADQLAAFGELFQHGAPRFISPN
PPPYEHESEAVLGAYASLPDPSQHQQQLFLSAVEPQLQNSTLRSFLRLYTTLGTDKLAKF
LECDEDDVLEMLMTAKGAARKTTWVDGGLLDGQETNVSDVNFGVDEGHLTVAQSTTSRRY
GDFFSRHALKFADVYEGLRAKPLPLPKARSSGSAATGATAQAGAG-------
>Sro
QIAQQQRIVKHYLIQLWTLLNQPNLADIQSAYEAGWNRLTEKFFAKTEWPEAEVIAPLVN
HDEVFLTLYRELYYRHVIARLQPDLEDRIASYENYCSLFNLILNSPGPVPLSLPIDWLYN
IIDEFVYQYTSFALWRNKVAGKTEEEKAILAESGQVSSLFISFKINSKLLKRKEIRQRLR
SLISFPFPRSAAGEYGSIPLYHHLGYFSILGLVRVHVLLGDYTLALSMLDGIDLNKKALF
TRVTSAHVAVYYYVGFAYLMLGRYPDAIRAFSHILFFVLRLKHFQRGSQFDQINKTADRM
YALLAICQSLCPTKVDEGISTAMKEKFGEQFNKMVRGGNESLESFQEMFLHGSPRFISPN
PPPYETESVEILESFSKLKDPSQHQLELFLTQVEPQLSTATLRSFLRLYTTLGTDKLAKF
LEVDEERVLEMLMTAKGAARKLTWEKGSLLEGEVVGVSDVNFGIDEVRSPLGRS------
----IDHFKTFSDVYEGLRAKPLPLPKPRGNGAVKASSGERSSGNGGVAWGK
>Uvf
QYLQQQQFVRKYIVYLHTTLLSENPQEIFAAYEGGWNRLTEKFYQKSEWPEADTIAPLVN
NDEVFLLFYRELYYRHVYSRLQPDIDDRFHSYENYCSIFNYILNSEGPVPLDLPVQWLWD
IIDEFIYQFSSFTSWKGRMGRKTDEEIQLIAENPQVWSCYSVLNVLYSLITKSKIQEQLA
ATRKGEDPDAVGGEWGSRPLYRMLGYFSIIGLLRVHVLLGDYTLALQMMNDIELNKKALF
TRVNAAHVTVYYYVAFGYIMLRRYPDATRSLTHILFFLQRLKGYHRGYQYDAINKQGDRM
YALLAICQALSPSKIDESISVTMKDKYWEQYAKMVSGGEESLASFEELFTFASPKFLSLS
SPPYDRPELLPQYVSSPSENPSAHHLQLFLSDIQTQMPTPSLRGFLKLYTTLSVNKLAGF
LGVDEEEVLENLMVLKGSMRSVRRSEHGLMEGKEVALGDMDFAVDGDIVQITETKPGRRF
NEYFIRHTDKARTMYDQLMAQPLPIPPKPSVPQTTNPAQPANNAQDKPAWAP
