# Supplementary material for: Convergence Analysis of Rust Fungi and Anther Smuts Reveals Their Common Molecular Adaptation to a Phytoparasitic Lifestyle
Source: Front Genet. 2022 Apr 8;13:863617. doi: 10.3389/fgene.2022.863617 (PMC9023891; doi:10.3389/fgene.2022.863617)
Supplement: Supplementary file 4 [file DataSheet1.ZIP › Supplementary file 1/conv_cal/OG0002961.fasta]

>Ain
GLPRKRAANHRGKVKSFPKPKKPVHLTAMMGYKAGMTHIVRDLEKMHKREIVEACTVIET
PPMVVVGVVGYVETPHGLRSLTTVWAEHLSDEVKRRFYKNWYRSKKKAFTKYAKKHSENN
GQSVARELERIRKYCTVVRVLAHTQIRKTGLKQKKAHLMEIQVNGGSVSDKVDFAKASFE
KTVDVNSVFAQNENIDVIAVTKGHGYEGVTARWGTKKLPRKTHRGLRKIACIGAWHPANV
MFTVARSGQDGYHHRTELNKKVYRIGNGAQDTSGSTDFDTTKKTINPMGGWPHYGIVNND
FVMILGSCPGVKKRVLTLRRSLKVHANRKDLEQVNLKFIDTSSKFGHGIYQTGEERTAAE
GVRKIKV
>Aps
------AARHRGKVKSFPRKTKPVHLTAMLGYKAGMTHIVRDLDKMHKREVVEAVTVIET
PPMVIVGVVGYVETPRGLRSLTTVWAEHLSDEVKRRFYKNWYRSKKKAFTKYAKKHAESS
TGSIARELERIRKYCTVVRVLAHTQIRKTGLKQKKAHLMEIQVNGGTVADKVEFAKSHFE
KTFDVSSVFEQNENIDVIAVTKGKGFEGVTHRWGTKKLPRKTHKGLRKVACIGAWHPSKV
MFTVARAGLTRRY----------------------SELPTLQPNST----------LQRS
LSHPWGSVPGVKKRVITLRKSLMTHTSRRDLEKINLKFIDTSSKFGHGRFQTAAEKSAFM
GQLKYDY
>Cqf
GLPRKRAARHRGKVKSFPRKTKPVHLTAMLGYKAGMTHIVRELEKMHKREVVEAVTIIET
PPMVIVGVVGYVETPRGLRSLTTVWAEHLSDEVKRRFYKNWYRSKKKAFTKYAKKHAESS
IGSIARELERIRKYCTVVRVLAHTQIRKTGLKQKKAHLMEIQVNGGSVADKVDFAKSHFE
KTFDVSSIFEQDENIDVIAVTKGKGFEGVTHRWGTKKLPRKTHKGLRKVACIGAWHPSKV
MFTVARAGQNGYHHRTELNKKVFRVGKGGDEANATTEFDTTKKSITPMGGFVRYGVVNND
FLMLKGSVPGVKKRVITLRKSLLTHTSRRDLEKINLKFIDTSSKFGHGRFQTAAEKSAFM
GQLKIRS
>Cla
---------------------------------------------MHKKEIVEAVTVIET
PPMIICGVVGYVETPRGLRSLTTVWAEHLSDEVKRRFYKSWYRSKKKAFTRYAKKHAESS
GANVARELERIRKYCTVVRVLAHTQIKKTGLKQKKAHLMEIQVNGGSIADKVDFAKSHFE
KPVDVTAVFEQDENIDMVSRTVGA--------------------------------PRSC
RWVAFSAFLQCAAPQTSVNHKIYRVGSGEDKSNATTDFDTTEKQITPLGGFVHYGIVKND
FLIMKGSCPGVKKRVLTLRKSLRVATSRRDLEKISLKFIDTSSKYGRGVFQSGTHKDGYA
SQISPCP
>Cmi
GLPKKRAARHRGKVKAFPQAKKPVHLTAFLGYKAGMTHVVRELEKMHKKEVVEAVTVIET
PPMVVVGVVGYVETPRGLRSLTTVWAEHLSDEVKRRFYQNWYKSKKKAYTKYAAKYAESN
GKSVAKELERIKKYCSVVRVIAHTQIRKTPLKQKKAHLMEIQVNGGSVADKVDFAKSHFE
KTIDIKSIFEQEENIDVIGVTKGHGFEGVTARWGTKKLPRKTHKGLRKVACIGAWHPSKV
MFSVARAGQRGYFHRTSINHKIYRIGNGAEKTSGATEYDITEKTINPLGGWVRYGMVQND
FVMIKGSCPGVKKRVLTLRKSLQTHTSRKHLEQANLRFIDTSSKFGHGRFQTAAEKQAFM
GQLKVKA
>Eyn
GLPKKRAARHRGKVKSFPVSKKPVHLTAFLGYKAGMTHIVRELDKMHKREVVEAATVIET
PPLVIVGVVGYVETPRGLRSLTTVWAEHLSDDLKRRFYKNWYRSKKKAFTRYAAKHAESS
GKSVAGELERIRKYCTVVRVLAHTQIRKTGLSQKKAHLMEIQVNGGSIADKVEFAKSHFE
KTVDVASVFEADENIDIIGVTKGHGFEGVTHRWGTKKLPRKTHKGLRKVACIGAWHPSKV
MYSVARAGQNGYHHRTETNKKIYRIGKGEDASNGATEFDITPKTITPLGGFVRYGVVNND
FVLIKGSCVGVKKRIITLRKSMQTHTKRKDLEKASLKFIDTASKFGHGRFQSKAEKDAFM
GQRKIKS
>Gan
GLPRKRAARHRGKAKSFPIVLRPVRL---LGGRTG---------KMHKREVVEAVTVIET
PPMVIVGVVGYVETPRGLRSLTTVWAEHLSDEVKRRFYKNWYRSKKKAFTKYAKKHAESG
PKSIARELERISKYCTVVRVLAHTQIRKTGLDQKKAHLMEIQVNGGSIADKVDFAKSHFE
KTFDVSSIFEQDENIDIIAVTAGHGFEGVTHRWGTKKLPRKTHKGLRKVACIGAWHPSKV
MYSVARAGQNGYHHRTELNKKVYRVGKAEDPSSATTEFDTTVKAITPMGGFVRYGIVKND
FIVIKGSCPGVKKRVVTLRKSLISHTSRRALEKISLKFIDTSSKFGHGRFQTAAEKLQFE
GQKKIKA
>Hvs
GLPRKRAARHRGKVKSFPKRTKPVHLTAMLGYKAGMTHIVRELEKMHKREVVEAVTIIET
PPMVIIGVVGYVETPRGLRALTTVWAEHLSDEVKRRFYKNWYRSKKKAFTRYAKKHAESS
NGSIARELERIRKYCTVVRVLAHTQISKTGLQQKKAHLMEIQVNGGTVAEKVEFARSHFE
KTFSAASLFEQNENIDVIAVTKGKGFEGVTHRWGTKKLPRKTHKGLRKVACIGAWHPSKV
MFTVARAGQDGYHHLNRCSLSL------------TFEAMRPLNSTPPRKPLPQWFVLQLI
FDNSSGSCPGVKKRVVTLRKSLMTHTSRRDLEKINLKFIDTSSKFGHGRFQTHAEKAAFM
GQLK---
>Lcr
GLPRKRAARHRGKAKSFPIAKAPVHLTAFLGYKAGMTHIVRDLEKMHKREVVEAATIIET
PPMVVVGVVGYVETPRGLRSLTTVWAEHLSDEVKRRFYKNWYRSKKKAFTKYAKKHAESG
PKSIARELERISKYCTVVRVLAHTQIRKTGLEQKKAHLMEIQVNGGSVADKVEFAKSHFE
KTVDVSSVFEQNENIDIIGVTQGHGFEGVTHRWGTKKLPRKTHKGLRKVACIGAWHPSKV
MYSVARAGQNGYHHRTELNKKVYRIGKAEDPNSASTEFDTTTKTITPMGGFVRYGIVKND
FVLIKGSCPGVTKRVITLRKSLITHTSRRALEQISLKFIDTSSKFGHGRFQTVAEKNAFE
GVKKIKA
>Mgl
-----------------------------MGYKAGMTHIVRDLDKYHKREIVEATTVIET
PPMVVVGMVGYVETPRGLRSLTTVWAEHLSDEVKRRFYKNWYRSKKKAFTKYAKKHSENN
GQSIARELERIRKYCSVVRVLAHTQLRNTSLKQKKAHLMEIQVNGGSVSEKVDFANNLFE
KTVDVNSLFTQDELVDVIGVTKGKGYEGVTARWGITKLPRKTHKGLRKVACIGAWHPANV
MFTVARSGQDGYHHRTELNKKIYRIGNGADKASGATEFDTTQKSITPMGGFPHYGIVKND
FLMIKGSCPGVKKRVLTIRKSQKIHTSREDVEKVTLKFIDTSSKFGHGNYQTGAERDAFE
GPKKPPA
>Min
GLPRKRAARHRGKAKAFPVKFKPVHLTAFLGYKAGMTHIVRELEKMHRKEVVEAVTVIDT
PPMVIVGVVGYVETPRGLRSLTTVWAEHLSDELKRRFYKNWYRSKKKAFTKYAKKHAESG
PKSIARELERISKYCSVVRVLAHTQIRKTSLQQKKAHLMEIQVNGGSIADKVEFAKSHFE
KTVDVSSVFEQNENIDIIGVTHGHGFEGLTHRWGTKKLPRKTHKGLRKVACIGAWHPSKV
MYSVARAGQNGYHHRTERSKKIYRIGAAGDANSGTTEFDITEKSINPLGGFVRYGIVKND
FIVVKGSTVGVKKRVLTLRKSLITHTSRKATEQITLKFIDTSSKFGHGRFQTAAEKRAFE
GVKKIKA
>Mld
GLPRKRAARHRGKAKAFPTKSKPVHLTAFLGYKAGMTHIVRELEKMHRKEVVEAVTVIDT
PPMVVVGVVGYVETPRGLRSLTTVWAEHLSDELKRRFYKNWYRSKKKAFTKSAKKHAETG
PKSIARELERISKYCSVVRVLAHTQIRKTGLQQKKAHLMEIQVNGGSIADKVEFAKSHFE
KTVDIASVFEQNENIDIIGVTHGHGFEGVTHRWGTKKLPRKTHKGLRKVACIGAWHPSKV
MYSVARAGQNGYHHRTERSKKIYRIGAAGDANSGATEFDITEKSINPLGGFVRYGIVKND
FVVVKGSTVGVKKRVLTLRKSLITHTSRKATEQITLKFIDTSSKFGHGRFQTAAEKRAFE
GVKKIKA
>Mlp
GLPRKRAARHRGKVKSFPRKTKPVHLTAMLGYKAGMTHIVRELEKMHKREVVEAVTIIET
PPMVIVGVVGYVETPRGLRSLTTVWAEHLSDEVKRRFYKNWYRSKKKAFTKYAKKHAESS
TGSIARELERIRKYCTVVRVLAHTQIRKTGLKQKKAHLMEIQVNGGSVADKVDFAKSHFE
KTFDVSSIFEQDENIDVIAVTKGKGFEGVTHRWGTKKLPRKTHKGLRKVACIGAWHPSKV
MFTVARAGQNGYHHRTELNKKVFRVGKGGDEANATTEFDTTKKAITPMGGFVRYGVVNND
FLMLKGSVPGVKKRVITLRKSLMTHTSRRDLEKIHLKFIDTSSKFGHGRFQTAAEKSAFM
GQLKIRS
>Msd
GLPRKRAARHRGKAKAFPTKSKPVHLTAFLGYKAGMTHIVRELEKMHRKEVVEAVTVIDT
PPMVVVGVVGYVETPRGLRSLTTVWAEHLSDELKRRFYKNWYRSKKKAFTKSAKKHAETG
PKSIARELERISKYCSVVRVLAHTQIRKTGLQQKKAHLMEIQVNGGSIADKVEFAKSHFE
KTVDIASVFEQNENIDIIGVTHGHGFEGVTHRWGTKKLPRKTHKGLRKVACIGAWHPSKV
MYSVARAGQNGYHHRTERSKKIYRIGAAGDANSGATEFDITEKSINPLGGFVRYGIVKND
FVVVKGSTVGVKKRVLTLRKSLITHTSRKATEQITLKFIDTSSKFGHGRFQTAAEKRAFE
GVKKIKA
>Pan
SLPLRQAERLR---RNFPKPKKPVHLTAMIGYKAGMTHIVRDLDKMHKKEIVEAVTVIET
PPMVAVGVVGYVETPRGLRSLTTVWAEHLSDEVKRRFYKNWYRSKKKAFTKYAKKHSENN
GSSISRELERIKKYCTVVRVLAHTQVRKTGLKQKKSHLMEIQINGGSVADKVDFAKEHFE
KTFDVKSVFEQNEIIDVIAVTKGHGYEGVTARWGTKKLPRKTHRGLRKIACIGAWHPANV
MFTVARSGQDGYHHRTEIGKKIYRISNGEDKTSGSTDFDTTEKTITPLGGFPHYGLVKND
FVMIKGSCPGVKKRVLTLRKSLQVHTSRRALENVSLKWISTSSTMGKGVFQTPAEKDAFL
GQRKIKA
>Pst
GLPRKRAARHRGKVKSFPQKTKPVHLTAMLGYKAGMTHILRDLDKMHKREVVEAVTIVET
PPMVIVGVVGYVETPRGLRSLTTVWAEHLSDEVKRRFYKNWYRSKKKAFTKYAKKHAESS
TGSIARELERIRKYCTVVRVLAHTQIRKTGLKQKKAHLMEIQVNGGSIADKVDFAKSHFE
KTFDVSSVFEQNENIDVIAVTKGKGFEGVTHRWGTKKLPRKTHKGLRKVACIGAWHPSKV
MFTVARAGQDGYHHRTELNKKVFRVGKGGDEANATTEFDTTTKAITPMGGFVRYGVVTND
FLMLKGSVPGVKKRVITLRKSLMTHTSRRDLEKINLKFIDTSSKFGHGRFQTAAEKSAFM
GQLKIRS
>Rgr
GLPRKRAARHRGKAKSFPK-VRPCPSLPC----AGPPHRLPRLQEMHKKEVVEAATIIET
PPMVAVGVVGYVETPRGLRSLTTVWAEHLSDEVKRRFYKNWYRSKKKAFTKYAKKHAESG
SASVARELERISKYCSVVRVLAHTQIRKTGLAQKKAHLMEIQINGGSIADKVEFAKSHFE
KTFDVSSIFEQDENIDIIAVTQGHGFEGVTHRWGTKKLPRKTHKGLRKVACIGAWHPSKV
MYSVARAGQDGYHHRTELNKKVYRIGKAGDEASASTEFDITNKAITPIGGFVRYGIVKND
WVMIKGSCPGVVKRVVTLRKSLITHTSRAALEKINLKFIDTSSKFGHGRHQTIEEKRAFE
GQLKIKA
>Sro
GLPRKRAARHRGKAKSFPKPKAPVHLTAFLGYKAGMTHIVRDLDKMHKKEVVESATIIET
PPMVVVGVVGYVETPRGLRSLTTVWAEHLSDEVKRRFYKNWYRSKKKAFTKYAKKHAESG
PKSIARELERISKYCTVVRVLAHTQIRKTGLEQKKAHLMEIQVNGGSIADKVEFAKSHFE
KTVDVASVFEQDENIDVIGVTTGHGFEGVTHRWGTKKLPRKTHKGLRKVACIGAWHPSKV
MFSVARAGQDGYHHRTEINKKVYRVGKADDEASATTEFDVTKKAITPIGGFVRYGIVKND
FVLIKGTCPGTKKRVVTLRKTLFKHTSRRALEKITLKFIDTSSKFGHGRFQTIAEKNAFQ
GQLKIKG
>Uvf
GLPRKRAARHRGKVKAFPKRTKPVHLTAMLGYKAGMTHIVSSI-----RPLMSSFRLVCT
NVRSSKPSLSSRHHPWSLLYGLNIFLTKLN---------------KKAFTKYAKKHAESS
TGSIARELERIRKYCTVVRVLAHTQIRKTGLKQKKAHLMEIQVNGGTVAEKVDFAKSHFE
KTFDVSSVFEQNENIDVIAVTKGKGYEGVTHRWGTKKLPRKTHKGLRKVACIGAWHPSKV
MFTVARAGQDGYHHRTELNKKIFRVGKGGDEANATTEFDTTKKTITPMGGFVRYGVVNND
FLMLKGSVPGVKKRVITLRKSLMTHTSRRDLEKINLKFIDTSSKFGHGRFQTAAEKSAFM
GQLK---
