# Supplementary material for: Convergence Analysis of Rust Fungi and Anther Smuts Reveals Their Common Molecular Adaptation to a Phytoparasitic Lifestyle
Source: Front Genet. 2022 Apr 8;13:863617. doi: 10.3389/fgene.2022.863617 (PMC9023891; doi:10.3389/fgene.2022.863617)
Supplement: Supplementary file 4 [file DataSheet1.ZIP › Supplementary file 1/conv_cal/OG0002962.fasta]

>Ain
MASMGALGAVQWSHIPQLVPYPIGLALQEHLVHRRLAARRVSREDILLLLEHTPTFTEGR
RKGAKEAIGKRLRALGADYIVAQRGGLVTYHGPGQLVGYPIWDLQAMDLSTRCYVDRLQK
AFHALLSAPPYGIPYEDNTGVWTSPDHKIVSIGIQVRQRIASHGFALNVEAPLLRWFDHI
VACGIEGKKMSAIERERSRTTVASVVPHVVQHLGKTYGRHMAEATEELLRADEV
>Aps
MQLISSETPIIWKYISSHVPYQPALEFQNALVRHKIDHP--NSPDWLILLQHKPVYTFGR
RQADTFEIRNRVKSIQADFISTLRGGQTTFHGPGQLVGYPILNIGRMNLSTRMYVDLLLN
FLQTILLHPCLPSNPKIPVGTFVSEKSKIASIGVQIRRRISSHGFALNVERKCEIGFSHI
LACGLQGTRLISIESELGRVKVEDLVKPTAEVFGKLIRRNIKELNQDCEELDSV
>Cqf
MQSTKNLPPLYWSYIPTPVSYLHALSLQHALVRHKIDTKIHNSPDFLLLLQHQPVYTTGR
RTTNSVWLMTRLARAGADFISTLRGGQTTFHGPGQLVGYPILDIGQMGLTTRDYVDRLLK
VLGAVLVHPVLPIDPNLPVGTFVDVRKKIASIGIQVRRRVTSHGFALNVEQACQAGFQHI
LACGLSNTRSISIESALSPLRVSDMVRPTVEVFGNLFGREMCEFKHTDQSLDPT
>Cla
MAQAARARPIICTHIPGAVPYKDGLALQESIVASRLAARLVADTDILLFLEHAPVYTAGR
RDMNAQM-SGRLKKLGADFVQTPRGGQITFHGPGQLMGYAILDLKAMKMTTKDYVHKLED
VLDGILARQNIKTIDTCNIGSFVSPTEKIASIGVHIKQHITSHGFVLNVDNQSLPWFRSI
VACGLANVTATSIQQQHDPLSVSELIPVAAEEFGKVFGRPVSALDEADLDIDRV
>Cmi
MSTESTTRPILYHYFQKHVPYHKGLELQEALVSRRSAAKALATEDVILLLQHEPVYTTGR
RDTDPEVLKERLTAIGAEYVATQRGGQTTYHGPGQLVGYPILDTSLMNMSTRQYVEAIAS
CLEKLVMEKQIPLIPPPHVGIYPSSTTKIASIGIQIRHRITSHGFALNVTDDVKYWFDQI
IACGAPDIKATSIESELRRYEVEDVVPSTIAQLEQTFKRDIIPVEKESNPTEAV
>Eyn
MSSISPRTPILWHHFDKPVPYQDGLRLQEALVERRSQSKAIAEQDVILLLEHTPVYTTGR
RETDEEILRERLTAIGAEYIATQRGGQTTYHGPGQLVGYPIIDTSLMDLSTRCYVQRISD
FLEQLLIERQIPLLPSPQVGAYPSSTSKVGSIGIQIRHRITSHGFALNVTDDVKFWFDQI
IACGSPDIKATSIESELLRLEVGDIVPLAVSVLGQVFKREMQPLDSSSGHR---
>Gan
-------------------------------------------TD--LLLQHRPVYTAGR
KDLEVARL-ERLSALGADYVMTMRGGQTTYHGPGQLVGYPIFDLGAAELTTRCYVDHLER
FLATLTTSLGVPVYDLPHTGVFTSPTAKIGSIGIHIRRRITLHGFSINIEQQALDWFANI
VACGLDEVHATSVQTELRGMMVEQMVGTAVEELGKEYGRVMEEL--GSQFSD--
>Hvs
M----PHRPILWTYLQHPVPYSAGLQLQQALPNQ-----LSSSSDLLVLLQHRLVYTTGR
RSRSLS-----LPPSHADYFGAMRGGQTTCHAPGQLVGYPILDL----LTARTYVDFLQN
FLSSLLLHPALPSTPNLPVGTFITPHLKIASIGIHVRRRITSHGFALNVQKIVESCFDSI
IPCGLSEVKITSIESVLNSITVNDLIEPAVQTFGSLLQRPMVQLTQHNSHLDLD
>Lcr
MCSGASRPPILYTHLPHQLPYQLGLLLQESLVQRRLEAKRWATTDLLLLLEHRPVFTAGK
RENDPIVAAERLGKMGADYVQTMRGGQTTYHGPGQLVGYPLMDLGAAGLSTRCYVSHLES
FLSTLVSSLSVPVYPLEHTGVFTSPTSKIASIGIHIRRRISLHGFSINVEEQTRKWFDAV
VACGLAEVNATSVEAVWKVKRVKDIVPLAVELFGRQYGRSLEALEEGDEFQMGV
>Mgl
MASCTRSRLLRVCYIPYRVPYDFGLRIQESLVQRRAESRRTARTDYLLLLEHTPVYTLGR
RDDSAAI-GAAMSAPNVDIFQTKRGGLLTYHGPGQLVGYPILDLGLLKLSTRCYVATLQD
ILRRSLANEAIQLEDSKYTGVWTQPNRKIASIGVQVQHRVTSHGFSLNVHEEALEGFRKV
VACGLPDVQLTCIDEQLSHLSVMDVAKIVSDEFVKSLGYHIESIEKSDGSLEHV
>Min
MAACQALTPIRWTYLPEQLPYSLGLLLQESIVASRWAAKRIAHTDVLLLLQHKPVFTAGR
REKDPEALGERLRKQGADYVSTMRGGQTTYHGPGQLVGYSLMDLIASDLSTRCYVDHLEK
YLETLARSLGVPVYPLEHTGVFTSPTLKIGSIGIHMRHRISLHGFAINVEEQTRRWFDMI
VACGLDDVKATSAQAELFNVKVEDLVPTAVREFGKQYGRGIEELKKGDEFDDGV
>Mld
MAACQALTPIRWTYLPDPLPYSLGLLLQESIVASRWAAKRIAHTDVLLLLQHKPVFTAGR
RETDPEALGERLTKQGADYVSTMRGGQTTYHGPGQLVGYSLMDLVASDLSTRCYVDHLEK
YLETLARSLGVPVYPLEHTGVFTSPTLKIGSIGIHMRHRISLHGFAINVEEQTRRWFDMI
VACGLDDVKATSAQAELSDVKVEDLVPTAAKEFGKQYGRGIEELREGDEFDDGV
>Mlp
M----------------SISYRDALALQQALVRNKIDSKQVPSPDLLVLLQHQPVYTAGR
RATDNAWLTSRLSRAGAEFVSTLRGGETTFHGPGQLVGYPILDIGMMGISTRRYVDQLLK
VISEILTHPALPMDPNLPVGTFVDVGKKIASIGIQVRRRVTSHGFALNVERKCEAGFQHI
VPCGLSNTRLISIESALAAVRVLDMVPATVETFGKRFGRKMCEIGDTTEQLDPT
>Msd
MAACQALTPIRWTYLPDPLPYSLGLLLQESIVASRWAAKRIAHTDVLLLLQHKPVFTAGR
RETDPEALGERLTKQGADYVSTMRGGQTTYHGPGQLVGYSLMDLVASDLSTRCYVDHLEK
YLETLARSLGVPVYPLEHTGVFTSPTLKIGSIGIHMRHRISLHGFAINVEEQTRRWFDMI
VACGLDDVKATSAQAELSDVKVEDLVPTAAKEFGKQYGRGIEELREGDEFDDGV
>Pan
MAAATHLEPVRTVYIPGFVPYDLGLALQEHLVQERAQARAQAAQDTLLLLQHRPVYTEGR
REESENFDAEALRALGADYKLTKRGGQITYHGPGQLVGYPILNLGAMGLASRCYVDRVQD
SLISLLATRGIGTPPDAHTGVWADEYHKIASIGIQVRHRVSSHGFALNVEQRAMRGFRHI
VACGIVGKSMTCVHDRLDDESVESVASDYVRHFANVFKRTTRQATQEEMSEDKA
>Pst
MKLIIRRRPVIWSYVKDLVRYQDGYQLQNELVRHKINNP--SAPDYLILLQHHPVYTTGR
RQLSDQQLRDRLAIIKADFFPTSRGGQITYHGPGQLVAYPILNLSMIDLNTRMYVEFLVN
LLRSILIHPSLPKNPDLPVGIFITQWCKIASIGVQVRRRITNHGIALNVEDQSESGFKSI
VACGLKDTQLTSIQSVLAELKVEDLVKPTIDLFNELLHPRVEEFDSNNQDEDPI
>Rgr
MASCITRSPIRWTFLPAHIPYDRALLLQESLVQARLSAKRVAHTDLLLLLQHTPVYTAGR
REKDPSQLGARLRAVGADYVHAMRGGQTTYHGPGQLVGYSLMDLGAAQLSTRCYVDRLER
FLSALTSSLSVPVYPLEHTGVFTSPTTKVGSIGIHIRRRISLHGFSLNVEQQTKAWFDHI
VACGLAT-----------------------------------------------
>Sro
MCSATVLPPLLWTYLPSHLPYQLGLILQETLVQHRLSAKRIASTDILFLLQHSPVYTAGK
REKDPITAGKRLGQFGADYVLTGRGGQTTFHGPGQLVGYPLIDLGQSKLSTRCYVDRLEK
FLESLVKSYGVPVYDLPHTGVFCSPSTKIASIGVQIRRRITMHGFSINLQQQTKEWFDQI
VACGLEDVKSTSVEAELREVSVDGAIERTVQLFGERYGREMRQLKEGDEHRDGV
>Uvf
MTAATKTRPIIWKHIKSFVPYSKAYEFQKVLVQHKINNLQSDFLDWFILLEHFPIYTAEE
NHHHHQEESF-----KTKIFHTQRGGQLTYHGPGQLVGYPILNLKSSNLDVRMYVELLMN
LMRKILIHPIIPINPSLPVGIFISESKKVASIGLQIKRRIASHGFALNVTEESELGFKSI
VACGLKNTRMISINTILN-----------VEVFGQLTGRDMKEMDSTCEELDPV
