# Supplementary material for: Convergence Analysis of Rust Fungi and Anther Smuts Reveals Their Common Molecular Adaptation to a Phytoparasitic Lifestyle
Source: Front Genet. 2022 Apr 8;13:863617. doi: 10.3389/fgene.2022.863617 (PMC9023891; doi:10.3389/fgene.2022.863617)
Supplement: Supplementary file 4 [file DataSheet1.ZIP › Supplementary file 1/conv_cal/OG0002964.fasta]

>Ain
ASTSTNTNAAAARAYMEANNITIEAPEESEEKPPMLSFSELKIDKRLKEELFKFQKPSPI
QACCWPVLLSDKDVVGIAETGSGKTIAFGLPALQHVLGQDPSPHVSVLVVAPTRELAIQT
HDTIEKLAKALFGSICLYGGVSKHDQSNALYPAVRVVVGTPGRVLDLAREGTLDLSNVSY
VVLDEADRMLDVGFEPDIRAIMGMTRSKDQGRHTSMFSATWPMQLRGLAESFMNEPMRVT
IGSDELSANHRVEQVVEVLEDSREKERRLDAFLKRAPKDKVLIFALYKKEAQRVEDTLRR
KGYQVAGIHGDLNQHQRIANLDKFKSGEAPLLVATDVAARGIDVPSVEYVVNHTFPLTIE
DYVHRIGRTGRAGKTGKSVTFFTWEDKAHAGELMRILRDSNMPVPEAMNKFPATIKRKEH
SAYGAHFKELVPAKKI
>Aps
---SQLASSADVKQFILSNKLTYEPPEIENQFPPVLDFEAVQVHDSLRKAFLTFQKPSPI
QSAVWPVLLVGRDVVGIAETGSGKTLAFGIPALQHILTNSKTSSINVLVIAPTRELAMQT
ESTLSDLGKLLVKTLCVYGGVEKSVQQKALAAGVRVVAGTPGRILDLANEGNLKLDKVSW
LVLDE-DKVAEPGFENDIRAIIGLCLNDSQARLTAMFSATWPTSVRRLAADFMCDPVRIL
VGEDELTASNNVQQSVEVLETSRGKEWKLLSTLQGVSKDKIIVFALYKKEAQRLHQFLLQ
KGYRSCCIEGDMSQDKRTQSLADFKSGKASILVATDVAARGLDIPKVEVVINVTFPLTIE
DYIHRIGRTGRAGRPGKSITFFTEDDKSHAGELMRVLKDADQAVPEALTQWGGQIKKKTH
AAYGNHWKDTVKEKG-
>Cqf
RPSTTAPTPAELENFILTNKITYEPIGILTELPPILAFDCVRVTSPLEKAFLKFQKPSPI
QSAVWPVLMAKRDVVGIAETGSGKTLAFGIPAFEHILSTSGLPVISVLVIAPTRELAMQT
ESTLSELGQLMIQTLCVYGGVDKNTQRKALRAGVRVVAGTPGRLLDLANEGHLKLNNVSW
LVLDEADRMLDKGFENDIRAIINLCRAGNPTRLTAMFSATWPLSVRRLASDFMHNPVRIL
VGDDQLSASGSVEQTVEVLKETRGKEFKLLSTLTNLAKDKIIVFALYKKEAQRLHQFLLR
KGFSACCIEGDMSQDKRTKSLEDFKSGEATILVATDVAARGLDIPKVEVVINVTFPLTIE
DYIHRIGRTGRAGRTGKSITYFTDDDKVHAGELMRVLKDANQTVPEDLKQWGGQIKKKTH
AAYGDHWKDTVK----
>Cla
AAKAAEAVGGDVEEFLKENAIAYDPVSALAEFPPHLAFADLPIDETLRSGLAAFSDPTPV
QSSSWGVLLKQRDCVGIAQTGSGKTMAFGIPAIKYLQSLPNDGPVSVLVLAPTRELAMQT
FDTLETLGKLLFKAVCVYGGVPKPPQVEALQKGARIVVGTPGRIIDLANEGNLDLSQVGF
AVLDEADRMLDKGFENDIRTILGQTKTSAEGRQTAMFSATWPWSVRKLANDFMNNPIKVT
VGSDDLTASTSIHQTVVVLDDTRQKEQRLSQTLKATKQDKILVFALYKKEASRLEAYLRR
NGYSVSCLQGDMSQPARTQALADFKSGKNTLMVATDVAARGLDIPKVELVLNCTFPLTIE
DYIHRIGRTGRAGRTGKSITFFTSEDKAHAGELQRVLREANMEIPESLKAFGGVIKKKRC
APYSVHFAQ---SSHL
>Cmi
SSSIPTLSQAEIDTFITESALTYEPSTSSSRYPPILSFDHLPISEGIKNGLKTFAKPTVV
QSASWGVQLRPRDCVAIASTGSGKTLAFGVPILHQILTHSPK-SIASLIVAPTRELAIQT
QVNLAAIGDQLLGVVCIYGGASKWEQKKLLSNKPRIVVGTPGRIIDLMNEGDLVLSDVSW
LVLDEADRMLDKGFENDIRKIIEECKSSVDGRVTSMFSATWPMSVRRLANDFMVDPVRIT
VGSDELMASATVSQKVIVLQDGREKDFTLTKTLRGAQRDKVLVFALYKKEAARVAQYLER
GGYQVACIQGDLSQDKREQALGDFKTGKVNVLVATDVAARGLDIPRVELVINYTFPLTVE
DYVHRVGRTGRAGRKGKAVTFFTEMDKAHSGELQRVLKDGGHEVPEALAAFGGTIKKKAH
AAYGDHFRENVKAKKI
>Eyn
ANNASAPSPKEVAAFIKESELTYEPEGSAANFPPFLSFDALPVADGIKAGLSGFAKPTIV
QSASWGIQLRPRDCVAIAATGSGKTLAFGVPILHHILNLPTTGTVNALVVAPTRELAMQT
QTNLGHISETLLGIVCLYGGASKQEQVRLLQKKPRIVVGTPGRLLDLASEGSLDLSNVQW
LVLDEADRMLDKGFENDIRNIIGQCKAGAEGRITSMFSATWPVSVRRLANDFMVDPIRII
VGSDELSANTSVKQSVIVLQDGRQKDGRLLDVMRGAQREKVLVFALYKKEAARVATWLER
QGYEVGCIQGDLSQDKRTKALEDFRQGITGVLVATDVAARGLDIPKVELVVNYTFPLLVE
DYVHRIGRTGRAGREGRSVTFFTDAEKHLAGELQRVLRDAGQEVPDDLAAFGGTIKKKAH
AAYGDHYRENIKAKKI
>Gan
VASTSTSSSADVATFLTENRVSHEPESAATSFPPVLSFAALPLEEGIRRGLAAYTKPTPI
QSASFPVMMGGRDVIGIAETGSGKTVAFGVPAIQHILSLPAAGAISVLVVAPTRELAMQT
HANLSAISSTLLTSICIYGGVSKDDQKRQLRDGPRIVVGTPGRLLDLAGEGALDLSQVSW
LVLDEADRMLDRGFENDIREIIKQCL-------GSAGSAEAPVA-RMVRSPSLLPPKPL-
-------ANATPRFRLHVLP--------------------------YPHHPIRRPRRRPR
K--------GTASPGRRMRTV--------------DVAARGLDIPKVELVVNQTFPLTIE
DLADASILLGRAGRKGKSVTFFTEADSHLAGSFIR-----DHEVPEGLYQWGTTIKKQEH
STYGAFFRDDVKAKKI
>Hvs
SESCGAGNQAEISTFVSCNRITYEPAKIVDEYPPALSFNDLQLPKSLKKVFASFTKPTPV
QSCVWPVLFGGRDVVGIAETGSGKTLGFGIPALKHLLSFPTPTPIRVLVVAPTRELAMQT
HSTLEEAGAQCLNCLCVYGGADKKFQIKALNQGVSIVVGTPGRLLDLANEKHLKLGQVSW
LVLDEADRMLDKGFENDIRAIIQLCLSNPFSRLTTMFSATWPVSVRRLASEFMFQPVRIL
VGDDELTASTSVEQTVQVIENGRDKEWKLLT---SSSEDKAIIFALYKKEAQRLYLFLQR
KGYSVGCLEGNMSQSQRTQSLEEFKTGVTKLLVATDVAARGLDIPKVEAVINVTFPLTIE
DYIHRIGRTGRAGRSGKSITFFTHEDKAHAGELIRVLKDANQVLPEELRQWGGHIKKKSV
SLY-------------
>Lcr
APTITPPSSDEVAAFLTENRVSYEPPETATSFPPVLSFAALPLDAGLKKGLAAYTKPTPI
QSASFPVMMSGRDVIGIAETGSGKTVSFGVPAIQHILSLPSHAPISVLVVAPTRELAMQT
HTNLAAVASGLISSVCIYGGVSKDDQKKLIRQGPRIVVGTPGRLLDLAREGALPLGQVSW
LVLDEADRMLDKGFENDIREIIKMCLSIPSSRMTCMFSATWPMTVRKLASDFMCSPIRIT
VGADELTANSRVEQSVTVLSDGREKEQRLLGVLKGTDREKALVFALYKKEATRVMEFLER
NGYEVGCIQGDMTQEKRTKSLADFKEGKVQILVATDVAARGLDIPKVELVINQTFPLTIE
DYIHRIGRTGRAGRKGKSVTFFTEADKAHAGELIRVLKDGGHSVPEGMYQWGTTIKKATH
STYGAYFREDVKAKKI
>Mgl
SSGNSGVSASEARAFMEENNITIEMAEESNDKPPMLSFDELKINPKLKERLEGFSKPTLI
QSCCWPVLLQGRDMVGVAETGSGKTLAFGIPALQYVMEQWPPNKIHVLVIAPTRELAIQT
RDNLARVAEPLYGVFCLYGGVSKGEQIRELALPVHIIVGTPGRVLDLAREESLDLGHVSY
LTLDEADRMLDKGFEPDIRAIIGMTKTNEDGRRTNMFSATWPPAVRGLADTFMRVPVRVT
VGSDVLSANRRVSQTVQVLDDGRAKERALNTFLRQKTNEKILIFALYKKEAQRVENTLRR
WGYRVSGIHGDLSQHDRLASLEAFKTAETPLLVATDVAARGLDIPNVEYVINYTFPLTIE
DYIHRIGRTGRGGKSGKAITFFTDEDKAHAGELIRVLKDANQPVPKEMDRFPTTIKRKTH
SSYGDHYKELVPAKKI
>Min
PTSASSSSSSEIDSFLSANRITFEPTNAKDLYPPVLSFAALPLEDGLRKGLSGYTKPTPI
QSASFPIMMGGRDVVGIAETGSGKTVAFGVPAIQHILSLPPHPPVSVLVVAPTRELAMQT
HANLASVTSALITSVCIYGGVPKESQKAILRTGARIVVGTPGRLLDLANEGVLDLSHVSW
LVLDEADRMLDKGFENDIREIIGKCLQEPMARMTCMFSATWPTSVRRLASDFMCSPIRIT
VGNDELTANVRVSQSVIVLPDSRQKEQRLLSVLTGKDREKALIFALYKKEATRVMEFLER
QGYEVGCIQGDMTQERRTKSLADFKDGRVQLLVATDVAARGLDIPKVELVVNQTFPLTIE
DYIHRIGRTGRAGRTGISVTFFTEADKAHAGELIRVLKDGGHDVPEGMYQWGTTIKKQTH
STYGDFYRDDIKSKKI
>Mld
PAAASSSSSSDIDSFLSANRITFEPTNAKDLYPPVLSFAALPLEDGLRKGLSGYAKPTPI
QSASFPVMMGGRDVVGIAETGSGKTVAFGVPAIQHILSLPPHPPVSVLVVAPTRELAMQT
HANLASVTSALITSVCIYGGVPKDLQKATLRTGARIVVGTPGRLLDLANEGVLDLSHVSW
LVLDEADRMLDKGFENDIREIIAKCLQEPKARMTCMFSATWPTSVRRLASDFMCSPIRIT
VGNDELTANVRVSQSVIVLPDSRQKEQRLLSVLSGKDREKALIFALYKKEATRVMEFLER
QGYEVGCIQGDMTQERRTKSLADFKDGRVQLLVATDVAARGLDIPKVELVVNQTFPLTIE
DYIHRIGRTGRAGRTGISVTFFTEADKAHAGELIRVLKDGGHDVPEGMYQWGTTIKKQTH
STYGDFYRDDIKSKKI
>Mlp
TTSTPLPSEEDLQTFISTNKITYEPTGIFQEFPPILKFDQVKVTNPLEKAFLKFEKPSPI
QSAVWPVLIAKRDVVGIAETGSGKTLAFGIPAFEHILSTPKVKTISVLVIAPTRELAMQT
ESTLSELGKLTIKTLCVYGGVDKNAQRKALQNGVRAVAGTPGRLLDLANEGHLKLDNVSW
LVLDEADRMLDKGFENDIRAIINLCLTGSSTRLTAMFSATWPLSVRRLASDFMKDPVRIL
VGDDQLSASCSVEQSVEVLPDTRGKEFKLFETLKNLKKDKVIVFALYKKEAQRLHAFLLR
KGFGACCIEGDMSQDKRSQSLEDFKSGRATILVATDVAARGLDIPKVEVVINVTFPLTIE
DYIHRIGRTGRAGRTGKSITFFTDEDKVHAGELMRVLKDANQVVPEDLKKFGGQIKKKTH
AAYGDHWKDTVKAKKI
>Msd
PAAASSSSSSDIDSFLSANRITFEPTNAKDLYPPVLSFAALPLEDGLRKGLSGYAKPTPI
QSASFPVMMGGRDVVGIAETGSGKTVAFGVPAIQHILSLPPHPPVSVLVVAPTRELAMQT
HANLASVTSALITSVCIYGGVPKDSQKATLRTGARIVVGTPGRLLDLANEGVLDLSHVSW
LVLDEADRMLDKGFENDIREIIAKCLQEPKARMTCMFSATWPTSVRRLASDFMCSPIRIT
VGNDELTANVRVSQSVIVLPDSRQKEQRLLSVLSGKDREKALIFALYKKEATRVMEFLER
QGYEVGCIQGDMTQERRTKSLADFKDGRVQLLVATDVAARGLDIPKVELVVNQTFPLTIE
DYIHRIGRTGRAGRTGISVTFFTEADKAHAGELIRVLKDGGHDVPEGMYQWGTTIKKQTH
STYGDFYRDDIKSKKI
>Pan
AAAFTPTNPAAARAFLETNNITIEAPEESNERPPMVDFRELKIDAAVKKTLQGFTTPTPI
QACCWPVLLQNKDVVGIAETGSGKTFAFGLPALQHLVTKHKVAQVNVLVVAPTRELAIQT
EENMAKLGKSMIGMICLYGGVSKQEQVRLLNPTVRIVVGTPGRVLDMARDGSLDLSNVTY
LVLDEADRMLDKGFEPDIRAIIGMCQSREQGRHTSMFSATWPPAVRGLAESFMNGPVRVT
VGSDELSANRRVEQTVEVLADGYAKERRLNDFLRQRSNDKILIFALYKKEAQRIEQTLRR
GGFKVSGIHGDLGQNERIASLERFKTAETPLLVATDVAARGLDIPNVEHVINYTFPLTIE
DYVHRIGRTGRGGKTGKSLTFFTEMDKAHAGELIRVLKDADQKVPEDLTKFPTTIKKKTH
SSYGDHFKELVPAKKI
>Pst
NPVSQSIDPAEIEEFISSNKLTYEPPEIVTQLPPVLKFDNVVVHDSLRKAFAAFQKPSPI
QSAVWPVLLAGRDVVGIAETGSGKTLAFGVPALQHILDGDK-KAINVLVIAPTRELAMQT
ETTLSDLGKLVIRSLCVYGGVDKNIQRKALASAVRVVAGTPGRLLDLANEGHLKLDQVSW
LILDEADRMLDKGFENDIRAIINLCKGASKSRLTTMFSATWPTSVRRLAADFMNEPVRIL
VGADELTASCSVEQTVEVLEETRGKEWKLLNTLKNTSKDKIIVFALYKKEAQRIHEFLLR
KGFQACCIEGNMSQDKRSKSLEDFMSGKSTILVATDVAARGLDIPKVEYVINVTFPLTIE
DYIHRIGRTGRAGRTGKSITYFTDEDKSHAGELMRVLKDAGQVVPEALKQWGGQIKKKTH
AAYGDHWKETIKAKKI
>Rgr
------------------------------------------------------------
-------MLGGRDVIGIAETGSGKTVAFGVPAIEHILSLSTSAPVSVLVVAPTRELAMQT
HNNLALISNALVGSVCVYGGVPKPEQIRILRERPRIVVGTPGRLLDLAREGNLDLGNVSW
LVLDEADRMLDKGFENDIREIIKLCLGAPKFRRTAMFSATWPMSVRKLAADFMTQPLRIT
VGSDSLQANARVEQVAIVVEDQRKKETLLLTHLRGKDREKVLVFALYKKEATRLHEFLKN
KGYEVVCINGDMTQEKRTKSLDDFKEGRANILVATDVAARGLDIPKVELVINQTFPLTIE
DYIHRIGRTGRAGRTGKSITFFGEPDKALAGHFIRVLRDSNAVIPPGLDQWGSAIKKETH
GAYGAFYRNDVKAKKI
>Sro
------------------------------------------------------------
-------MLGGRDVIGIAETGSGKTVAFGVPAIEHILTLPQSAPVSVLIICPTRELAMQT
HSNLDMICSALLASVCLYGGVSKPDQIRILRERPRIVVGTPGRLLDLARENSLDLSKVSW
LVLDEADRMLDKGFENDIREIIKLCMEEPKYRRTAMFSATWPMSVRQLAADFMTSPLRIT
VGSDSLQANSRVEQTAIVVSDGRQKEGLLLTHLRGKDREKALIFALYKKEATRLFEMLQH
KGFQVGCINGDMSQEKRTQSLADFKEGRVALLVATDVAARGLDIPKVELVINVTFPLTIE
DV-----RTSRSNRKVHHILHRT-------GQYIRLLRDSNAVVPPGLDQWGTTIKKATH
SSYGAHFKEPVAAKKI
>Uvf
EPNSTSVTPKEVEEFISSNKLTYEPPEIVSKLPPVLKFEDVKVHNSLRKAFATFQKPSPI
QSAVWPVLIAGRDVVGIAETGSGKTLAFGIPALQHILT----KTINVLIIAPTRELAMQT
ETTLCEVGKLTIKTLCVYGGVDKFAQRKALASGVRIVVGTPGRLLDLANEGNLKLDQVSW
LILDEADRMLDKGFENDIRAIINLCLDNSKARLTTMFSATWPTNVRRLAADFMHDPVRIL
VGADELTASCSVEQTVEVLEESRGKEWKLLSTLQ---KDKIIVFALYKKEAQRLYDFLLR
KNFQACCIEGNMSQDKRSKSLDDFMTGKATILVATDVAARGLDIPKVEFVINVTFPLTIE
DYIHRIGRTGRAGRTGKSITFFTDEDKSHAGELIKVLKDAGQVVPEALKQWGGQIKKKTH
AAYGDHWKETVKAKKI
