# Supplementary material for: Convergence Analysis of Rust Fungi and Anther Smuts Reveals Their Common Molecular Adaptation to a Phytoparasitic Lifestyle
Source: Front Genet. 2022 Apr 8;13:863617. doi: 10.3389/fgene.2022.863617 (PMC9023891; doi:10.3389/fgene.2022.863617)
Supplement: Supplementary file 4 [file DataSheet1.ZIP › Supplementary file 1/conv_cal/OG0002965.fasta]

>Ain
MTRLPLVALASVLPLALAASSSASLFLHPCNEGVSKPAKVSPSQANRVLAYHLDVPGEYL
GAAAGDKEAWEWVPQTALFEDNRQRTVVLLKGVEEDVIPLSFRNTHKIDSPPTASFEALI
HSYGERLHEAIPSLGSAGGKTDSAGWKKSLDVMDKASTAFRQSMVNLVAFFDSFDEQQPS
FQALRFDGLAEIRSTYGQESVEYKEAKKALKDVLAAAAMKMDKQTLAIVAVSDDEDEKSM
LQPRSDLLAPFGPGRTQKRDQLETNKKGSKGKAPKESDYVGKCFSKEEDLNKATQNCTGH
GKPKKSLKGGKCYRCQCETTRKSGKTVEWAGAACQKQDISKPFVLLASSTVVLILVSIGS
VLYLYNEGQKELPSVLAGIS
>Aps
HKLLFFVFYANLFILKSFSQSAAKVYINNPNLTK-TSISLTNPELNALLSYKLNISNFET
LPKSLDTTKGQIIFGNPVEVEIKSKLILLIYGSDGNLLPDNLYQSFNLPNPPSICFDALM
STYIGRLVDNFKIPISQEWKEKYSQWLKNLDSSDPSVQQLIQDLKTLDDFTEKVSSSPPR
ISLLRLSSLQSIQRRYGENSIQYRSAVSALKSFISHSLSA---EKVVIALPGQPTHTRLA
KKTHLSVLTPFQTSETVRRDLINRRREIFGSGSTPIISSSQQCYESISECEKQTNSCNSH
GECRQGQKGGKCFVCSCHKAKSNGKLVKWSGETCQKRDISKLVFLAF-------------
--------------------
>Cqf
MDKLFIIISSSLFTWAT--QLSANIYIKDPTNSNTKTTSLTCSELNAFLSHHLDISHYET
LPESLHTRKSQLVFGSTTDQKI-TKRLIVIYGTDGNLLNERSAQHFSLPSPPSISFDGLI
STYVGRLVHTFKIPISSDWKEKYSRWLNEYGVLDESAKQFIKDLESLDQYFETTSPSSTN
LSLLRLSGLEQIARQHGQNSLQFDLATKMLKKVLDILLLSSDNKTILIIIPPKPFHNRLG
NRTSFSALTPFKTSEQIPKTLLNRRSEIFAGTPIPIISSTKKCYKDLNECERYTKNCNGN
GNCVEGQKGGNCFICNCSKSKKDGKLINWSGEMCQKKDISR-------------------
--------------------
>Cla
MRLTG-------ALVALAGALGAQVILSPWPQARVQVPLIEASTGRALISHHLHLS----
--ASDGGSSWFSAHVDP-FDKTEHALLILIQTDQDAYLPP--RPTFTVDAAALESFEALV
STYIEALATKFELKLADAWKEDYVRFLTQLDVADASAKTMVREFAEMDSLVESLDEPKPK
LAALHLSGLDSIRKAHGVHSAQFQQASRFFQQMLEATIAAFQRTNAKIVIIASDQHNTLL
KRGTKDPLAVF--------QPKQKRQFTLSNITVPVVPSSRQCFADVDACNDATSFCSGR
GACVTGVQAGKCIVCACARIN-----TQFSGFDCETQDVSGNFFLMAGSVLLLVIIAIAS
IALV--AGGEELPQVLELTA
>Cmi
MKSLALLLCASLFAPTSARDRTASVHLLGPQSRGHASASYSPSDANALMSSFLRIEEYEI
LRDGLEDQLAFPPLNDVQHAGANQPLMVLTEDMSPSIFPSRLVHSFKVESSPPKAWMELL
ETYRGRIAEKFGLSLRD--GSLSDDMALGPELLDEAYAPYVKSLQSLAGLQDGE-IDPAN
VPLIQLKGLKDIANKFGLKSDELRKAQEMLSITAESVIGSYPGKILLVSIPVRSSHKHLR
SE---------AVGSSSTRNKLSYRKRDLAAASRPIVPTTGKCYDSHDTCSNSTSSCFGH
GQCVQGRKDGECWICACSTTKDAGRTKYWSGEMCQKEDVSSSFFLLVGATFLLIFISVAA
IALLAKVGSDALPSTLAALG
>Eyn
MLAIA-AVSAALLSVASASSSSASVYLFKNSHQAPLQLTVDAPDAHAIVSSYLSIHEQEY
LRDGLE----AIVFGSSENEQRRPPLLILADQLQGSGLQGTLLRLLRNPRTPRSQ-----
ARHQERTYGQDQCSCRT--ACVSESFTMLSTLLTQAFAPYLSTLVALSTYEAS--QTLPS
SGYLHLSGLQSISDKFGESSTELSQAQDMLRLYIESVLSNTDRPTVFFLAPVK--KSIDI
FRARVRRSVPVGLKAFLPRQLLDVNQYNNNRTSMPLVPTSGQCFASADDCSSNTNGCSGH
GQCVAAFKGNQCWVCQCSVTQDNNRRRYWSGAACQKEDVSSQFFLIAGASFLILFIGVAS
VSLLAGVGSEPLPSTLAAIA
>Gan
MK---FLALLALVPAALAA-VPAQIYLSPAPSSADSHITLTAPQANAVLAHHLGVAQYER
LPLTTGDKKWEEALGGA-SWGAGPKMVILLECGKEDFIPESKSTPYDLPSLPLRAWTSVV
TLHLHRLADSLGLDLDSGWERTKHALLTDVDFLDESASTLVMELESLASLVDSLSSASAQ
IVALHLTGMASI----PRSSPSYATAAALLRSTLSATLAAFRTPESSVLLLTLPPYSPPL
LRKRTAWLAPFSSTLS-TRTALHKRDIVSAATPIPVVPTSSRCFVDQEEVERLTANCLGR
GKAVEGVS-GKCWVCSCGTTTEEGKLIKWAGEGCEKVDLSSDFVLLFFSGVGLLLLLLVS
VMLLYGVGNVELPGTLASVG
>Hvs
MCVWLTFILTALNPLPTLALAPAHILISPPHRPSVTPTPLTPPEANVLLSHRFAISQYES
VPSSLSSEKGQLVFGSPHHDSSPPKVVWVIYGTDH-------------------VWDALM
STYIGRLVSSLDLNTDSHWQIKYNQWLKEYNYLDKVAQMFLHEMNELEEQLASFTSSTTE
FSAFRSAALETIQRHHGIKSPQYNACVTFLRHHMESAINQILAQITLITVPTRPVHSRDV
KRTRLSILAPFQVDENASRSMLNRRSEVFAGASKPIVSSSKTCFANATVCGRETSACNGH
GTCIEGHSESKCFVCKCHRAKEHGKFRNWGGEFCQKQDISRFVFWVWGLLFVQVEVTVEF
FFLFFS--------------
>Lcr
ML---PLALSALLPLTVAAAPPAQLRLYPSPETHTSTISLSAPQANAVLAHHLGVAQYEK
LPLTNGDRRWEEALGSSGGWEQGQKVVVLLECGKEDFIPEAASKAYELPSLPVHSWTAAI
TLHLHRLATSLGLDPNSGWVRQNLGLLTDVDFLDESANTLVTEMESLVTLVDTYAGETPQ
IVAVHIKGMKAICDAHSRTSETYQRAASLLRQTLTATLASLSNQQPTFVLLTLPPYSPPF
FRKRAAWLSPFASGVNTRSPAHVKRSTIFSSTPQPIVPSSKTCFESEEQLKNLTANCLDR
GVGVKGLSSGDCWVCSCGKTTEGGKTKSWAGEGCEKEDLSGDFVLLFFSGLGLLLILFVS
VLLLYNVGTTELPGTLSSVS
>Mgl
MCRSFTYALAALASAAFSLHAHTNLLLSTQPMQDKEPVMISPSDAHRVLTHHLQVGSNAL
PDVRLHEDLWHHLPVDQPEAPRRGNVMVILHGAVESKLPSSLTHTHSIPSSPRESFDALA
ALYEKTAN---------AW--------------DGAKEGMVSSVERLRAELADIVIDLDA
LTSARILALDDVKQEFGAQSSTYREAKQQVKETLEHLVERVKDAGAGVAVVHTDSHRRRA
VPYNVGTSSPLTTPASASLDPLHAFRPVGHVTTAAASVAGSTCPASEQELSNMTNHCNGH
GVAVQSAKGGRCWRCKCMRTTEQGMTRSWSGSACEKQDWAPEMLLFLGTALVLFVSILGS
CALLYREGTHELPGTLSSVS
>Min
MQLFASLLLASTTTAVLAASITAQLRLLPDPSASHGVVALTAQQANAVLAHHLGVAQYEQ
FPSSSNDETWQQALGVGQQWMTSQKVVVVMECGQHDAIPDSQSQAYDLPSLPVHSWTSAV
SLHLHRLASSLGIDPKSGWERSSLGLLTDVDLLDKSSTTLVDELESLSNLVENLAAEKPQ
IVALHLKGLKEVAAAHSSSSETYQRAASLLRSTLSATLAALRQEQPTVLLLTLPPYSPPL
LRRRSPFLAPFTSSPSIRRPHQHKRASVFVSDEQPVVPSHYRCFESEQELNNLTASCLGR
GVGVKGVSKNECWVCSCGKTTEDGKTKKWAGQGCEKEDLSGDFVLLFFSGVGLLGILFVS
VGLLYGVGNVELPGTLASVN
>Mld
MQLFATLLLASTTTVALAASTAAQLRLSPDPSASGEVVALTAQQANAVLAHHLGVAQYER
LPSSSSDDKWQAALGVGQPWTTGQKVVIVLECGQYDAIPSSQSQPFELPSLPVHTWTSAV
SLHLHRLAASLGIDPKSGWVRSSLGLLTDVDLLDKSSATLVTELESLSNMVESLAAEKPQ
IVALHLKGLKEVAAAHSPSSETYQRAATLLRSTLSATLAALRQEQPTVLLLTLPPYSPPL
LRRRAPFLAPFASSPAIRRPHQVKRASVFVSDSQPVVPSHYRCFESEAELNNLTASCLGR
GVGVKGVSTADCWVCSCGKTTEEGKTKSWAGQGCEKEDLSGDFVLLFFSGVGLLGILFVS
VGLLYGVGNVQLPGTLASVN
>Mlp
------------------------------------------------------------
------------------------------------------------------------
-------------------EAKYSRWLTEYGAMDVSAKQFIQDLEMLDAYQESIASLPPP
LTLFRLSGLEQIVRQHGQHSPQYRLAISTLKKFLDGILST---QTILIAVPPKPAHTRLG
KRTSLSLLAPFQTSESVSRSLLDRRSEIFAGTSPKIVSSTRACYSNVTECEENTKTCNGH
GACVMGQRGGNCFVCECKKEKKDGKVVGWSGEMCQKQDLSSEFVLISGSVIGLIIAFSMA
IALLFSIGAEGLPQQLASVS
>Msd
MQLFATLLLASTTTVALAASTAAQLRLSPDPSASGEVVALTAQQANAVLAHHLGVAQYER
LPSSSSDDKWQAALGVGQPWTTGQKVVIVLECGQYDAIPSSQSQPFELPSLPVHTWTSAV
SLHLHRLAASLGIDPKSGWVRSSLGLLTDVDLLDKSSATLVTELESLSNMVESLAAEKPQ
IVALHLKGLKEVAAAHSPSSETYQRAATLLRSTLSATLAALRQEQPTVLLLTLPPYSPPL
LRRRAPFLAPFASSPAIRRPHQVKRASVFVSDSQPVVPSHYRCFESEAELNNLTASCLGR
GVGVKGVSTADCWVCSCGKTTEEGKTKSWAGQGCEKEDLSGDFVLLFFSGVGLLGILFVS
VGLLYGVGNVQLPGTLASVN
>Pan
MVRISLASLACFASAAVTGSAKTSLYLSPATTPD-AQVDIDANQAHRILSHHMHVEQHAH
DDASYRKDVWQMLDIGTGHKDEPNRLLVLMHGTAHDVIPASVGATHSIEGAPSTSFDALF
DSYLGTVSNTLKSSESADWDTAATRWSHHAAAFGDAFAKLEHELRAVEALVAKMQADELS
MQPLRFSALGDVEATYGTDSVELARAKQLVREAIERVTALFQARVPWIAFVVTDTEQRLV
KRSSSDLLAPFLGARTLSHGAALRPGDVLASTAPLPKNLAGTCFGSQSDLDKATNGCSGH
GKGVKSSKGGRCWRCKCQPTERKGKKTYWAGAACEKKDVSAEFMLLASSVVLLVLISAGS
VYFLFAQGSQELPGTLASVT
>Pst
MLLTSLLLSAALLLVNLTNQLSATLYLNQKQDKNEQQLSLSTSELNAILSHRLNISQFES
LPTSLNTSKYEAILGNPFEDSARNQLFIALYGNDGTVLPENRSQKFKIPNPPTLSFDALI
SIYIGRIVDSLRVTIDSNWEIKFGKMIQEYGTLDAAAYQIIEDLKTLDEY--KIRSTEQP
ITFMRLSGLQQVRRKHGESSIQYRTSESAMRELFKKMLITDQVSITVIGIPAQPIHSRLD
KRTNLSILSPFKTSESIKRELIERRRSIFGTNQIPIIPSSRPCFTTQTECKSKTSSCNGN
GECVQGQKGGKCFVCSCSKSAKTGKVVYWSGDSCQKRDISSGFVLLSGTAFILIIFFAIA
VKLLISVGSENLPQQLASIN
>Rgr
MLAGTAVLCTAAPWLALAGSAHPQLYLSPPPPRLRGRLELDAPQTNAVLASHLGVSHHLP
LPASKGGRLWEAALDDSAHDPSHARIVVVLECPKSDALPAAAQRALDLAPLPAHSYLAAL
SLHLHRLADSLGLDPDSGFPARGSRLVDDLDLLDASSAQLVLELNKLAVLADGVPNDLPK
VVVIHLKGLKDIAAKHSLSSPTYQRAVALTRDTLTGTLASLRADEPTVMLLALPPHAQPL
LRKRDMWLKPFAAATKASRGQQLKKRSVFSKAPSQVVAAGKTCFSSLAHLNNATASCLGR
GHGVRGISGNECWVCKCGVTEDEGRRTSWAGEGCEKKDLSGSALLLALTTLGLALAIAGS
VALLYNIGSVPLPGTLSAVS
>Sro
MLLPYSVVALLLPTLALSASPPSQLYFSPPPPHSQSPISLSAAQANAVLAHHLGVSSYVD
LPLSSSGREWEEALYVSSSTSTTSKFIIVLDCPKQDLIPTGLSKPYTLPSLPSNSYLAAI
SLHLHRLADTLGLDAESGY-----------DTVD------------LALLLYSIP-----
---------RDIVAKHSPSSSEYRRAQSLLQQTLSATISSYQSSSSQTILLALPPPNTPL
LRKRQPWLQPFSSGISVERLNQNHKRSVFKNSSTIIVPTSSRCFKSLEELNEKTAECLGH
GEGVKGISSKDCWVCKCGSTTESGKKTYWAGEGFS------SSLFPSTCSLGLVLILMAS
VSLLYKIGTVELPGTLSAVS
>Uvf
MKLSYLICSSPFIQLAV--QLTADIYLSPTTSTINHPISLTNAEFNALLSHRLNISHFET
LPASLYSAISQLVFGSPSDPSLQSKFLLVLYGVN-DILSASELQKFNLPNPPVLSFDALF
STFIGRIVDTIKLPISSDWDPNYISLLKDYGPLDHAAYQLIEDVKKIEKF----------
----QVSSLQQIQRRHGENSYQYRTGVSILKSIISNLLNEL--EKIIITLPVQPSQARLG
KRTTLSILSPFKTSEQVKRDLLDRRRSIFGTTSIPIIPSSKQCFTTKTQCEKDTQSCNNH
GDCIEGQKGGKCFVCVCQKSKKNGKVTYWSGDTCQKQDLSSGFVLLAGSAIGLIIFFALA
IRLLMSIGSDGLPQQLASVS
