# Supplementary material for: Convergence Analysis of Rust Fungi and Anther Smuts Reveals Their Common Molecular Adaptation to a Phytoparasitic Lifestyle
Source: Front Genet. 2022 Apr 8;13:863617. doi: 10.3389/fgene.2022.863617 (PMC9023891; doi:10.3389/fgene.2022.863617)
Supplement: Supplementary file 4 [file DataSheet1.ZIP › Supplementary file 1/conv_cal/OG0002966.fasta]

>Ain
MVRPEMVSSAVSFLSDPKVHSSTVSQRISFLESKGLSPDEIDEALRQTGTSGPSHSQHPP
QQHDRDWRDWFIMAVVSGTVGYGIIQLARKYLMPHLQPPNQTILESDRDELTAKYDEVAA
QLAALDGETKAVKAGLEQQREAVERGIKDVEEAVKVMRDNDKRRNDDMDAVKSEVDSMKD
QLPMMFEKTREAQAASLADLQNELKSLKALLNSSRRPMYGIGAGPTHESPSLGGKPSIPA
WQLAPDAAGTSSPSLGAAPNADEPKGTSTADAGAEHAKDASSSTPA
>Aps
MIRNSLVDSAVNFLQDPNVAQSPLAKRIAFLESKGLNTLETQEAIRRSNLK-PLNQTSNQ
NINNPDWRDWFIISVVGGGIGYLLINLTKKYLAPALKPPNQTQLQEAQLRLEEKYDQADQ
ILKLIQSDTQLVKNQILDQSQKLNSSIKQVETAIEDCLSGELKRDDEIKKIHQE------
----LLATNKEAQTISINELQAELKSLKSLLTTRPGPSNISNSIPSNSSRYVTRPPGIPS
WQLASTTTTSIP--NNTNINNDPPGLNSNSNGSTPSSLTSPLSKSL
>Cqf
MLREPLIYSAVSFLQDPAVSDAPLAKRLAFLESKGLSPSETDEALRRAASLRPFGKSPHS
QELSRDWRDWFIMSVIGGGFGCLAISLAKKFLLPALKPPTQSELEEAQARLEEKYDEAAK
ILEAIQTDTNAIKQDLEQQGQRLDESIKVVESAVDDCLAGETRRDEEIQKIESDVKQLKS
TIIRMLEKNSESQTRMIIDLRNELKSLKSLLAARTPPPPTFNSTPTSSSRFGNRPVGIPA
WQLAATTSSI----NNSNPHHTDPSTSFTATASSPTQSIPNSSVPL
>Cla
M----KVQSAVTFLRDPQVASAPLNKKVQFLEAKGLNNDEINAALSLAAAPAPAG-----
QQQGYDWRDWFIMTVVGGGLAYVATALARKYILPSLQPPSTTDLQAAQLALEAKYDEAAA
LLAQIKADAEATRQSVEQQQAKVDAGLLEVQEAVAAFKIRDEERTEELKGCKVEVDSLKE
AIPKMLERTKDAQLQSLTELQTEIKSLKTLLANTNRPRFGVGS-----SPFGLKPNGLPA
WQLAGSSKANGSTPTASEPASPAPEAA-------------------
>Cmi
M-NSSNVEAAVSFLRDSAVQDAPLNKKLEFLQAKGLTQEEIDEAFRIVSSSSPPRQQDQR
MMMRPDWRDWFIMAVVGGSVGTLMYSLARKYLLPALKPPSESELTTAQEALTAKYDEAAA
ILASLQEETTEIKQSLGEQCNKVDEAVGQVGETLESMKEREKERDEEIKNMRDEVDTLKS
LIERMFEKHKDAQTESLKDIEQEVKSLKSLLSRRPGPGGSGGVEPSGSTPSSNRPPGIPA
WQMQPSASSSSIASSTTAPAATVNNSSTSSAAPQQAGEDTTSKSTA
>Eyn
MSDNANIQSAVTFLRDPSVQSSTLARKVAFLEAKGLSSNDIDTAIRIASSSSPSGQQQQW
ERLGPTWKDWFIVATIGGAAGTLLYSLARKYIVPALSPPSSSELTSVQDALTAKYDEAAS
ILASLQQETADIKTTLAEECQKIDGSVEEIESALKVIKEKEESRNEEFKNVKEEVDGLKA
MMERMFDKHKEAQTTSLNDIQQEVKSLKSLLVRRNAPTSLSASEPQSPSSSSNRPPGIPA
WQLASQPAASSMSVGAEVGKKENGALEDSTNASEYEEVKKPE----
>Gan
MSRGALLSSAISFLRDPSTASSPLAQRIAFLESKGLTPPEIEQALAAASGNAPVQQ----
REFERDWRDWFIMGVIGGTVGYVAVKLAKKYIIPHLQPPSESDLEAAQKALEAKYDEASE
LLKSLQVSTDSIAASLDEQKAAVERDLVEVRKAVEEMRAGEAKREEEARKIKEQVDEIVS
SLPNMLEKQALSQAQSLADLQTELKSLKSLLIAR-APEPPART-----SSFGVRSPGIPS
WQLKSA--AMTPAPTAPTVASTPLEAAAPPFVPAAVVEDTSASGVL
>Hvs
M-RDQLIDSAVAFLCDPAVAAAPHHKRLAFLHSKGLSPQETDLALARAALLHPPPP--PH
HPSKPDWRDWFVVSVVGSAAGYILFGLARKYLLPSLNPPSQSQLDQAQKALEDKYDQATA
ILKSIHDHSNQISLQVDHQNLKVNECVKQIDDALDVCAKGEVRRDEQLQKLQEQFNHLKS
SLPQMLDKNRESQLQSLTDLQTELKSLKSLISPSLTQAPLTDSLPQQSSRFSNRPVGIPA
WQLAPPPVAEPSSFSSSSSSASSSSSSSSSSPSSQLPLPPSSSSSS
>Lcr
MARAPLIASAVTFLRDPSTASSPLAQRIGFLESKGLTPAEIEQALAQANSSAPVGSMRMQ
REYERDWRDWFIMAVVGGTVGYVAVKLAQKFIVPHLQPPDETDLEAAQKALEAKYDEASE
LLKNLQVSTDSLAASLDEQKAAVEKELVEVRKGVEEMREGERRREEWSKKVGEQVDEVVK
GLPNLIEKQATSQAQSLTDLQTELKSLKSLLIARRTPAATSPSPPSPSSGLGARKPGIPS
WQMRGTGAAGSQQPYQTQSPSVPATAPAPSTVEALKTEDTSASGVL
>Mgl
MPRSDMIASAVSFLEDPNVQSSPMSQRISFLESKGLSSQEIDIALGQVGRAAPMGQAYPP
VRSRRDWRDWFIMGVVSGTVGYGVIALARRYIYPHLQPPNQSVLEEEREALASKYDEVAV
HLEELDQTTEAMSQGLATQQSAIEESVREVNEFVAESRAREEQRDKDLDQMKTDIESMRE
ELAGMLDRSRKSSITALTDLQGELKSLRSLLVSRGAPSTGVSAQETSTATSARPAPRIPA
WQLAEPQDEDASSTAS------------------------------
>Min
MSRTALISSAVNFLRDPTTASSPLAQRIGFLESKGLTPQEIEVALAQANGSAPL--MAMT
REYERDWRDWFIMAVVGGTVGYVAAKLAQKFVVPHLQPPSESELEAAQKALEAKYDEAAE
MLTTLQQSTDALSQSLDEQKSAVEKELDEVRKAVEEMRDGEKRREEWSKKVGDQVDEVVR
GLPGLLEKQASASAQSLTDLQTELKSLKSLLIARRTPATSAYTPPTESSPFSVRKPGIPA
WQRSGASSASLASGSSTSLATAVADGS-SSSAGKVDDQDPSASGVL
>Mld
MSRTALISSAVNFLRDPTTASSPLAQRIGFLESKGLTSQEIELALAQANGSGPVGMVAGR
REYERDWRDWFIMAVVGGTVGYVAVKLTQKFIVPHLQPPSESELEAAQKALEAKYDEAAE
MLLTLQQSTDALSQSLDEQKSAVENELEEVRKAVEEMREGEKRREEWSKKVGDQVDEVVR
GLPGLLEKQASASAQSLTDLQTELKSLKSLLIARRTPSTSTYTPPTDSSPFPVRKPGIPA
WQRSGASSASLASDSSTSLATAAAEGSASSSAGKVNDQDPSASGVL
>Mlp
MLREPLITSAVSFLQDPNVASSSLAKRLAFLESKGLTEFERDEAIRRVSSLNTFNRHRLQ
QQVGRDWRDWFIMSVIGGGIGYIAISLFKKFIIPALEPPTQTELDEAKSRLEAKFDEISK
TLNSIESDTNLIKEEFKEQDQRLNQSIETVEMTVKDCIQSEKKRDEEIQAIEEEVKQLKK
TITLMLENNKESQTSMILELQTELRSLKSLLGSRAPQASTT---PTTTNRFGFRPPGIPA
WQLSTTTSSLDSTVNQTNHQHSSPNVPNLENGSKSLDLKTNGNGVL
>Msd
MSRTALISSAVNFLRDPTTASSPLAQRIGFLESKGLTSQEIELALAQANGSGPVGMVAGR
REYERDWRDWFIMAVVGGTVGYVAVKLTQKFIVPHLQPPSESELEAAQKALEAKYDEAAE
MLLTLQQSTDALSQSLDEQKSAVENELEEVRKAVEEMREGEKRREEWSKKVGDQVDEVVR
GLPGLLEKQASASAQSLTDLQTELKSLKSLLIARRTPSTSTYTPPTDSSPFPVRKPGIPA
WQRSGASSASLASDSSTSLATAAAEGSASSSAGKVNDQDPSASGVL
>Pan
MVRPDMVASAISFLTDPKVQTSTMSQRVSFLESKGLRPNEIDEAMRQAGQSQPSG-SAQA
QQQGRDWRDWFIMAVVSGTIGYGVISLAKKYLMPHLQPPNANVLEADLDSLTAKYDEVAS
QLQALDAQTLAVKQGLDEQKAEVEKSIKEVEDCVKSVRENEKRRDGELDRVRDDVEGIRK
ELGSLFEKSKQAQTNSLSELQSELKSLKSLLVSRGGPTAGMHAGPTIGSPPHIPKPSIPA
WQLAGAGSSSGAATPSKAPEVEQTRSSDATMADPAEEMSKTEGKAA
>Pst
MNRDPLISSAVGFLQDPAVASSPLAKRIAFLESKGLTPSEIEEALRRASHLSAFAAPYQA
DRDATDWRDWFVMTVIGGGVGYLLINLAKKFLIPALKPPTQTELEEAQARLEEKYDEVSG
ILQTIQADTEIVKKEMSQQTEKLGLAMKEVESAVEECLSGEIKRDQELHTVQREVEGLRT
SVQQMIQSNKESQTAAIVDLQTELKSLKSLMAARPGIPSASNHPQANSSKFNNRPPGIPA
WQLASGYNTVPSSQ---TPNGDQTSNPTAGSVTPPASGSSPMSKPL
>Rgr
MDRAQLIASAVSFLRDPATASSPLAQRIAFLESKGLSQPDIELALQQAGAGAPAPPGHQL
NEFQRDWRDWFIMGVVGGGVGWLAVKLAQKFLVPHLQPPTETDLEASQRALEAKYDEAAE
LLKTLQESTDAVAASLDDQKRDIEKELEEVRGAVKEMREGEKKRDEWAQSVGRQVDDMVK
SLPGLLDKQASAQSTSLADLQTELKSLKSLLIARRAPTSSPSSSASSTLPFSIKPPGLPA
WQLKSSSAAPTPAPTASSGYTVPGSAGAASTPDSDKDKDPSASGVL
>Sro
MDRTALLSSAISFLRDPSTASSPLAQRIAFLESKGLNQQEIEQALSAANGG-PLMPGFRG
REFERDWRDYFIMSVVGGGVGWLAVKLAQKFLLPSLQPPTETDLEASQKALEAKYDEAAE
LLRTLQSSTDAVAESLDEQKVAVERELDEVKKAVEEMREGEKKRDEWARGVQRQVDEMAK
SLPSLLEKHSSTQASSLTDLQSELKSLKSLLIARRTPSSPSSSSPSLSAPFGPRTPSLPA
WQRKGVDAASLANPSSSGGYNVPSTASSSST---VQPEDPSASGVL
>Uvf
MNRESLLSSAVGFLQDPAVATSPLAKRIAFLEAKGLTSPEIEVALHRASNSHAFGSPHQS
DRDATDWRDWFVMTVIGGSVGYLFINLAKKYLMPALRPPTQTDLEEAQAKLELKYDEVSD
LLRVIQTDTEIVKNEMTQQTETLDKVMKEVESAVEECLSGEVKRDQELRTIQQQVDALRS
SLKQMMQSNKEVQTAAIVDLKTELKSLKSLMTVRPGPASITGPQPENSSKFNTRPVGIPA
WQLASGYSSASPSQ---TFNGDRSSNTTSSSETETATTSSPLAMTA
