# Supplementary material for: Convergence Analysis of Rust Fungi and Anther Smuts Reveals Their Common Molecular Adaptation to a Phytoparasitic Lifestyle
Source: Front Genet. 2022 Apr 8;13:863617. doi: 10.3389/fgene.2022.863617 (PMC9023891; doi:10.3389/fgene.2022.863617)
Supplement: Supplementary file 4 [file DataSheet1.ZIP › Supplementary file 1/conv_cal/OG0002969.fasta]

>Ain
VEVRAKQDCSVPLSMIGSAVTSYLGLSKRDLRPGLMLEGWQKEQKTGSEVEKIRLGESSE
SSKIAPREEVEFVVHVYQAAARDDIDELSAADP---EAGSDVMAATVMELPNMELEGVWE
SLIYEGDIKTRLLNYIYTTLVFSDADIDFNIVSWNRLVLLHGPPGTGKTSLCRALAQKLA
IRLSNKFTHGKLIEVNSHSLFSKWFSESGKLVQRLFSMVTEMVEDEDGFVVILIDEVESL
TKARSSAGSGSRVVNALLTQLDKLKQRKNCLVMTTSNISDSIDDAFIDRADIKQYIGPPP
AEAIYSVLFSCVEELMRVGLVQQLDISDAADANGSQDAIAESCVGISGRTLRKLPVMAHA
RYLDVG-TTPDRWARAMSLALRDVKD
>Aps
VEVRLGPNSTILYDTVRRSIGHFIHDKNEQSST----------RMARNQNFRRRGAKCL-
-----------LSYHLALVPGKDKMSALLVNSQLENDSHEGDVAASRLELPAHRLEGIWE
SLIYEEGLKTKLLNYIHSSIVFADKKVDQSLIAWHRLILLHGPPGTGKTSLCQALAQKIS
IRLSEIYHKTELVEINSHSLFSKWFSESGKLVQSLFTKIEQMAEELDVFVLVLIDEVESL
AGSRSSG-----AVNALLTALDKLRHHHNVLVLTTSNLTNSIDDAFLDRADLAQYIGLPS
SEATYWILRTCLKELVKTGIVKTRDILEYKEALHRSQQCTELAA---VRPFTSPPLFFFA
KITPQEE-------------------
>Cqf
VEVRLRSGSTVLYDTVRESIGRYITDNFASLETHAPVSGWEEIKFIADEVDSVCCAESAH
PLPLVPLQAVTLHIHIYELPGQDQMSVMCANPQGDDDFQEGDVAAMRLELPARRLEGIWE
SLIYEDGVKTRLLNYIYSSVVFAEQNVNQALIAWHRLLLLHGPPGTGKTSLCRALAQKIS
IRLSGMYQKTELVEINSHSLFSKWFSESGKLVQSLFTKIGQAADDPDTFVMVLIDEVESL
AGSRSTGTSGNRAVNALLTELDKLKHRRNVLVLTTSNITGSIDNAFLDRADIKQYIGLPP
PEAIYWILRTCLCELVKAEIVRPRTLLDYKETAERSVKCAERATGMSGRTLRRLPLLAHA
RTAVMKSLTMETYLNGMLMAVEDDKL
>Cla
IEASLSPSSDLLFSHVQRMLHAYIEESFSSLNQNSSISEWRDIQILDEHLEAVRVAECAG
IEEVVHLDQVSLQIHVYQPHSNSHPFDLTTSSSDDPNDEGDVQAATVLNLPNSLLDGLWP
NLFYENGIKENLLNYIYSTLLFADANIDFNVISYNRMALLYGPPGTGKSSLAKALAQKLS
IRLSDRYTHGKIVEINAHSLFSKWFSESGKLVQRLFAGVTELVEDEDAFVVVLIDESRSD
QRSRTQRCSPG------LARLQKCPCRCN---FQFESLYRPETPQFIDRADIKCNIGLPP
VEAIYWIIGSCIKELAAKGLIAPCRLLDYKALEVKMHTIAVFCWKMSGRFLRRLPILTHA
RHLQSMELSANVWIAAMMKAVGEEVS
>Cmi
VEVALKASSTARTETVKKAVVHFIEENFESLLPESQIVDWDDLPILAQYVDCIRVAECSI
SDEAIPLSRAKLHIHVYRPSREYIIDSFSAAAPGEDDGDNDVMAATVAHLPAMSLEGIWD
NLIYEDNVKLRLLNYINSTQLFGDRMVDFNVITWNRVVLLHGPPGTGKTSLCRALAQKLA
IRLSDRYTSGRLVEINSHSIMSKWFSESGKLVQRLFTKVLELVDDENCFVVVLIDEVESL
TSARAGAMSGKRVVNALLTQLDKLKNRKNVLVLTTSNLSGAIDPAFIDRADIKQYIGLPP
VQAVYWILLGCLRELMRSGVMCESDLLDWKSLSARTLRNAHLCHGTSGRTLRRLPLLAHA
RYSAKAHDSVETWIEAMLDAVKAEQE
>Eyn
IEVALSANSSVRHDILERAVYEFILANFDSLIPESLIVDWEEVGLLAQYVDTIRVAESTQ
HTDIVYLREVDLKIHIYRPSQTFIVDSFTAAPSDDDDDDNEVMAATVAHLPAQALEGIWD
NLIYDDNIKQNLLNYIHATQLFGDKQVDFNVITWNRLVLLHGPPGTGKTSLCRALAQKLA
IRLSDRYTHGKLVEINSHSIMSKWFSESGKLVQRLFTRVLELVEDQECFVVVLIDEVESL
TTARDTAMNGKRVSSML------------CLLSWT-------NSAFIDRADVKQYIGLPP
VQAVYWILLGCLRELMRSGIIRPSELLEWRRLTRQVVRYAELCHGMSGRTLRRIPVLAHA
RYIASGADGVDVWLHAMLETVKKEKE
>Gan
LKPALKPSTSARFEGV--LLPNEWEGKEEEDVSMVEVTSDDDSVRLAGSQEVVKEEQADE
ESSAVPLTHTTLQIHVYQPPLSSALTEFATPASGSDDGDSDVMAASVLSLPSRSLEGVWD
SLVYEEDVKGKLLGYIYSTMLFSDACVDFNIVTWNR----------------RAAAWS-S
RDWEDKYEHGKLVEINSHSLFSKWFSESGKLVQRLFAAVTDMVDDESGFVVVLIDEVESL
TAARAGAMEGKRVVNALLTQLDKLKHRKNCLVMTTSNLSAAIDGAFIDRADIKQYIGL--
--VAFLPLERGLANAKRTQTTSPSDLLDPSILTDRDWTCAHLCKGMSGRTLRRLPVLAHA
KHIGMTMPKMEVWLRAMAKSVQEEGE
>Hvs
VEVCLKSDSTILYETARQVVEDFLTQNFTSLETHAPVSGLQEYKFISDEVTSISCEDCL-
---------AKLQIHIYQLPSADKIIPLYVAPSEDEGERTGDAAAYSLELPAIRLEGVWN
CLIFEKGVKTNLLNYIYATIVFSDKKVSSNLISWHRLVLLHGPPGTGKTSLCKGLAQKLS
IRLATRYQKTELVEINSHSLFSKWFSESGKLVQNLFTKIGEMADDHDNFVIVLIDEVESL
TASRSCGPANGR-VSGSLSDIHKI------------------------------------
---VKFLIRFSL-----------------------SSRC---------------------
-------LALHIY-------------
>Lcr
VEVRMKPPSSLVFSRVRAMVAQHLDNEYETLLLNSAVEDWREVAGLEKHIERIWIGEC--
---AVHLSQVTLQIHVYQPPSSSKVTEFSTNAEGSEEDGDDVPAASVLQLPSRSLEGLWD
TLVYEGDVKGKLLGYIYSTMLFSDAMVDFNIVTWNRVVLLHGPPGTGKTSLCRALAQKLA
IRLSDRYQHGKLIEINSHSLFSKWFSESGKLVQRLFAQVTEMVEDESGFVVVLIDEVESL
TAARAGAMSGKRVVNALLTQLDKLKHRKNVLVMTTSNLSAAIDGAFIDRADIKQYIGLPP
PQAVYWILQSCLREIMRAGLISPTTLLDWNQISNRDEKCAHACQQFSGRTLRRLPVLAHA
RHLGLSSTRMEQWLEAMRKCVEEEVR
>Mgl
VEVRLRSDIEIDTADIEAAVRRFIESDPHAIECESEMAGWQQATFLAEHVDRIYVGESDP
PSASVLVHEVDMELHVYQPCPHDNVDEFGVGDA-----ADNAVAATLSELPNHALDGLWR
TLVYSDHVKEHLLHYIYSTLEFSDAGIDFHVIAWNRVVLLHGPPGTGKTSLCRALAQKLA
IRLQKRYSHVKLVDINSHSLFSKWFSESGKLVHRLFDMVTELVEDEAGFVVVLIDEVESV
TKARNSLVAGTRVVNALLTELDKLKYRRNVLIMATSNLSDSIDSAFLDRADIRQYIGLPG
TEAGYSMLRACVLELIRVGLGAPGAV----------------------SFIRRHGC----
--------------------------
>Min
VEVRLKPTGSVRTDTLRTMVRQYLLADDPSVEQNSELSAWARISVLDMYVDRIWVAESEY
PHATVPLSEVELEIHIYQPTLSSRTSDCFISTADDDYEESDGPAASVLELPSLSLEGIWD
NLIYEEPVKENLLNYINSSMEFSDHDVDFNIVSWNRVCLLHGPPGSGKTSLCRALAQKLA
IRLSTTYRFGRLIEINSHSLFSKWFSESGKLVQKLFASVTEMVEDEEGFAVVLIDEVESL
TAARAGAMSGKRVVNALLTQLDKLKTRKNCLVITTSNLSEAIDPAFIDRADIKQYVGLPP
PPAIYWILRSSLLELMSKQMIRTQTLLTYDQLDGTAPSPATACRGMSGRTLRKLPILAHS
KFLAKHALKLERWLEAIELVVKEEKR
>Mld
VEVRLKPTGSVRTDTLRTIVRQYLLADESSVEQNCELSAWTRIAVLDMYVERIWIAESDY
PHMTVPLSQVELEIHLYQPALSSRTSDCFISTADDDYEEDDGPAASVLELPSLSLEGIWD
NLIYEEPVKENLLNYIHSSMQFSDHDVDFNIVSWNRVCLLHGPPGSGKTSLCRALAQKLA
IRLSTTYRFGRLIEINSHSLFSKWFSESGKLVQKLFASVTEMVEDEEGFAVVLIDEVESL
TAARAGAMSGKRVVNALLTQLDKLKTRKNCLVITTSNLSEAIDPAFIDRADIKQYVGLPP
PPAIYWILRSSLLELMSKRMIRPQSLLTYDQLEGTRSTPATDCRGMSGRTLRKLPILAHS
KFLTKQVLKLERWLEALERVVREEKR
>Mlp
VEVRLKPGSTILYDTARQSIGNYIIDNFACLETHATIPGWADIKFLEDEVDHVYCAESAH
PSRLVPLQEVKLHIHIYEIPGEDKVSIMSANPTLDDESQDGDVAASKLELPAHRLEGIWE
SLIYEDGLKIKLLNYIYSSIIFAERNVNQALIAWHRLILLHGPPGTGKTSLCRSLSQKIS
IRLSYLYQKTELIEINSHSLFSKWFSESGKLVQSLFLKISEMLEDDDMFVIVLIDEVESL
AGSRSTGTSGNRAVNALLTELDKLKHRRNVLILTTSNLTGSIYDAFMDRADLKQYIGLPP
IEAIYWILRTCLNELIKVGILKPKTLIDYKEVKSSSLRCSEKAKGMSGRSLRRLPLLAHS
KILNKIKIRMETYLDGMLRSVIEDQL
>Msd
VEVRLKPTGSVRTDTLRTIVRQYLLADESSVEQNCELSAWTRIAVLDMYVERIWIAESDY
PHMTVPLSQVELEIHLYQPALSSRTSDCFISTADDDYEEDDGPAASVLELPSLSLEGIWD
NLIYEEPVKENLLNYIHSSMEFSDHDVDFNIVSWNRVCLLHGPPGSGKTSLCRALAQKLA
IRLSTTYRFGRLIEINSHSLFSKWFSESGKLVQKLFASVTEMVEDEEGFAVVLIDEVESL
TAARAGAMSGKRVVNALLTQLDKLKTRKNCLVITTSNLSEAIGDTRTEFAHRRNRSAIPP
PPAIYWILRSSLLELMSKRMIRPQSLLTYDQLEGTRSTPATECRGMSGRTLRKLPILAHS
KFLTKQVLKLERWLEALERVVREEKR
>Pan
VEVRLRPSSTASDETMRSEIEAFLTAHCTTLEAESEVASWSDSAFLSANVDRIRIAEVGA
RTRSIPIPQARLEIHIYQPSSSDIVDEFSAADPGSDEG-DETTAASVAELPNRSLDGVWD
SLVYEDDIKAKLLNYIYTTLLFSDASVDFNLVSWNRVVLLHGPPGTGKTSLCKALAQKLA
IRLAHRYSHGKLVEINSHSLFSKWFSESGKLVQRLFSMITEMVDDEDAFVVVLIDEVESL
TAARSAAASGSRVVNALLTQLDKLKHRKNVLIMTTSNMSESIDNAFIDRADIKQYVGLPP
AQAIYWILESCMRELMRVGLVAPTELPPFAQADLEPGSPANSCKGMSGRSLRRLPVLAHA
HHIGMAQIECSVWLQAMALAVNDFDA
>Pst
IEVRLRSNSTILYDTVRRSIGKYITDNYTTLETHTFIRGWEEHKFLINEVYSVYCSECAK
PTRLVTISSVNLSIHVYELPGADKISKLCANPSQDDDDGVGDVAASRIELPANKYEGVWE
SLIYEEGLKIKLLNYIYSSIIFAEQNVNSNLISWHRLILLHGPPGTGKTSLCKALSQKVS
IRLSGIYQKTELVEINSHSLFSKWFSESGKLVHSLFTKIEQIAENVDVFVLVLIDEVESL
AGSRSSGATGSRAVNSLLTALDKLRYYKNVLVLTTSNLTGSIDEAFLDRADIKQFIDLPS
PEAVYWILRTCLQELIQTKIISPRKFLDYKEASKRSRQSAEAATTTSPPSSKKMMNLIKK
HFLILVVCYLEVVVNQSIRNLEDDQF
>Rgr
VEVRLKPTSTMRYDLIRRLMSQHLDAEYETLLTHSEVHDWRDVAVLAQNVDRVWIGECST
STSAVPLDAVSLHLHVYQPPSSSRVTEFSTSPHNDDDGDSDVPAASVLELPSLSLEGVWD
TLIYDGDVKGKLLNYIYSTMLFSDALVDFNIVTWNR----------SRHALTVELEQRRH
PPLGPVYASGKLIEINSHSLFSKWFSESGKLVQRLFAQVTDMVDDESSFVVVLIE----L
DGGKGGR----HVVNALLTQLDKLKTRKNCLVMTTSNLTGAIDNAFIDRADIKQYIGLPP
AAAVYWILKSCLNEIMRAGLIPPVVRLAAASCSSRSPT-SARSQGLSGRTLRRLPVLAHA
RHIAVSFPRLATWLEAMRKTVEEEGR
>Sro
VEVRLNSNSTVRYDLLRRLLAAHFNEEYETLLTHSEVHDWRDVAVLAQNIDRVWIGECCT
NTSAVPLASVTLQLHIYQPPSTSNVTEFATSTQADEDGDSDVPAASVLELPSLSLEGIWD
SLIYEGQVKEKLLGYIYSTMLFSDASIDFNIVTWHRLVLLHGPPGTGKTSLCRSLAQKLA
IRLSDRYDHGKLIEINSHSLFSKWFSESGKLVQRLFAQVTEMVEDQSCFVVVLIDEVESL
TAARAGAMSGKRVVNALLTQLDKLKHRKNCLVMTTSNLSAAIDSEASRR---------PP
TAAVYWILQSCLNEIMRAGLIPPVVRLLL---------------GMSGRTLRRLPVLAHA
RHIGLHKPKMEVWLEAMEKCVEEEGN
>Uvf
MDYKIN------------------KSSFTTLQTQAPIPGWQDLKFLADQVYSVYCAECAH
PLSLVPVRSSNLHIHVYELPGEDQITMLCANPIEAHDNSVGDVAASKIKLPANRLEGIWE
SLIYENGLKTKLLNYIYSSIIFAGQNVNQNLIAWHRIVLLHGPPGTGKTSLCKSLAQKVS
IRLSGIYQKTELVEINSHSLFSKWFSESGKLVHSLFTKIEQIAEDSDVFVLVLIGQFKNL
VTIYIA-------VNSLLTALDKLRHYKNVLVLTTSNLTGSIDDAFLDRADIKQFIPLPS
SEAIYWILQTCLKELIETQILMPRKFLDHKEAAQKSGLSSEVASVKIQQSIQNNPILTSS
HQINPIHHNHQTILSQVLKSHTEFTN
