# Supplementary material for: Convergence Analysis of Rust Fungi and Anther Smuts Reveals Their Common Molecular Adaptation to a Phytoparasitic Lifestyle
Source: Front Genet. 2022 Apr 8;13:863617. doi: 10.3389/fgene.2022.863617 (PMC9023891; doi:10.3389/fgene.2022.863617)
Supplement: Supplementary file 4 [file DataSheet1.ZIP › Supplementary file 1/conv_cal/OG0002970.fasta]

>Ain
MAGGDAQKQIAVPSKDPAKKDKKDNGDGKADGKKDKKEDELSEEDLQLKNELEMLTERLK
ESDKGLHRPALESLRTLIRTSTSSMTSVPKPLKFLRPHYPDLKEIFETWPSSS-DKALFS
EILSVLAMTYTDNGQRETLKFRLLAGHAEDPGLWGHEYMRHLAAELGEEYNARSLEDKST
SELIDLALLIVPFSLKHNAEADAVDLLLELESIDKLPQFVDKDTYARACLYMVSCVNLLV
PPDDVEFLRTAHDIYRKHDRFAEAMTLALRLGDRELIRSDFEAPSNPVMRTQLAYMLGRQ
QIPVEMRDYKLMDCIYNTHLSSHFIQFAKELDVYEPKSLEDIYKSHLENTRSTLSTTVDS
ARGNLASTFVNAFVNAGFGNDKLMVGAEEGNSWIYKNKDHGMLSASASLGMSLLWDTEMG
LSHVDKYTYSSDENIRAGSLMAYGILHSSVRSEMDAALALLTEHVESKSVPLKISAIVGI
GLAYAGSCREDIVPLLLQHVADETTSMEVASMSALALGFIFVGSAHGEITPTILQTMMER
EPSQLNDKWARFMSLGLALLFLGQQDASDATIETLKAIEHPISKQAQVLVDMCSYAGTGN
VLKVQQMLHHCTEHIDEDKTNDLYQAFAVMGIALVAMGEDVGAEMTLRHFSHLMHYGEPT
IRRAVPLALALLNPSNPQMALLDTLSKYSHDNDLDVAINAILAMGIVGAGTNNARLAQML
RQLAGYYHKEPDSLFMVRVAQGLVHMGKGTIGINPYHTDRQLMSRTAVCGILALLVSFTD
ARGFVLDKSHWMLYYLVLSMYPRFLITLDEELQPLPTSVRVGKAVDVVGQAGKPRTISGF
QTHTSPVRLGSYERAELGTDEYLSYANVLEGIVILRKNPGYEKED-
>Aps
MTKDKNESIINLKSNDDQSNQNKNNGNKKKLNEKKHQEQELSEEDASLKEELEMLVQRLK
ETDTKLYKPTLEMLRSLIRTSTSSMTSVPKPLKFLRPHFNDLKRIFYSWGSQKEDRILLA
QIISVLAMTYSDSGLRETLAFKLKSIPVDDPGVWGHEYVRHLAAEIAEAYQSIQFKPETE
KELHQLAMHLVPFLLSHNGEADAIDLLLELESINDIVPLVAEHNYSRVCNYMLSCVNFLV
PPDDTNFLKSCRQIYRSHSRFSESMMVNIKMGDKAGVKEDFEAASNPMMKLQLAHLLARH
QLPYLTEDEELNDVLNNTKLTSHFKAFGENLKVTQPKTREDIYKSHLENIPPNMGVKVDS
AKQNLAGTFVNAFVNAGFGNDPLMVNAEGGQSWIYKNKEDGMMSAAASLGVSLLWDTEGG
ISQIDKYTYSTDDHIKAGALLANGLLHSGVRTEMDVALALLGDHINSNVVSIRVSAIIGI
GIAYAGTHREDIMNLLLPHIEDTAVSMEIAGITALALGFVFVGSGDGDISRTILQTMMER
EKEHLNNKWSRYLGLGLALLYLGQQDSTDATIETLKVIEHSLRKQTLVLLESCLFAGSGN
VLKIQSMLHHCADHHEVSEQTTLHQQLAVLGIAVIAMGEEVGAEMSLRHFGHLMQYGEAP
IRRAVPLALGLISVSDPILPVLDTLSKYSHDSDLSVALNSIFAMGLVGAGTNNARLAQML
RQLSTYYYKEPDCLFMVRVAQGLVHLGKGTVGLGPFHTDRQIMSPVAVASLLSTIMAFTD
AKSFILEKAHWLLFLLTPAMYPRFLMTFGEDGKPIETTVRVGQAVNIVGQAGKPKSISGF
QTHTTPVRLGNNERAELATEEFISFSHVLEGLVILSKNAGFESEAS
>Cqf
MARDLAESLVAVPAKDPEKKDDKGNGKATKLNDKKNQIQELSDEDAALKEELEMLVQRLK
EGDRQLYKPTLEMLRSLIRTSTSSMTSVPKPLKFLRPFFGDLQTIFYSWGTKEEDRTLLA
DIISVLAMTYSDSGLRETLSFRLRGHEGEDPGVWGHEYVRHLAAEIGEAYLALQFKSENG
KDLHQLAMKLVPFLLSHNGEADAVDLLLELESIDDIVSLVGEHNYSRVCNYMLSCVNFLV
PPDDTNFLKACRAIYRTHSRFSEAMMVDIKMGDKMGVKEDFDAASNDTMKLQLAHLLARH
QLPALTESEELNDVLNNTKLTTHFKAFGANLNVTEPKTLEEIYKSHLENIPSSANAKVDS
AKQNLAGTFVNAFVNAGFGNDKLMVNLEDGLSWIYKNKDDGMMSAAASLGVSLLWDTDGG
ISQIDKYTYATEDYIKAGALLANGLLHSGVRTEMDVALALLADNITSPVVNIRVAAIIGI
GIAYAGTHREDILSLLLPHVEDLSISIEISSIAALALGFIFVGSGHGDIARTILQAMMER
DHEQLNSKWSRYLGLGLALLYLGQQDSTDAIIETLKAVDHAVGKQTLVILESCLFAGTGN
VLKIQSMLHHCADHHEASDQTTLHQQLAVLGIAIIAMGEDVGAEMSLRHFGHLMQYGEAP
IRRAVPLALGLISVSDPILPVLDTLSKYSHDSDLNVALNSIFAMGLVGAGTNNARLAQML
RQLSTYYYREPDCLFMVRVAQGLVHLGKGTLGLGPFHTDRQIMSPVAVAGLLSTILAFTD
AKSLILDKSHWLLFLLTPAMYPRFLMTFDEEGKPIETTVRVGQAVNIVGQAGKPKSISGF
QTHTTPVRLGNTERAELGTEEFIPYSHVLEGLVILAKNAGFEAEAS
>Cla
MSNDEAGAVIAVPSEDPKKKPTEA-----TKPKDGKEEEDLSEEDKQLKEELEML-----
EDKPELYKPALESLRTLIRTSTSSMTSVPKPLKFLRPHYPELQGLYDQFPSRSKALNLFA
DILSVLAMTYSDTGKRETLKYRLEPADDEDPGSWGHEYVRHLAAELGEEWTARQEAYESD
KELLDLALRLVPFFLSHNGEPDAVDLLLELESIESIVPFVDENTYARVCSYMVACVNLLV
PPDDRRFLQTARQIYRKQGRLTEALTIAMRLNDMELIVEDFNSPSNPSMKKQLAHLLARQ
QITLPSDESPLLPILNNAGLSAAFKDFSTTLNLLEPKSLEDIYKSHLDENPASGNAAIDS
ARQNLAGTFVNAFVNVACGNEKLMVGAEEGQSWIYKNKDHGMLSAAASLGLSLLWDPEVG
LSHIDKYSYATEEYIKAGALLANGLIHSGIKTDMDAAIALLSDYVEDKSVPLRTCSSIGL
GIAYAGSAREDVAALLLPSAADTGVTMEISALASLALGFVFVGSGNGEVAGTILQTLMER
EDKELDENWGRFFALALALLFLGKQDEADITIETLKAIEHPVAKQALVLVDALAYAGTGN
VLKIQTMLHQCNEHLEKDKVSDTHQAFAVLGLALIAMGEDVGAQMALRQLNHLMFYGEPV
IRRAVPLALGLLSASNPQLTILDTLSRYSHDNDLDVAINAIFAMGLVGAGSNNAKLAQML
RQLAGYYHKEPDCLFAVRVAQGLVHMGKGNITINPFHTDRFLMNPNAVAGLLSTILAFTD
ARGFILDKSHWMLYFLAMAMYPRFLVTFSEDGEPLPVTVRVGTAVDVVGQAGKPRTIAGI
QTHQTPVRLAHVERAELATEEYWPFSHVLEGLVLLRKKEDFASEES
>Cmi
MSDPNGVPFIAVKADDKEKRPKEEERHDQGDDKKGSEDEDLSEDDLQLKSDLELLVERLK
EQDTSLHKPALESLRTIIKTSTASMTSVPKPLKFLRPHYPDLQQLYDKWPSTSDAKSLFA
DILSVLAMTYSDTGKRETLSYRLRGGSKEDPGSWGYEYVRHLAAEIEEDYQARTDEPSSS
EELLDLAHTLVPFLLSHNGEADAVDLLLELESIRSIIPFVDENTYSRVCLYMMSCVNLLV
PPDDREFLKCAREIYRKHERYSQAIVCSLRLGDQELVKEDLMTPKNASMKKQLAYILARQ
QFHGVADDEVLTEILGNVKLSEHFQYFGKELNLVEPRSLEDIYKSHLENTRAGAAAAVDS
AKQNLAGTFVNAFVNVGFGNDKLMAKAEEGQSWIYKNKDHGMLSAAASLGLSFLWNPESG
LDAIDTYTYASEEYIKAGAMLANGIVQAGLKSEADAAYALLDEHIDSNSVPVRVSAIMGI
GIAYSGTARMDLYERLSPIVFDTGLSMEIASMAALALGFIFVGSANGDVAGTFLQALMER
SETELSEKWARFMGLALALLYLGQQDASDATIETLKAIEHPISKSTQILTDVCAYAGTGN
VLKIQSLLHHCNDHLDPEKETDLHQAIAVIGIAMIAMGEDVGAEMSLRQFDHLMHYGEPV
IRRAVPLGLGLLSASNPALPILDTLSKYSHDNDLDVALNAIFAMGLVGAGTNNARLAQML
RQLASYYYKEPDCLFMVRVAQGLVHMGKGMMGINPFHTDRSLMSPVAVAGLLGTLLSFTD
ARAFVLDKSHWMLYFLTMSMYPRFLITFDEKGEYLPVTVRVGQAVDVVGQAGKPRTISGF
QTHSAPIRLGTTERAELATEEYIPYSHVLEGFVILKKNEGWEEENS
>Eyn
MSDPNGVPFVAVRAEDPKDKKKQSDGSDKAATMTKQNGVDGKEEEELLKGELEMLVERLK
EPDTTLYQPALESLRTLIRSATASMTSVPKPLKFLRPHYPDLQELYEKWPSTSTSKSLFA
DILSVLAMTYSDTGNRETLSYRLKGGSDEDPGTWGYEYVRHLAAEIEEEYAARSEETASS
SQLHALALRLVPFLLSHNGEADAVDLLLELESIDSIIPFVDENTYARVCLYMTSCVNLLV
PPDDREFLKTARNIYRKFERYSQAIVCSLRLGDPELIKEDFSSPKNASFKRQLAYILARQ
QFHGAVDDEALLEILNNTKLSEYFSSFGKELSLIEPRSLEDIYKSHLENSRVGSSTNVDS
AKQNLAGTFVNGYVNVGFGNDKLMAKAEEGQSWIYKNKDSGMLSAAASLGLSFLWDPENG
LDAIDKYTYVPEEYIKAGAMLANGIVHSGVKTEADAAFALLEEHVDSNSVPIRTSAIMGI
GIAYAGAGRLDILEKLLPVISDTAISMEISSLAALAVGFIFVGTGNGDATGTILQAMMER
EAKELDEKWSRFMGLGLALLYLGQQDNSDATIETLKAIEHPISKSVQILVDVCSFAGTGN
VLKIQTLLHHCNDHLDPEKDNDLHQTIATIGIALIAMGEDVGADMSLRQFDHLMHYGEPV
IRRSVPLALGLLSASNPQLHIMDTLSKYSHDNDLDVALSAIFAMGLIGSGTNNARLAQML
RQLASYYYKEPDCLFMVRIAQGLVHMGKGMIGINPFHTDRQLLSPVAVAGLLATITAFTD
AKGFILDKSHWMLYFLVMAMYPRFLITFDEEGNQLPVQVRVGQAVDTVGQAGKPRTISGF
QTHSTPVRLGHTERAELATEEWIPYTHVLEGFAVLAKNKGFEQEEP
>Gan
MDDPNGVAWVSVPAEDPPKEEKPKDEEAAAKAELKEGADELSEEDAALKGELEMLVERLK
EPDTTLYRPALETLRTLIRTSTSSMTAVPKPLKFLRPHYADLSTIQDSWPSTPSDKSLFA
DILSVLAMTYSDTGKRETLSYRLKGGSEEDPGLWGHEYVRHLAAELGEEFLVRQTAAEST
ADLLELGLRLIPFLLTHNGEADAVDLLLELESISSIIPHVDDNTFARVCLYMVSCVSLLP
PPDDREFLKTAREIYRKHGKFTESLTLALKLQDPELIKEDFEAPSNPHMRRQLAYILARQ
QVNVETEDEALTEILNNTKLSENFKRFGAELNVTEPKSLEDIYKSHMENTRSGAPANVDS
ARQNLAGTFVNAF------------------SWIYKNKEHGMFSAAASLGVSLLWDTDEG
LSQIDKYAYATEDHIKAGAMLANGLIHSGIRTEMDVALALLSDHVESKSVPLRVAAIIGI
GIAYAGTHREDIRELLLPAVGDTTVSMEIAAMSALALGFIFVGSCDGDVTMAILQTMMER
EEAELKEKWGRFMSLGLGLLYLGRQDASDATIETLKAVEAPIGKQALVLVDVCSFAGTGN
VLKIQGMLNHCHDHLDPENDLDLHQALAVIGIALISMGEDVGTDMAIRQFNHLMHYGEPV
VRRTVPLALGILSASNPVLTIMDTLSRYSHDNDLQVAINAIFAMGLVGAGTNNARLAQML
RQLASYYSKEADCLFMVRIAQGLVHMGKGTIGINPFHTDRSLMSPVAVAGLLATIVAFTD
SGALILDKSHWMLYFIVMAMYPRFLITFDEEGNLLPVTVRVGQAVDVVGQAGKPRTISGF
QTHQTPVRLGQMERAELATEEYMSYSHVLEGYCVLSKNKGFEKEDK
>Hvs
MAND----------HHPQP----------HKPSIKPHQIELSDEDAALKEELEMLVQRLK
EFNITLYRPALEVLRTLIRTSTSSMTSVPKPLKFLRPHYPDLKAIYYSWGSEDEDRSLLA
DIISVLAMTYSDSGYRETLSFRLKGGPDEDPGLWGHEYVRHLAAEIGEAHIALQNIP---
DELHNIALQLVPFLLSHNGEADAVDLLLELESIEDITPLVAEHNYARVCNYMLSCVNFLV
PPDDTKFLQTCRSIYRMHNRFSEAMMVDIRMSDKDGVDEDFHAPSNETMRVQLAHMLARH
QLPALTVDEDLLDALNNTKLSHYFKAFGENLNVMEPKSLEDIYKSHLENTPSS-ASKIDS
ARQNLAGTFVNAFVNAGFGNDKLMVNADEGQSWIYKNKEDGMMSAAASLGVSLLWDADGG
LGQIDKYTYASEDYIKAGALLATGLLHSGVRTEMDVALTLLSDHVDDTNLSTKVSAIVGI
GIAYAGTHREDVMELLLPHIGDTSLSLEISSMAALALGFVFVGSGNGDVAGMILQTMMER
EGKELDGVWARYLALALAILYLGQQDAADATIETLKAIEHRLSKQAMVLVEACSFAGTGN
VLKVQSMLHLCAYHHEEIKLITLHQQLAVLGISIVAMGEEIGAEMSLRHFGHLMQYGEVP
IRRAVPLALGLISVSEPTLTILDTLSKYSHDSDLKVALNSIFAMGLVGAGTNNARLAQML
RHLAVYYYKEPDCLFMVRIAQGLVHLGKGTLGLGPFHTDRQIMSPVAVAGLLATIMAFTD
AQHLILDKYHWLLYFLTPAIRPRFLMTFDEEGNTIETSVRVGQAVDVVGQAGKPKSISGF
QTHTTPVRLGNLERAELASEEYICYSHVLEGVVVLRKNEGFEDED-
>Lcr
MNDPKGVASVAITSKDPKREDKPKEDESKAKAELKAETDELSEEDAALKGELEMLVERLK
ESDTTLYRPALESLRTLIRTSTSSLTSVPKPLKYLRPHYAELAKIQQSWPDHPADKSLFA
DILSVLAMTYSDSGKRETLSYRLSGGSEEDPGLWGHEYVRHLAAELGEEYIARSDPDRPT
DDLLALGLRLVPFLLTHNGEADAVDLLLELESIPSIIPHVDENTYARVCLYMVSCVSLLI
PPDDKLFLKTAREIYRKHGKYTESLTLALRLQDSELIKEDFEAPVNPHMKRQLAYILARQ
QVNVETEDETLAEILNNTKLSENFKLFGKELNVTEPKSLEDIYKSHLESGRSGAPANVDS
ARQNLAGTFVNAFVNAGFGNDKLMVEAEEGQSWIYKNKEHGMFSAAASLGVSLLWDTDVG
LSQIDKYAYATEEHIKAGAMLANGLIHSGIRTEMDAALALLSEHVESKSVPLRVAAIIGI
GIAYAGTHREDIREILLPAIGDTSVSMEVASMTALALGFIFVGSCDGEVTMTILQTMMER
EEAELNSKWGRFLSLGLALLFLGRQDASDATIETLKAVEGPIGKQALVLVDICSFAGTGS
VLKIQEMLAHCHDHLDPEKDDDLHQALAVVGIAVIAMGEDVGADMAIRQFNHLMHYGEPV
IRRAVPLALGMLSASNPVLTIMDTLSRYSHDNDLQVAINAILAMGLVGAGTNNARLAQML
RQLASYYSKEADCLFMVRIAQGLVHMGKGTIGINPFHTDRSLMSPVAVAGLLATIISFTD
AKGFVLDKSHWMLYFIVMAMYPRFLITFDEEGNLLPATVRVGQAVDVVGQAGKPRTISGF
QTHQTPVRLGQTERAELATEEFMSYSHVLEGYVVLRKNEGFEKEEK
>Mgl
MGRDESQAQLSVTSRDPEVKEDD------MRPSNNKVANELSEEDQQLKTELEMLVERLG
EDHTQMHRPALEAMRSIIRTSTSSMTSVPKPLKFLRPHYAQLKSVHEKWTTPTDEKVLLA
EILSVLGMTYSNTGEHDTLVFRLLATTAEDLGHWGHEYVRHLSTELGEEYNARMEKDQDT
SELLRLALLVVEFSLKHHAEIDAVDLLLELEAVDQLPQFVDKDTFERVCLYLVSCVNLLV
PPDDVMFLRTAREIYRKFQRYFEALVISVRLMDPERIREDFESPKNEVMQKQMAFLLARQ
QIPVEIKDQALLDCLFNTHLSSHFINFAKELSVYEPKSPEDVYKTHLETARFP---VVDS
ARGNLANIFVNAFVNAGFGNDLLVVGADEGNSYVYKAKDHGKLSAAASAGLSLLWDTEMG
LSHIDKFTYSSNEYIKAGALLAYGILHTGVRTEMDAPLALLSEHVESKSSPLQHSAIVGL
GLAYAGSCREEIVALLLPYVQDETTSIETAALCVLSLGFVFVGSAHGEIVPSVLQMLMER
EPSQLDNSWVQFISLGLALLFLSRQDASDATIETLKAIEHPVSREAQILVDACSYAGTGN
VLKIQSLLHDCAEHVESEGARNWYQAFSVLAIALVAMGEDVGAEMTLRHMSHLMHYGDPV
IRRTVPLALALLNPSNPVITVLDTLSKYSHDSDLDVALNSIFAMGLVGAGTNNARITQRL
RQLANYYAKEPDCLFAVRIAQGLVHMGKGTLGIAPI------------------------
------------------------------------------------------------
-SHRS--------------------------------------ANV
>Min
MRDPNGVPFVAIPSKDQVKKEDESDDKSSTAAAAKEEENELSEEDAALKSELEMLVQRLK
ESDTSLYRPALESLRTLIRTSTSSLTSVPKPLKHLRPHYADLAAIQASWPDQPSDKSLFA
DILSVLAMTYSDSGKRETLSYRLKGGSQEDPGLWGHEYVRHLAAELGEEYLARQNDDEST
DELLQLGLRLVPFLLTHNGEADAVDLLLELESIPSIVPHVDKDTYARVCLYMVSCVNLLV
SPDDQLFLKTAREIYRKHGKYTESIALSLKLQDMDLIKEDFESPTNPHMKRQLAYLLARQ
QVNIETEDEDLVEILNNTKLTENFKRFGKELNVTEPKSLEDIYKSHLENTRTGGAANVDS
ARQNLAGTFVNAFVNAGFGNDKLMVEAEEGQSWIYKNKDHGMFSAAASLGVSLLWDTDVG
LSQIDKYAYATEEHIKAGAMLANGLIHSGIRTEMDAALALLSEHVESKSVPLRVAAIIGI
GIAYVGTQREDIRELLLPAIADSAVTMEIAAITSLALGFIFVGSCDGEVTMSILQTMMER
EDAELKSKWGRFLGLGLALLYLSRQDASDATIETLKAIEAPIGKQTLVLVEILSYAGTGN
VLKIQAMLNHCYEHIDAEKEEDLHQAFAVLGIAVISMGEDVGSEMAIRQFNHLMHYGEPV
IRRAVPLALGLISASNPVLTLLDTLSRYSHDNDLAVSINAIFAMGLVGAGTNNARLAQML
RQLASYYAKEPDCLFMVRIAQGLVHMGKGTIGINPFHTNRTLMSPVAVAGLLATIIAFTD
SKEFILDKSHWMLYFIVMAMYPRFLITFNEEGEFLPATVRVGTAVDVVGQAGKPRTISGF
QTHQTPVRLGQVERAELATEEYISYSHVLEGYVILRNNEGYEKEDK
>Mld
MRDPNGVPFVAIPSKDPVKKDDKSDDKDPTATAAKEDENELSEEDAALKSELEMLVERLK
EADTSLYRPALESLRTLIRTSTSSLTSVPKPLKHLRPHYADLAAIQASWPDQPSDKSLFA
DILSVLAMTYSDSGKRETLSYRLKGGSEEDSGLWGHEYVRHLAAELGEEYLARQNDEEST
DDLLQLGLRLVPFLLTHNGEADAVDLLLELESIPSIVPHVDKDTYARVCLYMVSCVNLLI
SPDDQLFLKTAREIYRKHGKYTESIALSLKLQDMDLIKEDFESPTNPHMKRQLAYLLARQ
QVNIETDDEDLVEILNNTKLTENFKRFGKELNVTEPKSLEDIYKSHLENTRSGAAASVDS
ARQNLAGTFVNAFVNAGFGNDKLMVEAEEGQSWIYKNKDHGMFSAAASLGVSLLWDTDVG
LSQIDKYAYATEEHIKAGAMLANGLIHSGIRTEMDAALALLSEHVESKSVPLRVAAIVGI
GIAYAGTQREDIRELLLPAIADSAVTMEIAAMTSLALGFIFVGSCDGEVTMAILQTMMER
EEAELKSKWGRFLGLGLAVLYLSRQDASDATIETLKAIEAPIGKQTLVLVEILSYAGTGN
VLKIQSMLNHCYEHIDAEKEEDLHQAFAVLGIAVISMGEDVGSEMAIRQLNHLMHYGESV
IRRAVPLALGLISASNPVLTLLDTLSRYSHDNDLAVSINAIFAMGLVGAGTNNARLAQML
RQLASYYAKEPDCLFMVRIAQGLVHMGKGTIGINPFHTDRTLMSPVAVAGLLATIIAFTD
SKEFILDKSHWMLYFIVMAMYPRFLITFNEEGEFLPATVRVGTAVDVVGQAGKPRTISGF
QTHQTPVRLGQVERAELATEEYISYSHVLEGYVILRKNEGYEKEDK
>Mlp
MAKLPGTSLVAIPSKDPKKKDDPENGKATKLNDKKNQLHELSEEDAALKEELEMLVQRLK
ESDLKLYKSSLEMLRSLIRTSTSSMTSVPKPLKFLRPFFNDLQAIFYSWGTKEEDRTLLA
DIISVLAMTYSDSGLRETLAFRLRGNQGEEPGVWGHEYVRHLAAEIGEAYLALQSKSETD
KDLHQLAMKLVPFLLSHNGEADAVDLLLELESIDDIVPLVGEHNYSRVCNYMLSCVNFLV
PPDDTNFLKACRAIYRSHSRFSESMMVDIKMGDKDGVKEDFDSASNDTMKLQLAHLLARH
QLPALTENEELNEVLNNAALTTHFKAFGKNLNVSEPKSLEEIYKSHLENIP-SANAKVDS
AKQNLAGTFVNAFVNAGFGNDKLMVNLEDGQSWIYKNKDDGMMSATASLGVSLLWDTDGG
ISQIDKYTYATEDHIRAGALLANGLLHSGVRTEMDVALALLADHIESPIISIRVSAIIGI
GIAYAGTHREDILSSLLPHVEDISVSIEISAIAALALGFIFVGSGNGDIARTILQAMMER
DTEHLNSPWSRYLGLGLALLYLGQQDSTDAIIETLKVVDHAIGKQTLVMLESCLFAGTGN
VLKIQSMLHHCADHHEVPEQTTLHQQLAVLGIAIIAMGEEVGAEMSLRHFGHLMQYGEAP
IRRAVPLALGLISVSDPILPVLDTLSKYSHDSDLSVALNSIFAMGLVGAGTNNARLAQML
RQLSTYYYREPDCLFMVRVAQGLVHLGKGTLGLSPFHTDRQIMSPVAVAGLLSTILGFTD
AKSLILDKAHWLLFLLTPAMYPRFLMTFDSEGKPIETTVRVGQAVNVVGQAGKPKSISGF
QTHTTPVRLGNTERAELGTEEFISYSHVLEGLVILAKNAGFESENS
>Msd
MRDPNGVPFVAIPSKDPVKKDDKSDDKDPTATAAKEDENELSEEDAALKSELEMLVERLK
ATDTSLYRPALESLRTLIRTSTSSLTSVPKPLKHLRPHYADLAAIQASWPDQPSDKSLFA
DILSVLAMTYSDSGKRETLSYRLKGGSEEDLGLWGHEYVRHLAAELGEEYLARQNDEEST
DDLLQLGLRLVPFLLTHNGEADAVDLLLELESIPSIVPHVDKDTYARVCLYMVSCVNLLI
SPDDQLFLKTAREIYRKHGKYTESIALSLKLQDMDLIKEDFESPTNPHMKRQLAYLLARQ
QVNIETDDEDLVEILNNTKLTENFKRFGKELNVTEPKSLEDIYKSHLENTRSGAAASVDS
ARQNLAGTFVNAFVNAGFGNDKLMVEAEEGQSWIYKNKDHGMFSAAASLGVSLLWDTDVG
LSQIDKYAYATEEHIKAGAMLANGLIHSGIRTEMDAALALLSEHVESKSVPLRVAAIVGI
GIAYAGTQREDIRELLLPAIADSAVTMEIAAMTSLALGFIFVGSCDGEVTMAILQTMMER
EEAELKSKWGRFLGLGLALLYLSRQDASDATIETLKAIEAPIGKQTLVLVEILSYAGTGN
VLKIQSMLNHCYEHIDAEKEEDLHQAFAVLGIAVISMGEDVGSEMAIRQLNHLMHYGEPV
IRRAVPLALGLISASNPVLTLLDTLSRYSHDNDLAVSINAIFAMGLVGAGTNNARLAQML
RQLASYYAKEPDCLFMVRIAQGLVHMGKGTIGINPFHTDRTLMSPVAVAGLLATIIAFTD
SKEFILDKSHWMLYFIVMAMYPRFLITFNEEGEFLPATVRVGTAVDVVGQAGKPRTISGF
QTHQTPVRLGQIERAELATEEYISYSHVLEGYVILRKNEGYEKEDK
>Pan
MARGDGQELITVPVDDPKKSDQEKEAAGLRANAKDKPDDELSEDDLQLKNELEMLVERLK
EDDASLYRPALESLRTLIRTSTSSMTSVPKPLKFLRPHYPELKTLYNAWNHASDDKSLFA
EILSVLAMTYSDNGQRETLHFRLEAGKSEDPGLWGHEYMRHLAAELGEEYTARSHEDKNT
DELLDLALQVVPFSLSHNAEADAVDLLLELEAIDKLPQFVDKDTYARVCLYMVSCVNLLV
PPDDAMFLRTAHEIYRKHDRFTEAMTLALRLGDKHLIRSDFEAPKNPTMRKQLAFMLARQ
HIPIEITDNELLDIMYNSHLSRHFVNFGKELNVVEPKSLEDIYKTHLETSRTGLGSSVDS
ARGNLASTFVNAFVNAGFGNDKLMVDAPEGNSWIYKNKDHGMLSAAASLGMSLLWNTETG
LDQIDKYSYSSEEAIKAGALLAYGIVHSGLRSELDEALALLSEHIESKSIPLKISAIVGL
GLAYAGLCREDIAALLLPNIQDETTPMEVAAMSALSLGFVFAGSCHGEITPTILQSMFER
DPAQLDDKWSRFMILGLALLFLGKQDESDATIETLKAIDHPISKQAQVLVDMCSYAGTGN
VLKVQTMLHYCTERSQDKEANELFQAFAVIGIALVTMGEEVGAEMALRHLSHLMHYGEPT
IRRAVPLALALLHPSDPSMPVIDTLSKYSHDSDLDVAINAILAMGLVGAGSNNARLGQML
RQLAGYYYKEPDCLFMVRVSQGLVHMGKGTIGINPYHTDRQLMSRTAVAGILTLLTSMTD
ARGFVLDQAHWMLYMLTPAMYPRFLITLDEKLEALPTSVRVGKAVDVVGQAGKPRTISGF
QTHTTPVRVGTYERAELGSEEYLSYAHVLEGFSILLKNPGYVKEE-
>Pst
MAKDPKESLVAVRSDDPKPSDKKKNGKAKKLNDNKNHDQELSEEDTALKEELEMLVQRLK
EADRQLYKPTLEMLRSLIRTSTSSMTSVPKPLKFLRPHFGDLVRIFYSWGSRDDDRILLA
EIISVLAMTYSDSGLRDTLAFRLRSSVRDDPGVWGHEYVRHLAAEIAEAYQAVQSKSETD
KELHSLAMLLVPFLLSHNGEADAIDLLLELESINDIVPLVAEHNYSRVCNYMLSCVNFLV
PPDDTNFLRACREIYRSHSRFSESMMVNIKMGDKAGVKDDFESASNPNMKLQLAHLLARH
QLPYLTEDEDLNDILNNTKLTTHFKAFGENLNVTEPKTREDIYKSHLENIPPSLGIKMDS
AKQNLAGTFVNAFVNAGFGNDPLMANAEGGQSWIYKNKEDGMMSAAASLGVSLLWDTDGG
ISQIDKYTYATDDHIKAGALLANGLLHSGVRTEMDVALALLADHIDSTVVPIRVSAILGI
GIAYAGTHREDIMDLLLPRVEDTAVSMEIAGIAALALGFIFVGSGDGNISRTILQTMMER
ENDQLNDKWSRYLGLGLALLYLGQQDSTDATIETLKAIEHPLSKQTLVLLESCLFAGSGN
VLKIQSMLHHCADHHEVPEQTTLHQQLAVLGIAVIAMGEEVGAEMSLRHFGHLMQYGEAP
IRRAVPLALGLVSVSDPVLPVLDTLSKYSHDSDLGVALNSIFAMGLVGAGTNNARLAQML
RQLSTYYYKEPDCLFMVRVAQGLVHLGKGTLGLGPFHCDRQVMSPVAVAALLSTIMAFTD
AKSFILDKAHWLLFLLTPAMYPRFLMTFGEDGKPIETSVRVGQAVNIVGQAGKPKSISGF
QTHVTPVRLGNTERAELASEEFIPFSHVLEGLVILSKNPGFESETS
>Rgr
MVEEKERPQLVVPADDPQPPKKP-EQDAKAREELKKDSDELNEEDATLKGELEMLVERLR
ESDTALYRPALESLRTLIRTATSSMTSVPKPLKFLRPHYADLQKIHASWPDVAPDKGLFA
DILSVLAMTYSDSGKRETLKYRLTGGSEEDPGVWGHEYVRHLAAEIGEEYDGRVDKGEST
ADLLALGLRLVPFLLSHNAESDAVDLLLELEAIKEIVPFVNANTFSRVCLYMVSAVSYLT
PPDDVEFLRTAREIYKKHNRYTEALTLALRLQDPEAIKADFDAPTNPVMKRQLAYILARQ
QVDIK-DDETLREILNNTKLSEGFKRFGAELSVTEPRSLDDVYKSHLEPGR--APATVDS
AKQNLAGTFVNAFVNAGFGNDKLMVEAEEGQSWIYKNKDHGMFSAAASLGLSLLWDTDVG
LSHIDKYAYASEDHIKAGAMLANGLIHSGVRTEMDAALALLSDHVESPSVQLRVASIIGL
GIAYAGSQREDLRDLLLPTLQDSTVSMEVASMAALALGFIFVGSCDEDVALGVAQSIMER
DEAQLKDKWGRFLALGLALLYLGRTEQSEATVEVLKTIEAPLGKVAIALVQMSSYAATGN
VLQIQQLLQAATDHLDPEKESDLHQAMSVIGIALVAMGEDVGSAMALRQFNHLMHYGEPV
VRRAVPLALGLLSASNPVMTILETLSRYSHDNDLEVATNAIFAMGLVGAGTNNAKLAQML
RQLASYYAKEADCLFMVRIAQGLVHMGKGTIGVNPFHTDRSLVSPVAVCGLLATLVGFTD
TRAFVLDKSHWMLYFLTMAMYPRFLITLDDQGELLPTSVRVGQAVDVVGQAGKPRTISGF
QTHTTPVRLGHTERAEMATEEYIPYSHVLEGYVMLAKNKGYEKGEK
>Sro
MGDKEPVPFVAVRSDDPTEPEKPHSLDAKAKAELKADSDELSEEDAALKGELEMLIERLK
ESDTKLYRPALESLRTLIRTSTSSMTSVPKPLKFLRPHYSELSQIQQSWPEQTPDKALFA
DILSVLAMTYSDTGKRETLKYRLRGGSEEDPGCWGHEYVRHLAAEIGEEYNIRQEQSEST
DDLLSLGLRLVPFLLSHNGEADAVDLLLELEAIREIIPFVDSNTFPRVCLYMVSCVSLLP
PPDDVEFLKTARELYRKHQRFTEALTLSIRLQDTEAIKEDFEAPTNPHMKRQLAYILARQ
QINVETEDESLMEILNNTKLSENFKRFGKELSVTEPKSLEDIYKSNLDNAR--SAATVDS
ARQNLAGTFVNAFVNAGFGNDKLMVEAEEGQSWIYKNKDHGMFSAAASLGLSLLWDTDVG
LSHIDKYAYASEDHIKAGAMLANGLIHSGVRTEMDAALALLSEHVESKSVPLRVASIIGI
GIAYAGSQREDIRELLLPAISDTSVSLEIAAISALALGFVFVGTCDGDVTMAVLQTMMER
EESELSDKWGRFLALGLALLYLGRQEASDATIETLKAVEAPLGKVSLVLVDMCSYAGTGN
VLKIQSALHLCTDHIDAEKESDLHQAIAVIGIALIAMGEDVGTDMSLRQFNHLMHYGEPV
IRRSVPLALGIISASNPQLSILDTLSRYSHDNDLEVAMNAIFAMGLVGAGTNNAKLAQML
RQLASYYSKEADCLFVVRIAQGLVHMGKGTIGVNPFHTDRSLMSPVAVCGLLSTLIAFTD
IRGFILDKSHWMLYFLTMAMYPRFLITFDESGELLPATVRVGQAVDVVGQAGKPRTISGF
QTHQTPVRLGHRERAEMATEEYLPYSHVLEGYVVLSKNKGFEKEEK
>Uvf
MAKDPQESLVAVRSDDLKTTEKKKNGKAKKLNDNKNHDQELSEEDAALKEELEMLVQRLK
ESDRQLYKPTLEMLRSLIRTSTSSMTSVPKPLKFLRPHFGDLVLIFYSWGSRAEDRILLA
EILSVLAMTYSDSGLRDTLAFRLRSCKREDPGVWGHEYVRHLAAEIAEAYQAVQSKSETE
KELHQLAMLLVPFLLSHNGEADAIDLLLELESINDIVPLVAEHNYSRVCNYMLSCVNFLV
PPDDTNFLRACREIYRSHSRFSESMMVNMKMGDKAGVKADFEAASNPNMKLQLAHLLARH
QLPSLTEDEELNDVLNNTKLTTHFKAFGENLNVTEPKSREDIYKSHLENIPPSLGNKVDS
AKQNLAGTFVNAFVNAGFGNDPLMTSAEGGQSWIYKNKEDGMMSAAASLGVSLLWDTEGG
ISQIDKYTYSEDDYIKAGALLANGLLHSGVRTEMDVALALLADHIDSTVVSIRVSAIIGI
GVAYAGTHREDLMDLLLPRIEDTAVSMEIAGIAALALGLIFVGSGDGNISRTILQTMMER
ENEQLNNKWSRYLGLGLALLYLGQQDSTDATIETLKAIEHPLSKQTLVLLEACLFAGSGN
VLKIQAMLHHCADHHEVPEQTTLHQQLAVLGIAVIAMGEEVGAEMSLRHFGHLMQYGEAP
IRRAVPLALGLVSVSDPALPVLDTLSKYSHDSDLPVALNSIFAMGLVGAGTNNARLAQML
RQLSTYYHKEPDCLFMVRVAQGLVHLGKGTLGLGPFHCDRQIMSPVAVAALLSTIMGFTN
AKSFVLEKAHWLLFLLTPAMYPRFLMTFGEDGKPIETSVRVGQAVNIVGQAGKPKSISGF
QTHITPVRLGNTERAELASEEFIPYSHVLEGLVILAKNPGFESENS
