# Supplementary material for: Convergence Analysis of Rust Fungi and Anther Smuts Reveals Their Common Molecular Adaptation to a Phytoparasitic Lifestyle
Source: Front Genet. 2022 Apr 8;13:863617. doi: 10.3389/fgene.2022.863617 (PMC9023891; doi:10.3389/fgene.2022.863617)
Supplement: Supplementary file 4 [file DataSheet1.ZIP › Supplementary file 1/conv_cal/OG0002973.fasta]

>Ain
MDGTSTPAEGDVGSPSAEKRKADEDSANASTTVTDEFTAEAVREVPVAEGAQEASSQGGA
MQISHSVRHQVALPPGYPYVPLSSHVPPEKPARTWPFALDPFQRTAISSIERNESVLVSA
HTSAGKTVVAEYAIAQCLRDGQRVVYTSPIKALSNQKYREMAADFGDVGLMTGDVTINPS
ASCLVMTTEILRSMLYRGSEIMREVAWVIFDEIHYMRDSERGVVWEETIILLPRKVRYVF
LSATIPNAMQFAQWIAHTHSQPCHVVYTDFRPTPLQHYLFPTGGDGIHLVVDERGIFRED
NFQKAMGALAEGRGEDPAAADSGRNKKGQTKKGGQKGPSDIYKIIKMIMLKNYNPVIVFA
FSKKECEGLALQMSKLEFNTDDEKDMVSTVFNNAIGALSEEDRQLPQIEHILPLLRRGIG
IHHGGLLPILKEVIEILFQEGLIKVLFATETFSIGLNMPAKTVVFTAVRKWDGKEFRNLS
SGEFIQMSGRAGRRGLDDRGIVIMMFDEKLDPPAAKQMVKGEADRLNSAFHLGYNMVLNL
MRVEGISPEYMLERCFYQFQSAASVPQLEGELEEATRLRDEAVVPDEENTNEYFGIRKQL
DELNKDLREIISHPSYALPFLQPGRLVRIKHEDLDFGWGCVVSYQKRLPPRNKPAPSEV-
DQSQYIVDCLLECAKGSIVPSSKEVAAGAPAGLQPKAPGQEGEMVVVPVLLSTLDSIAGI
RLILPKDLRTSEAREQVKGRLKEVFRRFPKGIPLLDPIKDMKITDEGFKTLLGKIVLLEQ
KLAESPLSGSKRLKELYEAYKAKEDLNQEVERLKKQLSAAHSVMQLDELKCRKRVLRRLG
FTTADDVVEKKGRVACEISTGDELLLTEMIFNGVFNDLSPEQCAALLSCFVFGEKSAQQI
RLKEDLAAPLRVMQETARRIAKVSIESRMQINEDEYVAGFKVELMDAVMQWCKGAKFADI
CKLTDVFEGSVIRTFRRLQELIRQMTQAAKAIGNEELEDKFTKSMEKLERQGSIIFSPSL
YL
>Aps
MSNLKRLATSPTSSLKSSNSSINSNPIKKPVVLADEFQTEASRQVKPSNGLLNDISNKNQ
LILSHQVRHQVALPPSYNYIPISNHIQPNKPARTYSFTLDPFQQVSIASIQRNESVLVSA
HTSAGKTVVAEYAIAQCLENKQRVIYTSPIKALSNQKYREMMAEFGDVGLMTGDVTINPS
ASCLVMTTEILRSMLYRGSEVMREVAWVIFDEIHYMRDKERGVVWEETIILLPHSVRYVF
LSATIPNAMQFAEWICHTHNQPCHVVYTNFRPTPLQHYLFPSGGDGIHLVVDEKGLFRED
NFLKAMGSLKDSKGEDPASSMSGRNKQGKTKKGGTKGPSDIYKIIKMIMMKNYNPVIVFA
FSKRECEALAIQMSKLEFNSDEEKKTVEMVFKNAISNLSEEDQALPQIEHILPLLKRGIG
IHHGGLLPILKEVIEILFQEGLLKVLFATETFSIGLNMPAKTVVFTTVRKFDGKDFRSLS
SGEYIQMSGRAGRRGLDDRGIVIMMCDEQLEPATAKNMVKGEADRLDSAFHLGYNMILNL
MRVEGVSPEYMLERCFFQFQSHANLPILENEIRELQKLKSKIIVPEEKSYEEYHRLHQEL
DIQNQDFRDVINHPTHALPFLQPGRLVKVKFGSMDFGWGCVVNFQRRLGDRGKPLGSDIR
PQDSFIVDVLLRASMTSNTKQPTTIGGGSSSFVKPIESSEKSECIVVPVLLSTLDGISRI
RIFLAKDLKPIEARENAFKAIDEVRRRFPQGIPPLDPIENMGIVDEKFKKLVERINQLKT
KLKDNILTQKADFEENYKLFQERYQIKKTIELIKRKISAGENVIYMNDLKNRKRVLRRLG
FSNSEDVVEVKGRVACEISSGDELLLTEMIFNGAFSELTPEQCAAVLSCFVFAEKSEQMT
KLKSELEEPMKKMKEAAKKIAFEIKESEIDINEEEYVNSFKTEMMDAVYHWCKGSSFSEI
CKMTDIFEGSLIRCFRRLQELVRQMVLAAKSIENFELEEKFKKSLECLERPSSVVYNPSL
YL
>Cqf
M--SKASSSSTAEGGLNPKRARHTSPDRKP-VVADTFETEASRQVKAAAGFLPQITEGQE
VTLSHQVRHQVAIPPTYPYVPISAHKPPVKPARSYPFTLDPFQRVSISSIERNESVLVSA
HTSAGKTVVAEYAIAQCLANKQRVIYTSPIKALSNQKYREMTAEFGDVGLMTGDVTINPS
ASCLVMTTEILRSMLYRGSEVMREVAWVIFDEIHYMRDKERGVVWEETIILLPHTVRYVF
LSATIPNAMQFAEWICKIHDQPCHVVYTDFRPTPLQHYLFPACGDGIHLVVDEKGVFRED
NFLKAMGSLQNAKGEDPASANSGRNKQGKTKKGGTKGPSDIYKIVKMIMVKNYNPVIVFA
FSKRECEALAMQMSKLEFNSTEEKETVETVFNNAISGLSEDDQSLPQIAHILPLLKRGIG
IHHGGLLPILKEVIEILFQEGLIKVLFATETFSIGLNMPAKTVVFTAVHKFDGKDFRSLS
SGEYIQMSGRAGRRGLDDRGIVIMMCDDQLQPTVAKNMVKGDADRLDSAFHLGYNMILNL
MRVEGVSPEYMLEKCFYQFQSSTNIPVLENEIRGLQAARSEILVPEETSVKEYYDLRQQL
DIQNQDLREVINHPTYSLPFLQPGRLVKVRFGEIDYGWGCVVNFQIRLGEGGKPLGPDVP
PQQTYIVDVLLHISASQNPKKGKGALGGPSSFVTPCPPGEAGEFAVVPVLLSTLDGISRI
RIFLPKDLKPFEARQTALKAVQEVKRRFPDGIALLDPVENMGIQDEAFHKLLKRIGTLES
SLKTHKFSEHPKLGEWYELYSRKEQIANSIQLIRKKLSETHNVIYMEDLKNRKRVLRKLG
FSNQDDVVEVKGRVACEISTGDELLLTEMIFNGAFSELTPEQCAALLSCFVFNEKSEQPT
KLKAELEGPMKKMKEAATKIAHEIKEAHITIDEVEYVASFKTEMMDAVFNWCKGSSFAEI
CKMTDIFEGSLIRCFRRLQELIRQMAMAAKAIGNIELEEKFTKSLEVLERPLSVVFNPSL
YL
>Cla
MDASNADEEAGVAEERASKRPR-------APIVADSFETEAKQEVNASKGLGGG--ADGK
LSLSHQVRHQVAIPPDYDYVPLSSHVPPEKPARTYPFTLDPFQQVSVYSIQRNESVLVSA
HTSAGKTVVAEYAIAQCLLNKQRVIYTSPIKALSNQKYREMLAEFGDVGLMTGDVTINPT
ASCLVMTTEILRSMLYRGSEIMREVAWVIFDEIHYMRDKERGVVWEETIILLPHTVRYVF
LSATIPNAMEFAEWICKTHEQPVHVVYTNFRPTPLQHYLFPAGGDGIHLVVDEKGVFRDD
NFQKAMGSLMDGQGEDPADAKSGRNKKGKTKKGGTKGPSDIYKIVKMIMVKSYSPVIVFA
FSKRECESLALQMSKLEFNTDEEKDMVEKVFTNAIGGLSDDDKNLPQIQHILPLLKRGIG
IHHGGLLPILKEVIEILFQEGLIKCLCATETFSIGLNMPAKTVVFANVRKFDGKEFRVLS
GGEYIQMSGRAGRRGLDDRGIVVMMVDEKLDPASAKGMVKGETDRLDSAFHLGYNMILNL
MRVEGISPEFMLEKCFYQFQSAASVPQFEKQLRKLEEEKAAIKVDQEEAIADYYGVREQL
SILQSDLREVLNHPTYALPFLQTGRIVKIAQGDQDWGWGVVVNYNKR----GKPLPEDVP
PAEQYIIDVLMNISQGTYTPQKRGNAVDLSSGPQPCAPGEKGEVLVLPILLNTIVGISHI
RIFLGKDLKSRDERDKAFKNVQEVKRRFPDGIPFLDPVKNMGIQDENFKKLLKKIDSLET
KLASNALTSSPELPALYEKYSGKMAIASQAKEVKKKISAAHSVMHLEELKYRKRALRRLG
FATADDVVEMKGRVACEISTGDELLLTELVFNGAFNDLTPEQCAALLSCFVFDEKSEKVT
ASKKELDVPLRTMQEAARRIAKICQECKLKIDEQEYVASFKTELMDAVLAWCKGSKFSEI
CKMTDVFEGSLIRCFRRLQELIRQMAMAAKAIGNEELEEKFTKSLASLERPSSVVFNPSL
YL
>Cmi
MDSTSNSKSDAAAAESKEKKRKSGSASAEQPLVADAFEQEATVDVAVSAGLQGKTEQEGK
ITLSHQVRHQVAIPPGYPYVPISQHKPPPVPARVYPFELDPFQKVSVASIERNESVLVSA
HTSAGKTVVAEYAIAQALRDKQRVIYTSPIKALSNQKYREMLAEFGDVGLMTGDVTINPT
ASCLVMTTEILRSMLYRGSEVMREVAWVIFDEIHYMRDKERGVVWEETIILLPPKVHHVF
LSATIPNAMEFAEWICKLHSQPCHVVYTDYRPTPLQHYLFPAGGDGIFLVVDEKGNFRED
NFQKAMGSLQEGKGEDSAAPDAGRGRKGQTRKGGNKGPSDIYKIVKMIMLKKYNPVIVFA
FSKRECESLALQMAKLEFNTEEEREVVANVFENAISVLADDDKALPQIEHILPLLKRGIG
IHHGGLLPILKEVIEILFQEGLIKVLFATETFSIGLNMPAKTVVFTNVRKWDGTSFRNLS
GGEYIQMSGRAGRRGLDDRGIVIMMCDEKLEPDAAKGMVKGVADRLDSAFHLGYNMILNL
LRVEGISPNAMLARSFHQFQSTVAVPRLEKEQKQLEIERDEFVIEDEETIADYFEIKKQI
ETLKEDVRAVVNHPVYALPFLQPGRLVRVKHGDMDFGWTCIVNYQKRRGPKNTDLPEGTP
PQDTYIVDVLAHCDIGSALARSKGNKFSDVTGIRPCPPDSKGEYVVIPALLSTLDGISQI
RLHLPKDLKAPAAREQAFKNVKEVQRRFPDGLALLDPVTNMNIKDDTFVHLLAKIETLEK
ALKANPLHPSPKRDELYNQYSQKQGIIETIRAIKRKIHAAESVMHLDELKKRKRVLRRLE
FTTADDVVEMKGRVACEISTGDELLLTELIFHGVFNDLTPEQVASLCSCFVFDEK-----
KVNEALAAPLRRMQEFARNIARVSKESKLEVNEEDYVASFKVGLMEAVHAWCKGAKFSEI
CKMSDVFEGSLIRVFRRLQELLRQMAMAAKVTGFFELEEKFMKSLEALERKSSIIFSPSL
YL
>Eyn
MDSTNNSAEEGSRANSSSKRKKETSASVEQPLVADDFEQEAHTSVPASAGLLSGNAIGGK
ITLSHQVRHQVALPPNYPYVPISQHVPPPVPARIYPFELDPFQKVSVASIERNESVLVSA
HTSAGKTVVAEYAIAQCLRDKQRVIYTSPIKALSNQKYREMLAEFGDVGLMTGDVTINPT
ASCLVMTTEILRSMLYRGSEIMREVAWVVFDEIHYMRDKERGVVWEETIILLPPKVHYVF
LSATIPNAMEFAEWICKTHSQPCHVVYTDYRPTPLQHYLFPANGDGIHLVVDEKGNFRED
NFTKAMGALTEGQGEDPASAEAGKGRKGKSRKGGNKGPSDIYKIIKMIMLKQYNPVIVFA
FSKKECEGLAVQMAKLEFNTDEEREMVAQVFENAISGLSDDDKTLPQIEHILPLLKRGIG
IHHGGLLPILKEVIEILFQEGLIKVLFATETFSIGLNMPAKTVVFTNVRKWDGVNFRNLS
GGEYIQMSGRAGRRGLDDRGIVIMMVDEKLEPSAAKGMVKGVADRLDSAFHLGYNMIINL
MRVEGISPESMLSRCFYQFQSTTAVPRLEKELRELEQSKNEFKIEDEDTIADYYDIRQQL
DVLKGDLRAVLNHPQYALPFLQPGRMVRIRHESADFGWGVVVNYQKRRGPRGSELPAGTP
DQDTYIVDVLVHADIGASIAKVKSGQFTSVTGIQPCPPGAKGEFVIIPCLLSTVDGLSQI
RLHIPKDLKPAAAREQTFKNVKEVIRRFPDGIGLLDPVENMGIKDKGFLALLQKIEVLEG
ALTKNSLYKTSQLPAVYERYAQKQEMVNHIRAIKKKIQAAESVMHLDELKHRKRVLRRLE
FITSDDVVEMKGRVACEISTGDELLLTELIFHGVFNDLSPEQCAALCSCFVFDERSESQP
KLREDLAGPLRRMQEFAKNIARVSKESKLELSEDEYVQSFKVSLMDSVYKWCNGATFSEI
CKMSDVFEGSLIRVFRRLQELLRQMAMAAKVIGNSELEEKFIKSLESLERKSSVVFNPSL
YL
>Gan
------------------------------------------------------------
------------------------------------------------------------
------------------------------------------------------------
------------------------------------------------------------
--------MEFAEWICTTHSQPCHVVYTDFRPTPLQHYLFPAGGDGIHLVVDEKGAFRED
NFQKAMGALTEGKGEDPASSTGGKGRKGQTKKGGTKGPSDIYKIVKMIMVKNYNPVIVFA
FSKRECEGLALQMSKLEFNTDEERDMVTNVFTNAISNLSDDDRTLPQIEHILPLLKRGIG
IHHGGLLPILKEVIEILFQEGLIKVLFATETFSIGLNMPAKTVVFTTVRKFDGRDFRNLS
SGEYIQMSGRAGRRGLDDRGIVIMMTDEKLEPAAAKNMVKGEADRLDSAFHLGYNMILNL
MRVEGLTPEYMLERCFYQFQNTASVPQLEDELRELDLVKAGLVIPDEENIADYYELRQQL
DILNKDLRDVLNHPTYALPFLQPGRLVRVKHDDLDFGWGCVVNYQKRLGIKGKPLPATEA
PQSQYIVDVLLHCASGTAPSIQKKGPPAAATGIRPCPPGEEGEFAVVPVLLATLDGISHI
RIFLAKDLKPPEARQQALKSVQEVRRRFPDGIALLDPVENMGIVDDAFKKLLRKIEILES
RLLANALHNDPKLPALYDQYASKQEVQTKIRTVKKKIQAAHSVMHLDELKCRKRALRRLG
FATTEDVVEQKGRVACEISSGDELLLTEMIFNGVFNDLTPEQCAALLSCFVFDEKSEQTS
KLKDELAGPLRVMQEAARRIAKISIESKLPLVEEEYVASFKPELMDAVYSWCNGAKFSEI
CKMTDVFEGSLIRVFRRLQELIRQMSMAARAIGSEELEQKFNDSLKCLERQSSVAFAASL
YL
>Hvs
MDLTKRPAPSPPPNPHPPKRAIAAHPPTSYPVVADSFETEASRQIKADPGFEPASADGEL
VTLSHQVRHQVALPPGYPYLPISSHQAPAEPAKIYPFTLDPFQKVSVACIERNESVLVSA
HTSAGKTVVAEYAIAQCLRDKQRVVYTSPIKALSNQKYREMSQEFGDVGLMTGDVTINPS
ASCLVMTTEILRSMLYRGSEIMREVAWVIFDEIHYMRDKERGVVWEETIILLPHQVRYVF
LSATIPNAMQFAEWICKTHEQPCHVVYTDFRPTPLQHYLFPCGDDGIHLVVDERSNFRED
NFQKAMGFLVQARGEDPSDPNSGRNSQGKTKKGGNKGPSDIYKIIRMIMIKSYNPVIVFA
FAKRECEQLALQMSKLEFNSEDERKKVENIFNNAISSLSEDDQSLPQIAHILPLLKRGIG
IHHGGLLPVLKEVIEILFQEGIIKVLFATETFSIGLNMPAKTVVFTNVRKFDGKNFRSLS
SGEYIQMSGRAGRRGLDDRGIVIMMCDEQLDPKVAKQMVKGEADRLDSAFHLGYNMILNL
MRVEGISPEYMLERCFLQFQSTTSVPLLEKDLHSLEEARSKIHVPEEELIQNYYDISKQL
EVQKSDLRDVLNHPTYALPFIQTGRLIRVKFENMDFGWGCVVNFQKRKFGRDES----IP
PQQQYIVDVLLNVAIGSTPQKKGSTQQANRTWVKPCEPGMPGEVAVIPVLLSTLDGISHI
RLKLPKDLKPPESRQKAYQTIDEVHKQFPDGIPLLDPVENMGITDDQFKKLIQRIEVLEN
KLSSNSLHNSDRLPELYQLYNQKQELGTQIRAVKKKMTEAHSVIHLDELKNRKRVLRRLG
FSTADDVVEMKGRVACEISSGDELLLTEMIFNGAFTDLTPEQCASVLSCFVFTEKSEKVS
VMKTKLQASMKIMGDSAKWIAREMKDANLEINEADYIASFKTEMMDVVHSWCKGATFADI
CKMTDVFEGSLIRCFRRLQELLRQMVMAAKSVGNTELEEKFNQAIASFERPASVVFNPSL
YL
>Lcr
MSKPSLSAKGGSSSSSTPKRQLQSQPQAGKFVATDEFETEAKTEVPGSVGL---GGEAEG
LVLSHAVRHQVALPPNYPYIPIASHVPPAEPARVYPFELDPFQKVSVASIQRNESVLVSA
HTSAGKTVVAEYAIAQCLKEGQRVVYTSPIKALSNQKYREMLAEFGDVGLMTGDVTINPT
ASCLVMTTEILRSMLYRGSEIMREVAWVVFDEIHYMRDKERGVVWEETIILLPHKVHYVF
LSATIPNAMEFAEWICTTHQQPCHVVYTDYRPTPLQHYLFPAGGDGIHLVVDEKGAFRED
NFQKAMGALTEGKGEDPASADAGKGKKGKTKKGGTKGPSDIYKIVKMIMVKNYNPVIVFA
FSKRECEGLALQMSKLEFNTDEERDMVTSVFQNAISNLSDDDRQLPQIEHILPLLKRGIG
IHHGGLLPILKEVIEILFQEGLIKVLFATETFSIGLNMPAKTVVFTTVRKFDGRDFRNLS
GGEYIQMSGRAGRRGLDDRGIVIMMTDEKLEPAAAKSMVKGSADRLDSAFHLGYNMILNL
MRVEGLTPEYMLERCFYQFQNTASVPHLEDELRALDQNKNDIVIPDEDNIADYYELRQQL
DILNKDLRDVLNHPTYALPFLQPGRLVRVKHDDLDFGWGCVVNYQKRLGPKGKPLPADEQ
AQNQYIVDVLLHCATGATPAPAKKGAPASTVGVRPCGPNDEGEFAVVPVLLSTLDGISHI
RIFLAKDLKPVEARMQALKSVKEVKRRFPDGVALLDPVENMGIKDEAFKKLLRKIEILES
RLVANSLHTDPSLPALYEQYSSKQALQTQIRSVKKKIQSAHSVMHLDELKNRKRALRRLG
FATNDDVVEQKGRVACEISSGDELLLTEMVFNGVFNDLTPQQVAALLSCFVFDEKSEQTS
KLKDELAGPLRVMQEAARRIAKIAIESKLPLVEEEYVASFKPELMDAVFSWCNGAKFSEI
CKMTDVFEGSLIRVFRRLQELIRQMSMAAKAIGSEELEKKFNDSLECLERHNSVAFAASL
--
>Mgl
MGVDSASKAPLASGSKDAKKVRTTEP---AAVVTDEFTAEATRKVPSLHDTEINIPAAET
LQLSHSVRHQVAIPAGYDYLPLSKHVPRDPPSRSWPFELDPFQRTSVYCIERSESVLVSA
HTSAGKTIVAEYAIAQALRDGQRVVYTSPIKALSNQKYREFSAEFGDVGLMTGDVTINPS
ASCLVMTTEILRSMLYRGSEIMREVAWVVFDEIHYMRDKERGVVWEETIILLPRKVHYVF
LSATIPNAMQFAEWIAHIHAQPCHVVYTDFRPTPLQHYLFPEGGQGIHLVVDEKGVFRED
NFQKAMGALSEVRGDDPASTESGKGRKGQSKKGGTSGPSDIYKIIKMIMLKQYNPVIVFA
FSKRQCEALALQMCKLEFNTDDEKEMVSTVFRNAIDALSEDDRNLPQIEQILPLLRRGIG
IHHGGLLPILKEVIEILFQEGLLKVLFATETFSIGLNMPAKTVVFTAVRKWDGNEFRNLS
SGEFIQMSGRAGRRGLDDRGIVIMMFDEKLEPSAAKLMVKGEADRLNSAFHLGYNMILNL
MRVEGISPEYMLTNCFFQFQQAASVPELESKLADAEERRDAIHVPDEDDIAAYYTMHKTL
AQLDDDRREVLRHPSYALPFLQAGRLVNVRHEDVDFGWAIVVAYHKRMPPKGQEFDPRAP
PHSLYVLDVLLHCAAGTIVPKQRESA-PSFSGIEPPAKGGNGEWLVVPILLSHVEELSGI
RVFLPKDLRLRDARAQVGKNLAEVCRRFPSGLPLLDPVKDMKIDDVSFQQLLGKMEILQS
KMKQAPITQDPRFEELFALYKTKQAAADQVKSIQDQIHVAHNVLQLDELKCRRRVLRRLG
FTSSEDIVEKKGRVACEISTGDELLLTELMFNGTFNELLPEHCAALLSCFVFGERSEHPV
RLKEDLAAPLRILQDTARRIAKVSVECRLPVVEQEYVQSFKVELMDAVLQWCQGARFADI
CKMTDVFEGSIIRAFRRLQELLRQMAMAAKAIGNDELVHKFEQALVKLERPNSIIFSPSL
YL
>Min
MVASSAAAQPLVSRPSSKKARISSKPPTANVVATDEFETEAKTTVAAAGSGAAQGDPGQG
LILTHQVRHQVALPPSYPYVPIASHVPPAEPARMYPFELDPFQKVSIASIQRNESVLVSA
HTSAGKTVVAEFTIAQCLKAGQRVVYTSPIKALSNQKYREMLAEFGDVGLMTGDVTINPT
ASCLVMTTEILRSMLYRGSEIMREVAWVIFDEIHYMRDKERGVVWEETIILLPHKVHYVF
LSATIPNAMEFAEWICATHQQPCHVVYTDFRPTPLQHYLFPAGGDGIHLVVDEKGAFRED
NFQKAMGALAEKAGEDPASSTGGKGRKGQTRKGGQKGPTDIFKIVKMIMVKNYNPVIVFA
FSKRECEALALQMTKLEFNTEDERDMVTSVFQNAIANLSDDDRQLPQIEHILPLLKRGIG
IHHGGLLPILKEVIEILFQEGLIKVLFATETFSIGLNMPAKTVVFTSVRKYDGRDFRNLS
GGEYIQMSGRAGRRGLDDRGIVIMMTDEKLEPAAAKSMVKGSADRLDSAFHLGYNMILNL
MRVEGLTPEYMLERCFFQFQNAASVPHLEDELRVLDEQKAAIVIPDEDNIADYYDLRQQL
DLLNQDLRDVLNHPTYALPFLQPGRLVRVKHEDLDFGWGCVVNYQKRLGPSGKPLPADEP
AQNQYIVDVLLNCAVGSTPGPTKKGQAAPTTVIRPCPPNQQGEFAVVPVLLSTLDGISHI
RIFLAKDLKPVEARQQAWKSVQEVKRRFPDGVALLDPVQNMGITDEPFKKLLRKIEILEA
RLVNNALHSDPKLPTLYDQYASKQSVQAQIRSLKKRIQAAHSVMHLDELKNRKRALRRLG
FASNEDVVEHKGRVACEISSGDELLLTEMVFNGVFNELTPQQTAALLSCFVFDEKSEQTS
KLKEELSGPLRVMQEAARRIAKIAIESKLPLVEDEYVASFKPELMDAVFSWCNGAKFSEI
CKMTDVFEGSLIRVFRRLQELIRQMSMAAKAIGSEELEKKFLDALTCLERSNSVAFAASL
YL
>Mld
MAASSGTAQPLVSPPSSKKARITSKPPVGNVVATDEFETEAKTTVPVAGSGAAQGEPSQG
LILTHAVRHQVALPPSYPYVSIASHVPPAEPARTYPFELDPFQKVSIASIQRNESVLVSA
HTSAGKTVVAEYAIAQCLKAGQRVVYTSPIKALSNQKYREMLAEFGDVGLMTGDVTINPT
ASCLVMTTEILRSMLYRGSEIMREVAWVIFDEIHYMRDKERGVVWEETIILLPHKVHYVF
LSATIPNAMEFAEWICATHQQPCHVVYTDFRPTPLQHYLFPAGGDGIHLVVDEKGAFRED
NFQKAMGALAEKAGEDPASSTGGKGRKGQTKKGGPKGPTDIFKIVKMIMVKNYNPVIVFA
FSKRECEALALQMTKLEFNTEDERGMVTSVFQNAIANLSDDDRQLPQIEHILPLLKRGIG
IHHGGLLPILKEVIEILFQEGLIKVLFATETFSIGLNMPAKTVVFTSVRKYDGRDFRNLS
GGEYIQMSGRAGRRGLDDRGIVIMMTDEKLEPAAAKSMVKGSADRLDSAFHLGYNMILNL
MRVEGLTPEYMLERCFFQFQNAANVPHLEDELRVLDERKAAIVIPDEDNIADYYDLRQQL
DLLNKDLRDVLNHPTYALPFLQPGRLVRVKHDDLDFGWGCVVNYQKRLGPSGKPLPADEP
AQNQYIVDVLLNCAIGSTPGPTKKGQAASTSLIRPCPPKEQGEFAVVPVLLSTLDGISHI
RIFLAKDLKPIEARQQAWKSVQEVKRRFPDGVALLDPVQNMGITDEPFKKLLRKIEILEA
RLVSNALHSDPNLSTLYDQYASKQSVQTQIRSIKKRIQAAHSVMHLDELKNRKRALRRLG
FASNEDVVEHKGRVACEISSGDELLLTEMVFNGVFNELTPQQTAALLSCFVFDEKSEQTS
KLKEELSGPLRVMQEAARRIAKIAIESKLPLVEDEYVASFKPELMDAVFSWCNGARFSEI
CKMTDVFEGSLIRVFRRLQELIRQMSMAAKAIGSEELEKKFLDALACLERSNSVAFAASL
YL
>Mlp
MPKSRIPSPSSSSEATSPKRTRHISPNRKPVVVADTFETEASRQVKATAGLLPQIAEGEQ
VTLSHQVRHQVAIPPTYPYVPISAHKPPINPARSYPFTLDPFQKVSISSIERNESVLVSA
HTSAGKTVVAEYAIAQCLANKQRVIYTSPIKALSNQKYREMTAEFGDVGLMTGDVTINPS
ASCLVMTTEILRSMLYRGSEIMREVAWVIFDEIHYMRDKERGVVWEETIILLPHTVRYVF
LSATIPNAMQFAEWICKTHDQPCHVVYTDFRPTPLQHYLFPAGGDGIHLVVDEKSVFRED
NFMKAMGSLKDSKGEDPASANSGRNKQGKTKKGGTKGPSDIYKIVKMIMVKNYNPVIVFA
FSKRECEALALQMSKLEFNSTEEKDTVETVFNNAISGLSEDDQSLPQIAHILPLLKRGIG
IHHGGLLPILKEVIEILFQEGLIKVLFATETFSIGLNMPAKTVVFTTVRKFDGKDFRSLS
SGEYIQMSGRAGRRGLDDRGIVIMMCDEQLEPTVARNMVKGEADRLDSAFHLGYNMILNL
MRVEGVSPEYMLERCFYQFQSSDQLPVLENEIRGLQAARAEITVPHESLVKEYYDIRHEL
NIQNQDLREVINHPTYSLPFLQPGRLVRVKFGEIDYDWGCVVNFQKRLGDRGKPLGPDVP
AQQTFIVDVLLHIASAQEVQKGKGTLGGSSNFVKPCPEGDAGEFAVVPVLLSTLDGISRI
RIFLPKDLKPLESRQTALKAVKEVKRRFPEGIALLDPVENMGIQDEEFHKLLKRIETLES
SLKNHKLIKEDKLSEWYELYSKKEQISNSIKLIRHKISDTHNVIYMEDLKNRKKALRRLG
FSNKDDVVEIKGRVACEISSGDELLLTEMIFNGAFSELTPEQCAALLSCFVFTEKSEQIT
KLKAELEGPMKKMKEAATKIAHEIKEAHIAIDEVEYVNSFKTEMMDAVYNWCKGSTFAEI
CKMTDIFEGSLIRCFRRLQELIRQMSMAAKAIGNVELEEKFNQSLEKLERPLSVVFNPSL
YL
>Msd
MAASSGTAQPLVSPPSSKKARITSKPPVGNVVATDEFETEAKTTVPVAGSGAAQGEPSQG
LILTHAVRHQVALPPSYPYVSIASHVPPAEPARTYPFELDPFQKVSIASIQRNESVLVSA
HTSAGKTVVAEYAIAQCLKAGQRVVYTSPIKALSNQKYREMLAEFGDVGLMTGDVTINPT
ASCLVMTTEILRSMLYRGSEIMREVAWVIFDEIHYMRDKERGVVWEETIILLPHKVHYVF
LSATIPNAMEFAEWICATHQQPCHVVYTDFRPTPLQHYLFPAGGDGIHLVVDEKGAFRED
NFQKAMGALAEKAGEDPASSTGGKGRKGQTKKGGPKGPTDIFKIVKMIMVKNYNPVIVFA
FSKRECEALALQMTKLEFNTEDERGMVTSVFQNAIANLSDDDRQLPQIEHILPLLKRGIG
IHHGGLLPILKEVIEILFQEGLIKVLFATETFSIGLNMPAKTVVFTSVRKYDGRDFRNLS
GGEYIQMSGRAGRRGLDDRGIVIMMTDEKLEPAAAKSMVKGSADRLDSAFHLGYNMILNL
MRVEGLTPEYMLERCFFQFQNAANVPHLEDELRVLDERKAAIVIPDEDNIADYYDLRQQL
DLLNKDLRDVLNHPTYALPFLQPGRLVRVKHDDLDFGWGCVVNYQKRLGPSGKPLPADEP
AQNQYIVDVLLNCAIGSTPGPTKKGQAASTSLIRPCPPKEQGEFAVVPVLLSTLDGISHI
RIFLAKDLKPIEARQQAWKSVQEVKRRFPDGVALLDPVQNMGITDEPFKKLLRKIEILEA
RLVSNALHSDPNLSTLYDQYASKQSVQTQIRSIKKRIQAAHSVMHLDELKNRKRALRRLG
FASNEDVVEHKGRVACEISSGDELLLTEMVFNGVFNELTPQQTAALLSCFVFDEKSEQTS
KLKEELSGPLRVMQEAARRIAKIAIESKLPLVEDEYVASFKPELMDAVFSWCNGARFSEI
CKMTDVFEGSLIRVFRRLQELIRQMSMAAKAIGSEELEKKFLDALACLERSNSVAFAASL
YL
>Pan
MDPSPATSSGSSPSKKQRKRSKSTEASTVPTVVTDEFTDEATQSIPMEGGLAPATTAEKK
MHVTHSVRHQVALPPDYPYVPLSQHVPNDPPAKHYKFTLDPFQRNSVSCIERNESVLVSA
HTSAGKTVVAEYAIAQCLKNGQRVVYTSPIKALSNQKFRELTAEFGDVGLMTGDVTINPS
ASCLVMTTEILRSMLYRGSEIMREVAWVVFDEIHYMRDKERGVVWEETIILLPRKVRYVF
LSATIPNAMQFAEWIAHTHAQPCHVVYTDFRPTPLQHYLFPQGGEGIHLVVDERGTFRED
NFQKAMGALADSKGEDVADPNAGGGKKGQVKKGGKKGPSDIYKIVKMIMVKNYNPVIVFA
FSKRECEALALQMSKLEFNTEDEKEMVSTVFTNAINALSEEDRGLPQIEHILPLLRRGIG
IHHGGLLPILKEVIEILFQEGLIKVLFATETFSIGLNMPAKTVVFTAVNKWDGKEFRNLT
SGEFIQMSGRAGRRGLDDRGIVIMMFDEKLEPSAAKTMVKGEADRLNSAFHLGYNMILNL
MRVEGISPEYMLERCFFQFQNAASVPALEAELKAAEDERDDVKVEREDEVAEYYDVKHQL
ETLRRDVQAVVTHPSYVLPFLQPGRLVKVCHDELDFGWGAVVSYEKRLGKRGPAIDPNAP
PQSQYVVDVLLHCAAGSGEKKGKEAA------FVPCPEGKKGEMVVVPVLLSTVEALSGI
RIFLAKDLRPSEPRETVRKNLVEVRRRFPKGVPLLDPIKDMKIKDDAFAHLVEKIKILDE
KLASSPLRTDKALPQLYAAYAKKQQAQEVVEGVAKKIAAAHSVLQLDELKCRKRVLRRLG
FTTADDVVEKKGRVACEISTGDELLLTEMIFNGVFNDLEPAQCAALLSCFVFGEKSTTQT
RLAENLAAPLRIMQETARRIAKVSIESKLELVEEEYVSSFKVELMDLVLQWCQGAKFAEI
CKLTDVFEGSIIRCMRRLQELIRQLVQAAKAIGNEGLATKFEQTLAMLEREGSIIFSPSL
YL
>Pst
MASKKRVPAAQPTTSASPKRSRGSSPTEQPVLVADEFQTEAARQIDASRGLLPEGSEKTQ
LTLSHQVRHQVALPPNYNYIPISAHVPPSRPARTYPFTLDPFQQVSITSIQRNESVLVSA
HTSAGKTVVAEYAIAQCLENKQRVIYTSPIKALSNQKYREMTAEFGDVGLMTGDVTINPS
ASCLVMTTEILRSMLYRGSEVMREVAWVIFDEIHYMRDKERGVVWEETIILLPHSVRYVF
LSATIPNAMQFAEWICHTHDQPCHVVYTNFRPTPLQHYLFPSGGDGIHLVVDEKGVFRED
NFLKAMGSLNDSRGEDPANSMSGRNKQGKTKKGGTKGPSDIYKIIKMIMVKNYNPVIVFA
FSKRECEALAIQMSKLEFNSEEEKETVDTVFKNAISNLSEDDQGLPQIEHILPLLKRGIG
IHHGGLLPILKEVIEILFQEGLIKVLFATETFSIGLNMPAKTVVFTTVRKFDGQDFRSLS
SGEYIQMSGRAGRRGLDDRGIVIMMCDEQLEPATAKNMVKGDADRLDSAFHLGYNMILNL
MRVEGVSPEYMLEKCFFQFQTHANLPLLENELRELQRMRSKIVVADEELIGDYSKLKEEL
EIRNQDFRDVMNHPTHALPFLQPGRLVKVKFGTMDFGWGCVVNFQRRLGDRGKPLGPETK
PQESYIVDVLLKISAGKSTSKQPASKVNQTSLIKPCEPDEEGECAVVPVLLSTMDGISKI
RIFLAQDLKPLDARKTAMDAIGEVKRRFPQGIGLLDPVENMGIVDETFKKLIKRIENLNG
SIKDHKVISLADFKDQYKLYEEKQQVNKLIQQIQLKISNAENVIYIEDLKKRKTVLRSLG
FCNSDDIVQVKGRVACEISSGDELLLTELIFNGAFNDLSPEQCAALLSCFVFTEKSEQTT
RLQNDLEEPMKKMKEAAKKIAQEIKSSGIEIKEEEYIDSFKTELMDVVFHWCKGSTFSEI
CKMTDIFEGSLIRCFRRLQELIRQMSCAAKSIGNEELETKFTQSLDCLERPSSVVYNPSL
YL
>Rgr
MASSSNPKRNPVASSS--KLDTTTAPAGDAFTATDELETTVTQTIKPSAGLAA-GASEEG
LVLQHQVRHQVALPPNYPYVPISSHVAPAEPARVYPFELDPFQKVSVASIQRNESVLVSA
HTSAGKTVVAEYAIAQCLKQGQRVVYTSPIKALSNQKYREMLAEFGDVGLMTGDVTINPT
ASCLVMTTEILRSMLYRGSEIMREVAWVVFDEIHYMRDKERGVVWEETIILLPHKVRYVF
LSATIPNAMEFAEWICTIHQQPCHVVYTDYRPTPLQHYLFPAGADGIHLVVDEKGNFRED
NFAKAMGALGDTKGEDPASATGGKGRKGKTKKGGPKGPSDIYKIVKMIMVKNYNPVIVFA
FSKRECEGLALQMSKLEFNTDDERDMVDTVFNNAISSLSEDDRQLPQIEHILPLLKRGIG
IHHGGLLPILKEVIEILFQEGLLKVLFATETFSIGLNMPAKTVVFTSVRKFDGRDFRNLS
GGEYIQMSGRAGRRGLDDRGIVIMMTDEKLEPAAAKGMVKGQADRLDSAFHLGYNMILNL
MRVEGLTPEYMLERSFYQFQNTASVPKLEDELRQLDEQRAAIVIPDEDNIADYYDLRQQL
DILNRDLRDVLNHPTYALPFLQPGRLVRVKHDDLDFGWGVVVNYQKRVGAKGKPLAADEP
PQNQYIVDVLLHVARGTAPAAASKNKGNAMSTIRPCPTTDEGEFAVVPVLLSTLDGISHI
RIFLAKDLKPVEARNQALKSVKEVKRRFPSGIALLDPVENMGIVDEAFKKLLRKIEILES
RLVSNPLHTDPALPSLYDQYAAKEALKLKIRTTKKKITEAHSVMHLDELRNRKRALRRLG
FATNDDVVEQKGRVACEISSGDELLLTEMVFAGLFNELTPQQCAALLSCFVFDEKSEQTS
KLKEELAGPLRVMQEAARRIAKISIESKMPVVEDEYVASFKPELMDAVYSWCNGAKFSDI
CKMTDVFEGSLIRVFRRLQELIRQMSMAAKAIGSEELEEKFNASLACLERPSSVAFAASL
YL
>Sro
MDISPSAPQAPVSQDSLKKLKTLIVPSTQAFAVTDEMEITAQTKVKGSVGGEIPKEEDEG
LILSHQVRHQVALPPNYPYVPISSHVPPATPARTYPFELDPFQKVSVASIQRNESVLVSA
HTSAGKTVVAEYAIAQCLKEGQRVVYTSPIKALSNQKYREMLAEFGDVGLMTGDVTINPT
ASCLVMTTEILRSMLYRGSEIMREVAWVIFDEIHYMRDKERGVVWEETIILLPHKVHYVF
LSATIPNAMEFAEWICTTHQQPCHVVYTDYRPTPLQHYLFPAGADGIHLVVDEKGNFRED
NFAKAMGALGESKGEDPASALSGKGRKGKTKKGGQKGPSDIYKIVKMIMVKNYNPVIVFA
FSKRECEGLALQMSKLEFNSDEERDMVATVFNNAISNLSDDDRGLPQIEHILPLLKRGIG
IHHGGLLPILKEVIEILFQEGLIKVLFATETFSIGLNMPAKTVVFTSVRKFDGKDFRNLS
GGEYIQMSGRAGRRGLDDRGIVIMMTDEKLEPAAAKGMVKGQADRLDSAFHLGYNMILNL
MRVEGLTPEFMLERCFYQFQNTASVPKLEDELRALDEQRASIVIPDEDNIADYYDLRQQL
DILNKDLRDVLNHPTYALPFLQPGRLVRVKHDEMDFGWGVVVNYQKRVGTKGKPLPADEP
PQNQYIVDVLLHLARGTAPLPLQKGSASQISTIRPCPAQDEGEFAVVPVLLSTLDGISHI
RIFLAKDLKSLDARIQALKSVKEVKRRFPDGIALLDPVENMGIVDEAFKKLLRRIEILES
RLLSNPLHTDPNLPTLYDQYSAKESLKLKIRTTKKKIQAAHSVMHLDELRNRKRALRRLG
FATNDDVVEQKGRVACEISSGDELLLTEMIFGGVFNDLTPQQCAALLSCFVFDEKSEQTS
KLKDELAGPLRVMQEAARRIAKIAIESKLPLVEDEYVASFKPELMDAVFSWCNGAKFSEI
CKMTDVFEGSLIRVFRRLQELIRQMAMAAKAIGSEELEKKFTESMACLERQSSVAFAASL
YL
>Uvf
MT--------PTTNSSSPKRSRLSSPEQKPVLLADDFQTEAEREIKPSSGLLTETDEKPQ
LTLSHQVRHQVALPPNYDYIPISAHRPPNKPARTYPFTLDPFQQVSITSIQRNESVLVSA
HTSAGKTVVAEYAIAQCLENKQRVIYTSPIKALSNQKYRELMAEFGDVGLMTGDVTINPS
ASCLVMTT----------------------------------------------------
------------EWICHTHDQPCHVVYTNFRPTPLQHYLFPSGGDGIHLVVDEKGAFRED
NFLKAMGSLNDSRGEDPASPMSGRNKQGKTKKGGTKGPSDIYKIIKMIMVKNYNPVIVFA
FSKRECEALAIQMSKLEFNSEEEKETVETVFKNAISNLSEDDQGLPQIAHILPLLKRGIG
IHHGGLLPILKEVIEILFQEGLIKVLFATETFSIGLNMPAKTVVFTTVRKFDGKDFRSLS
SGEYIQMSGRAGRRGLDDRGIVIMMCDEKLEPATAKNMVKGDADRLDSAFHLGYNMILNL
MRVEGVSPEYMLEKCFFQFQTHANLPVLENELRDLQKMRSKIQIPDEESISEYYKLKEEL
EIRNQDFRDVVNHPTHALPFLQPGRLVRVKFGSMDFGWGCVVNFQRRLGDRGKSLGPEVK
PQESFIVDVLLKISAGEKSITKSGSKNNQISFIKPCEPGEEGEPAVVPVLLSTLDGIAKI
RIFLAQDLKPLDARKHAMEAVNEVKRRFPNGIGLLDPVENLGIVDESFKKLIQKIEKLKE
SIQGNKVVDKPDFSEQYKLYEEKQHVFKLIQGIQKNISNAENIIYIEDLKKRKKVLKSLG
FCNVDDIVQTKGRVACEISSGDELLLTELIFNGAFNDLSPQQSAALLSCFVFTEKVRLNL
II---LEEPMKKMKDAAKKIAEEIKNSGIEIKEEEYIDSFKTELMDVVFSWCKGSTFAEI
CKVSLSSHSHLI-------------------------------VLTSNTHPP-----PPP
QI
