# Supplementary material for: Convergence Analysis of Rust Fungi and Anther Smuts Reveals Their Common Molecular Adaptation to a Phytoparasitic Lifestyle
Source: Front Genet. 2022 Apr 8;13:863617. doi: 10.3389/fgene.2022.863617 (PMC9023891; doi:10.3389/fgene.2022.863617)
Supplement: Supplementary file 4 [file DataSheet1.ZIP › Supplementary file 1/conv_cal/OG0002974.fasta]

>Ain
YRRPDSTDDTLALLLPLLVLLSTLLFLLVFIVMVIFVRRRARIALTEGDGPLDVGREEEL
EGHGGLDGVEERWLETVDEHTRRGYARAKEWSLSSPPGSMSTDITLSQFLSIQEKGVSAW
SFDPDYESNPSVFVEARTEITFLADGQGMAPEEGGGCCVQSNLPLPKLNEVYYWEVKMFT
KPDTTNVAVGLATKPYPSFRLPGWSKHSVGYFSSDGFKSHNYPFAAQSYGPAYVQGDVIG
VGYRPRSGTVFFTRNGKKLEDAFIGLNRHNLFPTIGTDGAAELHVNLGQAGFVSIEANVK
KWGLAPMVGTLAPPPAYGMERGSILIETGQGTSNEQNGGSSTSAGGPSGSSLSRPHPE--
SDDSPHNPPTPHHLDISLHSLPGSPHGEDGNTPSPPPYSPSASANGSLG
>Aps
------------------------------------------------------------
-----------------------------VYQIHYPPNSLPTDITLSQFLSIQEKGVSAW
AFEPDYDYNPSILVQSRTEITFL-DGVDMSEEEGGGVSIQSNLPLPKLNEVYYFECKIYE
KPEGSEIGIGLATKPYPSFRLPGWNRLSIGYFSADGFKSHNYPFTATSYGPSLKQGDVLG
VGYRPRTGSVFFTRNGKKLEDAYTGLNRFNLFPTIGATGPASVHVNLGQAGFVFIEANVK
KWGLAPMAGTLAPPPAYGHQMGSILLASAQQSHPSSPTS------GGQSPETIRPSNHDS
SDNMPHNPPTPRPLDISLEQLSNQSNHHLSSRIRPPQYAAIDPYKYAAG
>Cqf
LVPVSDQDSALALLLPLLVLLSTLLFLLLFLLFLILVRRRRPLRLGDHDGPLDLSQSEEV
EFDGLRDALEQRWLEQCSEPVRLGYLRAKMFQTQYRPNSLPTDITLSQFLSIQEKGVSAW
SFEPDYAANPSVLVHSRTELTFLADGVGMSPAEGGGVCVQSNLPLPKLNEVYYFECKIYE
KPDGTEVAIGLATKPYPTFRLPGWNRLSIGYFASDGFKSHNYPFTATSYGPPLKQGDVLG
VGYRPRTGAVFFTRNGKKLEEAFVGLQRFNVFPTIGASGPATVHVNLGQAGFVFIEANVK
KWGLAPMAGTLAPPPAYGHQTGSILLASSNRSQS------AQVDEDTSSVGTIRPRVEES
EEQLPHNPPTPRPLDISLRQMSRASSRSIS----PPNYAPIDPYKCT--
>Cla
GGQLPPSDESLAILLPLLILLSSLLFLLLFLLFLIIARRRKGIRLPEDEGPLDLGREEEL
EGEGGVEGVERRWLDGVDEATKTGYIRAKAWQTQFPPNSQPTDITLTQFLSIQEKGVSAW
CFEPDFETSPPFLITARTEILFLADGIGMSNSEGGGACVQSNLPLPKANEVYYFETKLFE
KPDTTVVSVGLATKPYPSFRLPGWNRYSVGYFSNDGFKSHHYPFTASSYGPPLLEGDVVG
LGYRPRTGTVFFTRNGKKLEDAYIGLNRHNLFPTIGANGAANIHVNLGQSGFVFIEANVK
KWGLAPSSGTLAPPPAYGSERGSILLETANGVSGL----SENEQLADDEQEEILPRP-SS
LDNFPHNPPTPNVLDISLHSLHNVSPRLQAEEVEPPAYNVVDPNQYAPG
>Cmi
TTTTTTRDPSLALLLPLLILLSTLLFLLFFLVFLIVVRRRRGIALQDYEGPLDLSREEEF
EGEGGIAGVEERWLEQQDEAVQRGYERAKLWQQQYLPNSMSTDITLSQFLSIQEKGVSAW
SFEPDYESNSGAIVTSRTEITFLNDGIGMTPQEGGACCVQSNLPLPRLNEVYYWECKFFE
KPEETNVAVGLTTKPYPSFRMPGWNRYSVGYHSADGFKSHNYPFTAQSYGPPLAEGDVLG
VGYRPRTGAVFFTRNGKKLEDAYIGLTKHNLFPTVAADGAATIHVNLGQAGFVFIEANVK
KWGLAPMIGTLAPPPAYGSEGGSILLETATGPQVPSGPYSRSSRHGISSTAPIRPSPLTT
NDDLPHNPPTPGRLDISLRAMSPFSRRAELEAVSPPSYQLIDSNQYPAG
>Eyn
------RDPSLTLLLPLLILLSTLLFLIVFLVFLIVLKRKRGIALLDSDGPIDLAREEEM
EGEGGLAGVEERWLEQQDSSTRTGYERAKLWQQQYLPNSMSTDITLSQFLSIQEKGISAW
SFEPDYETNSPLFVTSRTEVTFLEDGAGMAAQEGGACCVQSNLPLPRINEVYYWECKIYE
KPESTNIAIGLSTKPYPTFRMPGWNRYSIGYFSADGFKCHNYPFAAQSYGPPLAEGDVLG
VGYRPRTGAVFFTRNGKKLDDAYIGLTKHNLFPTVAADGAATIHVNLGQAGFVFIEANVK
KWGLAPTIGTLAPPPAYGSERGSILLETAGGPQAGDSSTTRNATHVQSSTAPLRPSPLES
DELLPHNPPTPGQTDISLRAMSPFSRRRELEDVSPPSYQLLDANQYPAG
>Gan
-------------------------------------RRNRGISLRDDGGPTNLEREDEI
DGEGGLAGVEQRWLEQAGEATKIGYMRAKVWQSQYPPNSHPTDITLSQFLSIQEKGVSAW
SFEPDYESNPALIVQSRTEITFLADGVGMAEEEGGGCCVQSNLPLPKLNEVYYWECKMFE
KPEGTTVAIGLATKPFPSFRLPGWNKYSVGYFSSDGFKSHSYPFTGQSYGPPLTEGDVLG
VGYRPRTGTVFFTRNGKKLEDAYVGMNKHNLFPTVGANSACTVHVNLGQAGFVFIEANVK
KWGLAPMMGTLAPPPAYGSERGSILLESAD---------AGAASASPTTTQPVRPSPLLS
DRDDVLNPPTPGLLDISLQSLHRFPQQVGSDERSPPAYHPVDPNVRTPS
>Hvs
PSDHNNDQTAIALLLPLLILLSTLLFLLLFLIFLIFLKRRRRIRLSDDDSPLDLSRTDAT
RAHGSLEVAEQRWLERCNENTRLGYLRAKGWQDQYPPNSLPTDITLSQFLSIQEKGVSAW
AFEPDYDSNPSVFVQSRTEITFLADGVGMSSREGGGVCVQSNLPLPKLNEVYYWECKMFE
KPVSTEIAIGLATKPYPSFRLPGWNKLSIGYFASDGFKSHNYPFTATSYGPPLKQGDVLG
IGYRPRTGSVFFTRNGKKLDDAYVGLNRFNVFPTIGANGPAMVHVNLGQAGFVFIEANVK
KWGLAPMSGTLAPPPAYGHQNGSILLASAVQSTPQSQEYIINTTVLPPSSQPPRPSLADS
EFDLPHNPVSFFYIRISL-------------------------------
>Lcr
PNPGHDTDETLELLLPLLILLTVLLFLLVFLVFLLLLRRSRAIQLGDGGGPTNLEQEDEL
EGEGGLQGIEQRWLEGTEETTRAGYLRSKVWQSQYPPNSQPTDITLSQFLSIQEKGVSAW
SFEPDYESNPGLIVQSRTEVIFLADSIGMAPEEGGGCCVQSNLPIPKLNDVYYWECKMFE
KPESTTVAIGLTTKPYPSFRLPGWNKYSVGYFSTDGFKSHSYPFTSTSYGPPLTEGDVLG
VGYRPRTGTVFFTRNGKKLEDAYIGLNRHNLFPTVGANAGCTLHVNFGQAGFVFIEANVK
KWGLAPMMGTLAPPPAYGSERGSILLESAAAQAVPPLPRAGAASATPTPNQPIRPSPLSG
SEDDIQNPPTPGLLDISLQSLHRFPM-PEDEDVSPPAYHPIDPHMYAPA
>Mgl
PNESGSVSELLLLLLPLLMIAVALIFLIAPFVMYLILRFRPGIALMDGDGPVHVAYEEQL
ESSGAFQRAYQRWLEQVDDATRAGYELAQRWCSNHPPPSRDTDITIPQFLGIQEKGVSAW
SFDPAYEANQGVMVSARTEIQFLPDSPGMAPEEGGACTIQSNLPLPKSNEVYYWESKIFQ
KPTNTTIAIGLSTKPYPTFRFPGYCKNSVGIFSQDGFKCYNHPFNAQSYGTPFVKGDVIG
VGFRPRTGSVFFTRNGVRMPEAFIGLQGYNLFPTIAADGAAEVHVNFGQAGFVFIEANVK
KWGLAPMVGTLAPPPAYGQDKDSVLIEASNAPSTSAQLANMND-----PDDMSQPPPYNQ
----NENRSRSESDDVRARHGAMYAFRNWVTTETP-----------STE
>Min
IPGDGQIEDPLQLLLPLLILLTSLLFLLVFLVFLILVRRRRAIALPGEGGPTNLEHEDRW
EAEADVAGIEQRWLEDVDENVGIGYTRAKAWQTQYPPNSQPTDITLSQFLSIQEKGISAW
SFEPDYESNPALIVQSRTEITFLSDGVGMAPEEGGGCCVQSNLPLPKINEVYYWECKMYD
KPEGTNVALGLATKPYPSFRMPGASKYSIGYNSSDGFKSHSYPFTATSYGPPLREGDVLG
IGYRPRAGTVFFTRNGKKLEDAYTGLTRHNLFPTVGADGPCTVHVNLGQAGFVFIEANVK
KWGLAPAMGTLAPPPAYGSERGSILLESAVAQQQQQQASAGAAAASPTPAQPVRPSPLDL
ERARLHNPPTPGLLDISLHSMHRFPSTPPPRSQDPPAYHPIDPHMYAPG
>Mld
MPGDGQLEDPLRLLLPLLILLTSLLFLLVFLVFLILVRRRRAIALPGEGGPTNLEHEDRW
EAEADVAGIEQRWLEDVDENVGIGYTRAKVWQTQYPPNSQPTDITLSQFLSIQEKGISAW
SFEPDYESNPALIVQSRTEITFLSDGVGMAPEEGGGCCVQSNLPLPKINEVYYWECKMYE
KPEGTNVALGLATKPYPSFRMPGASKYSVGYLSADGFKSHSYPFTATSYGPPLREGDVLG
IGYRPRSGTVFFTRNGKKLEDAYTGLTRHNLFPTVGADGPCTVHVNLGQAGFVFIEANVK
KWGLAPMMGTLAPPPAYGSERGSILLESAVAQQQQQQAAAGAAAASPTPTQPVRPSPLDQ
ERARLHNPPTPGLLDISLHSMHRFPSTPPPRSQDPPAYHPIDPHMYAPG
>Mlp
NTSDSDSDTTLALLLPLLVLLFTLLFLLLFLIFLILIRKRRPLRLSDSDGPLDLSQSDQY
EHS---EALERRWLEQCSEGVRLGYLRAKVYQTQYRPNSFPTDITLSQFLSIQEKGVSAW
AFEPDYESNPSLIVQSRTEITFLADGVGLSPSEGGGVCVQSNLPLPKLNEVYYFECKIYE
KLESTEISIGLATKPYPTFRLPGWNRLSIGYFASDGFKAHNYPFTATSYGPPLKQGDVLG
VGYRPRTGAVFFTRNGKKLEDAFVGLQRFNVFPTIGATGPASVHVNLGQAGFVFIEANVK
KWGLAPMAGTLAPPPAYGHQTGSILLSSGNEQHERRQRGLAEEEEEGGSVGTIRPILVGD
YEQLPHNPPTPRPLDISLRQIRSDRSSTPSQAASPPNYAPIDPYKYAAG
>Msd
MPGDGQLEDPLRLLLPLLILLTSLLFLLVFLVFLILVRRRRAIALPGEGGPTNLEHEDRW
EAEADVAGIEQRWLEDVDENVGIGYTRAKVWQTQYPPNSQPTDITLSQFLSIQEKGISAW
SFEPDYESNPALIVQSRTEITFLSDGVGMAPEEGGGCCVQSNLPLPKINEVYYWECKMYE
KPEGTNVALGLATKPYPSFRMPGASKYSVGYLSADGFKSHSYPFTATSYGPPLREGDVLG
IGYRPRSGTVFFTRNGKKLEDAYTGLTRHNLFPTVGADGPCTVHVNLGQAGFVFIEANVK
KWGLAPMMGTLAPPPAYGSERGSILLESAVAQQQQQQAAAGAAAASPTPTQPVRPSPLDQ
ERARLHNPPTPGLLDISLHSMHRFPSTPPPRSQDPPAYHPIDPHMYAPG
>Pan
YQRPPTADDTLALLLPLLILLSTLLFLLLFIILVILVRRRARISLGDSDGPLDVGREEEL
EGTGGLDGLEQRWLESVDDPTQRGYRRAKDWALAYPPGTLSTDITLSQFLSIQEKGVSAW
SFDPDYESNPSVFVEARTEITFIADGEGMAPQEGGGVCVQSNLPLPKINEVYYWEVKMFN
KPDSTNVAVGLTTKPYPQFRLPGWSKYSIGYFSADGFKCHNYPFAAQSYGPAYGQGDVIG
IGYRPRTGTVFFTRNGKRLEDAFIGLNRYNLFPTVGADGACEIHVNLGQAGFVFIEANVK
KWGLAPMVGTLAPPPAYGQERGTILMESGQGSSTDAQRASSSEAA------SNR------
-------------------------------------------------
>Pst
TTTTSTQDSALALLLPLLILLSSLLFLLLFLIFLILLRRRRHLRLLDNDGPLDLSLPDDS
QFEGGIDALERRWLESCTTATRNGYLRAKIYQTHHRPNSLPTDITLSQFLSIQEKGVSAW
AFEPDYDSNPSILVQSRTEIIFLADGAGMSEEEGGGVSVQSNLPLPKLNEVYYFECKIYD
KPEGTDVAIGLATKPYPSFRLPGWNRLSIGYSSADGFKTHNYPFTATSYGPPLKEGDILG
VGYRPRTGTVFFTRNGKKLEDAYVGLNRYNLFPTIGSTGPGSIHVNLGQAGFVFIEANVK
KWGLAPMAGTLAPPPAYGHQFGSILLDSNHTTNTTQSPSLPYNDHPESSQETLRPSSRNT
PDSLPHNPPTPRPLDISLEQLNNSSSSNVSQSVLPPQYAPIDPYKYAAG
>Rgr
PRSPTSAVQTLAILIPLIVVLTTLL-VLTFLLTLILLRRKRGIELSDEGGPTNLEREDDV
EGEGGLDGVESRWLQTVDEQTKMGYVRAKIWQMQYPPNSQPTEITLSQFLSIQEKGVSAW
SFEPDYESNPAIVVEQRTEITFLADGYGMAPEEGGGCCVQSNLPVPKLNDVYYFESKMYE
KPEATNVSIGLTTKPYPSFRLPGVSRYSVGYHSADGFKSHSFPFTATPYGPPLLEGDTLG
VGYRPRTGTVFFTRNGKKLDEAFVGFNRHNVFPTVGADGPCSVHVNLGQAGFVFIEANVK
KWGLAPMMGTLAPPPAYGSERGSILLESAANPASSSSASSSAAAVAT-PTQPIRPSPLPS
DDGDVHNPPTPGLLDISLHSMHRFPDALLESDVSPPAYNPVDPFMYAPG
>Sro
SPPLYSRNQTLAIVIPLIIVLTTLLF-LIFLLIILLLRRRRGIELSDEGGPTNLEREDLV
DGEGGFEGVEARWLEEVDEGTRIGYQRGKDWQTQYPPNSQPTEITLSQFLSIQEKGVSAW
SFEPDYESNPALIVQSRTEITFLSDGFGMAPEEGGGCCVQSNLPLPKLNEVYYWECKMFE
KPMGTNISIGLATKPYPSFRLPGWNRFSVGYHSSDGFKSHNFPFTSTSYGPPLLEGDTLG
VGYRPRTGTVFFTRNGKKLEDAFIGFNKHNLFPTVGADSACSIHVNLGQAGFVFIEANVK
KWGLAPMMGTLAPPPAYGSERGSILLESAGTSNPSPPTRAGAASASPS--QPIRPSPLDG
DEEGIHNPPTPGLLDISLHSIHRFPNRPEDDSVSPPAYHPIDPHVRISL
>Uvf
DSTSSTQDSALALLLPLLVLLSSLLFLLLFLIFLIIFRRSRLLRLSDNDGPLDLSQSDEA
EIEGGIEGLERRWLESCSTSIKNGYLRAKMYQTHHKPNSLPTDITLSQFLSIQEKGVSAW
AFEPDYDSNPSILVQSRTEINFLADGAGMSEEEGGGVCVQSNLPLPKLNEVYYFECKIYD
KPEGSEVAIGLATKPYPSFRLPGWNRLSIGYFSADGFKSHNYPFTATSYGPPLKEGDVLG
VGYKPRTGSVFFTRNGKKLEDAYVGLNRFNLFPTIGATGPAAVHVNLGQAGFVFIEANVK
KWGLAPMAGTLAPPPAYGHQTGSILLDSTTNRQQLQQPS------TDRSAETIRPSNRQT
HESIPHNPPTPRPLDISLEQFHHRSLRNISHTTQPPQYAPIDPYRYAPG
