# Supplementary material for: Convergence Analysis of Rust Fungi and Anther Smuts Reveals Their Common Molecular Adaptation to a Phytoparasitic Lifestyle
Source: Front Genet. 2022 Apr 8;13:863617. doi: 10.3389/fgene.2022.863617 (PMC9023891; doi:10.3389/fgene.2022.863617)
Supplement: Supplementary file 4 [file DataSheet1.ZIP › Supplementary file 1/conv_cal/OG0002976.fasta]

>Ain
AWSLAWNPTMPILASCSSDKDVRLFSYRFPPTAPTFELKETIPTGHRRTVRDVAWHPSGK
SLATASFDSTVGIWERVADVMSENKGGAEWDCIGTLEGHDSECKAVGFSYTGGLLASCSR
DKSVWVWEVQGQAEFECLSVLMEHSQDVKTLAWHPKEELLASASYDDTIRLYVDDPSD-D
WFCYTILTGHEATVWSLAFSPCGNFLASASDDCTVRIWRRLTAAQAEERGLKANPKGPGR
EGDRWHCVRIIKGWHTRTIYSVSWGGISQEGLSTSLGNIATAGGDGQIVVFQVSLSDSEA
SAPKVELIARQYEAHGDADVNCVCFAPTKGDDAVMSLGGLLASAADDGTLKVWSIP
>Aps
VWSISWNPIKPILVSCSTDKEIKFYKFNSNNNQIEFKIFDSIPSSHTRTIRNLNWSPNGE
FLASVSFDSTCSIWSKNDIIK----NDENWDCLMSLEGHESEVKSVAWNRNGNLIATCSR
DKTVWIWEILQEESYEVLAVLMEHDQDVKSVCWSPKEDLLCSTSYDNNIHLYAEDHSDGE
FTLIHRLKGHQSTVWNASFSPCGEYLASCSDDLSIRIWHRQKISMGRDGGLNGGWRIGRS
ERERWTCVNVISGYHSRTIYSLDWTSTNSDLIEDSLGTILTCGGDGKINIFEIFRGSPVA
GQPIVNHLVQKKKAHGVSDINCVSCCKIKTSNWRESAQRLIASAGDDGTIKIWMLS
>Cqf
AWSVAWHPTQPILASSSTDKQIRLYRFDPPSSTFVFNYLDSIPTGHTRTVRAINWNPTGH
LLASGSFDSTVSIWSSTHSFL---DEARDWECTLSLEGHESEIKGVAWNRNGKLLATSSR
DKSVWIWEIMDEAGYEVLSVLMEHEADVKSVCWSPVEDLLCSTSYDNHIQLYAEDTAEGD
FTLIHRLSGHTSTVWDASFSACGEFIASCSDDLSIRIWHREKIASGRDGGRTGGWRIGRS
ERERWRCVRVLEGFHTRTIYSIDWTSFEKGDEGEPLGYIATGGGDGKINIFEIHRGIAVS
GTPEVHLVAQQKRAHGVSDINAVRWCKIA--DSRADARRLLASAGDDGTTRIWCLG
>Cla
IWSLAWHPTQPVLASCSGDKSVRLSVFKLNNSSFTTSNATALPTTHTRTVRSVAWNPKFG
VLASASFDSTVGIWDSISEQGPVQADLESWECVSSLEGHESEVKAVAWNWDGRLLATCGR
DKSVWIWEFDDSGEFECLAVLMDHAQDVKSVAWHPKEDILASCSYDDTIKIYQADVSTDD
WSCTHTLTGHSSTVWAVAFSPCGRFLSSCSDDTTIRIWRRVMLPTEELPDRATVYRIGAA
DKERWDCVLLISGQFERTIYSLDWTD--HVDLDSSLGCIVAAGSEGRLVTLK--------
-QFSFATLADYDSAHGISDINAVKWCTSKAQRWAAATKGLLASAGDDGLIQVWKLQ
>Cmi
CWGVCFHPSQPLLASCSSDKSIRLYGFTKALSKSTFQHLNTLPSAHNRTIRQVAFSPDGR
RMASASFDSTVGIWERTSSAASDEESLEEWENVGSLEGHESEVKSIAWSYDGSLLATCGR
DKSVWIWDANPDEDFECLAVLMDHGGDVKHVTFSPKEEILASSSYDDTVKLYAADYTTDE
WAVTHSLTGHSSTVWASSFSPCGGYIATCSDDFSIKIWARFKRKDGEPGG---AFRIGRT
EKEGWYCALTIKNAHERSIFSLDWTEAELQDGQIALGRIASVGGDGKINVFGIIATPDES
TTIKHDLLAAIESAHGVYDINHVQWCRLGQSRIWADARNVLATAADDGSVKVWRFT
>Eyn
AWSVAFHPHDPILASCSGDKSIRMYGFTKALEERSFQHICTLPSSHSRTIRQLAFSPDGK
RMASASFDSTVGIWERIRSAADDEETGEEWENVGSLEGHESEVKSVAWSHDGGLLATCGR
DKSVWIWDANPDEDFECLAVLMDHSQDVKHVTFSPNEEILASSSYDDSIKLYASDYTSDE
WMVSHSLTGHTNTVWASTFSPDGNYIASGSDDLTIRIWARFKRRDGEPGG---AFRVGRT
EKEGWYCASVLKGYHDRTIFSIDWTEAGTSDKTVILGRLVSTGGDGKICVFGIMANPDES
QSIQHTLLATVEQAHGVYDVNSVTWCRLGQAAMWKDARNVFATAGDDGIVKVWRLK
>Gan
VWHVSWSPAAPTLASCSSDKSVRLYSFAPAPSSYRFSHQSTIPTSHSRTVRSLSFSPTGA
TLATASFDSTVGIWQQVEEAGMGGGEGGEWEAVDPLEGHESECKSVEWSSDGRLLASCSR
DKSVWVWE----------GALSTVRTSKRRCVLSPSPTLLASASYDDSVKLFAADPYDDE
WTCIHTLLSHTATVWTISFSPCGNYLASAGDDLVIKLWGRERQGGREEGGRMGPWRIGEK
EKWKWILKGEIKEAHSRTIYSVDWARGGLDKKEGGLGRLLTCGGDGVINVFQMTQPTPDS
SAPGHQLVASIDSAHGVSDVNHVSWCHLSEDARWAGCENMFASAGDDGVVRVWRVD
>Hvs
LWAAVWHPALPLIAAAGDDSLIRLYRVSPN----TLSFLSAIPTSHSRTLRHIAWHPLAA
YLACASFDASCSVWEPSPSSPSYHPRLLDWDLLLTLEGHESELKSVAWNHRGNRLATCSR
DRSIWIWEIFPDAEYEVLAVLMDHDQDVKSITWHPFEDLLSSTSYDNLIHLYSQDASDGD
FNLIHKLKGHTSTVWSSSFSPCGQFLCTGSDDQSIKIWARQIVLQGRDGGLQNSWRITKH
FRERWICVSTLLGFHTRSIYSVDWTAHPPLPANDHLGFIVSAGGDGTINVFEIVILLLPS
Q-------------------------------------------------------
>Lcr
AWHVSWSPAAPILASCSSDKSVRLYSYSPLPS-PRFNLQSTIPTSHQRTVRSLSFSPTGA
TLSTASFDSTVGIWQQSDEAGTGTAADGEWEAVDPLEGHESECKSVEWSADGRLLASCSR
DKSVWVWEAVGPAEFECLAVLMEHTQDVKSVTWHPSEELLASASYDDTIKLFSADPYDDE
WTCLTTLTSHSATVWSISFSPCGNYLASAGDDLVIKIWGRDSLVTREEGGRMGPWRIGDK
ERWKWSFKGEIEGAHERTIYAVDWGRGGLSTEEGGLGRIVSCGGDGKINVFQLNKPTTAG
EMPSHTLLSSVESAHGVSDVNHVAWCKLSEDPRWKGVENMFASAGDDGAVKVWVVD
>Mgl
------------LSSGVSDKK-----------EWVFNLQEVIPTGHKRTVRSVAWSPNGE
VLATASFDSTVGLWERIPENIRAEEDGPEWECFGTLEGHDSECKSVAFSYNGNLLASCGR
DKSVWVWEAQPDADYECIGVLIEHSQDVKCVIWHPKEEILASASYDNTIKMYVDDPSC-D
WYCYTTLQAHSSTVWSLSFSPCGQFLASSSDDMTIWIWRRVSAAECVELGIQAHGNTPGR
SGERWVPTYCIQGHFSGPIFSVNWAPGDSFDPRQALGKLVAAGADGKIIVFFLVRIYATL
RRIFVHVGAQEENAHGSVDVNCVKWAPMN-----GSAPTMIASAGDDGEIRIWT--
>Min
AWQVSWSPSAPLLASCSSDKSIRFYSYTPPRS-PRFSFSSSIPSAHPRTIRSLSFSPTGQ
TLTTASFDSTVGVWSSSTDKDDNEQTSTEWETADSLEGHESECKAAQWSSDGSLLASCSR
DKSVWVWEGAKPWWNPLLGLTLQADSGIALLFWYSHTKLLASASYDDTIKLYAADPYDDE
WSCVYTLVGHTSTVWAISFSPCGTYLASAGDDRTIKIWQRSPKTSREEGGRMGPWRIGIK
ERWEWKLVASWEGLHSRTIYSLDWNRSGIDEKEGGLGTIVTGGGDGVINVLQMLKPSTSD
EAPSYKLVSSVESSHGVSDVNHVAWCKFSEDSRWKGVENMFASAGDDGVVKVWLVQ
>Mld
AWQVSWSPSTPLLASCSSDKSIRFYTYTPPPSLPRFTFSSSIPSAHPRTIRSLSFSPTGQ
TLTTASFDSTVGVWSPSTDRDDNEQASTEWETADSLEGHESECKSAQWSSDGRLLASCSR
DKSVWVWEAVSPTEFECLAVLMEHEQDVKSLAWHPQDELLASASYDDTIKLYAADPYDDE
WSCVYTLVGHTSTVWAITFSPCGTYLASAGDDRTLKIWQRTSKSSREEGGRMGPWRIGIK
ERWEWKLVASWEGLHSRTIYSLDWNRSGVEETQGGLGRIVTGGGDGVINVLQMMKPSTPE
GPPSYKLISSVESSHGVSDVNHVAWCKLSEDSRWKGVEDMFASAGDDGLVKVWSVR
>Mlp
AWSVSWHPSKPILASSSTDKQIKLYKYQICSTSFRFDYLDSIPTGHTRTVRSIQWNPSGN
MLASGSFDSTVSIWSNTHPLTNLESDTTDWECMMSLEGHESEIKGVAWNRNGKLMATCSR
DKSVWVWEILDDGGYEVLSVLMEHEADVKSVCWSPKEDLLCSTSYDNHLHLYSEDSSDGD
FTLIHKLIGHTSTVWDASFSACGEFISSCSDDLSIRIWSREKVLKGRDGGLNGGWRIGRS
ERERWSCVYVLEGFHKRTIYSIDWTFWGKGNEGEHLGYIATGAGDGKINIFTIHRGTSVS
GKPEIDLLIQQKNAHGVTDINSVRWCKIQNPNWRSEAKQLLASVGDDGMTKVWSLN
>Msd
-----WSPSTPLLASCSSDKSIRFYTYTPPPSLPRFTFSSSIPSAHPRTIRSLSFSPTGQ
TLTTASFDSTVGVWSPSTDRDDNEQASTEWETADSLEGHESECKSAQWSSDGRLLASCSR
DKSVWVWEAVSPTEFECLAVLMEHEQDVKSLAWHPQDELLASASYDDTIKLYAADPYDDE
WSCVYTLVGHTSTVWAITFSPCGTYLASAGDDRTLKIWQRTPKSSREEGGRMGPWRIGIK
ERWEWKLVASWEGLHSRTIYSLDWNRSGVEETQGGLGRIVTGGGDGVINVLQMMKPSTPE
GPPSYKLISSVESSHGVSDVNHVAWCKLSEDSRWKGVEDMFASAGDDGLVKVWSVR
>Pan
AWHLAWNPRMPLLASCSGDKDVRLHAYSFVSTQPAFNLREVIPTGHQRTVRQAAWSPDGK
ILATASFDSTVGIWERIQDIDNGGKDEPEWDCVGTLEGHESECKSVAFSHTGSVLASCSR
DKSVWIWEVQPDAEFECLSVLMEHSQDVKVVAWHPNDEVLASASYDDAIKLYIDDPQD-D
WFCYTTLTGHESTVWSLSFSPCGNYLASASDDLTVRIWRRLNADECEARGVKPEGKMPGR
RGDKWVAVTVLRGDHDRTVYSVSWGVDTASNRNGNLGRLASGGGDGRICVYEISASEDDK
QAPKVELVAKMERAHGSADVNCVAWAPESSGLTHQNMSDMLASAGDDGSVKVWTLT
>Pst
AWSVAWHQTRPILASSSTDKQLRIYQYHSRPGTLKFQYIDSIPSAHTRTVRSIEWSPKGD
LLASGSFDSTASIWSNNHFEQLDGEERDSWECLMSLEGHESEVKGVSWNRNGNLLATCSR
DKSVWIWEVLDDEGYEVISVLMEHEQDVKSVCWSPVEDLLCSTSYDNNIHLYAEDTSDGD
FTLLHRLKGHQSTVWDASFSPCGEFLASCSDDLSIRIWHREKLAQGRDGGLTGGWRIGRS
ERERWTCTSVLPGYHSRTIYSLDWTSAQ--TDSLCLGMIVSCGGDGIINVFKLLKGVPVS
GQPDVVLLAQRKKGHGTSDINDVAWCKVKQSDWRTGVHHLFASSGDDGSVRVWRIT
>Rgr
AWHVAWNPAQPTLASCSTDKSVRLYSYSPDPTPSSFRLASTIPTSHTRTVRSLAFSPTGA
TLATASFDSTVGVWCQTDEHGPSHSAASNWEPVDPLEGHESECKSVAWSNDGRLVASCSR
DKSVWVWEAVGPADFECLAVLMEHSQDVKSVKWHPTDELLASASYDDTIKLYAADPFDDE
WTCIHTLASHRGTVWTLAFSPCGTYLASAGDDCSIRLWERVPKGIPEDGGRMGPWRVGLG
ERYAWEERGVIEGAHERTIYAVDWQKGGVDEGEGGRGRIVTAGGDGRINVFQMTAPPPDA
PGPSWSLVARVDDAHGVSDVNHVAWCVLDDGARWKGARDVFASAGDDGLVKVWRVE
>Sro
-----WSPSVPLLASCSTDKSIRLYNFTPPSQKTPFHLSSTIPTSHTRTVRNLSFSPTGT
TLATASFDSTVGIWCKINEAGATNGEQGEWEAVDPLEGHESECKSVAWSADGRLLASCSR
DKSVW---------------------------------LLASASYDDQIHLYAPDPYDDE
WTLTHKLSPHSGTVWSISFSPCGTYLASTGDDLSLKIWKRIPIENREEGGLMGPWRIGQK
ERFEWKEVVRLDGVHERSVFSLDWKSGG---IEGELGRIASCGGDGKIRIWQVTRPTSSD
SPPVLTDLATFEDAHGLSDINTIKWCTLSTDSRWKGCEDWFATAGDDGLIKVWKLE
>Uvf
VWSLAWHPTRPILASSSTDKQLRLYQYRLKSNKIEFQYIDSIPSAHTRTVRSIDWSPKRS
LLASGSFDSTASIWSTNSEQRIDEEKEENWECIMSLEGHESEVKGVSWNRNGSLLATCSR
DKSVWIWEILDDEGYEVVSVLMDHEADVKSICWSPIEDLLCSTSYDNNIHLYAEDSSDGD
FTLIHRLQAHQSTVWDASFSPCGEFLASCSDDLSIRIWHREKIPKGRDGGLIGGWRIGRS
ERERWTCVNAISGYHFRTIYSIDWTFFQEKDEEESLGLIASCGGDGMINIFKISKGVSVS
GQPDVIHLAQRKRGHGDSDINDVAWCKIKHSDYVHLAHSMLASAGDDGSVKIWKIA
