# Supplementary material for: Convergence Analysis of Rust Fungi and Anther Smuts Reveals Their Common Molecular Adaptation to a Phytoparasitic Lifestyle
Source: Front Genet. 2022 Apr 8;13:863617. doi: 10.3389/fgene.2022.863617 (PMC9023891; doi:10.3389/fgene.2022.863617)
Supplement: Supplementary file 4 [file DataSheet1.ZIP › Supplementary file 1/conv_cal/OG0002977.fasta]

>Ain
NPALDNYDALGIDDDASVASDATTRRMAELKMQRRDRAEGKGRGQRSRAPAFMQSDDEDS
DA---GIVGRRRRRHYDERPDDDEAAEIDIPLEQLNDIKTDSIESWVAIESVRRTIAKEF
RNFLVTYIDEAGNSVYSDRIKTLGELNSESLDVSFLHLVEAKAQLAYFLANSPMAILPIF
DDVAFDVILLYYPSYDRIHSDIHVRIAELPTTSSLRDLRQGHLNSLVRVSGVVTRRTGVF
PQLKHVHFDCLSCGEILGPYTQNSNEEVKINFCSNCQKRGPFRVNTEKTIYRNYQKMTLQ
ESPGSVPPGRLPRHREVILLWDLIDSAKPGEEIEVTGVYRNGFDASLNTKNGFPVFATVL
EANHIFKHDDAYAAFRLTEEDERRIRALAQEPNIGQRIRKSIAPSIYGHDDVKTAIALSL
FGGVPKDIGGKLRLRGDINVLLLGDPGTAKSQFLKYVEKTASRAIFTTGQGASAVGLTAS
VRKDPITHEWTLEGGALVLADKGFCLIDEFDKMNDADRTSIHEAMEQQSISISKAGIVTT
LQARCAILAAANPTRGRYNPTIPFSQNVELTEPILSRFDVLCVVKDTVDPVKDDMLARFV
VGSHTRSHPRFDEAIDEDRVATSLDADLIDQDTLRKYIMYARAHVRPKLNSIDQDRMSRL
YADLRRESLSTGSYPITVRHLESMIRMAEASAKMHLRDYVRRDDIDVAIAATVESFVSAQ
KMSVKRTLERGFRKYLHQNKDQHELLAFLLGGIIKDRMRFAHAGPDVEGQTITVPVSELE
TRAKEKNVFDVRSFLGSRLFRANEYVFD
>Aps
NAALDQYDPADIDDDPDLEADPETRVLAEAKMARRDRREAKGDKNRSRLPAFLQSDSDMA
DDDDAFLTRRRRRRQYDEVADNEEGEEDELPLEQLSDIKSNSLKEWIEVPAVRRTIMRAF
KDFLMTYVDENGTSVYGQRIKALGEVNSESLEVSFLHLSDSKAILAYFLANCPTPMLAHF
DAVALDAILLYYPEYDRIHTEVHVRITELPTSYTLRDLRQEHLDRLVRVTGVVTRRTGVF
PQLKYVKFDCSKCGETLGPFYQDASQEVRISFCSNCGGKGPFTINSEQTVYRNYQKMTLQ
ESPGSVPAGRLPRHREVILLWDLIDRVKPGEEVEITGVYKNNFDASLNIKNGFPVFATIL
EANHISKKEDMFATTRLTEEDEKAIRALSRDDRIGKRIIKSIAPSIYGHEDIKTALALSL
FGGVAKNINNKHRIRGDINVLMLGDPGTAKSQFLKYVEKTAHRAVFATGQGASAVGLTAS
VRKDPVTREWTLEGGALVLADKGTCLIDEFDKMNDQDRTSIHEAMEQQTISISKAGIVTS
LQARCAIIAAANPIRGRYNSQIPFSQNVELTEPILSRFDVMCVVKDSSDPIIDELLAKFV
VGSHLRSHPNFLADVDEVNVQTALDQDIIPQDMLRKYLQFAREKVRPKLHQMDQDKMSKL
FAELRRESLATGSFPITVRHLESMIRMAEASAKMHLREYVRSDDIDLAIQVAIHSFVNGQ
KMSVKKQLERGFRKYLRVAEDNDELIGFLLGQIVKEKIRYHIGKAAGPPETVTIKVSELE
ER--------VSGFFDSALIELSRTT--
>Cqf
NPKLDRYDPAAIDDDEDLEADPETRALAEAKMARRDRREGKVAKGKSRVPNFLQSDSDLG
EDEDAFLTRRRRRRQYDEIPEAEDGDEDELPLEQLSDIKSNSMKEWIDVPAVRRTIMRAF
KDFLMTYVDENGTSVYGQRIKALGEVNSESLEVSFLHLSDSKAILAWFLANCPAPMLAHF
DAVALDAILLYYPEYDRIHSEVHVRITELPTSYTLRELRQEHLDRLVRVTGVVTRRTGVF
PQLKYVKFDCGKCGETLGPFYQDANVEVRISYCSNCGGKGPFAINSEQTVYRNYQKMTLQ
ESPGSVPAGRLPRHREVILLWDLIDLAKPGEEVEVTGVYRNNFDVSLNIKNGFPVFSTVL
EANHINRKEDVFASTRLTEEDEKAIRALSRDDRIGKRIIKSIAPSIYGHEDIKTALALSL
FGGVSKNIGNKYRIRGDINVLMLGDPGTAKSQFLKYVEKTAHRAVFATGQGASAVGLTAS
VRKDPVTREWTLEGGALVLADKGTCLIDEFDKMNDQDRTSIHEAMEQQTISISKAGIVTS
LQARCAIIAAANPIRGRYNSQIPFAQNVELTEPILSRFDIMCVVRDNSDPIVDELLAKFV
VGSHLRSHPDFDPEQDEVNVQTSLD---------------PKEKVRPKLHQMDQDKMAKL
FAELRRESLSTGSFPITIRQLESMIRMAEASAKMHLREYVRSDDIDRAIQVAIHSFVNGQ
KMSVKKQLERGFRKYLRVKEDNDELIGFLLGQVVKEKLRYQMSRDAEPPETIVVKVSELE
ERAKEVEIYDIGPFLTSQLFKTNGYSYK
>Cla
NVKLDVYDERDLNDDEEFEADAATRRQVEKRMDRRDKREGRDARRRARRPDFLVTDSE-P
DDIGNLLARRRRRRAYDEIAGDEDPLDEELPLEQLSDIKANSLKEWIESDAVRRTIVREF
RHFLMTYVDESGSSVYGQRIKALGEVNSESLEVSFMHLSDSKAILAYFLANCPTTMLGYF
DTVALDAVKLYYPDYERIHAEVHVRITDLPTSYSLRDLRQTHLDALVRVSGVVTRRTGVF
PQLKYVKFDCGKCGEVLGPIYQDANSEVKISFCSSCNSRGPFTVNSEQVARPS--TGTTS
SHPARCP------------LVGCRATAKWSCLQEVTGVYRNNFDTALNIKNGFPVFSTVL
EANHINKKEDQFSAYRLTEEDEKAIRALARDERIGKRIIKSIAPSIYGHEDIRTALALAL
FGGVSKDINRKHRIRGDINVLLLGDPGTAKSQFLKYVEKTSHRAVFATGQGASAVGLTAS
VRKDPVTREWALEGGALVLADKGVCLIDEFDKMNDQDRTSIHEAMEQQSISISKAGIVTT
LQARCAIIAAANPIGGRYDVRKPFSQNVELTEPILSRFDLTCVVKDTVDPMIDEMLAKFV
VGSHLRSHPDFDKEVDEVNVATSLDAEIIPQDMLRKYIQYAKERVKPKLHHLDQDKLSRL
YADLRRESLTTGSYPITVRHLESMIRMAEASARMHLREFVRSSDIDLAISAAIFSFISAQ
KMSIKKQLERSFRKYVRGTQDSDELLSFLLGQIVKDKVRYHTFK-SEAPQQIDIKVSELE
ERAKDLEQYDLDPFLKSSLFKTNGYKYR
>Cmi
---------MDLNDEEDFDMDPMARAAAERRMDRRDKRAGRADKGRSRAPAFLQSDSEES
DGEAALLERRRRRNVYDEMQPVFEGGEDELPLEQLSDIKANSIKEWIETEAVKKTIMREF
RNFLMTYVDDHGTSVYGQRIKALGEANSESLHVSFLHLSDSKAILAYFLANCPTPMLSIF
DQVALDVILLYYPLYERIHSEVHVRITELPTSYTLRDLRQIHLDALVRVTGVVTRRSGIF
PQLKYVKFDCGKCGETLGPFFQDASTEVRISFCPMCSAKGPFTINSEQTVYRNYQKMTLQ
ESPGSVPAGRLPRHREVILLWDLIDSAKPGEEVEVTGVYRNNFDTSLNIKNGFPVFSTIL
EANHILKKEDLYSSFRLTEEDEKHIRALARDQRIGKRIIKSIAPSIYGHEDIKTALALSL
FGGVTKNINNKHRIRGDINVLMLGDPGTAKSQFLKYVEKTAPRAVFATGQGASAVGLTAS
VRKDPVTQEWTLEGGALVLADKGVCLIDEFDKMNDADRTSIHEAMEQQSISISKAGIVTT
LQARCAIVAAANPIRGRYNPTIPFSQNVELTEPILSRFDVLCVVKDAADPVLDEMLARFV
VGSHTRSHPDFVPEQDEMHVTTSLDKDILPQDTLKKYIQYGRERIQPNLIQMDVAKISKL
YADLRRESLSTGSFPITVRHLESTIRMAEASAKMHLRNTVRSDDIDLAVQVTIASFVNAQ
KLSIKKQLERGFKKYMTKAQDHEELLAFLLGQIVKDKVRYYALRNDQPPSKVEIKLTELE
ERGKEVEIYDLKPFLKCTLFKTNGYKVV
>Eyn
-ERLDRYDEMDLNDEEDFDTDPMARAAAERKMARRDRRDERADKRRSRAPAFLHSDSEES
DGEAALLERRRRRNVYDEVQPILDGGEDELPLEQLSDIKANSIKEWIETEAVKRTIMREF
RNFLMTYVDEQGTSVYGQRIKALGEQNAESLHVSFLHLSDSKAIIAYFLANCPTPVLALF
DQVALDVILLYYPVYERIHPEVHVRITELPTSYTLRDLRQIHLDALVRVTGVVTRRTGIF
PQLKYVKFDCGKCGEVLGPFFQDASAEVKVSFCSACGSKGPFTVNSEQTVYRNYQKMTLQ
ESPGSVPAGRLPRHREVVLLWDLIDSAKPGEEVEVTGIYRNNFDTSLNIKNGFPVFSTIL
EANHILKKEDLYSSFRLTEEDEKHIRALGRDPRIGKRVIKSIAPSIYGHEDIKTAIALSL
FGGVPKNINNKLRIRGDINVLMLGDPGTAKSQFLKYVEKTAHRAVFATGQGASAVGLTAS
VRKDPVTREWTLEGGALVLADKGVCLIDEFDKMNDSDRYEIVIAYAQLQILFEGATTPQS
LSSRFCLVSMSC-----------------VSSKTQCWQDSLLVPTLGHTPI--------S
IGNKTRS----------MSLQADGVHQILPQDTLKKYIQYARERIHPNLVQMDMEKISRL
YADLRRESLSTGSFPITVRHLESTIRMAEASAKMHLRPSVRSDDIDLAIQVTIGSFVSAQ
KLSIKKQLERGFRKYLTRAQDHEELLAFLLGQIVKDKVRYHTLRNDQPPSEVQVKLSELQ
ERAREVEIHDLQHFLSCALFKTNGYKVV
>Gan
NQRLDRYDVGDINDDDDFSDDPDARRAAEARMKTRDRRAARGARRKARMPAFLASDDEDS
EDEGRLLGQRRVRRNYDEPADDDDVGGVSWP---HAGTRADSVV------RARRKC-RPT
PSLSGSRTARGGPSCASSKVRRLPPLNSESLDVSFLHLSDSKAILSYFLANSPSSMLPLF
DEVALDVILLFYPSYTRIHAEVHVRITELPTSYTLRDLRQVHLDALVRVSGVVTRRSGVF
PQLKYVKFDCGRCGEVLGPFYQDASAEIKISFCSGCTSKGPFTVNSEQTVYRNYQKMTLQ
ESPGSVPAGRLPRHREVILLWDLIDSAKPGEEIEVTGVYRNNFDTSLNVKNGFPVFATVL
EANHINKKEDLFASFRLTEEDEKAIRALSRDERIGKRIIKSMAPSIYGHEDIKTAIALSL
FGGVSKDINRKHRIRGDINVLLLGDPGTAKSQFLKYVEKTANRAVFATGQGASAVGLTAS
VRKDPVTREWTLEGGALVLADKGVCMIDEFDKMNDADRTSIHEAMEQQSISISKAGIVTT
LQARCAIIAAANPIRGRYNPTIPFSQNVELTEPILSRFDILCVVKDAADPIVDEMLAKFV
VGSHLRSHPNFDPETDEVNIATSLDLDIIPQDLLRKYIQYARDRVKPQLHQMDNDKISRL
YSDLRRESLSTGSYPITVRHLESMIRMSEASAKMHLREYVRGDDIDLAIQVTVGSFVSAQ
KSSIKKQLERGFRKYLRVATDHEEVLAFLLGQLVKDKVRYQTLKNNASPDSVTIKIAEFE
ERAKELEIFDISAFLSSQLFKTNGYKKV
>Hvs
-------------------------------------------KFKSRALAFLPSDSDIS
ERDEDIMNRRRRRRQYDEAPMGEDGEEEELPLEQLTDVKANSLKEWIEVPAVKRALKKAF
KEFLMTHTESSGASTYGSKIKALGEMNAESLEVSFKDLSDTRAILAYFLANCPTSMFPIF
DAVASDAVLLYYPDYDRIHNEIHVRINELPTIYSLRDLRQQHLDRLVTVKGVVTRRSGVF
PQLKYVKFDCMKCGETLGPFYQDTQNEVKISFCSSCGGKGPFSINSEQTVYRNYQKMTLQ
ESPGSVPAGRLPRHREVILLWDLIDSAKPGEEVEVTGVYRNNFDISLNIKNGFPVFATIL
EANHINRKEDMFSSSRLTEEDEKLIRSMSRDERIGKRIIKSIAPSIYGHDDIKTALALSL
FGGVSKNINNKHRIRGDINVLLLGDPGTAKSQFLKYIEKTAHRAVFATGQGASAVGLTAS
VRKDPITKEWTLEGGALVLADKGTCLIDEFDKMNDQDRTSIHEAMEQQTISISKAGIVTS
LQARCAIVAAANPIRGRYNSQIPFSQNVELTEPILSRFDILCVVKDQSDPIVDELLAKFV
VGSHLRSHPDFEPETDEVNVQTSLDQDLIPQDLLKKYIQYAREKVRPKLHDMDQEKMARL
FGELRRESLSTGSFPITVRHLESMIRMAEASAKMHLREYVRSDDIDLAIQVAITSFVQGQ
KLSVKRSLERGFRKYLRLKDDHDELIGFILGQLVKEKVRFHHNKVTEPPSHITITVSELE
ERVSINFIY-FRKMITNNYFSNFLYALH
>Lcr
NNRLDRYDAGDLNDDEDFSDDPDARRAAEARMQARDRRAARAPRKQARMPAFMASDEEDS
EDEGRLLGQRRVRRNYDEPMGDDEAYEEEMPIEQLSDIRADSIAQWIEDPRARRTIMREF
KSFLMTYTDADGVSIYGQRIRQLGEVNSESLEVSFLHLTDSKAILSYFLANSPSSMLPLF
DEVALDVILLFYPSYTRIHAEVHVRITELPTSYTLRDLRQTHLDALVRVSGVVTRRSGVF
PQLKYVKFDCQRCGEVLGPFYQEATAEIRISFCSGCASKGPFTVNSEQTVYRNYQKMTLQ
ESPGSVPAGRLPRHREVILLWDLIDSAKPGEEIEVTGVYRNNFDTSLNVKNGFPVFSTVL
EANHINKKEDLFASFRLTEEDEKAIRALSRDERIGKRIIKSMAPSIYGHEDIKTAVALSM
FGGVPKDINRKHRIRGDINVLMLGDPGTAKSQFLKYVEKTANRAVFATGQGASAVGLTAS
VRKDPVTREWTLEGGALVLADKGVCLIDEFDKMNDADRTSIHEAMEQQSISISKAGIVTT
LQARCAIVAAANPIRGRYNPTIPFSQNVELTEPILSRFDILCVVKDAADPVIDEMLAKFV
VGSHLRSHPNFDPASDEVHIATALDLDIIPQDLLRKYIQYARDRVKPQLHMMDQDKISKL
YSELRRESLSTGSYPITVRHLESMIRMAEASAKMHLREYVRSDDIDLAIQVMVGSFVSAQ
KSSIKKQLERGFRKYLRVATDSEEVLAFLLGELVKDRSRYLTLKNGKQPSSVSIKISDFE
ARAKELEIFDVQAFLTSRLFKNNGYSRK
>Mgl
NPELDTYEAVGL-DEADFEHDATTRQLAELRMARRDRAEGVG-RMSRRAPVFLQSDDESE
DD---VLRQRRRRRHYDEVQEEDAAEVDELPIEQLSDIKADSIASWVATENVRRTIVREF
RNFLVTYVDEQGVSVYGQRIKTLGEMNLESLEVSFLHLVDAKAILAFFLANSPASILPIF
DEVAFDVICLYYPSYDRIHPEIHVRIADLPTSSTLRDLRQSHLNSLVRVSGVVTRRSGVF
PQLKYVKFDCLSCGEVLGPFWQDSNQEVKISYCSNCSRRGPFRVNSEQTVYRNYQKMTLQ
ESPGSVPPGRLPRHREVILLWDLVDSVKPGEEVEVTGIYRNNFDAALNTRHGFPVFATVL
EANHIAKRDDAYAAFRLTEDDEQEIRALARDDRIGKRIIKSIAPSIYGHQGIKTAIALSL
FGGVSKDVGGKHRIRGDINVLLLGDPGTAKSQFLKYVEKTANRAVFATGQGASAVGLTAG
VRRDPVTREWTLEGGALVLADKGVCLIDEFDKMNDADRTSIHEAMEQQSISISKAGIVAT
LQARCAIIAAANPVRGRYNPTIPFSQNVELTEPILSRFDVLCVVKDIVDPVQDEMLARFV
VSSHLRAHPLFDEDVDETRAATSMDADIIPQDLLRKYITYARDHVRPRLDTLDQERLSRL
YADLRRESLNTGSYPITVRHLESMIRMAEASAKMHLRDYVRADDIDVAIRTTVESFVQAQ
KISIKRTLERGFRKYIHQARDHDELLAFLLGGIVKDKMRFTHYRRETGPTVISVPLAELE
ARAKSVEIYDVRPFMLSRVFRTNGYQWN
>Min
NNRLDRYDAGDLNDDEDFSDDPDARRAAEAQMANRDRRFARQQRRRQRMPAFLASDEEDS
EDENRLLGQRRVRRNYDEEAFEDDAVEEEMPIEQLADIQADSIAQWIEDPRVRRTIMREF
KSFLMTYTDPQGVSIYGQRIRQLGELNSESLEVSFSHLADSKAILSYFLANSPSAMLPIF
DEVALDVILLFYVDYARIQAEVHVRIMDLPTSFTLRDLRQVHLDALVRVAGVVTRRSGVF
PQLKYVKFDCGRCGEVLGPFYQEATTEIRISFCSSCGAKGPFNVNSEQTVYRNYQKMTLQ
ESPGSVPAGRLPRHREVILLWDLIDSAKPGEEIEVTGIYRNNFDTSLNVKNGFPVFSTIL
EANHINKKEDQFASFRLTEEDEKAIRTLSRDERIGKRIIKSIAPSIYGHEDIKTAIALSL
FGGVPKDINRKHRIRGDINVLVLGDPGTAKSQFLKYVEKTANRAVFATGQGASAVGLTAS
VRKDPVTREWTLEGGALVLADKGVCMIDEFDKMNDADRTSIHEAMEQQSISISKAGIVTT
LQARCAIVAAANPIRGRYNPTIPFSQNVELTEPILSRFDILCVVKDAADPVIDEMLAKFV
VGSHLRSHPDFEPETDEVQIATLLDMDLIPQDLLRKYIQYARDRIKPQLHMMDQDKISKL
YSELRRESLSTGSYPITVRHLESMIRMAEASAKMHMREYVRSDDIDLAIQVMVGSFVSAQ
KSSIKRQLERGFRKYL--------------------------------------------
----------------------------
>Mld
NNRLDRYDAGDLNDDEDFSDDPDARHAAEAQMANRDRRFARQQRRRQRMPAFLASDEEDS
EDENRLLGQRRVRRNYDEEAFEDDAVEEEMPIEQLADIQADSIAQWIEDPRVRRTIMREF
KSFLMTYTDPQGVSIYGQRIRQLGELNLESLEISFAHLADSRAILSYFLANSPSAMLPIF
DEVALDVILLFYVDYSRIHAEVHVRITNLPTSFTLRDLRQVHLDALVRVAGVVTRRSGVF
PQLKYVKFDCGRCGEVLGPFYQEVTTEIRISFCSSCGAKGPFNVNSEQTVYRNYQKMTLQ
ESPGSVPAGRLPRHREVILLWDLIDSAKPGEEIEVTGIYRNNFDTSLNVKNGFPVFSTIL
EANHINKKEDQFASFRLTEEDETAIRALSRDERVGKRIIKSIAPSIYGHEDIKTAIALSL
FGGVPKDINRKHRIRGDINVLMLGDPGTAKSQFLKYVEKTANRAVFATGQGASAVGLTAS
VRKDSVTREWTLEGGALVLADKGVCMIDEFDKMNDADRTSIHEAMEQQSISISKAGIVTT
LQARCAIVAAANPIRGRYNPTLPFSQNVELTEPILSRFDILCVVKDAADPVIDEMLAKFV
VGSHLRSHPEFDPAVDEVQIATALDLDLIPQDLLRKYIQYARDRIKPQLHMMDQDKISKL
YSELRRESLSTGSYPITVRHLESMIRMAEASAKMHLREYVRSDDIDLAIQVMVGSFVSAQ
KSSIKRQLERGFRKYLRVATDHEEVLAFLLGQLIKNRVRYLTVRNGQAPASVVIKVADFE
TRAKELEIYDVEAFTKSALFRNNGYTRR
>Mlp
NPKLDRYDPAAIDDDDDLDADPETRALAEAKMARRDRREARGPKGKSRVPNFLQSDSEMG
EDEDAFLTRRRRRRQYDEIAEDQDGEEDELPIEQLSDIKSNSMKEWIEVPAVKRTIMRAF
KDFLMTYVDDSGTSVYGQRIKALGEVNSESLEVSFLHLSDSKAILAWFLANCPAPMLAHF
DAVALDAILLYYPEYDRIHTEVHVRITELPTSYTLRELRQEHLDRLVRVTGVVTRRTGVF
PQLKYVKFDCGKCGETLGPFYQDANVEVKISFCSNCGGKGPFAINSEQTVYRNYQKMTLQ
ESPGSVPAGRLPRHREVILLWDLIDLAKPGEEVEVTGVYRNNFDVSLNIKNGFPVFSTVL
EANHINRKEDVFASTRLTEEDEKAIRALSRDDRIGKRIIKSIAPSIYGHEDIKTALALSL
FGGVSKNIGNKYRIRGDINVLML--------------EKTAHRAVFATGQGASAVGLTAS
VRKDPVTREWTLEGGALVLADKGTCLIDEFDKMNDQDRTSIHEAMEQQTISISKAGIVTS
LQARCSIVAAANPIGGRYNSQIPFSQNVQLTEPILSRFDIMCVVRDNSDPIVDELLAKFV
VGSHLRSHPDFSPEVDEVNVQTSLDQDIIPQDMLKKYIQYAKEKVRPKLHQMDQDKMAKL
FAELRRESLSTGSFPITIRQLESMIRMSEASAKMHLREYVRSDDIDRAIQVAIHSFVNGQ
KMSVKKQLERGFRKYLRIKEDNDELIGFLLGQIVKEKLRYQMNKDVEPPETIVVKVSELE
ERAKEVEIYDIGPFLKSQLFKTNGYSYK
>Msd
NNRLDRYDAGDLNDDEDFSDDPDARHAAEAQMANRDRRFARQQRRRQRMPAFLASDEEDS
EDENRLLGQRRVRRNYDEEAFEDDAVEEEMPIEQLADIQADSITQWIEDPRVRRTIMREF
KSFLMSYTDPQGVSIYGQRIRQLGELNLESLEISFAHLADSRAILSYFLANSPSAMLPIF
DEVALDVILLFYVDYSRIHAEVHVRITDLPTSFTLRDLRQVHLDALVRVAGVVTRRSGVF
PQLKYVKFDCGRCGEVLGPFYQEATSEIRISFCPSCGAKGPFNVNSEKTVYRNYQKMTLQ
ESPGSVPAGRLPRHREVILLWDLIDSAKPGEEIEVTGIYRNNFDTSLNVKNGFPVFLTIL
EANHINKKEDQFASFRLTEEDETAIRALSRDERVGKRIIKSIAPSIYGHEDIKIAIALSL
FGGVPKDINRKHRIRGDINVLMLGDPGTAKSQFLKYVEKTANRAVFATGQGASAVGLTAS
VRKDPVTRNWTLEGGALVLADKGVCMIDEFDKMNDADRTSIHEAMEQQSISISKAGIVTT
LQARCAIVAAANPIRGRYNPIIPFSQNVELTEPILSRFDILCVVKDAADPVIDEMLAKFV
VGSHLRSHPEFDPAVDEVQIATALDLDLIPQDLLRKYIQYARDRIKPQLHMMDQDKISTL
YSELRRESLSTGSYPITVRHLESMIRMAEASAKMHLRKYVRSDDIDLAIQVMVGSFVSAQ
KSSIKRQLERGFRKYLRVATDHEEVLAFLLGQLIKDRVRYLTVRNGQAPASVVIKVADFE
TRAKELEIYDVEAFTKSALFRNNGYTRR
>Pan
NAALDRYDALGIDDDNQYDQDANARRLAELRMSRRDRTEAANKGSRSRAPEFLHSDDGAS
DADGVAILNRRRRRHYDETAAADAAFADDLPLEQLGDVKTDSIASWVATENVRRAIVREF
RNFLVTYVDENGVSVYGQRIKTLGETNAESLEISFLHLVDSKAILAYFLANSPASMLPIF
DEVAFDVIMLYYPSYDRIHSEVHVRIADLPTSSTLRDLRQGHLNSLVRVSGVVTRRSGVF
PQLKYVKFDCLKCGAVLGPFWQDANQEIKISYCSNCEQRGPFRINSEQTVYRNYQKMTLQ
ESPGSVPPGRLPRHREVILLWDLIDSAKPGEEVEITGVYRNNFDASLNTKNGFPVFATVL
EANHIAKRDDAFSAFRLTEEDERQIKALAKDERIGKRIIKSIAPSIYGHEDIKTAIALSL
FGGVPKDIGGKHRIRGDINVLLLGDPGTAKSQFLKYVEKTASRAVFTTGQGASAVGLTAS
VRKDPVTREWTLEGGALVLADKGVCLIDEFDKMNDADRTSIHEAMEQQQISISKAGIVTT
LQARCAIVAAANPIRGRYNPTIPFNQNVELTEPILSRFDALCVVKDTVDPVKDEMLARFV
VGSHLRSHPKFDDETDEQLVATSLDADILPQDMLKKYIMYARDHLRPSLNALDQDRISRL
YADLRRESISTGSFPITVRHLESMIRMAEASAKMHLRDYVRTDDIDVAIRATVESFVSAQ
KMSVKKTLERGFRKYLHQSRDHDELLSFLLGSIVKDRMRFVQLSRAQGDTVVTVPVAELE
TRAKEVDVFDIRPYLGSKLFHANGYTFN
>Pst
NARLDQYDVADINDDPDIEADPETRAIAEAKMARRDRRDARGDKGRSRAPAFLQSDDDMG
EDPEDFLTRRRRRRQYDEIPEGEEGDDDELPLEQLSDIKSNSLKEWIDVPAVSRTIMRAF
KDFLMTYVDENGTSVYGQRIKTLGEVNSESLEVSFLHLSDSKAILAYFLANCPTPMLAHF
DTVALDAILLYYPEYDRIHTEVHVRITELPTSYTLRELRQEHLDRLVRVTGVVTRRTGVF
PQLKYVKFDCGKCGETLGPFFQDANQEVRISFCSNCGGKGPFAVNSEQTVYRNYQKMTLQ
ESPGSVPAGRLPRHREVILLWDLIDRVKPGEEVDVIGVYKNNFDVSLNIKNGFPVFATIL
EANHISRKEDLFASGRLTEEDEKAIRALSRDDRIGKRIIKSIAPSIYGHEDIKTALALSL
FGGVSKNINNKHRIRGDINVLMLGDPGTAKSQFLKYVEKTAHRAVFATGQGASAVGLTAS
VRKDPVTREWTLEGGALVLADKGTCLIDEFDKMNDQDRTSIHEAMEQQTISISKAGIVTS
LQARCAIIAAANPIRGRYNSQIPFSQNVELTEPILSRFDVLCVVRDNSDPIVDELLAKFV
VGSHLRSHPNFNSEVDEVNVQTSLDQDIIPQDMLRKYIQYAREKIRPKLHQMDQDKMSKL
FSELRRESLSTGSIPITVRHLESMIRMSEASAKIHLREYVRSDDIDLAIQVAINSFIQCQ
KVSIKKQLERGFRKYLRVADDHQELLGFLLGQIVKEKIRFQLGKSQQHPETVSIKVSELE
ERAKEVEIYDVTPFLKSQLFKTNGYSFQ
>Rgr
NRKLDAYDATGLNDDEDFSDDADARRAAEERMDRRDRRQLRAARRRARMPGFLASEEEDS
EDEGQLLGRRRVRRLYDEPYGDDDAFDEEMPIEQLSDIRADSLAQWIEEPRTRKTIMREF
KNFLLTYTDDNNESVYGSRITQLGQLNSESLEVSFLHLTDSKAILAYFLANCPSAMLPIF
DEVALDVILLAFPHYMRIHAEVHVRITELPTSYTLRDLRQSHLDALVRVSGVVTRRSGVF
PQLKYVKFDCNKCGEVLGPFYQEAASEIRISFCSTCNSKGPFTVNSEQTVYRNYQKLTLQ
ESPGSVPAGRLPRHREVILLWDLIDSAKPGDEVEVTGIYRNNFDTSLNVKNGFPVFSTVL
EANHVNKKEDLFASFRLTEDDEKAIRALARDERIGKRIIKSMAPSIYGHDDIKTAVALSL
FGGVPKDINRKHRIRGDINVLLLGDPGTAKSQFLKYVEKTANRAVFATGQGASAVGLTAS
VRKDPVTREWTLEGGALVLADKGVCLIDEFDKMNDADRTSIHEAMEQQSISISKAGIVTT
LQARCAIVAAANPIRGRYNPTIPFSQNVELTEPILSRFDILCVVKDEADPSIDEMLANFV
VGSHLRSHPNFDADTDEVNASGLLDADLIPQDLLRKYIQYARDRVKPALQMMDQEKISRL
YSELRRESLSTGSYPITVRHLESMIRMAEASAKMHLREYVRSDDIDLAIQVMVGSFVSAQ
KSSIKKQLQRGFRKYLRVAKDNDEVLAFLLGNLVKDRVRYLTVKNGAQPDSVSVRVEELS
RKAAEIDIHDVQPFFSSPLFKVHRYQRK
>Sro
NRKLDAYDAGDLNDDDEFSDDMDARRAAEDRMDRRDRRANRAARRKARIPQFLASDEEDS
EDEGGLLGRRRQRRNYDEPMGDDEAFDDEMPIEQLSDIRADSLAQWIEDPRTKKTIMREF
KNFLLTYTDENNESTYGSRINQLGQLNSESLEVSFLHLTDSKAILAYFLANCPSSMLPLF
DDVALEVILLAFPHYTRIHAEVHVRITELPTSYTLRDLRQSHLDALVRVSGVVTRRSGVF
PQLKYVKFDCNKCGEVLGPFYQDATSEIKISFCSSCNSKGPFTVNSEQTVYRNYQKLTLQ
ESPGSVPAGRLPRHREVILLWDLIDSAKPGDEVEVTGIYRNNFDTSLNVKNGFPVFSTVL
EANHINKKEDLFASFRLTEDDEKAIRALARDDRIGKRIIKSMAPSIYGHDDIKTGVALSL
FGGVPKDINRKHRIRGDINVLLLGDPGTAKSQFLKYVEKTANRAVFATGQGASAVGLTAS
VRKDPVTREWTLEGGALVLADKGVCLIDEFDKMNDSDRTSIHEAMEQQSISISKAGIVTT
LQARCAIVAAANPIRGRYNPTIPFSQNVELTEPILSRFDILCVVKDEADPSIDEMLANFV
VGSHTRSHPNFDSEKDEVNANGLIDDDLIPQDLLRKYIQYARDRVKPQLHMMDQEKISRL
YSELRRESISTGSYPITVRHLESMIRMAEASAKMHLREYVRSDDIDLAIQVMVGSFVSAQ
KSSIKKQLQRGFRKYLRVAKDNDEVLAFLLGNLIKDRARYLAVKSGQHPDSVSVRVEELS
RKAGEIDIHDIEPFFKSDLFKVHRYSRK
>Uvf
NARLDQYDVADIDDDPDLEADPETRAIAEAKMARRDRRDAKGEKGRSRLPAFLQSDSEMG
VDSEDFLTRRRRRRQYDEIPEGEDGDEEEVPLEQLSDIKSNSLKEWIETPGITRAIVRAF
KDFLMTYVDDNGTSVYGQRIKTLGEVNSESLEVSFVHLSDSKAILAYFLANCPTPMLALF
DTVALDAILLYYPEYDRIHTEVHVRITELPTSYTLRELRQEHLDRLVKVTGVVTRRTGVF
PQLKYVKFDCGKCGETLGPFYQDANQEVRISFCSNCGGKGPFSINSEQTVYRNYQKMTLQ
ESPGSVPAGRLPRHREVILLWDLIDRVKPGEEVEIIGVYKNNFDISLNIKNGFPVFSTVL
EANHISRKEDQFASTRLTEDDERAIRALSRDDRIGKRIIKSIAPSIYGHEDIKTALALSL
FGGVSKNINNKHRIRGDINVLMLGDPGTAKSQFLKYVEKTAHRAVFATGQGASAVGLTAS
VRKDPVTREWTLEGGALVLADKGTCLIDEFDKMNDQDRTSIHEAMEQQTISISKAGIVTS
LQARCAIIAAANPIRGRYNSQIPFSQNVELTEPILSRFDVMCVVKDNSDPIIDEQLAKFV
VGSHLRSHPNFNPEQDEINVQTSIDNDIIPQDMLRKYIQYAREKTRPKLNQMDQDKMSKL
FADLRRESLSTGSIPITVRHLESMIRMSEASAKLHLREYVRSDDIDLAIQVTINSFIQAQ
KTSIKKQLERGFRKYLRISNDNDELISFILGQIVKEKIRFHISKSIKTPESVIIKVSELE
ERVEFFLFFFFQSFFMFICI--------
