# Supplementary material for: Convergence Analysis of Rust Fungi and Anther Smuts Reveals Their Common Molecular Adaptation to a Phytoparasitic Lifestyle
Source: Front Genet. 2022 Apr 8;13:863617. doi: 10.3389/fgene.2022.863617 (PMC9023891; doi:10.3389/fgene.2022.863617)
Supplement: Supplementary file 4 [file DataSheet1.ZIP › Supplementary file 1/conv_cal/OG0002978.fasta]

>Ain
ML-------------------------------EDTGQQGSTGVGIGVGGSTTVWTVAIL
ASVFVKWGTGLGSWSGKGSPPLHGDLEAQRHWIEITLHLPRSQWYFYDLQYWGLDYPPLT
ALVSQWCGQVASLIPGLAPSFAESPALITYLRSTVLFLDLLVYTPAILFFLSRKL----Q
GRGRRTKAVATFTLLLQPSLILIDHGHFQYNAVMLGLAALSFALLYTSEYIAAAVFFSLS
LCFKQMALYYAPAVFAIMLGRCWGLAFERGLICLFGIGLATIITFVTVFRSWITDLEQLG
QVIHRIFPLARGIFEDKVANLWCFLSVLYKLKNAVEASTLAKVSLATVLVVILTPCFHLF
AAGAETARIEMSLKPASSSPSPAACILPYALLSVSLAFFLFGFQTHEKSILLPLLPLSLL
ISAKGDGWGKEDFEWAMLGNNVGAFSMFSLLERDGLASQYFVLLALWNWIVGHRPFSGRK
TFVGWFGAVLHAAMLSLHLLELVVFPIQRYPDIFAVLNVLVSFPAFFILWLWSMKRQIEV
GFANGIS
>Aps
MI-----------------------------DCNQSPIRRLIDLLVKSGKSNLIFLCSIW
FVLFWKWSIGLGGYSGYKSPPMFGDLEAQRHWMALTVKVNTLQWYSFDLKYWGLDYPPLT
AYHSWIIGHIAKLVNPIFVSLEIHQSLKYFLRLTVIFSELLIWIPIVSIYHLITFNSFTT
NTNWKNAMYSILFILLNPNIILIDNGHFQFNSVMLGLTLASLTCFHTNRDKLGAIFFVCS
LAFKQMALYYSPAIFAYLFGKCLYLPYPSGLKMFIKLALASSFTLVAIFSPFIFTPNSLI
QAIHRIFPLGRGLFEDKVANFWCAVNVIVKVRQLASVKTLANLSLIATLAAILPGVLIMI
WISWKLSCKASQSLP---SIPTTIELVPFTLFNSSIAFYLFSFQVHEKSILLPILPLLLI
ISKHQKNRKQTDWELCCLFSNVSVFSMWPLLRRDGLSLQYIISIVSYNHLMGYNPLALQI
NIKSLLTIFIYLGMVTIHLGEKVVEPPKRFPDLFVVMNLSLSFVVFGASYVWSLVRICEE
GWSLGFR
>Cqf
MQLDHKTVKPSVASSTLISSLGFTSFQSRMEESAQSLIAQVLRYWTYVGKGRYIIILSVS
VVILLKASVSLGGYSGFSQGPLFGDLEAQRHWMGLT------------LHHWGLDYPPLT
AYHSWLLAQIGRAFNPIFVALDLHDSLKFFLRWTVLGSDLVIWIPTVFLYCFVAYDPLSQ
KCDWKRVVHSALLLLLNPNLILIDNGHFQYNSIMLGLALGSVVSFHLNRDLLGAALYVCS
MCFKQMALYYSPAIFAYLFGKCLFLRHMTGISLFIQIALVSIVTLLTAFLPLLLFPETIL
QAIHRIFPLARGLFEDKVANFWCAANVLIKFRNLAPVTTLAKVALFITFMAVLPGVIALI
WVSWTLGSTRSEDTIARGQIPRSLNLLPYSLFNASIAFYLFSFQVHEKTILLPLLPLMMI
MSRQYSAHQNHDWEWTCLISNVACFSMWPLLKKDGLCWQYGTLTLLYNYLIGYHPLKVNW
SAVDGLAIVTYASIALIHFGELMIPAPQRFPDLYVVLNLTLSFAIFSLSYLWSLVRLVQE
GWGVGLT
>Cla
MDIRQPKMRPYEASNAGGS--------------ASHGAKQQTGAGNSSSNSSRLLPAFVL
FAVVIKSAVGLGGYSGQGNPPLFGDLEAQRHWLSLTLHKPVSEWYYYDLEHWGLDYPPLT
AYHSLAMAQIMRLLADSVVALAEEAVVKVWMRSSVLVTELLQWFPAVLFWAKVNFNRGRS
KRNARSKAIAVFLILLQPATILIDSGHFQYNTVMLGFTLLAVACFQINQDLLGCIFFVAS
LCFKQMALYYAPAIFAYLLGKCIWLGVSDGLNHFISISFVTLTTFLLFFFPFLFPLDQLA
QAIHRIFPFARGLFEDKVANVWCALNVAVKLRKLATISTLAKIALGATFLSILPAMAILL
YLSYSTSHLKPAS--DPRAMPPTLRLLLLALFSCSMGFFLFSFQVHEKSILLPLLPLTLL
MADKEPGSG--DWEWGMLVNNVAVFSMWPLLKKDGLGLQYLVLTFLWNFSLGYDPRKLPS
SFIKNLSLLSYVGIFAVHALDLLSRPPSHLPDLFVVANVLLSAGVFGLSYLWSLKRLVEE
GWALSLS
>Cmi
MYDRQLSGYLRTASNASKTILSAGRPAIRLRASHDSPLRRWCRLVEKSCRGSKEWAIAVA
VIVWVKWAVGIGSWSGKGYPPLYGDMEAQRHWLSITNHLPLSQWYWHDQQYWGLDYPPLT
AYHSYILGRIARTFNPRWAELFREEKASMFMRSTVIVGDMLLWMIPVALWCAVRLGRWKS
KRSSRTLMITFYSIMLQPCLIMIDSGHFQYNSIMLGLTLLSMLSFYAGRDYIGAILFVCS
MCFKQMAIFYAPGVFAYLLGKCFWLGSSEGLNLFINLGVVSTAALLACFAPFLYPLERLQ
QAIARIFPFHRGLFEDKVANVWCSLNVAIKLRQIFSISTLARLAAVATLGATLPIVAGLV
WTSIQLRPSTSFDVNRDKEPAPTVKLLPHALFASAMAFFLFSFQVHEKSILLPLMPLTLL
IAGKQPGLPGQDYEWAVLLNNVGAFSLYPLLKRDGLALPAIALTLFWNYSLGYNPFKLSS
GLVKYLSITCLVFGLALIFLEATITPPPHLPDLFVVLNVVWSCAIFGLGWLWSLTRLVEE
AWGIGLG
>Eyn
MADRQLSGQLRAASNASRTVLSLPTSANLLSPAHDSPLRRWCRFLEKISSSSREWLIALA
VIVWVKWAVGLGGWSGKGYPPLYGDMEAQRHWLSLVSHLPPSQWYFHNLKHWGLDYPPLT
AYHSWLLARIARATNGRIAELHGEEKAVLFMRSTVIGGDILLWAIPVALWCAHALGRWRS
KRSSRTMVNDILLYYHRAHILL-----HRYNSIMLGLTLCAVISMYRGRDTLGAFFFVLS
MCFKQMAIYYAPAIFAYSLAKCFWLGGAEGLNLFTSLGSVSVVTLLLLFAPFLSSATQLF
QALHRIFPFSRGLFEDKVANVWCSLNVVIKLRELVATPALARISGLLTITAVSPLIIGLV
WVAIQLRRRDPEHLGASRVPAPFVKLLPHALFTSAMAFFLFSFQVHEKTILLPLMPLTLL
LVGSQPGLPGQDFEWTVLLNNVGSFSMYPLLKRDGLALPTIALTLFWNFSIGYNPLSLRP
SFVKYLSLAIYFGAFLILFLETFTFPPAHLPDIFVVLNVLLSCAVFGLGWLWGLKRLLEE
SWGIGLG
>Gan
MDTKESSYQADSASESGASVLSAKERQKAARLLTDSPLRRYARWMGKSGKSRWGIAVSIA
LVLWVKWSVGLGGYSGYNTPPLRGDLEAQRHWIAMTSSVLLSEWYYREHAYWGLDYPPLT
AYHSLFLGFLARLDTAKYVELESEGGMKSWMRATVVGGDALVWISAVVVYCAKNFGKGHG
EKRMRVVVVAALSILLQPALILIDNGHFQYNSIMLGLTLWSVNFFQMDRDLLGAVAFVLS
LCFKQMALYYSPAIFAYLLGKCLYLGGREGVSLLLNLGFVTLSTFFLLFSPFVYPPSLLL
QSLHRIFPFARGLFEDKVANVWCALNIVVKLRDLASVTTLAKLALAATGLAVLPGVVGML
WVSWEAGKRRRDTEKKEKESMPTLILLPHALFVSSMAFFLFSFQVHEKSILLPLMPLTML
MGGREAGFGRMDWEWAILLNNVGVFSMWPLLKRDGLGLQYIVLTLFWNFAIGYNPLSLRL
SFVKFLSLLSYSAILLLHTLELVASPPQHLPDLFVVFNLSLSATVFALGFLWATKRSVQE
GWAIGLS
>Hvs
MHRRRTRLKPSLVSHTDTSPLSISTPSRPLNPSHLEPFDNLFNFLIQHISSLSILFILIS
IVLLLKWLIGLGGYSGFGDGPTFGDLEAQRHWMALTLLKNVKEWYRYDHDYWPLDYPPLS
AYHSLLLAYLARWVHPAIVGLDLHELLKNFQRSSVLLSEIVLWIPIVFVYHIVVYHHGMR
QSSIKLILGSSFFCLLNPNLILIDNGHFQYNSVMLALSLAAVTAFHCGSDLLGAGLFVCS
LGFKQMALYYAPAIFAYLLGKCLYLGSPAGTILFVKLAAVSPLVLIVVFSPFIFYPATIF
ESISRIFPLSRGLFEDKVSNFWCAMNQFIKIRTLASIPTLARLALLTTALAFLPSIGLMI
WTSRKLHCTSPAS------IPKTVTLLPYTLFHSSLSFYLFSFQVHEKSILLPLLPAMMI
ITGTEVDFNQWDTQLVNLFSSVALFSMWPLLKRDGLEYQYFVMMCFSTYMAGSTPLN---
PFIKPLILISYVFMLTLHILELACDPPARLPHIFVVLNLTFSFGIFSILWLWNLYRIYEE
CWTQAIP
>Lcr
MDTKEGAFQPDTASESGISVLSAKERRRASREHTDSPLRRWARWSGQRQSVAGALGLSLA
LVVLIKWCISLGNYSGANTPPLRGDFEAQRHWLALTSSLPPTAWYFHDLSYWGLDYPPLT
AYHSLFLGAIARLSTAPFVTLEAGGAMKSWMRGTVVWGDLLVWASAVVVYCRVNYARGAG
DKGWRPVIVSAMSILLQPALLLVDNGHFQYNSLMLGLTLWSVNFLQAGHDLLGAVAFVLS
LGFKQMALYYSPAIFAYLLGKCLYLGGRPGVSLLLNLAFVTLGSFALLFAPFLTSPSHIV
QALHRIFPFARGLFEDKVANVWCALNVIVKLRELASVATLAKVALFATLLVVLPSMIGLI
WVSWATGEKARKSEPVERKSVPTIILLPHALFLSSMGFFLFSFQVHEKSILLPLMPLTLL
IGGREAGFGRMDWEWSVLLNNVAVFSMWPLLKRDGLGVQYLALTLGWNYLVGYNPFHLRH
SFVKYLSLGAYSAIIALHLLELVASPPAHLPDLFVLFNVALSVVVFGLGFLWASKRSVQE
GWGVGM-
>Mgl
MS--------AYSSSSRVLAGGAARSGIVKHRRTDVPLRSVLRYLSQEELQDALVYLGLL
VAIMVRCIVALGDWSGRGMPPMHGDFEAQRHWLELTWHLPTDEWYLYDLPYWGLDYPPFT
AWVSWLCAWVAMWFPALRDGLSEAPAVVLYMRLSVLVLDVLIYLPSVAWFISRRY----E
SRSKRVRQIALLSVWLQPMLILVDHGHFQYNSVMLGLSAMSFALLQSKRYLAAAVLFSLS
LCFKQMALYYAPAIFAIMFGRCVGLLWLRGMALFAGLACVTTATFASVFAPWLRSWTDLA
QVIHRIFPLARGLFEDKVANVWCALSVLWKLQHMFHVSTLAKLSLVTVLFAILPSCVLLF
LASIESVYRESIMSHSSVTPSPAAELFPYTLVSTSLAFFLFGFQTHEKSILLPLLPLTML
MTVKGDRTGAADWEWAVLTNNVGMFSLWPLLLRDGQGLAWCILLLVWNALIGYRPWEARA
TFVAWLSAAAHFGMLGLLLLQGFVAAPLRYPDLFPVLNVLLCMPVFMMVWLWSLKKHLEM
TLASGVL
>Min
MSQRQQAFQSDSASESGLSLISNRQQRRALLEQTDSPVRRWTKSFEPAVGPARTLTLAVA
FVVLVKCIVGLGEYSGFGVPPLRGDLEAQRHWLSLTSAIPITRWYHHDYDYWRLDYPPLT
AYHSLLLGFLARLTTAEFVTLERTGEMKAWMRTTVIVGDLLVYISAVVVYCSRNYAKKES
SRRAQPVIVATITVLLQPTLILMDNGHFQYNSLMLGLTVWALNFFQNGQDLLGAVAFVCA
LAFKQMALYYSPAIFAYLLGKCLYRGGRLGMSLFINLGFITVVSFGLLFSPFLSKPSEIL
QILSRIFPFSRGLFEDKVANFWCAINVVVKLRQLASVSSLARLALVFTLVAMLPSVIGLV
WISRELGIRKRKDTASGMGEIQTIKLLPHALFISSMSFFMFSFQVHEKSILLPLMPLTLL
MGGRETGFGRMDWEWGVLLNNVGVFSMWPLLKRDGVGLAYLVLTFGWNYLIGYNPWTLRR
SFVKYLSLVSYAAIALLHTVELVASPPAHLPDLFV-------------------------
-------
>Mld
MSQRQKAYQSDSASESGVSLISNRQQRRALLQQTDSPVRRWTKSFEPAVGPTRTLTLAVA
FVVLVKCIVGLGEYSGFGIPPLRGDLEAQRHWLSLTSPIPIIRWYHHDYDYWRLDYPPLT
AYHSLLLGFLARLTTAEFVTWEQTGEMKAWMRTTVIVGDLLVYISAIVVYCSRNYAKKES
SKRAQPTIVATLSVLLQPALILIDNGHFQYNSLMLGLTVWALNFFQSGYDLLGAVAFVGA
LGFKQMALYYSPAIFAYLLGKCLYTGGGLGMSLFINLGFITVISFGLLLSPFLSKPSEIL
QILARIFPFSRGLFEDKVANFWCAINVVVKLRQLASVASLARLALVFTLVALLPSVIGLL
WISRELGIRKRQDTASTTGGIQTIKLLPHALFVSSMSFFMFSFQVHEKSILLPLMPLTLL
MGGREAGFGRMDWEWGVLLNNVGVFSMWPLLKRDGVGLAYLVLTFGWNYVIGYNPLALRR
SFVKYLSLASYATIALLHVVELVASPPAHLPDLFVVMNLTVSCAVFGLGYLWASKRLVQE
GWAVGMK
>Mlp
MLSNQKLVKPSLTSSLLTSSLGFSSLQSRMEEAANSPLARLLRYWSSTGKPQQILMSSIA
VVILVKLSVSLGSYSGFSKGPLFGDLEAQRHWMGLT------------LHHWGLDYPPLT
AYHSWILAHIGRIFNPIFVALDLHDSLKHFLRWTVLGSDLIIWIPVVFIYCFITYNTYQS
KAKSTNAIHSTLLLLLNPNLILIDNGHFQYNSIMLGLTLAAIVSFHLDRDLLGATLYVCS
MCFKQMALYYSPAIFAYLFGKCLYLRHTTGLILFFKIAIVSITTLLVVFLPFIVFPSTIL
QTIHRIFPLSRGLFEDKVANFWCAMNVIIKFRSLAEVSTLAKVALLMTLLAVLPGMIIVI
WVNWNLGSEARNEEKMMKKIPRSLSLVPLSLFNSSMAFYLFSFQVHEKTILLPILPLMMI
ISQEFHATNNTDGQWTGLISNVACFSMWPLLQKDNLHWQYVTLQVLYNYLIGYNPIKKQW
SFIDYLTIISYVLIGLIHLSELMIKAPDRLPDLYIVMNLSLSFSIFGLSYLWSLHRLIEE
GWGIGFT
>Msd
MSQRQKAYQSDSASESGVSLISNRQQRRALLQQTDSPVRRWTKSFEPAVGPTRTLTLAVA
FVVLVKCIVGLGEYSGFGIPPLRGDLEAQRHWLSLTSPIPIIRWYHHDYDYWRLDYPPLT
AYHSLLLGFLARLTTAEFVTWEQTGEMKAWMRTTVIVGDLLVYISAIVVYCSRNYAKKES
SKRAQPVIVATLSVLLQPALILIDNGHFQYNSLMLGLTVWALNFFQSGYDLLGAVAFVGA
LGFKQMALYYSPAIFAYLLGKCLYTGGGLGMSLFINLGFITVISFGLLLSPFLSKPSEIL
QILARIFPFSRGLFEDKVANFWCAINVVVKLRQLASVASLARLALVFTLVALLPSVIGLL
WISRELGIRKRQDTASTTGKIQTIKLLPHALFVSSMSFFMFSFQVHEKSILLPLMPLTLL
MGGREAGFGRMDWEWGVLLNNVGVFSMWPLLKRDGVGLAYLVLTFGWNYVIGYNPLALRR
SFVKYLSLASYATIALLHVVELVASPPAHLPDLFVVMNLTVSCAVFGLGYLWASKRLVQE
GWAVGMK
>Pan
MSKTPETVDAVKGASRPVSPLPSPMPPPALRDLAETPIRRLIRWLAKEQLKSVILPLALL
VAFLVRWIVARGDWSGRGVEPMHGDFEAQRHWIELTLHLPTSRWYFYDLQYWGLDYPPLT
AWVSLACGYASRLFPATAAGFNEDAATVTFMRATVIVGDLLFYLPAVVLFVSRKL----E
GRGRRTQAIALFAIFLQPALILIDHGHFQYNSIMLGLSAACFALLYTTEYVAAAVFFCLS
LSFKQMALYYAPAVFAVMLGRCIGLAPERGLTLFIGLGLAVVVTFGIVFAPWLASLEQMA
QLVHRIFPLARGLFEDKVANVWCFLSVLFKLKNMMAASALARLSLAVTLVMILPGCCLLF
WAASQTAKMEMMVRPASTLPSPAAQMLPYGLVSVSCAFFLFGFQTHEKSILLPLLPMTLM
LGAKGDTWGARDWEWAVWFNNIATFSLFPLLLKDGQALQYVVLTIGWNWLVGWQPLSART
SFFRRLSTLTYMAAVALHGAEFVL-PRARYPDIYPVLNVLLTTPCFAIVFVWALIRQVQV
AFANGLD
>Pst
MSLRHQSAHHRTTSETYSTLLSTLERRRLMLRNKQSPIRKTIGSLIKSGQSRSIISYSIL
FILLWKSLIGLGDYSGYQSPPLFGDLEAQRHWMALTLQINLKQWYSFDLQYWGLDYPPLT
AYHSLLLGYIARLINPLFVLLPLHQQLKIFLRSTVLISELFIWIPIVYIYHFKTFHYTSS
NSVWIGALYSIVVVLLNPNVLLIDNGHFQYNSIMLGLTLASVTCFYDGRDLLGAALFVCS
MAFKQMALYYSPAIFAYLFGKCLYLGHPNGTKLFIKLAIVSISTILVLFEPFIFNPNQIL
QVITRIFPLGRGLFEDKVGNFWCNLNLIIKIRNLTSVKALANLSLFLTLVSIIPGILLII
IGSWKLNPSSSSSLPRRNEIPKTIELLPLALYNSSIGFYLFSFQVHEKSILLPVLPLLLI
LSQHHRDRKKLDWDIICLISNTSVFSMWPLLKREKLAIQYFLSMISYNHLIGYNPLDLNR
GFPSFGIILIYLAMVGIHISEQLIQAPNGLPDLYTVLNLALSFVVFMGSYFWSLLRIYEV
VWSVGFN
>Rgr
MTTAADARDLDSASESGLSVLSAQRERDAEQAQTDSPLRRAARWLVEQPALAYSVVVCVA
VVVLVKWCTGLGGYSGLAQPPLRGDFEAQRHWIALTSSIPPSRWYYHDLAYWGLDYPPLT
AYHSLLLGLVAA---------ERDGAMKNWMRATVVAGDALVWVSAVAVYCARNFRASTA
DKSQRRMLVALMTVLLQPALILIDSGHFQYNSIMLGLTLWSVNCFQAGRDVLGGVLFMLS
LGFKQMALYYAPAVFAYLLGKCFWLGGREGTSLFINLALAVTATFLALFAPFLTSLSTFG
QALHRIFPFARGLFEDKVANVWCALNVVVKLRDLVPTSTLAKLALVATGTALVPSVGAVL
WVSYRLGRERASGSAVGGAAAPTIVLVPHALFLSAMAFFLLSFQVHEKSILLPLMPLTLL
MGAREVGYGRMDWEWGALVNNVAVFSMWPLLQRDGVVTQYLALTALWNYAIGYNPLKLRA
SFVKYLSCTTYALILAVHSLEALAPPPAHLPDLYPVVNLSLSAGVFGLAWLWAGKRLLQE
AWAGGVG
>Sro
MSTRSQSRRPSAASESGMSVLSARREEEEMSVRTDSPLRGWVRWMLGNGASSKCVIVCLG
VTVGVKWIVGLGGYSGLGIPPLRGDFEAQRHWISLTSYHPSSKWYSHDLNYWGLDYPPLT
AYHSYFLGLIAQ---------EKEGGMKNFMRGTVVGGDLLLWVTAVVWYCWWNFGRKA-
-----AQIVASLTILFQPALILIDNGHFQYNSLMLALTLWSINAFQSGHDLIGSVLFVAS
LGFKQMALYYAPGVFAYLLGKCLWLGGREGLNLFLHLGLTVALSFTLLFLPFLKPPASLF
QALHRIFPFARGLFEDKVANFWCTLNIVIKLRNLASVQTLARLSLVMTGLAVLPSTAGVV
WISYRLGQRASSS-----KPAPTSHLLPHLLLTSSLSFFLFSFQVHEKSILLPLMPLTLL
MGAREKGYGRLDWEWGVLMNNVAVFSMFPLLKKDGLIVQYVALTLLWNFLIGYNPFKLSN
SFVKLLSLTAYSTILILHTLEFLTTPPPHLPDLFPVLNLTVSAGVFGLAWLWGGKRLAQE
SWAGGF-
>Uvf
MSSIHKTFHSLTRSSTYSSLLTQPQHKRLMIDTTQSPIRKTIGSLIKSGKSRTIISYSII
FILLWKWLIGLGSYSGYQSPPLFGDLEAQRHWMAVTVHIKLKQWYYFDLEYWGLDYPPLT
AYHSILIGYVAKLINPAFVLLELHSQLKIFLRSSVLASEILIWIPMVLIYHLKTFNLNSK
NRVWLGAMYSILVVLLNPNLILIDNGHFQFNSIMLGFTLASVTCFYSGRDLLGAIMFVCS
LAFKQMALYYSPAIFAYLFGKCLYLGHPLGTKLFVQLALISTGMMVILFGPFIFNPQLII
QVLQRIFPIGRGLFEDKVGNFWCTLNLIIKIRTLGTVKSLANIALIITMGAVLPGILIVI
MTSWNLNRNQTSPEMSTRFIPKTIDLLPFTLFNSSIGFYLFSFQVHEKSILLPVLPLLLI
LSQHHKNRKRMDWDIICLISNISIFSMWPLLKRDQLGIQYLVSILSYNHMIGYNPLSLRN
SLVSFIILTIYTTMIGIHILEEFMQPPQLLPDLFVVMNLGLSFLVFFASYIWSLIRIYEE
AWINGFK
