# Supplementary material for: Convergence Analysis of Rust Fungi and Anther Smuts Reveals Their Common Molecular Adaptation to a Phytoparasitic Lifestyle
Source: Front Genet. 2022 Apr 8;13:863617. doi: 10.3389/fgene.2022.863617 (PMC9023891; doi:10.3389/fgene.2022.863617)
Supplement: Supplementary file 4 [file DataSheet1.ZIP › Supplementary file 1/conv_cal/OG0002981.fasta]

>Ain
MILMSLIGQLRLVTLPTFVLEPRSMLERITDFMSHPDLIFGAGGIDDPEKRFLQVTRYYL
SGWHIKPKGVKKPYNPVLGEHFRCSYRYPNDTDGFYIAEQVSHHPPISAYFYMSPANNLL
IYGELKPKSKFLGNSAANVMGGENRVVLLDRPEDGEYEIGMPTNYARGILFGKMVLELGD
HSKIRNEANDLTADVEFKTKGYFTGTYNAIAGKVSRGSKHVGDISGKWSESMDYKNTKGE
TEELFNVKTAKIVEKKVRPEEEQEEFESKRLWTKVTDGIKEKNLDKATENKTAIEDAQRQ
RVREREEKNETWTPRFFVQRGEKFYPKVALPEEM
>Aps
-MLLALISQLRLVTLPTFVLEPRSMLERITDFLSHPDLIFGASRHEHATERFIQVLRYYL
AGWHIKPKGVKKPYNPILGEFFRCRYEYPDGSQGFYISEQVSHHPPISAFYYASPDNQIE
IWGDLRPKSKFLGNSAATIMEGTSKLRFADRTEDGLYRITMPNMYARGILFGKMILELGD
ESRVQNANNDIHCDVEFKIKGFFGGEYNAIGGKVKDSSGVVGEISGKWNEKMELKRTKGK
TEVLFDASVAKAAQKIVLPEQDQDWNESRRLWSKVTRAIKRKDLDAATVAKTAIEDFQRD
RARERDEREGKWEPVFFNLEDDEWKPKFV-----
>Cqf
MMLLALISQLRLVTLPTFVLEPRSMLERITDFLSHPDLIFGASQNEDATERFIQVLRYYL
AGWHIKPKGVKKPYNPILGEFFRCRYEYPDGTRGFYIAEQVSHHPPVSAFYYASPEHQLE
IWGELRPKSKFLGNSAATIMEGTSKLRFGDRREDGVYRITMPNMYARGILFGKMMLELGD
ESKVQNETNQVFCDVEFKTKGFFSGDYNAIGGRVRDKSGVVGEISGKWNEVMELKRSKGK
TEVLFDASSAQVTQKTVASESDQNWNESRRLWSNVTRAIRKKDLDAATEAKTRIEDFQRD
RAKEREESGERWEPVFFEPRGEEWQPKFTLPNDP
>Cla
-ILLGLISQLKLLTPGARCQTPRHL--RITDFLSHADLVFGKGANPDAEARFIAVMQCYI
LLAVIRP----KPYNPILGEIFRCRYDYPDGTVGFYVAEQISHHPPASAFYYVSVDHNVI
IRGELRPKSKFLGNSAATIMEGANRIAFLDRPEDGEYVISMPNMYARGILFGKMVLELGD
ECNINNDQTHYSCKVEFKTKGFFSGDYNVIQGKLKSGADPIGEVSGKWSDAMDIKRKVSW
LPCLLSRTSW------------SEKLFWHRLWSKVTAAIAAKDLDGATDAKSFIEDAQRE
LATKREASGEVFVPKYFKQQGDQWVPNFTLPSDA
>Cmi
RILLNMISQLRLITFPTFVLEPRSMLERITDFLSHPDLIFGAGQIDDPHERFISVLRYYL
AGWHIKPKGVKKPYNPVLGETFRCRYRYKDGTQGFYIAEQVSHHPPISAFYYVSPEHKIE
VFGELRPKSRFLGNSVMNEMSGANHIVLLDRPEDGTYDITMPNQYARGILFGKMVLELGD
IARVSNSKLGISCDVDFKTKGFFSGSYNTIAGKIKTDKGEIGEISGKWSDQMYIHRTKGQ
KELFFDAHEAVAVPKEVLAEEEQLETESRRLWSKVSEAIKKGDQEAATDSKTAIEDRQRE
LARLREDAGEDWHPHHFELRNGEYRAKFTVPEGS
>Eyn
-ILLNLISQLRLISFPTFVLEPRSMLERITDFLAHPDLIFG-----------------YI
AAM----------YNPVLGEIFRCRYKYNDGSQGFYIAEQVSHHPPISAFYYCSPENRIE
IFGELKPKSRFLGNSAANEMGGYNHIVLLDKPEDGEYDISMPNMYARGILFGKMVLELGD
IAKVSNNNTGISCDVEFKTKGFFSGTYNAINGKVRSSKGELGEVSGKWSDQMYYQKGKGE
KELLFDADSAQVVPKSVVPETEQEENESRRLWSKVTAAIKRNDQDAATDEKTKVEDKQRD
LARQREENGEKWSPKYFAVKNGEHRALFTLPKEE
>Gan
MVLLALVGQLRLITLPVFVLEPRSMLERVTDFHAHPELLHKVNKLESPEERFVQVLRYYL
AGWHIKPKGVKKPYNPVLGEFFRCRYDYPDGTVAYYVAEQVSHHPPISAWYFTSPENKLE
IFGELRPKSKFLGNSAATIMEGLSHCRFLDRPEDGEYDISMPNMYARGILFGKVRSLVGD
SRSVRRCVPRGSGLTIVSSQGFFSGTYNAIAGRINGPKGVVGDVSGKWSDVMEITRKNKG
KEVLFDAHCADITQKCVADEEHQAANESRRLWSKVTAAIKAKDLDAATEAKTEVEDAQRD
ATREREEMGYEWRPRFFTMKDGEYRPAFCVPFSL
>Hvs
MRTSSLPHH--HLPLIIFVLEPRSMLERITDFLSHPDLIFG----------FRKPTRKSH
GPLHPAKRCQKTVYNPILGEFFRCSYNYPNNTQGFYIAEQVSHHPPISAFYYASPENSLE
IWGELRPKSKFLGNSAATIMEGTSKLRFVDREEDGIYTITMPNMYARGILFGKMVLEMGD
ESTVRNEKNQISCDIEFKTKGFFGGDYNSISGKVKDSTGVVGEVYGKWSGVMELKCGKGK
SEVLFDASNALVTQKIVAPEAEQCWNESRRLWSKVTQAIKKKDLDSATAAKTAIEDYQRD
RAKEKEEKGEIWAPVYFEVENDEWKPNFT-----
>Lcr
MMLLALVGQLRLITLPVFVLEPRSMLERVTDFHSHPQLLHGVSKLPSPEDRFVEVLRYYL
AGWHIKPKGVKKPYNPVLGEYFRCRYDYPDGTSAYYVAEQVSHHPPISACYFVSPDTDLD
VVGELRPKSKFLGNSAATIMEGGYKLRFLSRPEDGEYQITMPNMYARGILFGKMVLELGD
MATVKNEKTGLSCEIEFKTKGFFSGTYNAIAGKIKGPKGDVGDISGSWSDQMDITKKGKG
KEVFFDAHETVITHKVVSPEEQQAPNESRRLWSGVTAAIKKNNLDAATESKSTIEDAQRN
DVREREEKGESWAPRFFELKGGEWRPKFT-----
>Mgl
MILLSLISQLRLVTLPTFVLEPRSMLERVTDFLSHPDILFGADALQSPEERFIAILTYYM
SGWHIKPKGVKKPYNPVLGEFFRCSYTYHNGTTGVYIAEQVSHHPPISAYYYISPENNVL
IYGDLRPKSKFLGNSAATIMGGESHVVLLNRPEDGEYTISMPNMYARGILFGKMVLELGD
QSEVTNKSLNMSTNVDFKVKGYFTGTYNMIDGKVMHDGNQIGEMSGKWSDRMDYKDFRGQ
SRTLFDAHNANAVQKTVPPLEQQHPNESQR-YVRLT------------------------
-----------------------------LCSSV
>Min
MVLLALVSQLRLITLPVFVLEPRSMLERVTDFHSHPELLHGVDKLESPEDRFIQVMRYYI
SGWHIKPKGVKKPYNPVLGEFFRCRYDYPDGTAAYYVAEQVSHHPPISAWYFSSPETGLD
ICGELRPKSKFLGNSAATIMEGETHVMLMNKREDGEYHITMPNMYARGILFGKMVLELGD
TSIVKNEANDITCDIEFKTKGFFSGTYNAIAGKIRGPRGEIGEISGTWNEKMDINRKGKG
KETLFDASTAKITHKVVAPEDKQSENESRRLWSKVTAAIKKNDLDAATDAKTVIEDAQRE
AVRRREEEGATFKPRFFELADNEYRPIFKVPIGR
>Mld
MMLLALVSQLRLITLPVFVLEPRSMLERVTDFHSHPELLHGVDKIESPEDRFIQVLRYYL
GGWHIKPRGVKKPYNPVLGEFFRCRYDYPDGTAAYYVAEQVSHHPPISAWYFSSPENGLD
ICGELRPKSKFLGNSAATIMEGETHVMLMNKREDGEYHITMPNMYARGILFGKMVLELGD
TSIVKNEENDITCDVEFKTKGFFSGTYNAIAGKIKGPKGEIGEISGTWNEKMDIHRKGKV
KETLFDASTAKITQKVVAPEDKQSENESRRLWSKVTAAIKKSDLDAATDAKTVIEDAQRE
AVRRREEEGATFKPRFFELGENEYRPIFKVPIDK
>Mlp
MILSALISQLRLVTLPTFVLEPRSMLERITDFLSHPDLIFGASRNEDATERFIEVLRYYL
AGWHIKPKGVKKPYNPILGEFFRCRYEYPDGTQGFYIAEQVSHHPPVSAFYYASPGHHLE
IWGELRPKSKFLGNSAATIMEGTSKLRFGDRSEDGIYRITMPNMYARGIVFGKMMLELGD
ESKVQNEKNQVFCDVEFKTKGFFSGDYNAIGGRVRDKTGVVGEISGKWNEVMELKRTKGK
TEVLFDASSAKVTQKTVAPESEQNWNESRKLWSHVTRAIKKKDLDAATEAKTRIEDFQRD
RAKEREESGETWEPVFFELEGDEWQPKFKLPSDA
>Msd
M------STIGL-WLGRFVLEPRSMLERVTDFHSHPELLHGVDKIESPEDRFIQVLRYYL
GGWHIKPRGVKK-YNPVLGEFFRCRYDYPDGTAAYYVAEQVSHHPPISAWYFSSPENGLD
ICGELRPKSKFLGNSAATIMEGETHVMLMNKREDGEYHITMPNMYARGILFGKMVLELGD
TSIVKNEENDITCDVEFKTKGFFSGTYNAIAGKIKGPKGEIGEISGTWNEKMDIHRKGKV
KETLFDASTAKITQKVVAPEDKQSENESRRLWSKVTAAIKKSDLDAATDAKTVIEDAQRE
AVRRREEEGATFKPRFFELGENEYRPIFKVPIDK
>Pan
MILMSLIGQLRLVTLPTFVLEPRSMLERITDFMSHPDLIFGAGKLDSPEERFLQVTRYYL
SGWHIKPKGVKKPYNPILGEFFRCTYNYTDGTKGYYIAEQVSHHPPISAYYYVSPENNLL
FYGELKPKSKFLGNSAATIMGGENRVVLLDRQEDGEYAISMPNMYARGILFGRMVLELGD
TSKIRNEANDLSCDVEFKTKGYFTGTYNAIGGKVTKGHKAVGEITGKWSDSMDYKDSSGK
VEELFDAHKATIVQKEVIPEDQQEANESRRLWSKVTEGIKEKNLDKATESKSAIEEKQRA
LAKEREESGATWSPRFFVQRGEKYYPKMALPSDD
>Pst
MMLLALISQLRLVTLPTFVLEPRSMLERITDFLSHPDLIFGVSQQEDPTERFIQVLRYYL
AGWHIKPKGVKKPYNPILGEIFRCKYEYPDGSLGFYVAEQVSHHPPISAFYYVSPTNQIE
IWGDLRPKSKFLGNSAATIMEGTSHLRFVDREDDGHYQITMPNMYVRGILFGKMILELGD
GSRVQTSSNDISCDVEFKTKGFFGGDYNAIGGKVKDQSGIVGEISGKWNEVMELKRTKGK
TETIFDASKATVTQKIVVAEQEQDWNESRKLWSKVTRAIKKKDLDAATLAKTAIEDFQRD
RTRTRDENNQKWEPVFFELENDQWKPKFTLPEDK
>Rgr
MSASPSSSRVR-SPFPLIARSERSC--EPFDANSDPSLVDSAFNLGAPEDRFIQVLRYYL
AGWHIKPKGVKKPYNPVLGEFFRCRYDYADGSAAYYIAEQVSHHPPISAWYFASPEQGLE
LSGELRPKSKFLGNSAANIMEGESHVRFLDGAKDGEYDITMPNMYARGILFGKMVLELGD
SSIVRNETLGLSCEVEFKTKGFFSGSYNAIAGKIKGPKGDVGEISGHWNELMEIHRKGKG
KEVLFDATKADVVQKSVSPEHQQAPNESRRLWTKVTAAIKAKDLDAATDAKTEIEDAQRE
AARDREAKGEQWAPRFFKPKGGEWRPAFRCVLAA
>Sro
MLLIPFGEPFR------FVLEPRSMLERVTDFHSHPELLHGELILNFP----FPSLRSYL
QGGTSSLKGSKRSYNPVLGEFFRCRYDYPDGSVAYYVSEQVSHHPPISAWYFSSPENGLD
LCGELKPKSKFLGNSAATIMEGESHLRFLDATRDGEYDITMPNMYARGILFGKMVLELGD
SSIVRNNQTGMSCDVEFKTK--------VRPALLPSRLWEISRVTG--------------
RETLFDAHNASVTEKSVSPESQQQPNESRRLWSKVTSAIKANDIDAATEAKTEIEDAQRE
SARLRDERGEKFTSKYFKLEKGEWRPNFSVSLSP
>Uvf
M------------------------------------FTFRASQNEDPTERFIHVLRYYL
AGWHIKPKGVKKPYNPILGEFFRCKYEYSDGSTGFYVAEQVSHHPPISAFYYVSPTNQIE
IWGDLRPKSKFLGNSAATIMEGISHLRFVDRKEDGDYQITMPNMYARGILFGKMILELGD
ESSVHNPTHNISCDLEFKTKGFFGGDYNAIGGKVRDESGVVGEISGKWNEVMELKRTKGK
TETIFDASKAKVAQKIVVPENEQDWNESRKLWSKVTRAIKRKDLDAATMAKTAIEDFQRD
RARDRDEKNEKWEPVFFTLNEDEWRPNFALPEEK
