# Supplementary material for: Convergence Analysis of Rust Fungi and Anther Smuts Reveals Their Common Molecular Adaptation to a Phytoparasitic Lifestyle
Source: Front Genet. 2022 Apr 8;13:863617. doi: 10.3389/fgene.2022.863617 (PMC9023891; doi:10.3389/fgene.2022.863617)
Supplement: Supplementary file 4 [file DataSheet1.ZIP › Supplementary file 1/conv_cal/OG0002983.fasta]

>Ain
MPLSTEDAKAAATVDIFNITFDRTKAEASNWELTYLKELTEELKQENGGQIPAPSPEIAD
RILIARLSLDTEGMSDGLPKGQTSYDYLVGAWKRCRAQESRARKSESAPVVSSLEEVRSL
IISYLGLIVNTPDMFPNHSQRQVSPLCLVPSLLKNRWATFEPFELPLMLTDLARRFDGEG
LDEVLGPALTEISRQIRDGPMNIGGMEWNVYVMAMADCADVKPIASAMTSLPNFNPSTAS
GPTLERESLLGPVLRLSSFADTSPSLCDQFYGDGD---RARMASAHSSLRTTLAVLHSAH
FRIFNSLVRAGPGPREAVLAYWGRACDLNRKRGAMRARAREVATDGFMVNLFEMLMRFSE
PFMDYKYSKIDRIDPEYLRRQKRFDVSELTRLNATEPEAKEWADQAEA-LSSPPNFITET
FFIALRLASLGLGKAIRTLNDRVEEMQRLKKRTKEVEESRTWASTPQAMQYDAFIKRAEA
ECKRMEAEVFASECQLLDDDFISRTVIFISFVMTWLVRVADPRGQHPLTQVELPLPKEVP
IHFKMLPEHIFEDVCDVLLFLGRYKPDALTEAAKTDLVTFCTTFLSSGFIRNPFLKAKLA
EILFYNVLPFGYNKTGVVGDTINFHPLALRHLVPALMSFWIEAESTGSHTQFYDKHLSRI
FETIWSNPQHKERLHAEASDSNFVIFVNRLLNDVTFLLDDALERLLELHSKQVEM-DSPE
YQQKTAEERQEFEGHVRGTEGQIRSMLQFGHEFLARLIDFTGETKDAFMQPEIVARLASM
LNYNLDLLVGPRCQELKVKDPKKVRFNPKELLKQILSVYLNLAARHEFVQAIARDGRSYR
KEIFEKACRIAQKHMLKGSPELDVLMGMVGQVEEFKTMEEEEEDLGDVPDEFLDPLMATI
MLHPVVLPSSKAVVDLSTIKSHLLSDATDPFNRVPLKLEEVQEDKELRERIMAFRQERKR
TRQE
>Aps
MFQDLAQWQHNLISKIFQVTLQEPIHNPLNSNLIYLVELKNELEEDQPGSSNLISIDMAD
RLLIARLSLDSNEINQATLPNETLFDYLSKCWIRTLEERSQASKFLSKEKLEMIDKVRQL
IVSYLGLIIQDPNMFPTSSGSITATDQLVKLLINPDPSDSLTTHLSTLIYELAQRFDNDG
LEDIIGPILVKIAMDLQTSTWHLGGHQWRSLVRAIEDLIQVKPIARLIPTLPSWMPINDK
GRRIEFLWLFGPMLSLSTFPDRVPSLATEYFENPKERPRSDLESATKGLQSALNSLQLSL
FNVFDRIVRSGPLPRESVLEFWAKIIQFNSKRAAIQVDRASVASDGIIVNTQAVLLQFAA
PFLDPQFSKIDKVDPFYFKRSNRLNIREETKINATKEESDQFFESMDSAHTAGVNFISEI
FFLNVAIFRLGILAVSKNWDKKAREIDDMKKELERAEADRRWDGTPHEAARKASLTKFKN
QIHSLEAKLVAYEVQMCDPEFLSKCNNFCSFVMTWCVRMVDPFQQHPRVPVKLPLPDKCP
LEFRMLPEYVLEDVIEFYSFVSRHAPGILLQSTLDEILTFTLVFLTTPYLKNYHLKSKFI
EILYFNTLPIPGRPNGILGDSLNYHPLSLAHLMSALMQIYIEVEITGSHTQFYDKYIALI
LRKVWHNQTHRTALKKISLTESFIRFANLLMNDVTFLLDDSLGQLQEVHRIETKMADHEA
WSKLPESERKEEESKLISCERHCPSFLSLANENVNMLKIFTEETPSAFLKAEIVGRLAAM
LNYNLNILAGPKCQTLKVKDPKKFNFQPKILLSDLLQVYLNLWNQSSFHEAICNDGRSYT
RELFERAERIARKANLKSTEELNNLIKLVEQVEELKQSGEEEEELGEIPDEFLDPLMATL
MKDPVILPTSKTTIDLSTIKQHFLSDATDPFNRMPLKIEDVIPDVELKSRIADWVKEKKS
SKME
>Cqf
MEDQLRRWQHNLISNILKVTLDESAAAESHWSLTYLLKLKEELEEEESGSSKLMTMDIID
RVLIARLSLDSTDMTDASLPNESIFEYLSTSWLRAMEERAKVSKLHLTERLPLIDQAKEL
LISYIGLTIQDPAMFPQPLPQVHGTTQLMRFLTEPPPGHPLIPHIWTLIHELAQRFHDDG
LEEIIGPVLSQITLDLRLSIWHVGGHEWRVPVRVVGELMEVKAIAKIVPKLREWMPLKDA
GRRIEIFWLLGPVLALSTFPDRAPAIAKEYFNNPNERPRADLDSATTSLQQTLNSLQLSL
YNIFDRIVRAGPESREAVLKLWAQAIKLNAKRGAMHVDRGSVASDGVIINIQAVLLQFAG
PFLDPQFSKIEKVDPLYFKHSNRLDIREETKINANKQEFEIFLAEEEMAQSTPVNFISEI
FFLNVAIFRLGILHVSKNWDKRARDIDDMKKELARLKDDHRWDGTPHEATFKNSVEKFQK
ELYSREAKLLAYEVQMCDPEFLAKCNSFCSFVMTWCVRMVDPIHQHPKTPIKLPLPPECP
TAFRMLPEYVLEDVIEFYSFVSRHSPPTLLQSSVDELLTFTLVFLTTPYLKNYHLKSKFI
EILYFNTRPVPGRPNGVLGDSLNYHPLSLKHLMPALMQIYIEVEITGSHSQFYDKYIALI
LRKVWDNQTHRRALKVESSTESFVRFANLLMNDVTFLLDDTLSQLQEVHRIETKMADKEA
WEALSEADRKDEESKLHQAERQCPAFLSLANENVNMLKTFTEETPEAFLKSEIVVRLAAM
LDYNLNTLAGPACQTLKVKDANKFNFHPKTLLADLVQVYLNLSNRSAFQQAIAQDGRSYT
KELFERVDWVARKASLKTEAELAKLKTLVEAVEELKQLEDEEEELGDIPDEFLDPVMATL
MKDPVILPTSKTTVDMSTIKQHFLSDATDPFNRMPLKIEDILPDEQLKARITAWLAEKKA
EKKA
>Cla
MAESFEDWSAGMLSRVLQVTLDRDEAEASSWQLAFLKGLVAELEDD--MLPRKPSMGIAD
RLLIARLSLDPSVMPDGLPSDQTSFEYLVKSWQRANAERSAVKKQEGQKRLEAIDELKSL
LISYAGLTLQDASMFPQPPGKATGPSELVPSILNQTDTLIPTQQLAVFLAELARRFDEDS
LAEIIGPVIVQLSQDFISKRYTMSSTDWQGPAIALMTLTDVKTIAAVYPQLSEWNP-NTH
AALFELQSLLGPLIRLGCFPDRFPDVAQAWFPTPSTTSPRDLDTTMNTLRMSLKGHQQML
VTIFNNVLKASPKAREGVLSWFANVMNMNMKRQGMQVDPRTVAGDGFMVNVQGILLNLAT
PIIDPTYSKIDKVDIDYFRKSKRIDMSDETRVHATQQEAAAYQQQGPS-DASPANFISEI
FFLTAWSLHLGYMGVVNTFSRQSRTLHNIEDGIAEMEADQSWVGTPQEAAVRGQLERYKK
ERETRMGAIYAIQTQVLDPTFVSLQTSYSNFLMTFLVRAVDPKGKHPHETIELPLPEKAP
EAFNMLPEFIFDDVIGFFTFISKSNPALLASQPLNDLLTFMIVFLSTPYLKNPYIKGKFV
EILYYNTRRNRDNAQGALGDAINTNKLALRSLMPALMRIYIDIELTGQHTQFYDKYIAMV
FRVIWVNPTHREALHREAEVDQFVRFINLLINDTTYLMDESLTNLQQIRQIEILKANPTA
WAALTEEERKDKDSKFKQAENMAKMDLNLCNETVRLLKLITEETQAPFCRPEIVDRLASM
MNYNLVLLAGPTSQELRVTKATEYKWQPKILLSDLLSIYLNLAGMTDFQAALARDGRSYN
KAVFEQAERIARRTAIKSDEQLQSLRELVEKVEVIKAEDEAEDEMGDVPDEFLDPLTYTI
MRDPVILPKAKQAIDRSSIVQHLLSDQRDPFTSTPLTIEECLPDVELKAKIDAFVADRKA
ERLK
>Cmi
MNIPFPQWLSGTISRVLQVTLSQARAETSNWSITYLYTLHDELVEEAGGNEAEGSEDNLE
RAIVARLSLDPAQMIDGLPAELTNLEYLVGCWRRWHTERTRFPKEETSKRLQALDLIKQR
ILEGIGLQLQEPELFPQPSGKTVGGDELLPPLLQSPALSLDERQVITLLTELAAAYSPEE
LVDIIGPVVQKVIDKLGAKSMDLTGSDWRAVVRVINDLTEVKSIGAMFTEMPNWLPSEAT
PNTFEIECLLGPALRLGCFFDAFPSVAKAYFAQPSALSREAAEASSNALRSSLGSLQGLL
FSAFNNIVRSGPTHREAVLSFFAHIIKLNMKRDGMQVDPRTVSSDAFMINAFSVLMDFSL
PFMDASYSKIDKIDAEYFKKTNRLDISEMTKINASGEDATKYYSDYQIPGVSPPNFISEI
FFMATSFMHYGLYPAFNKHEALYRHLRYMREDLQEAENNRQFDGTPQEAAFRQQVERLKA
STEGFHSRIFAAEVQLLDPAFIAKTSNFCSFVMSWLVRLVDPKGKHPVQEISLSLPEETP
LAFRMLPEYFIEDVTEFYHFISRYAPQTMIDMQKDQLLVFIIVFLCTPYVKNPFLKGKFV
EILYRNTRSWPRFPRGTLGDTLNYHPLALKGLLPALMRIYCEIEFTGQHNQFYEKQIAKI
LKLIWETKEHREAFKAETGKEDFVRFVNYLLNDTTFLLDESLSKLKTIHDLQLEMADKAT
WDAQTDEERRDKEKLFKSAEGQATSFLIYTYEVLHLLKTLTVEAPEPFLRSEIVDRLAAS
LDFNLNVLAGPRCQELRVQDKEKYKFKPRELLGDIMQIIINLANKDRYITATAKDGRSYS
KNLFDNAMRIAGRTGLKSEQQLQLLRRMVTEIEALKAQEEEEEDMEETPDEYLDPLTADI
MTDPVILPSSKTVIDYSTIKQHLLTVQQDPFNRSPLTIDQVTRDDKLREEIEAFRAQRRQ
ERLN
>Eyn
MQIPFPQWFSAVVSRIFAFTLSQARAESSNWQITFLYALHKELQLESSDASDDANEENLE
RAIVARLSMDPQDMTDSVPADLTNMEYLVSCWKRWPAERNRLPQEELSRRIAALDFVKRK
IVEGVGLQLQEPSLFPQPSDKVLGGQELLPPLLQSPLLGLEQHQVIALLTDIAAVYSSAD
LVDVLGPLLQAVIEKLGAKQMDLTGMEWRSVLRAVNDLTEIKPIANMFVDMPNWKPEGAT
AHTFETESLLGPLLRLGCFPDAFPSICKAYFAQPSALSQEAINASSNALRSTLSSLQQLL
YSIVNSIVRSSPASREGVLSHFAHVLKLNVRRDGMRVDKRTVASDSYMINSLSVLMDFCM
PFMDPTFSKIDKIDSEYLRKCRRIDVSEATKMHATQSEAKEFYEEYQMETAPPPNFISEI
FYITTSFMHYGLYPALTYHEALYRHLRNLKEDLQEAEGNRQYDGTPQEAAYRGQVDRMKK
ELDAFQSRIHASEVQLLDPGFISKCANFASFVMTWLVRLVDPKGKHPQTTIDLDLSPETP
LAFKMLPEYIVEDVTEFYFFISRYAPQTMIDIEKNQLLVFIVVFLSTPYINNPYLKGKFV
DILYRNTRSWPRFPRGTLGDTLNYHPLALKGLLPALMRVYCQIEYTGQHNQFYEKQIAKI
LKLIWETKEHREAFKAETDREDFVRFVNYLLNDTTFLLDESLSKLKLIHDIQMEMADKET
WDAQPEEARKDREKLFRQSEGQATSFLIYTYEVLHLIKTLTAEAPQPFLMGEIVDRLAAS
LDFNLNVLAGPRCQELKVQDREKYRFRPRELLGDIVQIILNLADKDAYMVATAKDGRSYS
KNLFDNAIRISLRAGLKTDVQLNVLRRMVIKIEALKAAEAEEEEMGETPDEYLDPLTAEI
MVDPVILPASQTIIDFNTIKQHLLTTAQDPFNRTPLKLEDIKRNDALREEIEAFRAKRRQ
ERLE
>Gan
MPETFAAWEDAVVARILNVTLNRDLAEESSWSLTYLKDVAEEITSEEPTLPTPLKSEWCD
RLLLARLSLSPANMTDSLPENETAFEYLGGCWKRERAERYKLKKAELAKRLEVLNKFKTL
LISYIGLVLMDPSMFPQEHGKAPGPFELLPLLVPPPPASLQPSDLSSLLSDLSLRFFEGG
LEEIIGPLIAQCGSLLVAHKLDIGGASWREYLNAVQSLAEIKGVATMMQEVKTWDITRAT
APAIEMYSLLGPFLRLSTFPDAFPAISTSYFPDPTAMTRGDIESASSSLRGTQRGVQITL
FQILNNVVRAGPKPREAVLAYFGNVAKANAKRAAMRVEPGTMSTHGFIINLHTVLLSFAT
PFMDSQYSKIDKIDPLYYKRTDRINVAEETKMSATQMESEAYYAADSADPPTPPNFISET
FFLCCAYLHIGPMHTIKEHKGISQQLGHMKRQIDDMEADTTWRGTPNEAATQAHIDRYKK
KRELYNSELHAYEVQLLDPEYLTRCVGFVNLVMAWLVRMVDPKRQHPQVQIGLPLPEETP
EGFRFLPEYLIEDITEFLSFVSKYAPQVLAENSQDELMTFMLVFLSTPYMKNPYLKGQFV
EIMYYLTRPMQRYPRGPMGDVVNFHPLALKNLMPCLVHAYVQIEITGSHTQFYDKYITQL
FKLVWSNPTHREALKSESLLDRYVRFVNLLMNDTTFLLDDAIGHLAKIHDIQQKMDDKEA
WQARPLAERQEQEKLLRQYEGQAKSDLDLGHESLRLLKLFTAETKEPFLTPEIVDRLAAM
LDMNLNMLAGSRCQDLKVREPEKYKFHPKELLSDVLQIFLELGPREEFQEAVARDGRSYS
TDLFERADRIARKTAIKTDDELAVIKAMVVKVEAIKAAEEEDDAMGEVPDDFLDPLTYEI
MRDPVILPTSKTVMDRSTIKQHYLSDATDPFNRQPFKWDDIVDAVEVREQITAFLALRKS
KRKG
>Hvs
------------------------------------------------------------
------------------------------------------------------------
------------------------------------------------------------
------------------------------------------------------------
---------------------------------------------------------LSL
YTIFDKIVRSGPGPREKVLQFFAEAINKNVKRAAIQVNSNVVCGNGFMTNLQSVLLQFAS
PFIDPQFTKLDKVDAKYLKYSSRINVQDETKISATKEESEAYFAHGSSSNPTAPNFITEI
FFLNAACFRLGILKVAKDWDKMAKTIEDMKKELERVESDTQWAGSPQEALLKARLEMFKK
DLANREDCLIAHDVQMTDPELLLRCNSFCSFVMTWCVRMVDPTHKHPHVQVSLPLPSDCS
TEFKMLPEYILEDVIEFYSFVSRHSPQTLIQSSSDELLTFTLVFLMTPYMKNYHLKSKFV
EILYYNTRPVLDFKNGVLGDALNFHPLSVKHLMSALMKIYIEVEITGSHTQFYDKYIAIV
LRTVWHNSTHRAALKKESTTESFVRFANLLMNDVTYLLDDSLSQLQEVHRIEAKMANKAL
WESLPESERKDEEAKLASHERYCPGQLSLANENVNMLKIFTEETPAAFLKSEIVNRLAAM
LDYNLATLAGPKCQHLKVSDPKKYQFQPKILLSDLLQVFLNLAEYSQFQEAVANDGRSYE
KELFENADRIARKANLKSEEQLERLKKMVEKVEEVKRLQEEEEEWGDVPDD---------
----------------NDLGDQLLSLA---FPLLPMR-----------------------
----
>Lcr
MAESFEAWQDAVVGRILNVTLDRDAAEASGWSVTYLKEVADEIRTEEPSLPTPLKSEWTD
RLLLARLSLSPANMTDSLPADLTAFEYLGGAWKRERAERYKLKKTEYHKRLEALNQIKAL
LVSYIGLVLTDPSMFPQDHNKTLGPMELEPLLITPPSSALSSTDLPSLLQDLAARFFEGG
LEDIVGPLINALGMRLVTNRIDIGGTGWREIVGAVQSLLEVKGVAVMAPEVKNWDVSRAT
APALELASLLGPFLRLTTFPDTFPEIAKAYLPDPTAMGRGNVESASASLRGTLGGLQAIL
FQMLNNVVRAGPKPREAVLSYFGNVLKANSKRAAMRVDPNTVSSEGFIINLHSILLSFAQ
PFMDAQFSKIDKIDPLFYKVSQRINIAEETKMSATQTESDEYYARPADAAPPAPNFISEI
FFLCCSYLHIGIMHTIKEHKGYRQSIRHEERQIADIEADSTWRGTPGEAAAQAQLDRLKA
RKEKWNSHVHAIEVQLLDPEYLTRCVGFVNLVMAWLVRMVDPNKQHPQTRVSLPMPEETP
EVFRFLPEYLIEDITEFLSFTSKYAPQVLADNSQDELITFMLVFLSTPYMKNPYLKGQFV
EIMYYLSQPMPRNPRGCLGDVLNFHPLALKNLMPSLVHAYVQIEITGSHTQFYDKYITQI
FKMVWSNPSHREALRLESLLDRYVRFVNLLMNDTTYLLDDALMHLGKISEIQRAMDDKAA
WESRPATERQEQEKLLRDHEGGARSDLDFGTESLRLLKRFAGETKEPFLTREIVDRLAAM
LDMNLVMLAGPRCQDLKVRDMEKYKFRPKELLSDVLGIFLELAPRVEFQEAVAKDGRSYS
RDLFERVQRIARKTSIRTDDELEGIKVLVEKVEAIKAAEEEDDAMGEVPDEFLDPLTYDI
MRDPVLLPSSKTIIDRSTIKQHYLSDATDPFNRVPLKWEDITDAVEIKAQIDAFLAERKA
KRTG
>Mgl
MNEAWNHWEQETISHVFGITLDEREAASSS--LVHVPELQEELLAEQSDSQSAVVLDMAD
RILIARLSLPDAP--------QTSWDYILQAWIRCRHEEQRLHAVFLPEALHALQHVRGL
LISYAGLLLDMPDMFPRCEGDMLGPHALSPTLLNCEWMAVPPSLAPVFLDELIVRFQDDS
LDSVLGRAMRALTQYILKPPMSIAQLDWQPIQMAVVAAVEHKTLAAAMPFFSSFAPT-TS
APNMERESILGPLLRLSCFADAFPSIARDSFSHARSRSPVELENSMSSLRMSLRVVQASN
FRIFNALVRAGPEPRERVLAYWGDICQLNAKRGAMQVRAREVATDAFMVNVLDVLLRFAE
PFAEPTCSKIDRIDATYLRRQKRWDTSSLTRILASETEGMQWMADTPETRKNVPNFVTDV
FFITTRLMNVALGKALRRIEHREKEMDRLQKRIDELESEQMWQGMPHASTVEQILQRART
QSDKLYSEVLAAQTLLMEPEFVQRTLTFVSFTMAWLVRLADPRSLHPHTTVQLPLPQEVP
NVFRMLPEHVFEDACDTVLFYSRRKPDVLDAPARESITTFCTVFLSSGFIRNPFLKAKLA
EMLSYNVMPYGALSMGVLGDTINNQPLAIAHLVPAVMSFWIQAESTGSNTQFYDKHLAQV
FKAIWDNVDHKRQLHAQAQQSEFVVFINRLMNDVTFLLDDALDKLTELHAKQGEMDDVES
WQRRPIHERQEFEGIVRTIKAQIRSDLGLGHEFLRLLIMFTKETSASFMMPEIVDRLAAM
LDYNLDVLVGPRCQGLKVKDPKAVGFDPRSLLSEILSVILNLAPHEAFAVAVAHDGRSYS
RETFSKAASISQRHMLKSPVDIDALAQLVDRVEKIKEREMEEEDLGEVPDDFLDPLLATI
MRDPVRLPTSRAVVDRSTIKAHLLSDGTDPFNRMPLTLDDVTPADDVREQIESWIQERRR
QASS
>Min
MVESFEDWQDTTLQIVLRVTLYRDRAEASNWSITYLKEVAEEIVAKSPDRTAPLKAESID
RLLLARLSLSPNVMTDSLPEHQTAFGYLGGCWKRERVERLKLRKAEISARVEVLNKAKAL
IVSYTGLVLIDPSMFPQDHPTSPGPLELAGLLLPPNTSTLQSTDVPALLQDLAGRFEEGG
LEEVIGPLISHLGTQLIAHNVDIGGASWRDVLGAVQSLSEIKGVAATLPQCHNWDVTQAQ
PPLIEMLSLLGPFLRLSAFPDSFPAIAKLYFPEPSTQGRGNLDSAAQSLRGTLSGVQHIL
FQILNNVVRSSPTAREAVLSYLGNVAKANVKRSAMRVDARTVSSHGFIINLHTALLAFAQ
PFTDAQFSKIDKIDSLYYKKSRRIDIAEETKMSATQSESEEYYQRAADEELGPVNFISEV
FFLCCTYFRIGIMHAIKEHKGFSQHIRHMTRELADMEADQTHRGTPGEARALAGIEQYKK
RVETYKSHLEAYQVQLFDTAYLSNCLGFANLVMAWLVRQVDPRRQHPHTRVQLPMPDETP
LGFRMLPEFLIEDITEFLSFASKAAPLVLAEQSQDELVTFMLVFLSTPYMKNPYLKGQFV
EIMYYLTRPMPRYPTGCLGDVLNFNPLALKHLMSCLIHAYIEIEITGSHTQFYDKYITQL
FKLVWNNQSHREALKLESQLDRYVRFANLLMNDTTYLLDDALSHLAKIADIQKQMDDQAA
WDARPVAERQEQEKLLRQYEGQVRGDLDLGTESLRLLKLFAGEAQEPFLMPEIVDRLAAM
LDMNLSMLAGPRCQELKVREPEKLNFRPKELLSDVLAIFLELGPRSEFQHAVAKDGRSYS
KDLFDRAMRIARKTAIKTEVELKELVQLVEKVETIKAAEEEDDAMGEIPDEFLDPLTYEI
MRDPVRLPSSKTVVDRSTIKQHYLSDTTDPFNRVPLKWEDIVDALDVKKQIETFLAERKA
KRVA
>Mld
MIESFEDWQHTTLQTVLRVTLDREQAEAFNWSITYLKDVAEEIAAEAPDRATPLKAESID
RLLLARLSLSPSVMTDALPENQTSFGYLGGCWKRERAERQKLRKADLSARVEVLNKAKAL
IVSYTGLVLIDPSMFPQEHPTSPGPLELAGLLLPPKTSTLQSTDLPALLQDLAGRFEEGG
LEEVIGPLISYLGTQLIAHKVDIGGASWRGVLGAVQTLSEIKGVASTLPQCHNWVVTQAQ
APLIEMLSLLGPFLRLSAFPDSFPAIAKVYFPEPSTQGRGNLDSAAQSLRGTLSGVQHIL
FQILNNVVRSGPVAREAVLSYFGNVARANVKRSAMRVDARTVSSHGFIINLHTALLAFAQ
PFTDAQFSKIDKIDSLYYRKSRRIDIADETKMSATQSESEEYYLQAADEQLEPVNFISEV
FFLCCTYFRLGIMHAIKEHKGFSQQIRHMTRELADMETDQTYRGTPGEARALAEIERYKK
RAEMFKSHLEAYQVQLFDTTYLSNCLGFANLVMAWLVRQVDPKKQHPQVRVQLPMPDETP
LGFRMLPEFLIEDITEFLSFASKAAPLVLAEQSQDELVTFMLVFLSTPYMKNPYLKGQFV
EIMYYLTRPMPRYPTGCLGDVLNFNPLALKHLMPCLIHAYIEIEITGSHTQFYDKYITQL
FKLVWSNQSHREALKLESQLDRYVRFANLLMNDTTYLLDDALSHLAKIADIQKQMDDRAA
WDARPVAERQEQEKLLRQYEGQVRGDLDLGTESLRLLKLFAGEAQEPFLTPEIVDRLAAM
LDMNLSMLAGPRCQELKVREPEKLNFRPKELLSDVLAIFLELGPRSEFQYAVAKDGRSYS
KDLFDRAMRIARKTAIKTDVELREIVQLVEKVEVIKAAEEEDDAMGEIPDDFLDPLTYEI
MRDPVRLPSSKTVVDRSTIKQHYLSDATDPFNRVPLKWENIVDAADVKEQIEAFLAERKA
KRLA
>Mlp
MAEQLSKWEHDFVSYVFKVTLKESVASESQWSQTYLPDLEKELEEETP------------
------------------------------------------------------------
------------------------------------------------------------
-----------------------SGHEWRAPVRILVDLMEVKPIAKMVTRLAEWLPSMVN
GKSLEVFCLLGPVLALSTFPDRAPVIAEEYFKNSKERPRSDLDSATTSLQQTLNSLHLSL
YNIFDRIVRAGPEPREGVLQFWAQVIQLNLKRAAMQVDPAVVSSDGFIINTQAVLLQFAG
PFLDPQFSKIDKVDPLYFKHSKRLNIMEETKISATKEECDAFLTQEDSSGSTPVNFISEI
FFLNVAIFRLGILSVAKNWETRARDIEDLKKELNRLKEDRRWDGTPMMARVKATIEKFEL
ELSSREAKLTAYEVQMCDPEFLTKCNSFCSFVMTWCVRMVDPTHQHPKIPIKLPLPQDCP
LAFRMLPEYVLEDVIEFYSFISRHSPPTLLQSSADELLTFTLVFLTTPYLKNFHLKSKFI
EILYFNTRPIPGRPNGVLGDALNYHPMSLSHLMSALMQIYVEVEITGSHSQFYDKYIALI
LRKVWNNQTHRIALKKESTTESFIRFANLLMNDVTYLLDETLRQLQDVNRIESKMADSAA
WMALPESERKDEESKLHSYERQCPSFLSLANENVNMLKTFTEETPDAFLKSEIVVRLAAM
LDYNLETLAGPKCQSLKVKDPDKFNFYPKKLLTDILQVYLNLSNRIEFQEAISNDGRSYK
KELFERADRIARKANLKSIEELEKLKVLVLKIEELKQLEEAEEELGEIPDEFLDPVMATL
MKDPVILPSSKTTVDRSTIKQHFLSDQTDPFNRMPLKLEDVIPDLELQTRITAWLAQKKE
EKKM
>Msd
-IESFEDWQHTILQTVLRVTLDREQAEAFNWSITYLKDVAEEIAAEAPDRATPLKAESID
RLLLARLSLSPSVMTDALPENQTSFGYLGGCWKRERAERQKLRKADLSARVEVLNKAKAL
IVSYTGLVLIDPSMFPQEHPTSPGPLELAGLLLPPKTSTLQSTDLPALLQDLAGRFEEGG
LEEVIGPLISYLGTQLIAHKVDIGGASWRDVLGAVQTLSEIKGVASTLPQCHNWVVTQAQ
APLIEMLSLLGPFLRLSAFPDSFPAIAKVYFPEPSTQGRGNLDSAAQSLRGTLSGVQHIL
FQILNNVVRSGPVAREAVLSYFGNVARANVKRSAMRVDARTVSSHGFIINLHTALLAFAQ
PFTDAQFSKIDKIDSLYYRKSRRIDIADETKMSATQSESEEYYLQAADEQLEPVNFISEV
FFLCCTYFRLGIMHAIKEHKGFSQQIRHMTRELADMETDQTYRGTPGEARALAEIERYKK
RAEMFKSHLEAYQVQLFDTTYLSNCLGFANLVIAWLVRQVDPKKQHPQVRVQLPMPDETP
LGFRMLPEFLIEDITEFLSFASKAAPLVLAEQSQDELVTFMLVFLSTPYMKNPYLKGQFV
EIMYYLTRPMPRYPTGCLGDVLNFNPLALKHLMPCLIHAYIEIEITGSHTQFYDKYITQL
FKLVWSNQSHREALKLESQLDRYVRFANLLMNDTTYLLDDALSHLAKIADIQKQMDDRAA
WDARPVAERQEQEKLLRQYEGQVRGDLDLGTESLRLLKLFAGEAQEPFLTPEIVDRLAAM
LDMNLSMLAGPRCQELKVREPEKLNFRPKELLSDVLAIFLELGPRSEFQYAVAKDGRSYS
KDLFDRATRIARKTAIKTDVELREIVQLVEKVEVIKAAEEEDDAMGEIPDDFLDPLTYEI
MRDPVRLPSSKTVVDRSTIKQHYLSDATDPFNRVPLKWENIVDAADVKEQIEAFLAERKA
KRLA
>Pan
MPVSFDQWQHAAVSAIFNVTLDAQQAQESGYEKTYLHELANELAAEGSGTPPQLTAAIAD
QILIARLSLDPNAMSDSLPKGQTSWDYLAACWKKARAEEGRVRKAEQQKALGVLEEIRGL
LVSYAGLVLQTPDMFPNAAGTPLSPLVLVDSLTRTSFETIDADDLPVFLSELAARFNGEG
LDDILGPAFAELTRRIRDGDLTIVGLEWRPYVNAIVEAVEIKPIASMLAHLPSFDPADTT
ASRIELDSLFGPILRLSSFPDAYPSITQHYFANAATQNQQEADSNFRSIQSTMEIVHSLN
FRIFNALVRASPQARERVLAYWGRACALNAKRGAMQVRQELVATDGYMVNLYEMLLRFAE
PFMDAGLTKIDRIDLEYLRTQTRFDIADLTRINATEAEAKEWAQKAQAGAPAPANFITEV
FYIALRLNNLGLGKAVRRIDDKEKEMGRFKKRIAETEADRMWSALPQAPQYETFLKRAKA
EVDKLHGEIYAAQAQLAAPEFVQRIITFNCFVMTWLIRVAEPNAKHPHPQAALPLPQEVP
ERFRMLPEHIFEDVCDVMLFVSRISAP-LTEQAKNDLVTFCTTFLSSGYIKNPFLKAKLA
EILFYNVIPWGRHTQGVLADTLNIHGLALQHLVPALMNFWIEAENTGSNSQFYEKHLSQI
FKAVWRNAQHKQQIQRQAQSPDFVVFINRLMNDVTYLLDDALDKLQELHTKQSEQGEDGA
ADSSTTQERQEREGHIRQLEQTIKSDLQLGTEFLRLLIDFAAETADAFMTPEIVDRLAAM
LDYNLDLMAGPKCQNLKVQQPKKVGFEPRNLLRMIMSVYLNLCTKREFVAAIARDGRSYS
RPVFEKAGAIAERYMLKSPPELEAWAGMIAQVEERRQMEDDEEELGDVPDEFLDPLMATV
MKDPVLLPRSKTVVDRSTIKAHLLSDATDPFNRSPLKIEDVVPDAELKARIEAFIAERRG
ARS-
>Pst
MPDEFRKWEHGMITRIFKITLDKEVYIKYSSDLIYLEELRNEIEEEEPGSTKLLTVDIAD
RILIARLWLNSAELSTSQLRNQNLFEYLTSSWLRAIEERSKSSRASSTDKVRSITKIKEL
LISYIGLYIQEPTLIPGNESTKSGTDELIDLFINPSPSNPLIQHKWTLIHELSQRFDNDG
LEEVIGPVLMRIAMDLLTSKWHIGAHEWRIPVRTIEDFLDVKPIARILPNLPTWMPINDN
GRRIEFFWLLGPILSLSTFPDRVPTIASEYFSNSKERPHADLESATKGLQSTLNSLQLSL
FNIFDRIVRSGPGPRESVLNFWAKIIQFNQKRAAIQVDKNRVASDGTIINTQAVLLQFAA
PFLDSQFSKIDKVDPLYFKRSTRLNIREEAKINASLEESESFLGSS-SSNPEPVNFISEI
FFLNVAIFRLGILTIAKNWNTKAREIEDMKKELDRAQADRRWDGTPHEAARKASLEKFKK
EISDHESRLVAYEVQMCDPEFLSKCNSFCSFVMTWCIKMVDPLHQHPRVPIKLPLPNECP
LEFRMLPEYVLEDVIEFYSFISRHSPGTLLQSAADELLTFTLVFLTTPYLKNYHLKSKFI
EILYYNTLSIPNRKNGILGDSLDYHPLALAHLMPALMQIYVEVEITGSHTQFYDKYIALI
LRKVWDNQTHRAALRKESLTESFIRFANLLMNDVTYLLDDTLGQLQEAHRIESMMADEEA
WQKLPESERKEEEAKLLSCERHCPSFLSLANENVSMLKIFTEETPNAFLKSEIVVRLAAM
LDYNLNTLAGPKCQTLKVKDPKKYNFQPKVLLSDLLQVYLNLWDQRPFHEAIANDGRSYT
KELFERADRIARKANLKSTDQLDKLSKLVEKVEELRQSEDEELELGEIPDEFLDPLMCTL
MKEPVILPTSKTTVDLSTIKQHFLSDATDPFNRMPLKIEDVVPDTPLKEKIDAWIKEKKS
SKME
>Rgr
------------------------------------------------------------
-------------MTDALPADQTAFEYLGSCWRRERQERVRVKKDEAKKRFEVLAQVKAL
LVSYMGLVMQDSTMFPQDHDKPLGALELEPLLIPVPASQLQAGDAASLLTDLAARFHESG
LELILAPLFAKWNAHLLAHKLDIGGVGYRDILGAVQSLSEVKAVAACLPTVDGWDVAGAA
APMLEYRSLLGPLLRLSAFPDGAPNLPLAYFPEPSTMGRGNIDSASASLRGTLRGVQNTL
FRILDNIVRSSPTARAAVLDFLGHAAQLNAKRAAMRVDASSVSSEGFVHNLHYVLLRFAE
PFMDAGFSKIDKIDPLYYKHSARINVKDDTKINANQQESDAYYSQATNDAPLAPNFISEI
FFLCAQYLHLGPLHAIKEHKGIGQQVSHMVRQLADMEADSTWRGTPQEAATQASLDRYKK
KIEQWRAHLLAYEVQLLDPEYLAKCANFGSLVMAWLVRLVDPLKRHPQTRISLPLPDETP
EVFRMLPEFLIEDITEFLSFTSKYAPQVLETSSQDELMSFMLVFLSTPYMKNPYLKGQFV
EIMYYLTRPSYTAPRGCLGDVLNFHSLALKNLMPCLIHAYIEIEVTGSHTQFYDKYITQL
FKLVWSNPTHRESLKRESQFDRYVRFVNLLMNDTTYLLDDALVHLGKISETQRAMDDTAA
WAALPAAERQEKEKLLRQYESQVKSDLDLGHESLRLLKLFTHETKEPFLTPEIVDRLAAM
LDMNLSVLAGPRCQDLKVRDPEKLKFRPKELLADVLACFLELGPHLEFQSAVAKDGRSYS
RDLFQRAGRIAAKTAIRTPDELQALSAFVDKVEAIKTAEEEDEALGDLPDEFLDPLTYDV
MRDPVLLPSSKTIVDRSTIKQHYLSDATDPFNRQSLKWEDIVDAVELKQQIDAFLDERRK
RKAA
>Sro
MAESFEKWQNTTVGNILNVTLNVDQATQSNWQIVYLKEVAEELISEEPTLPQPLSAEYVD
RLILSRLALTPDHMTDSLSRDETAFQFLGGCWKRERAERYKVKKEEAQKRLAVLNDIKAL
LISYIGLVLMDPSMFPQEHSKPVGSLELEPLLIPPQPTPLQSSDLPSLLNDLSIRFHESG
LDEILLPLLQRWGSLLLLNKLDIGGIGWRDILLALQNLTEVKPVAKLMCELKGWNPVEVK
AEEFEYRALWGPWLRLSSFPDGATALPQAYFPEPTSMGQGNVQSASTSLRGTLAGLQSLL
FRLLSNLVRSSPQARESVLEFFSSVATLNAKRAAMRVDPNTVSTEGFIVNLHTVLLGLSE
PFLDAGLTKIDKIDPLYYKSSKRIDVKEETKISATKPESDAYYTVSPSESHPPQNFISEI
FFLTAQFLHIGPMHAIKEHKGISQQISHMNRQLRDMEADTSWRGSPGEEQALKGIERYNK
KIEQWKSHLLCYEVQLLDPEYLAKCVGFTNLMMAWLVRLVDPKGKHPHQKISFPLPNETP
EVFRMLPEFLIEDITEFLSFTSKYAPQVLEKTPQDELMTFMLVFLSTPYMKNPYLKGQFV
EIMYYLSRPTYTSPRGCLGDVLNFHALALKNLMPCLIHAYIEIEVTGSHTQFYDKYITQL
FKLVWSNPTHRESLRAESLHDRYVRFVNLLMNDTTYLIDDALSHLGKIADMQRQMDDEAS
WNALPQNERQEKEKELRGWESAVRSDLDLGVESLRLLKLFSKETTSPFLTPEIVDRLAAM
LDSNLALLAGPKCQDLKVKNPESYKFRPKELLSDVLTIFQQLGPFQEFEKAVAKDGRSYS
KALFERAMRIARKTAMKTEEEIGELFKFVEKVEGIKAAEEEDEALGEIPDEYLDPLTYDL
MRDPVILPSSKTIIDRSTIKQHFLSDPTDPFNRQPLKWEDIIDATELKEEITSYMEQRKK
GKVV
>Uvf
MPQEFCQWEHDLITRIFKITLD--VKIHPIPGLVYLEELKNELEEEAPGSSKPLTAQIVD
RLLISRLSWTAPEMSAAESHNHTPFDYLTKSWLRTLEERSKVSKVSPSKKVRSIDKIKEL
LVSYIGLVTIDPSMFPAPENSKTGTDQLVKLLTDPSPSDPLAPHKWTLIHDLANRFDNDG
LEDVINFTLVRIAMDLISSQWHIGGHEWRVPVRVIEELMEVKPIARSVPNLESWMPIIDN
GRRIEHFCLLGPILSLSTFPDRVPSIASEYFSNPKERPRADLESASKGLATALNSLQLSL
YNIFDRIVRSGPSPREGVLNLWAQTIQLNNKRAAIQVDKMMVASDGMMINTQAVLLQFAT
PFLDPQYSKIDKVDPLYFKRSKRLSIREETKINASLEESNDFFES--PSEPTQVNFISEV
FFLNVAIFRLAILAVAKKWNTKARDIEDMNKELVRAEADRRWDGTPHEAVRKVSLDKFKK
EIAKLEAELVAYEVQMRDPEFLGKCNNFCSFVMTWCIRMIDPLRQHPRVPIKLPLPDQCP
LEFRMLPEYVLEDVIEFYSFVSRHSPGTLLQSPLDELLTFTLVFLTTPYLKNYHLKSKFI
EILYFNTLPTLNRLNGIFGDSLNYHPLALVHLMPALMQIYVD--------------IALI
LRKVWDNQTHRAALKKQSLTESFIRFANLLMNDVTYLLDDTLGQLQEVHRIESLMDDGEA
WQKLSDAEKKEEESKLLSCERHCPSFLSLANENVRMLKIFTEETPNAFLKSEIVVRLAAM
LDYNLNTLAGPKCQTLKVKDSKKFNFQPKVLLSDLIQVYLNLWDRVEFHKAISNDGRSYT
KELFRSAARIATKAALKSPEDLDKLAKLVEKVEELRQLEDEELELGEIPDEFLDPLMATL
MKEPVILPTSKTTVDLSTIKQHFLSDATDPFNRMPLKIEEIVPGAMDRGNVDDWYAQIAT
KAAV
