# Supplementary material for: Convergence Analysis of Rust Fungi and Anther Smuts Reveals Their Common Molecular Adaptation to a Phytoparasitic Lifestyle
Source: Front Genet. 2022 Apr 8;13:863617. doi: 10.3389/fgene.2022.863617 (PMC9023891; doi:10.3389/fgene.2022.863617)
Supplement: Supplementary file 4 [file DataSheet1.ZIP › Supplementary file 1/conv_cal/OG0002985.fasta]

>Ain
EKTKTPNNVTFRVLGMRDSKTDKINGDLEAKWADKKSGTTLTQAWSTSNVLRNHVELENH
IAKGLKLELITTLIPDKQSKNAVVASTYKQPGVHTRQHLDLFKGPTVTADAVLGRDGFLL
GGEASYDVKDGKLSKYNLAAGFHAPEYAVTLHALGNLSLYTASYYHRVNPDIETSARATY
DTKGPSAVNLEVGTKTYLDNAAFVKAKINNAGILCLGYTQALRPGVKASLGLALDTVKLS
DSANAHKVGASMVFEA
>Aps
EKTKAPNNVVFKVAGLRDGKSGAITGDLEAKYLFPKYGLTFTPTWSTSNLVKAQFELDNK
IAKGLKLDLATSVNPVTNAKNAALTATYKQPGLHTRTLVDLLR-----------------
----------------------------VSL--------------------IRCCPNRIY
DSKSSKNILLEVGTRAYLDNASFIKAKINSTGIL------ALRPGVKVSFGLALDTQQVG
NALNAHKVGASLTFDS
>Cqf
EKTKAPNNVVFKVAGLRDGKTGLIAGDLEAKYLLPKYGLTFTPTWSTSNLVKAQFELDNK
IAKGLKLDLATSINPITNAKNAALTGTYKQPGLHARTLVDLFRGPAFTLDAVVGRDGFLV
GADATYDVQKASISKYNAAIGYSAPEYAITLHGLSNLSTFHASYYHKVNRDVEAGAKAIY
DTKSSKNISLEVGTRAYLDNASFIKAKINNAGILGLGYTQALRPGVKVSFGLALDTQQVN
GTLNAHKVGASLTFES
>Cla
EKTRTANNVRRSLEPRKHAQ-------------DPKNGLTYTQTWTTKNQLKTLLELENQ
IAKGTG----KSFFPV------PILPGIKQPGLHARGNVNIFKGPTFTPDVVVGRDGFFL
GGEATYDIRDGLVKGYNAALGFAGPDFTVTLHGLQKFSTFSASYYHKVNSDVEAGAKAIY
NSKAPSQVALEVRSRSSETRSSRPRSTVGVSILYATGVRQALRPGVKLALGAAVDTARLG
QTTPAHSVGISLTFEA
>Cmi
EKTRAPNGVLFKAGIAKDDARDVILGDLEGKYVDGKNGVILTQTWLTNNALKTQLELEGY
LARGLKFDIVGTLQPEKGTKHATVTSIYRQPGFHGRALVDAFNGPSVTTDAVFGRDGFLA
GFDVAVDAQGKP-KSYSAALGYSAPEYSVTLKALSALTAFQASYYHRVNRDVEAGAIATY
KTSTPGAVDLQVGAKTYLDAAAFIKAKVNNSGLVTLGYTQALRPGVKASFGLSLDTVKLS
QKAEAAKVGAAFTFEA
>Eyn
EKTKTPNNVLFKAGIAKNDEKNVILGDLEGKYIDGKNGVTLTQTWLTNNSLKTQIELENQ
LARGLKFDIVGLLNPDKGAKSALVTAIYRQPAFHGRALVDAFNGPTVTADAVVGRDGFLA
GVESAFDAQNQTLKSYSAAFGYSAPEYSVTVKALSALQVFQAGYYHRVNRDVEAGAIATY
SVKAPNNVALEVGAKTYLDAAAFLKAKVNNAGLLTLGYTQALRPGVKASFGLQLDTLKFG
QKSDAAKVGAAFTFES
>Gan
-QTRAPNNVAFKVAGSRDSKSNAILGDIEGKFVDPKNGVTFTQTWTTTNVLKTQVELENQ
IAKGLKLDIQAHLLPATQAKTALVQAIYKQPSLHTRALLDVFKGPTFTADAVVGRDGFLF
GAESTYSVPSGSITRYAVGLGYAAPSYTVTLHGLANLSVFSASYYHKVNKDVEAGAKAIW
DSKHTSNVGLEVGAKAYLDNTAFVKAKINNSGIFVLGYTQALRPGVKASFGVALDSASAF
SPVCAQGWNESYVFEG
>Hvs
EKTKTPNNVVFKVDGLRDGHSGLIGGNLEAKYLVPKYGLTFTPTWTTSNLVQAQVELDNK
IAKGLKLDLNTSINPINNAKNAALTATFKQPGLHTRTSVDLFRGPAFTLDAVVGRDGFLV
GGDVTYDVQKAAISKYNAVVGYSAPEYAITLHGLANLSTFHASYYHKVNRDVEAGAKAIY
DRKSPNNISLEVGTRAYLDNASFVKAKINNAGILGLGYTQALRPGVKASFGLALDTQKVG
AVFGAHKVGASLTFES
>Lcr
EKTRAPNNVAFKVAGTRDAKSNAIAGDIEGKYVDPKNGVTFTQTWTTANVLKTQVELENQ
IAKGLKLDVQAHLLPATQAKSAFVTAIYKQPSLHTRALLDVFKGPTFTADAVVGRDGFLL
GAESTYSVPTGSITRYAVGAGYAAPSYTVTLHGLANLSVFSASYYHKVNKDVEAGAKAIW
DSKSTSNVGVEVGTKAYLDNTAFVKAKVNSVGVLALGYTQALRPGVKASFGVAIDTAQLS
SQGAAHKFGTSLVFEA
>Mgl
EKTRTPSGVTFRVLGLQDNKSSNISGDLEASWQDRKKGLAFTQAWSTANVLRNHIESENH
LANGLKLEAISTLVPEKQAKNALLALTYRTPGLHMRNFVDVFKGPLLTADAVVGRDGFLF
GAEAAYNAKDKKLARYNLAAGFHAPEYAITLHALGNLSTYSASYYHRVNQDIEASARATY
DSKASSNMNLEVGTKTYLDNAAFIKAKINNSGILALGYAQALRPGIKATFGLALDTIKLS
SGASAHKLGAALTFEA
>Min
EKTRAPNNVAFKVAGMRDSKSNVIVGDLEGKYSDPKNGVTFTQTWTTSNILKTQVELENQ
IAQGLKLDIQGHLLPATQAKSAFATVTYKQPSLQTRAHLDAFKGPIFTADATVGRDGFLL
GAESTYSVPSGSITRYALAAGYAAPSYTVTLHGLANLSVFSASYYHKVNKDVEVAAKAIW
DSKGAAGPGIEFGSKVYLDNTAFVKVKANNAGVVAFGYTQAIRPGVKATVGLAVDTTQLE
AAGAAHKIGTSLVFEA
>Mld
EKTRAPNNVDFKVAGVRDAKSNLIVGDLEGKYSDPKNGVTFTQTWTTSNILKTQVELENQ
IAKGFKLDMQAHLSPATRAKSAFVTAIYKQPSLHTRALLDVFKGPTFTADATVGRDGFLF
GAESTYSVPSGSITRYALAAGYAAPSYTVTVHGLANLSVFSASYYHKVNKDVEVAAKAIW
DSKCAATPGFEFGSKVYLDNTAFVKVKANNVGVVAFGYTQAIRPGVKATVGLAIDTTQLE
AAGAAHKIGTSLVFEA
>Mlp
EKTKAPNNVVFKVAGLRDSRSGSIGGDLEAKYLLPKYGLTFTPTWSTSNLVRAQLELDNK
FAKGLKLDLATSINPVTNAKTAALTGTYKQPGLHARTLVDIFRGPAFTLDAVVGREGFLV
GADATYDVQRAAISKYNAAIGYSAPEYAITLHGLSNLSAFHASYYHKVNRDVEAGAKAIY
NTKSTKDIILEVGTRAYLDNASFIKAKINNNGILGLGYTQALRPGVKVSFGLALDTQQVN
GAIAAHKVGASLTFES
>Msd
-QTRAPNNVDFKVAGVRDAKSNLIVGDLEGKYSDPKNGVTFTQTWTTSNILKTQVELENQ
IAKGFKLDMQAHLSPATRAKSAFVTAIYKQPSLHTRALLDVFKGPTFTADATVGRDGFLL
GAESTYSVPSGSITRYALAAGYAAPSYTVTVHGLANLSVFSASYYHKVNKDVEVAAKAIW
DSKCAATPGFEFGSKVYLD--------ANNVGVVAFGYTQAIRPGVKATVGLAIDTTQLE
AAGAAHKIGTSLVFEA
>Pan
EKTKTPNGVTFRVLGIRDSKSQAINGDLEAKWEDRKNGVTFTQAWSTANVLRNHIELENH
IAKGLKLELVSTLVPEKQTKNALFASTYKQPGLHTRQHLDLFKGPTFTADAVLGRDGFLA
GAEASYDVKEGKLSRYNLGAGFHAPDYAVTFHGLGNLSTYSASYYHRVNADTEAGARATY
DSKSPSNVNLEVGTKTYLDNAAFVKAKINNSGILCLGYTQALRPGVKASFGLALDTAKLS
DAANAHKLGASVTFEA
>Pst
EKTKAPNNVVFKVAGLRDGKSGVIAGDLEAKYLLPKYGLTFTPTWSTSNLVKAQFELDNK
IAKGLKLDLATSMNPVSNAKNAALTATYKQPGLHTRTLVDLFRGPSFTLDAVIGRDGFLV
GGDATYDVQKAAISKYNAIVGYSAPEYAITLHGLSNLSTFHASYYHKVNRDVEAGAKAIY
DSKSSKNISLEVGTRAYLDNASFIKAKINNTGILGLGYTQALRPGVKVSFGLALDTQQVS
GTLNAHKVGASLTFES
>Rgr
EQTRAPNNVAFKVAGVRDAKSAAIAGDIEAKYVDAKNGVTLTQAWTTSNVLKTQVELENQ
IAKGLKLDVQGHLLPATQGKSAYVTAIYKQPSLHTRALLDVFKGPTFTADAVIGRDGFLL
GAESTYSVPTGAITRYALGLGYAAPSYTVTLHGLANLSVFSASYYHKVSKDVEAGAKAIY
DTKVQSQVGLEVRPR-----SPFLRCLALSAGVLALGYTQALRPGVKVSFGAALDISGQT
--ITAPKVGSSLTFEA
>Sro
------NNVAFRVAGTRDAKSNAIAGDLEAKYVDAKNGVTLTQTWTTSNVLKTQVELENQ
VAKGLKLDIQGHLLPATQGKSAYVTAIYKQPSLHTRALLDVFKGPTFTADAVIGRDGFLL
GAESTYSVPTGSITRYALGLGYAAPSYTVTVHGLANLSVFSASYYHKVSKDVEAGAKAIW
DSKSTSNVGLEVGTKAYLDNTAFVKAKINNAGVIALGYTQA-------------------
----------------
>Uvf
EKTKAPNNVVFKVAGLRDGKSGVIAGDLEAKYLLPKYGLTFTPTWSTSNLVKAQFELENK
IAKGLKLDLATSLNPVSNAKNAALTATYKQPGLHTRTLIDLIRGPSFTLDAVIGRDGFLV
GGDATYDVQKAAISKYNAVVGYSAPEYAITLHGLSNLSTFHASYYHKVNRDVEAGAKAIY
DSKSSKNISLEVGTRAYLDNASFIKAKINNTGILGLGYTQALRPGVKVSFGLALDTQQVN
GAFNAHKVGASLTFES
