# Supplementary material for: Convergence Analysis of Rust Fungi and Anther Smuts Reveals Their Common Molecular Adaptation to a Phytoparasitic Lifestyle
Source: Front Genet. 2022 Apr 8;13:863617. doi: 10.3389/fgene.2022.863617 (PMC9023891; doi:10.3389/fgene.2022.863617)
Supplement: Supplementary file 4 [file DataSheet1.ZIP › Supplementary file 1/conv_cal/OG0002986.fasta]

>Ain
AAHVTFDTIYHGLDTTPGKLRLQEGGLGWKAGSSGATFTLEADKMATFQWMRVARGYQLR
IQLKGRRETFDGFHRDDLDRLSDVLNKYFSKRLDQVEVSSRGWNWGKTEIEDNDVRFLVR
GKLAFELPVKHIANTNIAKTEVGMEFINPEQQQPVANAANGGAASKAKKQKGDQLVEMRF
HIPGTVEKGS--DNDDDEEEEETAANAFNEAIKAKADIGQVAGDGIIVFKEVLVLTPRGR
FDIDMYPGFLRLRGKTYDYKVLYSSITRLFLLPRPDDVHVSFVVGLDPPIRQGQTRYPYL
VMQFVREEEMDAELNLDDETIQEKYEKLKRRYEEPTFKIVTTLFRVLSGQRLVAPGSFES
SNGSPCLKCNVKATDGLLYPLDKQLIWVSKQPVHIRYDDIHQVVFSRVGGAVASSKTFDL
RVIQRSGPEHTFQSLSREEHDALSKHFSARKVRVKNEMAEAAEAMAAVALSDDDDEDDSG
LMDDDDDDESSEDEDFEAESSDDGSPSEASSDDDSADEPKKKKKKT
>Aps
MSIADFDHIYRGLQPTLGKLRFAASGLGWKPNDSPSIVTVSKDDIKWAQWIKVARGYQLR
IGLNRRRESFDGFRIEDHDKLNNLFKQHFHVTLETKDLSLRGWNWGKVDVQSSDLAFLVA
GKPAFEVPLALVHNASITKTEVALEFLDPSILQSKSD--QSSAKAGGKKSITDQLVELRI
YIPGNASTAASSEGDDADGE-LSAAQALHDMVMERAEIGRVQGEGIVTFPDVLCTTPRGR
YDIDMHSSFLRLRGKTYDYKILYSSIQRLFLLPKPDDIHFNFVVQLDPPIRQGQTRYPFL
VMQFAKDEDMDAELNLDEDTLNNAFQQTHNKVEGQAHEVVSIIFKGLAKKKIIFPQNFSS
ASGHAAVKCNMKANEGLMYFLEKYLLFISKQPILIALSDLHSVKFARVGGALQSGRTFDL
VITKKDESEIQFSSFSREEHSVIDDYLKGKGKKVENEMNDDILGGAVAVLSDDDDDDTED
LAPAGDDDDESDDESFRGGSSDVAEEFDSGSESASSDSPPSKKKKA
>Cqf
AAIAEFENIFRGLNRTPGKLRLAASGLGWKSSDSPNVMTVGKEDFKWAQWIKVARGYQIR
IGLSRRRVTFDGFRTDDHDKLANLFKQYFHVTLETKDMSLRGWNWGKVDVQASDLAFMVA
GKPAFEVPLAYVHNASINKTEVAIEFLDPTAFQPKADGPSGSSKSSARKGIADQMVELRL
YVPGNASSNAESDQDDGDGDGMTAAQVLHDLVMEKAEIGRVQGEGIVTFPDVLCTTPRGR
YDVDMYSDFLRLRGKTYDYKVLYSSIQRLFLLPKPDDIHFNFVVQLDPPIRQGQTRYPFL
VMQFAKDEEMDAELNLDEDTLSSTFQQEHNKVEGQAHEVVSIIFKGLAKKKIIFPQNFTS
ATGQTAIKCSIKTNEGLVYFLDKYILFISKQPVLVALSDLHSVKFARVGGALQSGRTFDL
VLKKKDDIDLQLSSLSREEHQAIDDYFKDKGKKVLNEMNDDAMVAVGVALSDDEDEQDAD
SGGANDEDDESDDESFKGDESDVAEEFDSDSDSDESDEPPAKKQKK
>Cla
--STDFENIYLDLNPAAGKLRLASNGIGWKQEGGDKPLTVAATDMKHATWTRVARRFQLK
LELSRRRHYFEGFSRDDLERLQNLFKNNYDVAVETREVSLRGWNWGKAELQGSELAFLIA
GRPAFTLPIEKIHNTGINKTEVALEFLPTEH------PAEAEGIKRKKKGLADELMEMRI
YIPGSEANARDEDEDDEEGADQAAAQVFHDTVKERAELGQFTGDAIITFSETHFATPRGR
YDVDLYSEFLRMRNKSYDYKILFSSVKRMFLLPRNDDVNVQLVVNIDPPIRQGQTRYQYL
VLQFAREDVMEAEPIMEEAGLKEKYPDLQDKYEDSSYQVVASILKAVTGVKVTAPSSFES
KNGQQAIKANLRANEGFLYFLDKYVLFISKQPILIAYGDIGVARCERVAATMSSVRTFDL
KLELRGDAQVTFSSIQREEHDGIAEFLTSKKLKVKDEVMDDMIGTQQAIMLDDSDEDGSA
PKMDLDDEDSEVDEDFKAESSDVAEEFDSGSDDDASDAPPKKKAKK
>Cmi
ANLTEFSSIFQENGLEPGKLRMAETGLGWKGDFETKASTIGAADLKWMQWIRVARGFQLR
IGLKGRRVAYEGFEREDHERLRNAVNNYYNITLEEKEVNVRGWNWGYADIQGDDLAFLVA
GKPAFTVPLNTVHNTSINKAEVALEFRDENMLNQKLEDRDNKEARRMRRAAPDEMVEMRF
YIPGTVGESRDKPSKDDDDEEQAAAETFFETIKEKAEIGQVQGETLVSFPDILCTTPRGR
FDVDMFPDFLRLRGKTYDYKILYASIVKLFLLPRTDDIHVQFIINLEPPIRQGQTRYPYL
IMQFAKEEEMDAEIQLEEAEIQEKYQKLEKRYEAPAYEVVSSIFRALSGKKVTIPGSFQS
HGGHSAVKANFGAMEGHLFFLDKALLYISRNPLYVPYSDIQEVRFERVSGALTSGRTFDL
IVALKNHKGHTFSALSKEEQQSVEEYLKDKKLRVKNVMEENVQAVNSAILMDEDDD-DDA
PRGGDEDEDSEVDEDFKADSDDVAEEYDSSSADSDSEAPAKKKQKK
>Eyn
SALTEFTGIYLENGLEAGKLRMAATGMGWKGEREEKPTTISAGDLRYMQWLRVGRGFQLR
VNLKGRRIAFEGFQREDHERLKNSAQNYYNITLEEIETSVRGWNWGNAEVQGDDLAFIIA
GKPAFNIPLRTVHNTIINKQEVAVEFRDDKLLAEKLDDENSKEARRLRRNAPDELIEARF
YIPGTVGTQRDSDDEDAEGEEKEAAENFFETIKEKAEIGQVQGDTIVSFPEVLCTTPRGR
FDVDMFPDFLRLRGKTYDYKIMFSSIVKLFLLPKVDEIHVQFIINLDPPIRQGQTRYPYL
IMQFAKEEEMDAEIQLSEEELKQQYDKLEKRYEAPAFEVVSTIFKVLSGKKVVSPGAFQS
HGGHSAVKANLGAAEGHIFLLDKSMLFISRNPVFIAYNDIEEVRFERVSGALSSARTFDL
VVSTRSSKNVTFSAVSKEEQSVLEDFLKDKKLRVKNVLEENANVMNSAILMEEDDDDDDK
PAAGDEDEDSEVDEDFKAPADDVAEEFNSGSSDS-KAMPPKKKQKK
>Gan
TMTAQFENIYLGLGASPGKLRIAASGLGWKSDEHESLTTVPSSDIKWIQWIRVARNFQLR
IGTPKTRITFDGFSKDDLERLQNLCKQYYNTTIEAKDTSVRGWNWGVAEVQSQDLAFLVA
GKPAFTIPLSSVLNTSITKTEVALEFSSSLPTPP--DNEDALARKKRMRAQPDEVSEMRF
YIPGSARGMK-SDEES-DEGELAAAQVFYDAVKEKADIGQVAGESFCTIPDVLCLTPRGR
FDMDMHAEFMRLRGKTYDYRIGYNQIQKLFLLPKPDDIHCQFVVNIDPPIRQGQTRYPYL
VIQFVKEEMMELELNLDEETIKGKYDELQPRYDDPAHEVVSKLFRTLAGKKITTPGNFQS
HDGQSAVKCNVKANEGQLYFLEKQLLFISKQPTVVQHSEIAAVTFARVGGALPSARTFDL
NVRLKADSDIIFSSLNKEELTVIEEFLRMKKVRVKNEMEELAAAEVAAMDDDEDDEDVPA
PLGEEDDEDSEVDEDFKASSDD------DDSDSDAEDEPAKKKQKT
>Hvs
AQFFNFENIYRGLSPNPGKLRIAAS-----------VVTVSKDEIKWAQWIRVRRGFQL-
-----RRESFDGFKPDDHDRLVNLFKQYYDLAIETKDLSLRGWNWGKVDVQSSDLAFMVA
GKPAFEVPLAYVTNSSISKTEVVLEFLDPIAHEAKIDGPLGSAKSSSRKALVDQLVELRL
YVPGTTGVSQDVDGE-GDGEGTSAAQILHDLVKEKAELGQVQGEGVVTFPEVLCTTPRGR
YDIDMHSSFLRLRGKTYDYKVLYSSIQRLFLLPKPDDIHYNFVVQLDPPIRQGQTRYPFL
VMQFAKDEEIDAELNLDEEALETHFQQKESKIEGQAHEVISIVFKG--------------
------------------------------------------------------------
------------------------------------------------------------
----------------------------------------------
>Lcr
MSTAQFDSIFLGLSGVAGKLRIAQSGLGWKSDEKESVTTVPSSDIKWIQWIRVARNYQLR
IGTPKTRITFDGFLKDDFERLQNLCKQYYNTTIESKEVSVRGWNWGIAEVQSQDMAFLVA
GKPTFTIPLSQVLNTSITKAEVALEFSSALPPPPADSTEDAIARKKRLRTLPDEVSELRL
YIPGSARGMKKSDEEETGDEGETAAQVFHDAVKEKADIGQVVGESFCTIPDVLCLTPRGR
FDIDMHADFLRLRGKTYDYRIAYSQVQKLFLLPKPDDIHCQFVVNIDPPIRQGQTRYPYL
VMQFVKDEIMELDLNLDEETLKEKYENLKLRYDDPAYEVVSVLFRVLAAKKVTTPGNFQS
HDGQSAVKCNLKANEGQLYFLEKQLLFISKQPTLVPHSDISAVVFARVGGALPSARTFDL
SIRMRGDTDIIFSALNKEELQSIDEFLRMKKVRVKNEMDELAAVEAAAL--DDDDDDAPA
PLAEEDDEDSEVDEDFQASSSDGGSDSDDDAMSDAADKPAKKKQKT
>Mgl
MATTQFDNVYHGNGKALGMIRFSQAGLGWKPLDEGSTVTIPADQMTAFAWLRVARNFQLK
IKMKG--ATFENFQREDHARLEQVLRECYDKALETIEISTRGWNWGSAEVGEHDMLFYVK
NRLAFSLPLANIANSNIARTEVSMEFINPKDQRPEQNGADGLQFHGSKKNRPDQLVEMRL
YIPGQAGREEDADDEEEEEEEESAALAFHNAIKAKADIGQVAGDGILVLKEVLILTPRGR
YDIDLFPTFLRLRGKTYDYKILYSSITQLFLLPKPDDIHVLFIVALDPPVRQGQTRYPFL
VLQFPREEEMDAELNLDEETIQTKYEKLKKRYEEPTFRIVTNLFRVFSQQKVHVPTGFTN
STGQESVRCNVKANDGMLYPLNKSLIWVSKQPILISYHDVHQFVFSRVGGAIASAKTFDL
RVELQHGTDHTFQSISREELDSLNNFFAERKLRVKNELTDEAMGVGAAVLLGEDDENTSG
KGDDEDDDDEEEDEDFEAESDDGGSPSEASSDDEDDEKPKPKKPRT
>Min
MSTAQFESIFHGLGPTPGKLRIAPSGLGWKSDERESVITVPSSDIKWIQWIRVARNFQLR
IGTPKNRITFDGFLKDDFERLGNLCKQYYNTTIETTDTSVRGWNWGVAEIQAQDMAFLVA
GKQAFTLPLANVSNTSINKAEVALEFTSALAPKPQEENEDAVARKKRLKALPDEVAEMRF
YLPGSAKGMKDDDDDDVNGEEATAAQAFHDAVKEKADLGKITGESFCTIPETLCLTPRGR
FDLDMHAEFLRLRGKTYDYRIAYTQIQKLFLLPKPDDIHCQFIVNIDPPIRQGQTRYPYL
VMQFIKEEQLELDLNLDEETIKEKYNNLKLHYDDPAYEVVSVLFRVMAQKKVTTPGSFQS
HDGQQAVKCNLKANEGLLYPLEKQLLFISKQPSLVPHADISAVIFARVGGALPSARTFDL
LIRLRGDPDIVFSALNKEELQPIEDFLRMKKIKIKNEMDEMAAVEAAVLDSDEDDDDEDG
DEDDDEDDDDSPDEDFTIDSSDGGSATSMDSDAEAVKAPAKKKQKT
>Mld
MSTAQFESIFHGLGPTPGKLRIAPSGLGWKSDEQESVITVPSSDIKWLQWIRVARNFQLR
IGTPKNRITFDGFLKDDFERLGNLCKQYYNTTIETMDTSVRGWNWGVAEIQAQDMAFLVA
GKQAFTLPLAQVNNTSINKAEVALEFTSALAPKPQEENEDAVTRKKRLKAMPDEVAEMRF
YLPGSAKGMKEEDGDEENGEEATAAQAFHDAVKEKADIGKITGESFCTIPEALCLTPRGR
FDLDMHAEFLRLRGKTYDYRIAYTQIQKLFLLPKPDDIHCQFIVNIDPPIRQGQTRYPYL
VMQFIKEEQLELDLNLDEETINDKYDNLKLHYDDPAYEVVSVLFRVMAQKKVTTPGSFQS
HDGQQAVKCNLKANEGLLYLLEKQLLFISKQPTQVPHADISAVIFARVGGALPSARTFDL
SIRLRGDPDIVFAALNKEELQPIEDFLRMKKIKIKNEMDEIAAVEAAVLDSDEEEGEEDG
DDDDDE-DEDSPDEDFTVESSDGGSATSMDSDDGGAKKPAKKKQKT
>Mlp
AAIADFENIFRGLGPTPGKLRIAASGLGWKPVDANPVVTVPKDEIKWVQWIKVARGYQLR
IGLNRRRTTFDGFRADDHDKLANLFKQHFHVTLETKDMSLRGWNWGKADVQASDLAFMVA
GKPAFEVPLAFVHNASITKTEVALEFLDQAVLQPKADGLSGSIK-NARKTVTDQLVELRL
YVPGNASSNNESDIDDGDGDGMSAAQALHDMVMDKAEIGRVQGEGIVTFPDVLCTTPRGR
YDIDMYSDFLRLRGKTYDYKVLYSSILRLFLLPKPDDIHFNFVVQLDPPIRQGQTRYPFL
VMQFAKDEEMDAELNLDDETLTSTFQQEHNKVEGQAHEVVSIIFKGLARKKIIFPQNFTS
VTGQTAVKCSMKTNEGLIYFLDKYILFISKQPLLVALSDLHSVKFARVGGALQSGRTFDL
VLKKKDEVDLQFSSLSKEEHTVIDEYFKGKGKKVLNEMNEDAMTAAAVALSDDEDEPADD
SGG-DDEDDESGQL--------------------------------
>Msd
MSTAQFESIFHGLGPTPGKLRIAPSGLGWKSDEQESVITVPSSDIKWIQWIRVARNFQLR
IGTPKNRITFDGFLKDDFERLGNLCKQYYNTTIETTDTSVRGWNWGVAEIQAQDMAFLVA
GKQAFTLPLAQVNNTSINKAEVALEFTSALAPKPQEENEDAVTRKKRLKAMPDEVAEMRF
YLPGSAKGMKEEDGDEENGEEATAAQAFHDAVKEKADIGKITGESFCTIPEALCLTPRGR
FDLDMHAEFLRLRGKTYDYRIAYTQIQKLFLLPKPDDIHCQFIVNIDPPIRQGQTRYPYL
VMQFIKEEQLELDLNLDEETINDKYDNLKLHYDDPAYEVVSVLFRVMAQKKVTTPGSFQS
HDGQQAVKCNLKANEGLLYLLEKQLLFISKQPTLVPHADISAVIFARVGGALPSARTFDL
SIRLRGDPDIVFAALNKEELQPIEDFLRMKKIKIKNEMDEIAAVEAAVLDSDEEEGEEDG
DEDDDE-DEDSPDEDFTVESSDGGSATSMDSDDGGAKKPAKKKQKT
>Pan
SGTTQWENIFHGLDTTPGKLRMSQGGLGWKPVGEGTTITIPADHMASFQWIRVARNYQLS
IFLVKRRTNFDGFVRDDFERLSSSIRQYFSKNLDSKEVSTRGWNWGQAKITNHDVQFLVR
DKLAFELPLAHLANSNIAKTEVSMEFLNPEQQQPGANGSTDGSSSKSRRIKGDQLVEMRL
YVPGQAAKDD------DDNNEETAAEAFHEALKSKADIGQVAGDSIVVFKEVLVLTPRGR
YDIDVFSTFIRLRGKTYDYKILYSSMNKLFLLPKSDEIHVMLVIGLDPPIRQGQTRYPYL
VLQFPREEEMDAELNLDDETIATKYDKLKKRYEEPTFRIVTNMFKVLSGQKVATPTDFES
SSGQTSIKCNVKAADGNLYPLEKSLLWVSKQPVYVPYSEIHQAILSRVGGAVASSKTFDL
RVATKGGTDHTFQSISREELDRLKAWLAERKVRIKNEMAEETGGLAAAALLSDDDEE---
-GGADDDEDSEEDEDFAADSSDGGSPSEASSDDDDDERPKKKRKD-
>Pst
ASIADFDHIYRGLQPTIGKLRIAASGLGWKPSDSPNIVTVSKDDIKWVQWIKVARGYQLR
IGLNKRRESFDGFRPEDQEKLSNLFKQHFHVTLETKDLSLRGWNWGKVDVQASDLAFMVA
GKLAFEVPLGLVHNSSISKTEVAVEFLDQTN-QPKLDGLSGVSRANAKKTTTDQLVEMRL
YVPGNASNTGESEADDGDGE-LSAAQVLHDLITEKAEIGRVQGEGIVTFLDTLCTTPRGR
YDIDMHSDFLRLRGKTYDYKVLYSSIQRLFLLPKPDDIHFNFIVQLDPPIRQGQTRYPFL
VMQFAKDEEIDAEMNLDEDTLNSTFQQTHNKIEGQAHEVVSIIFKGLAKKKIIFPQNFTS
SNGQTAVKCNMKANEGLLYFLEKYVLFISKQPILINLADLHSVKFARVGGALQSGRTFDL
VITKKDEIDLQFSSLNREEHSVIESFFESKGKKIENEMNDDLLGAAVGPLSDDDDDDDAG
SANAEDDDDESDDESFHGGSSDVAEEFDSDSDDSDAAAPVAKKKKA
>Rgr
MATAQFESIFHGLAPASGKLRIAPSGLGWKSDENEAVVTVPGSDIKWIQWIRVARNYQMR
IGTNKKRTTFDGFLKEDFERLGNLCKQYYNISIETKDISVRGWNWGVAEVQADDLAFLVA
GKPAFTMPLHLVQNTSITKAEVALEFGSALPAPPAEGSEDAVARKRRLKNQPDEVSEMRL
YIPGSARGMKGSDEDEEGEDGEAAAIAFNEAVKDKAQIGVIAGETLCTFPEVLCTTPRGR
FDIDLYSDFMRLKGKTYDYRVTYTQVQRLFLLPKPDELHSQLVVNIDPPIRQGQTRYPYL
VMQFVKDEVMEIDLNIDEDTIRDKYNNLKQHYDDPAYEVVSLLFRVLTEKKVITPGNFLS
HDNHAAVKCNLKANEGQLYFLEKQLLFISKQPTLVSFSEISAVVLARVGGALPSARTFDL
AIRLKDSTSLVFSALSKEELSNITDFLQTKKIKVKNEMDELAAAEAEALVMESDDDDEDK
PDAMDEDDESEVDEDFQASSSDGGSATSDASDADDAAKPKKKKQKT
>Sro
MATAQFEQIYHGLGPAAGKLRIAQSGLGWKSDDNESVVTVPGSDIKWIQWIRVARNHQMR
IGTQKTRTTFDGFLKDDFERLSNLCKQYYNITIETKDTSVRGWNWGVAEVQADDLAFLVA
GKPSFTLPLSLVQNTSITKAEVALEFGSSLPAPPSTSTEDAVARKKRLRQLPDEISEMRL
YIPGSAKGMKESDEDD--GGEEGAAQAFHDAVKEKAEIGQVVGDTICTIGEVLCVTPRGR
FDIDIYPDFMRLRGKTYDYRVTYQQIKRLFLLPKPDDIHSQLVVNIDPPIRQGQTRYPYL
VMQFAKDEMMELDLNLDEETIRDKYDNLKTHYDDPAYEVVSLLFRVLTEKRVTTPGNYQS
HDGQAAVKCNLKANEGQLYFLEKALLFISKQPTLVMFSEISAVVLARVGGALPSARTFDL
NIRLKDSLSPIFSALNKEELTSITEFLSMKKIKVKNEMEELAAAEAEALLMD-DDDDEDK
PMGPDEDEDSEVDEDFQASSSDGGSASSDGGAASDAKKPVKKKQKT
>Uvf
TAIAAFDHIYRGLQPTIGKLKIAASGLGWKPSDSPNVVTVSKDDIKWVQWMKVARGYQLK
IGLSKRRESFDGFRIEDHDKLSNLFKQHFHVTIETKDLCLRGWNWGKVDVQASDLAFLVA
GKLAFEVPLALVHNASISKTEVAVEFLDQHN-QAQVDGLSGSAKVNAKKNVADQLVEMRL
YVPGNASTTASAD---GDGE-MSMAQVLHDMVMEKAEIGRVQGEGVVTFPDVLCTTPRGR
YDIDMHLEFLRLRGKTYDYKVLYSSIQRLFLLPKPDDIHFNFV--LDPPIRQGQTRYPFL
VMQFAKDEEIDAELNIDQDTLSSTFQQTENKIEGQAHEVVSIVFKGLAKKKIIFPQHFSS
SNGQSAVKCNMKANEGLLYFLDKYVLFISKQPILLSLADLHSVKFARVGGALQSGRTFDL
VITKKDETDLQFSSLSREEHSVIDAYFEGKGKKIENEMNDDVLTTAVGALSDDDDDIDAR
DVAANDDDDESDDESFHGSSSDVAEEFDSSSESGSEDPKPSKKNKG
