# Supplementary material for: Convergence Analysis of Rust Fungi and Anther Smuts Reveals Their Common Molecular Adaptation to a Phytoparasitic Lifestyle
Source: Front Genet. 2022 Apr 8;13:863617. doi: 10.3389/fgene.2022.863617 (PMC9023891; doi:10.3389/fgene.2022.863617)
Supplement: Supplementary file 4 [file DataSheet1.ZIP › Supplementary file 1/conv_cal/OG0002988.fasta]

>Ain
MPVQLGFPRPLTQLVKRSLQVSNPNNQPVAFKVKTTAPKQYCVRPNSGRIEPGEKVEVQV
LLQPMKEEPPTAAKCRDKFLVQSTIITPERETTSLQDIWGLVEKEDKSAIHEQKIRCAFL
PATTAPVPEEGSSMSNGGGDEKYATVEVKRLQSQVAGAEGVPVHIVAAICFGVFAFT
>Aps
---------PLTQLVKRVLNITNSNQQPIAFKVKTTAPKQYCVRPNSGRIEPNQKVQISV
LLQPMKEDPEPGLKCRDKFLVQSTFITPERESKPFTELWSWVEKEEKNSIFEHKIRCVYL
PASSDSEYSSNRTNRDEDDDPRFNSIEIERLKTSLNNSEGVPVQTVVLISIGVFVFT
>Cqf
MPSQLGFQRPLTQLVKRTLTVSNPNAQPIAFKVKTTAPKQYCVRPNSGRIEPGERVEVSV
LLQPMKEDPEAGAKCRDKFLVQSTIITPERESRPFAELWSSVEKEDKNSISEHKIRCTYL
PSAEDQAGEFHTTNRDEDDDPRYNSVEIERLKVLVTHSAGVPVQTVVLISIGVFAFT
>Cla
MPMLKPFAGPLTQLVKRTLTIGNTSSTPVAFKVKTTAPKQYCVRPNSGRIEPGERVEVQV
LLQPMKEDPPTDAKCKDKFLVQSAVIPSEREGVPLPELWSHLEKEDKASIQEHKIRCAYL
ANGSPLKPNGPAAVAQQTSSPASKGVEIDGLQLKLALVDGVPVQMVAGIAFAVFIFT
>Cmi
MPTQLAFHRPLTQLVKRTLTVTNSNSQPVAFKVKTTAPKQYCVRPNSGRIEPNERVEVQV
LLQPMKEEPPAGTKCKDKFLVQSAIITPDRETKTLAELWATVEADVKSVIHEQKIRCAYL
PPVSETFNTSADASTVTATPSASGFLEIKRLKDLLVGSDGIPLPMVGALCAGVFVFT
>Eyn
MPAQLGFHRPLTQLVKRTLTVANHNHQPVAFKVKTTAPKNFCVRPNSGRIEPGERVEVQV
LLQPMKEEPAPDAKCRDKFLIQSAIITPDIETRSLQDLWALVEADVKAAIHEQKIRCAYL
PPVEE-----AASAVPVSSPDASANNEVQRLKDVIPGAEGIPLPMVGAIAFGVFFFT
>Gan
---------PLTQLVKRTLAVKNTNSSPIAFKVKTTAPKQYCVRPNSGRIEPGETVEVQV
LLGQAGDQDELGGS-------TTAVEGAGTDEEGTAELTHTSTHSPQS------------
----------SSSR-------------------------------------------
>Hvs
MPTNLGFPRPLTQLVKRTLTVSNPNPQPVAFKVKTTAPKQYCVRPNSGRIEPGEKVEVQV
LLQPMKEDPEPGAKCKDKFLVQSTLITVQRESKPLTELWTQIEKDEKKTIFEHKIRCVYL
SSFLAQTPEVFSFLHSSTFDTRYNSIEIERLQALMTGNEGVPTQTVFLISLGVFIFT
>Lcr
MPSQLAFQRPLTQLVKRTLAVSNHNSQPIVYKVKTTAPKQYCVRPNSGRIEPGETVEVQL
QLESQQRDHYPR-------LLASRLDT---------------------------------
---------------------------------------------------------
>Mgl
MPAQLGFPRPLTQVVKRSLYVTNSNSQPVAFKVKTTAPKQYCVRPNSGRMEPGERVEVQV
LLQPLKEEPPIQTKCRDKFLIQSAVITADKETLPIHEFWALQEREKEG-VSEHKIRCVYL
PPNSEPLPEESPSAAISHTPDTSIGAEVLRLRAQLTTSSGVPVHIVAAIAVGVFAIT
>Min
MPSQLGFQRPLTQLVKRTLSVTNSNSQPIAYKVKTTAPKQYCVRPNSGRIEPGETVEVQV
LLQPMKEDPAPGTKCRDKFLVQSVIVTPDKETAALPDLWAAVEKEDKAIIHEQKIRCIYL
PAADETIPEETKSPKTGSADDASAANEIARLKEHLVGADGIPLQVVAGLVLGTFVLT
>Mld
MPSQLGFQRPLTQLVKRTLSVTNSNSQPIAYKVKTTAPKQYCVRPNSGRIEPGETVEVQV
LLQPMKEDPAPGTKCRDKFLVQSVIVTPDKETAALPDLWAAVEKEDKTIIHEQKIRCIYL
PAADETIPEETKSYKAGSADDASAAAEIARLKEHLVGAEGIPFQVVAGLVVGTFVIT
>Mlp
MPSQLGFQRPLTQLVKRTLTVSNPNAQPIAFKVKTTAPKQYCVRPNSGRIEPGERVEVSV
LLQPMKEDPEAGAKCRDKFLVQSTIITPERESRPFAELWSSVEKEDKSSISEHKIRCTYL
PPADEQTNEFHTTNRDDDDDPRFNSVEIERLKTSLSHASGVPVQTVVLISIGVFAFT
>Msd
-----------------------------------------------------------V
LLQPMKEDPAPGTKCRDKFLVQSVIVTPDKETAALPDLWAAVEKEDKTIIHEQKIRCIYL
PAADETIPEETKSYKAGSADDASAAAEIARLKEHLVGAEGIPFQVVAGLVVGTFVIT
>Pan
MPVQLGFPLPLTQLVKRTLTVSNPNNQPVAFKVKTTAPKQYCVRPNSGRIEPGEKVEVQV
LLQPMKEEPPSSAKCRDKFLVQSTIITPDFETASLQEIWPVIEKENKSAIHEQKIRCAYL
PATTAPLQEEEGNTSQLNGDERYTTAEVARLRKELAGGDGVPVHIVAAIAFAVFAIT
>Pst
MPTQLGFQRPLTQLVKRILTVSNPNPQPIAFKVKTTAPKQYCVRPNSGRIEPGESVDVSV
LLQPMKEDPEPGAKCRDKFLVQSILITPERESTAFPELWSMIEKEGKGSISEHKIRCIYL
PANAESPPVNNGTNRDEDDDPRYNSVEVERLKTLVSTAEGVPVQTVVMISIGVFVFT
>Rgr
MPEELGGRRPLTQLVKRSLAVSNHNSQAVAYKVKTTAPRQYCVRPNSGRIEPGETVEVQV
LLQAMKEDPAPGAKCRDKFLVQSIIITPEREDVALAELWSVVEQEDKSQIHEQKIRCAYL
PAAEHSIPEEPSSHASSTPTPSATSAELARVKQQLAGAEGVPVQVVAGLMFAAVVVT
>Sro
MPSQLGFQRPLTTLVKRTLSVSNHNSDAIAYKVKTTAPKQYCVRPNSGRIEPGETVEVQV
LLQPMKEDPPSGTKCRDKFLVQSVVITQDRENVPLADLWGMVEKEKDSQIHEQKIRCVYL
PAADESIPEESVRFVPSLSP--------------------LPTK-------------
>Uvf
MPSQLGFPRPLTNLVKRTLSVSNPNSQPIAFKVKTTAPKQYCVRPNSGRIEPGERVDVSV
LLQPMKEDPEPGAKCRDKFLVQSIIITPERESMPFPDLWSMIEKESKSSISEHKIRCAYL
PANSESSPNFASTKSNANHDPRYNSVEIERLKGLVNASDGVPVQTVILISIGVFAFT
