# Supplementary material for: Convergence Analysis of Rust Fungi and Anther Smuts Reveals Their Common Molecular Adaptation to a Phytoparasitic Lifestyle
Source: Front Genet. 2022 Apr 8;13:863617. doi: 10.3389/fgene.2022.863617 (PMC9023891; doi:10.3389/fgene.2022.863617)
Supplement: Supplementary file 4 [file DataSheet1.ZIP › Supplementary file 1/conv_cal/OG0002989.fasta]

>Aps
MEALFFNTHSGYLEGVIRGFKAGLLTQNQYQNLTQCETLDDFKVQLSATDYGNFLANEPPPISTSTIAEKATAKLVAEFNYIRSNAVEPLSTFLDYITYAYMID-VILLITGTLHERDTHELLERCHPLGVFDTMPALCVATNVEELYNSVIIETPLAPYFRDCLSAHDLDDLNIEIIRNTLYRAYLEDFHRFCQTLGSPTSTVMDEILGFEADRRTINITINSFGTSLSKEQRFRLFPRLGKLYPQGNFLLARAEEVEAVKSVTENVPEYRTFFEKVDLEDHFFQQEVHLNKLAFLQQFQYGVFYAFFKLKEQEIRSLTWIAECIAQNATDRIHDYVSYL
>Cqf
MEALFFNSHTGFLEGVIRGFKAGLLTQNHYQNLTQCDTLDDFKMQLSATDYGNFLANETPPISTSTIAEKATAKLVAEFNYIRSNAVEPLSTFLDYMTYAYMIDNVILLITGTLHERDTHELLDRCHPLGVFETMPALCVATNVEELYNSVMVETPLAPYFRDCLSAHDLDELNIEIIRNTLYRAYLEDFHRFCTTLGEPTSGVMDAILGFEADRRTINITINSFGTHLTKEQRYRLFPRLGKLYPEGNFLLARAEEVEGVKTVTDNVPEYRGFFEGVYLEDHFFQQEVHLNKLAFLQQFQYGVFYAFFKLKEQEIRSLTWIAECIAQNARDRINDYVPTF
>Hvs
----------GFIEGLIRGLKAGLLTQSHYHNLTQSETLDDFKMQLSATDYGNFLANEPSPISTSTISDKATQKLVAEFNYIRSNAVEPLTTFLDYITYGYMIDNVILLITGTLHERDTHELLERCHPLGVFDTMPALCVATNVEELFNSVLVETPLAPYFRDCLSAHDLDDLNIEIIRNTLYRAYLEDFEKFCLTLGDPTSSVMSSILGFEADRRTVNITVNSFGTSLTKEQRFRLFPRLGKLHPAGNFMLARADEVDQVKAITDSIPEYRRFFETVSLEDHFFQQEVHLNKLAFLQQFQYGVFYAYFKLKEQEIRSLTWIAECIAQNARDRINDYVGSL
>Mlp
MEALFFNSHSGFLEGIIRGFKAGLLTQTHYQNLTQCDSLEDFKMQLSATDYGTFLANETPPISTSTIAEKATAKLVTEFNYIRSNAVEPLSTFLDYMTYAYMIDNVILLITGTLHERDTHELLDRCHPLGVFDTMPALCVATNMEELYNSVMVETPLAPYFRDCLSAHDLDELNIEIIRNTLYRAYLEDFHRFCSKLGDPTGSVMDAILGFEADRRTINITINSFGTHLTKEQRFKLFPRLGKLYPEGNFLLARADEVEAVKAITDNVPEYRHFFEGVALEDHFFQKEVHLNKLAFLQQFQYGVFYAFFKLKEQEIRSLTWIAECIAQNARDRINDYVPTF
>Pst
MEALFFNSHSGFLEGVIRGFKAGLLTQTQYQNLTQCDTLDDFKMQLSATDYGNFLANETPPISTSTIAEKATAKLVAEFDYIRSNAVEPLSTFLDYMTYAYMID-VILLITGTLHERDTHELLERCHPLGVFDTMPALCVATNVEELYNSVMVETPLAPYFRDCLTAHDLDDLNIEIIRNTLYRSYLEDFHRFCQSLGDPTSTVMNAILGFEADRRTINITINSFGTSLSKEQRYKLFPRLGKLYPEGNFLLARAEEVEAVKIVTENVPEYRAFFEKLDLEDHFFQQEVHLNKLAFLQQFQFGVFYAFFKLKEQEIRSITWIAECIAQNARGRIHDYIQIM
>Min
MEALFFNSHSGYLEGIIRGFKAGLLTQTQYSNLTQCETLDDFRMQLSATDYGNFLANETPPISTSTIAEKATQRLVEEFNYVKSNAVAPLTTFLDYMAYAYMIDNVVLLISGTLHERDTHDLLERCHPLGVFDTMPALCVATNVEELYSTVMVETPLAPYFRDCLSAQDLDELNIEIVRNTLYKAYLEDFHSFIMSLGSPTSDIMSPILSFEADRRSLNITINSLGTSLTKDQRAKLFPSLGRLYPEGTTTLAKADDVDQVKTVLDSVVEYRSFLDSASLEDHFFQHEVGLNKLAFMQQFQYGLFYSFFKLKEQEIRSLTWIAECIAQNAKDRINDYIPTF
>Mld
MEALFFNSHSGYLEGIIRGFKAGLLTQTHYSNLTQCETLDDFRMQLSATDYGNFLANETPPISTSTIAEKATQRLVEEFNYIKSNAVAPLTTFLDYMTYAYMIDNVVLLISGTLHERDTHDLLERCHPLGVFDTMPALCVATNVEELYSTVMVETPLAPYFRNCLSAQDLDELNIEIVRNTLYKAYLEDFHSFILSLGSPTSDIMSPILSFEADRRSLNITINSFGTSLTKDQRAKLFPSLGRLYPEGTTTLAKADDVDQVKTVLDSVVEYRSFLDSASLEDHFFQHEVGLNKLAFMQQFQYGLFYSFFKLKEQEIRSLTWIAECIAQNAKDRINDYIPTF
>Msd
MEALFFNSHSGYLEGIIRGFKAGLLTQTHYSNLTQCETLDDFRMQLSATDYGNFLANETPPISTSTIAEKATQRLVEEFNYIKSNAVAPLTTFLDYMTYAYMIDNVVLLISGTLHERDTHDLLERCHPLGVFDTMPALCVATNVEELYSTVMVETPLAPYFRNCLSAQDLDELNIEIVRNTLYKAYLEDFHSFILSLGSPTSDIMSPILSFEADRRSLNITINSFGTSLTKDQRAKLFPSLGRLYPEGTTTLAKADDVDQVKTVLDSVVEYRSFLDSASLEDHFFQHEVGLNKLAFMQQFQYGLFYSFFKLKEQEIRSLTWIAECIAQNAKDRINDYIPTF
>Uvf
MEALFFNSHTGFLEGVIRGFKAGLLTQTQYQNLTQCDTLDDFKMQLSATDYGNFLANETPPISTSTISEKATAKLVAEFNYIRSNAVEPLSTFLDYMTIDYIYKKVILLITGTLHERDTHELLERCHPLGVFDTMPALCVATNVEELYNSVMVETPLAPYFRDCLTAHDLDDLNIEIIRNTLYRAYLEDFHNFCQSLGEPTSNVMGRILEFEADRRTINITINSFGTSLTKEQRFKLFPRLGKLYPEGNFFLARAEEVEAVKVVTENVPEYRSFFEGVDLEDHFFQQEVHLNKLAFLQQFQFGVFYAFFKLKEQEIRSITWIAECIAQNARDRIHDYVRHF
>Sro
MEALFFNSHSGYLEGVVRGFKAGLLTQAQYSNLTQCETLDDFRMQLTATDYGNFLANEPSPISTSTIAEKATSRLVDEFNYIRSNASGQLKKFLDYMTYAYMIDNVVLLISGTLHERDTHDLLERCHPLGTFETMPALCVATNVEELYSTVLVETPLAPYFRDCLSAQDLDELNIEIIRNTLYKSYLEDFHSFVQSIGAPTSDVMSPILSFEADRRSLNITINSFGTSLSKEQRANLFPSLGRLYPEGTFALGRADDIDQVKQVLDPIVEYRAFLDGASLEDHFFQHEVHLNKLAFLQQFQLGVFYSFFKLKEQEIRSLTWIAECIAQNAKDRIK------
>Cmi
MEALFFNAHAGYLEGVIRGYKAGLLSQQAYNNLTQCETLDDLKLQLSATDYGNFLSNETPPISTSTIAEKATERLVDEFNYIKSNAGGQLSLFLEYITRAFMVDNVILLITGTLHERDTHELLERCHPLGTFDGMAALCIATNVEELYNSVLVETPLAPYFQQCMSAADLDELHIEIIRNTLYKAYLEDFYSFVQSLPDPTNEMMSKILEFEADRRTINISINSLGTGLSKEQRARLFPSLGKLYPEGHLALARADDFDQVKNAVEMVGEYRSFFEATTMEDQFFKEEVRLNKLAFLQQFSLAPFYAFFKLKEQEIRSITWIAECIAQNARDRIDDYIPIF
>Eyn
MEALFFNASSGYLEGVVRGYKAGLLTQNHYANLTQCETLEDFKLQLTSTDYGNFLSNETPPISTSTIAEKATERLVDEFNYVRSNAGGDLAKFLDYITYAYMIDNVILLITGTLHERDTHELLERCHPLGTFDTMAALCVATNVEELYSSVLIETPLAPYFQQCISAADLDELHIEIIRNSLYKAYLEDFYAFCQTLGSPTKDVMSSILSFEADRRTINIAINSLGTGLSKEQRSRLFPSIGKLYPEGNLMLSRADDFEQVKAAVESIGEYRSFFEAADMEDQFFKEEVKLNKQAFLQQFQLGVFYAFFKLKEQEIRSIVWIAESIVQNARHRIDDYIPIF
>Gan
MEALFFNSTGGYLEGIVRGFKAGLLTQAQYSNLTQCETLDDFRMQLSATDYGNFLANETPPISTSTIAEKATQKLVDEFNYIRSNSVQPLTKFLDYMTCPAMLANVVLLITGTLHERDTHDLLERCHPLGKFETMATLCVATNVEELYTTVLVETPLGAYFRDCVSAQDLDELNIEIIRNTLYKAYLEDFHSFVLSLGSPTSDIMSPLLSFEADRRSLNITLNSFGTPLSKDARARLFPSFGRLHPSGTMALARADDLDQIKGVLEGVVEYHGFLESAGLEDAFFAHEVALNKLAFLQQFQLGVFYSFFKLKEQEIRSLTWIAECIAQNAKDRIND-----
>Lcr
MEALFFNSHGGYLEGIVRGFKAGLITQTQYNNLTQCESLDDFRMQLSATDYGNFLANETPPISTSTIAEKATQKLVDEFNYIKSNSVQPLTKFLDYMTYAYMIDNVVLLISGTLHERDTHDLLERCHPLGTFDTMPALCVATNVEELYSTVLVETPLAPYFRDCLSAQDLDELNIEIIRNTLYKAYLEDFHSFVLSLGAPTSDVMSPILSFEADRRALNITINSFGTSLSKDQRAKLFPSLGRLYPEGAFALAKADDVDQVKVVLDGVVEYRGFLEQASLEDHFFQYEVGLNKLAFLQQFQYGVFYSFFKLKEQEIRSLTWIAECIAQNAKDRINDYIPTF
>Rgr
MEALFFNSHSGYLEGVLRGFKAGLLTQGQYSNLTQCETLDDFRMQLTATDYGNFLANETPPISTSTIAEKATQRLVDEFNYIRSNATGDLKKFLEYMTYAYMIDNVVLLISGTLHERDTHDLLERCHPLGVFETMPALCVATNVEELFNTVLVETPLAPYFRDCLSAQDLDELNIEIIRNTLYRSYLEDFHAFVLSIGGPTVEVMSPILNFEGDRRALNITINSFGTSLSKEQRGKLLPKLGRLYPEGTMALARADDVDQVKAVLDPILEYRPFLE-ASLEDHFFQHEVFLNKLAFMQQFQIGVFYAFFKLKEQEIRSLTWIAECIAQNAKDRINDYVPTF
>Ain
MEMISFNMAHGFAEGVVRGYRASLLTSHQYASLTQCETLDDLRMQLSATDYGNFLANEQPPLSTAVIAERATGKMVAEFDYLRSNATGDLAKFLDYLTYSYMIDNVILLITGTLHERDTHELLQRCHPLGVFDTMPALCVATTVEELFHSVLVETPLAPYFRECLSASDLDDLNIEIIRNTLYKAYLEDFAAFCQSLGGSTAESMTKLLSFEADRRVLNITLNSFGTSLSKEERARLFPTIGRLFPAGNNILAKADDVDQVRAVCESVPEYRGFFADSGLEDKMFKEETRLNRVETITQFQFGIFYSWLKLKEQEIRSITWIAECIAQGVRDRISDFVNV*
>Mgl
MEALSFNINGGYLEGIVRGYKNSMLTPSNYQALTQCENLEDLRMQLSATDYGNFLANEPSPLATSAISQRATNKLVAEFEYLRNNAVEPLSRFLDYLTYSYMIDNVILLITGTLHGRDTHELLDRCHPLGWFDTLPALCVATNVEELYRTVLVETPLSPYFRDCFSSSDLDDLNIEIIRNKLYKAYLEDFAAFCNSIGGPTAESMNELLAFEADRRTINITINSFGTLLSKTERARLFPSFGKLFPAGNNALAKADELDQVKTIVESVPEYRRLFDSGALEDKMFEYEVELNRLLTMTQFQYGIFYSWLKLKEQEIRSICWIAECIAQNARDRINDFVPPV
>Pan
MEMISFNVDHGFLEGVVRGYRTSLLSANHYQSLTQCETLDDFKMQLSATDYGNFLQNEPSPISTSTIADKATRKLVAEFEYLRTNATQPLSKFLDYMTYAYMIDNVILLITGTLHERDTHELLQRCHPLGVFDTMPALCVASTVEELYNSVLVETPLAPYFRECISASDLDDLNIEIIRNTLYKAYLEDFYHFCISLGGTTAQTMAELLSFEADRRTINITINSFGTSLSKEDRARLFPTIGKLFPAGNNLLAKADELDQVKSVCDAIPEYRSFFD-SSLEDKMFKLEVQLNRILTITQFQFGVFYAWLKLKEQEIRSITWIAECIAQNARDRIADFIPPL
>Cla
--ALFFNAHHGFLEGLVRGYKAGLLSQNAYQNLTQCETLDDIKLQLSATDYGNFLADEPSPLQTSVISAKATNKLVDEFNLIRSNSEGDLRRFLEYIT-------VILLITGTLHERDTHELLERCHPLGTFETMPALCVATNVEELYNTVLVETPLAPYFRNCLSAADLDELNIEIIRNTLYKSYLEDFHSFCSTLSPETFEVMNDILAFEADRRTINITVNSLGTQLTKEQRASLFPTIGRLFPAGNSALARADELDQVKAVVEQIPEYRDFFTAESLEDHFFRVEVHLNKLAFLQQFQLAVFYAFFKLKEQEIRSITWIAECVAQQNRERIND-----
