# Supplementary material for: Convergence Analysis of Rust Fungi and Anther Smuts Reveals Their Common Molecular Adaptation to a Phytoparasitic Lifestyle
Source: Front Genet. 2022 Apr 8;13:863617. doi: 10.3389/fgene.2022.863617 (PMC9023891; doi:10.3389/fgene.2022.863617)
Supplement: Supplementary file 4 [file DataSheet1.ZIP › Supplementary file 1/conv_cal/OG0002991.fasta]

>Ain
ASYWRSFTTAFDTASDVFGLFAVSDVRRALTENIRTLVQVCVWHLESLRDDVDFCPRGEE
RDRVKEALNCLRILTRVLPVVMEGDHDDFERDLLWTRKVDKREEGSKQFVIDDDDDEEQD
TGEAQEQEQEGDNLPSLGERLLTIVFDLLFYSGFTIPWTGTSAAPRIHYAIWERGVGSSV
DLANTTRQHEAHRVEVLRLLLVLLSKSIYVPAHLQTTTDNATGLDRSVVLPLLCSLLNVG
LKANAGRGAISPEETRLNLVCLSLQSLDVLLGYDSPVAHEGAPMNLFRFYLTKLHRHADF
LTLSDGIFSILASRGSGGLSSLP-GDPSGPHVSEALMLLWRLLSHNTKFRTFLLDDGASP
TLLSHLLYHALANKDSLPKQGLVRLCAFMLQDVSAERAFGIHISKASGAKARIGASSMVP
GTGADILIQSVYSLIATTRGTLTSLYAPLVISLGNTAPFWRNLSILSSNRLVALLSSFTA
SSFLLADDGNPRLVFYLLESINAVLHHGYAHNPNFVYALVRAQPSVQRLATFTLRKGIAD
IRRTRKRAGVYSSNATSASSLGKDPIGEQSEKARGKMRRRSNADTAPALGDEEDALVELH
EAARTVGRHGFVPTTGWVQSWQVGLPLDSLQIALTELVPKV
>Aps
TSYWSNYFTVFDFPSDIPTLISSNEFKKAIKENCCNLIKSLILKLHSLIHSSQIKKSISP
KGPLREILNCVGVLTRLLPLLIQESSNYWINKLFWDTELEPIQHQSEKLIINHHSPSI--
--IPPSNLNLTPQRKPLMIILIDTVLELLFLPGVCIPVLSTTN-QNNPYPIWTSGIGSSN
IPPDHSQDHNSAKVQVIKLLIIILSKPLYSPPNLVIDDHDSTQISKQLLLALLCSLINTS
LAPVSSYGGASSVAISEGLPAWCAELLTVLLLPDPPTINKPIEPNSFRIYLSKLHRPSDL
SFLIDHILPVLFKPMTTSQLLSAMAVTFGCGLTETVLLLYLALDSNPRLIGHLISSKKIS
QVIIALTFICLEQKDSQPKTGLVRLCAITLQLLTSSKELSHIINSKVDLPVAIRAQYSVP
GTLIDFLIVSICSVIFTTDVNFSLAYLPLVLTIANLSPYLKDLSSLASTRLSQLFLFFSS
PSFLLREEGNVRLLYYLLETFNNIIHFQMPDNPHLIYSIIRIHQRFENLATFTLQEGLKE
ICRSKQRKQSTKDKRNQSINSGNSTPE----EGTSKIRRKSSQTEANASSELSSNELHLT
VTPQSVGKNGFVPNESWVASWRDSLPLDTIQIMLTELKPKG
>Cqf
TSYWSVYTAVFDFASDVPTLISSADIRKAIRKNIANLLRVLIFKLDSLVRSESTRRVNTP
KGPLREILNCVRVLTRILPFLMDHTPPEWAQNLFWECQPVGATPIAAQFVIDEEDEEE-E
VTNARPTTEPQATHPPLFATLIDTIAELLFLPGVCVPATSTGTASQPRYPIWTGGIGCVQ
LPPTHRQAHNSAKVEVLRLLLVVLSQPLYRPPHLYPPSSHCTQTRKPLLLALLCSFLNTS
LAPVTTLGGASQIASNEGLPSWCAHTLSVLLLP--------SENNDFRNALGKLHRSSDL
SFILDHLLAILSRPMS-------VGQPSSCGLAESVILLYLIIDTSPRLLSHLSQSSKTL
DLVVALIYICLDQKDAAPKLGLVRLCGILLQLISA-KSIGQRINETIELPLSIRTRYAVP
GTIADFVIVSICSIIFGTDVGFETVYSSLIISITNLSPHFKGLSHLSAQRLAQLLGVLIA
PKFILKSDGNVRLLYYLLESFNNVIQYQMSDNPQLIYVLLRVQNKFDYLATFTLQEGIKE
INRQITRSRSLAISISESRRTS-----DRGRKGKGKMS----DDISG---EKEMDQIVES
VTAESVGRNGFVPTEAWVSSWRDALPLDTIQIMITELKPKI
>Cla
----------FTSASEVSSLIPAEVVRLALQANVATLLDAVSGHLLFLLSSSTFPTSSSS
QNATLELLNCLRVLTRTLPLVFEASTP--PQSLLWTPAVEGVAEASQQFVIDDEEDANET
TS-------ASASSPALAHKLCVAAVDLLFVPDFTLPASATKSSRKVQYTIWEPGIGSSS
APLNATKAQLSHRSEILRFLLSLVSSTMYLTPNHF-----ITLKERKPALTLLCSLLNTA
TNKRSLTGQREIDEQASALPHLCYALLDVLLISHDPRSFAASKDNIFKFYFAKLHQPADF
AMLADGLVATIQAASSGGIVPTALPLVAPKSLTESIVLLWKLIESNKAFMTYLIEQDKCA
ELVISLLNVCLDHKDDPASFGLLRLCAFTLQTLSAERGFGSKLNAPLA-NFANSKKHGGP
GRVFDFVVISVYSLVFS-NQSLNAIYPSFVLLISNCSPYVKGLSVVASTKLLQLFLAFSA
PAFILAEEGNPRLVYYLVESFNNIIHFQLSDNPHLVYALIRAHRRFENLASFTLKAAVEE
IRRVRAERRSAPSLDADNSQHTLSLLSRMSEKARGKMREREASVDDSEAG-------DPG
APGPYRSRSGFTPTEAWVTSWRDHMPLDSILILLSELRPKV
>Cmi
HGYWSLFYTLFETAYDVLNLFSSSEITRTLQENIITLVHVLSDRLQEILHNPDFPSDTNK
PDLTKELLNCVRVLSRVIPFILAHEDRSLEQTLFWSPTATRPTAESNHFVIDDEEDDEET
--QAGGATTDEPAGKTLAEQLMDTGVELLFVHGFTVPSSNQVVEKKISYQIWENGIGST-
LSLPSTRDMDNNRTDVLRLLLSMLSKTLYVPSNAYPPSFNAGAKARKQILSLLCSLLNTA
LKSGSTGGKRKVDSPRLTLVKTCVQVLNALLCTPTPEVTTAADSNAFQFFLTKLHRDSDL
TFLVENILVILLQPMNTSFLKLPVGSSSPTMATDFLVLLWKLIECNPHFSTKLLASQKVH
QTMGVLVYCCLEYKDKPANLGLVKLAAFLLQTLSADQAFGTNLNVPLSNSVPMPAKHAVQ
GTAVDFLIQHLYTLIFSTKGLFNAIYPAFILTIDNISPYIRNPTIKSSTMLIQLFIAISN
PGFLLSDEANPRLVFYLLEAFNNVIHYQLRECPHLIYAIIRSHARFEELANFTLSGGVAA
IRKRRKERVNGG---HTPPKSSQVAQRPLSEKAAGKQRARSMSQSSFPPGNTSHADLGEI
DEGPYVSKSGFQPTETWVASWREGLPIDGILILVSECLSKI
>Eyn
TAYWSLFWTVFESSYDVLNLLTHADIAKTLLQNISSLIAVTANRLDEILHEPDFPQAAAK
PDLNRQLLNCLRVLSRVIPFVFAQDDMTMEDKTFWTQMTKR-REESNQFVIGDEEDDRGN
TSRAANASVREGQTQKLAEQLIDTVVDLLFVPGFTLPVA-----YGSSLLVWENGVGST-
ISVPVTRDIDQNRCEVLRFLLILLSKPLYIPANAYAVARNNSSKKRKKQLTLLCSLLNTA
LKSGNTGGKKKEDAPRLALVKLCIQTLNILLLNPAPMGPKADRSNAFRVYLAKLHRQSDL
SFIVENMLAIIAQPLSSSLLKMPVG--RFAHVIDFLVLLWNLIDYNPKILSHLLSDTRVH
QILAILVCTCLEHKENPAQLGLVKIAAFLLQTISAERAFGSSLNMPFHNSFTIPGKFAVQ
GNAADFLIQ-------------TPVLVCYFLSTLSFSPRVDSFNCSYRCRL---------
-----------RLSYT--------------------ETLSEQRARKEKQNGVVSPDGAAS
VRSSRRSSIGSL----------KLSLIVLSKKAAGKQRARSTSTLTLNSSNSYFGDSTDD
LDTPFISKTGFQPTENWVASWRDGLPLDAISILISECLSKV
>Gan
EPYWAQYWLLFDSPTDVLTLLDSSTLST---ANLSTLITVLSSHLFSLLSLPSFPHAQTE
ADLAREALNCVRVLSRVVPFVIKGPQYRLEEAVFWRREKVKV-EGDGQFVIDDDEEETEA
EE-------QWEEEPPLAEKLLAALVDLLFVPGFTVAEECRTEDGAVAYVIWEPGIASST
PAYPTPQPLLSARLEIIRLLTLLLALPLLTPPHAYPVLPNTTTLERNVVLCLLCSVLNTA
F------------DMRGLLVGTCLHLLAILFTEHAPSSSETPAANAFGFYLSKLHRKTDF
DFLLDGAFALLAQSLAQPLL---LG---SKGGMETLVVLWRSMEMNPKLLSYMLESERAG
ELLVWLVSAALEYKDDETQMGLVRLAAFVMQCLSADPRIANRLNEPVNLRLSLRGKYNVP
GTLADFLIVSIYTLVFTTKAQLSALYPAFILTIANASPYFKNLSVVSSTRLLQLFLAFSA
PQFLLMEEGNPRLVYYLLETFNNIIHFQLSDNPNLTYAIIRAHDRFDQLATFTLSAGVAE
VRRVRQERKAAVAAVSPS----PKVEGVVSEKARGKRRERGASVSTTALEELGL----EE
EGETFVGKNGFVPTEGWVSSWREGLPLDAIHILLSELRPKV
>Hvs
SAYWSAYWSVFDAPSEVALLISNPDLSKAVLHNVATLILVLSQRIHSLSLSTHLFYQLPS
KGPLRELLNCIRVLTRIIPFIWEPPPH---------------SNSPPQFVIDQDDDEDDE
KEPHQTPTNQKPPKPCLMIALLDSIVRLLFLPGVCVPPPSTSTSSSSKYPIWTAGIGCPV
PPPEHSSLHNSAKIEVLRLLLALLSKPLYSSAHLYPSTVTVNKIDKKPLLALLCSLLNTA
VAPGSSLGGAS--GSTDGLAGWCAQVLGVLLSPTHPNLPRPNQLNLFRMYLSKLHRTNDL
SFFLDHILVVLNKPMNTSHLLLPLN--STCGIREAVLLLYLTLDCNHRMISYLISNHQVG
SFIIAIIYICLESKDVPPDLGLVRLCSILLQLLTSERQIAQSLNSPIELPVSIRARYGVP
GNLADFLIVSICSIIFSTGGGFAPVYPALVISLSNISPYLKGLSKLTCTRWVQLFLVLSS
PKFILREQGNIRLVYYLLEAFNNVVHYQMTDNPYLIHTIIRIHSRFDQLATFTLSEAVKE
IRRKESSRVQKNAVSHDLPSRSNLASGGQSDKARGKMRELSNSLSSVP--QRPGSQSTQQ
DTALYVGKNGFIPTESWVASWRDSLPLDTIQIMLTELKPKG
>Lcr
DPYWTPFYTLFDSPTEVHTLLDSSTLLLTVQVNLATLITVLCDHLFDLLSIPSFPHPREQ
RDLAKEALNCLRVLSRVVPFVLGPQ--ELEEAIFWRSEKIRVEAEEGQFVIDDEEEDEDE
ENPAAESSQEWEEIPPLAERLLAALVDLAFVPGFTVAEECRTQDGAVVYVIWEPGIAHSS
PLPPTPSSLLSARLEVLRLLAILLSLPLLTPPHAFPSLPNGGRLERKVVLCLLCSLLNTA
LGKP-----------------SCLQVLSALLVEHAPSSAPSPPSNAFAFYLAKLHRSSDF
DFLLSGFLALLDRGLGGSAAA-PLGTGAATGTVETLVVLWRVVEGNAKFASWLAEQERVG
EVLAWLVVAGLEGKDDETQLGLVRLAAFLLQSLTADPAFAARLNAPVELKPSLRSKYGVP
GSLADFIIISLCTLIFTTSGRLSALYPAYVLTIDNISPLIKHLSAVASTRLTKLFLAFAA
PGFLLMEEGNPRLIYYLLETFNNVIHFQLSDNPELVYALIRSHARFDQLSTFTLAGGVAE
VRRARQEKKAAAAASGSNPLSTPPKEGEVSEKARGKMRARRTSVSSLSVADLSLGGNSAE
EGQPFVGKNGFVPTEGWVASWRGGLPLDSIHIMLAELRPLV
>Mgl
---------------------ASSNTRQSVV-----------------------------
------------------------------------------NPNEEQFILTDGDEST--
--PLADRMTDAESIPSTGYILILTLMELLFHSGFTMPWTGSSDISRVHFTIWEAGIGSPM
DLEHTTQEHIQCRTEIMRLLLVLLSKPMYVPAHMLSTTPMTCELERPVVLSFLCSLLNTV
ANYR--WKLFGTDVTRDTYTSLCLEMLCALLSHR-PD----SNENLFEFYAKKLYRESDF
LFLINGSRKMFRSSMANGPFEM---KPAQEHVSEMLVVFWVLLRSNKKLREVITQSPGSF
DFLSWLLYVPLANKSNPATLGQAQLAIFLLQDLSVHKDFAKCLSKPSAENITVRRQ----
GLALDVLIESIYLLITTSSGQLSNVYPSLLLILYNTSPYWQRMSVASASRLEQLLHHFAS
FRFLLSDANHPYLLRLLFDSCSRAIQFNANSNGHLIYVLVRSAHIIERTRTFDLDSALVT
IQFARDHYGNNSSNTNETPEAVEHLSEFESEPTKADLNMRATDITKPALSDCSESTIQLD
QIASTVGKHGFVPNQEWVNTWLSKLSFDVLKPMLDYLVPRM
>Min
SAYWTQYFTLFDSLSDLITLVDAKSLHKATDENLKTLVQVTCDRLFELLGQERFPKALGD
DDEARQAINCVRVLSRVVPYLTRPGPDDLENDIFWKATRVRIVEEAGRFVLENDDDDDEA
TTSASEATDEWHQVPPLAERLLAALVDLAFVPSLTVPEECRAAEGSVAYVIWEAGIANPS
ALPPSPLPVLSARLEVLRLLNILLSLPLVTPPHLFPTVPNSSSIDRKVVLCFLCSILNTA
LNAGALVMRIGAEDVRGLLMSACLQSLSILLAQHHPASPRQAEVNSFAYYVSKLHRTSDF
ELVVRGVLHVLDQAMNESALAIPVGTSVNADVTNALIVLWRMLDLNPKLWKWMIGEKESS
QLIVLLMAFCLEYKDDETQLGVVRLSAFMLQSISAKPGLWARWNAPVEMKLSLRSKYGVP
GTLADFLVVSIHTLVFTTKGKMAPLYPTLVLSITNASPHFKQLSTVSSTRLTQLFLAFSA
PNFLLMEEGNPRLVYYLLEAFNNVIHHQLSDNPELVYAILRSHQRFDELSKFTLAMGVAE
ARRLKVERKQKKAMAQTEGEMVVGTRTELSQKQRGKRRQRGTSLETVSVGDLSLGPTAVD
EDAPFVGKNGFVPGKAWVASWREGL----------------
>Mld
SAYWAQYFTLFDSLSDLITLVDANSLNKATEENLKTLVEVTCDRLFELLGQDRFPKALDD
DNNARQAINCVRVLTRVVPYLTRPGPDDLETDVFWKPTRVRVDGEAGHFVLEDEDDDEEV
DTGASGATDEWLQIPPLAERLLAALVDLAFVPGLTVPEECRAAEGSIAYVIWEAGIANPS
ALPLSPLPILSARLEVLRLLNILLSVPLVTPPHLFPTMPNSSSIDRKVVLCFLCSILNTA
LNAGALVMRLGAEDVRGLLVSACLQSLSILLAQHHPVSARQSEVNSFAYYVSKLHRTSDF
DLVVRGVLHVLDQATNESALAIPVGTSVNADVTNALIVLWRMLDLNPKLWKWVSREKESS
QLIVLLMAFCLEYKDDETQLGVVRLSAFMLQSISAEPGLSTRWNAPVEMKLSLRSKYGVP
GSLADFLVVSIYTLVFTTKGKIAPFYPTLVLSITNASPHFKQLSTVASTRLTQLFLAFSA
PNFLLMEEGNPRLVYYLLEAFNNVIHHQLSDNPELVYAILRNHQRFDELSKFTLEMGVAE
ARRLKAERKLRKAMAHTEGEMVIGTRRELSEKQRGKRRQRGASLETISVADLSLGPTDLD
EDAPFVGKNGFVPGEAWVASWREGLPLDSILIAISELRPLI
>Mlp
TSYWSIYSTIFDFASDVPILISSSDIRKAIRRNVANLLHVLIHKLDELVHSQTTRRNGIP
KGPLREILNCVRVLTRILPFLMDHTPLEWVYHLFWESHSISSTPVTPQFVIDEEEEEEEE
TTPDATEGNSSNQQPPLFSILLDTIADLLFLPGLCVPASTNG--IDVRYPIWTGGIGCSQ
LPLEHRQAHNSAKVEVLRLLLVALSQPLYRPPHLYPEAGHSTKTSKPFLLSLLCSLLNTS
LAPSTNLGGASQATSSEGLSSWCAELLCLLILPELPMSKKVTEANGFRLYLSKLHRPNDL
NFLLDHLLAVITKPMGTSQLLLPSSAPSGCDLTEAVMMLFVALDCNSRLLPYLTSSRKII
QLVIALVFICLEQKDAPPKMGLVRVCGILLQVLTA-KELGVLVNEKVELPVGIRARYSVP
GSLADFLIVSICSIIFSTESGFTTIYPSLIITITNMSPYIKGLGSLASARLAQLLTIFSA
PRFLLREDGNVRLLYYLLEAFNNVIHYQMSDNPNLIYALIRVHPRFDYLATFTLQDGLKE
IQQRNLIRRSSESNTNESARSS-----RS--KGKGKMKATEGSVIEGSINEELQTQPSVE
ITAVSVGRNGFVPTETWVTSWRDSLPLDTIQIMITELKPKL
>Msd
SAYWTQYFTLFDSLSDLITLVDANSLNKATEENLKTLVEVTCDRLFELLGQDRFPKALDD
DNDARQAINCVRVLTRVVPYLTRPGPDDLETDVFWKPTRVRVDGEAGHFVLEDEDDDEEV
DTGASGATDEWLQIPPLAERLLAALVDLAFVPGLTVPEECRAAEGSIAYVIWEAGIANPS
ALPLSPLPILSARLEVLRLLNILLSVPLVTPPHLFPTMPNSSSIDRKVVLCFLCSILNTA
LNAGALVMRLGAEDVRGLLVSACLQSLSILLAQHHPVSARQSEVNSFAYYVSKLHRTSDF
DLVVRGVLHVLDQATNESALAIPVGTSVNADVTNALIVLWRMLDLNPKLWKWVSREKESS
QLIVLLMAFCLEYKDDETQLGVVRLSAFMLQSISAEPGLSTRWNAPVEMKLSLRSKYGVP
GSLADFLVVSIYTLVFTTKGKIAPFYPILVLSITNASPHFKQLSTVASTRLTQLFLAFSA
PNFLLMEEGNPRLVYYLLEAFNNVIHHQLSDNPELVYAILRNHQRFDELSKFTLEMGVAE
ARRLKAERKLRKAMAHTEGEMVIGTRRELSEKQRGKRRQRGASLETISVADLSLGPTDLD
EDAPFVGKNGFVPGEAWVASWREGLPLDSILIAISELRPLI
>Pan
SKYWSRFLQL-DSPSDVFSLLSLADLRRARRENIVTLVRVLVAHLESLLLDPLFEPASVQ
RDRTKEALNVVRVLTRTLPAVLESDDRSFEDSVLWVQAPGAYLDTTAQFVIDDEDQEEED
IDSSGEKQQEDEQVPALGERLVRLVVDLLFCSGFTLPWTQTALPNRINYSIWEAGVGSSI
DLPGTTRSHVSNRVEVLRLLLVLLSKSIYIPPHQQSTLVDVQDLDRAIMLPLLCSLINTS
ITNASVLVGGSNDEVRSSLVTLSLQILDVLLTYEPPL-PGPGGRNVFRFYLSKLHRTADF
DFIWNGLAKSFNEHVSIQILAIPPTAWQLNQVAERLVLLWRMLEHNAKFRLYVLDDARAP
ELLTILLYFALTYKDNVALQGLVRMCAFMLQDVSSERAFGANLARPSAARVQLPSRLGLV
GTAIDYLVQAVYSLIAATKGQLASLYAPLVITLSNTAPVWRSLSITSSTRMMHLMRSFSQ
PAFLLSDEGHPRLLFYVLETINAVLTFGYTANVNLVYSLVLARQLVAALEAFELRKGVEE
VWKKRRAVGTDTDWFQNAPRLEKPPLPGPSAVEKGKMRRISTSSLEGEAAGAWEGELVEE
AAARYIGKNGFSPTAAWVESWHAGLPLSTLRVVIDRLVPDV
>Pst
TGYWSNYYTIFDFSSEVTTLISINELRKVVRQNMITLTKILVSKLDSLVHCDLTKKSNLP
KGPLREILNCVRVLTRILPLLMEEAASVWINNLLWGTQQQDS--QRSQFVLDEDDQDDQD
SSKTLSSTNTNEDKPALMVTLIDTILDLLFLPGVCVPAASQSGSSTSRYPIWTAGIGSSQ
TPIDHSPSHNSAKVEVIRLLLSIISKPLYSPPHLYIQQNDCTQTSKPILLSLLCSLLNTS
LAPINTYGGASSAGISQDLPGWSAALLSVLLLPDPPTKEVVEEPNGFRIYLSKIHRTNDL
NFIIDNLLLIIMKPMTTSQLLNTVGGGAGGQLIEGLMILQLSLESNTRLISHLISTGKIV
SIMISLIFICLEQKDSIPKSGLVKLCAITLQLLTSQKELAHLINSKVDLPVGIRAQYSVP
GTLADFLIVSICSVVFSTGVNNHSTFTSLILCLTNLSPFFKDLNSLSSNSLSKLFLILST
PSFLLKEESNVKLLYYVLECFNNIIHYQMPDNPHLIYSIIKVHQRIESLGKFTLKEGIKE
IERAQQKRRSLNKGGNETPRLSNDQEENLQDKGKGKMRRKSSNIDRSSSLNWSHHHSPGK
ISPASIGRNGFVPTESWVASWRDSLPLDTIQIMVTELKPKG
>Rgr
-----QYLTIFDSPADLPHLLPSQALLHALHLNVLTLVHFASSTLFRLLATPDFPH---G
HDHAREALNAVRVLTRVVPLLLAPRGVAVEDELFWRRERVPVGNEDGQFVLEDDDDDDAA
AGASSSAAPAYDELPPLAVRLLGALVDLLFVPGFTVAESLAAPQSVVTYAIWEPGIASST
PSPPLPTSYLTARVEILRLLTLLISLPLLTPPHLFPTLPNAGHGDRNVVLCLLCSTLNVA
LNAGAD--GGDQASAKQALVGASLHLLGAVLLEHAPAPGPSSSPNLFAFYLSRLHRPADL
SFFVSGTLGLVESALAGGLFAGAVARRDPAWATEALVLLSRAWALNKKLVAHVARDVGVP
PLVSALEACTLEWRDDDAALGLVRAASFALQSVSAEEELARVLSAPMGVGLVGRRLVAAQ
GSCAEFITISLHAVLLPSRTALSTLYPSRLLLLSNLSPFVRDLGHDAATRLVRVWLAFSA
PSWVMMEEGNPRLMFC--ESLRA-------------------------------------
------------------------------------------------------------
--------------------WRP------------------
>Sro
HPYWH------QVRFSLLYLLPTSLLLRTLHTNLLTLLSFATSHLFSFLSSPQFPT----
EKTIGECLSCVRVLTRLMPLLLGPQTDRVEEQVFWKKERVVIGAEEGQFVLEDEDDDEDQ
ATPSTSSTTESEELPCLAERLISTLINLLFVPALTLPSDLSTPSSLINYSIWEPGIASPS
PSPPTPPQILSNRSEILKLLTLLISLPLLTPPNLFPIVPNKDEEEKKVILCLLCSAINTV
CASSGPAAKRSSSDPKDELIGNCLQFLSVVLIPHAPTGGGGGGVNLFEFYFSKLHRKEDF
ELLFQRLLSQVYSTLHGSMLPLNPIKKSSRWIVESLTVLWRLLEGNKKFLSR------IG
ELMGLLEIVRNEWKGDETQIGLVRLCSFLLQTITAEPDYANELKRVLSTSIVEKRQSGIL
GTLIEFLIVSAHSLILSPSGRLSTLYPSIILSIDNLSPFIVGLGLEASTRLTRIWLAFSA
PSWVLMEEGNPRLIYCLLETFNNILYSNLSSNDQLLYSLLQTQKRFELLSQFTLEIGVSE
ARRLRSERRKKRQQSSLEPVQESPRLSAVSEKVAGKRRERSLSSTLGAAGELSLNEPTAE
DEGPFVGKNGFTPTEQWVSSWREG-----------------
>Uvf
LQYWSNYSNLFDFSSDVPTLISLFELRKAIQENISNLINFLVFKLDHLVHSNSVRHSQLP
KGPLREILNCVRVLTRVLPLLLEYTSEHWIIQLLWAPQSDSTDNTQPQFVIDHDDSSDPD
SNPLKSSDSSNQPHPPLMITLINTILDLLFLPGACVPPSSSNINSTSSYSIWSAGIGCSQ
VPMDHSPSLNSAKVEVLRLLLAVLSKPLYSPPHLSQHLDQTTQFPKQQLLGLLCSLINTS
LAPANSYGGASTYGISQNLPEWCAVVLNLFLLPNP--EIKTDQVNQFRIYLSKLHRPSDM
NFLINNILVILMKPMTTSQLFTSIGLNYGCGLTEAILILYSSLDCNPRLMSHLISSRKLS
PVIIALTFICLEQKDHPPKNGLIKLCAITLQLLTANKESSYIFNSKVELPVAIRAQYSVP
GTLADFLIVSICSFIFSTSINLSSIYIPLILTITNLSPYLKEISKSSSTRLTQLFTYFSN
PMNILTDENNFKLVHFILEMFNNIIHFQIQDNPYLIYSLIKIQNKINFLATFTLKSGLNE
IEKIKSNRHQSIKKVNYNNKLSESFPENKADKGKGKMKRKSTSSLNPTTSDLNTNHNNTS
HSIHTLGKGKFVPTEAWVASWRDHLPLDTIQIMLTELKPKG
