# Supplementary material for: Convergence Analysis of Rust Fungi and Anther Smuts Reveals Their Common Molecular Adaptation to a Phytoparasitic Lifestyle
Source: Front Genet. 2022 Apr 8;13:863617. doi: 10.3389/fgene.2022.863617 (PMC9023891; doi:10.3389/fgene.2022.863617)
Supplement: Supplementary file 4 [file DataSheet1.ZIP › Supplementary file 1/conv_cal/OG0002993.fasta]

>Ain
IYFLLSFCTRLWKIGRSATDEAHFGKFGSHYKHDVHPPLGKMLVGLAGLLSGYNGQFEFK
SGEKYPDDVNYLGMRVILAMFGILMVPVAYSTSANLGWNKRSRHLLALLVLLLFFTFTTV
HGLVEFTGISIGCVASVKWVGLFATALVGFYTIEDLWDKFGDVKMPVRTYARHWCARALC
LIVVPMSVYMASFKLHFMILSRSGPGDAQMSSLFQAHLRGNDFAHSPLEAAFGSKVTFKN
MGYGGGLLHSHVQTYPTGSQQQQVTCYHYKDNNNDFVITPRWEDPEVKDEDPPRMFKSGD
VFRFVHNSTGRNLHSHTIPAPVTKENYEVSGYGNATVGDSNDYWVAEVVDDMITGKKGKG
DPIKSLTTRLRFRHQNLGCYMRAANAVLPQWGWKQVEVSCDKENNPKDDHTYWNIESHWN
DKLPTGNAQLYRSPFLRDFIHLNVAMMTSNNALIPDADKEDILASKPLDWPWLFNGLRMN
SWADNSVKYYLIGNPVIWWSSSASLIAFCALMLWYLGRMQRRHADLSPRDFNQFVFVGKI
AGLGWFLHYLPFLIMARVCYIHHYLPTLYFAVLMLVHLLDHFLWNASPLSELTKNVSFCL
IAGTVVGVFWFFRGTAWGMDGPIWKYNGIKWRHSWNIK
>Aps
------------------------------------------------------------
------------------------------------------------------------
-----MMGLSLGCVTSVKWIGLFVTALVGAHTADELWEKFGDLKMPIRTYLTHWMARIVC
LIILPSLVYIASFKLHFMILNRSGPGDSQMSSLFQANLWGNEFARNPLEIAIGSKVTLKN
MGFGGGLLHSHVQVYPVGSQQQQVTCYHYRDANNDWIVTPLLHEAPYNDTQPIIDLHHGS
VIRLVHALTGRSLHTHNVPAPVSNLNYEVAGYGNTTMDDSNSYWIVEVVDDLLRGRRSKF
ENIHILSTRLRLRNLNFGCYLRAANVILPQWGFKQVEVTCDKQNNPKDKHTYWNVEGHEN
PRLPRGDMKLMKSPFFEDFWHLNIAMMTSNNALIPDPDKQDAVSSHPFDWPFLYNGLKMN
TWIDSEIKFFLIGNPIVWWLSSIGIIIYCIALIWFLGRFKRRFNDLSPKQWQRFIFVGKL
GIGGWMLHFAPFLFMGRVTYLHHYLPTLWFAIITFGLCIDHFLFRSRRINKRQKFFIFIL
LSFSIFFAGWWLRDCALGLRGPIAQYKGKQWRK-----
>Cqf
LYTIFALVTRLYKIGKANTDEAHFGKFAGYYNQDVHPPLAKMLVGFAGLLSGFDGRYDFP
SGQPYPPNVPYTTMRILLALPGIALVPIAWATALELGFTTYTRHIVTLMVLLLFFTFTTV
YCLAFMTGLSVGCVASVKWVGLFVTALVGAHTAEELWDKFGDLRMPYRVYARHWIARIVC
LIGLPIMVYMLCFKIHFLVLNRSGPGDAQMSSLFQANLWGNDFARHPLEIAIGSKVTFKN
MGYGGGLLHSHPQTYPVGSHQQQVTCYHYRDSNNDWVISPLLHEPAYNETLPIRFLTHGA
VVRLVHLMSGRNLHTHNIAAPVTKLNNEVACYGNATIDDSNSYWVVEVVDDLLRGGKP--
QTIHTLSTRLRLRSLNLGCYLRAANAVLPQWGFKQVEVSCDKQNNPHDVHTYWNVESHVN
GRLPPGDMKLMRSSFLHDFWHLNVAMMTSNNALIPDPDKQDAIASHPFDWPFLYSGMRMN
TWTDSTTKFYLIGNPLVWWISAICLIIYGCSMVWYAARAKRCFNDVSPREWYQLKFVGRI
GAGGWLLHYLPFLFMGRVTYLHHYLPTLWFGIITSGLILDHFVFRNPSIAPARRRAFFGG
LACAIVGTGWWFRACAWGIDGPVSAYTGRQWRKSWNLY
>Cla
VYTILSLFTRLWQIGKNNTDEAHFGKFGSYYNQDVHPPLGKMLVGLAGLLSGYNGSFDFP
SGATYPDHVPYVAMRVLMALPGVAMVPLAWGTALELGFTWYGRHLVTLMVLLLFFTFTTV
YYYLVARLVGVAHFNSVKWVGLFVTALVGVYTIQDLWDKFGDLRMPFKVYVKHWIARIIC
LMIVPFSVYMLCFKIHFLILNRSGPGDSQMSSLFQAHLYGNDFAQNPLEPAYGSKLTLKN
MGYGGGLLHSHPSVYPVGSQQQQITCYHYKDTNNDWIITPTWEDPPLDDAGELRYLEDGA
LVRLVHEATGRNLHSHTVAAPMSKMNYEVSCYGNATTGDSNDYWVIETVDDMIRGGRHKF
KRIHSLTTRIRIKHLNTGCYLRAGGTSLPAWGFKQVEVSCDKVNRPKDEHSYWNVESHWN
DRLPPGNAKLYRSPFFRDFWHLNVAMMQSNNALVPDADKEDIIASKPADWPFLYLGMRMN
GWGDHQTKYYLVGNPIVWWWSSASLVIFVFSVIWYLARFQRKYNDFAPGDWSCVLIATAV
----------PFLIMGRVTYVHHYLPTLWFSVILSVFLLDHFIFARRFVTYRAKTLIFGV
CVFLIVGTFLWFRNTAFGMDGPVTDHWGLRWRSRLSLE
>Cmi
IYTALSLFTRLYRIGRSNTDEAHFGKFGAYYNQDVHPPLGKMLVGLAGALSGFNGSYDFP
SGQVYPDHVPFRAMRVMLAMPGVAMVPLAWGTALELGFSNYAKHIVTLMTLLLFFTFTTI
YFLAILTGASIGCVLSVKWIGLFVTSVVGVYTLQDLWDKFGDLRMPVKIYARHWIARGIC
LILLPMSIYMFCFKLHFIILNRSGPGDAQMSSLFQAHLYGNDFAKNPLEAAFGSKLTLKN
MGYGGGLLHSHVQTYPVGSQQQQVTCYHYKDSNNDWVVTPRWEDSAISED-EIRFLKHGD
TIRLVHSSTGRNLHSHPVAAPVSKQNHEVSCYGNATIGDSNDYWIVEVVDDLVRGKKAKI
EVVHSLTTRMRFRHQNLGCYLRAANSVLPQWGFKQIEVSCTKENNKYDEHTYWNIESHWN
DKLPAGEVKLYRSPFLCDFWHLNVAMWTSNNALVPDPDKEDTIASKPSDWPMLHLGMRMN
GWSDSNIKYYLLGHPLTWWFSTLSIPAFVLALVWYMCRFQRKFNDMTPKEWDHFWYVGTV
CFGGWCFHYLPFFIMGRVTYLHHYLPCLIFAVLNLGFMLDHFILSNKYFAERTRAIAFAV
CASAIVGVWWWFRMIAWGMEGPVPK--GLKWRKSWTMY
>Eyn
FYTFLALFTRLYRIGKSNTDEAHFGKFGAYYNQDVHPPLGKMLVGLAGALSGFNGSFDFP
SGAVYPEHVPFKSMRIMLALPGIAMVPLAWGTAYEFRFTERAKHLVTLMTLLLFFTFTTV
YFLAILTGVSIGCRKMDRTLRDF------------LWRLKNALR---RVYIRHWIARGVC
LIILPFMIYAFCFKLHFLILNRSGPGDAQMSSLFQAHLHGNDFGRNPLEPAFGSKLTLKN
MGYGGGLLHSHVQTYPVGSQQQQVTCYHYKDTNNDWLVIPRWEDEPYEEGGPLRYLENGA
IIRLVHATTGRNLHSHPVAAPVTKQNHEVSCYGNATVGDSNDYWVVEVVDDLVRGRKPEF
KRVHSLTTRIRFKHLNLGCYLRAANSVLPQWGFKQVEVSCTKENNRKDEHTYWNIESHWN
DRLPPGEVKLYRSPFFRDFWHLNVAMMTSNNALVPDPDKDDIIASKPFDWPFLHLGMRMN
GWHDTSIKYYLLGHPLTWWFSTLSIPLFVLSLIWYLCRFQRKFNDLTPLEWNHFWYVGQM
TFGGWCFHYLPFMIMGRVTYLHHYLPCLIFAVLCLGFLLDQFVFRSKIMRERTKMGIFIF
AASAIVGVWFHYRHIAWGIEGPVNDHHYLKWRSTWNIY
>Gan
VYTFLAIFTRLYRIGAADSDELTSSPPGSFW--QVHPPLGKMLVGLAGALSGFNGSYDFP
SGAVYPDHVPFRAMRVLLALPGIAMVPLAWGTAVELRFTRWSRHIVTLMVLLLFFTFTTV
YFLAELTGVSIGCVARY--------ANLPTRQVGWPFHAFRELAVSLLTYIRHLIARVLC
LIVLPFCVYALCFKLHFIILNQSGPGDSQMSSLFQAHLEGNDFARNPLEPAFGSRLTLKN
MGYGGGLLHSHIQTYPVGSQQQQVTCYHYKDENNEWFITPTWEAEQVDPDLPLVFLKHGD
KMRIVHASTGRNLHSHSVAAPVTKLNNEVSAYGNATVGDSNDYWVVEVVDDLLRGGRSKV
DRINSLSTRMRFRHLNSGCYLRAANAVLPQWGFKQVEVSCDKSNNPSDEHTYWNIESHWN
DRLPAGDMKLYKSPFLRDFWHLNVAMMTSNNALVPDADKEDSIASQPFDWPFLFNGMRMN
GWQDDGIKYYLVGNAIVWWGSSASLIVWVFTLVWHLARFQRKINDFAPGEWNQFLYVSKI
AFGGWALHYLPFLIM-VFTYLHHYLPTLWFAVIMVGNLLDHFIFKSRRFTERTKWIVFTL
VAGSIIGTFWLFRACAWGIEGPASALVGTRWRKSWGLL
>Hvs
----MGQICR---------------------SQ---------------------------
----Y-------------------------------------------------------
----------ASC--KVKITNLFIPSLICTILVD----------LIQRVYIRHWVSRILC
LICLPIMVYMLFFKLHFIILNRSGPGDATMSSLFQANLWGNDFARHPSIPAIGSKITLKN
MGYGGGLLHSHIQTFPVGSQQQQVTCYHYRDNNNDWVITPLLHEPPYNDNSSIVYLEHGA
IIRLVHAMTGRNLHSHDIAAPVTKLNYEVACYGNATIDDSNSYWVVEVVDDTLRGKRSNF
KYINILSTRLRFRHVNSGCYLRAANAILPQWGFKQVEVSCDKMNSPYDSHTHWNIESHVN
PRLPEGDMKLMKSPFLQDFWHLNVAMMTSNNALIPDPDKQDIIASLPWDWPFLKSGMRMN
GWMDDSIKYYLVGNPIVWWLSSFGMLGYVTLVVWYAGRRKRGFRDVPIREWNKFIWLGKI
GVGGWLLHYLPFLFMGRVTYLHHYLPTLWFAIITFGIFVDHIIFRSRRIPPARKLMISLM
ISGAVLATGWWFRHCAWGIEGPISHYPGRQWRKSVNLY
>Lcr
VYTFLSLFTRLYRIGANNSDEAHFGKFGAFYNRDVHPPLGKMLVGLAGALTGFNGSFDYP
SGAVYPEHVPYRAMRVLLALPGIAMVPLAWGTAVELRFSKWSQHIVTLMTLLLFFTFTTV
YFLAELTGISIGCVASVKWVGLFVTALVGIYTAEDLWNKFGDLKMPLRTYIRHWIARILC
LIVIPFCTYALCFKIHFLILNRSGGGDSQMSSLFQAHLEGNDFARNPLEPAFGSKLTLKN
MGYGGGLLHSHVQTYPVGSQQQQVTCYHYKDENNEWIVTPTWEADPIDPNGDIVHLKHGD
TMRLVHASTGRNLHSHAVVAPVSKLNNEVSAYGNATVGDSNDYWVVEVVDDFLRGSRTKF
ERIHSLSTRLRFKHLNSGCYLVASNAILPQWGFKQVEVSCDKNNNPKDEHTYWNIESHWN
DRLPAGDQKLYRSPFFRDFWHLNVAMMTSNNALVPDADKEDTIASGPFEWPFLWNGMRMN
GWQDNGIKYYLLGNAVTWWMASASLAVWVGTIMWHLGRFQRKINDFAPGEWNQFLYVSKI
AFGGWAFHYIPFLIMGRVTYLHHYLPTLWFSVIMVGFLLDHFVFKSRRWTLRTKWIVFTL
VAGAVVGTFLWFRECAWGSQASQVEEELEHLRL-----
>Mgl
MYTILSFITRLYRIGSNPRDEAHFGKFASYYRHDVHPPIGKILVAVAGWISGFDGNFEFD
SGGDYPAEVPFVKMRIIMALYGIAMVPIAYMTAQSLNWNWRSKHLFTIMILLLGFTVSTV
LGLVPFTGVSLGLVTGVKLVGLFVTALVGLYTVEDLWNKLGDLRMPVRAYLRHWCARILA
LIILPILLYMIGFKLHFLILYKSGSGDAQMSSLFQSNLEGSDLSNFPLEVAYGSKLTLKN
MAYGGGLLHSHIQTYPEGSHDHQVTCYHHKDENNHFIISPTYEDPPLNIDEPPRMLKSGD
VLRLVHQQLQTNLRSEAIPAPITKEAHEVGCRASEKGADSSEYWIVEVLRDVHLGPGRPG
MPIRTLSSTLRLRHKELGCYLRSGSAVLPDWGWKQMEVTCDPRNNPKDIGTHWNVESHWN
DRLPNVETRQTRSPFLKDFVHLNVAMMISNNALVPDQDKFDHLASAPSEWPFLYRGMRMN
GWGADNYKYYLVGNPVIWWGSSLSLIVALPVLAWYIMRRQRRIHDMPPKVWDDFLFGLKV
GWIGWFLQYFPFLMMGRVTYLHHYLPTLYFAVIVLVHLLDHYLWNDAPLSQHFKNMSFAA
VTGLVVGVFFWFCGVSFGMYGDISKWPYLKWRKNWDIY
>Min
IYTFLALFTRLYRIGANNTDEAHFGKFGAYYNRDVHPPLGKMLVGLAGALTGFNGSYDFP
SGVSYPDHVPYTAMRVLLALPGVAMVPLAWGTALELRFSRWSTHIVTLMYQLIFFTFTTV
YFLAEMTGISIGCVASVKWVGLFVTALVGIYTAEDLWNKLGDLRMPYRTYVRHWVARVLC
LILVPFCVYALTFKLHFLILNRSGSGDSQMSSLFQAHLAGNDFAQNPLEAAYGSKVTLKN
MGFGGGLLHSHVQTYPVGSQQQQVTCYHYKDENNEFLITPTWEDPPLDESEPLRYLKDGD
VIRLVHVATGRNLHSHPFVAPVSKLNNEVSCYGNATVGDVNDYWIVEVVDDLMQGSKNKV
TRVHSLSTRLRLRHKNSGCYLRAANEILPQWGFKQVEVSCDKANNPKDEHTYWNIESHWN
DRVPAGDQKLYRSPFFRDFWHLNVAMMTSNNALVPDQDKEDSIASSPFEWPYLWNGMRMN
GWGDDSIKYYLVGNAVVWWLSTTSLFVFVGALFWHLMRFQRKINDF--------------
------------------------------------------------------------
--------------------------------------
>Mld
VYTFLALFTRLYRIGANNTDEAHFGKFGAYYNRDVHPPLGKMLVGLAGALTGFNGSYDFP
SGAPYPDHVPYTAMRVLLALPGVAMVPLAWGTALELRFSRWSTHIVTLMVLLIFFTFTTV
YFLAEMTGISIGCVASVKWVGLFVTALVGIYTAEDLWNKLGDLRMPHRTYVRHWVARVLC
LIIVPFCVYALTFKLHFLILNRSGSGDSQMSSLFQAHLAGNDFAQNPLEATFGSKITLKN
MGFGGGLLHSHVQTYPVGSQQQQVTCYHYKDENNEFVITPTWEDPPLDEHEPLRYLKNGD
VIRLVHVATGRNLHSHPFVAPVSKLNNEVSCYGNATVGDVNDYWIIEVVDDLMQGAKNKV
TRVHSLSTRLRIKHQNTGCYLRAANAILPQWGFKQVEVSCDKANNQRDEHTYWNIESHWN
DRLPAGDQKLYRSPFFRDFWHLNVAMMTSNNALVPDQDKEDSIASSPFEWPYLWNGMRMN
GWGDDSIKYYLVGNAVVWWLSTTSLFVFIGALFWHLMRFQRNINDFAPGEWNHFLYVGKI
GFGGWVLHYIPFLIMGRVTYLHHYLPTLWFSVILFGGLLDHFVFKSRRLTQRTKWIVFLA
VSGSVLFTFWWFHETAFGIEGPATKLKYRTWRKSWNLH
>Mlp
LYTIIGLGTRLYKIGRSNTDEAHFGKFGGFYNQDVHPPLAKMLVGLAGFLSGFNGQFDFP
SGQLYPSHVPYSTMRILLALPGVALVPIAWATALELGFTTYTRHIVTLMVLLLFFTFTTV
YCLAFMTGLSVGCVTSVKWVGLFVTALVGLHTAEELWEKFGDLGMPYRVYARHWVARIVC
LIGLPMMVYMLCFKIHFLILNRSGPGDAQMSSLFQANLWGNDFARHPLEIAVGSRVTFKN
MGYGGGLLHSHVQTFPVGSQQQQVTCYHYRDNNNEWMITPLLHEEPYSESQPIRFLKHGD
VVRLVHIMTGRNLHSHEIPAPITKVNKEVACYGNATIDDSNSYWVIEVIDDILRGKKERF
QHINTLSTRFRIRHLNLGCYLKADNKVLPQWGFKQVEVSCDKKNNPNDKHTFWNVESHMN
GRLPPGDMKVMKSPFLHDFWHLNIAMMTSNNALIPDPDKQDAIASHPFEWPFLYTGMRMN
GWFENGIKFYLIGNPITWWTSSFSLLVYSVGLVWYLARFKRQFNDLSLAQWDQFIWVGKV
GLGGWLLHYLPFLFMGRVTYLHHYLPTLWFAIITCGLCFDHFIFRSKTIKPIHKKIIFYL
MASLITFTGIWFKDCAWGIEGPINQYKGRQWRKSWNIY
>Msd
VYTFLALFTRLYRIGANNTDEAHFGKFGAYYNRDVHPPLGKMLVGLAGALTGFNGSYDFP
SGAPYPDHVPYTAMRVLLALPGVAMVPLAWGTALELRFSRWSTHIVTLMVLLIFFTFTTV
YFLAEMTGISIGCVASVKWVGLFVTALVGIYTAEDLWNKLGDLRMPHRTYVRHWVARVLC
LIIVPFCVYALTFKLHFLILNRSGSGDSQMSSLFQAHLAGNDFAQNPLEATFGSKITLKN
MGFGGGLLHSHVQTYPVGSQQQQVTCYHYKDENNEFVITPTWEDPPLDEHEPLRYLKNGD
VIRLVHVATGRNLHSHPFVAPVSKLNNEVSCYGNATVGDVNDYWIIEVVDDLMQGAKNKV
TRVHSLSTRLRIKHQNTGCYLRAANAILPQWGFKQVEVSCDKANNQRDEHTYWNIESHWN
DRLPAGDQKLYRSPFFRDFWHLNVAMMTSNNALVPDQDKEDSIASSPFEWPYLWNGMRMN
GWGDDSIKYYLVGNAAVWWLSTTSLFVFIGALFWHLMRFQRNINDFAPGEWNHFLYVGKI
GFGGWVLHYIPFLIMGRVTYLHHYLPTLWFSVILFGGLLDHFVFKSRRLTQRTKWIVFLA
VSGSVLFTFWWFHETAFGIEGPATKLKYRTWRKSWNLH
>Pan
IYTILSLITRLWQIGRSNVDEAHFGKFGSHYQQDVHPPLGKMLVGLAGLISGYRGQFEFK
SGEKYPADVNYVGMRVILAMFGVAMVPLAWFTSAGLNWNWRARHLLTIMVLLLCFTFTTV
HGLVRWTGASIGCVSSVKWVGLFVTALVGVFTVEDLWEKFGDLRMPVRAYARHWCARILC
LIFLPLTIYMLSFKAHFAILSRSGPGDAQMSSLFQSHLRGNDFALSPPEAAFGSKVTLKN
MGYGGGLLHSHVQTYPVGSQQQQVTCYHYRDNNNEFIITPPWNQPQLSSEEPIRMVKNGD
IIRLVHDQTKRNIHSHNFAAPVTKENLEVSGYGDEKVGDDNDHWVVEVVDDMVLGKVKLG
APVRSLTTRMRLRHHNLNCYLRAANAVLPQWGWKQVEVSCDKENNPKDEHTWWNIENHWN
DRLPPGDEKLYRSPFLRDFIHLNVAMMTSNNALIPDADKEDILASKPFDWPWLWNGLRMN
SWDDSSIKYYLIGNPVVWWGSSASLVVFAGTWLWYMMRRQRRIHDLSPSDWAHFLYVSKI
AAFGWALHYVPFLIMARVCYLHHYLPILYFAVLMLAHLLDHFVWRPTPLSQTVKNAVFVG
AVLAVGGAFWWFSGNSYGYTGDIKRHKGLKWRKSWNIY
>Pst
PLPRIATISRTYEVLTHTTEEARMTRKSFFAHHNSNNPQAQLIVALSHLGMCGNGGSPHV
LAQYYPGSVENYTNRCMLAIKTLERKHVYWPNAQQRATLTETLQGKTVFDGCISFVDGTI
FPLAE-----MRCVTSVKWIGLFVTALVGAHTLDELWEKFGDLRMPIRTYIQHWIARILC
LVILPVLVYMSFFKIHFLILNRSGPGDAQMSSLFQANLYGNDFARSPLEIAIGSKVTIKN
MGFGGGLLHSHVQSYPTGSQQQQVTCYHYRDANNEWTVTPLLHEPTYDETQPMKFLKHGS
VVRLVHTFTGRNLHTHSIPAPITTLNHEVACYGNATVDDSNSYWMIEVVDDTIRGRRKNF
ENIHILSTRFRIRNLNLGCYLRAANAILPQWGFKQVEVSCDKQNDPSDQHTYWNVEGHIN
PRLPEGDMKLMKSPFLRDFWHLNVAMMTANNALIPDPDKEDVTASTPFEWPFLYTGMRMN
AWIDQGIKFYLIGNPLTWWLCSFSLIIYSVSLVWYLGRYKRQINDLSPVEWRRFIFVGKV
ALGGWILHYAPFLFMGRVTYMHHYFPALWFSILMFGLMVDHFIFKAKSLTKLNKLVICLT
LCLSILFTGIWFKDCAWGIIGPVHLYKYRQWRKSWSIY
>Rgr
VYTVLALFTRLYRIGAANSDEAHFGKFGAYYNRDVHPPLGKMLVGLAGAISGFNGSFDYP
SGAVYPDHVPFRAMRIMLALPGVAMVPLAWGTAVELRMTKWGRHIVTLMVLLLFFTFTTV
YCLAELTGISIGCVCSVKWVGMFVTALVGIYTVEDLWNKFGDLRMSYRTYVRHWVARILC
LMVIPFCVYALTFKLHFLVLNRSGPGDSQMSSLFQAHLHGNDFARNPLEPAYGSRLTLKN
MGYGGGLLHSHVQTYPVGSQQQQVTCYHYKDENNEWVVTPTWEAAPIDDNGEIVYLRHND
VVRLVHHSTGRNLHSHSIAAPVSKLNHEVSCYGNATVGDSNDYWTVEVVDDFLRGARHKF
DRIHSLSTRLRFRHQNSGCYLRAANAVLPQWGFKQVEVSCDKSNNPRDEHTYWNIESHWN
DRLPAGNQKLYRSPFFRDFWHLNVAMMTSNNALVPDADKEDTIASKPFDWPFLFNGMRMN
GWQDFGIKYYLVGNPITWWMGSASLVVWAFTLLWHLMRFQRKINDFAPGEWNHFLYVSKI
AFGGWAFHYLPFLVMGRVTYLHHYLPTLWFSVLMSGVLLDHFIFRSHRLTPRTKKVVFGL
VAGAVVGTWWFFRACAWGIEGPAKDMVGRKWRKSWALY
>Sro
IYTILALFTRLYRIGANNTDEFGEPISGSFRIRQVHPPLGKMLVGLSGAISGFDGSFDFP
SGAVYPDHVPFRAMRIMLALPGIAMVPLAWGTAVELRMSKWGRHIVTLMVLLLFFTFTTV
YFLAELTGISIGCVASVKWVGLFVTALVGIYTIEDLWNKFGDLRMSYRTYVRHWVARILC
LIVIPFFVYALTFKLHFLILNHSGPGDSQMSSLFQAHLKGNDFAQNPLEPAFGSRLTLKN
MGYGGGLLHSHVQTYPVGSQQQQVTCYHYKDENNEWIVTPTWEAPPIDPNGEMVYLRHGD
KLRLVHASTGRNLHSHAIAAPVTKLANEVSCYGNATVGDSNDYWVVEVVDDFLRGARNKF
DRIHSLSTRLRIKHLNSGCYLRAANAVLPQWGFKQVEVSCEKENNPKDEHTYWNIESHWN
DRLPSGNQKLYRSPFLRDFWHLNVAMMTSNNALVPDADKEDTIASEPFDWPFLYNGMRMN
GWQDFGIKYYLVGNAIVWWMGSASLFIWVFTLLWHLMRFQRKINDFAPGEWNHFLYLSKI
AFGGWAFHYLPFLIMGRVTYLHHYLPTLWFSVLMVGVLLDHFIFKSRRFTERTKIGFFTL
IAGSIVGTFWFFKACAWGIEGPAKNLAGRKWRESWNLF
>Uvf
------------------------------------------------------------
------------------------------------------------------------
-----MTGLSIGCVTSVKWIGLFVTALVGVHTIDELWEKFGDLRMPIRTYIKHWIARIIC
LIVLPILVYMFFFKIHFMILNRSGPGDAQMSSLFQANLLGNDFAQNPLEIAIGSTVTIKN
MGYGGGLLHSHVQSYPTGSQQQQVTCYHYRDSNNEWVITPLIHEPAYNEKDPIKFIKHGS
VIRLRHLLTSKNLHTHAIPAPLTTLNNEVGCYGNSTIDDSNSYWMVEIVDDMIRGKRKNF
ANTHILSTRLRFRSLNFGCYLRAANAILPHWGFKQVEVSCDKVNNPNDEHTYWNIEGHTN
PRLPRGDMKLMKSPFLRDFWHLNVAMMTSNNALIPDPDKEDATASHPLHWPFLYSGMRMN
GWIDDKIKFYLIGNPLTWWLASSSIIVYFIALIWYLARFKRRYDDLSPVEWRRFIFVGKV
AVGGWILHFAPFLFMGRVTYMHHYFPALWFSILSFGLILDHFIFKSKQFNKFEKILIYCL
ICFSISATWFWFKDCAWGIKGPLSRYKYRQWRKSFSLV
