# Supplementary material for: Convergence Analysis of Rust Fungi and Anther Smuts Reveals Their Common Molecular Adaptation to a Phytoparasitic Lifestyle
Source: Front Genet. 2022 Apr 8;13:863617. doi: 10.3389/fgene.2022.863617 (PMC9023891; doi:10.3389/fgene.2022.863617)
Supplement: Supplementary file 4 [file DataSheet1.ZIP › Supplementary file 1/conv_cal/OG0002994.fasta]

>Ain
MTEETLALSQTQVHVHPLVLLSVTDHASRSAAGPRKRVLGVLLGQDNGKSINVANSFAVP
FEEDESGKTTWFLDHDYIDGMMEMCKKVNAREKMVGWYHTGPRLRASDQEINDLMKKFIP
RPVMVIVDPRTRDTGIPTDAYFAVEEIKDDGTATQKTFTHVPSSIIAEESEEIGVEHLLR
DIRDTTTGTLSTRVSQQLLSLRGLQSRLLEIKTYLEAVVRGELQVNHQIIYNLQDIFNLL
PDLDKTETA-----KSFSVAQNDQLLVVYLSSLIRSVIALHGLINNRAENAREEEEEAGS
GAEG
>Aps
-------IKIKQVIIHPLVLLSVTDHAARVAKGGQKRVVGVLLGQDLGSSLNVANSFAIP
FDEEDRHQPSWFLDHNFVESMGEMFKKVSAKEKLIGWYHTGPKLRSTDLEINEVFKRYCA
RPVMVIVDVRRGVGGAVTDAYFAIEEIKDDGTATQNTFMHVPSSIEAEESEEIGVEHLLR
DIKDLSTGTLSTRVSGRLNSLRALQARLGEISEYLEGVLKGQLPLNHQIIYNLQDIFNLL
PNIDLSPSSTLDRSRPLTVVTNDQLLVIYLSSLIRAVIALHGLVNNKLENVRQNFN-SLI
ITNK
>Cqf
MSEEMVALSTTQVIIHPLVLLSVTDHAARVAKGGRKRVVGVLLGQDLGTSLNVANSFAVP
FDEEESTSTTWYLDHNFVESMGDMFKKVSAKEKLIGWYHTGPKLRSTDLEINEVFKRYCP
RPVMVIVDVRRGIAGSVTDAYFAIEEIKDDGTATQNTFMHVPSSIEAEESEEIGVEHLLR
DIKDLSTGTLSTRVTDRLNSLRGLQARLSEISEYLQGVIKNDLPVNHQIIYNLQDIFNLL
PNIDLSPSSVLDRSRPLTIVTNDQLLVMYLSSLIRAVIALHGLVNNKLENQTSAAAAKKP
ATDQ
>Cla
MQPQSSRVLSTSVVVHPLTLLSAVDHASRVAKGTKKRVVGVLLGQDNGKVINVANSFAGA
C----------------------LAPTQTAREKLIGWYHTGPKLRSSDLEINEVIKRYCA
RPIMVIIDTRNRDVGIPTDAYLAVDEIKDDGTAAQKTFIHVPSTIGAEEAEEIGVEHLLR
DIKDLNTASLSTQVASQLSSLRGLQSRLVEIKEYLEQVARGELPINHQIVYNLQDVFNLL
PTLEASVNNSVDSRKTFTVATNDELLVLYLSSLIRAVIALHDL-----------------
----
>Cmi
MSEDIAALTSSTVVVHPLVLLSVVDHAARAARGTKRRVVGILLGQNDGKKINVANSFAVP
FEEDERDPRTWFLDHNFIEEMQTMFKKVSAKERVIGWYHTGPRLRASDLQINEVIKRFTP
KPVMVIIDPRQRDSGIPTDAYFAVEEIKDDGTATQKTFMHVPSTIEAEEAEEIGVMHLLR
DIKNLSTGTLSARVADRLTSLKGLASHLAEIRDYLTSVVAGEMPVNHQIIYNLQDIFNLL
PTLEGLEK-SSDGKRPFTVATNDELLVLYLSSMIRSVIALHNLVNNKLENTNADNGIKKD
GEDD
>Eyn
MSEEITELSKTTVAVHPLVLLSVVDHAARVARGTKRRVVGILLGQNDGKRINVANSYAVP
FEEDERDPRTWFLDHNFIEDMNTMFKKVN------GALLKPPRL---DKHVS--------
---------------------------KLDGTATQKTFMHVPSVIEAEEAEEIGVEHLLR
DIKNLQTGTLSTRVADRLTSLRGLATHLGDIRDYLQQVVSGEMPVNHQIIYNLQDIFNLL
PNLEGLEKGSSDGKRPFTVATNDELLVLYLSSMIRSVIALHNLVNNKLENADPLANTKKE
DPDV
>Gan
VIDPIVHLS-TNVVVHPLVLLSIQDHAARAAKGTKKRVLGILLGQDLGRGINVANSFAAT
LTR----------------------SAATAREKLIGWYHTGPKLRASDLEINEVIKRYTS
KPVMVIVDVRRSGGGIPTDAYFAVEEIKDDGTATLKTFVHIPSSIEAEEAEEIGVEHLLR
DIKSLAVGTLSSRVSDQLSSLRGLSSRLNEIKDYLESVVNGTLPVNHQIIYNLQDIFNLL
PNLDAAEQAVGGRKRPFTVATNDQLLVMYLSSLIRAVIALHDLVLNKQAGAAEGSTEELK
KEEE
>Hvs
--------------IHPLVLLSVTDHAARVAKGTTKRVIGALLGQDLGHSLNVATSFAVP
FDEDDNLKNNWFLDHNFVEAMGDMFKKISAKEKLIGWYHTGPKLRANDLEINQVFKRYCP
RPVMVIVDTRREVGGGVTDAYFAIEEIKDDGTATQNTFMHVPSSIEAEESEEIGVEHLLR
DIKDLSTGTLSTRVSDRLQSLRGLQVRLSEISDYLGGVIRSELPINHQIIYNLQDIFNLL
PNIDLSPTVILDRSRPLTVVTNDQLLIMYLSSLIRAVIALHGLVNNKLENVSVNSF-IIP
FRNH
>Lcr
MTDALQSIAAKNVVVHPLVLLSIQDHAARVAKGTKKRVVGILLGQDLGQGINVANSFAVP
FEEDDKDPRTWFLDHNYIESMNDMFKKVNAREKLIGWYHTGPKLRSSDLEINEVIKRYTP
KPVMVIVDIRRVGGGIPTDAYFAVEEIKDDGTATQKTFMHVPSSIEAEEAEEIGVEHLLR
DVKNLSVGTLSSRVSDQLSSLRGLQSRLGEIKDYLEQVVAGTLPVNHQIIYNLQDIFNLL
PNLDAAEQAVGGSKRPFTVATNDQLLVMYLSSLIRAVIALHDLVLNKQAANEPAEGEKKK
AEEE
>Mgl
M---SMISAATTVVVHPLVLLSVTDHASRVSISSRKRVVGVLLGQDNGKSVNVANSFAVP
FEEDEHDPKTLFLDHDYIDGMLEMFKKVNAREKMIGWYHTGPKLRSSDLEINELIKRFTP
RPVMVIIDPQRDDVGIPTDAYVAVEEIKDDGTATQKTFMHVPSTIEAEESEEVGVEHLLR
DIRDTTTGSLSDRVSQQLASLHGLHRRLMDIRDYLQAVLRGELPVNHEIVYELQNVFNYL
PDLEKPETV-----RSFRVANNDRLLIVYLSSLIRSVIALHALVNNRLEMARGEHNTKKL
DDQG
>Min
MTDTLLSLSSRSVVVHPLVLLSIQDHLARVAKGTHKRVVGILLGQDNGAGINVANSFAVP
FEEDDKDPRTWFLDHDYIEAMNDMFKKVNAREKLIGWYHTGPKLRSSDLEINQVIKRYTP
KPVMVIVDVRRGGGGIPTDAYFAVEEIKDDGTATQQTFMHVPSSIEAEEAEEIGVEHLLR
DIKNLSVGTLSSRVSDQLSSLRGLQSRLNEIKDYLQAVVDGAMPVNHQIMYNLQDMFNLL
PNLEAAENAEQGTRRPFTVATNDQLLVMYLSSLIRAVIALHDLVLNKQAAASEQKDAKTK
AEEK
>Mld
MTDALLPLSSRSVVVHPLVLLSIQDHLARVAKGTHKRVVGILLGQDKGGGINVANSFAVP
FEEDDKDPRTWFLDHNYIEAMNDMFKKVNASEKLIGWYHTGPKLRSSDLEINQVIKRYTP
RPVMVIVDVRRGGGGIPTDAYFAVEEIKDDGTATQQTFLHVPSSIEAEEAEEIGVEHLLR
DIKNLSVGTLSSRVSDQLSSLRGLQSRLNEIKDYLQAVVDGVLPVNHQIIYNLQDMFNLL
PNLDAAETAEAGTRRPFTVATNDQLLVMYLSSLIRAVIALHDLVLNKQAAASEQKDDKKK
AEEK
>Mlp
MSEEMVALSTTQVIIHPLVLLSVTDHAARVAKGGRKRVVGVLLGQDLGTSLNVANSFAVP
FDEEDKNPTTWFLDHNFVESMGDMFKKVSAKEKLIGWYHTGPKLRSTDLEINEVFKRYCP
RPVMVIVDVRRGIAGSVTDAYFAIEEIKDDGTATQNTFMHVPSSIEAEESEEIGVEHLLR
DIKDLSTGTLSTRVTDRLNSLRGLQARLSEISDYLQGVIKNDLPVNHQIIYNLQDIFNLL
PNIDLSPTTVLDRSRPLTTVTNDQLLVMYLSSLIRAVIALHGLVNNKLENQSAAAAITKP
SSDE
>Msd
MTDALLPLSSRSVVVHPLVLLSIQDHLARVAKGTHKRVVGILLGQDKGGGINVANSFAVP
FEEDDKDPRTWFLDHNYIEAMNDMFKKVNASEKLIGWYHTGPKLRSSDLEINQVIKRYTP
RPVMVIVDVRRGGGGIPTDAYFAVEEIKDDGTATQQTFLHVPSSIEAEEAEEIGVEHLLR
DIKNLSVGTLSSRVSDQLSSLRGLQSRLNEIKDYLQAVVDGVLPVNHQIIYNLQDMFNLL
PNLDAAETAEAGTRRPFTVATNDQLLVMYLSSLIRAVIALHDLVLNKQAAASEQKDDKKK
AEEK
>Pan
MDSQTIGLSNTNVIVHPLVLLSVTDHASRSASGSRKRVVGILLGQDNGKTINVANSFAVP
FEEDERDAKTWFLDHDYITGMMEMFKKVNAREKMVGWYHTGPRLRSSDLEINELMKRFIP
RPVMVIVNPRQRDVGIPTDAYFAVEEIKDDGTATQKTFMHVPSTIEAEEAEEIGVEHLLR
DIRDTTAGTLSTRVSSQLSSLRGLQSRLLEIRDYLQAVVEGKLPVNHQIIYDLQDIFNLL
PDLDK----NSEAAKSFAVDNNDRLLVVYLSSLIRAVIALHGLINNRRENEKGEEEASKD
GADD
>Pst
MSEEMVALSTTQVIIHPLVLLSVTDHAARVAKGGSKRVVGVLLGQDLGSSLNVANSFAVP
FDEEESQPPSWFLDHNFVESMGEMFKKVSAKEKLIGWYHTGPKLRSTDLEINEVFKRYCP
RPVMVIVDVRRGVVGSVTDAYFAIEEIKDDGTATQNTFMHVPSSIEAEESEEIGVEHLLR
DIKDLSTGTLSTRVTGRLNSLRALQARLGEISEYLEGVLAGKLPVNHQIIYNLQDIFNLL
PNVDLSPPSANDRSKPLTVVTNDQLLVVYLSSLIRAVIALHGLVNNKLENQNSANAITTT
TTNT
>Rgr
MTDDVLALSAKSCVVHPLVLLSIQDHFHRVAKNTRKRVVGILLGQDLGKGYNVANSFAVP
FEEDEKDPRTWFLDHNYVEAMNDMFKKVNAREKLIGWYHTGPRLRASDLEINEVMKRFTP
KPVMVIVDVRRAGGGIPTDAYFAVDEIKDDGTQSQRTFVHVPSSIEAEEAEEIGVEHLLR
DIKNLSVGTLSSRVAGQLSSLRGLGTRLGEIKDYLEQVVAGTLPINHQIVYNLQDVFNLL
PNLEAAVSGSDGSKRPFTVATNDQLLVMYLSSLIRAVIALHDLVLNKQTAAQAASGEAAK
KKDE
>Sro
MTDLISTLSTKSVTVHPLVLLSIQDHFHRVAKGTKKRVVGILLGQDLGKGYEITNSFAVP
FEEDEKDPRTWFLDHNYIESMNDMFKKVNAREKLIGWYHTGPKLRSSDLEINEVIKRYST
KPVMVIVDIRRGSGGIPTDAYFAVEEIKDDGTTTQKTFLHVPSLISASEAEEIGVEHLLR
DVKNLSVGTLSSRVSDQLQSLQGLHSRLIEIKEYLESVVEGTLPVNHQIIYNLQDVFNLL
PNLESAITGKEGEERPFTVATNDQLLVMYLSSLIRAVIALHDLVLSLSLNERDADGE---
----
>Uvf
MSEEMVSL-------------------TRVAKGGKKRVVGVLLGQDLGSSLNVANSFAIP
FDEEESRIPSWFLDHNFVESMGEMFKKVSAKEKLIGWYHTGPKLRSTDLEINDVFKRYCS
RPVMVIVDVRRGAVGSVTDAYFAIEEIKDDGTATQNTFMHVPSSIEAEESEEIGVEHLLR
DIKDLSTGTLSTRVTGRLNSLRALQARLTEISEYLTGVLSGKLPLNHQIIYNLQDIFNLL
PNIDLSPTKALDRSKPLTIVTNDQLLVIYLSSLIRAVIALHGLVNNKLENQNSSNAITHP
SS--
