# Supplementary material for: Convergence Analysis of Rust Fungi and Anther Smuts Reveals Their Common Molecular Adaptation to a Phytoparasitic Lifestyle
Source: Front Genet. 2022 Apr 8;13:863617. doi: 10.3389/fgene.2022.863617 (PMC9023891; doi:10.3389/fgene.2022.863617)
Supplement: Supplementary file 4 [file DataSheet1.ZIP › Supplementary file 1/conv_cal/OG0002997.fasta]

>Ain
MASFASRGAVLSRSALPSAARFVHMTADSTSLASPPTETFTTQLSPESFKAHLLSLPSLE
VETSKEHLVKLYEEMVKMRRMEMAADQLYKQKLIRGFCHLAIGQEAVAVGMESGMKPSDK
LITAYRCHPYTVQRGGTIKSVIAELFGREAGISKGKGGSMHMFTPTFFGGNGIVGAQVPV
GAGIAFAQQYMNTQD--AVFSMYGDGASNQGQVFEAFNMAKLWNLPCVFVCENNKYGMGT
SAERSSMNTKYFTRGDVIPGLQVNGMDVLAVHQATEWASKYTLAGNGPLILEMVTYRYGG
HSLSDPGTTYRTRDEIASMRSSSDPIQGLKTKILEWSVTDEGSLKKIDKAAKEEVDQAVE
EAKQSPEP-AVKDLWTDIYYKGTEPDWMRGREKEEIHRYR-------
>Aps
MSALNPNYPSFSKSFSNIKTRSILTSTNASSADPNNSQKFNVTLDSDYYQTYKCESPSLD
LQITKNELIKMYTLMVTMRRMEMAADSLYKQKMIRGFCHLAIGQEAVSVGMESAIKPDDK
VITAYRCHPFAVLRGGTIKGVIAELLGRKDGMSSGKGGSMHIFTKTFFGGNGIVGAQVPV
GAGIALAQKYLGQDNKYATFILYGDGASNQGQVFEAYNMAKLWNLPAVFVCENNHYGMGT
SAARSSSNTKYYTRGDQIPGLQANGMDVLSVYNACKYAKEWTTSGKGPLLLELVTYRYGG
HSMSDPGTTYRTREEIQHMRSTNDPITGLRNRLIEWGVISEAELKAIDKEAKAEVDAAVE
EAKNSPEPDPKKDMWTDIYFKGTAPKFMRGREKEEVHWYSPEECAGY
>Cqf
MSHISRRIPAFSQRQVQSQTRSIQTAADATKIPKGPEQHFTVNLDPEYYQAYKCDPPSLE
LPVTKSALVEMYRLMVTMRRMEMAADSLYKQKLIRGFCHLAIGQEAVSVGMESAIEPDDK
VITAYRCHPFAVLRGGTIKGVIAELLGRQQGMSSGKGGSMHIFTKSFFGGNGIVGAQVPV
GAGLALAQKYLGQDDKYASFIMYGDGASNQGQVFEAFNMAKLWNLPAVFVCENNLYGMGT
SSARSSSNTKYFTRGDQIPGVQANGMDVLSVHNACKYAKEWTTAGKGPLLLEFITYRYGG
HSMSDPGTTYRTREEIQHMRSTNDPIAGLRNRLLESGVVEESELKQIDKAAKAEVDVAVE
EAKKSPEPDPKKDMWTDVYFKGTAPRSLRGREKEEVHYYSPEECAGH
>Cla
MAISS-----SARLSSLTTKRFLETGALSTEFDPSSTELFTVPLKPESFHAHRCDGPEPS
AQVSKDDLIWMYKNMVQMRRMEQAADALYKQKLIRGFCHLAIGQEAVSVGMESALVKDDK
VITAYRCHPFAVMRGGTIKGVIAELLGRQDGMSHGKGGSMHIFTKSFFGGNGIVGAQVPV
GAGLAFAQKYLKEADRHATFAMYGDGASNQGQVFEAFNMAKLWSLPCVFVCENNKYGMGT
PAERSSSNTAYFTRGDLIPGVQINAMDILAVRKGIQYAKEWTAAGKGPMLLEMVTYRYGG
HSMSDPGTTYRTREEIQKMRSTSDPITGLKTRIIDWNILSEQDLKQLDKEARDEVDKQVE
EAKKSPEPDPAKDMWTDVYFAGTAPEYLRGREREEVHYYPPEAQAGA
>Cmi
MATAASVRRALAAAPSRLVTRGVATTAEGSHVDGVDDEPFTVYLKDDTFHGYRLEVPQNE
VQVTKKELIKMYSQMVEMRRMEMAADKLYKEKMIRGFCHLAIGQEAVSVGMESAIEPDDK
VITAYRCHPFAVLRGGTVKGVIAELLGRRDGMSHGKGGSMHIFTKSFFGGNGIVGAQVPV
GAGIALAQQYMGQADKHATFIMYGDGASNQGQVFESFNMAKLWNLPSVFVCENNRYGMGT
PAARSSSNTLYYTRGDLIPGLQVNGMDVLAVMAAVQFSKNWTQSGKGPLILEMVTYRYGG
HSMSDPGTTYRTREEIQHMRSANDPITGLKQRMLEWGIVSEEELKKIDKDVRKSVDDAVE
EAKKSPEPEPGDEMWKDIYFEGTAPPYMRGREKEEIYHYPESQTQGK
>Eyn
LASAALARPAKAAKPA-VFSRNVSASGVHSHIDGVEDEPFTVYLKEDSFQGHRLETPENE
VKVTKKQLIWMFTKMTEMRRMEMAADQLYKQKMIRGFCHLAIGQEAVSVGMESAIKPDDK
VITAYRCHPFAVLRGGTVKGVIAELLGRKDGMSHGKGGSMHIFTKSFFGGNGIVGAQVPV
GAGIALAQQYMGQADQHATFAMYGDGASNQGQVFESFNMAKLWNLPCVFVCENNLYGMGT
PASRSSSNTKYFMRGDLIPGLQVNAMDILAVHGAVKFAKEWTQSGKGPLLLEMVTYRYGG
HSMSDPGTTYRTREEIQHMRSTKDPITGMKQRLIDWGIMSEDEVKQLEKEIRADVDKAVE
EAKESPEPEAGDEMWRDIYFVGTSPPTMRGREAGEIYTYPEHETKGA
>Gan
MARAQRALPSLRPSALPSLARSLQTTADSCSLVGSPTEPFQIKLHPEYFQTHRCDTPSLL
VDVTKNSLVEMYQQMITMRRMEMAADQLYKAKLIRGFCHLAIGQEAVSVGMHSAMKKDDK
IITAYRCHPFAVLRGGTIKGVIAELLGRVDGMSHGKGGSMHIFTPTFFGGNGIVGAQVPL
GAGIAFAQKYLGQDKDHATFAMYGDGASNQGQVFEAYNMAKLWDLPCVFVCENNLYGMGT
SSARSSSNTKYFTRGDLIPGLQVNGMDVLAVHQAVKYAKEWTQAGKGPLILEMVTYRYGG
HSMSDPGTTYRTREEIQHMRSSNDPITGLKNNILEWGVVEEAELKAIDKEARHEVEVAVE
EAKKSPEPSQENDMYTDIYYKGTAPAYMRGREREEVHHFKTEESDLL
>Hvs
MSSLSRNSPYFSSVSASPSIRTIQTSAEASSLDQSSSQMFKLSLDQDCYETYKCDGPSLE
VQVSKNQLVNMYKLMVTVRRMEMAADALYKQKLIRGFCHLAIGQEAVSVGMESAIRPDDK
VITAYRCHPFAVLRGGTIKGVIAELLGRKDGMSSGKGGSMHIFTKSFFGGNGIVGAQVPV
GAGLAWAQKYLDQDDRTATFIMYGDGASNQGQVFEAFNMAKLWNLPSIFVCENNLYGMGT
SAARSSSNTKYYTRGDLIPGFRANGMDVLSVYNACKYAKDWTTSGKGPLLLEFVTYRYGG
HSMSDPGTTYRTREEIQHMRSTSDPITGLRNRILEWHVVEEAELKGIDKEARTIVDEAVE
EAKKSPEPDPAKDMWTDVYYKGTAPRWLRGREKEEVHYYSPEECAGI
>Lcr
MSRVLRAFPSTSRLTLSLGARFLQTTSDSASHKATEGDLVKVQLHADYFKSHLCDIPSLE
MEVSKSQLVDMYTQMVSMRRMEMAADQLYKAKLIRGFCHLAIGQEAVSVGMHNAIKTDDK
IITAYRCHPFAVLRGGTIKGVIAELLGRVDGMSHGKGGSMHIFTPTFFGGNGIVGAQVPL
GAGIAFAQQYLGQDGDHATFAMYGDGASNQGQVFEAYNMAKLWNLPCVFVCENNLYGMGT
SAARSSSNTQYFKRGDLIPGLQVNGMDVLAVTQAVKFAKEWTQSGKGPLLLEMVTYRYGG
HSMSDPGTTYRTREEIQHMRSSNDPITGLKNNILEWGVVEESELKAIDKEARHEVEIAVE
EAKKSPEPRQDVDMWTDIYYKGTAPMYMRGREREEIHHFKTEESDLH
>Mgl
------------------------------------------------------------
--------------MVKMRRMEVASDQAYKNKLVRGFCHLSIGQEAVSVGMETAIKPDDS
LITAYRCHTFVVQRGGSVSGMLAELFGREGGLSRGKGGSMHVYTPNFYGGNGIVGAQVPL
GTGLAFAQKYLKTN--HATFTLYGDGASNQGQVFESFNMAKLWKLPNVFICENNKYGMGT
SAERSSMNTQFYTRGDVIPGIQVNAMDVLAVKRGTEFAREYTVSGNGPLLMELVTYRYGG
HSLSDPGTTYRTRDEIQKMRSSSDPIQGLKTHIIEWGVMEESELKKVDKAAKEFVDKELE
EAKNSPPP-PEEDLYKHVYVEGTEPKFLRGRERNEIHYY--------
>Min
MSRLARSLPSTCRVASPLLTRSLQTTSDSSSKIDASGDTVKVALHEDYFKSHLCDIPALE
MQVNKTELLDMYRNMVLMRRMEMAADQLYKAKLIRGFCHLAIGQEAVSVGMHHAIKKDDK
IITAYRCHPFAVLR------------GRRDGMSHGKGGSMHIFTPTFFGGNGIVGAQVPL
GAGIALAQQYLGQDKDHATFAMYGDGASNQGQVFEAYNMAKLWNLPCVFVCENNLYGMGT
SSARSSSNTKYYKRGDLIAGLQVNGMDVLAVKQAVSFAKEWTQSGKGPLLLEMVTYRYGG
HSMSDPGTTYRTREEIQHMRSSNDPITGLKNNILEWGVVEESELKKIDKDARKEVEVAVE
EAKKSPEPSQDKELWTDIYYKGTNPKYMRGREREEIHHFAKDDSDLY
>Mld
MSRIARSLPSTCRVASPLLARSLQTTSDSSSKIESNGDTVKVALHEDYFKSHLCDIPALE
MHVSKTELVDMYRNMVLVRRMEMAADQLYKAKLIRGFCHLAIGQEAVSVGMHHAIKKDDK
IITAYRCHPFAVLRGGTVKGVLAELLGRRDGMSHGKGGSMHIFTPTFFGGNGIVGAQVPL
GAGIAFAQQYLGQDKDHATFAMYGDGASNQGQVFEAYNMAKLWNLPCVFVCENNLYGMGT
SAARSSSNTKYYKRGDLIPGLQVNGMDVLAVKQAVSFAKEWTQAGKGPLLLEMVTYRYGG
HSMSDPGTTYRTREEIQHMRSSNDPITGLKNNILEWDVAEESELKKIDKDARKEVEVAVE
EAKKSPEPSQHQELWTDIYYKGTNPMYMRGREREEIHHFDKNDSNLY
>Mlp
MSSISRRIPAYSQRLIQNQTRSIQTSTDASKINKDPEEHFTINLDPEYYQSYKCDPPSLE
LPMTKSALVEMYRLMVTMRRMEMAADALYKQKLIRGFCHLAIGQEAVSVGMETAIETEDK
LITAYRCHPFAVLRGGTIKGVIAELLGRQDGMSSGKGGSMHIFTKTFFGGNGIVGAQVPV
GAGLALAQKYLDQDNKYATFIMYGDGASNQGQVFEAFNMAKLWNLPAVFVCENNLYGMGT
SSARSSSNTKYFTRGDQIPGLQVNGMDVLSVHNACKYAKEWTTAGKGPLLLEFITYRYGG
HSMSDPGTTYRTREEIQHMRSTNDPISGLRNRILEAGVVEEAELKKIDKAAKIEVDQAVE
EAKKSPEPDPTKDMWTDVYFKGTAPRWLRGREKEEVHHYSAEECAGE
>Msd
MSRIARSLPSTCRVASPLLARSLQTTSDSSSKIESNGDTVKVALHEDYFKSHLCDIPALE
MHVSKTELVDMYRNMVLVRRMEMAADQLYKAKLIRGFCHLAIGQEAVSVGMHHAIKKDDK
IITAYRCHPFAVLRGGTVKGVLAELLGRRDGMSHGKGGSI------FFGGNGIVGAQVPL
GAGIAFAQQYLGQDKDHATFAMYGDGASNQGQVFEAYNMAKLWNLPCVFVCENNLYGMGT
SAARSSSNTKYYKRGDLIPGLQVNGMDVLAVKQAVSFAKEWTQAGKGPLLLEMVTYRYGG
HSMSDPGTTYRTREEIQHMRSSNDPITGLKNNILEWDVVEESELKKIDKDARKEVEVAVE
EAKKSPEPSQDQELWTDVYYKGTNPMYMRGREREEIHHFDRNDSNLY
>Pan
MASFSNALPAYSRNAIPSSSRFVSLTAEASR-PAQKSEKFKVNLNEDSFKGYKFDVPKLE
WETSKDELIHLYAEMVKMRRMEMAADQLYKQKLIRGFCHLAIGQEAVAVGMEAGMKPSDK
LITAYRCHPFTVQKGGTIKSVIAELFGREAGISKGKGGSMHMFTPTFFGGNGIVGAQVPV
GAGIAFAQQYLNTND--ATFAMYGDGASNQGQVFEAYNMAKLWDLPCVFVCENNKYGMGT
SAERSSMNTQYYTRGDVIPGIQVNAMDVLAVAAATKHASDFTLGGNGPLLMELVTYRYGG
HSLSDPGTTYRTRDEIQTMRSSSDPIQGLKTRMLDWGIVEEAELKKIDKAAKEEVDQAVE
EAKQSPQPK-EETLWTDIYYPGTEPDWMRGRDRTEIHRYR-------
>Pst
MAAFTRSTPS----IKLDNFRTIQTAADSDAVSPDDGEKFNITLDADYYQTYKCDAPSLE
LSMTKAELVQMYTWMVTMRRMEMAADSLYKQKMIRGFCHLAIGQEAVSVGMESAIEKDDK
VITAYRCHPFAVLRGGTIKGVIAELLGRQDGMSSGKGGSMHIFTPTFFGGNGIVGAQVPV
GAGLAFAQKYLNQDDKHASFIMYGDGASNQGQVFEAFNMAKLWNLPAVFVCENNRYGMGT
SAERSSSNTKYFTRGDQIPGLQANGMDVLSVHNACKYAKEWTTSGKGPLLLEFVTYRYGG
HSMSDPGTTYRSREEIQHMRSTNDPITGLRNRLLEWNVIEESELKKIDKQAKTEVDIAVE
EAKKSPEPDPANDMWTDIYYKGTAPKSMRGREKEEVHHYKPEECQGL
>Rgr
M--LRSRIPSTPRLAARVQARSVNTSAVGTNLVKDNGDTLTLRHPEEYFQAYKTDIPSLE
HDVSKEQLVQIYNDMVSMRRMEMACDQLYKAKMIRGFCHLAIGQEAVSVGMHHAIKTDDK
IITAYRCHPFAVLRGGTIKGVIAELLGRQEGMSHGKGGSMHIFTPTFFGGNGIVGAQVPL
GAGIAFAQQYLGQDNEHATFAMYGDGASNQGQVFEAYNMAKLWNLPCVFVCENNLYGMGT
SAARSSSNTKYFQRGDTIPGIQVNGMDVLAVMRAVKFAKEWTTSGKGPLLLEMVTYRYGG
HSMSDPGTTYRTREEIQHMRSSNDPITGLKNLLLEWGVVEEAELKKIDKEARAIVEKAVA
DAKSSPEPSLEKTLWEDIYYKGTNPMWLRGREREEIHHFAKDDSDLY
>Sro
M--LRSRLPSLRPA---FLSRSVQTTADSSSLIANSSDKVKVQLHEEYFKSHLCDTPELE
MEVGKEQLVQIYQQMVSMRRMEMAADQLYKAKMIRGFCHLAIGQEAVSVGMHNAIKTDDK
IITAYRCHPFAVLRGGTIKGVLAELLGRVDGMSKGKGGSMHIFTPTFFGGNGIVGAQVPL
GAGIAFAQQYLGQDNEHATFAMYGDGASNQGQVFEAYNMAKLWNLPCVFVCENNLYGMGT
SAARSSSNTKYYKRGDLIPGIQVNGMDVLAVMQAVRYAKEWTTSGKGPLLLEMVTYRYGG
HSMSDPGTTYRTREEIQHMRSSNDPITGLKNMLLEWNVISESELKKIDKDARSEVEKAVE
EAKASPEPKQGADLWTDIYYQGTNPMYMRGREREEVHTFPKSESDLY
>Uvf
ITTLTRPGPNSSKNLAIFTKRGIQTSADSPAVNSEDSQKFTITLDSDYYQSYKCDAPSLE
LQMTKAELVEMYRLMVTMRRMEMAADALYKQKMIRGFCHLAIGQEAVSVGMESAIKTNDK
VITAYRCHPFAVLRGGTIKGVIAELLGRKDGMSGGKGGSMHIFTPTFFGGNGIVGAQVPV
GAGIALAQKYLKQDDKHATFIMYGDGASNQGQVFEAFNMAKLWNLPAVFVCENNLYGMGT
SAERSSSNTKYFTRGDQIPGVQANGMDVLSVHNACKYAKEWTTSGKGPLLLEFVTYRYGG
HSMSDPGTTYRTREEIQHMRSTNDPISGLRNRLLEWNVIKESELKAIDKQAKAEVDVAVE
EAKKSPEPDPATDMWTDIYYKGTAPKWMRGREKEEVHRYKPEECQAG
