# Supplementary material for: Convergence Analysis of Rust Fungi and Anther Smuts Reveals Their Common Molecular Adaptation to a Phytoparasitic Lifestyle
Source: Front Genet. 2022 Apr 8;13:863617. doi: 10.3389/fgene.2022.863617 (PMC9023891; doi:10.3389/fgene.2022.863617)
Supplement: Supplementary file 4 [file DataSheet1.ZIP › Supplementary file 1/conv_cal/OG0002998.fasta]

>Ain
MASGPISLTPAERLAYAHLFALADPQNTGMVQGSSAVSFFALSSLPSPVLGTIWALADSD
NNGFLGPAQFSAALRLIGHAQSGAVVTEELLSKPGPLPKFKGIAIPGQQAPSRSGSTTGT
GNAAAGANEIKPEDRARYTRIFASAGPQNGLLDGEKAKDIFVKSQLPFDKLGAIWNLADT
KARGKLDLTDFIVGMHFIQSTMNGSLSSIPAALPADLYEKAAGPASISPTPLRTSPPPPT
SQRTGAGAGAWAVSPADKAKADRFFDGLDQEHKGVLEGQAAVPFFMQSGLGEATLAHIWD
LSDVTQSGSLTRDEFAVAMHLINLKLTGSDLPQELPASLVPPGLRGTSLVNPAETDTQRD
LFSLIDDDDANNLPVS-TASAFATPASKAVASAPAAASAFKLA-----------SSSEPQ
AASSAPSRSLDAGAELGNSRLALDSTQRSLTTLETKRSELQKSVEDNDQNIGDIKARLES
VKLRHQTETEAVKSLTERQAAQAAELSELRQTSVRDESELSRLRGEKDELEQALMRDREE
VREMKKQASETQRQRDALAAEVEKLRKDARMQRGLVAIGKKQLSQAESDMEKTRQQLEEV
KSGKFEAGPVSREASISSPHAVASPAASVRSTNPFDRLGGGAGVAAGAAVGAATVAGAAA
DEDPFGVSKPAPPAAAAFDDNFGNDNQAFDDAFADLDVAAKDEA--QADESHPSYEDSSD
EEEGEDVDGGASKATTQAADRFPEINDDDAPPSSHLDTSSATAVDDSTKTRRAPPPAPSR
TSVAPGPVPAPAAAPASTLDDFDAFEDLGPATSTPISASAAPGSTSFDDAFGPKFQSHQA
QGSSANDAFDQFDGAFATASSQPPQPGSAFSFEDAFAPAMPGGASAAPVASPALADDAGP
VKQLCGMGFSRESVIKALEKSNYRTEKALERLLA
>Aps
MITEALVLSPDERIAYPYLFSKADTDQIGVLVGEKAVAFFAHSKLPPTILGEIWQLADQD
NAGFLTRQQFDIALRLIGKAQRSLPINEAAISTPGPLCRLEGFNIPGLSTPTSPPLNSLA
PLAPDPLSTITKEDKAKYTRMFINAGPQDGLLDGDKARDIFIRSKLPFEKLAQIWTLADT
QSRGALSVGDFCIAMHLIQFCMSRASSTLPTTVPKSLLESAAGPDLGSVMPISRGTSLVG
PNLGSPIPLPWDISPAELAQSNIYFDSLDTNRLGFITGDRAVPFMMESKLPGEILARIWD
LADIRGEGKLNREEFAVAMRLIQNTLAGESLMSKLPPTMVPPSLRTPTLAIQETSDTQRD
LLSLMDDTDSPPAAASATFKAESTQNFVTPLQQSTGANPTAPGSRIMSPSSLGQGALLPQ
STGLSLSLAEDSGAKLGNLHTQLASTENALLTAREERSRLEAMTGSTSEQIKLLELKLSS
ARAALQSESPVVEGLRAKQAEQRLMVTKLTSEVITAESELSALKIEKEQIEGNILRDKEE
VRGMQKRVSELEEESLRLKSTLEALKKDSRLQRGLIAIGKKQLSTAEGSRDEALKEVNVI
EEQLNSLTLASDHSRVSSPAL-ANSSLLQKSTNPFERMLLASPGPSPTPYQFKADASSPS
SPDPF----SSTDNALSFQDTFGLSTSAHDGAIE---TPVPTRSST---SQSQTSNYSSD
EDQIEDAIP-ASRQSNLANNKFPPLEDAQTLESDSSKTASPSSITNNQDEKKLAPKPASI
DDLEISDFAADFKPTGATLEDFESFASLPPSSQSALKSAISPEIASFDDAFGDAFLPTQE
PNKQDQLGFDEFDDAFKNQLG-----EKVKPDEDPFGSPAPPALPTRPSDSVAKPTDSQA
VQQICAMGFARSVAIQALERDEWNMERALNHLLG
>Cqf
MASSALNLTPEERTAYTYLFAKADTEQIGVLIGEKAVAFFAHSKLPPTILGEIWQLADQD
NAGFLTRPQFDIALRLIGKAQRGIPVNQAAISTPGPLCRLDGFAVPGIPTPHSPISSPQS
AQAADPLHVIPEADKVKYTRMFMNAGPKDGLLDGEKARDIFIKSNLSFEKLGQIWTLADT
QSRGSLTVGDFSIAMHLIQLCMSGRMSTLPPRLPSALLESSKLITPGLTRALSPASVPAQ
SSSAFQASGQWDISPAELAQSNVFFDSLDPTRQGFITGDRAVPFMMESKLPGDILAQIWD
LADIRGEGQLNRDEFAVAMRLIQDTLAGESLPAQLPVSMIPPSLRAGRAIQPQASDTERD
LLSLMDDDEQPPAPTPATTVGQISAQNTGHLPQRTGASNVTPISIIASPPLAHPQTLPRQ
FTGQAFPALDDSGARLGNLHTQVASTETGLAQLRTEHNRLDGDISTTAEQIRTLESKLSL
ARAAHQTETQLVDQLRKKQAEQRSVLSKLNEEVIRAESVLSALKMEKTEMEGSVLRDKED
IRDMKKKMATLEEQAQQMRLELESLRKDSRLQKGLVAIGKKQVLTSENQRDQVAKELALA
QENSMPSTGSTLQSLAPLPTSLESASSTQKSTNPFANMFASTPSRPAGQSSSDLTIGHDQ
ATDPFGMAFLERPTSAGFGDTDG--LSAFDDAFALDAAPSPDRSLTLQSNVSP-GGESSD
EDEVEDAVGGSSKIPGSADLKFPPLPDAETQNSHRSRTLVALQPPNAPVRSMDAPAGPSP
EELEISDFAADFKVNSAAMEDFDSFASLPPSNATGSNTSEKANFAVFDDAFGDDFVTQPQ
TQTQTQTAFDDFDDAFTVQPTGPPS-TSETKELDPFAG-VAPELPPRAS--VPKDDDSDG
VKQICAMGFPRLVAIEALKKDGGNVERALNHLLG
>Cla
MA----EYSAEEKRVAKYLLGLSDKEGLNIIQAEDAVTLFNRSGLNVADLKEIWFLADVE
DRGFLPLEGFQAALRLIGHGQAGEKPDKSLINVAGPLPTFEGIAIPGV--PLPPAG-RSN
SGSGGGFPMIQQKEKNDFLRSFLNAGPVGGLLDGDKAKDIFIQSTLPFDQLGQIWSLADT
KSRGALDATDFILGMHLIRLCMTNSLPGLPLTLPAGLYDSAFVPAATAPVPVARFNTLDS
PARAAPGNVPWDVSPVEKHQADTFFDGLDVRKEGYVGGEMAVTFFLESRLPEAVLAQVWD
LSDIRKEGRLNKDEFAVAYKLIMDVLEGKPLPPDLPLSMVPPSLRGGAAQVQQIPQAQQD
LFSLMDDDPPPPVPALETSGSFTSQTSARAGA---------TGRSSLSPQSTGSGAAPPQ
Q----GQSVSPESVQLGQTRNELNASTRGLTTLTGQRKELEAASTSAKEELDDLKEKLRV
SRASFESEQKLVNELTLRAGEQKKELKSAREQLITAESDLSALKDEKREWEGTGMRDKEE
IRGIKAKIAEVGKEAGALKAELEKLKKEGRQQKGMVAISKKQLSTAEADLDKVSKEVAAL
KEAPVEAGLLAGAAATTLSSSVVSPAGSTRSTNPFERFMLPTPASTSPPEPAAVAPVAPA
EEDPFAPSSLTATQGDGFDDDFTNSDSAFDSAFADFDPKAASPPVSKTEHGAPGTDNAVP
EAEAAEEQQPASTA--LSQPKLPGAFDAG-----------------------AFPAIPTV
SSIDNFEDAQPAAVGAALAKE----AELPPAIPLQAPSAPAPGATSADDDFDKEFVPTAG
SNGAAAAQFDDFDEAFAPKSSTNAGSNSFSGFEDSFATLSPP---------AAAEDDVKA
VKELVGMGFNRDLVIAQLEKNK------------
>Cmi
MPPKDISLSADERRAFDRLFENADNEQLGVLTGDKAVPFFEASELPGQVLGEIWALADDE
NTGFLTKEAFYVVCRLIGYAQRGQQPTAALAKKSGPLPYFKGMHVPGL----RPSAS---
-ANTGGGMTITPEDKAKYTRLFYNSQPTAGLLDGEKARGIFTKSRLPNEKLGQIWNLADT
QGRGALDATDFVIAMHLIHGTMNGSIPRLPDTLPVSLYAQAAA--TNTAMPIRAGSALPL
SLGQSQTGGNWAIDPVEKAQSDQFFDMLDTSRQGVLQGDIAVPFFVQSGLPEETLAQIWD
LSDIRKEGTLTKEEFAVARRLVMDVLGGKQLPDQLEQSMIPPSLRAIAQNQPQQSEVQRD
LFSLMDDEEPSQLPPAAGASAFQPVTS--------GARVASTGSARSIPQPLGLPTSPPQ
QS---SDQIPANSAEIGNLQNQVHETQRSVSDLRQERTALSSNVAKTEAEIDELKSALAQ
AKAAFDTESTNMTNLESRYKTGSEELKKLRQELIHAESELSALREQKSETEQNILKDKEE
IRGLKINLKATNDEVASLKEALEKLRKEARQQKGLVVVSKKQLTTSEADKEKLTKTISEE
REQARAPSLNEAAQTVPLPNSPALSTHSNRSMNPFFAQTAGARVTSPL-QASAVPAAQEV
DADPFGMSSPAQSTGFGFDDDFGSSDADFDAAFADFDVPAAPHASSAPENTEPVGESDGD
EELASDSDSETAASQSLASDPFPGAFPAGHTEQHERSASPLLGFDDSKAMTPASHDSPAP
TAVVPAPVSATASVKSATTDGFDDFEDLAPARVEPSAASSVPQDSNFDDDFGQTFSPAAQ
PSAPASSGFDDFDSAFDPAASPPAASPAAVGFDDDFFSSAPPAGPPPQQTSSDTDGDLPQ
VKELVGMGFNRRQAIAALEDNQFDLERAANALLS
>Eyn
M-VSASSLSTDERKAYNHLYNLADKEQLGVLTGDIAIVFFEKTQLPGHTLGEIWQLSDTE
DTGFLTKEAFYTACRLIGHAQNGQTPAKSLADRSGPLPWFQGVTIPGLKQPTQPSGSPAV
SPKPSGGLSVSPEDKAKYTRLFYNAGPVAGLLDGDKASEILKKSRLPDEKLGQIWNLADT
QSRGVLDAGDFVIAMTLIQATMNGTLSSLPDELPDSIYAQAGAPGLGSSIPLRASVQPPS
RSQSRNTGAAWAITPLEKSQSDTFFAMLDTSRSGSLSGDVAGPFFMQSGLSGDVLASIWD
LSDIKNDGQLDKEEFALARRLVMDTLAGKAVPERLEESFVPPSLRDQWRVQRLESEVQRD
LFSLMDDDDASSLPAPVGATAFNAQTAPPAASSQQGSRIASTGARSATPVRSAP----PA
TTRSAPPQLDERSAELGNLQNQVSQTQRSVSNLRGDRTKLTAEVNKIEEQINELKVSLSQ
AKAAYDTESTNMTNLEARHSKGSEELKNLKEETIRAESDLSGLKEQKAELEQSILKDKEE
IREYTKKLKSTNEEVASLREQLEKLKKEARQQKGMVVVSKKQLSTAEGEEENLQRDIQEE
ERERAAARPSDSARAVPLPESPALSITSARSNNPFDRMGGVAAGAAIGHDAFSVSATQQQ
EQDPFGMSTAATSSGFGFDDDFDNANVDFDDAFADFDAPSALEGAVAPGKDEPDNYSDGG
EDLADEEERHVTTQKGRAEEPLPGAYPSDVPFSQENSMSSPSGFDDA-----AQPSAPTS
TAVVTQQEAPSAAEHTKRPDDFDDFEDISSASRGPASSAAAPIEDNFDDDFGQTFSASTT
STGPVSSGFDDFDDAFSQQAGQPQMRSAPTGFDDDFFTSPPPGSPPLPQQSRESDGDIPQ
VKELRAMGFERSQSIAALEDNQYDVGRAANALLA
>Gan
M-LSAFKPTPNEKEASNFHFKKADSDSLGVLTGDKAVPFFSHASIPPALLGEIWQISDPD
NSGFLTPERFGVACRLIGHAQAAGEVKPDWVGSAGPFPKFEGFAIPQHPASSPPPARAPV
AQGGAAGNSITAEEKAKYAKLFAGSGPSNGLLDGDKARDIFIKSKLPFETLGQIWNLADT
HSRGALDVADFTIGMHLIQHTMNGALPSLPSVLSPALYASATSALLTSPTR---------
-QQQQQKFVPWEIDAKEKAESDGYFEGIDVGRAGAIEGEAAVGFFGQSGLPIDVLARVWD
LADIRGTGALNKDEFAVALKLIREKVAGKELPNVLPLSMTPPSLRTGGA---PAAPPQRD
LLDLMDDEEPPARALSPPPTSTIFPQTTGGQAQGTGQSSFSTLQGTIFPPATGP--ISPQ
ATGQTNTRLTADSATLGNLRNEHASTEAAVTKLAVQRGDLEASLSATTSAINELHVKLSQ
ARAAHETERGMVEDLQKRQSEQADLFKRARTELITAESDLSALRVERTEIEGNYLRDKED
VRDMKKKMTEVGGETVKIKEVLEKLKKEARQQKGLVAISKKQLATAEAEKEKAAAAIIEE
QRELDEFPSASVAASFPLPISSASPAASVRSNNPFDRMGSISGAISPQAASFV-------
EKDPFGLPTMAASPTEAFDDGFGDDSPAFDDAFAELEAPAVEQVTEEPVVDEPEPDSSDD
EVEIEDATPAREASDADVESKFPALETLEAAPEATGVSAESSPATTPSKKRAAPPPPPHR
DAFGSSFDDAPAVVAQASADDFDDFSDLSPPAPI-STSSIVPQFDTFDDDFSPDFA----
----SGPAFDDFDAAFEPAQSSSAAAAQDFSFDDTFGEATPPNVPARPVTGVALEDDGEG
VKQIVGMGFSREQAIEALEKYNYDVTRAINSMLG
>Hvs
M-SSALVLTPDERIAYPFLFAKADTDQLGVLIGEKAVAFFASSKLPPTILGEIWQLADDQ
NAGFLTPQQFNVALRLIGKAQRGLPVNQAAISTPGPLPQLEGIAIPGLSKPQSPLSSSTV
LSHPDSLCQVSVEDKAKYARLFTNAGPVDGLLDGDKARDIFIKSRLPFDVLGQIWTLSDT
QKRGALSVADFSIAMHLIQLSMSGKLPSMPTTLPSALLESVSS-------AIVHTPSMPL
SFVKSSAAVSWDISPIELAQSNIFFDKLDPSRQGFITGERAVPFMMESKLPGDVLAQIWD
LADIRGEGKLNREEFAIALRLIQDKLSGAELPTTLPPSMIPPSFQQPSVFSNLLSRVQKD
LLSLMDDEEDSAPLANFHKTGVISPQRTGPLSQRTGTSAISTGVSVSSPTRITAKQLQPQ
QTGQCITQLNDSGAQLGNLQNQLNSIETANNQLQSERLRLESHQSSSGALLKDLELKLAA
AKEAHQTESAAVQALRLKQAEEARNLAELKESVIRTESDLSALRLEKSELECALMRDKEE
IRDIKKRMSQFEEETKDIKNKLLILGKDSRQQKGMLAISKKQLLVSEASRDAAVKEMESL
QPNNTSGEQTTLETTDHSL--SSNVEPVVKSWNPFERMTSTFSEQSMQYKEYHSAASSPN
QVDPFGASSSSSPRKLGFDEAFGDSAPTFDDSFGSTVKPAS-----LPSNTVPDENDSSD
EDEIEDAVGTIARNSGVMMNKFPPVEDFDVKPSSKLNTVFKVSKTANTSKRPAPPPPPDL
EEFDKTDLAADFSTPADPLDEFDSFADLPISTNTGNSSLLVPASAGFDDSFEESFDSDNK
TTESKHDAFEEFSQTSSALSGHMPAPSTNSGFDDTFGVVGAPPLPSRDVSGVNSVGDSEA
IKQICAMGFEQKIAARALEQAGGNVQKALDHLLE
>Lcr
MALTVFHPSPNEKEAAQHLFEKADTDQLGVLTGDKAVPFFQHSSLPPALLGEIWQLSDPE
NSGFLTPERFAVAFRLIGHAQSHGDVKSDWIGTPGPFPRFQGFAIPEHGAGAAPTASAPL
QTGSAAGVSITTEEKARYAKLFANSGPVAGLLDGDKARDIFIKSKLPFETLGQIWNLADT
HSRGSLDVADFTIGMHLIQHTMNGALPQLPAVLNPALYASATSPLPAVGPRIAT------
-FAPQAQQQPWDISAQEKLESDGYFDGIDTTRKGTIEGEAAVGFFMQSGLGMEVLARVWD
LADIRQTGALNKDEFAVALKLIRDKVAGKEVPQTLGASLIPPSLRQGSL-QSQPSGPQRD
LLDLMDDDPAPSSAPAFPPQPSIFPQATGSSIQTTGTRALSTGSRALSPQATGSGTIFPQ
ATGASRAKLSADSVQLGNLQDEHKQVTSAVTDLATTRAELETQLSETTKQINELQVSLSQ
ARAAHETERTMVDELRKKNEDQKAVLARARTELITAESDLSGLRVERTEIEGNFLRDKEE
VREMKRKMAEVGAETTTLKTMLEKLKKEARQQKGLGAISRKQLATAETEREKTETDLRSV
EREVAEHPAVAAAAALPLPTSIASPASSVRSTNPFDRMGSLSQQISPQAAASAVGAGVAS
ETDPFGLPVTTSNSNAAFDQGFGDDNAAFDDAFGAASVPAVEEPISEPVFNAPEQDSSDD
EEEVEEAGPSSASADSAVATKFPALEAVESSAEEHAPSPTSTVSDAPLPTHRRAPPPPPA
DAFGDS------A-PASATDDFDSFADLGPSAPVASTSSAVPN-ADFDDAFDADFDVVSG
PTSPSASAFDEFDSSFAPAASVSGTETGGFSFDDSFGASGEPTAVGAPVAEAAKEDDSVD
VKQLVGMGFSRVQSIQALEKADYNVSKAINSLLG
>Mgl
MGASTLNLTPAERQSFAQLYAKADPTNTGVVSGDAAVKFFEGFKLPTLTLGQIWSVADDG
NNGFLTPNAFGVALRLIARAQRGESVNEQAVHTPGAPPVYQ-------SSAGVPLS----
-TDLASSSILTSEDKARFTRIFAMVGPKNGVLSGEQAKDVFLKSKLPYAKLGAIWNLADT
KQRGALDLTDFIIGMHFIQGTMNGTIASLPATLPPGLYEAASEPST----PIQPDTATPA
RLRQAPSTEGWDILPADKARYDGFFDSLDADRMGFVEGNVVVPFFLQSGLDESTLAHVWD
LADLTQSGSLSRDEFAVAMHLINDRIAGKELPQQLPASLMPPSMRSQALVDVNQTETQRE
LFSLLDSDEPPTMSKSEAASAFGTVPNTVLPSPPATRSALD--EAASSPTSNAK----PH
ATSSKPAMPTPRDARHEQTEEALTSSNKALDDVKTRHAAAKSTLASQATTLAELEGQLEQ
AKIAFAKEETALAEVESKVQAQDAEIVKLRQDVIRQESELSAIRTQRDELEQRLLQDRES
AHSLKRQLTELQEQTMQLREERDRLEQESLKEAGMAATTNKQLAAAREERDALSRQ----
----------------SMP--ASTPSSSGRRMNPFEALFSTSPKTEEP------------
------------------------------------------------------------
------------------------------------------------------------
------------------------------------------------DRFE--------
----SLYGFDSFTAAGAGVAAATAGQ-------------MPRPMPPMAHQS---------
----------------------------------
>Min
MSVSGYRPAPNEKEAMLHLFNKADTDQLGVLTGDKAVPFFQHSSLPPTLLGEIWQLADPE
NSGFLSPDRFAIACRLIGHAQAAGQIDDSWVATPGPFPKFDGFPIPANSKPTASAATSPL
QQAGGPGTSVTNDEKLRYATLFNNSGPVAGLLDGEKARDIFIKSKLPFETLGQIWNLADT
HSRGALDVADFTVGMHLIQHTMNGSLPSLPAVLNPALYASAISPVPSASLPALGHFAPTT
P----PAQIPWEITAQEKLESDGYFDGIDAARRGAIEGEAAVNFFMQSGLPMGILARVWD
LADIRQTGALNKDEFAVALKLIRDRVGGKEIPAVLPVGLTPPSLRAPTGFPASQAQPQRD
LLDLMDDDESPSMPTGTRSTPAIVPQGTGNSFQQAGQRSLSTGARAMSPQLTGQGTIFPQ
ATGMTKAHLSANQTQLKSLEAEHKSAAESATSLAQSRSELEASLSATTIQINELQVKLSQ
ARAAHETERQMVDDLVKRNDEQKAVLARARHELIAAESDLSALRMERSEIEGQLLRDKEE
VRAMKKKMADVSHETATFKETLDKLKKEARQQKGLVAISRKQLSAAEGEKEKAETKLKTA
ERSVTNAPNVAHAAAVALPVSLVSHVGSARSNNPFDRLGGISQSVTPQAAAGAVAARAAG
ETDPFGVPIAPSTSKSAFDDGFGDDAPAFDDEFDSSFGPAAEAAVEDDAPVAPDSDSSDD
EPEIEDAVGSAIAEEEEASQPLGAPAEADLNSTARNDSVSSAPALVSTPQRRAAPPPPSR
DAFGDSFTTAPRTTSMTGTDDFDEFSDLGPAVPVATSATSAPSFDFDEEAFDPDFPSATN
PAAGTDTAFEDFDSAFDDAPKAGTTTATDLTFDDGVSGSDAASAPTAASFDGAKPDDAED
LKQIVGMGFSRKQALDALEKFDHDVNRATNSLLG
>Mld
MSLARYRPAPNEKEAMLHLFNRADTDQLGVLTGDKAVPFFQHSSLPPTLLGEIWQLADPE
NSGFLSPDRFAIACRLIGHAQAIGQIDDSWVATPGPFPKFDGYPIPPNNKPAAPAASSPL
QKAGGPGTSVTNDEKLRYATLFNNSGPVAGLLDGEKARDIFIKSKLPFETLGQIWNLADT
HSRGALDVADFTVGMHLIQHTMNGSLPSLPAVLNPALYASAISPVPNTSMPALGHFAPTS
P--THPAQIPWEITAQEKLESDGYFDGIDSTRRGAIEGEAAVNFFMQSGLPMDILARVWD
LADIRQTGGLNKDEFAVALKLIRDRVGGKEIPAVLPVGLTPPSLRAPTGFAASQAQPQRD
LLDLLDDDASPSMSTGPRSTSAIVPQGTGSSSQQAGRRSLSTGARTMSPQLTGQGTIFPQ
TTGMAQAHLSANQTQLKSLEAEHKSAAESATSLAQSRSELEASLSATTTQINELQVKLSQ
ARAAHETERQMVDDLVKRNEEQKAVLARARHELIAAESDLSALRMERSEIEGQLLRDKED
VRAMKKKMADVGHETATFKETLEKLKKEARQQKGFVAISRKQLSTAEGEKEKAETELKAA
ERSVANAHNVGHAAAVALPASVVSPVGSVRSNNPFDRWGGISQTVTPQAAAGAVAAGAAG
ETDPFGVPIAPPTSKSAFDDGFGDNTPAFDDVFNSSFPPAAEAAVTEETPVAPDSDSSED
EPEIEDPVGTAFAEETEPIQSIAAPAQVDFTSTMHEEKISSTPVLMSTPQRRAAPPPPSR
DAFGDSFTAAPTTTTTSGTDDFDEFSDLGPAAPVTASAPSVPPFDFDDEVFDPDFRSPSK
SVAGTDPAFEDFDSAFDDAPKAGTTTATGFDFDDTFSGR-ATTAPTAATLDAAKPDDAED
VKQIVGMGFSRKQALDALEKFDHDVNRATNSLLG
>Mlp
MAPSAVNLTPDERTAYAYLFSKADTEQIGVLVGEKAVAFFSHSKLPPTILGEIWQLADQD
NAGFLTRPQFDIALRLIGKAQRGIPINSAAISTPGPLCRLEGFTIPGIAVPSSPLPSAKA
A-VQDPLYIIPESDKTKYVRMFMNAGPNDGLLDGEKARDIFIKSQLSFEKLGQIWTLSDT
QSRGSLSVGDFSIAMHLIQLCMSGRLATLPAQLPPSLMESARSVNPALVRALSPATMPPL
ASATFPPQAQWDISPAELAQSNVFFEQLDPTRQGFITGDRAVPFMMESKLPGETLAQIWD
LADIRGEGQLTREEFAVAMRLIQDTLAGESLPTQLPVSMIPPSLR-------RASDTTND
LLSLMDDHEPTHTASPVATMAPISAQNTGQLPQRTGASVIGSMSSVLSPPTSSSQAVPRQ
FTGQAPSSLEDSGARLGNLHTQVASTDNALTQLRTEHGRLEGDIGSTSEQIRTLETKLST
SRAAHQTESRLVETLRAKQTEQRTVVKQLTEEVIRAESELSALKMEKSQIEGTVLRDKED
IRDMKKKMAELQEQTQQIRTALESLKKDSRLQKGLVAITKKQVSTIEGQKDQATKELAGL
QGSIPGTDSTTTRSLTPVPSVSESVSTITKSTNPFASMFLSKSPQPIEQSPTGSNFGQER
EPDPFATSLTEQPHEENHVDSSTHTAIGFDEAFEPNEVSSPSNPAVRPTINAPDDDLSSD
EEEVEEATGSSSTTQSSMDLKFPPLSDGETHQSHRPSTLVQAQHPESTLDTKPNPSAAKP
DDLDVSDFATDFKATTATMEDFDSFANLPPSKVTDQPTEAVGNQDTFDNTFGDDFV---K
PSTGAPVGFDDFNDHFTAQPTQTSSIANDSNEVDPFGG-LPPHLPPRN---LPRDDDNDG
VKQICAMGFPREVAIEALKKDEGDVERALNHLLG
>Msd
MSLARYRPAPNEKEAMLHLFNRADTDQLGVLTGDKAVPFFQHSSLPPTLLGEIWQLADPE
NSGFLSPDRFAIACRLIGHAQAIGQIDDSWVATPGPFPKFDGYPIPPNNKPAAPAASSPL
QKAGGPGTSVTNDEKLRYATLFNNSGPVAGLLDGEKARDIFIKSKLPFETLGQIWNLADT
HSRGALDVADFTVGMHLIQHTMNGSLPSLPAVLNPALYASAISPVPNTSMPALGHFAPTS
P--THPAQIPWEITAQEKLESDGYFDGIDSTRRGAIEGEAAVNFFMQSGLAMDILARVWD
LADIRQTGGLNKDEFAVALKLIRDRVGGKEIPAVLPVGLTPPSLRAPTGFAASQAQPQRD
LLDLLDDDASPSMSTGPRSTSAIVPQGTGSSSQQAGRRSLSTGARTMSPQLTGQGTIFPQ
TTGMAQAHLSANQTQLKSLEAEHKSAAESATSLAQSRSELEASLSATTTQINELQVKLSQ
ARAAHETERQMVDDLVKRNEEQKAVLARARHELIAAESDLSALRMERSEIEGQLLRDKED
VRAMKKKMADVGHETATFKETLEKLKKEARQQKGFVAISRKQLSTAEGEKEKAETELKAA
ERSVANAHNVGHAAAVALPASVVSPVGSVRSNNPFDRWGGISQTVTPQAAAGAVAAGAAG
ETDPFGVPIAPPTSKSAFDDGFGDDTPAFDDVFNSSFPPAAEAAVTEETPVAPDSDSSED
EPEIEDAVGTALAEETEPIQSIAAPAQVDFTSTMHDEKISSTPVLMSTPQRRAAPPPPSR
DAFGDSFTAAPTTTTTSGTDDFDEFSDLGPAVPVTASAPSVPPFDFDDEVFDPDFRSPSK
SVAGTDPAFEDFDSAFDDAPKAGTTTATGFDFDDTFSGR-ATTAPTAATLDAAKPDDAED
VKQIVGMGFSRKQALDALEKFDHDVNRATNSLLG
>Pan
MQAPPIALSPVERSAFAHLFNLADPERTGIVTGDAAVSFFAKSKLPPPVLGQIWAMADSA
NNGFLTPPSFSIALRLIAHAQRGEPVTDALIKRPGPPPTMEGVNLPLTSQSAAPGA----
-TNMPGVIEIKPEDRARYTRIFANSGPSGGLIDGDRAKEIFVKSKLPFDKLGAIWNLADT
QARGALDLTDFIIAMHFIQNTMNGSLNSIPAALPPGLYEQAKGGGVGSRVPLAATISPPA
AAAAPAAAAPWDVTSEEKARSDQFFDGLDVSKKGRLDGAAVVPFFMQSKLTEAVLAHVWD
LSDVTQTGTLSKDEFAVAMHLINAQLAGKPLPQELPTTLVPPSMRSMDLVNPHQSDTQKD
LFSLMDDDPAPTIS---ASSAFITPSPAAPVAAPTAQRSAPFGASDATPSA---AALSPA
ATGGS-------------------------------------------------------
------------------------------------------------------------
------------------------------------------------------------
------------AAAFRSP--IASPTGPVESTNPFGMDDFGAGAKPHP------------
---------GDSGSGSGFDD--------FDSAFEDLGVPNAAAAGT-------GFDDAFD
ND--FDFVPS-------------------------------------TATTRAVPAAPTG
---------------KDMFDDFDAFDSAPSTATTPAAAAAVAT-------------TGTT
SNTASGFSFDDFDPAASPAVSIPASTSSPTAAEGTYAPPAPPAVPPRSSARGALPDDAGP
VKQLCGMGFTRQAVINALEKSNYRTEKALERLLA
>Pst
MAPTALQLSSEERLAYPYLFSKADTDQIGVLVGEKAVAFFAHSNLPPTILGEIWQLADQD
NAGFLTRQQFDIALRLIGKAQRGVPVNEQAISTPGPLCQLKGFSIPGLPSPSNPPAVTPL
GPVQDPLYTISNDDKVKYSSMFIKAGPRDGLLDGDKARDIFIRSKLSFEKLGQIWTLADT
QSRGALSVGDFCIAMHLIQLSMSGRLSIFPTSLPSALLESSTTPAAGAALPISRGIASAL
PIMGSPTGSAWDISSAELAQSNIYFDSLDTNRLGYITGDRAVPFMMESKLPGEILARIWD
LADIRGEGKLSREEFAVAMRLIQDTLAGESLTAKLAPGMVPPSLREPA-VIPETSTTHQD
LLSLLDDPPNVTPSS--QNFEDAKPNSIAPPTQLTGSHLMNAGARVSTPSSFAQTGIAAQ
ATSQSRGFGEDDGARLGNLVNQLSSNENGLSTLRDERSRLETETGSTAEQIKTLELKLST
VRQAHQTELPIVEELRRRQVDQRSTISKLTSDVITAESEFSSLKLEKEQIEGNILRDKEE
IRDMKKRMSSLEEETQRLKSNLEILKKDSRLQKGLIAIGKKQVLTVEGQKADISKEVDDL
TQQISSVTLPHEASRAPSPGV--NLIPSQKSTNPFERMMPAASLAPQASAIDTAEASSSR
STDPFLGASPPSSNTLSFGDAFGLDNGGFHDALETTS-PEPPLSATTPMAKSPDSDDSSD
EEEIEDPIPRSSRSASFASDKFPALEDVESPPIPSQDQEIQTSIKSSADQKSVEQNKPAI
DELEVSDFVADFTTGGATLEDFDSFENLPPGRKSGGRGITKPNSMGFDDGFDDAFVQASK
KDQHDSFGFDEFDKILASGKAPNNGLKKKKEQEDPFGSPEPPPLPTRPSTSVAKDSDSDA
VKQICAMGFDRDQAILALERDDWDMDRALNHLLG
>Rgr
MALQGYAPSKAEKDAYQYLFERADTQQLGVLTGDLAVPFFSHSGLPPLLLGEVWQIADPD
NSGFLSPDRFGVACRLIGHAQQRNEVKPEWVTKSGPLPSFNKYPIPARSSSPAPGGPSSL
ASAPAGLTTISPTDKANYARAFANGGQVAGLLDGDKAREIWIKTQLPYDVLGQVWNLADT
HSRGALDLTDFTIGMHLLHLVLDGSLPSLPTVLDPKLYAAAAGPAPGAGSAQQQ------
-QQQQQQGPAWAITPAELADSNTWFDSLDSQRKGHIEGEQAVGFFGQSGLGVDQLAKIWD
LADVQNAGHLTRETFAVAMHLLKRALSATPLPDSLPTELVPPSMRQQQQQ--QPSGPQRD
LLDLLDEDDGVSSSAQAQRTGTLSPQATGQQPQLTGQRAMSTGQRSLSPQATGGGTVFPQ
PTGSGAASASALSAQEDSLRQEASSLESKQGQSGKTRVELEAQVEASNREVAALQERIST
ARAAHEAELVRVDELRTRLKDGSALKERAKADLIRAESDLSALRMEKSELEGEVLRDKEE
VRDLKRRVGIVEEEKRILRAEIDKAKKEVRQGKGLAAIARKQLSQGETDRGTLERELDDA
RNPPLETAAAAHAAAVPIPGTLSPAASSVRSMNPFDRLMG-SGGVSPQAALGAAGAGIAH
EADPFGVPTTAAPAQASFDDGFGDDATSEDDAFGDDFPPVTATVVDALESGAPSAGSAGD
KGKAEDAAADFGESRSGSGASSPGASGFAARREHEPTTNSESPAVSPSSTRRAAPPPPQR
NGFAAAFLVPSSAPAASAEDDFNTFAALSSSAASEPTTAAPPAYDSFDSEFD----AQVN
AAVGATSDFDDFDSTSAAPAPAPAQQDAFATFDDTFAAPAPPPGPPPPLATDEFAGDTEE
VRTIRMMGFSKEEALEALEKYD------------
>Sro
MSLSSYKPSSNEKEAYNYLFKKADTESLGVLTGELAVPFFSHSSLPPVLLGEIWQISDPD
NNGFLTPERFGVACRLIGHAQEEKSVKQEWVSKSGPFPQFKDYPIPSHNSSSSPSSNASR
LTTGTNINEIKQDDKTRYARLFANGGNLTGLLDGEKARDIFIKSNLPYETLGQIWNLADT
HSRGSLDLPDFTIGMHLLQLVLNGQLTALPKVLDPKMYASATG---------NASPPPPP
PQFQPQQQQGWKISQQEKQESDNWFGQLDTNNKGVLEGEQAVGFFGQSGLGVEDLAKIWD
LSDITGSGHLTRDTFAVAMKLVREKVSNFQLPDQLSSEYIPPSLRSGSSQQQQRSQPQQD
LFDLMGDDETPSTSTTA------APSSPPPVS---------TGQRSLSPQATGSGTIFPQ
NTGNRTSNLTSLRSQSAQLEKEDQETSQQLKTASKTREELESEVEKVNEQIKVLHDKVSS
SRKQLESERNAVEDLKKRESDQKGVLSRARTELISSESDLSGLKMEKSELEGEFLRDKEE
VREVKERLTMVEEEKRILRGEIEKLKKEGRREKGLGAIARKQLVSAESDRGKLEEDFESL
KNAPIQQQQPQQALAVPLPISVTSPTASLRSNNPFDKLNLASAGLSPQYALETAGSSVTQ
EVDPFGVPSDSAPSSSGFDAGFGDDDAGFDEAFEELKPEVVEGKLGQPGHQATKVDKGKG
KEVVPEEDSKGIKGDLTSTVPEPATS---TQFAKEGNSNSEVPTPISPSQRRAAPPPPTR
AGFDGTRLRSPVQAPLAPEDDFESFADMSIQAESETSESSKPDFDTFDDDFDPSFDVGQS
TTSTTKEDFDDFDDSFPSSSAAPPVTAQQDSFADSFGAFAPPALAPPVTAADARDDDSAD
VKEICGMGFPRSQAIEALAKYDHDLNRAINSLLG
>Uvf
MSFSHGTIGPEEQIAYPYLFSKADTDQIGVLVGEKAVAFFAHSNLPPTILGEIWQLADQD
NAGFLTRQQFDIALRLIGKAQRGLPINEHAISTPGPVCRLKGYSIPGLPNPSSPLLDTLL
AVARDPLYSISNEDKVKYTRMFINAGPHDGLLDGDKARDIFIRSKLSFEKLGQIWTLADT
QSRGALSVGDFCIAMHLIQLCMSGRLSTFPASIPSALLESATAPAPNVAVPISRGALPNL
PNIGSPTASAWDISIAELAQSNIYFDSLDINRRGYITGDKAVPFMMESKLPGEILARIWD
LADIRGEGKLNREEFAVAMRLIQDTLAGESLMTKLPSSMVPPSSRDAP-AIPETSSTQQD
LLSLMDDEPPTSTKAPPTSVEGAQSKPVSVPAQHTGTSVAALGSRVASPSHLSQGNLTAQ
LNTQSLGLTEDSGAKLGNLVTQLSSTENALFTVRDERARLETETGTTAEKIRAIESKLLT
VRQAYQTESPLVEELRTKQAEQRSIISQLTSDLITAESEFSSLKLEKEQVEGNILRDKEE
VREMKKRMIQLEEDTQRLKSDLESLKKDSRLQKGLIAIGKKQVLTVEGQKDDISKEIGAL
SDQLNSTALLSEVSRDSVPSI-QTATPSQKSTNPFERMLSSTTTASLTADTSSSQLINSR
SQDPFFSASTQSPHALNFGDAFGLEHGGFHDALETTSVPTTPNVITLPTDTQEKYDDSSD
EEEIEDPVPRSSRSSSFGGDKFPSLEDVESPPSSSQKQTTLAHHAATSNKKSIQSNTNPI
DELEVSDFVSDFAETGATLEDFDSFENLTPGSKTAQEGVSTNDCLGFDDGFDDAFAGNKT
KDPPTSVEFDEFDEIFAGKSSNNINGQKDKQERDPFGSPEPPPLPSRPTNSSAKSTDSPA
VQQICSMGFDRKVAIEALERDDWDMDRAINHLLG
