# Supplementary material for: Convergence Analysis of Rust Fungi and Anther Smuts Reveals Their Common Molecular Adaptation to a Phytoparasitic Lifestyle
Source: Front Genet. 2022 Apr 8;13:863617. doi: 10.3389/fgene.2022.863617 (PMC9023891; doi:10.3389/fgene.2022.863617)
Supplement: Supplementary file 4 [file DataSheet1.ZIP › Supplementary file 1/conv_cal/OG0002999.fasta]

>Ain
DEDEEKIKLSKRKQRQLRRLTVAELKQMVKKPEVVEWEDVTAMDPRILIQLKSTRNTVPI
PPHWSLKRDYLQNKKGIEKPPFQLPSYIAATGIAEMKDALKEKEGDQSLKAKTRERVQPK
MGKIAIDYQKLHDAFFRFQTKPSLTGYGEVYYEGKEFETKFKERKPGELSDELKEALSIP
PLAPPPWLIAMQRYGPPPSYPQLRIPGLNIPIPEGAQWGFHPGGWGRPPMDEYGRPLYGD
VMGEGGERQAAYAQPIEKEPWGELEPEEDEEEEEEEEEEEEEEEEAMTQDGLQTPSGMET
PGGLQSVASTVPGGLETPDFIELRKGSRAAPPPSGPPRQLFQVLEERSVQGAGFMPSERG
YDMAQLQQHNAPVLGAEDVGTKRKRGGVDVALDPSELEGMSEEQLQQRYDDARRAQTGAD
QDLS-LLREELQRKRTAKEAR----------
>Aps
DSDAPKPDVSKRKQRKMARLTVAELKRLVKKPEVVEWVDVTAQDPKLLVLLKSYRNTVPI
PIHWSQKRDYLQGKRGIEKPPFQLPSYIADTGIATQRDAIKEKESEQSLRQKTRERVQPK
MGKIDIDYQKLHDAFFKYQAPPPMTTFGEMYYEGKEFETKLKEKRPGDLSEELKEALSIP
PLAPPPWLIAMQRYGPPPSYPNLKIPGLNAPIPEGAQWGYHPGGWGKPPTDEFGRPLYGD
VFGQAAKFENAYGEPIAKELWGELQSDEEDESEEESDDDSEAEGAPPAGDGLQTPTGLET
PSGLASITSTVPGGLETPDFIELRKRRDGAGMPETGTKALYHVIPEKETKAIGFLGAERV
YDVRGISGHNVAMLGQEDRGTKRKATGVDVALDPSELEGLTEDQLRQRYEESRQRANGGR
EDLSDIVAQESAKRKSRVEN-KNRDKEKFKF
>Cqf
DSDAPKPDISKRKQRKMARLSVAELKRLVKKPEVVEWVDVAAQDPKLLVQLKSYRNTVPI
PAHWSQKRDYLQGKRGIEKPAFQLPSYIADTGISTQRDAIKEKESEQSLRQKTRERVQPK
MGKIDIDYQKLHDAFFKYQVPPPMTTFGEMYYEGKEFETKLKEKRPGDLSEDLKEALSIP
PLAPPPWLIAMQRYGPPPSYPNLKIPGLNAPIPDGAQWGYHPGGWGKPPTDEYGRPLYGD
VFGQAPKFDNAYGEPVSKELWGELQSDEEESDE-ESEEESDDEAGPSSAEGLQTPTGLET
PSGLASITSTVPGGLETPDFLELRKRREGTGVVDSGPKSLYQVIPEKETKITGFMGSERV
YDVRGISGHNVAMLGQEDRGNKRKPAGVDVALDPSELEGLSEEQLRQRYEENRQRV-GGR
EDLSDVVAQESAKRNRREIGKNGRDKEKFRF
>Cla
GSDQEAAPVSKRKQRKLNRLSVAELKRIVKRPELVEWVDVTAQDPRLLVCLKAYRNAVPI
PQHWAAKRDYLQSKRGLEKPPFQLPSYIADTGIATQRDAIKEKEAEQSLKQKTRERVQPK
MGKMDIDYQKLHDAFFKYQTAPKMTAFGEMYYEGKEFETDLRNKRPGELSKDLIEALSIP
PLAPPPWLIAMQRYGPPPSYPHLKIAGLNAPIPDGAQWGYHPGGWGKPPVDEFMRPLYGD
VFGSNLSFPRQNGEPIERNTWGELEYDEEEEEEEEEEEDEEEEESDVDMAGAQTPSGLAT
PSGLASVASTVPSGMETPDFMDLRKRREGIESDPNERRELYKVVQERKTDQRGFLGSERA
YELDGLT-QKAPLLGPEERGRSRKQGDVDVALDASELEGLSQSEIKRRYEQSRKGAAAGR
EDLSDVVAQESAKRKCKLSLCRAKSETRSSF
>Cmi
DEEEKQQELSKRKQKKLSRLSVAELKRLVKRPDVVDWVDVTANDPRLLIHLKSYKNTIPI
PPHWSAKRDYLSSKKGIEKAPFQLPAWIADTGIATQRDAVKEKESEQSLKQRTRERVQPK
MGKIDIDYQKLHDAFFKFQEKPPMSDFGEMYFEGKEFETNLKEKKPGELSKELKEALSIP
PLAPPPWLIAMQRFGPPPSYPNLKIPGLNAPVPEGAQWGFHPGGWGKPPVDEFNRPLYGD
VFGVALPNDQ-DGDYLDKSRWGELDPDVEESEDEEEEEEEEEEDEGVPPEGLQTPSGMET
PSGFQSVASTIPGGMETPDFLELRKRRETTTDAGGPPRELYQVLPEQRASIKGILGSERA
YDTRNISTGNVPILGVDDRGNKRKADGVDVSIDAAELEGLSEAELRQRFEAAKRSAGGGR
EDFSEFVAEEVNKRRKQAETRKKRKQDNFKF
>Eyn
DEEKAQPEASKRKQKKANRLSVAELKRLVKRPDVVDWVDVSALDPRLLVHLKSYRNTIPI
PPHWSAKRDYLSGKKGIEKPAFQLPAFIADTGIASQRDAIKEKEDQQSLKQKTRERVQPK
MGKIDIDYQKLHDAFFKFQTKPPMSAFGEVYYEGKEFETHLKEKKPGDLSKDLKEALSIP
PLAPPPWLIAMQRFGPPPSYPNLRIPGLNAPIPEGAQWGFHPGGWGKPPVDEFNRPLYGD
VFGVALAADQ-QQEAVNKARWGELDPDADESEDEESEEEDMEEE-DAPAGGLQTPSGMET
PSGFTSVASTVPGGLETPDFLELRKRRETTTDAGGPPRQLYQVVQEQRSNISGLLGSDRS
YDTRNIGTGNVPILGVDDRGQKRKAQGVDVS-DAAELEGLSEAELRKRYDTAKTSGGGGR
EDLSDVVAEENAKRRKMQEARSRSKKDNFKF
>Gan
--------MSKRKQRKLNRLSVAELKRLVKKPEVVDWVDVSATDPKLLVQIKSHRNTVPI
PPHWSQKRDYLQGKRGIEKPAFQLPSFIADTGIASQGDAIKEKQEGQSLKAKTRERVQPK
MGKIDIDYQKLHDAFFKFQTKPKMTEYGELYYEGKEFETKLKEKKPGDLSDDLKDALSIP
PLAPPPWLISMQRYGPPPSYPNLRIPGLNAPIPEGAAWGFHPGGWGKPPLDDYGRPLYGD
IYGVTPKFVQDVGEPIDKTVWGELEPDEEGGRIEESEEEERRP--EAPAGGLETPSGLDT
PSGFASVASTVPGGIETPDFLDLRKRREGTEVDEA-PKSLYQVIPERESRMRGLMGSDRV
YDVSGVVAAAPPVLGQEERGTKRKAGGVEISLDANELEGLSEADLRAKYEQAGRKA-GTH
EDFSDFVGKEVAKRRKTGESEQGETRDSLQE
>Hvs
DSDAPVVEISKRKQRKMARLSVAELKRLVKKPEVVEWVDVTAQDPKLLVQLKSYRNTVPI
PAHWSQKRDYLQGKRGIEKPPFQLPS-------KSFFACVLSKNLNNLFVRKPANGFSLR
WGK-----------------STSITKNFMMYYEGKEFETKLKEKRPGDLSEELKEALSIP
PLAPPPWLIAMQRYGPPPSYPNLKIPGLNAPIPEGAQWGYHPGGWGKPPIDEYGRPLYGD
VFGQAIKYDNALGEPVSKELWGELESDEEEEEEDESDEDLDEEGGGVPGDGTQTPSGLET
PSGLASITSTVPGGLETPDFLELRKRREGTVADSDGPKSLYQIIPEKETKITGIMGSDKA
YDVRGISGANVAMLGQENHIQKRKLGGVDVALDPSELEGLSEEQLRQRYEESRRASGGGR
EDLSDLVAQEAAKRRGKLDATKDRDKEKFRF
>Lcr
----------------MNRLSVAELKRLVKKPEVVEWVDVSATDPKLLVQIKSHRNTIPI
PPHWSQKRDYLQGKRGMEKPAFQLPGFIADTGIATQRDAVKEKEEGQSLKQKTRERVQPK
MGKIDIDYQKLHDAFFKFQTKPKMTEYGEIYYEGKEFETKLKEKKPGDLSEELKEALSIP
PLAPPPWLISQQRYGPPPSYPNLRIPGLNAPIPEGAAWGFHPGGWGKPPLDDFGRPLYGD
IYGVANKFNEEAGEPIDKNVWGELEPDEDESEEEEESDEEEEEEEAAPADGLQTPSGLET
PSGFASVTSTVPGGLDTPAFLDLRKQREGTDVDEG-PKSLYQVIPERENRMRGLMGSERV
YDVSGIQAGGPPVLGQEDRGTKRKAGGVDIALDAAELEGLSEADLRMRYEEAGRRGT-QT
EDFSDFVGKEVAKRRKTAEKKDNKEKEKFKF
>Mgl
DEQAPKSTMSRKKLRELQRMSVPELKQLVQHPEVVEWADVASPDPRLLIHLKSYRNTVPV
PSHWGHRREYLSHRRGMEKPPYELPSYIAETGIATLRNSVTSAESEKTLKAKTRERVQPK
LGRMDIDYQRLHDAFFRFQTKPPLTQYGETYFEGKDGGSRARHRRPGDLSAELREALSIP
PLAPLPWLIAMQRHGPPPSYPHMRIPGLNAPIPEGAQWGFHPGGWGRPPIDESGKPIYGD
VFGENQTGQEVFSEPPQREHWGELAADEDEMEEDESEDEEDEEEESMDSEEKVPVSGLET
PSGIQSVLA----GLETPAHIELRKPVLSSAPPSGPPPSLYHVLPERESQGRGFMGSEHV
YDIKAA------------RGYN--AD----------------------------------
---------------------SST-------
>Min
EVDAVAKPLSKRKQRKMNRLSVAELKRIVKKPEVVDWVDVSATDPKLLVQIKSHRNTIPV
PGHWAQKRDYLQGKRGIEKPAFQLPTFIADTGIATQRDAIKEKEEGQSLKQKTRERVQPK
MGKIDIDYQKLHDAFFKFQTKPPMTAFGETYYEGKEYETKLKEKKPGDLSDALKEALSIP
PLAPPPWLISMQRYGPPPSYPNLRIPGLNAPIPEGAAWGFHPGGWGKPPLDEFGRPLYGD
IYGVLDQ-NQDQGVPVEKEIWGELEPDEEDSEEEEDDDEDEEEEEPAPADGLQTPSGLET
PSGFASVTSTVPGGLDTPAFLDLRKQREQTEDDDGRPKSLYQVIPEREARMRGVMGSDRV
YDVSGLGVGGPPVLGQEDRGTKRKAGGVDIALDAAELEGLSEADLRQRYEEVNRRSTGQH
EDFSDFVGKEVAKRRKTADAKEGKDKDKFKF
>Mld
EVDAVAKPLSKRKQRKMNRLSVAELKRIVKKPEVVDWVDVSATDPKLLVQIKSHRNTIPV
PGHWAQKRDYLQGKRGIEKPAFQLPTFIADTGIATQRDAIKEKEEGQSLKQKTRERVQPK
MGKIDIDYQKLHDAFFKFQTKPPMTAFGETYYEGKEYETKLKEKKPGDLSDALKEALSIP
PLAPPPWLISMQRYGPPPSYPNLRIPGLNAPIPEGAAWGFHPGGWGKPPLDEFGRPLYGD
IYGVLDQ-NQDQGVPVEKDIWGELEPDEEEDEEEEDEDEDEDEGEAAPADGLQTPSGLET
PSGFASVTSTVPGGLDTPAFLDLRKQREQTEDDDGRPKSLYQVIPEREARMRGVMGSDRV
YDVSGLGAGGPPVLGQEDRGTKRKAGGVDIALDAAELEGLSESDLRQRYEESNRRSTGQH
EDFSDFVGKEVAKRRKTADAKEGKDKDKFKF
>Mlp
DSDTPKPDISKRKQRKMARLSVAELKRLVKKPEVVEWVDVAAQDPKLLVQLKSYRNTVPI
PAHWSQKRDYLQGKRGIEKPAFQLPSYIADTGIATQRDAIKEKESEQSLRQKTRERVQPK
MGKIDIDYQKLHDAFFKYQIPPPMTTFGEMYYEGKEFETKLKEKRPGDLSEDLKEALSIP
PLAPPPWLIAMQRYGPPPSYPNLKIPGLNAPIPEGAQWGYHPGGWGKPPTDEYGRPLYGD
VFGQVPKYDNAYGEPVSKEFWGELLSDEEESEE-ESEEESDEETGASQPEGLQTPTGLET
PSGLASITSTVPGGLETPDFLELRKRREGTGMENGAPKSLYQVIPEKESKVTGFMGSERV
YDVRGISGHNVAMLGQEDRGNKRKQTGVEVTLDPSELEGLSEEELRQRYEESKQRVNGGR
EDLSDLVAEESAKRNKRDAGVNGKEKEKFRF
>Msd
EVDAVAKPLSKRKQRKMNRLSVAELKRIVKKPEVVDWVDVSATDPKLLVQIKSHRNTIPV
PGHWAQKRDYLQGKRGIEKPAFQLPTFIADTGIATQRDAIKEKEEGQSLKQKTRERVQPK
MGKIDIDYQKLHDAFFKFQTKPPMTAFGETYYEGKEYETKLKEKKPGDLSDALKEALSIP
PLAPPPWLISMQRYGPPPSYPNLRIPGLNAPIPEGAAWGFHPGGWGKPPLDEFGRPLYGD
IYGVLDQ-NQDQGVPVEKDIWGELEPDEEEEEEEEDEDEDEDEGEAAPADGLQTPSGLET
PSGFASVTSTVPGGLDTPAFLDLRKQREQTEDDDGRPKSLYQVIPEREARMRGVMGSDRV
YDVSGLGAGGPPVLGQEDRGTKRKAGGVDIALDAAELEGLSESDLRQRYEESNRRSTGQH
EDFSDFVGKEVAKRRKTADAKEGKDKDKFKF
>Pan
DDDDHPAVLSKRKHKKLQRLSVAELKQLVRRPEVVEWTDVTSSDPRLLVHLKCVRNSVPI
PPHWGTKRDYLQNKRGMEKPAYRLPTYIADTGIATMKDALKEKEAEQSLKQKTRERMQPK
MGKLDIDYNRLYDAFFKFQHKPSLTPYGDTYYEGKEYETKYRDKRPGQLSAQLVEALSIP
PLAPPPWLIAMQRFGPPPSYTHLQIPGLNAPLPEGAQWGFHPGGWGRPPVDEYGNPLYAN
VLATQDAVDADLVDPVLKDHWGQLEPEESDPEQEADEEDEREPET----EEQEQEAQVEH
VSGLQSVATET--GVETPSFLELRKDSRLDT-TPASSRSLYTVLPERAASLSGLLASERV
YDIPT----HTGVLGEE-RGRKRAADAVDVAVNPDELDGLDKASLEERYEQRNRDRAEGV
AQMRDEMQREREKEQRRKASR----------
>Pst
DSDAPKPDISKRKQRKMARLTVAELKRLVKKPEVVEWVDVTAQDPKLLVQLKSYRNTVPI
PIHWSQKRDYLQGKRGIEKPAFQLPSYIADTGIATQRDAIKEKESEQSLRQKTRERVQPK
MGKIDIDYQKLHDAFFKYQVPPVMTTFGEMYHEGKEFETKLKEKRPGDLSEDLKEALSIP
PLAPPPWLIAMQRYGPPPSYPNLKIPGLNAPIPEGAQWGYHPGGWGKPPTDEFGRPLYGD
VFGQAPKFDNAYGEPVSKELWGEVQSDEEEESEEESEEESDGEGAPSTAEGTQTPTGLET
PSGLASITSTVPGGLETPDFIELRKRREGPGVIDTGPKSLYHVIPEKESKITGFMGSERV
YDVRGISGHNVSMLGQEDRGTKRKATGVDVALDPSELEGLSEDQLRQRYEESKQRSNGGR
EDLSDLVAQESAKRKGKTDGSKNRDREKEKF
>Rgr
EEEEDAAEMSKRKQRKLNRLSVAELKRLVKKPEVVDWVDVSANDPRLLVEIKSHRNTVPI
PQHWQQKSAYLNGKRGIEKPPYQLPSFIADTGIATQRDAVKEKEDQQSLKQKTRERVQPK
MGKIDIDYQKLHDAFFRYQTKPKMTEFGEVYYEGKEYETKLKEKRPGDLSDELKEALSIP
PLAPPPWLISMQRYGPPPSYPNLRIAGLNAPIPEGAAWGFHPGGWGKPPLDEFGRPLYGD
IYGVAAEGEGQAGEPIVKEPWGELEPEEEVSEDESDDEDEDDDGEAAPADGLQTPSGLET
PSGLASVTSTVPGGLETPDFLELRKRREETESDAGGPKELYQVLPERESRMRGFMGSDRV
YDVSALGAPAPPVLGQEDRGTKRKAGGVEVALDAADLEGLSEADLRARYDQANRAGRGTH
EDFSDFAAAEVAKRRKMAEGK---SKEKFRF
>Sro
DDEAEQQEVSKRKQRKMNRLSVAELKRLVSKPEVVEWVDVSAQDPRLLVMIKSHKNTVPI
PQHWGQKRDYLAGKRGIEKPAFQLPSFIADTGIATQRDAIKEKEEGQSLKQKTRERVQPK
MGKIDIDYQKLHDAFFKYQTKPKMTEFGELYYEGKEFETKLKEKKPGDLSPELKEALSIP
PLAPPPWLISMQRYGPPPSYPNLRIPGLNAPIPEGAAWGFHPGGWGKPPLDDYGRPLYGD
IYGVTDNANSQSGEPIEKEPWGELEPDVEEEEESDDDSDAEE---PVIGDGLSTPAGLET
PSGLASVTSTVPGGLETPDFLELRKRRETTTTEDSGPKELYQVLPEKESRMRGFMGSDRT
YDVSALSGSKAPVLGQEERGTKRKAGGVDIALDAADLEGLTENELRQRFEAAGNQRGGTH
EDFSDFAAKEVAKRRKMGKF-SRNTSQCLLV
>Uvf
DSDAPKPDVSKRKQRKMARLTVAELKRLVKKPEVVEWVDVTAQDPKLLVQLKSYRNTVPI
PIHWSQKRDYLQGKRGIEKPAFQLPSYIADTGIATQRDAIKEKESEQSLRQKTRERVQPK
MGKIDIDYQKLHDAFFKYQVPPVMTTFGEMYYEGKEFETKLKEKRPGDLSEDLKEALSIP
PLAPPPWLIAMQRYGPPPSYPNLKIPGLNAPIPEGAQWGYHPGGWGKPPTDEFGRPLYGD
VFGQAPKFDNAYGEPVSKEPWGEVQSDEEEESEEESEDESEGEGATSAADGLQTPTGLET
PSGLASITSTVPGGLETPDFIELRKRREGPGVPDN-VKALYHVIPEKETKVTGFMGSERV
YDVRGISGHNVAMLGQEDRGTKRKASGVDVALDPSELEGLSEDQLRQRYEESRQRAGGGR
EDLSDLVAQESAKRKVKSDTHKSRDREKDKF
