# Supplementary material for: Convergence Analysis of Rust Fungi and Anther Smuts Reveals Their Common Molecular Adaptation to a Phytoparasitic Lifestyle
Source: Front Genet. 2022 Apr 8;13:863617. doi: 10.3389/fgene.2022.863617 (PMC9023891; doi:10.3389/fgene.2022.863617)
Supplement: Supplementary file 4 [file DataSheet1.ZIP › Supplementary file 1/conv_cal/OG0003002.fasta]

>Ain
VKEAVHIKTMEGREHMVRNEIAALKKVSQGHRSIVTLVDYFETMNNLYLVTDLCVGGELF
DRICERGSYYEQDAAHIVKTITEAVVYLHSQGIVHRDLKPENLLFRDKSEDSDLLIADFG
LSRVVDDEKITVLSTTCGTPGYMAPEIFKKTGHGKPVDMWAIGVITYFLLCGYTPFDRDT
TMEEMQAIINADYSFEPAVYWQGVSQEARDFVNKLLTINPADRLTASQALEHPWLTTNAA
REGGEQRDLLPDIKSAFNAKKTFKKAVNGIRLINRLRSETHDVPKEEMDQLRKGIEEAET
EAANVNEVLAQ
>Aps
VKEAVHIETMEGREHMVRNEINVLKKISAGHPHIVTLHDYFETLNNLYLVTDLCQGGELF
DRICAKGQYYERDARELVKVILSAVSYLHSHGIVHRDLKPENLLFRGPEETADLLIADFG
LSRVIDDSKFNALTTTCGTPGYMAPEIFQKTGHGKPVDIWAIGVITYFLLCGYTPFDKDD
SIAEIRAICNADYKFEPAEYWKNVSHLARDFISKCLTVSPEQRLTCHTALQHPWFSADLN
GEKGEIQNLLPHLKQQFDAKKVCKAHCNL-----EFRYTLSIDI-------------SEG
DSNS-------
>Cqf
VKEAVHIHTMEGREHMVRNEINVLKKISAGHPNIVTLHDYFETMNNLYLVTDLCQGGELF
DRICAKGQYYERDARQIVRTVLGGVNYLHSHGIVHRDLKPENLLFRGPEDDSDLMIADFG
LSKVIDDTKFNALTTTCGTPGYMAPEIFKKSGHGKPVDIWAVGVITYFLLCGYTPFDKDN
SIAEIQAICSADYKFEPVEYWRNVSDTAREFIAQCLTVSPEARMTSQSALAHRWLSSDPS
SERGETQNLLPHLQRHFDAKKTFRKAIATIRASNRFRQGTGLEVEELMRVAAAGRADAAA
ESESLQEVLQP
>Cla
---------MCSRRRPNRNEIAILKKVSAGHRNCLTLVDYFETLNNLYLVTDLCTGGELF
DRICAKGSYFEKDARHLVHVISSAVAYLHDQGIVHRG--PLVSLKTCFLENADLLIADFG
LSKMVDEQKMTVLTTTCGTVGYMSPEIFRKSGHTLTSGLSVSSPISCFVVC-YTPFDRDS
QQEEIQAICAADYRFEPVEYWEHVSEPARDFIRYCLTIDQHKRPTAQQIMEHEWLRSDPH
AADGSFKNLLPQVRRGFNAKTTWKSAFTKVKAANNFKAMDS-DTKAFKMEVDQMQEEAAA
EEVHHGHVLSS
>Cmi
VKECVHIETMAGREGMVRNEIAVLKRISQGHPNVLTLIDYFETTNNLYLVFDLCTGGELF
DRICAKGSYYERDACHLVRIIVSAVDYLHDQGIVHRDLKPENLLFRSEAEDADLVIADFG
LSRVLDEPAMNLLTTTCGTPSYMAPEVFRKTGHGKPVDIWAIGVIAYFLCAGYTPFDRDS
QVEEVQAICAANYSYTPEEYWSAISGTARDFIDKCLVVDPAKRMTAKDCLQHPWLLSDTT
APRAEEQDLLSSLKAKFDAKKTWRKAVFATRFINAANKGAKGDESKLIAQVEKDKAEAAQ
EST-VPAVLSY
>Eyn
VKECVHIDTMAGRENMVRNEISVLKRISQGHPNVLTLIDYFETTNNLYLVTDV--SGSLD
DNV-ALQTYFERDACHLVRIIAGAVAYLHDQGIVHRDLKPENLLFRSQDEDADLMIADFG
LSRVMDDHTMNLLTTTCGTPGYMAPEVFRKTGHGKPVDVWAIGVIAYFLCAGYTPFDRDN
QVDEVQAICSANYSYTPEEYWSAISGTARDFIDKCLTVDPQKRMTAKDCLTHPWIQADTS
TPLPGEEDLLQGLKAKFNAKKTWRKAVFATRFINAANKGAKAEEKDFVNNVEKDKEAAAK
EDG-VDGVLSF
>Gan
--------------------------------------------------TDLCQGGELF
DRICAKGSYYERDAAKLVQVITSAVAYLHAAGIVHRDLKPENLLFRSKDEDADLLIADFG
LSKMIDETTFSALTTTCGTPGYMAPEIFKKTGHGKPVDMWAIGVITYFLLCGYTPFDREG
QVEEIQAICNADYAFEPTEYWQGVSDTARDFIKRCLTVDPNARITAPQALQHPWLTESVA
AAAVPGVDLLPGLRAHFDAKKTFRRAIFTVRAAGLLNAGGAQAEKEFAESVRKGMMDAEA
ESVSRFR----
>Hvs
VKEAVHITTMEGREHMVRNEINVLKKISAGHPNIVTLHDYFETLNNLYLVTDLCQGGELF
DRICAKGSYYERDARELIRVILNGVTYLHSHGIVHRDLKPENLLFRGPEDDSNLLIADFG
LSRVIDDSKFNALTTTCGTPGYMAPEIFKKIGHGKPVDIWALGVITYFLLCGYTPFDRET
SIAEIHAICNADYKFEPVEYWKNVSQTARDFIAKCLTVDSEKRMTAQDAAAHPWLASQPA
SEKGETQNLLPQLKRQFDAKKTFRKAIATVRASNRFRQATG-DVDALMKEVEAGNANADE
ESKNVNLVLDN
>Lcr
VRECVHIETMKGHEKMIVNEIRVMEQLSKGHPNIVTLQDYFETANSLYIITDLCRGGELF
DRICKKKFFRERDAAKLVRSIVSAVEYLHSKGVVHRDIKPENLLFATEDDDSELLVADFG
LSKMVDENTYSTLSTTCGTPAYMAPEIFRRQGYGKPVDMWAIGVTAYFLLCGYTPFDKDS
QAEEIEAVCAADYSFTPEKFWSDVGDEARDFINSILIIDPSARLTASQALQHPWLAPVIT
PTGTPTPDLLPTFKQHADPRMKLRRSLLAVKAVGDFKDEGEKEERKVVEEAERAQKEAEE
EAGGLEWVNEK
>Mgl
VKEAVHIETMRGREHMVRNEIASLKRVSQENSGVVSLVDYFETMNNLYLVTDLCQGGELF
DRICERGSYYEKDAAHIVRTVTKAVEFLHDRDVVHRDLKPENLLFRDRSEHADLLIADFG
LSRMLDQDKMDVLSTTCGTPGYMAPEIFKKTGHGKPVDMWALGVITYFLLCGYTPFDHDS
QKDEIQRILTADFRFEPEIYWQGVSQEARDFICRLLTINPETRMTAKEALQHPWLANVST
SLDTVQRDLLPDIKNAFNAKRTFRKAVNGIRMINRLRSETI-EHQSARQEMEQQHRLAEE
ESSNLDRVWQA
>Min
VKEAVHIKTMEGREHMIRNEIAVLKTISQGHKNIVTLWDYFETQNNLYLVTDLCQGGELF
DRICAKQYFHEHDAAKLVQTVVSAVAYLHGHGIVHRDLKPENLLFRTKDDDSDLLIADFG
LSKIVDEGTFSALTTTC---GYMAPEIFKKQGHGKPVDLWAVGVITYFLLCGYTPFDRDS
QVDEIQAICAADYAFEPTEYWEGVSQTARDFIGKCLTIDQAKRITAADALAHPWLQISPA
ADQQQTHNLLPTLRRQFDPAKTFRKAIFTVRAAAALQDGGRREQKAFAASVEKMREDAET
ESSNVTEVLAS
>Mld
VKEAVHIKTMEGREHMIRNEIAVLKTISQGHKNIVTLWDYFETQNNLYLVTDLCQGGELF
DRICAKQYFHEHDAAKLVQTVVSAVAYLHGHGIVHRDLKPENLLFRTKDDDSDLLIADFG
LSKIVDEGTFSALTTTCGTPGYMAPEIFKKQGHGKPVDLWAVGVITYFLLCGYTPFDRDS
QVDEIQAICAADYAFEPAEYWEGVSQTAREFIGKCLTIDQAKRITAADALAHPWLQISPD
ADQQQNHDLLPTLRRQFDPAKTFRKAIFTVRAAAALQDGGRREQKAFAASVEKMREDAET
ESSNVIEVLAP
>Mlp
VKEAVHIHTMEGREHMVRNEINVLKKISAGHPNIVTLHDYFETMNNLYLVTDLCQGGELF
DRICAKGQYYERDARHLVRTVLGGVDYLHDHGIVHRDLKPENLLFRGPEDDSDLMIADFG
LSKVIDDTKFNALTTTCGTPGYMAPEIFKKSGHGKPVDIWAVGVITYFLLCGYTPFDKDN
SIAEIQAICSADYKFEPVEYWRNVSDTAREFIAQCLTVSPEARMTSQSALAHRWLSSDPS
SERGETQNLLPHLQRHFDAKKTFRKAIATIRASNRFRQGTGLDVEELMRQVQVGKSEAAA
ESESVQEVLSQ
>Msd
VKEAVHIKTMEGREHMIRNEIAVLKTISQGHKNIVTL-SFRRRSTFFYLVTDLCQGGELF
DRICAKQYFHEHDAAKLVQTVVSAVAYLHGHGIVHRDLKPENLLFRTKDDDSDLLIADFG
LSKIVDEGTFSALTTTCGTPGYMAPEIFKKQGHGKPVDLWAVGVITYFLLCGYTPFDRDS
QVDEIQAICAADYAFEPAEYWEGVSQTAREFIGKCLTIDQAKRITAVDALAHPWLQISPD
ADQQQNHDLLPTLRRQFDPAKTFRKAIFTVRAAAALQDGGRREQKAFAASVEKMREDAET
ESSNVIEVLAP
>Pan
VKEAVHIKTMEGREHMVRNEIAALKRVSQGHRSIVTLIDYFETMNNLYLVTDLCVGGELF
DRICERGNYYEKDAAHIVRTITDAVVYLHNQGIVHRDLKPENLLFRDKSEHSDLLIADFG
LSRVVDDEKITVLSTTCGTPGYMAPEIFKKTGHGKPVDMWAIGVITYFLLCGYTPFDRDT
TMEEMQAIINADYRFEPKEYWSEVSDQAKHFIDQLLTIDPSQRLTAKQALDHPWLQSAAT
AATDAQKDLLPDIKSAFNAKRTFRKAVNGIRLINRLRTNEHVPNKDEIEKLRQSIRDAED
ESNNLDQVMPS
>Pst
VKEAVHISTMEGREHMVRNEISVLKKISAGHPNIVTLHDYFETLNNLYLVTDLCQGGELF
DRICAKGQYYERDARHLVQVVLNAVDYLHSHGIVHRDLKPENLLFRGPEDSADLLIADFG
LSRVIDDSKFNALTTTCGTPGYMAPEIFKKSGHGKPVDIWAIGVITYFLLCGYTPFDKDD
SIAEIRAICDAAYKFEPAEYWKNVSNIARDFISKCLTVAPEERLTSSTALEHPWFASEPS
SDKGETQNLLPHLKRQFDAKKTFRKAIATVRASNRFRQTTGIEVDELMLVIQAGQADAAA
ESETVNEVLAT
>Rgr
VLPLLGAQT-------QNNRASHLARLSPPPPLPFSLASPSSRPSPVYLVTDLCQGGELF
DRICAKSYFLEEDAAKLVRTVMGAVDYLHSHGIVHRDIKPENLLYRSKDEESDLLLADFG
LSKVMDDQQFSALTTTCGTPG--APLVPPSP------SLRAMGVVTYFLLCGYTPFDRDN
QVDEIQAICNADFAFEPEEYWVGVSDTARDFIRRCLVIDQTQRLTAAQALAHPWLAQG--
TNQPQRPDLLPSLRKNFNAKGTWRRAIMGVRAASALKLGGEHEQARVREEAERAKRDAEE
EAAHVDEVYTY
>Sro
---------------------------------------------------DLCQGGELF
DRICALQYFKEQDAAKLVKTVMSAVEYLHSHGIVHRDIKPENLLYRSKDPESDLLLADFG
LSKVMDDQQFSALTTTCGTPG--------KSPH---FSCWPMGVVTYFLLCGYTPFERIH
RPEQIETTKSRRFNFRFSSF-PVVLTEPRDFINRCLVIDQSKRMTSAEALEHPWLASLAN
TSSYNPPDLLPSLRKNFDARGTFRRAIFAVRAAAALKDGGEQEQRRVRAEAERAKRDAEE
EAVRISFLDYT
>Uvf
VKEAVHIKTMEGREHMVRNEINVLKQISAGHPNIVTLHDYFETLNNLYLVTDLCQGGELF
DRICAKGQYYERDARHLVKVVLNAVDYLHSHGIVHRDLKPENLLFRSPQEDSDLLIADFG
LSRVIDDSKFDALTTTCGTPGYMAPEIFKKTGHGKPVDIWAIGVITYFLLCGYTPFDKDD
SIAEIRAICNAAYKFEPAEYWKNVSNLARDFISKCLTISPEERLTSHMALEHPWFGSEPS
SEKGETQNLLPHLKRQFDAKKTFRKAIATVRASNRFLQSTGAEVDDLIKVVKEGVANAAS
ESENVDQVLPP
