# Supplementary material for: Convergence Analysis of Rust Fungi and Anther Smuts Reveals Their Common Molecular Adaptation to a Phytoparasitic Lifestyle
Source: Front Genet. 2022 Apr 8;13:863617. doi: 10.3389/fgene.2022.863617 (PMC9023891; doi:10.3389/fgene.2022.863617)
Supplement: Supplementary file 4 [file DataSheet1.ZIP › Supplementary file 1/conv_cal/OG0003003.fasta]

>Ain
SSSSSSRLLRFQGHVNLRQRLVLSLLTGRPVRIDSIRSKSTSPGLRDYEAGFLRLLEKVT
NGSRIEIGYTGTSLSLRPGTITGGNITHDCGTSKPIGYFLEWIAVLAPFAKKELALTLKG
ITTGENDLGADVLRTVTLPVLSLFLPASSLELRIRARGASPNGGGSLFFRCPLLPNLRT-
VDFTSPGRIKRIRGVASATRVSPQMANRMVEAARGVLNRYIPDLYLFADVYRGEEAGKSP
GFALSLVSSSTTGALHCSESVSKPGQTPEDVALEAARALLVEISTRGCVPRSHQPLFLLL
MALGPQDVSKARLGAL-TPAAIHMLRDIKAFTGVTFKVKVEQQEADSDEEDEETLASCVG
CAIRGSRKVG
>Aps
EPSNPSRIIRFKGQTHLCYRLVLSLLSHKPIRIDDIRPDDQEPGLNEAEVSFLRLLEKLT
NGTTVEISYTGTSLFFVPGTLTGGHITHQTPLSASIGYFLTPILALAPFCKHDLTLILKG
VTTTNDSLSLDVLRVSGLPTLGMWLGAGKLELKISKRGHPPDGGGECCFKCPAVKFIKAG
INFTQSGQISKIRGIAHSVRVSPQLSNRLVASARSILNRYIPDIYIYTDVYRGADSGKSP
GYALTLLSTSTSTALHSAEAVSYPTSTPEDVAILASRRLLQQISRGGCIDQPFEWLATLF
LLLSNQDVGRIKIGGPFNEAMITWIRDLKNVFGVQLKIKPISSPVEDESESDEYLISAVG
LGWVNTAKSA
>Cqf
SASKPSRIIRFKGHLHFTYRLVLSLLSHRPVRIDDIRPDHQEPGLIEAEVSFLRLLEKLT
NGTTVEISYTGTAVFFVPGTLTGGQITHQTPLSSSVGYFLTPILALAPFCKFDLILTLKG
ITTAEDELSADILRVSGLPTLGMWLGAGKLELKISKRGLAPDGGGECCFKCPSVKSIKAG
INFTESGKISKIRGIAHSVRVSPQLSNRLVAAARSVLNRYIPDIYIYTDVYRGADSGKSP
GYALSLLSTSTTTALHSAEAMSYPASTPEDVAVLACRRLLQQLRRGGCVDEGFEWLVVLF
LLLSNQDVGRVKIGGPMSEGMVVWFRDLKDVFGVQFKIKQVPQTWQDEESDDEYIVSVVG
LGWINTAKSA
>Cla
AESSRGRLVKFAGHAQFRHRIVLSLLTRKPVRIDDIRSQDDEPGLKDFEVSFLRLCERIS
NGSVVEISYTGTSVLFSPGTLQGGTHIHQCPLTRSVGWFLEPILALAPFCKKELVLTLKG
VTTNVEDASADILRLSCLPHLALFLEADNLELRISKRGHPPLGGGEITFRCPSVKKLKPG
LDFVALGQINRIRGIAHSVRVSPQFSARLVSAARSVLNRYIPDIYIYTDHYKGEESGKSP
GYALTLIGNTTTGAIFSSEVTSSATLTPEDVATEAAYSLLERASAGGCIDKGCELLVTTL
MTLGAEDVVRCHIGGEADAALIQHLRDLHHFVGTTFKVKNGAEGS------GGVRLSCVG
SGYANTAAKT
>Cmi
PADGGSKAIRFTGHHNFRYRIMLSLLAQRAIHISGIRSNSEDPGIKDFEVSFLRLIERIT
NGTLVEISYTGTEVYIRPGMISCGKVQHECPTSRGVGWFLEPLLVLGLFGKQPLNLTLKG
ITSNTRDVSADTLRTAYLPLLSTFLPTQPLELRIVKRGLLPGGGGEINYISPSIRTVKPG
YNFVQPGSINKIRGIAHAVRVSPTFSQRLVNGAKEVLTPLCSDCRIYTDVYRGAESGKSP
GFGLTLVATSTTTAIHSSEAVSTPNKTPEELGAQAAFELLDNISRGSCVDKGMEWMACLL
IALGSEDVGRVRIAGPLDAVLVRFLRDLKDFLGITMKIRPVEDAATEDEADEAYILSCVG
IGYSNIAKKT
>Eyn
-ASSSSNVLRFTGHRNFRHRILLALLSQRSLLITGIRSNSEDPGIRDFEVSYLRLIERIT
NGTTVEISYTGTEVYVKPGLLSGGSVTHQCPDSRGVGWFLEPILVLGLFGKTDLKLTLRG
ITSNHRDVSADTLRTSYLPHLSSFLPTTPLELRIVKRGLLPAGGGEIVYHSPAIRSVKPG
YNFTNPGAITKIRGIAHSVRVSPAFSQRLVNGAKEVLSPLCGDTQIYADVYRGQESGKSP
GFGITLVTSSTTSALHSSEAISSAPQTPEELGASAAFALLANVQKSSCIDGGMEWLACLL
MALGSEDVGRVRLAGPLREDHILFLRDMKEVLGVTMKIRPIED---EPDKD--YMLSCVG
IGYSNLAKKT
>Gan
------RVLQFTSHSALRHRLVLSLLSRRPVRIDRIRPDDDQPGLKEYEVSFLRLLEKIT
EGSRVEISYTGTSLLFHPGTLAGGTFTHQCPLSRSVGWFLEPLLAIAPFGKKDLVLTLKG
VTTNGRDASVDTLRTSALPHLAMFLEKEGLELRITKRGHPPLGGGEVTFTCPSVRAVKSG
FDFTNIGRVSKIRGIAHSVRVSPQLSNRLVAAARSVLNRYIPDVYIYTDVYRGEDSGKSP
GYALTLLASSTSHVLHSSETTSCAPPSPEDLGILAARQLLAEIRRGGCVDRGWEWLVATM
LVLGGEDVGRATVGGPLEATFIQYLRDLKAFFGTTFKIKPVVAVAESGEAVEEYVLSCVG
TGFLNISKRT
>Hvs
IPSPMPAALHFNGHHALRQRLVLSLLSHRPVHFHHIRSSDPQPGLIDAEVSFLRLLEAIS
NASSVQISYSGTNLLFVPGILSGGKIFHSCPLSHPISYFLLPILPLAPFMKSPLILTLNG
ITSAFNSFSIDTLRISALPVLAIFLDAQNLHLKILKRGHPPLAGGQCIFSSPSVSKVRPS
VQFTHPGKISKIRGVAYSVRVSPQIANRLVSSARSVLNRFIPDIYIYTDVYRGSESGKSP
GFGLTLLATSTTHSLYSAES------LPEDVGIEAAIKLLQQIKRGGCIDAGFEWIAILL
LLLSSQDVGKIKIGGPLQPALISWLRDLDYVLGAKVKITR-----DHDHDDQLFTISAVG
LGWVNTAKTI
>Lcr
GSTGSSRVLSFSGHGHLRHRLVLSILSRRPIRIDGIRSDEDQPGLLPFEVSYLRLLEKLT
QGTRVEISYTGTSFLFHPGTFAGGNVTHQCSPERSVGWYLEPLLALAPFGKKDLVLTLRG
ITTDGRDASVDTIRTSGLPHLAMFLDKEGVELKITKRGHPPLGGGEVTFTCPSVRAIKSG
FDFTNVGRVNKIRGIAHSVRVSPQLSNRLVAAARSVLNRYIPDIYIYTDVYRGEDSGKSP
GYALTLLASSTSHVLHSSESSSCPPPSPEDLGIMAARQLLEEIRRGGCVDRGWEWLVSLM
LVLGGEDVGRATVAGPFEPFFIEHLRDLKAFFGTTFKIKAAPPPPGSDEGEEEYILSCVG
TGFTNTAKRT
>Mgl
SSAEASRLLRFRGHAYFRQRLILATLAGRPVRIDQIRPDDEEPGLRDFEVSFLRLLEKIT
NGSAVEISYTGTSVYFQPGIVYGGSIVHECPTSRGVGYFLEYMVIIAPFAKQEVALTLRG
ITNGHGDLGADTIRTVTIPHLALCLPASSLEMRIVRRGAAPLGGGEIFFRAPLIAALRP-
LNFVEPGRIRKIRGIASAVRVSPQMSNRMIDAARSVLNRYIPDLYLFSDVYRGDESGKSP
GFAMSLVATSTTGAMHASETTSLPGQTPEDVGLLTARSLLASIESGGCVDAMHQPLILIL
MALGPEDVARCRLGAL-TPQAIQCLRDIREALGVTFKIRALDD--------RSVMVTCVG
VGFRGFRQVH
>Min
PVVASTRVLHFKTHSHLRHRLILSLLSRRPIRIDSIRSSLSSPGLRPYEVSFLRLIEKIT
QGSRVEISYTGTSMLFHPGTLSGGSFTHQCSMERSIGWYLEPLLAIAPFGKSELRLDLKG
TTTDGRDVSVDTVRVSGLPHLTRFMDDQEVELTILKRGHPPLGGGQVIFACPIVRSIKSG
FNFTSVGRINKIRGIAHSVRVSPQLANRLVASARSVLNRYIPDVYIHTDVYRGEDSGKSP
GYALTLVASSTSQVLHSTEASSCPPPSPEELGVQAAQELLEEIRRGGCVDRGWEWLVTLM
LVLGGEDVGKCTIAGPFDAFFIEHLRDLKAFFGTTFKIKPVAADIEDDNEGEQYTLSCVG
TGYTNTARKT
>Mld
PVVASSRVLHFKTHSHLRHRLILSLLSRRPIRIDSIRSSLSSPGLRPYEVSFLRLIEKIT
QGSRVEISYTGTSILFHPGTLSGGSFTHQCAMERSIGWYLEPLLAIAPFGKSELRLDLKG
TTTDGRDASVDTVRVSGLPHLTMFMENQEVELRILKRGHPPLGGGQVIFACPIVRSIKSG
FDFTSVGRINKIRGIAHSVRVSPQLANRLVASARSVLNRYIPDVYIHTDVYRGEDSGKSP
GYALTLVASSTSQVIHSTEASSCPPPSPEELGVQAAQELLEEIRRGGCVDRGWEWLVTLM
LVLGGEDVGKCTIAGPFDAFFIEHLRDLKAFFGTTFKIKPVTTDIEDENEDEQYTLSCVG
TGYTNTARKT
>Mlp
SNPNPSRIVKFKSHLHFTYRLVLSLLSHRPIRIDQIRPDDHEPGLIEAEVSFLRLLEKLT
NGTTVEISYTGTSVFFVPGTLTGGQITHQTPLSSSIGYFLTPILALGPFCKFDLNLTLKG
ITTVNDELSVDVLRVSGLPTLGMWLGAGKLELKISKRGHAPEGGGECCFRCPSVKFIKAG
INFTETGRISKIRGIAHSVRVSPQLSNRLVAAARSVLNRYIPDIYIYTDVYRGADSGKSP
GYALSLLSTSTTTVLHSAEAISHPTSTPEDVAILACRRLLEQIRRGGCVDEGFEWLAVLF
LLLSNQDVGRVKIGGPMSEGMVMWFRDLKDVFGVQFKIKQIPQTWGDEEEDDEYLVSAVG
LGWINTAKSA
>Msd
PVVASSRVLHFKTHSHLRHRLILSLLSRRPIRIDSIRSSLSSPGLRPYEVSFLRLIEKIT
QGSRVEISYTGTSILFHPGTLSGGSFTHQCAMERSIGWYLEPLLAIAPFGKSELRLDLKG
TTTDGRDASVDTVRVSGLPHLTMFMEDQEVELRILKRGHPPLGGGQVIFACPIVRSIKSG
FDFTSVGRINKIRGIAHSVRVSPQLANRLVASARSVLNRYIPDVYIHTDVYRGEDSGKSP
GYALTLVASSTSQVIRSTEASSCPPPSPEELGVQAAQELLEEIRRGGCVDRGWEWLVTLM
LVLGGEDVGKCTIAGPFDAFFIEHLRDLKAFFGTTFKIKPVTTDIEDENEDEQYTLSCFA
DVFTSILRRR
>Pan
ASAEKSRLLRFTGHRNFRQRLILALVSQRPVRIDGIRPDSSSPGIRDFEANFLRLLEKVT
NGSHVEISYTGTSVLLKPGIIAGGKVVHDCSLTRGIGYWLEWMVVLAPFAKKELHLTLKG
VTNMEGDLGVDTIRTVTLPHLSLFLPASSLELRIAKRGSAPGGGGEVHFRCPIIKNLST-
INFTAPGRIKKIRGIATSTRVSPQMANRLIDAARGVLGRYIPDLYLFADVYRGEDSGKSP
GFAITLLATSTTGAIYSAEAVSKTPGLPEDLAQDAARMLLTEIAGRGCIDRSHQPMALLL
MALSPQDVARCTMAHP-TANAIQMMRDLKHALGVSFKIANADASAESEGSDAQFAVSCVG
INFAGFRKVG
>Pst
ASANLSRTVRFKGHEQLPYRLILSLLSHKPIRIDDIRPDDQEPGLNEAEVSFLRLIEKLT
NGTTVEISYTGTSLLFVPGTLTGGHITHQTPLSSSIGYFLTPILAIAPFCKHDLTLVLKG
ITTSNDSLSVDVLRVSGLPTLGIWLGAGKLELKISKRGHPPEGGGECCFKCPSVKTIKPG
VNFTESGRISKIRGIAHSVRVSPQLSNRLVASARSVLNRYIPDIYIYTDVYRGAESGKSP
GYGLTLLGTSTTTALYTAEAVSYPASTPEDIGILASRRLLKQISRGGCIDQGFEWLGLLF
LLLSHQDIGRIKIGGPFTEALVAWIRDLKKVFGVQFKITTVERQPEDDDEDCEYVVSAVG
LGWINTAKSA
>Rgr
AAPRSSRVLAFTGAAHLRHRLVLSLLSRRPVRIDRIRADDDEPGLRPHEVSFLRLVEKLT
QGSRLEISYSGTALLFHPGTIQGGQVTHQCPNDRGVGWFLEPLLAIAPFGKKDLALTLRG
VTTDGRDASVDTIRTSGLPHLAMFLDTDGLELRITKRGHPPLGGGEITFTCPSVRAIKSG
FDFTQVGRIAKIRGIAHSVRVSPQLANRLVAAARSVLNRYIPDIYIYTDVYRGEDSGKSP
GYAITLLASSTSHVLHSAEATSCPPPVPEDLGIAAARLLLDEVRRGGCVDRGWEWLVTTM
LVLGGEDVGRVVVAGPFEAFLIEHLRDLKAFFGTTFKIKDAVRTAEGADEDEEYVLSCVG
TGFVNTAKRA
>Sro
--GSSSRVLAFTSSSHLRHRLVLSLLSRRPVRIDQIRSQASEPGLKPYEISFLRLIEKLS
QGSRLEISYTGTSLLFHPGTISGGSVIHNCDLGRSIGWYLEPLLAIAPFGKKDLSLTLRG
LTTDGRDASVDTIRTSGLPHLAMFLDTEGVELRITKRGHPPSGGGEVTLTCPSVKAIKSG
FDFTSIGRVSKIRGIAHSVRVSPQLSNRLVAAARSVLNRYIPDVYIYTDVYRGEDSGKSP
GYAITLLSSSTSHVLHSSESSSCRPQTPEDLGIEAARQLLSEIRRGGCVDRGWEWIVTTM
LVLGGEDVGKVKIGGPMEAFLIEHLRDLKQFFGTTFKIKPITSSTDEMEVDEEFVLSCVG
TGFVNTNRRA
>Uvf
SRAMPTRTLRFTGHAHLPYRLILSLLSHKPIRIDDIRPDDQEPGLNEAEVSFLRLLEKLT
NGTTVEISYTGTSLLFIPGTLIGGQITHQTPLSSSIGYFLTPILAIAPFCKHDLTLILKG
ITTSIDSLSVDVLRVSGLPTLGLWLEASKLELKISKRGHYPLGGGECCFKCPSVKVIKPG
INFTESGRISKIRGIAHSVRVSPQLSNRLVASARSILNRYIPDIYIYTDVYRGNESGKSP
GYGLTLLASSTTSALHTAEATSTSASTPEDVAVLASRRLLEQISRGGCIDQGFEWLALLF
LLLSHQDVARIKIGGPLPEAMVLWIRDLKKVFGLQFKIVPAQPQLHLTSEDCEYLISAVG
LGWVNTAKSA
