# Supplementary material for: Convergence Analysis of Rust Fungi and Anther Smuts Reveals Their Common Molecular Adaptation to a Phytoparasitic Lifestyle
Source: Front Genet. 2022 Apr 8;13:863617. doi: 10.3389/fgene.2022.863617 (PMC9023891; doi:10.3389/fgene.2022.863617)
Supplement: Supplementary file 4 [file DataSheet1.ZIP › Supplementary file 1/conv_cal/OG0003005.fasta]

>Ain
EGKGKLADILSGDMDVCARCAGGNNAGHTIVVNMEKVKTKFDFHLLPSGLVNPRCAGFIG
SGVVVHVPSFFAELDTLQKKGLNCDGRLFISDRAHLVFDFHQVVDGLKEVELGGSSIGTT
KKGIGPAYSSKASRSGLRVHHLYDSELFANKFRKLVEGRFKRYGHFEYDTEGEIARYKAF
AERLRPYIVDGVTFIHTALASGRKVLVEGANALMLDLDFGTYPFVTSSSTSIGGVCTGLG
IPPTAIGDVIGVAKAYTTRVGGGPFPTELVDDIGVHMQEVGAEYGVTTGRRRRCGWLDLV
VLRYSCLINGYTSLNLTKLDVLDNLKEIKVATSYLSNGKELTSFPADLEVLAKVEVQYTT
LPGWQGDIASVTSFDELPETCRKYVEFIEQFLNVPIKWIGVGPGREAMIKH
>Aps
EGKGKLCDILSAKSDICARSAGGNNAGHTIVVDLKGGKVTYDFHLLPSG-----------
--------------KCLKAKGFSTSNRILISDRAHLVFDFHQIVDGLKEIELGGSSIGTT
KKGIGPTYSTKASRSGLRVHHLINFAAFEAQFRSLVAGRRKRYGDFEYDVEAELHRYREY
SQRLKPFVVDGLLYLHQALQSNKRVLVEGANALMLDLDFGTYPYVTSSSASIGGVLTGLG
LPPPAIGEVYGVVKAYTTRVGGGPFPTELTCSIGNYLQEAGAEWGTTTGRRRRCGWLDVM
VLQHSRRVNGYTYWNLTKLDVLDELEEVKIGIGYELDGKLLDTFPADLDLLEKATVKYIT
LPGWKQSIKACREFKELPKACQEYIEAVERLTELKVRWIGVGSSRDAMIHR
>Cqf
EGKGKLCDILSAQVDICARSAGGNNAGHTIVADMKGGKTTFGFHLLPSGLVNPNCIGLLG
SGVVIHVPSFFEELAALEVKGLKCADRVLISDRAHLVFDFHQIVDGLKEVELGGSSIGTT
KKGIGPAYSSKASRSGLRVHHLIDFDHFSARFRTLVEGRFKRYGHFEYDVEAELVRYADY
AARLKPHVVDGVQYIHRALSTGKRVLVEGANALMLDLDFGTYPYVTSSSASIGGVLTGLG
LPPQSIGNIYGVVKAYTTRVGAGPFPTELSGTLGSHLQEVGAEWGTTTGRRRRCGWLDVV
VLNHSRLINGYTAWNLTKLDVLDGLDEVKIGVAYELNGKEMDYFPADLDVLEKVNVRYVT
LPGWKQPIKDCKSFEELPVECQAYVETLEQLTGIRVRWIGVGPGRTAMIDR
>Cla
EAKGSLADILAGSTDICARCAGGANAGHTIVVDL-KGKQKFDFHLIPSGMINPACAGFIG
SGVVVHLPSLFSELDTLESKGLECTDRLFVSDRAHLVFDFHQVVDGLKEIELGGSSIGTT
KKGIGPAYSSKASRSGLRVHHLYDFPVFEAKFRKLVEGRFKRYGHFEYDTDKEIERYREL
AKRLRPHMVDGVLYLHQAIQANKRILVEGANALMLDLDFGTYPYVTSSNTTIGGVCTGLG
LPASRIGEVIGVVKAYTTRVGAGPFPTELTDSIGVHLQEVGAEWGVTTGRRRRCGWLDLV
VLQHSTLINGYTSFNLTKLDILDALPTLKVGVAYLVDGKEIQGFPADLEVVGKVEVKYET
LPGWEESIAECRTWDALPANARKYVEFIESFTGVKVQYIGVGPSRDA----
>Cmi
EGKGKLVDILAADIDICARFAGGNNAGHVIVVDMTGAKVKFDFHLLPSGLINPNCTNFIG
NGVVLHVPGFFDELDALVKKGLNCDGRLFVSDRAHLVFDFHQIVDGLKEVELGGSSIGTT
KKGIGPAYSSKASRSGLRVHHLIDFAHFETKFRKLVEGRFKRYGHFEYDTEKEIIRYKEL
ADRLRPFVVDGVAFIHQALLSNKRVLCEGANALMLDLDFGTYPFVTSSSTCIGGVCTGLG
IPPRYIGEVIGVMKAYTTRVGAGPFVTEQLNEIGVHLQEVGAEYGVTTGRRRRCGWLDLV
QMRYSHLINGYTKFNLTKLDVLDQLKEIKVCTGYLTDGKLITTFPSDLEQLSESRTQYET
LPGWETSIEKCKTYEELPANCRAYVEYIEKQLGVPIVWIGVGPGRDSMIKK
>Eyn
----------AGEIDICARFAGGNNAGHTIVVNMSAKKTTFDFHLLPSGLVNPNCNNYIG
NGVVVHVPSFFAELDALEKKGLNCDGRLFLSDRAHIVFDFHQIVDGLKEVELGGKSIGTT
KKGIGPAYSSKASRSGLRVHHLVDFSQFEAKFRKLVEGRFKRYGHFE-------------
------------------------------------------------------------
------------------------------------------------------------
-------ATGYSG-----------------------------------------------
---------------------------------------------------
>Gan
------VDILAAEVDICARCAGGNNAGHTIVANIEGVRTKFDFHLLPSGLVNPECTAFIG
SGVVVHVPAFFEELDTLEKKGLNCDGRLFISDRAHLVFDFHQIVDGLKEVELGGSSIGTT
KKGIGPAYSSKASRSGLRVHHLFDEELFATKFRSLVEGRFKRYGNFEYDTEGEIVRYKAL
AARLKPHVVDGPTFLHKAMAANKRILVEGANALMLDLDFGTYPYVTSSPTGISAVCTGLG
LPPKAIGQVVGVVKAYTTRVGSGPFPTEQLNSVGVHLQEVGAEWGVTTGRRRRCGWLDLV
VLKYSNLINGYTALNLTKLDILDALPVLKIAVAYHLDGKPLEAFPADLETLAKVEVQYVE
MPGWETSIEKVEKYEDLPENCRKYVEFIEEFIGVKVGWIGVGPARESMITK
>Hvs
------------MTNFCLRSAGGNNAGHTIVIDLTSTKTVYDFHLLPSGLVNPTCVGLIG
SGVVVHVPSFFSELAALEEKGLKCNGRLFVSDRANLVFDFHQIVDGLNEVELGGSSIGTT
KKGIGPAYSSKASRSGLRVHHLTNFFSFAEKFRKLVDGHIKRFGEFQYDVDAELQRYESY
AQKLKPYVVDGLSYLHQALNQVKRILVEGANALMLDLDYGTYPYVTSSSTCIGGVLTGLG
LPPRLIGETYGVVKAYTTRVGAGPFPTELTGKLGEHFQEVGAEWGTTTGRRRRCGWLDIV
VLRHSHLINDYTSFNLTKLDVMDALEEIKIGVAYVLDGAELEGFPGSHDLFYSMYQQHI-
-----------LTLRHLSIYIYIYISFIQHS--------------------
>Lcr
EGKGKLVDILAAQADICARCAGGNNAGHTIVANVDGKRTKFDFHLLPSGLVNPDCTAFIG
NGVVVHVPAFFEELDNLTKKGLNCDGRLLVSDRAHLVFDFHQIVDGLKEAELGGKSIGTT
KKGIGPTYSSKASRSGLRVHHLFDEEAFATKFRKLVEGRIKRYGHFEYDTEGEILRYKEL
AARLKPFVVDGPTFLHKALLAKKRILIEGANALMLDLDFGTYPFVTSSPTGIGGVCTGLG
LPPKAIGEVVGVVKAYTTRVGAGPFPTEQLNSIGEHLQEVGAEFGVTTGRRRRCGWLDLV
VMKYSHLINGYTLLNLTKLDVLDKLPTLKVAVAYHLDGKPLDAFPADLDTLAKVEVQYVE
LPGWEQSIEDVTKFEDLPENCRKYVEFIEEYLGVKVGWIGTGPARESMIAR
>Mgl
EGKGKLTDMLAGEMDICARCAGGNNAGHTIVANSDNVKTKFDFHLLPSGLVNPKCIGFIG
SGVVMHVPSFFSELDTIEKKGLKCDNRLFVSDRTHLVFDFHQVVDGLKEVELGGSSIGTT
KKGIGPAYSSKASRSGLRVHHLYDFDTFAAKFRKLVEGRFKRYGNFEYDTEGEIARYRAF
AERLRPFVVDGVTFIHSMLSSNRRVLVEGANALMLDLDYGTYPFVTSSSTGIGGVCTGLG
IPPQCIGGVIGVMKAYTSRVGAGPFPTELNDEIMTHLQEVGAEYGTTTGRRRRCGWLDLV
MMRYSCLINGYTCLNLTKLDVLDNLPEIKVATTYMLGDKELSSFPADLNILAKVDVQYKT
FKGWRGPISNCTSYEQLPDTCREYIEFIENFLGVHIEWIGVGPGREAMVHR
>Min
EGKGKLVDILAAEADICARCAGGNNAGHTIVANVNGVKTHFDFHLLPSGLVNPKCTAFIG
NGVVVHVPAFFEELDKLTKKGLNCGGRLLLSDRAHLVFDFHQIVDGLKEVELGGSSIGTT
KKGIGPAYSSKASRSGLRVHHLFDEEAFATKFRTLVEGRFKRYGHFEYDTEGEIKRYKEL
AARLKPYVVDGPTFLHKAMLDKKRILVEGANALMLDMDFGTYPFVTSSPTGIGGVCTGLG
VPPRAIGEVVGVVKAYTTRVGAGPFPTEQLNSVGEHLQEVGAEYGVTTGRRRRCGWLDLV
VLKYSHLINGYTALNLTKLDVLDQLPTLKVATAYHLNGKPLEAFPADLDQLAQVEVQYVE
LPGWQTSIANITEFDDLPENCRNYVEFIEDFIGVKIGWIGTGPARESMIRR
>Mld
EGKGKLVDILAAEADICARCAGGNNAGHTIVANVNGVKTHFDFHLLPSGLVNPKCTAFIG
NGVVVHVPAFFEELDKLTKKGLNCDGRLLLSDRAHLVFDFHQIVDGLKEVELGGSSIGTT
KKGIGPAYSSKASRSGLRVHHLFDEEAFATKFRKLVEGRFKRYGHFEYDTEGEILRYKEL
AARLKPYVVDGPTFLHKAMLEKKRILVEGANALMLDMDFGTYPFVTSSPTGIGGVCTGLG
VPPRAIGEVVGVVKAYTTRVGAGPFPTEQLNAVGEHLQEVGAEYGVTTGRRRRCGWLDLV
VLKYSHLINGYTALNLTKLDVLDQLPSLKVATGYHLNGKPLEAFPADLDQLAQVEVQYVE
LPGWQTSIANITKFEDLPENCRKYIEFIEDFIGVKIGWIGTGPARESMIRR
>Mlp
EGKGKLCDILSAQVDVCARSAGGNNAGHTIVADMKGGKTTFDFHLLPSGLVNPNCIGLLG
SGVVMHVPSFFEELAALESKGLKCADRVLISDRAHLVFDFHQIVDGLKEIELGGSSIGTT
KKGIGPAYSSKASRSGLRVHHLIDFEHFSSRFRTLVEGRFKRYGHFEYNIEAELSRYAEY
ATRLKPHVVDGVQYIHRALSTGKRILVEGANALMLDLDFGTYPYVTSSSASIGGVLTGLG
LPPQSIGNIYGVVKAYTTRVGAGPFPTELTGTLGEHLQEVGAEWGTTTGRRRRCGWLDVV
VLNHSRLVNGYTSWNLTKLDVLDDLEELKIGVAYELNGQEMDYFPADLDVLEKVKVRYVT
LPGWKQPIKNCKTFEELPAECRAYVETVEQLTGIKVRWIGVGPGRAAMIDR
>Msd
EGKGKLVDILAAEADICARCAGGNNAGHTIVANVNGVKTHFDFHLLPSGLVNPKCTAFIG
NGVVVHVPAFFEELDKLTKKGLNCDGRLLLSDRAHLVFDFHQIVDGLKEVELGGSSIGTT
KKGIGPAYSSKASRSGLRVHHLFDEEAFATKFRKLVEGRFKRYGHFEYDTEGEILRYKEL
AARLKPYVVDGPTFLHKAMLEKKRILVEGANALMLDMDFGTYPFVTSSPTGIGGVCTGLG
VPPRAIGEVVGVVKAYTTRVGAGPFPTEQLNSVGEHLQEVGAEYGVTTGRRRRCGWLDLV
VLKYSHLINGYTALNLTKLDVLDQLPSLKVATGYHLNGKPLEAFPADLDQLAQVEVQYVE
LPGWQTSIANITKFEDLPENCRKYIEFIEDFIGVKIGWIGTGPARESMIRR
>Pan
EGKGKLADVLSGQMDVCARCAGGNNAGHTIVADVNGVKTKFDFHLLPSGLVNPRCAGFIG
SGVVVHVPSFFAELDNIQKKGLNCDGRLFISDRAHLVFDFHQVVDGLKEVELGGSSIGTT
KKGIGPAYSSKASRSGLRVHHLYDQELFASKFRKLVEGRFKRYGHFEYDTEGEIARYRAF
AERLRPHIVDGVSFIHTALAQNRKVLVEGANALFLDIDFGTYPFVTSSSTSIGGVLTGLG
IPPTAIGNVIGVMKAYTTRVGMGPFPTELHEEIGHHLQEVGAEYGTTTGRRRRCGWLDLI
MMRYSCLINGYTSLNLTKLDVLDQLKELKVAVGYVVDGKELPSFPADLEVLAKVEVQYKT
LPGWQQDISKAQTWEELPENCRAYVEFLEQFLGVKIEWIGVGPARESMIHR
>Pst
EGKGKLCDILSAKVDICARSAGGNNAGHTIVVDLKGGKTKYDFHLLPSGLVNKNCIGLIG
SGTVVHVPSFFDELASLESKGLKCSDRVLISDRAHLVFDFHQIVDGLKEIELGGSSIGTT
KKGIGPAYSTKASRSGIRVHHLMDFANFEQKLRSLVNGRRKRYGEFEYDVEAEVARYRAY
AERLKPFVVDGVAYLHNALTSKKRVLVEGANALMLDLDFGTYPYVTSSSASIGGVLTGLG
LPPRAISQIYGVVKAYTTRVGSGPFPTELTGKWGEHLQEAGAEWGTTTGRRRRCGWLDLM
VLQHSQRINGYTSWNLTKLDVLDEFEEIQIGVGYELDGKPMESFPADLDILEKATVKYIT
LPGWKQPIKDIRRYEDLPKNCIDYISLIEKLTEINVRWIGVGSSRDAMIFK
>Rgr
TGKGKLVDILAAEADITARCAGGNNAGHTIVANVNGVKTKFDFHLLPSGLVNPNCTAFIG
NGVVVHIPAFFQELEALTSKGLNCEGRLFISDRAHLVFDFHQIVDGLKEVELGGSNIGTT
RKGIGPAYSSKASRSGLRVHHLFDEEAFATKFRTLVEGRFKRYGHFEYDTEGEIKRYKEL
AQRLKPYVVDGIAFIHNALAANKRILVEGANALMLDLDFGTYPFVTSSATGIGGVCTGLG
LPPRTVGGTYGVIKAYTTRVGAGPFPTEQLNSIGEHLQEVGAEFGVTTGRRRRCGWLDLV
VMKYSTVINGYTALNLTKLDVLDDVDTIKVAVAYHLDGKPLDAFPADLDTLARVEVQYVE
LPGWKQSIQDKTQWSDLPDNCQKYVEYIEQFLGVPIRWIGTGPARESMIDR
>Sro
LGKGKLVDILAAEADICARCAGGNNAGHTIVANVDGKKTKFDFHLLPSGLVNPECVAFIG
NGVVVHIPAFFQELDNLVAKGLNCDGRLFVSDRAHIVFDFHQIVDGLKEVELGGSNIGTT
RKGIGPAYSSKSSRSGLRVHHLFDEEAFAAKFRKLVEGRFKRYGQFEYDTEGEIQRYKEL
ARRLKPFVVDGPSFIHKALSSNKRILVEGANALMLDLDFGTYPFVTSSATGIGGVCTGLG
LPPRSIGETVGVVKAYTTRVGSGPFPTEQLNSVGEHLQEVGAEFGVTTGRRRRCGWLDLV
VMKYSTLINGYTSLNLTKLDVLDDLETIKIGTEYYLDGKPLEAFPADLDDLARCEVQYVE
LPGWKQSIQDITKYEDLPENCRKYVEYIEKFLGVPIKWIGTGPARESMIAR
>Uvf
YLPTSLC------ISFIPFHAGGNNAGHTIVVDHKGGKITYDFHLLPSGLVNKNCIGLIG
SGVVIHVPSFFDELAALESKGLKCSDRVLISDRAHLVFDFHQIVDGLKEIELGASSIGTT
KKGIGPAYSTKASRSGLRVHHLMTFSNFESKFRSLVKGRRKRYGDFEYDIEAELLRYRTY
AERLKPFVVDGVLYLHKALSSTKRVLVEGANALMLDLDFGTYPYVTSSSASIGGVLTGLG
LPPRAISEIYGVVKAYTTRVGSGPFPTELTGELGEHLQEVGAEWGTTTGRRRRCGWLDLM
VLLHSQRINGYTCWNLTKLDVLDDLDQIKIGTGYEFEGKPMESFPADLDVLEKVEVRYVT
LPGWKQSIKDVRDFESLPKNCKNYVNLIEDLTKIKVRWIGVGSSRNAMIHK
