# Supplementary material for: Convergence Analysis of Rust Fungi and Anther Smuts Reveals Their Common Molecular Adaptation to a Phytoparasitic Lifestyle
Source: Front Genet. 2022 Apr 8;13:863617. doi: 10.3389/fgene.2022.863617 (PMC9023891; doi:10.3389/fgene.2022.863617)
Supplement: Supplementary file 4 [file DataSheet1.ZIP › Supplementary file 1/conv_cal/OG0003006.fasta]

>Ain
LARFGFTSEDAIAEILAGLLSTPGDQLPTMTMLVQGITTFSRFVSWARIIHSLDEPEGLV
IADVRWDSFARAILFTAISGLWGAWAHRIRQLQILNGLLSVEPELFTFVMLPGRRVVTVD
EVASANNTVKSQAANVQDSTWNALDLIETMVQVADWDEGDVRQAVAALLEKAVKANADLV
LMGLIQVPRPWNAIHNELVTKLLAMFLGGHSSHQLVFYRIWQLNRNFLLNALRNYYQENP
RNVARVLDVAQELKVLDTVLDLGPFFFSLEVAALAARRDFLNLEKWLQDNIQRNGNEFIR
AALEFLDSKIKDDLSKP-DPNAESTSMPLTVQSVALFLRVLRSNGDSMTPEEIDFFKVVR
NLCLQLHPRLMNLAPGEGQEPGLQVVTFPQDVHKETDGYYRQMYEGQISIEDLISLLQRS
KVSEDPRDRQIFACMVHTLFDEYRCFEMYPPKELGMTAVVFGSLIQHQLIDFIPLGIAIR
YVLDALRSPPDSNMFQFGLQALLRFEERLPEWPQLGQALMSLPIAQQGHPEIARVVRDAM
QGN-GATNGNVATRGEEPKVPFTAINVDPLHEMEPSDPDEDTSDKLLFIVNNLSPSNIDA
KLGDARKLLKPELYHWFSSYLVLQRISIEPNNHGLYAQFLDGINASSLFRHVLHETYAKV
KMLLNSDKTVQSTTERTLLKNLGSWLGGLTVARNKPIRHRNIAFKDLLIQGYDSNRLIVA
IPFVCKVLEQCSRSTIFSPPNPWLLAVLRLLVELYQFAELKLNLKFEIEVLCKSLNIDLK
DIQSTTILRTRPQELAAAQMQQVQQQGGALQDLLGGSGGAQGAAASRPLLSGSAGASMAV
AETMNSMLQSLPHYLVFSPQAAIASNNALKRLVCGAIERAIREIIAPVVERSVTIASVSA
RELITKDFSMESDENKMRKAAHQMAQSLAGSLALVTCKEPLRLSMFNNAKQLLLSNGFTE
QTLPEQALLLVIGDNLELACSVVERVAMAKAIPEIDEGLANAYASRREHRQRGRGYYWDA
AALTTSQYAATLPDLLRLKPDGLQPQQMRVYEEFDKIPRAPTTEPAPALPNAAGSPSLAH
MPDAAVAPSAMLSRQQSLDKFTECISELERLLQQEHQETLATLPPNHEIRLVARQVPILA
AQSVSRDETALAFSQKVVQLLYKTDSDLGREIYVILLERLCEVSVKVAKEVTAWLVYAED
ERKFNVAVTVGLVRAGLINIVEQDVQLAKIVVKEFKPTVVDFASQFALACLGE-PACATK
SQLSNTIDALTRAAQRGKATDSASQFLSELE----KSTDIGNSALREQLAYCFAEWVRLF
QHSPNAEKSFIDFVTQLQDQGILKGEEISSMFFRVCTEVGVDSYIKQKAAGGSVATGIYV
PIDAFSKLVVLMIKYHADPTGTNNEQAKVHYLTKVLSIVVLVLAQSHEELGPHFQQKPFF
RFFSSLLHDLHQAEPSLQTTYLQSLLAVGNTLNTLQPSFFPGFTFSWMTLISHRLFMPKL
LEEGRSEGWAAYHRLFGSLLRFLMPFLRTAELRETSRNLYMGTLRILLVLLHDFPEFLSS
FHASLCDLIPTSCIQLRNLILSSYPREAGLPDAFTPRLKIEELPHGDESPIILSDFTGVI
QQPDFKAALDAYLAEGGPTSFLSTLQDAVVTQGEYNTPLLNAIVLYSGVKSMEQQ-RT--
-SDAGFQVIEGLLTSLDPEGRYLTVGAVCNQLRVPSKHTAYYSSLILNLFERH-EEVREA
ILRVLVERVIVNRPHPWGLLVTMFALLNEEPPNCPLDIVELLQHMRE
>Aps
LLKTKRGAEDEVKDQLVELIELANRYGQIHVSWIRSIGEVFNNIRWSEVILTFDHPAQTL
PDGWGLRLLGKILSTAGISSLFEKWVHQYTKIRLIDRLLYLPLDPLAPMHGSSKKIVSVE
DVMSGSPTARVLAKSVEMSGWNVKELLCEVAKLLSETTDKVVEKASEIMERACKTNPELV
LMALVQVPRPWALLHTDLVARLLQSFLKGSPSHQLVFLRIWQLDPNFLMATLRDFYQENE
MNVTRVLDIIQDLKILEQVLSYQPVNMILDIASLASRREYLNLEKWLGDRITQYGSSFIN
GCLDFLSKKVKHDLLRQSSSTHESMTLSLSAPTVSIFIRAIRLNHELLSLEELERFKETR
TQSIQLHPKLMNFMPGNEDEPGMQVSSFDSRIESEVDSFYKKMYDLELSVDHIILILKSM
RDSNDVKNHQFLACLLSGLFDEYKFFSTYPSKELNLTASLFGSLIREELVGYVPLGIGVR
YVLDAIRNPIESKWYEFGSMALSKFVNRLEEWPQLALAVSEVESLKLTHPDVYVRAKTVL
NGENADEEGEGEDELEDERLIFPAIKSDDDLKMEFVEPDEEVSDKILFIINNLAFNNLEV
KLSEMSNSIKPEHYNWFAKYLVNQRVSIEPNNHSLYLQFLDKLSIPQMYKKINNETFIRC
ALMLNSEQTLLSGTDRTILKNLGSWLGSLTLAKDLPIKHHNIAFKDLLLQGFRSNRLIVA
IPFVCKVLEQSNKSKVFKPPNPWLMGILKMLVELYHYGELKLNLKFEIEVLCKALEVELK
DVKPTEALKQQEELRNSTSHPLVITQNIPTSVVSPIDNSNNVTVNSQNLSSGQAGYVNSL
QDLLKQALMELPMLMTFSNEIVLNNNILWKRVVFTAIERAIRDIIGPVVERSVTIASIST
REMILKDFAMDGKEEQMRISAHLMVKNLAGSLALVTTKEPLRNQILLNIRSLSIQNGFPE
QNVSDEEIQQVTADNLDVACQVIEKVATDKAIMEIDVSLASAYEARRRHQEHTNTAFWDT
SAMAASHYSGMLPSPLRLKLGGLEPEQLRIYEEFAHVGDTNSSSNALNNQQQQQLQLHQQ
QQQQLQPPPTINSIAEAVSRINSLVSEIERQVSTLKVDSLYEIQEDHEIRSLLSEILQML
RQSIIKDQLTLSFAQKSVAMLYRAESKLGRDLFVNLLEAICEMTPKVANEVSQWLIYAED
ERKYSVPVTLVLLTHRIVPIADFDAQSAKLIIRDFKPSLMNYIAEFIEACVMSESTLLPV
GLLKHSIQALQRAIQTGQATPKVVSIMEGIQLPALTISINDEVGLREQLSFCFAEWVRMY
SSSYSVEKPFIEFISSLQAHGILKGEEVSSLFFRVCMEVSIDAYIKAKASGSTAARGIFQ
PVDAFARLISLMIKYHTDPTGMDIERAKTHYMSKLLSIVLMVMGQFHKELGEHFQQKPFF
RFFSGLLVHINALETHLGSSYQSVMMTMSNLIDSMQPVNFPGFTTSWMALISHRLLMPKL
LMFKDREGWPIVHRLLLGHLRFLRPFLASGKLDDVGRTLYTGTVRIFLVLLHDFPTFLSV
YHHSLCSALPPHCIQLSNLILAAFPLGVRLHDPFVPGFNLEGLPDSRLNPTIISDYTSVL
EQADTRLALDKAITHSSPQMAVGVIKERLKSPTNYDILFLNSLVLYLGVKAISLVE-IYE
PNSTSAMIYKQLITDADPEGRYLLLVAAIQQLRWTNSHTLWFSSLLLDTLQNSTEVIKEQ
ISRVFLERLLVQRPHPFGMIYGFIKFL---IIENSQELKILFSICKK
>Cqf
LLKTGRGAETEVSEQLRELVVLASKYGHIHVSWIRAVGEHYSNIRWSNVILAFDRPQSAL
PEGWGLRFLAKVLSTAAISSLFETWRSPLSKIQLIDRLLSLPLDPLAPMVGPAHRLVATE
ELTAASATIRLLAKSVEMSAWNVKELVCELGKLLGGEAEKVVERASELVERACKANPELV
MIALVQVERPWGVLHNELANQLLQSFLTGHPSHQLVFQRLWQLEPTYLIGALQEFYDSSE
MNVTRVLDIAQDLKILDSLLTPSAEALVLDLASLASRREYLNLDKWLSDRLSSEGARFAH
GCLDFLAKKVAHDLARHS-TPTEPTTLALSAPTVSIFIRTLRAHHELLSLPELERFKEIR
TQAVQLHPKLMNFLPGNTDEPGVSLSSFDARTEAEVDAFYKKMYDLELSVDQIVSILRAM
LDSNEPHSHQFLACLLSGLFDEYKFFATYPAKELSLTAALFGSLVREQLIGYVPLGIAVR
YVLDAIRHPIESKWYAFGSQALARFAGRLEEWPQLAGAVAEVEGLRLTHPEVYHRARAVL
GGE-GVESGGSSETSDQEERVFSAISSDDELKAAFVEPPEEVSDKILFVINNLSPNNLES
KLLELTRALTPELHVWFAKYLVTQRVSIEPNNHTLYLNLIEQLESDSLVRRVINETLIKC
SRMLECESTLRSGAERTILKNLGGWLGSLTLARDRPIKHRQISFKELLTQGLRSKKLIVA
IPFVCKVLEQANKSKIFKPPNPWLMAILQLLIELYKEAELKLNLKFEIEVLCKALSVELS
EFKVNESNNNNTEESLEVIE------NAPL----QVNPVQNNVGGVQGLGSGGAGYASGL
QELLKQALVELPHLIKFGRE---SSDQVWRRIVLSAIERAIKDIIGPVVERSVTIASIST
RELMVKDFAMEGSEDRMRVAARLMVRHLAAALAAVTTREPLRNQIVANVRSLVLN---TE
GGVGEEEILWVANENLEVACQVVEKVATEKAMMEIDDCLSAAYEARRRHRELTTNAFWDT
SAMAASHYSGMLPSPLRLKLGGLEPDQLRIYEEFSVAQPPPTQS-----QGEQ-QPQPQH
QHQQQQ----VELVHEVLARINALAAEVE-----------AEGREEANVKGQVEGLIEAV
A----GLESTMGVAQKCVAMLYRTGTSFGRDVWVGVLEAVCRLSPKVGQEVCQWLLYAED
ERKYSVPVTLALVGRGIVPVTEFDGQMARLIVRDYKPSVVGFVAEFLVGVLDEASENVSV
GMMRHSIGALGRAVQLGRASPGVRSLLERVELVEKTINGTESGELRDQLSFCFAEWVRMY
ANAYSIEKPFIDFVSSLQAHGILKGEELSSAFFRVCMELSIDAYIKAKAAGRSAAGGIFQ
PVDAFARLIALMVKYHTDPTGVDVGRAKTHYMSKLLSIVLLVMGRFQKELGVHFQQKPFF
RFFSSLLVHLHALEGHLGSSYQSLMMTISNLIDSMQPANFPGFATSWMALISHRLLMPKL
LMFKDREGWPAVHRLLLAHLGFLRPFLNAPKLGEVGRTLYTGTVRILLVLLHDFPTFLAV
YYHSLVSAIPVHCIQLSNVILAAYPAGVGLVDPFGQGFRLEKLPESRVCPTIMSDYITLL
ETEGLRARVESVLGGGRGELVESVVRRM-----HSNTATINSLVLFLGVRAIGNGENDYE
ANSESAMILKDLIEIADPECRYMILVSCIYQLRWPNAHTKWYSNLLIDIYTLNKELIKDQ
LIRVFLERVIVQRPHPFGIIYSFIHLLNLGNEESYKELKALLGICRR
>Cla
IVKHGKCSERRLAELLVDYLGLAATAGGIPAVFVRVLYEQLPASNWNAVITAFDESSDPL
PETWALKALAGIFLTSATKALWGKWTNPSRQLLLLERLAFLPTEIPSIGAFPDTEIVSAA
DVAGANSTIRGLAQAVQGAAWNAVELIQTLIRLSH--DESLEQTVSDILERASKSHPELV
LIGLVVIDKPWNALHTSLCARLLSTFLAGAPSHQLVFFKLWQLDRGFVLAALRDFYDESE
LNLGRIVDVGQDLHILQDILELRPFRLALDAAALASRREYLELARWLQTTIARHGAPFVK
ETLAFVGSKVRYELHRNEDPPPEATTMPLLAGAVAIFMRALRMSHELFSSEDIEAFKEVR
TLSLQLHPRLLNFAPGGDQEPGMAVAAFPSDIETEVDSTFRRMYEAEITVDEVVHILQRA
RDSGEARPIEFYQCMLHGLMDEMRFVATYPPQELLLTAHLFGCLIQHQVVDHIPLGIAVR
YVLDALKHPPTTASYRFGINALARFQPRLQEWPQLANAILNIPHISTANPEVAAYARAVL
AEP-GSAEALPQAEGAAPALPFAAIQASPDTDEPLQPPDEDTSDKILFIINNLAPSNLEA
KIADMNERLQEDNFRWLANYFVAQRVCIEPNNHGLYLDFLSGLGRPLLDKHILQESYSKS
AVLLNSDKTTQSSTERTLLKNLGAWVGALTLARNKPIKHNNIAFKELLVQGYDSGRLIAA
IPFVCKILEQAAKSKVFKPPNPWLMAIVRLLVELYQFAELKLNLKFEIEVLCKSLNLDLK
QIEASQILRSRPEKSEAAAPGSAPSADRDTTGF-------PSQAARQPVMTSGAGFAVGL
QESITAALQSLPSYVVFSPQIPQANNPNFKRVVFAALDRAIREIIAPVVERSVTIAGIST
RELAAKDFAMEGDEAKLRKSAHLMVQNLAGSLALVTCKEPLRLSIITNLRNLLIQNGFSE
HNLPESAITFVVNDNLELACSVVERVAMEKAVGEIDEGLAAAYGSRRKHREHSNQAYWDQ
ASQAASHFSNMLPDPLRLKVNGLQPQQLQVYEDFSRVRAAAVSSLERAARGMTPANDDET
ALRPKAGPALMLTVQQAVDSFNHVVTELDGHLHTETALSLAELPMNNEITGVLNDLPTLA
ARSLHTDETALACSQKVVQLLYRAPTDLAREVYATLLDKLCAFSDKVLREVMSWLVYAED
ERKFNVPVTVALIQHNIIPLQDYEAQLAKFVTRDFRATTVDFAARFVRQALHSKPALATK
EQLVHLIDALLQAHRAEKATEAALQVIEELRPGGAAAQGIENAEVKEQLTLFFVQWVRIF
QQSTSLENSFVEYVVQLQEQGILKGEDLSSRFFRTCTEVSIDNYIKQKALGGTIESGIFS
PVDALGSLIAFMLKYHGDGTGMGNLDAKAFYLTKVLSIIVLVLAQCHEELGVHFAQKPFY
RLFSSFLSNLSHVENHLGAAYPKILVALSHSINTLQPLYFPGFTFSWISLISHRLLMPKL
L--RDREGQTTFLRLLVSLLRFLEPHVHRGPLPETIKSLYVATSKIFLVLLHDYPDFLST
HYISLCDAIPSSCMQLQNIVLSAFPSDVKLSDPFAGDVFAH--SDFRRPPVILTDFLSPL
SSVQLHQALDSILRGEMAPAAITSFAGQLQVQALYNKKLISSFFMTLGIAALGNS-ATFD
EQGLSVQLFQTLMNDLDPEGRYHLMSAAANQLRFPNLHTHWAAQLILFIFGSERNLSKEI
VVRVLLERICTVRPHPFGLVATQIELLRFNFFQRPELLKSFLPMLST
>Cmi
------------------------------------------------------------
------------------------------------------------------------
------------------------------------------------------------
-------------------------------------------------NTAEYFITLSR
LDIGRIVDIAHDFGMLADLLQDRTEFYALDAACYAARHEYIDLEKWLENAITADGSQFVR
AALDFVGHKVRHDLSRQDAQGSEPSTLSVTAPIIATFLRALRSHHEIFGPEEIELFKEVR
TQCLQLHPRLMNFAPGAEQEPGINVTSFTPDIESEVDAFYKRMYDQEISVDNVVALLQRA
KESDNVHDHEFLACFLHGLFDEYKFFATYPQQELTLTAFLFGSLIQNHLIDYIPLGIAVR
YVLDALRYPADSNWFRFGVQALSRFLPRLHEWPSLAQAILNIPHLAQTHPEIANVARQAL
SAPEAQENGL--AELEPEPKTFTALKPDLSARGEIEDPPEAVSDKILFIVNNLAPTNLEV
KVADMDGKLDEMYMRWFANYLVDQRVSIEPNNHALYMQFLDALGFKLLFKEILQETLIRA
EELLNSEQTIQSSNQRTLLKNLGSWLGALTLAKNKPIKHKNVSFKDLLIEGYDSNRLIVA
IPFVCKVLEQCAKSRIFKPPNPWLMAILRLLVELYQFAELKLNLKFEIEVLCKNLNVDLK
DVQPTTILRDRPKDILTAESGSALVQEKNATSLTAEAGAQPGRLPQPPSLGGAAGYSLAL
ADAITSALAIVPQYLTFSPQVSASSNGTLRKLVQLGIDRAVREIIAPVVERSVTIAGIST
RELTIKDFAMEGNEDQMRQAAHLMVQNLAGSLALVTCKEPLRMSIVAHIKTLMLQNGFSE
QNLPEQAIIVIANDNLELACSVVEKVAMDKAVVEVDEALAPAYMTRLKHRERSSQAFWDT
AAMAASHYSGMLPDPLRLKLGGLQPSQMRVYEDFGRR---PLSAFLRPEEATEEATQQV-
APGTREAPGGLLTAQQSSEIFSQLVADLDKALASAEAAAITKLTPDHEVHRILRQIPVVA
SKSFAKDDTTLTFSQKVVQHLYRSETQLAREVFIILLQRLCDVATKIAKEVTAWLIYAPD
ERKFNVPVTTLLLESGFISVSEYDAQLAKFIMREFRPTVVNFAAQLARECLLTERPIASR
EHFAHSLRALAQAVQSGKGGDLAPALLDDLRASVDANSQLDDQAIREQLTMCFVEWVRIY
QQSYQIEKAFVEFVVQLQNQGILKGEEISSLFFRVCAEVSVESYIKHKANGGTPATGLFQ
PVDAFAKLITFMIKYHADPQNKNNDQAKVHYMTKVLSIVVLVLAQSHEELGPHFQQKPFY
RFFSSLLSNLNQIEVHLGTAYYQILVALSHSINTLQPLFFSGFTFSWMALISHRLFMPKL
LNMKDREGWSSFHRLIISLLRFLAPFIRKGEMAETIRAIYLGTVRIILVLLHDFPEFLTV
YYYSISDAIPSSCTQLHNLISSAFPLSVTLPDPLRIKNVETDLAEFNTPPTVLSDFTAAL
NSGDLRGVLEKVLQRSLERGASTGFADKLILPEKYNVQLINFIVMFTGSYAVGRNKVIFD
AASTGAVLLYNLVEELEPEGSYTVLNSMATHLRYPNSHSNWFSSWFITTFRDKSEYMKEQ
IVRVLLEKLVAHRPHPFGVISTFVQIIEDGFVKKSNEVQILLTNIKN
>Eyn
LKASGFLTNQALSAELPAFLEDPRMQLALVSAIEQSIPEGHAAPDWSEIIKNLQILSRAI
PQ-ENAGLLATFFSARLVEVLFEPFPNRLLQIYLLDFLINHQYD-----RTISQKLADAD
QSESAVVTIAEQMEQVEYLGWNHAKLVSTLLQIADEAPFDIQAAARTLLDRGNQTAPELV
FFAILKTEKPWGATAVDLSERLLAYFVAPQLGSAIALWGLATEDKPLLLEKLKDLYTESE
LNVTRIVDIAHEYKLLGDILDSESYFFALDVAALAGKKEYLYLEKWLETSTSSRGSTFVR
AALEFVGHKVRHDLSRQDDQSTQPTTLAIPAPIIATFLRALRSHHEIFGPDEIELFKEVR
TQCLQLHPRLMNFSPGAEQEPGISVTTFTPEIESEVDAFYKRMYDQDISVENVVALLQRA
KESDNVHDHDFLACFLHGLFDEYKFFATYPQQELTLTAFLFGSLIQNHLIDYIPLGIAVR
YVLDALRNPPDSNWFRFGVQALSRFQPRLHEWPSLAQAILDIPHLADAHPDIANVARAAL
SAPEAHENGIEEAELEDENKAFTALKPDKVARAAPEQPPEAVSDRILFTINNLAPTNLES
KVKDLDGKMEETHFRWFANYLVDQRVSIEPNNQQLYMQFLDALELKALFKEVQQETLIRA
EELLNSEQTVQSSNQRTLLKNLGAWLGALTLAKNLPVKHKNVSFKDLLIEGYDSNRLIVA
IPFVCKVLEQCAKSKIFKPPNPWLMAILRLLVELYQFAELKLNLKFEIEVLCKNLNIDLK
EIQPTTTLRDRPKEIAPAENGTTASQEKNLNGFGGEAAGQPGKLPAPASLSGAAGYSLAL
ADAITAALATIPQYLSFSAQVAASSNATLKRLVQLGIDRAVREIVAPVVERSVTIAGIST
RELTIKDFAMEGGEDRLRQAAHLMVQNLAGSLALVTCKEPLRLSIVSHIRTLMLQNGFSE
QNLPEQAIVVIANDNLDLACSVVEKVAMDRAVVEVDDALGPAYMARMRHRERSNQAFWDT
AAMAASHYSGMLPDPLRLKLGGLQPNQIKVYEDFGRR---ALSTYLQPEPAAEEASAQAG
AGGAAAGPGGLLTAQQSSDIFTQLMTDLDKALASAEASTATVVPPNHEIHLVLRQLPVVA
ARSFGKDETTLGFSQKVVQLLYRSETTLAREVYVVLLQRLCDVATKVAKEVTAWLIYAPD
ERKFNTQVTVLLLESGFISVSEYDAQLAKFIMREFRPSVVNFAAQLARECLLNERPIASR
EHFSHSLRALAQAVQSGKGGEIAPALLDDLRASLDANSQLDDRAVREQLTMCFVEWVRIY
QQSYQIEKAFVEFVVQLQNQGILKGEEISSLFFRVCAEVSVESYIKQKAAGGTVASGIFQ
PVDAFAKLITFMIKYHADPQNKNNDQAKVHYMTKVLSIVVLVLAQSHEELGTHFQQKPFY
RFFSTLLSNLNSIEVHLGSAYYQILTALSHSVNTLQPLFFSGFTFSWMALVSHRLFMPKL
LNMKDREGWSSFHRLLISLLRFLAPFLKKQSMTETTRAIYTGTLRIILVLLHDFPEFLTV
YYYSLADAIPTSCIQLHNLISSAFPLSTRLPDPLLIKS-SSDIPESNVPPTLLSDFTAAL
QPADLRTHLEKSLQKTVERGAATGLKDRLFLADTYNVPLINSIVMFAGYVALAQSKQSFQ
ASAPSVTFLQNLVEELEPEGSYLVLSAVSTHLRYPNSHSTWFSSWLIHTFSDSSEYIKEQ
IVRVLLEKLVAHRPHPFSVISTFVQLLEESFITKSPEVQLLLNNIRS
>Gan
LARFGNLAELRVSAMLFDLVDLALKDAGILASWIRGVHELQPALRWGDVVRAYDSPLRSL
PDSWGLRLFATFLSSSAISGLWSPWANPHLQFSLIDRLLCLPVESFNLAALTSHKVVSIE
DAAGASPTIKALAAAAQGSVWNCRELVATLVRLSEGSGQELAARVHEVLERGCKSNPELV
LIALVQIEKPWNPLHSELTARLLSTFLTGHPYHQLVFLRIFQTDHLFLTAALRDFYAESE
INVSRILDVAQDLKILDLVLDLRPFFLSLDLAALASRREYLNLDKWLAGSIAAHGGVFVR
ATLEFTGHKVKHDLTRQEDPPPEPTTLSLNAATVAIFMRALRLHHELFTGSD--------
--CLQLYPRLMNFSPGADSEPGMAVVTFTPEIEAECDALYKRMFEAEISVDNVVSALQRA
KESDNQHDHEFFACFLHGLFDEHRFFNTYPANELTLAACLFGDFIQYQLIDFIPLGIAVR
YVLDALRNPPDSNWFRFGIQALARFQSRLAEWPQLAHSILSIPHVQQVHPEVANIARTAL
QQREGGENGLELRNVEEERPAFTAIHVDKSGEEEPEAPDEDTTDKILFIVNNLALNNFDT
KVAEMVKRMDPAHFAWFAHYLVAQRVSIEPNNHQLYHKFLDALAMPLLVKRVLYETFVKL
STLLNSEKTVQSSTERTLLKNLGSWLGGLTLAKNKPIKQQNIAFKELLIQGYDSNRLIVA
IPFVCKVLEQCSKSRVFKPPNPWLMAILRLLVELYQFAELKLNLKFEIEVLCKTLNVDLK
DVEPTDLLRNRPKEAPPADLSLAP--EQALRSFPGVHSNDQGRPQAPALMSNQAGYSLSL
QDTISAALQSLPNHITFNPQIPLASNNALKRLVFVAIDRAVREIIAPVVERSVTIAGIST
RELTMKDFAMEGDEEKMGTAAHLMVQNLAGSLALVTCKEPLRISMVTHIRNLLLQNGFSE
QTIPEQAILVVAADNLELACGVVEKVAMEKAVLEVDDGLAPAYLARRTHRERSREAFWDT
AAMAASHYSGMLPDPLRLKLGGLQPQQLQVYEDFSRVRTLQIQAEQRNGAAGYESPALAA
ARTPQMLTPTVLTGPQAMEN------DLEKYLATESASALARLGPENDIRQILQQIPLIA
AGSAHRDETALGCSQKIVQLLYRSETALAREVYVFLLERLCSISVKVAKEVTAWLVYAED
ERKFNVPVTTALVQARLINAAELDVQLAKFVTREYRPSVVDFAARFVAECLMEVPPVASR
EQLANSLGALAEATRLGKGTETSRQLLQELRGVVQPGTGVDDASVREQLTYCFAEWVRLY
QQSFSVEKSFVDFVVQLQNQGILKGEEISSLFFRVCAEVSVDSYIKHKAAGGSPATGIFQ
PIDAFAKLIVFMIKYHADPTGANNDKAKVHYMTKVLSIVVLVLANAHEELGTHFQQKPFF
RFFSSLLSNLAAIESHLGSAYYQILVALSHSVNTLQPLFFPGFTFSWVGLISHRLFMPKL
LMQKDKEGWSSFLRQLISLLRFLAPFLRRGELGETTRALFLGTQRIMIILVHDFPDFLSQ
SFFALCDVIPPQCIQLHNLILSAFPVTLRLPDPLQPGLKIELLPEIHKSPQVLTDYTIAL
STAELRAPLDKFLQTRAPATLPASLKERLLLPSKYSIPLINAFVFYTGVVAINQSKVTFD
PKSTSSLLLRQLIADMDPEGRYFVIAAAANQLRYPNAHTYWFSSFLLSAFAETSEVAREQ
IVRVLLERIIVSRPHAWGVLFTFSQLLDPQFVSCDPLVAALFDQVTS
>Hvs
LVKLNNPKEQEAARQLLSLVEMASSLCQLHASWLRAVGELCGNTRWSQVIYAYDRPIENL
PDSWGLRFLGKVLSTSAISSFFQSWNHNLIKLTIIDRLLYLPLEPLAPMLLPSTKIVSME
DTTGSSPTIKVLVKAVEMSGWNVRELLHEISKRFASSENGVIEKATEMMERACKANPELV
LMALVSVEKPWPPLHTNLAARLLQSFLTGHPSHQLVFLKIWRTDPSFLMAALHDFYQESE
INVTRVLDISQDLKILEHILECQPVGMILDIAALASRREYLNLEKWLQDKISGLGIGFIR
GCLEFLSKKVRYDLNRQQTSSNDATTLSLSTPIVAIFIRLIRLNHELLTMDDLEKFKEVR
TQAIQLHPKLMNFLPGNEDEPGMNVSSFDTRIEVEVDSFYKKMYDLELSVDHIVMILKQM
KDSNEPKNHQFLACLLSGLFDEYKFFSTYPSQELSLTASLFGSLIRDQLIGYVPLGIAVR
YVLDAIRNPIGSKWYEFGSQALVKFQNRLEEWPQLSAAVAEVEHLKLTHPEVAARARAVI
SAAHRPQDGVGGQGREEESVPFSSIRSDDDLAMTFVEPPEETSDRILFIINNLAPSNFEA
KTAEMLAQIKPEHLSWFAKYLVNHRVSIEPNNHALYLNFLEKLNLPNVWSKLSSETLVRC
SLMLNSDSTLRSSSDRTILKNLGAWYGLITLAKNLPIKHRNISFKDLLLEGYVHGRLIVA
IPFVCKVLEQSSKSKVFKPPNPWLMAILKLLVELYHGADLKLNLKFEIEVLCKSLDVELK
DVKPTDRLKQIRLESSGQASNEVVAQTGAINNLVGVSPGTAGASVVQNLSGGQVGYVNSL
QEILKQALVGLGQYMTFSPDIVLNNNAMWKRIVFGAIERAIRDIIGPVVERSVTIASIST
RELISKDFAMEGQEDKMRRSAHLMVQNLAGSLALVTTKEPLRNQIIINIRTLALQNGFPE
QNVSDEEIQQVTSDNLDVACQVVERVATEKARSEIDNSLAVAYEARRRHREQSNNAFWDT
SAMAASHYSGMLPSPLRLRLGGLESDQLRIYDEFSMVRDIPPSLPLHTPQSHWTQPGILN
ISGAARTPPVFISPAETNQRINSITVEIDRIVSTLPHHSFQDIPEDHKLRSLLNQIPKII
ELSQAREQASLSCAQKAVAMLYRTSTELGRKVFASVLEAICENVPKVAHEVSQWLIYADD
ERKFSVPVTLALVSHGIVPIEELDAQFAKLIQRDYRPSVMTYVAEFILACLESDSPVIPI
GLVRQSIQALGRAVQQGRTNATINVIFDSIRISSSVAGQTDEAVLREQLTYCFAEWVRMY
ASSYAIEKPFYEFVKGLQTHGILKGEEVSSLFFRVCMEVCIDAYIKAKALGSTVAKGVFQ
PIDAYARLISLMIKYHTDPTGLDIDRAKVHYMTKLLSIVVLVMAQFHEGLGENFQQKPFF
RFFSSLLAHLTSFESHLGSCFQPVLIALSQLISSLQPIYFPGFASSWMALISHRLLMPKL
LSFKEREGWSTFHRLLLSHLRFLAPFLATGSLDEATRTIYAGTIRIFLVLLHDFPTFLSV
YHHSLCQALPPHCIQLTNLILSAFPLGVQLVDPFTPLFDLSQLPECQSIPVIASDYTTVL
EQTEIMPTLDDAFENKNVEVAVAIIKNRLANPSNYDLIQLSSLVLYLGSVAINSLKERYN
PKCIPALIFKQLAIDLEPEGNYKQLXXXCD------------------------------
-----LTRIGLHH----------------------------------
>Lcr
LARFGNLAEMRVAAMLFELIDQAMKDAGILASWVRGVHELQPALRWADVTRSFDNPSRAL
PETWGLRLFAAFLNSSAISGLWSPWANSHQQFGLLERLLYLPAESFSLPSLPSHKVVSLE
DAASSSPTIKALAQSVQQSAWNCRELTATLVRLSESAGSELASRVHELLDRGCKSNPELV
LVALVQIEKPWNSLHAELTARLLSTFLTGHPSHQLVFLRIYQIDRMFLTAALRDFYAESE
VNVSRILDVAQDLKILDVVLDLRPFSLSLDLAALASRREYLNLDKWLSNSIATHGGVFVR
ATLEFVGHKVRHDLQRQEDPAPEPTTLSLSANTVAMFMRALRLNHELFTGNDVELFKEVR
TQCLQLYPRLMNFAPGADNEPGMAVVTFSPEIEGECDALYKRMYDQEISVDNVVSALQRA
KEADNQHDHQFFACFLHGLFDEHRFFNTYPANELALTASLFGDLIQYQLIDFIPLGIAVR
YVLDALRNPPDSSWFRFGIQALARFQSRLVEWPQLAHSILSITHVQQHHPEVANAARTAL
QQREGGESGGQLHQEEPERPVFTAISVDRSGEGDPEAPDEDTSDKILFIVNNLAPNNFDA
KVSEMSDRIDPIHFAWFAHYLVAQRVSIEPNNHGLYQKFLDALSMPLLVKRVLYETFVKL
ATLLNSEKTVQSSTERTLLKNLGSWLGGLTLAKNKPIKQQNIAFKELLIQGYDSNRLIVA
IPFVCKVLEQCSKSRVFKPPNPWLMAILRLLVELYQFAELKLNLKFEIEVLCKSLNVDLK
DVEPTDILRNRPKEAPPVELPLASL-EQTLRGFPGVHSGEQGRPHAPALMANQAGYSLSL
QDTISAALQTLPNQITFSPQLPLASNNALKRLVFVAIDRAVREIIAPVVERSVTIAGIST
RELTMKDFAMEGDEEKMGTAAHLMVQNLAGSLALVTCKEPLRISMVTHIRNLLLQNGFTE
QNIPEQAILLVAADNLELACGVVEKVAMEKAVLEVDDGLAPAYLARRTHRERSREAFWDT
AAMAASHYSGMLPDPLRLKLGGLQSQQLQVYEDFSRVRTLQIQAEQRNGAAYADSPALAA
AQTPQVPVPTPLTGPQAMEKFAGLIAELEKHLGTESTTALARLAPESEIRQILQQIPLVA
AGTVARDETALGCSQKIVQLLYRSETALAREVYVFLLERLCSISIKVAKEVTAWLVYAED
ERKFNVPVTTALVQARLINAAELDVQLAKFIVREYRPSVVDFAARFVGECLLEVPPVASR
DQLVNTLESLAQASRVGKGTDASKQLLQEIRGAVEPGGKSDDADVRQQLTFCFAEWVRLY
QQSFSVEKSFVDFVVQLQNQGILKGEEISSLFFRVCAEVSVDSYIKHKAAGGSPATGIFQ
PVDAFAKLIVFMIKYHADPTGANNDKAKVHYMTKVLSIVVLVLANSHEELGPHFQQKPFF
RFFSSLLSNLHAIESHLGSAYYQILVALSHSLNTLQPLFFPGFTFSWVGLISHRLFMPKL
LMMKDKEGWSSFHRQLISLLRFLAPFLRRGELGDTTRALYLGTQRIILVLLHDFPDFLSQ
AFFALCDVIPPQCIQLHNLILSAFPVTHRLPDPLQPGLKIELLPEIQKSPQVLTDYTAAL
TTAELRAPLDKYLQTKAPANLPATIRERLTVPRKYNIPLINSLVMYLGVVAVNQSKVKFD
SKSASALLLLELFTEMDAEGRYYLVSAACNQLRYPNAHTAWFSELLTSAFSESSDELKET
IVRSLLERVLAQRPHAWGILYTFDQLLDERFVQAAPEVANLLASVGQ
>Mgl
IKHCAFTSNADVSALLGQLLSASTLRLATFALLPQALAAYKSTLDWQAIVRGLDEPLVLV
PSDQLGVALCDWIHRTTFSALWGVWTHRSRQLQILYSLLLSNATHFSMKDVTARQIVVPS
DFQDAPGPVQMQAQAASESVWNSLDLIETLMDLASEDSAEVGRPVTAILERAIQMNAECV
LLGLVLLPSTTNVVHTELVTKLLAMFLAGHPAHQLVFRHLWRTQPVLLMDAFKRLYVESP
LHMTRIVDVAQELGMVSHLVSQRPLAFALDAAALAARRDVLPLESWLEELISSTAAQPIT
ATLDYLDSKIREDLLRR-DPQAEPTFVPLHVQQVATILRVLRGFGDAMTPKEIEHFKIAR
NMCLQLHPRLMTLTPGNAPEPGLSVTTFTKDVHREADSWYRQMYEEKVSVDDIIALLRRC
KHSDDAHEQQLFACMVHTLFDEHRWFELYPPRELLMTAVVFGALIQYRLIEAIPLGIAIR
YVVDALESPPESTFFHFGLQALLRFQKRLPEWPQFCQVLLSLPTLTQSHPEMIATVNQAL
IAAK--------KIPPAEDAVFPAIEPDGLPADSQRKPDESESDKLLFLINNMSLANVDE
KLASAREVVVPEILHWLARYLVLERVSLEPNNHDLYLVFLRGLEQPRVFKYTLHETLAKL
KNLLEAEKTMQSTSERTILKNLASWLGLTTLAQQRPILHRQIAFKDLLLQGYEAGRLIVA
IPFVCKVLEHCANSRVFQPPNPWLMAVLRLLVELYQYANLKLNLKFEIEVLCKSLRVDLQ
KLEPTSLLPGRRPELPVAAPGSAAAA-------AAASNGSAALAAGTPAAGGAAGEPVAY
HDMFVTMLQNMAQYIVISPQIVPANSAAWKRVMYVALERAIQEIITPVVERSVTIASIST
RELVSKDFAMEPDEQKLRSAAHHMVQNMAGSLALVTCKEPLRLSILTHARTLFTAGGVSE
QALPEQALLMLVQDNLDLACVVIEKTAMEKALAKVDEGLASAYLTRRDFKMHGRGAFWDG
TAL--SHYSTTLPDMLRIGPPGLQPAQLRVYEQLAMAPTV---------RPED-------
------DLPGILTPAQALERFLLMAAELERLFAEVTESTLATLPSTHFVRQVLPHLMELV
LQSSHRDETVLLIAQKTVQLLYKTGTDLAREVWVAVLEQLCEQSPKVAREVTAWLMYAED
ERKFHVPVTLALVRANMVGLVEQDQQLAKLLVRQCRPSVVDYSAQLVRQCLQE--GLATR
AQFSTLLSALAQAVQYGRGTPAAQALLDELDARSE-----SAMPLREQLAYSFASWVRVF
QQSSNPEKAFIEYVTQLQSQNVLKGEEVSSLFFRMCTEVCVGHYAKQHAVGGTRASGIFS
PIDTFAQLIVYLIKYHADPSGTNYEQAKVHYLSKILSIIVLVLAQSHEQMGAHFQQRPYF
RLFSSMLHGLHAAESSLQGAYPGALLAIANALHTLQPAFFPGFAFSWIALISHRLLLPQL
LAAATAAGPVAFHRLLLAHLRFLAPFLRQGALHDTTRLLYTSTLRLLLVLLHDFPEYLAE
HHQSLCDAIPPVCIQMRNLVLCAYPRTVRMPDPFSTSLRLVTWPDPKFMPAMQYDARAVL
LRSAAPMLLERLDELVRGTPWPAGTADCFCLAQ---------------------------
----------------------------------PHRHAL--------------QRSVDQ
CGRVVTHRIAGHKPCAG------------------------------
>Min
LARFGGLPELRVSAMLFDLVDQAMRDAGLLSSWVRAVHEAQPSLRWGDVVRAYDSPNRAL
PDSWGLRLFAALLQTSAISGLWSPWANPALQLGLLERLLYLPTESFSLSALPSTKVISIE
DAASSSPTIKTLALGVQSSPWNCKELVATLIRLSETTNEDLTPRVHDLLDRGCKANPELV
LIALTQIEKPWTVLHTELIARLLSTFLTGHPAHQLVFLRIYQTDRQFLTAALRDFYGESE
MNVSRILDIAQDLKALDLVLELRPFFLALDLAALASRREYLNLEKWLGGQMTAQGGVFVR
ATLEFIGHKVGHDLHRQEDPAPEPTTLSLGAATVALFMRALRQHHELFTGNDVELYKEVR
TQCLQLYPRLMNFAPGADSEPGMSVVSFSPTIEAECDALYKRMYDQEISVDNVVSALQRA
KESDNKHDHEFLACFIHGLFDEHRFFNTYPANELALTANLFGDLIQFQLIDFIPLGIAVR
YVLDALRNPPESNWFRFGIQALARFKGRLSEWPQLAHSILAIPHVQQLHPDVANTARLAL
QQREAAGEGDPAAAAEEERPVFTAIRVNRARTGEPEAPHEETSDKILFIVNNLAPSNFDA
KVSEMATRIEASHFAWFAHYLVAQRVSIEPNNHGLYTRFLDALDMPVLIKRVLHETFVKL
ATLLNSEKTVQSSTERTLLKNLGSWLGGLTLAKDKPIKQQNIAFKELLIQGYDSNRLIVA
IPFVCKVLEQCAKSRVFKPPNPWLMAIVRLLVELYQFAELKLNLKFEIEVLCKSLNIDLK
EVEPTDLLRNRPAELAVAQAQAQAQADHTLRGFAGVHGADGQRSLAPSLMGNQVGYSLSL
QDTISAALQSLPSQITFNPQVPIASNQALKRLVFVAIDRAVREIIAPVVERSVTIAGIST
RELTMKDFAMEGDEDKMASAAHLMVQNLAGSLALVTCKEPLRISMVTHIRNLLLQNGFSE
QSLPEQAILLVAADNLELACGVVEKVAMEKAVAEVDEGLSASYLSRRAHRERSREAFWDT
AAMAASHYSGMLPDPLRLKLGGLQPQQLHVYDDFSRVRSLQMQAEQCNGGAYGNSPAITT
AIASQTGLPSQLSPVQAMEKFASLIGELEKYIMTESASTLARLAPDSEIRQVLQQIPVIA
ASSASCDETTLGCLQKVVQLLYRSETALAREVYVNLLERLCSLSLKVAKEVTAWLVYAED
ERKFNVPVTTALVQARLINAAELDVQLAKFIVREHRPSVLDFAARFVAECLMEVPPVCAK
EQLVHSLDALAQATRLGKGTETSKQLLQELRGAVAPGVKPDDAEVRQQLTYCFAEWVRLY
QQSFSVEKSFVDFVVELQNQGILKGEEISSLFFRVCAEVSVDSYIKHKAAGGSAVTGIFQ
PIDAFAKLIVFMIKYHADPTGANNDKAKVHYMTKVLSIVVLVLANSHEELGPHFQQKPFF
RFFSSLLSNLHSIEGHLGSAYYQILVALSHSINTLQPLFFPGFTFSWVGLISHRLFMPKL
LQMKDKEGWSSFHRQLISLLRFLAPFLRRGELGETTRALYLGTQRIILVLLHDFPDFLSQ
AFFALCDAIPSQCIQLQNLILSAFPVTLRLPDPLQPGLKIELLPEVQKAPQILTDFTIAL
STADLRAPLDKFLQTRSPPSMPATLRERLVATPKYNISLANSLVMYLGVVALNQTKVKFD
PQCASTVVLQQLMNEMDPEGRYTLVCSAVNQLRYPNSHTYWFSSFLLATFNETTANLREI
IVRVLLERILCSRPHSWGVLYTFSQLIDEDFVNKSPEVAQLFKAVAQ
>Mld
LARFGGFSELRVSAMLFDLVDQAMRDAGLLSSWVRAVHEAQPSLRWGGVVRAYDSPNRSL
PDSWGLRLFAALLQTSAISGLWSPWANPALQLGLLERLLYLPTESFSLSALPSTKVISIE
DAASSSPTIKTLALGVQSSPWNCKELVATLIRLSEATNEDLTPRVHDLLDRGCKTNPELV
LIALTQIEKPWTVLHTELIARLLSTFLTGHPAHQLVFLRIYQTDRQFLTAALRDFYGESE
MNVSRILDIAQDLKALDLVLELRPFFLALDLASLASRREYLNLEKWLGGQMTAQGGVFVR
ATLEFIGHKVGHDLHRQEDPAPEPTTLSLGAATVALFMRALRQHHELFTGNDVELYKEVR
TQCLQLYPRLMNFAPGADSEPGMSVVSFSPTIEAECDALYKRMYDQEISVDNVVSALQRA
KESDNKHDHEFLACFIHGLFDEHRFFNTYPANELALTANLFGDLIQFQLIDFIPLGIAVR
YVLDALRNPPESNWFRFGIQALARFKGRLSEWPQLAHSILAIPHVQQLHPDVANTARLAL
QQREAAGEGELVVAAEEERPVFTAIRVDRARTGEPEAPHEDTSDKILFIVNNLAPSNFDA
KVSEMATRIEANHFAWFAHYLVAQRVSIEPNNHGLYTRFLDALDMPVLVKRVLHETFVKL
ATLLNSEKTVQSSTERTLLKNLGSWLGGLTLAKDKPIKQQNIAFKELLIQGYDSNRLIVA
IPFVCKVLEQCAKSRVFKPPNPWLMAIVRLLVELYQFAELKLNLKFEIEVLCKSLNIDLK
EVEPTGLLRNRPADLAVAQAQAQAQADHTLRGFAGVHGADGQRSLAPSLMGNQAGYSLSL
QDTISAALQSLPSQITFNLQVPIASNQALKRLVFVAIDRAVREIIAPVVERSVTIAGIST
RELTMKDFAMEGDEEKMASAAHLMVQNLAGSLALVTCKEPLRISMVTHIRNLLLQNGFSE
QSLPEQAILLVATDNLELACGVVEKVAMEKAVAEVDEGLSGSYLSRRAHRERSREAFWDT
AAMAASHYSGMLPDPLRLKLGGLQPQQLHVYEDFSRVRSLQMQAEQRNAGAYGDSPAISA
AIASQAGLPSQLSPVQAMEKFASLIGELEKYIMTESASTLSRLAPDTEIRHVLQQIPMIA
ASSASRDETTLGCSQKVVQLLYRSETALAREVYVNLLERLCSLSLKVAKEVTAWLVYAED
ERKFNVPVTTALVQARLINAAELDVQLAKFIVREYRPSVLDFAARFVAECLMEVPPVCAK
EQLVHSLDALAQATRLGKGTETAKQLLQELRGAVAPGVKADDAEVRQQLTYCFAEWVRLY
QQSFSVEKSFVDFVVQLQNQGILKGEEISSLFFRVCAEVSVDSYIKHKAAGGSAATGIFQ
PIDAFAKLIVFMIKYHADPTGTNNDKAKVHYMTKVLSIIVLVLANSHEELGPHFQQKPFF
RFFSSLLSNLHSIEGHLGSAYYQILVALSHSINTLQPLFFPGFTFSWVGLISHRLFMPKL
LQMKDKEGWSSFHRQLISLLRFLAPFLRRGELGETTRALYLGTQRIILVLLHDFPDFLSQ
AFFALCDAIPPQCIQLQNLILSAFPVTLRLPDPLQPGLKIELLPEVQKAPQVLTDFTIAL
STADLRAPLDKFLQTRAPATMPAMLRERLVATPKYNISLANSLVMYLGVVALNQTKVKFD
PQCASTVVLQQLMNEMDPEGRYTLVCSAVNQLRYPNSHTYWFSSFLLATFNETTVNLREI
IVRVLLERILCSRPHSWGVLYTFSQLIDEDFVNKSPEVAQLFKAVAQ
>Mlp
LIKTGRAPEGEVSDQLRELILLATKYGHIHVSWIRGVGELYSNIRWSDVILTFDRPNGTL
PEAWGLRFLAKVLSTAAISSLFERWRSPLAKVQLIDRLLSLPLDPLSPMVGPAHRLVATE
EVMGASATIRLLAKSVEMSGWNVKELLCEITSLLGGEAEKVIEKSSEIMERACKANPELV
MIALIQVERPWGVLHNDLASQLLQSFLTGHPSHQLVFLRIWQLDPSFLMAALREFYESNE
MNVTRVLDIAQDLKILEQVLNCQPVQMVLDLASLASRREYLNLDKWLGDRLSSYGRGFAN
GCLEFLAKKVSHDLGRQTGTAAEPSTLSLSAPTVSIFIRIIRHQHELLSVEELERFKEVR
TQAVQLHPKLMNFLPGNEDEPGIQLSSFDSRTEAEVDAFYKKMYDLELSVDQIVGILRAM
RDSSEVHSHQFLACLLSGLFDEYKFFATYPAKELGLTAALFGSLIREQLIGYVPLGIAVR
YVLDAIRHPIESKWYAFGSQALARFQNRLEEWPQLAAAVSEVESLKLTHPEVYLRAKSVL
TGDRGGDDDLNSEDSDEPALLFPAIQSDDDLKESFIEPPEATSDKILFIVNNLAPNNLDS
KLSELSNALSPE------------------------------------------------
------------------------------------------------------------
---------------------------------FDGRAGLKLNLKFEIEVLCKALEVELN
EIKGSEEVRRELEEVEEIGEGATSSQQSSLQSLSGIEG-KIMGGGLQPLSGGQVGYANSL
QDLLKQALVELPLLMRFGTTGGSNRMKWWRGIVFNSIERAIRDIIGPVVERSVTIASLST
RELMLKDFAMEGDENKMRLGSMMMVRGLAGSLALVTTKEPLRNMIISNLRSSV--SSFDQ
WTVEEDEILGVTNENLEVGCQVIEKVAAQKAMMEIEISLGPAFEARRRHREHTTNAFWDT
SAMAASHYSGMLPMPLRLKLGGLDEDQLRIYQEFSIHQSIPSTGNPNNSSGLQSQGGNKD
DEGAGR----KDVVNEAMNAINSLAAELD---STTNVD-------ESSIKEGLETLMGYL
N----EGGATLMVAQKSVAMLYRSQSDLGREVFVRVLERICFLSPKVGQEVCQWLLYADD
ERKYSVPVTLALVSRRIVPVVEFDGVMARLILKDFKPTLMSFVAQFLVAIVESEGCVIPI
GMMKHSIMTLNRAVQIGRASPEVTSIMERMQLSVVSISTREENELREQLSFCFAEWIRIY
SNSYSIEKPFIDFVGSLQAHGILKGEELSSAFFRICMELSLDSYIKSKANGGQPNRGIFQ
PVDGFAKLISLMIKYHTDPTGEDIGKAKTHYMMKLLSIVLLVMSKFQKELGQHFQQKPFF
RFFSSLLVHLNSLESHLGNSYQSLMMTISNLIDSMQPANFPGFATSWMALISHRLLMPKL
LMFKDREGWPTVHRLLLTHLKFLNPFLKEQKMDEVSQTLYTGTVRIFLVLLHDFPTFLAF
YYHSFLNGLPIYAIQLSNVILAAYPVGIRLVDPFVSGYQLENSLEVKSIPLIGSDFTSVL
EINGIKERFEKVFSLVRKELIVEF-KNRIEIDRKSSNGLINALVLTLGIKAIGTGKNGFD
ESCESVIILKELIETSDPEVRYMILVSCIYQLRWPNAHTNWYVNLLLNIYSNKTEIIKEQ
ILRVFLERILVQRPHPFGIIYGFIKLLLMKVIEECKELKALFGICRR
>Msd
LARFGGFSELRVSAMLFDLVDQAMRDAGLLSSWVRAVHEAQPSLRWGGVVRAYDSPNRSL
PDSWGLRLFAALLQTSAISGLWSPWANPALQLGLLERLLYLPTESFSLSALPSTKVISIE
DAASSSPTIKTLALGVQSSPWNCKELVATLLRLSEATNEDLTPRVHDLLDRGCKTNPELV
LIALTQIEKPWTVLHTELIARLLSTFLTGHPAHQLVFLRIYQTDRQFLTAALRDFYGESE
MNVSRILDIAQDLKALDLVLELRPFFLALDLAALASRREYLNLEKWLGGQMTAQGGVFVR
ATLEFIGHKVGHDLHRQEDPAPEPTTLSLGAATVALFMRALRQHHELFTGNDVELYKEVR
TQCLQLYPRLMNFAPGADSEPGMSVVSFSPTIEAECDALYKRMYDQEISVDNVVSALQRA
KESDNKHDHEFLACFIHGLFDEHRFFNTYPANELALTANLFGDLIQFQLIDFIPLGIAVR
YVLDALRNPPESNWFRFGIQALARFKGRLSEWPQLAHSILAIPHVQQLHPDVANTARLAL
QQREAAGEGELVVAAEEERPVFTAIRVDRARTGEPEAPHEDTSDKILFIVNNLAPSNFDA
KVSEMATRIEANHFAWFAHYLVAQRVSIEPNNHGLYTRFLDALDMPVLVKRVLHETFVKL
ATLLNSEKTVQSSTERTLLKNLGSWLGGLTLAKDKPIKQQNIAFKELLIQGYDSNRLIVA
IPFVCKVLEQCAKSRVFKPPNPWLMAIVRLLVELYQFAELKLNLKFEIEVLCKSLNIDLK
EVEPTDLLRNRPADLAVAQAQAQAQADHTLRGFAGVHGADGQRSLAPSLMGNQAGYSLSL
QDTISAALQSLPSQITFNPQVPIASNQALKRLVFVAIDRAVREIIAPVVERSVTIAGIST
RELTMKDFAMEGDEEKMASAAHLMVQNLAGSLALVTCKEPLRISMVTHIRNLLLQNGFSE
QSLPEQAILLVATDNLELACGVVEKVAMEKAVAEVDEGLSGSYLSRRAHRERSREAFWDT
AAMAASHYSGMLPDPLRLKLGGLQPQQLHVYEDFSRVRSLQMQAEQRNAGAYGDSPAISA
AIASQAGLPSQLSPVQAMEKFASLIGELEKYIMTESASTLARLAPDTEIRHVLQQIPMIA
ASSASRDETALGCSQKVVQLLYRSETALAREVYVNLLERLCSLSLKVAKEVTAWLVYAED
ERKFNVPVTTALVQARLINAAELDVQLAKFIVREYRPSVLDFAARFVAECLMEVPPVCAK
EQLVHSLDALAQATRLGKGTETAKQLLQELRGAVAPGVKADDAEVRQQLTYCFAEWVRLY
QQSFSVEKSFVDFVVQLQNQGILKGEEISSLFFRVCAEVSVDSYIKHKAAGGSAATGIFQ
PIDAFAKLIVFMIKYHADPTGANNDKAKVHYMTKVLSIIVLVLANSHEELGPHFQQKPFF
RFFSSLLSNLHSIEGHLGSAYYQILVALSHSINTLQPLFFPGFTFSWVGLISHRLFMPNR
CL-----GWSSFHRQLISLLRFLAPFLRRGELGETTRALYLGTQRIILVLLHDFPDFLSQ
AFFALCDAIPPQCIQLQNLILSAFPVTLRLPDPLQPGLKIELLPEVQKAPQVLTDFTIAL
STADLRAPLDKFLQTRAPATMPAMLRERLVATPKYNISLANSLVMYLGVVALNQTKVKFD
PQCASTVVLQQLMNEMDPEGRYTLVCSAVNQLRYPNSHTYWFSSFLLATFNETTANLREI
IVRVLLERILCSRPHSWGVLYTFSQLIDEDFVNKSPEVAQLFKAVAQ
>Pan
LKRFGLTDERIVAEILAILLSVDPAIFVTFANLVRAIASIRPALSWPRVVRGLDELDGFN
PSHGRMAGMASLLLVAAVSGLWGPWVHRLRQLQILHGLLALGSDSFSFASLPGRRILSSD
HVAEAPNSVREQAESLLPSSYNSLDLVETLIDISSSDEQHVRSAVQEVLEHAIKAAPELI
LLGLVQIPQPWNPVHAELASQLLTMFMTPNNNSNLVFHRIWKTQRDYLLNAFRNFYLENQ
LNLSRIVDVAQSLGIVDDLVDARPFAFALDVAALASRREAIDLDAWLQDNINRHGSDFIR
AVLEFLDVKAKDDLAKP-DPHAEQSFVPLTVQSVASFLKALRSNGDSMSAEEIDFFKGVR
NVCLQLHPRLMNLAPGEGQEPGLQVVTFSQDIHEEADSWYRQMYEGKISIEDIVLLLQRT
KASENVRDHQIFACMVHTLFDEYRWFEMYPPRELEMTAVVFGSLIQYQLIDYIPLGIAIR
YVLDALRNPSDSNMFKFGLQALLRFQNRLPEWPQLCQALLSMPHLQQSYPNIIRLVKMAL
AGQLGADVGMGGQSLEDKKAPFPAIRADAPPDIEQHDPSEEVSDKLLFLVNNLSPSNVDA
KLGDARRLITADIHRWFSNYLVLQRISIEPNNHGLYAQFLDGLEAKGLMAHILHETLAKC
QMLLNSDKTVQSTQERNLLKNLGSWLGSLTLARDKPIRHRNIAFKDLLIQGYDSNRLIVA
IPFVCKVMEQCAKSNVFKPPNPWLMAVLRLMVELYQFAELKLNLKFEIEVLFKGLNVELK
DVPPTTILRNRP----TGDLLQQQQQ----------------------------------
--------QSLPQYVVFNPQLTMANNAALKRLIFVAIDRAIREIIAPVVERSVTIASIST
RELVTKDFAMEGDEEKMRASAHQMAQNLAGSLAMVTCKEPLRISMVANARTLLLSNGFTE
QNLPEQALMVIMQENLDLACSVIEKAAMDKAVPEVDEGLTNAYTSRREHRTRGRGYYWDS
AALAASQYAATLPDMLRLRPDGLHPAQLRVYDGFSRRMSPPASVHASSVRSEAGFPE-AH
APGAAAVPSGTLSAQQSLEKFSQGMMELERLLDAADRDGLADLSQDHEIRHALRLIPMVA
AQSTSRDETALAFSQKVVQLLFKIESKLGREVYVVLLDRLCEISLKAAREVTAWLIYAED
ERKFNVPVTVALVRAGLVNIAELDVQLAKLILRDFRASVIDFSAQLALECLQE-PACATR
QQLAHTIEALQRAGQRSKDTEASKRFLHDLE----KSVDIGNTALREQLAYCFAEWARLF
QHSPNPEKSFIDYVTQLQTQGILKGEDISSMFFRVCTEVSVDSYIKQKAVGGSPATGIFS
PIDAFSRLIVLMIKYHADPTGANNEQAKVHYLTKILSIVVLVLAQSHEELGVHFQQKPFF
RLFSSLLHDLHAAESNLGHTYVQSLLAISNTLNTLQPSFFPGFTFSWMSLVSHRLFMPKL
LEANEREGWGAFHRLFASLLRFLSPLLRNAELQDTSRQLYRGTLRILLILLHDFPEFLCD
YHQSLCDLVPTSCIQLRNIILSAFPRNRRLPDPFGANLQMSMLPEVAQAPRIASDYLAAL
EQVGLRGAIDAFVEQPRGSELPEQLKQVTSKTANVNAGLINSTVLYLGVRSIESRR----
-EDGGAAVLRWLVAEAEPETRFVVLTAAANQLRFPSSHTAYFSSALLQLFGESDELVREQ
ILRVLLERLIINRPHPWGLLVTFIELMTQRLPRAPAEIQALLDHIAA
>Pst
------------------------------------------------------------
------------------------------------------------------------
-----------------MSGWNVKELLCEVAKLLSETVDKIIEKATDIMERACKTNPELV
MMALIQVPTPWAMLHNDLMARLLQSFLKGHPSHQLVFLRIWQLDPDFLMTALRDFYHENE
MNVTRVLDITQDLKLLDQVLNYQPVNMIIDIASLASRREYLNLEKWLGDRIAQYGSSFIN
GCLDFLSKKVKHDLLRQSVPAPESATLSLSAPTVSIFIRTIRMNHKLLSLEELERFKETR
TQAIQLHPKLMNFMPGNEDEPGMQVSSFDSRIEAEVDSFYKKMYDLELSIDHIILTLKSM
RDSPDLKNHQFLACLLSGLFDEYKFFSTYPSKELNLTASLSGSLIREQLIGYVPLGIGVR
YVLDAIRNSIESKWYEFGSMALSKFVNRLEEWPQLALAVSEVESLKLTHPDVYLRAKTVL
NGENPDEDAEGNEDGEDDRVVFSAIKSDDDLKMGFLEPEEHTSDKILFIINNLAFNNLDT
KLTEMSSQIKPEHYNWFAKYLVNHRVSIEPNNHSLYLQFLDKLALPHMYKKINNETLIKC
GLMLNSEQTLKSGSDRTILKNLASWLGSLTLAKNLPIKHHNIAFKDLLIQGFRSNRLIIA
IPFVCKVLEQSNKSKVFKPPNPWLMGILKLLIKLYHYGELKLNLKFEIEVLCKALEIELK
DVKPTEVLKKQDELSQAAARSLAAAQSAPSAGAAPLENPNNLSGGSHSLSNGQAGYASSL
QDLLKQALLELPLLMTFSTEVVLNNNILWKRVVFTSIERAIRDIIGPVVERSVTIANIST
REMILKDFAMEGKEDQMRTSAHMMVKNLAGSLALVTTKEPLRNQILVNIRTLSIQNGIPE
HNVSDEEIQQVTADNLDVACQVIEKVATDKAILEIDNSLASAYEARRRHREHTNSAFWDT
SAMAASHYSGMLPNPLKLKLGGLEPEQLRIYEEFANVRDDNSPSDAMAVQQQQQQHQHQQ
LQ---QPALAVNSISEALARINSLAGEIERLVLTITVESLAEIEENHEIRNLINEILKML
RQATLKDQLTLSFAQKSVAMLYRSESKLGRDLFVNLLEEICEMTPKVAHEVSQWLIYAED
ERKYNVPVTLVLITHRIVSLGDFDAQSAKLIIRDYKPSLMNYVVEFIEACVMSESSLIPI
GLLKHSIQALQRAIQIGRATPKVTSIMQNIQLPALTISIDDEAGLREQLSFCFAEWVRMY
SSSYSVEKPFIEFISSLQAHGILKGEEVSSLFFRVCMEVSIDAYIKAKASGSTAARGIFQ
PVDAFARLISLMIKYHTDPTGIDIERAKTHYMSKLLSIVLMVMGQFHKELGEHFQQKPFF
RFFSGLLVHINALEVHLGSCYQSVMMTLSNLIESMQPSNFPGFTTSWMALISHRLLMPKL
LMFKDREGWSTVHRLLLGHLKFLRPFLATGRLDDVGRTLYTGTVRIFLVLLHDFPTFLSV
YHHSLCSALPPHCIQLSNLILAAFPLGVRLNDPFVSGFNLESLPESRINPTIISDFTILL
DQADIRQSIDNLLNSSTSSTQLLTIKDRLNNKSTYDIPLLNSLVLYLGVQAISRVEPLYD
PACTSAMIYKQLIAEIDPEGRYLLLVAAVQQLRWTNSHTLWYSSLLIDCYMGTDEVVKEQ
VARVFLERLLVQRPHPFGMIYAFIKFLHCGVVQKSQELKALFSICRK
>Rgr
-------------------------------------------MR-------------AL
PEPLALRALGVALTSSLVSGLWTPWANPAAQAALLERLVFLASTPLPPASLPGHRVVAVE
DAAQSGPAIKALAAQVQGSCWNAQELTAALVRLSG-EGGEVAARVHDLIDRGCKTNPELV
LVALTQIEKPWNAVHAELTARLLSTFLAGHPAHQLVFLRLHQVDRQFLFAALRDFYAESE
MNVTRIVDIAQDLKALDDVLSLRPFVLALDLAALASRREYLNLDKWLATQMQQHGAQLVR
ATLEFVGHKVQHELRRQEDNAPEPTTLALNAATIAVFMRVLRAHHELFTGNDVELFKEVR
TQCLQLHPRLMNFSPKTDTEPGMAVTSFSPSIEAECDSLYKRMYDQEVSVDKVVAALRQA
KESDNEHDHEFFACFLHGLFDEHRFFNTYPSNELTLTACLFGDLIQFHLIDFVPLGIAVR
YVLDALRNPPESNWFRFGIQALARFQGRLSEWPQLAHSILSIPHVQQLHPDVANTARQAL
LQREGGGNGAQQAPQEPERLAFTAIHVEDDG-GDPEAPDEQTSDKILFIVNNLAPNNFES
KVADMMTRIEAHHFAWFAHYLVAQRVSIEPNNHALYQQFLEALDKPTLVRRVLYETFVKL
ATLLNSDKTVQSSTERTLLKNLGSWLGGLTLAKDKPIKQSNIAFKQLLIEGYDSNRLIVA
IPFVCKVLEQCAKSRVFRPPNPWLMAILRLLVELYQFAELKLNLKFEIEVLCKSLDVDLK
DVEPTELLRNRPKELAAAAAAAAAQAELALAGFP---GTDSFAPRSHA----------RH
ADTVSAALANLPQHIVFNAQLPMSSNPALKRLVCLAIDRAIREIIAPVVERSVTIAGIST
RELTMKDFAMEGDESKMATAAHLMVQNLAGSLALVTCKEPLRLSMVAHTRTLLLQNGFTD
ESLPEQAVLVLVAENLDVACSIVEKVAMDKAVLEVDEGLSPAYLSRRAHRERSREAFWDT
AAMAASHYSGMLPDPLRLKLGGLSMQQLQVYEDFARLRTPPGTLPGLPGGGGVGMPG---
-GGPNGVESAAMSAPQAMERFAALVADLDKALATESAPALTGVGQESDLRRIVQQIPVIA
ASSAARDETALACSQKVVQLLYRSETTLARDAYVFLLDRLCAISPKVAKEVTMWLVYAED
ERKFNVPVTVALLHARFINVSELDVQLAKFVVRDFRASVVDFVASLLTACLAEVPPVATR
EQFSNAFEALGQAVRQGKATDAARTLLQDVQGTVNPGQSSDEPAAREQLTFCFAEWVRLY
QQSFNVEKSFVDFVVQLQKQGILKGEEISSLFFRVCAEVSVDSYIKNKAAGGTPATGIFQ
PVDAFARLVTFMIKYHADPTGANNDKAKVHYMTKVLSIVVLVLAASHEELGIHFIAKPFY
RFFSSLLANLASIESHLGAAYPQILIAISSSLNTIQPSFFVGFTFSWVTLISSRYFMPKL
LMMDEPRGYAAFLRQLVSLMRFLAPHLKRGQLSEPIRLLYVGTERVLLVLLHSFPDFLSQ
AAPALVDTLPHEAVHLKNLINSAFPIQVLLPDPLD-ATSADPDPQGLQVPLSIVDPAASL
GAAGLRTVVDSWLDKAAPVDLPSKLYERLVAAG--EAPVINGLVAH-----LMRHGTSYN
HDAPSARLLRDLVQRDDPALRYALLSGVANALRWPNLHSHWATTALLDLFASGE---RES
VLRVVLERATTCRPVPHAVTAALTQLLLHGLPANDPGANLLKEHLAR
>Sro
MSKFGRMVELRVAQEMVELIDIANREGPVVHAWIKAVHEAHPSLRWGDVIRVYDSPMRQL
PDTWSLRALANILSTSAISGLWSPWANPLLQFTLVDRLVYLAISSFHLSSLPSHKLVLPE
DASHASPTIKSLATSVQSSAWNCAELVKTLIRLGAEGGGEVQARAHELLDRGCKSNPELM
LIGLIQIEKPWNALHAELTARLLSTFLAGHPSHQLVFLRLHQLDRQFLYAALRDFYAESE
MNVTRIVDIAQDLKALDEILDLRPFELPLDMAALASRREYLNLDKWLTSQIKSHGGGLVR
ATLEFVGHKVGHELNRQEEMQVEPTTLALNAATIAIFMRVLRANHELFTGTDVELFKEVR
TQCLQLHPRLMNFSPKSESEPGMSVTTFSSEIEAECDALYKRMYEQEIPVDKVVSALRQA
KESDNAHDHEFFACFLHGLFDEHRFFNTYPINELSLTAYLFGDLIQYHLIDFIPLGIAVR
YVLDALRNPPDSNWFRFGVQALARFQGRLSEWPQLAHSILSIPHVQQLHPEVANTARQAL
ISREGGENGLQGPPPPPERAAFTAIHVDADG-EDPESPDENTSDKILFIVNNLAPSNFET
KVRDMMDRIEPTHFAWFAHYLVAQRVSIEPNNHQLYQQFLDALKMPQLVKRVLYETFVKL
STLLNSEKTVQSSTERTLLKNLGSWLGGLTLAKDKPIRQNNIAFKQLLIEGYDSERLIVA
IPFVCKVLEQCAKSRVFRPPNPWLMAILRLLVELYQAANLKLNLKFEIEVLCKSLDIDIK
DVEPTDLLRNRPKDLAAAQQAQAAAAEHGLSGFAAHHAAAGAEHSRQPLMVNQPGYSLSL
QDTVSAALQSLPNHVVFNAQLPLASNNSLRRLVCVAIDRAIREIIAPVVERSVTIAGIST
RELTMKDFAMEGDESKMGTAAHLMVQNLAGSLALVTCKEPLRLSMVTHIRNLLLQNGFTE
ENIPEQAILVLAGENLDLACSVVEKVAMEKAVLEVDDGLSPAYLSRRGHRERSREAFWDT
AAMAASHYSGMLPDPLRLKLGGLSERQLLVYEEFARLRVLPASVDGRNGLVYSPSPAIAA
APTPVLAEPVLLTAPQVMEKFAALVGELEKAIANETAPALTGVPQESEVRRIVQQIPLVA
ATSTARDETVLGCSQKVVQLMYRSSSALGRDAYVFLLDRLCAISTKVAKEVSAWLLYAED
ERKFNVPVTVSLLQTRFIQVAELDVQLAKFILREFRSTVVDFAAKLVAACLAEIPPVATK
EQFANVIDALKEASRSNKATDASMELLQQLEAAVEIAAAVNEPAVREQLTFCFAEWVRLY
QQSYNVEKSFVDFVVQLQKQGILNGEEISSLFFRVCAEVSVDSYIKHKAAGGTPATGIFQ
PVDAFAKLITFMIKYHADPTGANNDKAKVHYMTKVLSIVVLVLANSHEELGPHFQQKPFF
RFFSSLLSNLSAIEVHLGPAYYQILVALSHSVNTLQPLFFPGFTFSWVGLISHRLFMPKL
LAVEDRDGWTSFLRQLIALMRFLAPFLRKGELTDTTRALYIGTQRILLVLLHDFPEFLSQ
AYYALGDAIPPSCIQLHNLVLSAFPVDIRLPDPLQPALKLELLPETQLAPPFLTDYTIAL
STGNLRASIDQYLSTQQPSSFVSTLKDRLALSGKFNVPLINSLVLYCGVVALNASKVKYE
TQSESAKLLRQLIQEVEPEARYYILSACANHLRYPSSHTYWFSSFLLDTFGETSEAVREQ
MLRVLLERTMVSKPQPFGILYTFSQLLLHSLPTDVRGVAPFQDFMSS
>Uvf
LLKTKRPEVEQVKDQLAELIELANKYGPIHVSWIRAIGEVYLNIRWNEVILLFDHPVDTL
PDGWGLRFLGKVLSTAAISSLFEKWTCQYTKIRLIDRLLYLPLDPLAPMNGPSKKVVSVE
DVSNNSPTIRVLAKSVEMSGWNVKELLCEVVKLLSETIEKIVDKATDIMERACKANPELV
MMALIQVPTPWALLHNDLATRLLQSFLKGHPSHQLVFLRIWQLDPEFLMTALRTFYHENE
MNVTRVLDITQDLKILDQVLNYQPVTMILDIASLASRREYLNLEKWLGDRIAQYGSTFIN
GCLDFLSRKVKHDLLRQSVPSSECSTLSLSAPTVSLFIRTIRLNHELLNLEELERFKETR
TQSIQLHPKLMNFVPGNEDEPGMQVSSFDSRIEAEVDSFYKKMYDLELSVDRIIMILKSM
RDSPDPKNHQFLACLLSGLFDEYKFFSTYPSKELNLTASLFGSLIREQLIGYVPLGIGVR
YVLDAIRNPIESKWYEFGSMALSKFVNRLEEWPQLALAVSEVESLKLTHPDVYLRAKTVL
NGENPDEDAEIDDNAEDDRVIFSAIKSDDDLKMEFVEPEEQISDKILFIINNLAFNNLEA
KLSEMLSQIKPEHYNWFARYLINHRVSIEPNNHSLYLQFIDKLALPHMYKKINNETLIKC
TIMLNSEQTLKSGTDRTLLKNLGSWLGSLTLAQNLPIKHHNIAFKDLLIQGFRSNRLIVA
IPFVCKVLEQSNKSKVFRPPNPWLMGILKLLVELYHYGELKLNLKFEIEVLCKALEVELK
DVKPSEMLKKQELLIQATVRSITAAQTISSAGAATLENPNSHSAGPHSLSNGQVGYASGL
QELLKQALMELPVLMRFSNQVVLNNNLLWKRVVFSAIERAIRDIIGPVVERSVTIANIST
REMILKDFAMEGKEEQMRISAHMMVKNLAGSLAIVTTKEPLRNQILANIRTLSIQNGFPE
QNVSEDEIQQVTADNLEIACQVIQRVATDKAILEIDSSLASAYETRRRHREHTNSAFWDT
SAMTASHYSGMLPPPLKLKLGGLEPEQLRIYEEFSIVRDHSTSSNSNTTQQQQQQQQQQQ
QQQQQQQQQLIASFSEALARINHSASEIERLITTVHVESLAEIEENHEIRGLLNSILKML
RHALFKDQLTLTFAQKSVAMLYRSNSKLGRDLFVNLLEAICEMTPKVAHEVSQWLIYAED
ERKYNVPVTLVLITHRIVPLAEFDTQSAKLITRDFKSSLMNYVAEFIEACVMSDSSLIPI
GLLKHSIQALQRAIQAGRATSQVITIMQNIQLPAL-TSISDQVGLREQLNFCFDEWVRMY
STSYSVERPFIEFINSLQVHGILKGEEVSSLFFRVCMEASIDAYIKAKAAGSTASRGIFQ
PVDAFSRLISLMIKYHTDPTGIDIERAKTHYMSKLLSIVLMVMGQFHKELGEHFQQKPFF
RFFSGLLVHINALEAHLGSCYQSVMMTLSNLIESMQPANFPGFTTSWMALISHRLLMPKL
LMFKDREGWSTVHRLLLGHLKFLRPFLASGKLDEISRTLYTGTVRIFLVLLHDFPTFLSV
YHHSLCSALPPHCIQLSNLILAAFPLGVRLHDPFVPGFDLENLPESRSSPTIISDFTNSL
EQAELRQPIDQAIANTSIQTVVNLIKDRFVNPATYDIALLNSLVLYLGVQEMTRAEGIYD
PKSIPAMIYKQLLEDVEVEVKYLILVGAIQQLRWTNSHTLWYSSLLIDTFKSTNEVIKEI
VARVFLERLLVQRPHPFGMIYGFIKFLHCSVVKKSQELLALFSICRK
