# Supplementary material for: Convergence Analysis of Rust Fungi and Anther Smuts Reveals Their Common Molecular Adaptation to a Phytoparasitic Lifestyle
Source: Front Genet. 2022 Apr 8;13:863617. doi: 10.3389/fgene.2022.863617 (PMC9023891; doi:10.3389/fgene.2022.863617)
Supplement: Supplementary file 4 [file DataSheet1.ZIP › Supplementary file 1/conv_cal/OG0003007.fasta]

>Ain
MRLVVHPSVQAALAARKAVVALESTIITHGFPSPANLGVALAAEKAVRDAGAVPATVALL
DGKAHVGLDRAQIERLAEGGPAKAVKTSRRDLASVLAKGRGGATTVSGTMILAHMAGVDV
FGTGGIGGVHRGGEASMDVSADLTELARTPVAVFSAGAKSILDIPRTLEYLETQGVSVHT
FASGQFPAFYTAYSGCRVPQVDGPRDAARLILESKRLGLTSGIVFGVPIPNEYEAAGQKI
QKAVEQAVAESVEQGIDKRGKEATPWLLKRVSELAS-ESLTSNKALMLNSATMAARTAVE
LQKMEEEAAKEPAAHIVVVGFAAVDITSQSTTSATTYPGRNHLSLGGVARNMAECAHRLS
PSAVRLVSPVCQDALGDYLLRETEKLGMRTDGFFGNRTASVSLQLDGAGDLISGVADIDP
STSDVARQLLIKVPTILAFDANLSADTMAEIIKLSLTTALYEPTSVPKCTALIDAVALLQ
RTSDVDVMTPNEFEVVRMASRTSELG---RIVREDVRKEAHGVQTEASVYAAAMSLCASG
SVLLVKGGARGVLVVLPPSTEQEARPRMFRVPAQKVRQEMIVSTTGAGDTFAGSILVDLA
RPLSQESPSWWRQAVERGQEAAAITLASPL
>Aps
MRIDITPEIYHAIHSNQPILALESTILTHGLPNKESLKLALQLEHLTRSHHVIPAHIAVL
KGRIKVGISSADLTQLLSL---NPLKLGIRDLPLAITKDLTGGTTVSATMKIADLAGIRI
FATGGIGGVHR----AMDISSDLTQLSKTPVAVISAGIKSILDIPRTLEYLETLGVPVIT
YSSTDFPAFYAPNSGHQVNRLNKINSIYRSNDQSDLLKLQAGTLIG--------------
--AVDQAIQESIELGIHRSGKAVTPWLLNRVKELSGGKSVETNIGLIMNNVDVAAQIAKH
YALSSKPKPRMPPSRLMVIGAAAIDVTSKLVKEDSTVPGTIQLGLGGVALNIARACHQLG
VKDVMLISQLGSHELGKLLLNQLKLLGLRLDGLCSPHTGVVNMILNNKGSLMGGVADMRA
IERM---KVLVRLPRLVCFDGNLSSDVIGAIIKTCHIMTVFEPTSVVKSTRALPGLLQLY
KTQRLSIISPNLDELKAIYKALQEELKGLKLGIDDLEQRLPRWVKEEGVIPISMNLLLLI
DTIVLKNGAKGLVVISRQNGLSRGGVMVKHFGAKLFNDEGVESVIGAGDSLCAGILSSII
QGTHIDQASDWDQMIDIGQK----------
>Cqf
MRLEISDEVQDALQQGLPIVTLESAIITHGLPFSSASTLPTELENLARNLGVIPAHVALL
HGKIKLGLSQSELTELADPQGAQRWKVGSRDLAGAISQRVSGGTTVSATMTISHLAGIKI
FATGGIGGVHRGAQTTMDISSDLTELGKTPVAVVCAGAKSILDIGLTLEYLETLGVPVVT
VSEKEFPAFYTAHSGFKAPNCSTAHGCAEMIHASDRLKLNTGIVFGVPIPKAHAESGQMI
QEAVQQAVDESIQLGLHRRGKEVTPWLLAKIADLTAGRSVTANIALIRNNVAMAAKIAKE
YQGPPRYAKLGSKSRLFVIGGSAIDITSQPHKDSTTAPGKVKISAGGVALNLARTASALG
VQDVKLVSMMGGKPLASMLKSEITKVGLRTDGLYSARTAVVSMFLDSQGNLTQGVADMAC
LEGFEGRQLIIRNPKVVCIDANLSTRTIQAVLNECHSVVVFEPTSAFKSVKILPSLLQLN
ATPPNLLMLPNHIELEALNHAISSDQDVLSFGLDEVKRKLPSWVTELGTLQMATKLLPFL
KVLVIKKDKDGLVVIGRMGSQ-SGQVAIKHWSAPSIEGIN-VNVTGAGDTFGGAIISGIT
NDFDLENLSDWDKLIPIAQSAALQTLKSED
>Cla
MRVVLSEEVEHALQKGLPLVSLESTIATHGLPLDHAVAVPLELEEIVRSHGAVPCTFGIL
SGFIHAGLSPKQLEDLVFSG--KAQKLSRRDLPVAVASKQHGSTTVAASVYLSHLVGIKV
FCTGGIGGVHRNAGKSFDISADLTELALRDTAVVCAGAKVWFHIGLTLEYLETQGVTVAT
VGSNDFPAFYSAKSGFSSPSVPDPQAAAELLVAGEDLLMQAGTLLANPIPSSEETRAAHI
QEAVERAVAESEEQNIASRGKEVTPWLLARVKELSGGASVISNIALIKNNAHVASQIATS
YNTSRRGFRASRCEDLLVIGSAAIDVTAKSGSKHTTAPGTVEVTPGGVGRNVAEAARRLG
-SNVTLATAIADDSFGLLLERSMADLGLPFKKLDDGRSAVCNSLLDVSGDLIGGVADMAL
VESIDPNGV---RCLDLCQLSRHTADSLDTRLISSHRLAFFEPTSVSKSLRVGTAGTE--
-GRLSNHVAPNVHELVAKETYAPRSK------------LEPELTCSGCAVEDLVLTSSLF
DTIWLKRGSEGVIVATSIYDRFTTLFVARSYPALPLPPSAIKSVTGAGDSFAGAILTHLS
RDPKAHLPAGMDRIVADAQQAACLALQTPL
>Cmi
MRIDISEEVKDALHRSLPVVSLETAITSHGLPYEQAISTASSLDEIIRTSGAVPAVIGII
DGKVKVGLDDKDIQRLAEDRGREKWKVGKRDIAPALVAKVDGGTTVSATSFLSHLVGIDV
FVTGGIGGVHREAQQTMDISSDLTELGKTPTTVVCAGAKSILDIGLTLEYLETLGVTVTT
FGTRDFPAFYARQSGFQAPNVNTAREAAELIYLNKIMKAKTGTLIGVPIPEEYEEKSKRI
QKAVEQAVKESEENGIATRGKEVTPWILARVKELSGGESVESNIALIENNARVGTAIAVE
LSQGNQYRSASPKKRLAVIGAAVVDIVSRPTPSGTTVPGTTELRPGGVARNVHEAAFKLG
CEDAALIAPIGKSPLALILEQGLVSFGAGTEGLVQGETPSVNMLLNATGTLDRGVAATQM
VEKMSWKDVKIQSPDIVCFDGNISVQLMTDMIRYCLLVTVFEPTSDVKACKLIHVLEQVS
RGSLITHMAPNRQELLALYDAALTNGDTLSLNDNEAQKDVPAWLKDPRTLQAALQALSLA
ENVWLKAGADGLCLFRRSGPSPSDAVEATYFEPLSIKDQDIRNAIGAGDSMLGGILAGLS
HGLTMEDPAYVNKLAQLGQSAAIASLLSDN
>Eyn
MRIEISSEVQDALHRSFPVVSLETAITSHGLPYEQAVSSAKSLDSIIREKGAVPAPIGII
DGVIKIGLSDAEVQRLAEPLPSLKWKVGRRDIAPALVRRVDGGTTVSGTSFLSHLVGIDV
FVTGHEGLLANALAAAMDISSDLTELGKTPVAVVCAGAKSILDIGLTLEYLASS------
-------------------HLSTSVRLERLPNFSREMNTNTGTLIGVPIPEEYEERSKSI
QQVVEQAVRESIENGVAKKGKEVTPWILARVKELSGGESVESNIALIENNARAGAAIAVE
LAVQPVKVTAIRHAPIVVVGAAAIDVVSRMQESKTTSPGSVSMTAGGVARNVFEAVFTMG
IKDALLVSPVAKGFLASVLQQSLRQMGARTDGLLDGRTPCVNMILDAQGDLVSGVADTIL
AEEVSADQVQLKSPRLVCFDGNISASTMSAIIAYCRIPTVFEPTSNAKALRFLEAASLES
EGPHVDYMAPNVHELQVLFDKVQQMESSVPFITSDLRLHLPTWLTKEGIIQQALQILPLA
GTLFVKLGSRGCLVLTTQPLDRKGLIIVKYYPALPLDT--VVSAVGGGDSMLGAILAGLA
YGPHTPLSARLDKLLLLGQRYGCQLTCKEA
>Gan
MRIDISPEVLSAQAEGRAVVALESTLITHGLPPPHSVDLPLACERILRAQGVTPATIAII
GGRIKVGLSEGELAFLAEKGFASLWKVGRRELGASVVKVPDGGCR-------GWMEAPQF
SAREGLGERRRVSEVCFDISSDLISLSDTPVAVVCAGSKSILDIGLTLEYLEAHAVPVAA
YGTMDWPAFYTPASGFKVRLCF---------SMTDLLTLPSSLLLGVPIPEEFHAAGEAL
QIAVDQAVQESIENGVSKTGKLVTPWLLERVGQLTQGKAIISSELLPISHLLSADEFAQT
W---------------------------------------LSLTLGGVSTNVAGSAHSLG
ISDVLLVAPVSDDLFGMVARKGLKERGMREDGLVEGGTATCGILLDERGELVGGVADMEI
AERVTGEQVFRG-------DGGDSEALRGEGDSQCIRPAFFEPTSNPKALRLLRAIESPL
FYPLVTYSTPNIHELSTLYQHLQFSEDAINLNADLLATRLPAWVIQEGVVLMAVQLLPII
GTLFIKSGDRGVLVVQRVSGDSDEAVVVRHYPAMELPEGELGTVTGAGDNLAGAMLAAMV
RGLSPSLPSELDRIVDLAQRAAIQALRSQE
>Hvs
MRIDISPAVQHALAHHAPLIALESAIISHGLPAPHALTVPLHLEAIAARHSVQPAHIGII
NGRIKIGLTHDELHSLALPQHSLPLKIGTRDLPNA-----SGGTTVSATMALAKLVGIQV
FATGGIGGVHRRAQQTMDISSDLTELGRTNVTVVCAGAKSILDIGLTLEYLETLGVPVIT
YGSKAFPAFYVPDSGFHVC------------DSLATLGLHSGQLIAVPIPTQHAKDGQII
QKAVEQAILEASTNGMDRKGKQVTPWLLNRVKELSDGSSV--DVLLQDPSSKINSIIHPS
SSV--------TPSRVLVIGAAALDVTIPPITNKTTTPGRISLTPGGVSFNIASALYRLG
IEDVSLVSPVPEK---SVLRQFINRSGIRNDGFLPDRESAVCLSIDQTGELIGGIADLEV
IQ-------HIQKPKIICIDGNLTSQAIKEILEFANIITVFEPTSQIKATRLSSSLASSL
YIPVVSLVTPNESELVALYNSLSTLTSVLKFEIDAVKQMFPSWITENGILQMGLVGLSGI
GCLMVKLGSRGIFVLCRTSVESQGGVAVKLFESTTLNQHELKNTTGS-------------
-------VSSYHQLLYLKASVSVFRF----
>Lcr
MRIDIHPEVQAAQAEGRAIVALESTLITHGLPPPHSNTLPVECEDILRAQGVTPATIAIL
NGRIKVGLESSQLDELAEKGFAKLWKVGRRELGAAVVKRMDGGTTVSGTMAVAHLAGIKI
FSTGGIGGVHRGAETSFDISSDLISLSDTPVTVVCAGSKSILDIGLTLEYLEAHAVPVAA
YKTLDWPAFYTPTSGFKAPQLDSARQVAETIIMTDRLSLPNSLLLGVPIPEEWHAAGHAL
QEAVEQAVMESVENGMAKSGKRVTPWLLQRVSELTKGSSIDSNKALIKNNVKVGGEIALE
HAKEILPSPSSPPAPLLVVGSLAIDITMHPTSVRTTAPGKVSLSLGGVAGNVAGAAHSLG
GEEVMLVAPVGDDLLGSVARSGVKDRGMRGDGLVSERTATCGILLDQTGELVGGVADMAI
AAELEGEQVLIKRPKLVCFDGNLSEATMGTMLKHCSVPTFFEPTSNAQSLKLLRAIQSTA
PHPYVTYSTPNIHELSTLYTHLQSLEDFINVPSSLLERRLPSWVVNEGVAVMAVQLLPIF
GTLFVKSGSRGVVVIQRVSGEPSEAVVIRHFEALELKEEEVKNVTGAGDNLAGAMLAGMV
KGLRADRPEDLEKIVEMAQRAAINTLKSAE
>Mgl
MRLIVHEGVKAALQAGRPVVALESTIITHGLPRPINYEMAVAAQDQIRRVGAEPATIAIL
DGRAHIGLDKSQLMRISDSDPARTIKAGRGSLAQVLAQGRGGGTTVSGTMALAQRAGIRI
FATGGIGGVHRGAESSMDVSADLTELGRTRVAVFCSGAKSILDIPRTLEYLETQGVPVYT
FNSGEFPCFYTAKSGCWVPIMSSVEQAAEVIACNEALQLQNGMVFGVPIPREFESDGDEI
QMAVEQAIRESHEQGMDRLGKQVTPWLLRRVGQLAQ-NSVRSNVGLVLNNARTAAQCAVA
LA-GPQYSSVAKTSQVMVFGCASVDITAQSRQKSSTTPGRIHASAGGVAHNVARATHALD
KQAVVLVAPMANDVFGKVLQDMLTVSCMRTDALASSHTAICNLLLGAHGELIHGIADMEV
VESLTPQVVKLRRPQFIAADANLSPASLAAILLHAKITYLYEPTSVKKCERIIEAMQILQ
QMHMVPIMTPNQYELARMAARIRHVFRVLTMQINNLSNQLPQEL-----IEDALTMTVVA
HTQFIKLGARGVLLVTQNS--QPYDVNVVHIPATKIPSDKSLNSTGAGDSFAGAIVAHLN
TGFYQLTLQDLIQLVHRGQRAAVRSLTSSK
>Min
MRIDVHPSVLQAQAEKAPIVALESTLITHGMSPPHSYELPLECEAILRDQDVVPATIAIL
DGRIKVGLEPQQLAQLADRSQSEVWKVGRRELAACLVKGFSGGTTVSATMAVAHMVGIKI
FSTGGIGGVHRGAESSFDISSDLIALADTPVAVVCAGSKSILDIGLTLEYLEAHAVPVAS
LGTDEWPAFYSPNSGFKSPRINSECEAAEIIAMTDRLGLQSSLLLGVPIPREHHDDGSAI
QEAVEQAVRESVGNGMAKSGKAVTPWLLERVGHLTKGKAITSDRALIKNNVRVGGLLAHE
CADHPRHMPMLASAALVVIGSLAVDISMIPTSTQTTSPGSVSISLGGVAGNVGAAARSIG
VSDVLLVAAIGDDPLGSLARTRLWDRGMRSDGLIDGRTATCGYLLDEKGGLVGGVADMSI
AASLPVQEVRLRKPSTVVMDGNLSPSVLTAVLGYCWIKTIFEPTSNVQSLKILRALSDPF
PTPYASLITPNIHELQTLYEHVTGTSDFITLPHHLLARDLPEWITKQGVVQMAVRLLPLF
GCVLIKAGEKGVVVIQRISGGGRETVVVSYFEGIQIDEGEIVSVTGAGDSLAGALGALMS
RGKRLDDFDELKSIVDIAQQAAVRTLKSSE
>Mld
MRIDVHPAVQQAQAERAPVVALESTLITHGMSPPHCYELPLECEAILRDQGVVPATIAIL
DGRIKVGLEPQQLAQLADKAHLELWKVGRRELGACLVKGFSGGTTVSATMAIAHMVGIKI
FSTGGIGGVHRGAETSFDISSDLIALADTPVAVVCAGSKSILDIGLTLEYLEAHAVPVAS
LATDEWPAFYSPTSGFKSPRINTEAEAAEIIAMTDRLGLQSSLLLGVPIPKEHHPEGAAI
QKAVERAVRESVENGLAKSGKAVTPWLLARVGQLTTGRAVISNRALIKNN----------
--RHPTHAPALASAALVVIGSLAVDISMIPTSSQTTSPGSVHTSLGGVAGNVAAAAQSIG
ISDVLLVAAIGDDPLGSLARTRLED----------------------RGGLVGGVADMSI
ATSLPVQEVRLKEPNTVVMDGNLSISLLTAVLGYCRIWTIFEPTSNAQSLKILRALSDPL
PTPPVSLITPNIHELQVLYEQVTGASDFITLPHHLLARDLPEWITGQGVVQMAVRLLPLV
GCVLVKAGERGVVVIQRISGGGREAVVVAYYPGIEMGEGKIVSVTGAGDSLAGALGALMS
RGKRLDDFGELKGVVDVAQQAAVRTLMSSE
>Mlp
--MDISDEVQYGLNRQLPMLALESAIITHSLPYPTSLSLPKELDEIARASGTIPAHIAIV
KGRVKVGLTDSDLAILADPEQDQRWKVGRRELAGAISQGVNGGLTVSATMKIAQMAGIKI
FATGGIGGVHRGAQSTMDISSDLTELARTPVAVVCAGAKSILDIGLTLEYLETLGVPVVT
VGSTEFPAFYTAHSGYHASNCDSVRACADMIRTSELLKVESGIVFGVPIPKEHSKDGDII
QDAIQQAVRESEDLKINQKGKEVTPWLLQRVNQLTAGRSVVANLALIRNNVAVAAQIAKE
YQSHSQEKTAG-------------------------------------------------
------------------------------------------------------------
----------------VCS-----------------------------------------
------------------------------------------------------------
------------------------------------------------------------
------------------------------
>Msd
MRIDVHPAVQQAQAERAPVVALESTLITHGMSPPHCYELPLECEAILRDQGVVPATIAIL
DGRIKVGLEPQQLAQLADKAHLELWKVGRRELGACLVKGFSGGTTVSATMAIAHMVGIKI
FSTGGIGGVHRGAETSFDISSDLIALADTPVAVVCAGSKSILDIGLTLEYLEAHAVPVAS
LATDEWPAFYSPTSGFKSPRINTEAEAAEIIAMTDRLGLQSSLLLGVPIPKEHHPEGAAI
QKAVERAVRESVENGLAKSGKAVTPWLLARVGQLTTGRAVIS-------S----------
--EHPTHAPALASAALVVIGSLAVDISMIPTSSQTTSPGSVHTPLGGVAGNVAAAAQSIG
ISDVLLVAVIGDDPLGSLARTRLED----------------------RGGLVGGVADMSI
ATSLPVQEVRLKEPNTVVMDGNLSISLLTAVLGYCRIRTIFEPTSNAQSLKILRALSDPL
PTPPVSLITPNIHELQVLYEQVTGASDFITLPHHLLARDLPEWITGQGVVQMAVRLLPLV
GCVLVKAGERGVVVIQRISGGGREAVVVAYYPGIEMGEGKIVSVTGAGDSLAGALGALMS
RGKRLDDFGELKGVVDVAQQAAVRTLMSSE
>Pan
MRLALSPAVRSALKTRAPVVALESTIITHGLPYPYNLEVAQELEQTVIDHGAVPATIALL
DGKPLVGLDEPQLERLARCAIDTAIKASRRDIAHVLSKGHGGGTTVSGTMVLAHMAGVPI
FATGGIGGVHRGAEPAMDISADLTELGRTPVAVFCSGPKSILDIPRTLEVLETFGVSVTT
FNTGEFPAFYTSNSGLSVPYAGTDAQAAAAIFANAQLGLQSGHVFANPIPAEWNEVGQRI
QQCVEQAVRESIQQGIDKKGKEVTPWLLKRLAQLIP-ESKKSNRALVVNNAKKAAQVAVE
LSNEVQQAAS-GKAGILMFGAAAVDITSQTQSAATTYPGRVSITLGGVARNMAETATRIT
PSPVKLVSPHGDDDFGILLRTGLEHAGMRTDGLFNHRTAVCSLMIDDSGDLISGVADMDI
ALTSTSVDVLLEAPRFVVFDGNIGQAHADELLEACRVLTVFEPTSVAKSATVLPHFAAAA
AKQPISFTTPNAVELEWIHAAALDYGDPTKIQRTRLASSVPSSVLPQTALHKAHDLVGIF
GTILLKVGRHGVVTIDISRAQ---------VPAGKVE---VVNTTGCGDSFAGAFAASLF
HLLAQSQETRLDLAVRVGQLAARRTLLSTK
>Pst
MKIDPCQQFLDAKRARRPIIALESTILTHGLPASSAIELAAELEEIANKLNVTPVHIALV
GGRIKLGLSAADLRQLLHPDHRNLLKLGRRDLPSAITQKLSGGTTVSATMVIAHLAGIKV
FATGGIGGVHREAVRTMDISSDLTELARTPVAVVCSGVKSILDIPLTLEYLETLGVPVIS
FSTKDFPAFYSPKSGHDAPNSSSTLECAQTIYHSDLLNLNSGTLVAVPIPDQYTQHGQII
QEAVERAVLESESQGINRLGKSVTPWLLNRVKELSDGKSVIANVGLIKNNVLVASQIARD
YNLDSKPASPSESCRMMVIGAAAIDITSRVPLDRSTSPGSVKMSLGGVALNIARASYALG
VNDVMVVSQLGSGSFGEYLLNQLRSTGLRSDGIHHASTGIVNMFLDRNGDLLGGVADLKS
IEDMDCQHILIRKPRVVCFDGNLSSDGIFGLLQTCHILTAFEPTSVSKSTKIMKSLVGLH
KRKKLTMMFPNLQELTEIHQTGILNSQSIALQADQVRKTSPAWVSQSGALQIALKLLPFV
DFLVVKNGADGLVLVATNSSSQSQTLCFKFFPAVRSSKPAIFNVTGAGDSLCASILTSVA
HDPGQTHAFDWDVVIDSAQKMAVQTLCSDQ
>Rgr
MRLPRSPASRSTSPRGRARYALPLAIISHGLPPPHSQSLPKECEAILRAQGVTPATVAIL
DGRIKVGLDDKDLDLLAAKGWEGLWKVGRRELGAALVKRVDGGTTVSGTMAVAHLAGIKV
FSTGGIGGVHRGAETSFDISSDLISLSDTPVAVVCAGSKSILDIGLTLEYLEAHAVPIAG
FKTSAWPAFYTADSGFKAPQLDSATQVAETILQQDRLGLTAALLLGNPIPHEYHPVGDEL
QRAVDQAVEESVENGVSKSGKLVTPWLLQRVAELSQGKSLESNKALIRNNVKVGGEVALE
YAKTLQWITELPSASLVVAGVLAVDITMSPTAVSTTAPGRVGLTLGGVAGNVSGAAHSLG
GSEVLLVAAVAGDLLGGVARSGLEGRGMRTDGLVSGAMATCGYLLDERGELVGGVADMAL
SKELTGTKIRIERPKVVCFDANIEIDAMVDVLLHCELPTFFEPTSNAKSLKILLALESRA
VTPLVSFSAPNIHELHALYDVVAFSEDDITVSAQDLSVLLPSWATSTGAAQMAVRLLPVV
RTLFVKSGAEGVLVVQRVSGVPAEAVVLRHYPALKLDAGEVVGVTGAGDNLAGATLAAMA
RGLRADVPSELDRIVDLAQRCALLSLLSLE
>Sro
--------------------------------PPHSSSLPKECEAILRSQGVTPATIAIL
SGRIKVGLTSRDLEELAEKGWERLWKVGRRELGAAVVKGLDGGTTVSGTMAIAHLAGIKV
FSTGGIGGVHRGAETSFDISSDLQSLSDTPVAVVCAGSKSILDIGLTLRSRAN-------
---------SRADHTRCTCCRRNHSYVNQFLSMADRLRLPSSLLLGNPIPESYHAVGEEL
QKAVIVAVRESVENGMSKRGKEVTPWLLQRVAELTKGKSLDSNKELIRNNVRVGGEVALE
YANGEQEAGSSTRASLAVVGSLAVDITMHPFSTQTTAPGSVSLTLGGVAGNVSRAAHSLQ
DNRTLLIAPVGADLLGNVAEKGLEENGMRVDGLIGGSTATCGYLVDEKGELIGGVADMKI
AREVEGRKVIFGRKPFTRNDEITTT-------------AFFEPTSNANSLKLLTALQQPL
IHPFVTYATPNIHELQTLFQTVSFSDDGITVSADQLSLRLPSWVVNEGVAQMAVRLLSIF
NTLFVKSGSKGVLVVQRVSGVPSEAVVLRYYEGLKIGEEEIGTVTGAGDSLAGALLAGMI
NKLDPAVPQDLDRIIDLAQKAAVNTLRSKD
>Uvf
MRIDFSQEFIESKQARLPLIALESTILTHGLPPSTAIKLKAQLEQIALRRGVTPVHIAII
RGRIKVGLSPDQLLELIHPTQGHVFKLGRRDLPSAISQV---------------------
--------------IAMDISSDLTQLARTPVAVICAGVKSILDIPLTLEYLETLGVPTIS
FSTKEFPAFYSPTSGYQAPHSSSSSECAQMIYNSDLLDLKSGTLIAVPIPNQFTESAQLI
QNSVDQAVQESVELGINSLGKAVTPWLLNRVKELTNGKSVDANIGLIKNNVHVASRIAKD
HASGSQHGPSFEDSRMMVIGAAAIDITSRASPSGSTSPGNVKFSLGGVGLNIARTCFQLG
VNDVLLVSQVAENPFGTFLKNRLHQIGLRSDGLQDSTTGMVNMFLDRSGDLLGGVADLKS
IESLDHQAV---------------------------SFSAFEPTSISKSTKIIESLVKLF
KTKKLTLLFPNLKELNEIHQIGLLANKSINLEVDNVRRNAPKWVSDSGVLQISLKLLPFV
ETLIIKNGSHGLVLISTGI--KNKTLCFKYFPATPINNLATINVTGAGDTLCGFILSSIA
HDDEVEF--DWERVINSAQRYCSIHTFSIL
