# Supplementary material for: Convergence Analysis of Rust Fungi and Anther Smuts Reveals Their Common Molecular Adaptation to a Phytoparasitic Lifestyle
Source: Front Genet. 2022 Apr 8;13:863617. doi: 10.3389/fgene.2022.863617 (PMC9023891; doi:10.3389/fgene.2022.863617)
Supplement: Supplementary file 4 [file DataSheet1.ZIP › Supplementary file 1/conv_cal/OG0003008.fasta]

>Ain
LPRFKVAFQPQEPVTGLGFAEQHPPQTVHLFIVTLSRILRYTVIGKSPATVVDDVGCALG
CASMIPSGKMVIAREEAIYVVGVDGREVCLAYEGPKSSIRLSSTQLVIISPPIVDVAKAT
VFDLDNKLVAYSATFDGGIREAWGNNGQLFILGDDGTLTRLDEKSLKAKLLFLLAINVAR
SHTAREPLLADIFRKYGDHLYAKGDFEGAMNQFVKTVGVTQPSYVIRKFLDAQRINNLVT
YLQELHNQGLANSDHTTLLLNCYTKLKDVTSLDRFIKRPLAATAEELPFDLETAIRVCRQ
AGYFEHAAYLAKRYGQHDEYMRIQIEDLGDAETALSHVCSLSAEEAESNLVQYGRAMLNK
IPDKTTDVLVELCSGVFQPTPVAVGTGVEAARSKSTYPLPSPRIFFAHFIRHPAQFIRFL
ETVALARWDQQVDMPEDGYEDLERKDQKAIWNTLLELYLRSSRRRERASRLLEQHQSLPY
DITQALVLCSHEKFTQGVVLLYERMGMYEDVLRLHMDAAR---DDEMMPSLRRYGPSQPH
LYPLVLRYFCSTEDVLSRHRRDVQEVLDHIEEVQLMGPLEIVQTLSRTPVASVGLVRDHL
IRAIKQQKQDIDADDRLIESYRAETDKKLAEIAQLTDQPLVFQHSTCTACGGQLDLPSVH
FMCRHSFHQRCLHRETECPACARSHAVVREIRRNNEQFAKRHDVFLEEVKEADEGFDVVA
SMFSKGL
>Aps
LSKPKIIYSSSEPITGLAFRSPNLYRHTCLFIVTTSKVLCYFASGRSEPVVMDDLGGSV-
-------------DESALYVYGPEGREACLAYEGPKAKLLSWGNYLLISSPPILEQSRLV
VFDLHNRFIAYSAQVPGSVQHVWAEWGDLFILTRSGEATRLVERPLADKLMYILAINVAK
SSGADSNELAEIHRRFGDYLYQKSDFEGAVQEYILTIGTIQPSFVIRKFLDAQRISNLTS
YLQELHAQGVANTDHTTLLLNCYTKLKDHAKLDDFIKANERTSTGQLPFDLETAIRVCRQ
AGYYEHALYLAKQYSQDEDYLRIQIEDRGEWLDALRYMRALGFAGAEANLLRYGKPLLAN
LPEETTDLMIDVCCGTKSPYRVYQSAYVSSNSS---VELPQLRQFFAFFIDQPQCFIRFL
ETVAERRWSEKMVEDVITCDDNSAEDREAVWGTLLELYLQSATDKKRALGLLKSGTKLRY
EPTQALIVCLTHDFLPGIVLMYERLGMIEDIVRFWIDQADRDARREIFKTLDKYGEDYPE
LYPIVLRYLASSNGQESMADDGLENVLEEIERRKVLSPIEVIEILSKPGSACIGTIKNYL
LRQVIDEQRRIESDQALINSYRKENEKKEKEIKELCEEPQVFQMSKCSNCLGSLDLPAVH
FMCKHSFHQRCLGDQNWCTKCDRENEVMREMKRTEKMISSEHEMFVEEVIEADEPCE---
-------
>Cqf
IPKPRLIYNSKEPITGLGFTTKTNKETIYLFIITTDKVLTYNLIGNSLPLLIDRIQNNLN
NNVIFRNQLLIIGNENGIYIYDTEGRQACLAYDGSKTQMDFFNYYLIMI----ENFNKLV
IFDLDNRLIVYSYNCSDMIKFVWFDVNELFILTEKGEIIKLIELNLSNKLLYNLSINVSK
REGTSEDEIRLIYQKFGDHLYIKGDFEQAVEQYIKTIGTIQPSVIVRKFLDAQRIPNLTS
YLQELHSRGVANADHTTLLLNCYTKLKDEDRLESFIKASTAS--EELMFELETAIRVCRQ
AGYSVHALGLAKRYKQHADALRIMIEDRQEWLEALNYIRSLGPLAAEENLLRYGKPLLAN
VAEETTKLMIDVCCGNK-------------------NRIPSLRQFFAFFIDQPEWFIIFL
ENVAKLRWSEVLEEIGNEDDEITRADKEAVWGTLLELYLQSNK-FKKAIKLLNDGNLGKY
EPNQALIVCLAHDFNEGIILLYSRLNMLEEVLRIWLNLTELESIKSGIKLILEY--KDLD
LIKIGLKFFIQSKKRLENYKDELLKLL----ESNILKPIEVIEIMSNEKSCCLGDLKDYL
IKQVTSEQMEIEADRILMESYRKECDQKKKRINELTS-DQVIQTSRCGICLNTLDSIIIH
FMCQHSFHQRCLGEVKECIICKASHELIRKVQRRESSLVESKG-FIEEVGVAEDSFNYIA
GAFAKGL
>Cla
IPKPRILHQSVEPVTGLAFSQDTVASLGTLFVVTTNRVLTYAANGKSTPTILDDIGAGVN
CSVATPEGKLVLARDEAIYVYSAESREACYAYEGSKSSVHLFNNYLIIVSPPFNDIARVG
LFEMSHKFIAHSSAFEEGVRDVFVQWGRVWILSHTGKLTKMEEISTSAKLLYLLALGLAE
STGFDDKELSEIHRRYGDYLYQKGDFDGAMDQFLLTIGYTEPSFVIRKFLDAQRIHNLTS
FLEALHSSNLANPAHTSLLLNCYTKLKDVSRLDSFLKASALSSSGGPPFDLDTAIRVTRQ
AGYFDHAVYLAKRYGQSEEYLRIQIEDREDWKEAAHYIRGMGSSAAETELARYAKLLLKH
LPDEMTHLLIDLCCGTLDALPVN-GADSPFQTPQPPSQIPSSVDSEPDFI----QFVTFL
ETVLRRRYAAPEEQ--------AKAQQKAICNTLLELYLALSRKEEKALDLLKTPDKTPY
DPAQALLVCVTGPFEAGFLLLYEQLGMVEDIFRYHMSNSD----YRTLQSLWKFGDPHPQ
LYRVALRWLSSDASLMNKHTEDIERLLDQIDQRHLMKPVEVVRLLGRNGVASIGLMKRYL
SRTLSSEREEIDSDRALIDSYRKEVDEKRREIAQLMDNPQVFQITRCSACGGSLDLPAVH
FMCKHSFHQRCLIDEPDCPLCAREHGMIKEIKRNNEALAGRQDFFLEEVAESEDPFSVVA
EWFGKGM
>Cmi
LPKPKLVHSSSDPVTGLGFHIATATGNVTLFIVTTHQILTYSMTGKAHATVMDDVGASLG
CTTMLSSGEMVLAKDEAIFVYGTEGRGQSYFYEGSKSAVTSYMNYIIITSPPFADISKVT
IFDPQNKYVAYSGAFTEGVREVFCEWGDVFVLTNDSKLHRLVERPTMEKLLYLLAVGLAR
SSGLEESEIAEIYRKYGDHLYSKGDFDGAMQQFIKTIGGVQPSYVIRKFLDGQRINNLTS
YLQELHEQGVANSDITTLLLNCYAKLKDTERLDAFIKASSPRPNGELPFDLETAINVCRQ
AGYFEHAVYLAKTYNQPEEYLRIQIEDREEWKDAVEYIRTLGLQAAEANLKKYGKTLLAN
LPEDTTDLLIDLCCGTLDRPIKSETIPEQDLTGKPTEPLPEIRQFFVHFIDRPAQFIRFL
ETLAERRWSDESEEAHLSKDLNQQREQEAIWNTLIELYLSQANSRSKALKLLRTDDEKPL
DLTQALLVCTTSDFTPGVLVIYERLEMYEDILRFWMNQGEEDGSQRIMNALDKYGPEHHE
LYPLVLRYLTSSSASLSAHQDDLMRILDYVSKEKIMPPIAVVQALSKSGVATVGMVKDYL
RKQIVSEEEEMDADRSLTESYRADLGRKEQEIKELSDTPRIFQVTRCSACGGSLDLPAVH
FMCRHSYHQRCLADEASCPTCAASQGVVKEIRANNESLRDRHDLFLQELEEGGDRFETIV
QAFSRGL
>Eyn
LPKPKLIHTSAHPITGLSFTQASPTSNITLFIVTTHQILTYTTTGKAHATVLDDTGAPLN
CSTLLPGGELVIAKEEAIFLYTPEGRGQSFVYEGPKSAITTYLNYLIITSPPFTDIAKVT
IFEPENRFVAYSGAFPEGVREVLCEWGDVFILTNDSKVSRLVERSTQDKLQYLLAIKLAR
QAGLDESEVADIYRRFGDFHYDKGLFDDAMSQYIRTIGSVQPSYVIRKFLDGQRINNLTS
YLQELHSQGLANSDITTLLLNCYAKLKDTERLDSFITSASISTTGELPFDLETAIRVCRQ
AGYYDHAVYLAKTYNQPEEYLRIQIEDREQYGDAIKFIRTLGQEVAEENLRKYGNNLLAH
LPKETTSLLVDLCCGTLNQPEEEPGTSVLDKEQEAAEPLPDIRQFFAHYIDQPSYFITFL
ESIAARRWPEQLNDEHSHPDEKEQKDQEAVWNTLIEVYLSEAAAEEKALRLLQEDKEVPL
DLMQALLICTTTSFIPGILSIYEKLGMFQDIIHFWIDRSRTEAEKEVLLALEEHGPDNHN
LYPLVLRYLTSSSALLSKYQSDLLKVLEHIDADKIMPPIAVVQTLSKSDAAKVGMVKEYL
RRQIASEREETAADRTLSQSYTADIARKEKEIQELSDAPRVFQVTRCSACGGTLELPAVH
FMCKHSYHQRCLADEGSCPMCAASHGVIQEIKASNEQLQGRHDLFTQEVEEADDRFESIV
KAFSRGI
>Gan
LGKLRVLHEGKDPVTGLGFRETKGKPSETLFILTTSHVLAYPLSGAAVATVIDDLGAGVG
CSAMVETARMVVARDEAVYVYGGEGREGCYAYEGPKSSIKALSTYIAIVSPPLSDVAKVT
IFDLENKFVAHSGTFEEGVREVWEAWGSVWVLSEGGKLWRLSEQPLASSLLYTLAVSLAQ
SRNLPPSEIAEIYRRYVD--LARCDPVRSQTPRSSSTPNVSLTS--------------TF
YLQELHARGLANSDHTTLLLNCYTKLADDL--------------DEPPFDLETAIRVCRQ
AGYFDHAVWLAKRYGEHQEYLRIQIEDVGDVVDSLSYLRTLGVRVAEDNLLRYGKTLLAA
EPKETTKLLIDLCCGTLERIEEEKLVENGKKGSTNEEDLPSPRQFFAHYVDNPHDFITFL
ETVAARRYSKTLEARAPELDDADTREEQAIWNALLELYLSHWSTQSKALNLLCSRDRIPY
DETQALLVCTTAGFEAGFVLLYEQLGMYDDIVRYWIDASSAKDSTKVIEALKRYGGARPY
LYRLVLRYLTTSEELLSRHQVDIAEILEEIERERIMPPIAVVQILSTNGTASIGLVREYL
KRQLTAEKAEIDSDQGLLKSYRAESDKKQKEILELADVPRVFQVTRCSACGGQLDLPSVH
FMCRHSYHQRCLAEEAQCPNCARTHGVVREIRKNNEQFASRHDLFAAEVEESEEGFITIA
GAFGKGM
>Hvs
LPKPKVIYSSTDPITGLGFRPPELQISIYLFMVTTGRVLSYIVAGKVAPVIMDDVGAAVG
CSTMAGNGDLILARDEALYVYGPEGRGACLAYEGPKHNVYGWSNYLAILSPPLSEISKIT
IFDLENKFVAHNATLDSVVKEMWHGWDNFYLLLGSGKIIQFKEKSLTEKLLYLLAVNVAQ
SSLAEEGDIAEIYRQYGNYLYLKGDYESAVQQYIKTIGHVQPSFVIRKFLDAQRISNLTS
YLQELHACGVANADHTTLLLNCYTKLKDYDRLDSFIKTNEGAPKGELPFDLETAIRVCRQ
AGYFEHALYLAHQFGQSEEYLRIQIEDREKWSDALQFIRKLGPQGAENNLLRYGKSLLVN
LPKETTELMIDLCCGTLDNEIQDLPSTITALTNKSAVTLPQLRQFFPFFIDEPHYFIHFL
ETVASRRWNTKKNSDHQLGTELDLEDRRDVWGTLLELYLQTASVFDKALNLLREGSFITY
EPTQALIVCTTHNFIPGIMLLYEKLNMIDDILRFWIDRFQMEASSQVILTIQKYGEKYPH
LYPMGLQFLTSSSQVLVRYEEDLKGILEKVKEEGIVPTIEVVKTLSRCGVASVATVKEFI
LGQVARQQQEIDA---------------------------------------------VW
FF---SFFFSSL------------------------------------------------
-------
>Lcr
LGKLRVLYEGKEPITDLGIAGMGAATATTLFILTTSHVLSYPITSSASATVLDDLGSGVG
CSAVMRMEKMVVARDEAIYVYGAEGREGCYAYEGPKSAIRVLSTYLAIVSPPLTDVAKVT
IFDPENKFVAHSGTFEEGVREVWEAWGSVWVLSEGGKLFRLSEQPLATSLLYTLAVSLAQ
SRKLSPSEVAEIYRRYGDHLYSKSDYEGAMGCYLKTVGTVQASYVIRKFLDAQRLSHLTS
YLQELHSRGLANSDHTTLLLNCYTKLADDTALSSFIHSSSTSGSDEPPFDLETAIRVCRQ
AGYFEHAVWLAERYGEHQEYLRIQIEDRADFGDALAYLRRLGTEVAKDSLVRYGKTLLAA
EPKATTALLIDLCCGTLSKGKEPESSEEEKENGVSKEDVPSPRQFFAHYVDHPHDFINFL
ETIAERRYGKKVDDRALEFDDAATRDEQAVWNTLLELYVSHGSAQAKALRLLRARERIPY
DETQALLVCSTQGFVQGFILLYEQLGMYDDIVRYWIDSSQSSDSSKVIQALHRYGPSHPH
LYRMVLRYLTTSSDLLSRHQSDIAEILDDIDRDKILPPIAVVQILSTNGTASIGLVREYL
KKQLTAEKQEIDSDQGLIASYRTESAKKRKEIQELSDVPRIFQVTRCSACGGQLDLPAVH
FMCRHSYHQRCLGEESQCPNCARTHGVVREIRKNNEQFAGRHDLFLGEVAESEDGFATIA
AAFSKGM
>Mgl
------------------------------------------------------------
-----------------MHV----------------------------------------
------------------------------------------------------------
-----------------------GDFEGAMQQFCHTIGVISPSMVIRKFLDAQRLQFLTV
YLEALHARHLANADHATLLLNCYTKLRDTDALDRFLRAP------DVPLDVQVAMDVCRR
AGCTEQAAYLAQTHEIHDIYLNIQLRDKLDPKAALAYLETLAPSDVMDYFPPCARLLLEA
EPEATADLLVRVYADSSD------------------TLLPS---MLSHFVGHERTLERFL
ERIRTAK--------------RDRHELVLVHDTLIELYLKHAP--DKALAILEHDDVTPY
TPSSALVLCQDASYTPGLLCLYERLGMVDAIYEHWVHAHEAEAPRQLLQMLEKFGTSETH
LYVSTLAFFTSSSDLLEAHITDVERMLAYIETHALLSPSEVVQLLGRNSVAPMSLLTPYL
MKHVHNERTELLSAQKLVASYREEAQTKQAEIAALQSEPRVFQHHECGLCNQPLELPAVH
FMCRHSFHFRCLPEARECPICADEHKTVRALR--DPSMLSSLDMVLEEVHAAEDGFDVIA
DMFSKET
>Min
LGKLRTLHSGKEPITGLGCTRTYSPSSTTLFILTTEQILSYPLSAPTTATTLDGMGANVG
CSAVIRTEKIVIAREEAIYVYGPEGRENCFAYEGPKSSIRVLSTYLAIVSPPLTDVAKVT
MFDPENKFVAYSGTFEEGVRDVWEAYGAVWVWTEGGKLFRLSEQPLQSSLLYTLAISLAQ
SRKVGASEVAEIYRRYGDHLYSKSDFEGAMNCYLKTVGSVQASYVIRKFLDAQRLSHLTS
YLQELHARGLANSDHTTLLLNCYTKLADDTALSSFLHSSSDSSKNEPPFDLETAIRVCRQ
AGYFTHASWLASRYQAHQHYLRIQIEDVENIVDALSYVRRLDPEIARDSLVKYGKSLLGK
EPRKTTEILIDLCCGTLKNGGRGSGGEEPKNGLAGKAALPAPRQFFAHFVDHTTEFIRFL
ETVAER------------------------------------------------------
------------------------------------------------------------
------------------------------------------------------------
------------------------------------------------------------
------------------------------------------------------------
-------
>Mld
LGKLRNLYSGKEPITGLGCTRTYSPSSVTLFILTTEQILSYPLSAPTVATPLDGMGANVG
CSAVVRMEKIVLAREEAIYVYGPEGRENCFAYEGPKSSIRVLSTYLAIVSPPLTDVAKVT
IFDPENKFVAYSGTFEEGVRDVWEAYGAVWVWNEGGKLFRLSEQPLQSSLLYTLAISLAQ
SRKVGASEVAEIYRRYGDHLYSKSDFEGAMSCYLKTVGSVQASYVIRKFLDAQRLSHLTS
YLQELHARGLANSDHTTLLLNCYTKLADDTALSSFLHSSSDSSKDEPPFDLETAIRVCRQ
AGYFTHASWLASRYQAHQHYLRIQIEDVENIGDALDYVRRLDPEVARDNLVKYGKSLLGK
EPSKTTEVLIDLCCGTLTKGGGGENGGKDQNGGVGKAALPTPRQFFAHFVDHTTEFIRFL
ETVAERRYGRKLTGGAKEMMPDDSRDEQAIWNTLLELYLSPFPTQAKALQLLNSRGRIPY
DETQALLVCSTRGFEHGLILLYEHLGLYEDIVRYWIEASSTVPSSRVITALRRYASSQST
LYKMVLRHLTSSPSLLPRHSQDVLDLLDEIDRDAILSPISVVQLLSRGGEASIGLVKSYL
KKRLAKEQQEVDADQALIKSYRVESNRKRKEIQELSDTPRIFQVTRCSACGGQLDLPAVH
FMCRHSYHQRCLGEESTCPSCAQQHGMIRELRRANEALASQHEIFLAEVEEGDQGFRLIA
NAFGKGM
>Mlp
LPKPKVVYSSPEPITGLGFNPSKPNSNISLFIVTTAKVLTYVTSGKNAPLLIDDLGAGIG
CIEVYQDGSLVLANDSALYLYGSEGRQACLAYDGPKNRIDGVDHYLMISGPTQSNESRLI
VFDLENRLVAHSTIFKSPIHHVWYQSGEIFVLSGTGEVTRLIERSLNEKLLYMLAVNVAK
IGGASESELAEIYKRYGDSCYLKSDYQLSVQQYIKTIGIVQPSFVIRKFLDAQRISNLTS
YLQELHSQGVANSDHTTLLLNCYTKLKDHEKLNEFIKLSTIRNSEELPFELETAIRVCRQ
AGYFDHALYLAQQFDQNEDYLRIQIEDRYEWKDALEFIRNLGPIGAEVNLLRYGKPLLAN
LTKETTELMIDVCCGTMKAKKTTRNQEEEGEEKRQGNSLPSLRQFFAFFIDQPDSFIHFL
ETVAFRRWGDRLEDEKKVEIESEREDKEAVWGTLLELYLQTSTYRSKALRLLRSKSIGIY
EASQALIVCLAHDFLRGIVLLYERLGMDEEVLRVWIDLDLGMARVEIVGLIHKYKEEIKN
LVSIGLKYLLSCKSLQEKDEELIEGVLEQISEKKVLEVIEVVELFGSSEDCSLGRVKKYL
LKEVMNEKMEIEADRILIESYRKENSKKLEWIKEITNKPKVLKTDRCKICDLVLDQSVLH
FMCSHSFHQRCLGEEIECQICKPSNELIKEIQRRNCSNKQAYDGFLDELSVVDDSFGYIA
GFFSKGL
>Msd
LGKLRNLYSGKEPITGLGCTRTYSPSSVTLFILTTEQILSYPLSAPTVATPLDGMGANVG
CSAVVRMEKIVLAREEAIYVYGPEGRENCFAYEGPKSSIRVLSTYLAIVSPPLTDVAKVT
IFDPENKFVAYSGTFEEGVRDVWEAYGAVWVWNEGGKVCPCKACPFLRLM---LTVELQQ
RTAVPPVRTAPPIKPR-DHVRQK---------------PIHAGHLVGAFLDAQRLSHLTS
YLQELHARGLANSDHTTLLLNCYTKLADDTALSSFLHSSFDSSKDEPPFDLETAIRVCRQ
AGYFTHASWLASRYQAHQHYLRIQIEDVENIGDALDYVRRLDPEVARDNLVKYGKSLLGK
EPSKTTEVLIDLCCGTLTKGGGGENGGKDQNGGVGKAALPTPRQFFAHFVDHTTEFIRFL
ETVAERRYGRKLTGGAKEMMPDDSRDEQAIWNTLLELYLSPFPTQAKALQLLNSRGRIPY
DETQALLVCSTRGFEHGLILLYEHLGLYEDIVRYWIEASSTVPSSRVITALRRYASSQST
LYKMVLRHLTSSPSLLPRHSQDVLDLLDEIDRDAILSPISVVQLLSRGGEASIGLVKSYL
KKRLAKEQQEVDADQALIKSYRVESNRKRKEIQELSDTPRIFQVTRCSACGGQLDLPAVH
FMCRHSYHQRCLGEESTCPSCAQQHGMIRELRRANEALASQHEIFLAEVEEADQGFRLIA
NAFGKGM
>Pan
LPKFKVVFQPHEPVTALGFSEVAAASAVHLFIVTLSRVLRYIVAGKGSPAVLDDVGGALG
CAAVIPPGKMVIARDEAIYVIGQEGREACFAYEGPKSSIHLSASQVIIVSPPFAEVAKIT
IFDLDNKLVAFSGTFDSGIRQVWGTAGEVLVLSDLGELTRLDEKPLRAKLLFLLAVNLAR
SHMQREALMGDIYQRYGDHLYNKADYDGAMAQYVKTIGHTQPSLVIRRFLDAQRIKNLTT
YLQELHAQNLASSDHTTLLLNCYTKLKDVASLDRFIKRPHARASDELPFDLETAMRVCRQ
AGYFGHAAYLAKRYGEHREYLRIQIEDVKDYGDALLYVRGLQADDAIESMAQYAKTLLGE
LPDETTELLIELCSGAFRPDPEAAHKAMRLQQRQAE---------YLSYLQHPSQFVRFL
ETVVLARWGQYVDMRADDYEDAEVADQKSIWNTLLELYLTAGEARERALRLLQQHARLPY
DVSHALMLCAVEQFDAGLILLYERMGMYEDIVRLHMASSSATSSAQVVSALARYGGSQPE
LYGLVLRYLVSSPELLERHTPELLGVLRVVRERALMSTLEIVQLLSSSAHTQVGVVRAFI
AESISATIGATEADARAIDDYKASTEETLAEIGELTDGARVFQMTRCTACAGQLDLPAVH
FMCKHSYHQRCLGEEAECPTCASHQTRLRDARRRTANAGDQHVLHRAADAHEGAGFDKLA
ALFAQPM
>Pst
LPKPKIIYSSPEPITGLGFRSPKPSKHTCLFIVTTAKVLCFFTAGGTQPIVIDDVGGDIG
CSVMMENGDLILADQTALYVYGPEGRGACLAYDGLKSRLNCWGNYLVITSPPTTEVSRVI
VFDLQNRFIAFNALFSGTVSHVWAEWGELYILSSSVEVTRLVERSLTEKLLYVLATNVAK
STGSDLNELSEIYRRYGDYLYSKSDFEGAVQQYIHTIGVVQPSIVVRKFLDAQRISNLTS
YLQELHARGVANADHTTLLLNCYTKLKDHAKLDDFIKANDKASRDPLPFDLETAIRVCRQ
AGYFEPALYLAKQYHQDEEYLRIQVEDRGEWLDAVQFMRSLGHVGAEANLLRYGKPLLAN
LPEETTDLMIDVCSGVKLESNEQESLQVDSPTKKARFCLPSIREFFAFFIDQPHCFIRFL
ETIASRRWNEKMWENMTMNGPSDEEDREAVWGTLLELYLQTSTTRRRALSLLREGDKLRY
EPTQALIVCLTHDFVPGIVLLYDRLGMVEDILRFWIDRADEEAKTEIFNTLDKYGDLHPE
LYPIVLRYLASSPQSINHQNSGLEKVLDHIDYHKILSPVHVIEILSKPNSASIGTVKKYL
LNQVLNQKNQINSDLNLINSYKNQIKKTNQDLINLNSKPKIFNLNKCEVCFMGLDLPVVH
FMCQHSFHQRCLGDQESCLKCLNHDEAMKEIRNNGENRIENHRFFVEQVREADDPFGFIA
SSFSKGL
>Rgr
MGKLRVLWEGKEPVTNLGITADASGAGQTLFVLTTSQILALSLAGESQPALLDELGAAVG
CAKVLRLERMVVARDEAIYVYGKEGREGCWAYEGPKSYIVPLTPYLAIVSPPQEHVAKVT
VFDPENKFIAFSGTYSGGVRSVVEAWGAVWVLTDAGKLFRLTEQPLETSFLYTLAISLAH
SRGLGGDVIAENYRRYGDHLYGKADYEGAMAAYLKTVGTVQASYVIRKFLDAQRLTHLTS
YLQELHSRGLANTDITTLLLNCYTKLADDEALSRFIHSSSSSSTDEPPFDLDTAIRVLRQ
AGYFAHATWLAQRYRAHGAYLRIAIEDSGDCAGALRYVRELARDEARESLARWGGVLLQR
EPELTTEVLVEVCCGVEKAPAPAREGE-GKQGSKDSSSLPSPRSFFAHFVDRPRHFISFL
EQVVARRYGKPVDSDVDVPRDAAARDEQVVWSTLLELYISAAAAQGMALRLLRCQDQVPY
DETQALLVCTTQGFEEGFVLLYELLGMYEDIVRYWIDAATPDHTSRIVRAVRRYGPSCPS
LYALVLRHLTTSSDILSRHQADLLDLLDEIDRDKVMPPIKVVQLLSANGNASVGLVREYL
KRQLLAEKQEFDSDQALIKSYRTETLKKRREIAELSDTPRIFQVTRCSACGGQLDLPGVH
FMCRHSYHQRCLGEESQCPNCARTHGVVREIRRNNEQLRGGHDVFLDEVRGADDPFAAVA
GAFARGM
>Sro
MGKLRILSEGKEPITNIGIADASSSGTPTLFILTTSEILALPLSHGTTPTVLDDLGAAVG
CAKIMRLERMVVAREEAIYVYGSEGREGCWAYEGPKSAIFAITPYLAIVTPPQEQVSKVT
IFDPENKFVAFTAAFGDGIRQIVEAWNVIWVLTDSGQLVHSRDQ----------------
-----FGEKSRIRRKYGDHLYGKGDYEGAMSCYLKTVGTVQASYVIRKFLDAQRLTHLTS
YLQELHSRKLANSDITTLLLNCYTKLADDEALSRFIHSSSRSSSDAPPFDLETAIRVLRQ
ASYFSHAIWLAQRYRLHSEYLRISIEDTSDFLGALVYVGDLEREEAERSMKRWGGVLLRW
EPRETTKVLVEICCGTVREKQATNGDSTSSRTNGANEPLPSPRQFFAHFVDHPREFISFL
EQVGSRRYGKSLDSGAFEYGDADTRDEQAVWNTLLELYVSPLPPQSKAIKVLKSRETVPY
DETQALLVCTTKEFVDGFVLIYELLGMYEDIVRYWIDTSTTLYSNRIVSSLRRYGPSQPS
LYRTVLSYLTTTSSLLSHHQTDILSILDEVDERKIMPPVEVIEVLSKNGTASIGLVREFL
KKQLMAEKQEIDSSL---------------DVQLVEDIYLAF-----TSCVDTLIINGEF
Y---------CLGEESQCPNCARTHGVVREIRKNNEQLAGRHDLFLSEVAESEDSFATVA
TAYGRGM
>Uvf
------------------------------------------------------------
------------------------------------------------------------
--------------------------------------------------MNILETNVAK
STGADARELSEISRRLGDYLYDKSDYEGAVQQYINTIGYVQPSIVVRKFLDAQRISNLTS
YLQELHARGVANADHTTLLLNCYTKLKDHAKLDDFIKANERTSRDPLPFDLETAIRVCRQ
AGYFEPALYLAKQYRQDEEYLRIQIEDRGEWLDALRFMRSLGNVQAEANLLRYGKPLLAN
LSEETTDLMIDVCSGVKMQPEEPSSVIPVSPKSKAPQCLPSIRKFFAFFIDQPQCFIRFL
ETIAWRRWNEKMWEFKAPYGKQAEEDREAVWGTLLELYLQRAAETQRALSLLTSGDKLSY
EPTQALIVCLTHDFVPGITLLYDRLGMVEDILRFWIDRAEKNSRIQIFQTLDQYGESHPE
LYPIVLRYLASSEQE-----NSLQKVLLDIETRKILSPIEVIEILSKSGSASIGTVKKYL
LNQVVNQKDQMNSDVELIKSYRQEISKKRSEIQDLMDKPKIFNVNKCSSCLSALDLPVIH
FMCQHSYHQRCLGDQEFCLKCNDHNQAIIEIKRNDSARFEEHHFFVDEVRESDDPFSYIA
SSFSKGL
