# Supplementary material for: Convergence Analysis of Rust Fungi and Anther Smuts Reveals Their Common Molecular Adaptation to a Phytoparasitic Lifestyle
Source: Front Genet. 2022 Apr 8;13:863617. doi: 10.3389/fgene.2022.863617 (PMC9023891; doi:10.3389/fgene.2022.863617)
Supplement: Supplementary file 4 [file DataSheet1.ZIP › Supplementary file 1/conv_cal/OG0003009.fasta]

>Ain
ADQGEEALDLLTHAFPARTCNGDVTQALDHLMVLEMVENGEASAEFDRKKMSKSERKRLR
QRQAGPQKISLGDVRHGAPIRSFHPVRRDDEDPAVKDNDWLFSSSILDQIATLLDLPSHK
IRSTYHSTSFNLRATTLRLVVGQAQRYPTLALLDDHIMVDSLCAISPAHTVEDVHQAFKA
TAARPDATLDLLELLDVVQEASGTPAYSGVAKRQSSDGRASNRTALQALRAAASTSFTAP
SSNQVVSSAQKRAQECKAISEDYRARREECLRKASSAYRRSGVGRGAAAWYYADEARRLD
AKARAWSLRAAQALVQDRVHTSGGDRIDLHGLTVHEALTITRDALAAWWAKSGNKMPLTI
VTGVGRHSRGNVAVIRPAVLGMLKRDGWRVDENAGQGLITVRGLA
>Aps
------------------------------------------------------------
---------------HGDSKARLKEAQEFHKNPQDWFNFWVTSQSQAAYLSELLKINPSI
VSSAYHNRNCNVVLSLQDILSNLERNKRAQLSDKDLEQLEFLKSV-SNEPDDTLAKALIV
SDLDAGIAFDLLLFMDELKKRYGTVNFNFFYSPHLSPAPSASTKALSPAQQPIRSETGPK
LQKKSAPPSGLSLMKCREVISDLEARRSIALRKASPAYTIYQQARSGISQVYSEDAKTLL
NQIRHWEIKAAQLFVADRALTASRNSIDLHGLTRRQALAVSKSSLEDWWASRFDKVSFYC
FTFFSLSCTYKL---------------------------------
>Cqf
LSNQAENISLLKSMFPFTSTTDSLTAVVNSLLNPTSIIETIANDNDDIEIPSKIK-----
---KNYQRYHLNDVLRRDERIRLEQAKKNSDESITCENRWVTTDSEVLYLSRLLQMDPKI
ITSTYTRNLYNSVLSIEEILNKLFSER-INIINVNEGNLKNLQELLPELNSSFLKQILLI
NFNDILSSFELSKFLIDLFKRNGTPLYNLFHRVNKNQSKEEEMNSIVDSNDNWRMMSNNN
NNRQQIKSNNLTEAKCLEKVEYYQKLRNEAFKKATLNFK------SGISLIHAEQGRQFD
LKSKFWELEAGKLKVLERKKHHHINSIDLHGLNRNQALAVTQESLNNWWSSDKRSTPLII
ITGAGTHSISSKPILLPAISRYLTREHWNWRFQSSIGAIIVLGLS
>Cla
-------------------------------LTMDYLDQIEQQDSKS---ASPKGSPRTA
KAKLPKQTFSLTSNKFQNTSRPASPASIPEAFARTEVNPWVKADSLSLTLAEQLQITPQE
VSSMLHKRNNSLVLTLQAYFSMFELERPFDTLSFVPPLIEDLA---PPEKPATWRAFLSA
ANGNMENAIGLSELYTEAVSKEGLPLHAELMHSLAASSSPVVKAKEVPLAPPVTVE---Q
RAEIVQKPRQASYRQCIAMVTEYRVKVATARQEAQRHARLHAQGEQAAGGIWTDKARDFQ
KKVEEWEMLAATALIKERQTSNRRNTVDLHNLNVTQSIKVVNEELNTWWSAKNRSSELEI
VTGWGRHSANNVSVLMPRVESYLTKEGWR------LGCVHLKLCR
>Cmi
DATGESTISFLKNLFPKREAGEDVEATIETLLTEELLIREEEEYYLARGVNGKAGKHRQR
TRKPGKQTISLTSTPRGVRGEVLSSPLV--GEQQEKSNVWIKTDSNILYLSQLLSVPAGT
ISSLFYSNNNSLPLAVSKVLDQAEVYH--ETIPEEAEKMARIRELFPNSPIDQLRRCLYA
TEGDIPKTVELFKVLEDIHAREGTLAHGLLLQTKPNKSKPTALAAASAAQR--QSMASSP
VLQRTKSDRPPTAQECLMIANTVRSQRDDAYRSAARTWRKHALGNSGVAAYWADHARQLD
REARLWELRAARGTVEERQKAASAQSIDLHGLTASQALTVTNESLNNWWHNPSAPASLTI
ITGAGKHSAGQAPVILPVVRKLLEREGYDWKYEGDRGSVVVTGLQ
>Eyn
AESSNGVVTFLKNLFPRRQSGQDVEATIETLLTEDFLIREEEEAYAREGLDVAARRNGRQ
RRKNGKQTVSLTSTPRGISSNHASRDPSPDRGAKEHVNVWAQTDSTILYLATLLSIPPGQ
LSSLFYQNNNSLPLALSKIMDKAEHTY--SHIPDAKERVEQLRNLFPDKPISTLKRCMCA
VEGDIAKSVELVQVLQEIYAKEGTLAHDLLLGLQSNGAKPKNSALITPKVPIVNGKGSTP
LQPGMPFERPPSATECISLAYTLKNKRDDAYRSAARTWQKQALGSSGVAAYWAEHGRHLD
RQAREWELKAARATVDERRKTANLQAIDLHGLTVAQALTVTQECLVAWWNTPSAPSTLTI
ITGAGKHSSGQNPVILPAVRKLLEREAYDWKYEGDRGSFLVTGLQ
>Gan
AGIEEGEVAFLASVFPRMSSAKDLETLVEELLNEDYISSDSSTSDSAGPSLTPKQRRRLK
TSAKASQTLSLTSVHSRSASPLLTTVAPPLAVAQPLANRWISLDSTSHFLSTLLHVSPGT
ISSVYHTHDSSLPLTIHFLLTSLSLSRPFLSLPLAEPSLHSLQLLLPSLPASRLETLLSA
TDGDVSDAFDLHLFIEDTERAEGSLLHNGLVGFSARVFLPAITSTVSLPLASASAIRDLE
GSSGGKSEESYSAAECAELARGYWEKRNEAFRSAAKHFQQGG-GGRGTAWYWAEVGREMD
RRKRRWEARGAFAVVGERRY------VRFFGGMGRRLMRATDSN-------TSAQAPLRI
ITGIGRHSTNQNPVLLPAVVKLLEREGWRWRWDGPAGAVLVTGVV
>Hvs
DETSNGS------------EDVDISVIVESLLEDPISPSVTR---KAKPVKKKKRFKNQR
ANNRSSQVINVTGVMQRQIKAHPVSASQNSNGNSFRDNQWVTIDSQATYLGQLCKISPAR
LTSWYNRMDGNIMLAVDHLLDELQTERN-QTGSFDPNLLLDLCSIFPGRKDELFVRLLVV
TNNEPDRAIDLMIFLDALARSHGSVGWNTVSHKKLSSN------------------HVTS
ISPSNSKFSQLSVEECLRKAEDCRRKRNDAYRSAGQAHQLAGVGQRGIATHWANTGREFN
ERANEWELQAARALIMRRQQNPNNNVIDLHNLNVHEALIVTKECLNKWWSSCKQASPFHI
ITGAGKHSPHSHPVLLPAIKNMLIHEGWKWKYIERKVGFTVTGPK
>Lcr
ADVDAEELAFLANVFPDLPASNDLEGIVDDLLSQAFITSITSEESDVKTKAEKLARRRAK
AALKASTTLSLTSTPHLLPPSQTSATVPAIALAAPTTNRWASLSSHSTNLSTLLHLPPAR
ITSTYHSCSSSLPLTLSTLLNSLSHSRPFAHLPNAELLKDQLAAVLPKVKDDRLEILLSA
TEGDLADAMDLQRTIDEIERTEGKLTWSELFEAQAVPSSSSSTAALS----PISSLTSTP
SAAAESPEQHYTSLDCYHYAHEFETRRNEAIRSAARHFQRGGRGERGAAFYWAQEGRDLD
GKRRVWMERAARAVVRERRIND-KNTIDLHGLTLHHAQTVVRESCNSWWAASPTPPPLRI
ITGLGRHSTNNNPVLLPAITKLLDREGWRWKWDNGRGAVWVTGVT
>Mgl
KAVPPESLLFLQQSFPDVPSDGDLDAVMDEFLVERMLLWESTPCQDD-KRSGKSKKNKTT
KRTTGPVTVSLTDQRHLYYNSRTSHSEKDAASVPVADQQWLLVSSSLSQLAVLLGVPQPR
IQSLFHQSSFNLHVTFGRAIEAALMNPAAQRVAQTLDTSSELASI-TGHSEYDVRRLLQA
TQGNQDAVLDLLQLQSVIQQAAGTMAQSEHKKVGRATQTPSATSALAPAGSAAAVTEAPA
ASTSADDATGYTNEECRELASEYRMRRNEALQKAAQSVRSRGSGIGGAAMVYAEDARKYD
IEARRWQLRASCALVEQRRLAAGSDCIDLHGLTVHEALMAVSHNIARWQSTAKVRAPLEI
VTGRGMHSRHNVSVLRPAIIRYLTQRGFKVDATSDAGVLYVKAL-
>Min
NDAEIQSLAFLSSVFPNESSSGDVEVVVDELLSSGLLREAQREESSTSPVVSKQQRKRIK
VAQRASATLSLTSTPHLIPHSPTLSAASPIIAAQPIENRWASISSHASNLANLLHVPESR
IVSTYHKSSSSLPLTLARLLHALTAERPFGSLSNEEGLKDSLGTVLPHLTEERLEMLLCA
TEGDVADAMDLEATIQEIERSEGRLVWSEILQLQLTTAGPSFSSTSSTTI-PITMVPNPR
RQAVVQRKERYTSSECTKLELEYLHKRNIALRSAATHFQKGGTGERGVAFYWAEESRELD
AKRKVWAERKAVALVRERALKDGGRGIDLHGLTMNEAMAVTRESLEEWWSSALSPPPLRI
ITGVGKHSTNKVAILLPAVIKLLDREGWNWSYDNGRGAVLVKGRK
>Mld
SDAEIQSLAFLSSVFPNESSSGDVEIVVDELLSSGLLKEAQREET--SPVVSKQQRKRIK
AAQKASSTLSLTSTPHLPPHSPALSAASPIIAARPIENRWASISSHASNLATLLHVSESR
IVSTYHKSSSSLPLTLARLLHALTAERPFDSLSNKEELRDSLGVVLPHLTEERLEMLLSS
TEGDVADAMDLEATIQEIENSQGRLVWSEILQLQFTTTGPTFSSTSSTTTAPITVVPNPR
TQPVVQRKERHTFTECSALELEYLHKRNLALRSAATHFQKGGIGERGAASYWAEESRKLD
AKRKVWTERKAVALVRERALKDGGRGLDLHGLTMNEAMAVTRDSLDEWWRVALSPSPLRI
ITGVGMHSTNQVAILLPAVIKLLDREGWSWSYDNSRGAVLVKGRK
>Mlp
KEVQTHQIGLLKCMFPSLASLVDLSVAVDSLLQTHSIPFETINTSDNHPIPKKISKRKPQ
PNKKGFQTIHLTDVMRGDERERINEAKKEDGPNGIPENKWVILASQTDFLADLLKIDPSK
IKTAYLRHHCNLVLALEEVLNKLVIERSELIKAFSEDNLETFQQLLPDRDQLFLNRFLVV
TFNDPDSAFDLIRFLDELFISEGTTIWNLFHRLQKLIESDQSSGFHQVSSSPNRSLVGTR
NQMGTDPIHRVSETTCISKASHYRQLRDHAFRQAAQAYQRSIQSRRGGALVYAEEGRKYD
LKAKYWELEAGKAKVRERTVLDMARSVDLHGLSRIQALAVTRDFLNRWESSPSQNSPLLI
ITGAGKHSYKSTPVLLPAITRCKSFFLLDW---------------
>Msd
SDAEIQSLAFLSSVFPNESSSGDVEIVVDELLSSGLLKEAQREET--SPVVSKQQRKRIK
AAQKASSTLSLTSTPHLAPHSPALSAASPIFAARPIENRWASISSHASNLATLLHVSESR
IVSTYHKSSSSLPLTLARLLHALTAERPFDSLSNEEELRDSLGVVLPHLTEERLEMLLSS
TEGDVADAMDLEATIQEIENSQGRLVWSEILQLQFTTTGPTFSSTSLTTTAPIAVVPNPR
TQAVVQRKERHTFTECSALELEYLHKRNLALRSAATHFQKGGIGERGAASYWAEESRKLD
AKRKVWTERKAVALVRERALKDGGRGLDLHGLTMNEAMAVTRDSLDEWWRVALSPSPLRI
ITGVGMHSTNQVAILLPAVIKLLDREGWSWSYDNSRGAVLVKGRK
>Pan
AAAVPDTLSFLQHAFPSRTSHGDVQTAVDTLMTIDLIEAEDALPTPARGKKHRAARKRLQ
HEQAGKLTVNLTDLRHGTASSNTVLKKLPDADRPVSDNQWLLTSSVLAQLSTLLDVPSAR
VTSVYNASSFNLAVCFARLLGLEAEQYPSLASLDEAGQIAQGIAVIADVDTDTASEALRA
TKGRQDAAIDLLQLHALVQQQVGCAANSGKFAAKAPAGSGVYSSVVGRKAAPTSGARSGS
AIASVLPASSAIVVPADEFADDPVAAEPSAWKQRGGVRTKGGDGGRGIAWHYADEARRLD
AKARAWSLRASHALVADRRTASAQYSIDLHGVNVHEALSIVREHVTKWYASGLNPAPFKI
VTGVGRHSPHQIAVLRPAIAKMLDREGWRHDVDHQRGIITVRGAK
>Pst
-------INQLQAFLPDIP---------ESTISQAILDAPEPKDVHQTSLPTPTQKRKKK
KPD----KIIFNDVRQTSKKDLQIERAEQLREQTKINNDWVLVNSQISHLATLLGIEPTE
INSIYYRKKCNLVLTLEELLNVLELKKRREASGDLDWQLEHLKAIHPTENDQCFTRLLIV
TELDSGNALDLLKFSEELHRLYGSLASNQFNSH---SAYPSSSSSTTFRNQQATHFHNNQ
SSSSSSPSQPFSLAERLTKLEAQRENLQNRLNSSRQLIAINKQGIQNISKMHADDLKAVC
RQIDNVKFEIASLDVRRK----DPNSIDLHGLTKNQAIDISAECLQEWWDRHDQVQPFTI
VTGAGVHSANGQSTLRPAISNFLEQNQWKWKSDDEVGALIVTGKV
>Rgr
DQADLVDLAFLASVFPHIDQPADLERLIEDLLSQDLITSLAEADADAIAAMDRQQRRRHK
VATKAAQSLSLTTTPHVSYAKAATHRPQALADAPLSTNAWASISSQASFLAAAMHLSVAR
ITSTYHAHGSSLARTVAVLLVQLARERPFESLAGGVARKNELRLIVPAASDDHLEALLSA
TEGDLSDALDLLSFIADLEKAVGALPLSALIVRGAGSALAATTTTTTPDGFVSTPTPHAV
AAAAAGSDDRYTHEQCHALALEYLAKRNDAFRTAARSFQRGGMGERGAAGFWADRGREFD
GERRKWEERAARAAVGERRTKTGANVVDLHGLSLAHALKIVDEVTNTWWSNSTHPEPLRI
ITGVGRHSRGGTPILAPAVTKHLDRTGWRWKWDDGKGAVRVIGVA
>Sro
ASAQFEVLAFLASVFPDVDPTHDLESLIEDLLSQDLITSLIDDDSNAIAVLSKSEKRRLK
QAQKAKNSFSLTATT---------SAPPALARAPSTTNAWTSISSHASHLSSLLHIAPTR
ISSVYYKNSASLPLTLAVLLKELSHERPFDSLPFSTELSSQFRLVLPRLTDDEIKVLLSA
TNGDLSDAIDLKRFIADLEEQQGKLAYNEMVAP--SACLQSTSSGGHSRNSEFTPVGGQL
PSASATQNKPYSSDDCYTLSEEYLEKRNNAFRTAARSFQRGGVGERGAAGYWAEVGRDYE
RERRKWEERAAKAVVAERRHDP--MTVDLHGLTLSHSLKIVEEAVNSWWANAASPQPLRI
ITGIGRHSRNQTPILLPAVTKHLDKNGWRWRYDDSRGAVRVIGVK
>Uvf
QEAQQSTIQQVQSIFPNLSTSSELNQVIDYLQATEF------EDENQQPSSTPTRSRKIK
KNK-KLLTVHLNDVQQREAQNRLKQPRI----PDQINNAWVSGDSRILHISKLLGIDAGK
IYSTYHTKACNLVLTLEEIFSRLEFKKRVEITKDEERQLDFLRTMLPDNDDEMLTRLLII
TDLESGNAYDLWLFLSELQDRDGTLVFNQFFFSNSNHDYHSSSDLIISTNT---------
--------SGYSVNHCSTMVNELSNKVINKRLTVNKAVIINKKSIAGIALINRERNKPIS
NKLKEWEFNLVKAIILERQNNLNFDSIDLHGLTTNQATLITSQFLFNWWNRNSGYKPFHI
ITGAGSHSMDFKPRLLLCITRLLEQEGWKFKSKNDTGCLIVYGIQ
