# Supplementary material for: Convergence Analysis of Rust Fungi and Anther Smuts Reveals Their Common Molecular Adaptation to a Phytoparasitic Lifestyle
Source: Front Genet. 2022 Apr 8;13:863617. doi: 10.3389/fgene.2022.863617 (PMC9023891; doi:10.3389/fgene.2022.863617)
Supplement: Supplementary file 4 [file DataSheet1.ZIP › Supplementary file 1/conv_cal/OG0003010.fasta]

>Ain
VGSHFWEHLCRDHGIAKDGTLEDEGLANDRKDVFFYQADDEHYVPRAILVDLEPRVINNI
MSGPYKNLYNPENVYKSKNGGGAGNNWAQGYGAGEQIADELIEMVEREADGSDSLEGFML
MHSIAGGTGSGLGSFLLERLSDAYPKKLIQTYSVFPNTETSDVVVQPYNSVLAIKRLVDN
ADSVVVLDNAALARIASDRLHIQNPSYDQTNQLVSTVMGASTTTLRYPGYMNNDLTGMIA
SLIPTPRAHFLMTSYTPFTSDTIDRGKATTKTSVLDVMRRLLQPKNRMVSTQGATKSACY
VSILNIIQGDIDPRDVHKSLLRIRERHLASFIPWGPASIQVALTKRSPYTPASHRVSGLM
LANHTGIAGIFKRTVDQYDKLRRRNAFLDMYRKEAVIGDDLSQFDEARETVAELMTEYRA
AESPDYITGKTDE
>Aps
ISAEFWPRLCAEHGISPTGLLLPDSSAIDRKDVFFYQADDDHYIPRAIMIDLEPRVIHTI
LSSEYSKLYNPENVYLSKDGGGAGNNWAAGYEAGEKIYEEVMDMLDREADGSDSLEGFML
FHSIAGGTGSGLGSYLLERLTDSYPKKLVQTHSVFPHSASSDVVVQPYNSLLAIKRLVNH
SDSVIVLDNAALARIVSDKLHVSSPTWQQTNRLVSTVMSAATTTLRYPGYMNNDLVGMIA
SLIPTSRCHFLMTAYTPFTNEAIEEAKSVRKTTVLDVMRRLLQPKNRMVSTGATNKSACY
ISILNIIQGEVDPTDVHKSLLRIRERHLANFIPWGPASIQVALTKKSPYIQTSHRVSGVM
LANHTSITSLFRRTLDQYDRLRKRNAFLDQYKKMSIFANNWDEFDESREVTSDLIDEYRA
AEGKDYVGLN---
>Cqf
ISSEFWPQLCAEHGISPTGLLSPSTSSNDRKDVFFYQADDDHYVPRAIMIDLEPRVINTI
LSSEYSKLYNPENVYLSKDGGGAGNNWAAGYAAGERIYEEVMDMLDREADGSDSLEGFML
LHSIAGGTGSGLGSYLLERLSDSYPKKLVQTYSVFPNSDSSDVVVQPYNSLLAIKRLVNH
SDSVVVLDNAALARIVSDKLHVSSPTWQQTNRLVSTVMSASTTTLRYPGYMNNDLVGMIA
SLIPTPRCHFLMTAYTPFTSDRVEEAKSVRKTTVLDVMRRLLQPKNRMVSTGSTNKSACY
ISILNIIQGEVDPTDVHKSLLRIRERHLANFIPWGPASIQVALTKKSPYIQTSHRVSGLM
LANHTSITTLFRRTLDQYDRLRKRNAFLDQYRKENIFANGLEEFDESREVLQELVDEYVA
AESRDYVTYGDAK
>Cla
IASEFWQRLCKEHGISGNGTREEAQDGGDITERFFYNADDDRYIPRSVMIDLEPRVINGI
LTSSHGALYNAENVFTSKDGGGAGNNFAMGHAAGERLYDDLLEIIDREVDGSDSLEGFML
MHSIAGGTGSGLGSFLLERLNDRYPKKLIQTYSVFPNSQEGDVVVQPYNSLLTMKRLIQH
ADSTVVLDNSALARIAADRLHVQNASFSQTNQLASTVMAASTQTLRYPGYMNNDLLSITA
SLVPTPACHFLMTSYTPFTSDVIESAKSVRKTTVLDVMRRLLQPKNRLVSSGPG--SSPF
ISILNIIQGEVDPTDVHKSLLRIRERQLANFIPWGPASIQVALTKRSPYVPSSHRVSGVM
LANNTGISHLFRRMLDQYDRLRKRNAFLEQYKKESMFENGLDEFDDSRAAVQQLMEEYKA
CEKADYLVRDKSL
>Cmi
IGSEFWSQLCLEHGINQQGTLEESNPVADRKDVFFYQADDDHYIPRAILVDLEPRVINSI
LTSPFSALYNPENIYLSKEGSGAGNNWGMGWSMGERIYDDIIDMIDREAEGSESLEAFQL
LHSIAGGTGSGVGSYLLERLNDRYPKKLIQTYSVFPNNQVADVVVQPYNSILALKRLINH
ADSTIVLDNAALARIAADRAGYAGVSMKQTNQLVSTVMAASTQTLRYPGYTNNDLVSIIA
SLIPTPRCHFLMTAYTPFHTGSSQHASSVRKTTVLDVMRRLLQPKNRLATVASTLHQPCY
ISILNIISSSIDPSEVHKSLLRVRERHLAPFIPWGPASIQVTLTKRSPYVVSNHKVSGLM
IANHTGISSLFRKNLDQYEKMRKRNAYLEGYRKEEMFKHDLSEFDDAKETVQSVIEEYEA
AQRDDYLNYTPSR
>Eyn
IGSEFWSNLCLEHGIDSQGLIQERQNIGDRKDVFFYQADDDHYIPRAILVDLEPRVINSI
LTSPTAALYNPENIYLSKEGSGAGNNWAMGHKQGEQIYEDVVEMIDREAEGSDSLEAFML
LHSIAGGTGSGVGSYFLERLNDRYPKKLIQTYSVFPNTQVADVVVQPYNSLLTLKRLVNH
ADSTVVLDNAALARIAADRAGTTGVSMEQTNQLVSTVMAASTQTLRYPGYTNNDLVSIIA
NLIPTPRCHFLMTSYTPFSSPSSATSTSVKKTSVLDIMRRLLQPKNRLATVSSTLNQPCY
ISILDIISSSIDPGEVHKSLIRIRERHLAPFVPWGPASVQVSLTRRSPYVQSKNKMSGLM
IANHTGISGLFRKILDQYEKMRKRNAYIDIYRKEDMFRDNLDEFDDAKEVVASVVQEYEA
ANREDYLEHGVGQ
>Gan
VGSEFWAQLCAEHGISRDGTLEEATDGGDRKDVFFYQADDEHYIPRAIMIDLEPRVLNTI
MSGPYKALYEPREYLHRRRGRRSWEQFALGALAGEEEGAD-APYISRYVPPRRSLP----
----TRGTGSGLGSYLLERLNDRYPKKLIQTYSVFPDSTSGDVVVQPYNSLLTLKRLTNH
ADAVVVLDNQALARICQDRLHVQEASFTQTNQLVSTVMSASTQTLRYPGYMNNDLVGMIA
SLIPTPRCHFLMTSYTPFTSDKIDQAKSVRKTTVLDVMRRLLQPKNRMVSTPTSNRAACY
ISILNIIQGEVDPTDVRTQISRTKPRHLHSLGPCVDSSGSHQTISLRPEISSCLRLTR--
-------AQMFKRTVEQYDRLRKKGAFIENYKQEAMFENGLEEFDDARAVAQELIDEYQA
CERADYIDYGAPS
>Hvs
ISSEFWPQLCYEHGISPTGQQLPQQQPNDRKDVFFYQADDDHYIPRAIMIDLEPRVINTI
MSSSYSDLYNPENIYLSKDGGGAGNNWAAGYAAGDKIYEDVMDMLDREADGSDSLEGFIL
LHSIAGGTGSGLGSYLLERLSDRYPKKIVQTYSVFPNSDSSDVVVQPYNSLLAIKRLVAH
ADSVVVLDNAALARIVSDRLHVQHPTWTQTNRLVSTVMSASTTTLRYPGYMNNDLVSIVA
SLIPTPRCHFLMTAYTPFTSDRVEEAKSVRKTTVLDVMRRLLQPKNRMVSTGSTNKSACY
ISILNIIQGDVDPTDVHKSLLRIRERHLANFIPWGPASIQVALTKKSPYVQSAHRVSGLM
LANHTSIVSLFKRTLDQYDRLRKRNAFLEQYRKENIFANGLEEFDESREVLQDLVDEYRA
AETKDYVSFF---
>Lcr
IGSEFWAQLCAEHGISKDGVLEDATDGTDRKDVFFYQADDEHYIPRAVMIDLEPRVIDTI
KSGAYKNLYNPENFFYDPEGGGAGNNWAKGYAAGERVYEEVMEMIDREAEGSDSLEGFML
LHSIAGGTGSGLGSYLLERMNDRYPKKLIQTYSVFPDADSGDVVVQPYNSLLSMKRLTNH
ADSVIVLDNAALSKICQDRLHVQEASFAQTNQLVSTVMSASTQTLRYPGYMNNDLVGMIA
SLIPTPRCHFLMTSYTPFTSDKIEQAKAVRKTTVLDVMRRLLQPKNRMVSSPSINRAACY
ISILNIIQGEVDPTDVHKSLLRIRERNLANFIPWGPASIQVALTKQSPYVKTSHRVSGLM
LANHTSIASMFKRTVQQYDRFRSRNAFLDQYKKEPMFENGLEEFDSAREVAMELIEEYQA
CEKADYIDYGAPK
>Mgl
IGSQFWEHLCREHGISKDGTLEEEGQGGDRKDVFFYQADDEHYIPRAILVDLEPRVINNI
MTGPYKSLYNPENLYRNVSGGGAGNNWAQGYAAGEKAADELIEMVDREADGSESLEGFFL
LHSIAGGTGSGLGSFLLERLNDAFPKKLIQTYSVFPNSETSDVVVQPYNSVLTLKRLVNN
ADSVVVLDNAALSRIASDRLHLQNPSYHQTNQLVSTVMSTSTTTLRYPGYMNNDLCGILA
SLIPSPRAHFLMTSYTPFTSDNVDRGKATMKTTVLDVMRRLLQPKNRMVSMTGASKTSCY
MSVLNIIQGDVDPRDVQKSLLRIRERHLASFVPWGPASIQVALSRRSPYVASSHRVSGLM
LANHTGIASMFKRTADQYDRLRKRNAFLDMYKREAMFSSDLSEFDEARETVTELMAEYRA
AEKDDYITGGGVV
>Min
IGSEFWSQLCAEHGISKEGVLEEATDMTDRKDVFFYQADDEHYIPRAVMIDLEPRVLDSI
KSGPYKNLYNPENFFYDPQGGGAGNNWAKGYAAGERVYEEVMEMIDREAEGSDSLEGFML
LHSIAGGTGSGLGSYLLERMNDRYPKKLIQTYSVFPDADSGDVVVQPYNSLLSMKRLTNH
ADSVIVLDNAALSKICQDRLHVQVASFAQTNQLVSTVMSASTQTLRYPGYMNNDLVGMIA
SLIPTPRCHFLTTSYTPFTSDKIEQAKAVRKTTVLDVMRRLLQPKNRLVSMPTTSRHACY
ISILNIIQGEVDPTDVHKSLLRIRERNSANFIPWGPASIQVALTKQSPYVQTTHKVSGLM
LANHTNIASIFKRTVAQYDQLRKRNAFMPQYQKEAMFEKNLDEFDDARAVVQELIEEYQA
CEKADYVDYGAGR
>Mld
IGSEFWSQLCAEHGISKEGVLEDATDMTDRKDVFFYQADDEHYIPRAVMIDLEPRVLDSI
KSGPYKNLYNPENFFYDPQGGGAGNNWAKGYAAGERVYEEVMEMIDREAEGSDSLEGFML
LHSIAGGTGSGLGSYLLERMNDRYPKKLIQTYSVFPDADSGDVVVQPYNSLLSMKRLTNH
ADSVIVLDNAALSKICQDRLHVQVASFAQTNQLVSTVMSASTQTLRYPGYMNNDLVGMIA
SLIPTPRCHFLTTSYTPFTSDKIEQAKAVRKTTVLDVMRRLLQPKNRLVSMPTTSRHACY
ISILNIIQGEVDPTDVHKSLLRIRERNSATFIPWGPASIQVALTKQSPYVQTTHKVSGLM
LANHTNIASIFKRTVAQYDQLRKRNAFMPQYQKEAMFEKNLDEFDEARATVQDLIEEYQA
CEKADYIDYGAGK
>Mlp
ISSEFWPQLCAEHGISPTGLLSPSTAPNDRKDVFFYQADDDHYVPRAIMIDLEPRVINTI
LSSEYSKLYNPENVYLSKDGGGAGNNWAAGYSSGERIYEEVMDMLDREADGSDSLEGFML
LHSIAGGTGSGLGSYLLERLSDSYPKKLVQTYSVFPNSDSSDVVVQPYNSLLAIKRLVNH
ADSVVVLDNAALARIVSDKLHVSSPTWQQTNRLVSTVMSASTTTLRYPGYMNNDLVGMIA
SLIPTPRCHFLMTAYTPFTSDRVEEAKSVRKTTVLDVMRRLLQPKNRMVSTGATNKSACY
ISILNIIQGEVDPTDVHKSLLRIRERHLANFIPWGPASIQVALTKKSPYIQTPHRVSGLM
LANHTSITSLFRRTLDQYDRLRKRNAFLDQYRKENIFANGLEEFDESREVLQELIDEYIA
AESRDYVSYSDGK
>Msd
---EFWSQLCAEHGISKEGVLEDATDMTDRKDVFFYQADDEHYIPRAVMIDLEPRVLDSI
KSGPYKNLYNPENFFYDPQGGGAGNNWAKGYAAGERVYEEVMEMIDREAEGSDSLEGFML
LHSIAGGTGSGLGSYLLERMNDRYPKKLIQTYSVFPDADSGDVVVQPYNSLLSMKRLTNH
ADSVIVLDNAALSKICQDRLHVQVASFAQTNQLVSTVMSASTQTLRYPGYMNNDLVGMIA
SLIPTPRCHFLTTSYTPFTSDKIEQAKAVRKTTVLDVMRRLLQPKNRLVSMPTTSRHACY
ISILNIIQGEVDPTDVHKSLLRIRERNSATFIPWGPASIQVALTKQSPYVQTTHKVSGLM
LANHTNIASIFKRTVAQYDQLRKRNAFMPQYQKEAMFEKNLDEFDEARATVQDLIEEYQA
CEKADYIDYGAGK
>Pan
IGSHFWEHLCREHGIAKDGTLEEEQQGGDRKDVFFYQADDEHYIPRAILVDLEPRVSDA-
------------SAHSSKTGGGAGNNWAQGYAAGEKIADELIEMVDREADGSDSLEGFML
MHSIAGGTGSGLGSFLLERLNDAYPKKLIQTYSVFPNSETSDVVVQPYNSLLSMKRLTNN
ADSVIVLDNAALSRIAADRLHLQNPSYSQTNQLVATVMGASTTTLRFPGYMNNDLVGMIA
SLIPTPRAHFLMTSYTPFTSDNVERGKATMKTTVLDVMRRLLQPKNRMVSTLGASKSSCY
ISILNIIQGEVDPRDVHKSLLRIRERHLASFIPWGPASIQVALSKRSPYVPSSHRVSGLM
LANHTGIASLFRRMVDQYDRLRKRSAFLEMYKREPMFANDLSEFDEARETVAELMAEYKA
AESPDYITGQPDD
>Pst
ISSEFWPQICAEHGISPTGLLLPDCSAIDRKDVFFYQADDDHYIPRAIMIDLEPRVINTI
LTSEYSKLYNPENVYLSKDGGGAGNNWAAGYETGEKIYEEVMDMLDREADGSDSLEGFML
LHSIAGGTGSGLGSYLLERLSDSYPKKLVQTYSVFPHSDSSDVVVQPYNSILAIKRLVNH
SDSVVVLDNAALARIVSDKLHVSSPTWQQTNRLVSTVMSAATTTLRYPGYMNNDLVGMIA
SLIPTPRCHFLMTSYTPFTSERQEEAKSVRKTTVLDVMRRLLQPKNRMVSTGATNKSACY
ISILNIIQGEVDPTDVHKSLLRIRERHLANFIPWGPASIQVALTKKSPYIQTQHRVSGLM
LANHTSIASLFKRTLDQYDRLRKRNAFLDQYKKTNIFANNWDEFDESREVLSDLIDEYRA
AESKDYVNYTAPK
>Rgr
-----WAQLCAEHGISPDGLLEEHQPYHDRKDVFFYQADDDRYIPRAVMVDLEPRVLNGI
RNSPYANLYNPENFFESQDGGGAGNN---------------VRRLERHALPLASLDGIML
LHSIAGGTGAGLGSYILERLSDVFPKKLIQTYSVFPHA-TGDIVVQPYNSILTLQRLAEY
ADSVVVLDNKALANICQDRLHIGEPSYSQTNQLVSTVMAASTQTLRYPGYMNNDLVSMIA
SLIPTPRCHFLSTSYTPFTSDKVEQARAVRKTTVLDVMRRLLQPKNRLVSTSFAAKSSCY
ISIMNIIQGDVDPTDVHKSLVRIRERGLASFIPWGPASIQVALTTPSPYVRAKSRVSGCM
VANHTGIASLFAAQLRQFDLLRNKKAFLQAYTPEPLFNGSLEPFEDARASAAELIDEYRA
AEKATYVDYGAPA
>Sro
---EFWAQLCAEHGISHDGMLEDPDAPHDRKDVFFYQADDERYIPRAVMIDLEPRV--TI
LSRKPDFDRSLQEFVQSREDHSAHEQFAKGHAAGELVWNDIAEMLEREAEGSDSLEGIML
MHSIAGGTGSGLGSYVLERLSDIFPKKLIQTYSVFPDAGSGDVVVQPYNSLLTLRRLTEF
ADSVVVLDNKALSGICQDRLHVGEPSFAQTNQLVSTVMAASTQTLRYPGYMNNDLVSMVA
SLIPTPRCHFLTTSYTPFTSDKVEQARAVRKTTVLDVMRRLLQPKNRLVSTSFSAKTACY
ISVMNIIQGDVDPTDVHKSLVRIRERSLASFIPWGPASIQVALTKQSPYLEQSERVSGCM
VANHTGIASV---PIRQYEESQ---------------GVSLTPF----LVTQELIEEYRA
AEKANYVVSISS-
>Uvf
ISSEFWPQICAEHGISPTGLLLPDSDPIDRKDVFFYQADDNHYIPRAIMIDLEPRVIHTI
LSSEYNKLYNPENVYLSKDGGGAGNNWAAGYQTGEKIYEEVIDMLDREADGSDSLEGFIL
LHSIAGGTGSGLGSYLLERLSDSYPKKLVQTYSVFPHSDSSDVVVQPYNSILTIKRLVNH
ADSVVVLDNAALARIVSDKLHVSSPTWQQTNRLVSTVMSAATTTLRYPGYMNNDLVGMIA
SLIPTPRCHFLMTSYTPFTSERLEEAKSVRKTTVLDVMRRLLQPKNRMVSTGPTNKSACY
ISILNIIQGEVDPTDVHKSLLRIRERHLANFIPWGPASIQVALTRKSPYIQTQHRVSGLM
LANHTSIASLFKRTLDQYDRLRKRNAFLDQYKKTSIFENNWDEFDESRQVLSDLIDEYKA
AESKDYVCHTVSH
