# Supplementary material for: Convergence Analysis of Rust Fungi and Anther Smuts Reveals Their Common Molecular Adaptation to a Phytoparasitic Lifestyle
Source: Front Genet. 2022 Apr 8;13:863617. doi: 10.3389/fgene.2022.863617 (PMC9023891; doi:10.3389/fgene.2022.863617)
Supplement: Supplementary file 4 [file DataSheet1.ZIP › Supplementary file 1/conv_cal/OG0003015.fasta]

>Ain
----RSRGARKQKRQNDDEEIRELEERAKQLVSSQLVKFDELPLSKKTVQGLKKASFTEM
TDIQARTLPLSLSGSDILGAARTGSGKTLAFVIPVLERLHRQKWGPSDGLGALILSPTRE
LAMQIFDVLRKIGGFHTFSAGLVIGGKDVKMEQDRLTRMNILVATPGRLLQHMDQTTGFD
ASTIQVLVLDEADRCLDMGFENTLDAILENLPKGRQTLLFSATQTKRVKDLARLSLASPE
YVAVRDE-AEKGLTPANLQQNYMVVKLDSKLSTLFSFLRTHLSSKVLVFLSSCRQVQFVH
ESFRRMRPGISLICLHGKQKQTKRLQIFNDFTKAQHAVLFATDIAARGLDFPSVDWVIQV
DAPEDEDTYVHRVGRTARYRSKGNALLFVLPNEEEGVLSRLQRKGIEVEKIKAKESKIQD
ISNQLQAFLFQDPELKYLGQKAFVSYVRSVHLQRDKTTFDVLALPLEPYAQSLGLAGAPK
VKFV-KEASAAKKKAEKML--AAESSPANVEDGSAEKG-----DKVKTKYDRMFERRNQG
VLSEHYGRLLAEDIDGDEDDNDGFMTLKRADHALSAKFVEDEAHLSKRKLALGKSKKKMS
GMRGQGEKLMFDEDGKPRKVYELKGEEEFKGEGDADEMARKFREEEAERLKEMDKVDKER
VRERRREKKRKEKEGRRAQKREGVELADDDGYETPDFVLPEDASDEEQRAKRKTLENDEE
LALRLLGST
>Aps
MKKSKTARNRNLRRQTEADEIKKLASDSVSFDLTKPSFFTDLPISKASLKALQAANYLTL
TPIQAISLPRALKGNDVLGAARTGSGKTLAFLIPVLEILYRQKWGPTDGLGALIISPTRE
LAVQIFEVLRTIGKFHSFSAGLVIGGKSLEDERDRLGRMNILVATPGRLQQHLEQTAGFD
CDNLQLLVLDEADRILDMGFSKCLNAIISSLPTSRQTLLFSATQTKSVKDLARLSLNNPE
YVSARETVERDLITPKELIQSYMITPLNSKLDYLWGFLKTHLKTKMIVFLSSCKQVRFVY
ETFRHLRPGIPLLHLHGKQKQSKRLEIYDRFASSPQLCLFATDIAARGLDFPSVDWVIQA
DCPEDVDTYIHRVGRTARYQSGGKALLFLLPSEEDGMVKKWQERGIVVNKVIPNESKKQS
IQNKLQAQIFKFPELKFLGQRAFISYVRSVHLQKNKEIFKLKELDLTGFAESLGLPGAPQ
VRFTTGESAKAKKNAPRDIETKKQLSQANTDEESHSESNTSTKTAIRTKYDRMFQRRNQN
ILSQHYAKLIDRDADQADEEDEDFIKLKRIDHDLDEAAIPDSAYLSKRKLKLASSKKAIM
SGMGLGKKIIFNAEGDGIDAYPIVKEDEFKKNHDVGAEIKEFVVREGQKVKEADKIDRMI
EKKKRMEKKRKRKAIGL-ENDLKAELATDDGYVSPEFDLPSESEERHQFKKSKDDAKLEA
LALQKLKQR
>Cqf
MPAQSQTGRKSDKRQREEQELKKLASDSLAFDLSNPTLFTNLPISNATLKGLQAAKYTKL
TPIQALSLPRALKGKDVLGAARTGSGKTLAFLIPILEMLYRAKWGQMDGLGALVISPTRE
LAVQIFEVLRTIGKFHSFSAGLVIGGKSLEDERDRLSKMNILIATPGRLQQHLEQTTDFN
CDNLQLLVLDEADRILDMGFSNSINAIISSLPTCRQTLLFSATQTKSVKDLARLSLHDPE
YVSARETVERDLTTPKELEQSYMVLDLQSKMDYLWTFIKTHLKTKIIVFLSSCKQVRFVY
ETFRHMRPGIPLLHLHGKQKQTKRLEIYERFASSPETCLFATDIAARGLDFPSIDWVVQV
DCPEDVDTYVHRVGRTARYQSGGKALMFLMPSEEEGMLSKLEERGIIVNKVKPNESRKQS
IQNKLQAQMFKFPEIKFLGQRAFISYVRSVYLQKNKKIFKLDQLDLTAFAESLGLPGAPQ
VKFTTGESAKAKKNAPRTVEAKKELSQVSSSDASDSNSTDHNRPTVRTKYDRMFQRKNQD
ILSEHYNKMINRENDSNDEDGDDFIQLKRADHELDEAAIPDSAYLSKRKLKLATSKKAIM
SGIGAGKKIIFDEIGEAHDAYKIIEEKEFIESHNVNEEIKEFVQRESKKIREADTKDRLV
EKDKKIEKKRKRQTKE--------------------------------------------
---------
>Cla
----MKSKSKGKGKASGVDEIALLNERVAALSSTAPTTFKELPLSRPTLKGLEASKFLTL
TPVQQKSITLTLQGKDVLGAARTGSGKTLAFILPLLENLYRAKWSLQDGLGALVISPTRE
LAVQIFEVLKQVGRFHQFSAGLVIGGKSVKEEKVRLQGMNILVATPGRLLQHMDQTAGFE
ADNLQMLVLDEADRILDLGFARTLNAIIANLPQ-RQTLLFSATQTKSVKDLARLSLQSPE
YIQVRDK-EDALETSEQLDQSYIVTPLETKLDRLWSFIKLHLYQKSIVFVSSCKQARFLY
ESFRHLQPGVILLHLHGKQKQGTRLEVYQRFTETRHAVLIATDIAARGLDFPQVDWVVQL
DAPEDVDTYVHRVGRTARYTAKGKALLFLLPSEEEAFVKRLHAKEIRITRLKVKDSKMID
TSQMLQNLAFKFTDLKYLAERAFISYVRSIHLQKDKSVFKFDELPLEGYAHSLGLAGMPQ
IKFNTAQQVFAKKNAGQIPTEVLPSSDEEDEDETVFGNAKEKDARPQTRVDRMFNRKNQT
VLSEHYNKLVERAQ-----DEDDFLTVKRADHELDEEGADLTAPKSKRALKAGTSKKAIA
AKGGQGEKLVFDEEGQAHALYELQTEADFAAQGAASEQKARFMRDEEERMKASDVKDKAF
VKERKQEKKRKRKERERGERTAVAELADDDGYVSPVFDLPDLSEG--------EEKDMEE
AALRSIKKR
>Cmi
MAGARGVQARQVRKQTYEEELKELERRLEELNPAAITKFSELPLTQATLAGLSSSYFTNT
TSIQARSLPYSLKGHDILASARTGSGKTLAFIIPLLERLYRAKWGPNDGLGALVISPTRE
LAVQIFEVLRKVGHLHSFSAGLVIGGKSLRDEQERLSRMNILIATPGRLLQHMDQTLSFD
VTNLQILVLDEADRILDLGFSKTIDAIVSNLPPSRQTLLFSATQTDSIQALARLSLSDPV
YISVRNQNFNQYETPENLEQFYMIVDLDRKIDVLWTFIKSHLGCKTLVFLSSCKQVRFVY
EAFRHLRPGISLLHLHGKQKQSKRLEIYSKFTASSHAVLFATDIASRGLDFPSVNWVVQV
DCPEDVQSYVHRVGRTARYNSKGKALLMLLPSEKAGFEKRLRDKKLKLKPIKMNQKKDQS
IAKQIQSLLFKFNELKTLSKKSFVSYLRSIYLQKDKSTFKINELALERYAKSIGLAGSPK
IKFKKEKEMKEKKNKPRVVEAEAEAADDEDEEDDATSGEDSNHEATTSSGKPAISAKTNA
KKSKASSKLVGGDEE----DDGDFLTLAPRQRHLEKDTLPEHEDLSKRKLKQGVTKKGLM
ALRGSGEKLVFDDEGTAHALYELVDDKTLSRE-EIEEERRKFVAEQGGKMKDVDVLDKEA
IKALRKEKKVARKAREREDGKQADEGADDEGEVVPDFDDIDLPSEGDQASKRKDEDDLEA
MALQALRKK
>Eyn
MSTARGGGARTARKQAYEEELKQLEEGIENLNSRPPTKFTDLPLSQATLSGLQSAYFHTL
TPIQAKSLPYSLKKQDVLGAARTGSGKTLAFLVPVLEALYRNKWGPNDGLGALVISPTRE
LAVQIFEVLRKIGHQHSFSAGLVIGGKSLKEEQDRLTRMNILIATPGRLLQHMDQTLSFD
TSNLQLLVLDEADRILDMGFSKTLDAILANLPPSRQTLLFSATQTSNVQSLARLSLNEPV
YINVRDAMASSLETPKGLEQFYMIVDLDKKLDTLWSFVKSHLACKTLVFMSSGKQVRFAY
ETFRHLRPGIPLLHIHGKQKQSKRLEIYSRFMSSSKCVLFATDVAARGLDFPSVNWVVQL
DCPEDIETYVHRVGRTARYNSKGKALLMLMRNEEEGFLRRIKENKLQLKNIKMNQAKQQT
IQKQFQSLAFKFPEIKFLGQRAFISYIKSLHLQKDKIIYKKEDLDLDKFAASLGLPGAPK
IKILNKKEASEKKNKARVVEAKVAPEDGEKDEEDGLAEPAPAKPGVQSKYDKMYKRKNQG
ILSDHYAKVIERDEAGGDDEQEDFITLARPRHDLATLESLKHEDLSKRRTKLGITKKGLL
KLRGQGEKLVFDDEGKSHAIYELLGEAELGDQASVEAERRKFVEEESRRMQEVDVQDKEA
IKNLKREKKLKRKERERERLGRGAEVAGEEGVKEIDFDLPSEDEDEERPKRSREEDELEL
QALRALKRG
>Gan
MSSTTKRNPRLDKKRSEKHELQDLQAAVDNFDHTDAELFTDLPLSSATQEGLKSAYFSKL
TDIQARTLPLALKGKDVLGAARTGSGKTLAFLVPVLEILLRKKWGPTDGLGALVISPTRE
LAVQIFEVMRKIGHRHQFSAGLIIGGKSLKDEQDRLSRMNILVATPGRLLQHMDQTLGFE
CDQLQVLVLDEADRILDMGFSASINAILANLPKSRQTLLFSATQTKSIKDLARLSLRDPE
YVAVREGVGASQATPKNLEQHYMVVELDQKLDVLWSFIKTHLFTKTIVFLSSGKQVRFVY
ENFRHLRPGVPLLHMHGKQKQTQRLEIYQRFLSAKHSILFATDIAARGLDFPSVDWVVQV
DCPEDVETYIHRVGRTARYESKGKALMFLEPRDAERMMKRLEAKKVEIAKIKANSKKAQS
VQSQLQSAAFQFPEIKFLAQRAFISYVRSIYLQKDKTIFKLDDLPLEEFATSLGLAGAPK
IKFVSKQAAAAKKNAVREVEDKKEAEEDEDEDGEESEGAL-KNGGVKTKYDRMFNRKSQT
ILSDHYSKLIDRSDEASADGGDDFITLKRADHTLDEDNLPESFHLSKRKLKMGQSKKAML
SSHGNPTKLVFDDDGASHQIYELAGEDDFKADGDAKAQQQAFVEAEREALQIADIEDKER
AKEKRREKKRKRKDRDAEEAGEGLEFDDDDGYVSPVFDVS--SDDDPNKAASKAEIDLEA
LALRALSKR
>Hvs
MATP-------------------------------NSNVKNXXLSPPTLKGLTTSSFTHL
TPIQSLSIPIALSGKDLLAASHTGSGKTLAFLIPILEHLYKLKWTPSDGLGALIITPTRE
LALQIFEVLKKIGRFHSMSAGLVIGGGQCDKEKEGVPKMNILVATPGRLLQHLEQTVGFN
VDQLQILVLDEADRILDLGFSKTLNAIIQSLPKTRQTLLFSATQTKSIQDITRLALKDLE
YISARQKIHHLLTTPKELIQSYMVIGAHEKLDLVWTFIKTHLKTKMIIFLSSCKQVRFVY
EAFCHLRPGIPLLHLHGKQKQMARLEIYQRFMSSNSACLIATDIAARGLDFSSIDWVVQV
DCPEDVDTYIHRVGRTARYNRGGKAITFLTPSEEKLMVEHWESRAIHVTKLTSHPTPHHS
IASKLQNQMVKFPEIKFLAQRAFSSYVKSLYIQKDKSMFKFNEYDLESLAKSFGLLGAPQ
LRFRYNNAAKEKKNVCYQVERKTDLSVKQVDDDQTISGEGEEDEMKRIAKQRKLASTQKV
VAAEEKEEEI-----KEEEEEEGFLSIKRQDHDLNGRKLEQMMIQSNRKLKLLRSKKQMS
STMGLNQKIIFDPETEAKEAFPILREEEFRQGGETKEQIDKFVQVERERLNQRDKEDKEV
DKEKVGERKRKRKMKERKAEDGNAELNHSKHLLTPSIDFPPFPSPEIDPSGRQTHTDRDA
AAVRAINRG
>Lcr
MPAPAKSNPRQDKKRRDRAELESLQDAVDNFVAEDVQEFSELPLSSATLEGLKSAYYTKL
TDIQSRALPLALKGKDVLGAARTGSGKTLAFLIPILEVLLRKKWGPNDGLGALVISPTRE
LAVQIFEVLRKIGHKHQFSAGLVIGGKSLKDEQERLSRMNILVATPGRLLQHMDQTLGFE
CDQLQMLVLDEADRILDMGFSASINAIVANLPKQRQTLLFSATQTKSVKDLARLSLKDPQ
YVAVREGIAANQATPKNLEQHYLIVPLNEKLDVLWSFIKTHLFTKTIVFLSSGKQVRFVY
ENFRHLRPGVPLLHMHGKQKQTQRLEIYQRFISAKHSILFATDIAARGLDFPSIDWVVQV
DCPEDVETYIHRVGRTARYEAKGKALLFLLPSEEEGMVKRLEAKKVEIGKIKANDKKKQS
IQSQLQSAAFQYPEIKFLAQRAFISYVRSIFLQKDKTIFKLDDLPLEAFATSLGLAGAPR
IKFQSKQTAAAKKNAVRQVEDKKEAEQSDSESGSEEESVKEKNGGVKTKYDRMFNRKSQT
ILSDHYTKLIDHSDSAKDDGDDDFITLKRADHDIIDSELPTSHNLSKRKLKMGQSKKAML
SSHGNPSKLVFDDEGKSHELYELIGEDEFKADGDAKAQREKFVEAEREALKKADVLDKER
AKEKRREKKRKHRDMEESERGQGLEIASEDGYVSPSFDDLLGSDPDPKKSSNK-----RI
WVLRSLSRR
>Mgl
TPGRRTRASREKKRLMDERDIEDLNRACEILELKPDETFSVIPLSSRTRQGLKRAGFIDM
TPIQKASLPASLRGRDVLGSARTGSGKTLAFLIPVLERLYRQRWSHTDGLGALVVSPTRE
LAMQIFDVLRSIGGSHTFSAGLVIGGKDLTHEQDRLRKMNILIATPGRLLQHLDQTVGFD
ASNLQVLVLDEADRILDMGFANTLNAILEHLPSSRQTLLYSATQTRRVKDLARLSLSDPA
LITVQDPASSSSSTPRHLEQFYMLVDLPRKLDMLFSFLCSHTQCKVLVFMSSCRQVQFAH
EVFCKLRPGLPLLALHGKQKQPRRLKIFDEFRRSKHAALFATDIAARGLDFPAVDWVVQV
DVPDSADTYIHRVGRTARYHAHGKALLFVLPTEQNGMLAALERVHVPITDIKARDAKLQS
ISPQLQAFLFQDVELKHLAQKAFVSYVRSVHLHKDKTMFQVAALPLNEFASSLGLPGAPK
IKFVQEARAKAAAQAAKEAKEAQEAEHDAVDDEDVHDGTASEPARVRTKHDRLFGRTNQT
VLSKHYASMLASDSEDTPDENDDFLTLARADHELDTDDMP-SHHLSKRQLQRGMSKKAMA
GLRGAGDRIVFDDDGHARSVYEIHDEDAFRTQGDVGAQIKEHEQAEKTRMAEADVLDKER
AKKKRQDQRRHRKEMERLAEQHGI----DDGTHIPDLRLPGDDDEEDSQRKRADLASQEE
LALRLLGAQ
>Min
MPARF---KKNPRKQAERQELQQLQQRVDDFVAPDLQLFAELPLSSATQQGLKSAYYSKM
TDIQIKALPLALKGLDVLGAARTGSGKTLAFLIPVLEVLLRKKWGPHDGLGALIISPTRE
LAVQIFDVMRKIGHKHSFSAGLVIGGKSLKDEQDRLSRMNILVATPGRLLQHMDQTLGFE
CDQLQILVLDEADRILDMGFQASLNAIVANLPKQRQTLLFSATQTKSVKDLARLSLKDPR
YVAVREGMNSAQATPKNLEQHYMVVELNEKMDVLWSFIKTHIFTKTIVFLSSGKQVRFVY
ENFRHLRPGVPLLHMHGKQKQTQRLEIYQRFISAKHSILFATDIAARGLDFPSVDWVVQV
DCPEDVETYIHRVGRTARYDAKGKALLFLLPSEEAGMIKRLETKKVDIGKIKANVAKRQS
VQSQLQNAAFQFPEIKFLAQRAFISYVRSIYLQKDKTIFKLDDLPLEAFATSLGLAGAPR
IKFVSKQAASAKKNAVRQIDDKKGDSDDEETTDADSEGAKGKNGGVKTKYDRMFNRRSQT
ILSDHYSKLVDRSSD-DDGDGDEFITLKRRDHTIEEDTLPESHFISKRKLKMGQSKKAML
GKHGNPTKLVFDDDGQARQTYELKGEEQFKAEGDAAEQRAKFVEEERQRLAKADVLDKER
AKEKRREKKRKHKDYDGVEEDGGVEVGAEDGYVSPDFDLPDLGSDKVQDKKNKPAVDLEA
LALRALGGK
>Mld
MSARQNKPKKISRKQAERQELQLLQQRVDDFVAPDLQLFAELPLSSPTLQGLKSAYYSKM
TDIQIKALPLALKGLDVLGAARTGSGKTLAFLIPVLEVLLRKKWGPNDGLGALIISPTRE
LAVQIFDVMRKIGHKHSFSAGLVIGGKSLKDEQDRLARMNILVATPGRLLQHMDQTLGFE
CDQLQILVLDEADRILDMGFQASLNAIVANLPKQRQTLLFSATQTKSVKDLARLSLKDPQ
YVAVREGMNSAQATPKNLEQHYMVVELNEKMDVLWSFIKTHLFTKTIVFLSSGKQVRFVY
ENFRHLRPGVPLLHMHGKQKQMQRLDIYQRFISAKHSILFATDIAARGLDFPSVDWVVQV
DCPEDVET------------------------EEAGMVKRLEAKKVDIGKIKANAAKRQS
VQSQLQNAAFQFPEIKFLAQRAFISYVRSIYLQKDKTIFNLDDLPLEAFATSLGLAGAPR
IKFVSKQAASVKKNAVRQIEVKKDASDHENDSEEESEGVKEKNGGVKTKYDRMFSRKSQT
ILSDHYSKLVDRSSDADGGDGDDFITLKRRDHTIDEDQLPESHFISKRKLKMGQSKKAML
NKHGNPTKLVFDDDGEARQIYALKDEEHFKAEGDAAEQRAKFVEEERQRLAKADVLDKER
AKEKRREKKRKHKDYDGAEDEGGVEVGVDDGYVSPDFNLLDLGTSKAQDKRNKPAVDLEA
LALQALGGK
>Mlp
--------------------------------------FTDIPISAATLKGLQAAKYTKL
TPIQALSLPRALMGKDVLGAARTGSGKTLAFLIPVLEMLYRSKWGHMDGLGALVISPTRE
LAVQIFEVLRSIGKFHSFSAGLVIGGKSLEDERERLSKMNILIATPGRLQQHLEQTTGFD
CDNLQVLVLDEADRILDMGFSNSINAIISSLPASRQTLLFSATQTKSVKDLARLSLSDPE
YVAARETVDRDLTTPKELHQSYMVIDLQSKMDYLWTFLKTHLKNKMIVFLSSCKQVRFVY
ETFRHMRPGMPLLHLHGKQKQTKRLEIYERFSSSPEACLFATDIAARGLDFPSIDWVVQA
DCPEDLDTYVHRVGRTARYQSGGKALIFLLPSEEEGMVSKWEERGIEVKKVKPNDSRKQT
IQHKLQAQMFKFPDIKFLGQRAFISYVRSIYLQRNKKIFKLDQLDLTAFAESLGLPGAPQ
VKLTTGESAKAKKNAPRT----------ESSDSSDQ--TEASKPAVRTKYDRMFNRKNQD
ILSHHYNKVIDRENDSEEDDDDEFIKVKRVDHELDEAAIPDSAYLSKRKLKLATSKKAIM
SGIGLGKKIRFDETGEGHDAYKILGEEEFLESHNVNDEIKQFVNRESQKIKEVDQKDRLV
EKDKKLEKKRKRKTNQEI--------------VSPSLYILDL------------------
---------
>Msd
MSARQNKPKKISRKQSERQELQLLQQRVDDFVAPDLQLFAELPLSSPTLQGLKSAYYSKM
TDIQIKALPLALKGLDVLGAARTGSGKTLAFLIPVLEVLLRKKWGPNDGLGGLIISPTRE
LAVQIFDVMRKIGHKHSFSAGLVIGGKSLKDEQDRLARMNILVATPGRLLQHMDQTLGFE
CDQLQILVLDEADRILDMGFQASLNAIVANLPKQRQTLLFSATQTKSVKDLARLSLKDPQ
YVAVREGMNSAQATPKNLEQHYMVVELNEKMDVLWSFIKTHLFTKTIVFLSSGKQVRFVY
ENFRHLRPGVPLLHMHGKQKQMQRLDIYQRFISAKHSILFATDIAARGLDFPSVDWVVQV
DCPEDVETYIHRVGRTARYVSKGKALLFLLPSEEAGMVKRLEAKKVDIGKIKANAAKRQS
VQSQLQNAAFQFPEIKFLAQRAFISYVRSIYLHKDKTIFNLDDLPLEAFAISLGLAGAPR
IKFVSKQAASVKKNAVRQIEVKKDASDHENDSEEESEGVKEKNGGVKTKYDRMFSRKSQT
ILSDHYSKLVDRSSDADGGDGDDFITLKRRDHTIDEDQLPESHFISKRKLKMGQSKKAML
NKHGNPTKLVFDDDGEARQIYALKDEEHFKAEGDAAEQRAKFVEEERQRLAKADVLDKER
AKEKRREMKRKHKDYDGAEDEGGVEVGVDDGYVSPDFNLLDLGTSKAQDKRNKPAVDLEA
LALQALGGK
>Pan
MASPRSKNARKLKRQAEDAEITQLEQGATSFVEPPFKQFAQLPLSDRTRRGLKKAGYTDM
TDIQAKSLPLSLKGKDVLGAARTGSGKTLAFLIPVLEILFRRKWGPSDGLGALVISPTRE
LAIQIFEVLRKIGPYHTFSAGLVIGGKDVKQEKDRLSRINILVATPGRLLQHMDQTLGFD
TSNLQILVLDEADRILDMGFSRTLNAIVENLPRDRQTMLFSATQTKRVKDLARLSLQNPE
YVAVREP-ENEGSTPKGLEQHYMLVELEKKLDLLFSFIRTHTKCKALVFMSSCRQVQFVH
ETFCKLRPGISLMALHGKQKQAKRLQIFTQFTKTQHAMLFATDIAARGLDFPAVDWVIQL
DVPEDVDTYIHRVGRTARYTAKGNSLLFVLPSEEKGMLEALATKNIPIGRIKPKESKTQS
IQNQLQAFAFQEPQIKHLAQKAFVSYVRSIHLQKNKEIFDVTALPLEPFAAALGLPGAPK
VKFV-KEAAKAKKAAAYKA------APGDEQESDG---AADKATKVRTKYDRMFERKNQD
ILSEHYAKLIADDDDAAADDNDDFLTLKRADHALEQAKADATENLSKRKLAMGQSKKALA
GKRGIGEKLIFDDEGEAHALYELQDEEAFRKQGDARTQAQRWEEEERERMQQADLKDKEL
AKEKRREKRQRQKEREKAERGEGEELARSDGYETPDFELSSEDDDEAQPSKRRKLEQEEE
LALRLLAGG
>Pst
MKPSQPVKPRKLKRQTEEEEIKKLASESLSFDLTKPTLFTDLPLSRATLKGLQAAKFENL
TPIQALAIPRALKGKDVLGAARTGSGKTLAFLIPVLEILYRQKWGTMDGLGALIISPTRE
LAVQIFEVLKSIGKFHAFSAGLVIGGKSLEDERDRLGRMNILVSTPGRLQQHLEQTTNFD
SDNLQVLVLDEADRILDMGFAHSVNAIISGLPNSRQSLLFSATQTKSVKDLARLSLTDPE
YVSARETVERDLTTPKELVQSYMVTPLECKIDYLWGFLKTHLKTKMIVFLSSCKQVRFIH
EIFRHLRPGIPLLHLHGKQKQVKRLEIYERFSTSPQVCLFATDIAARGLDFPSVDWVVQV
DCPEDVDTYIHRVGRTARYQSGGKALLLLLPSEEEGMLKKWETRGIVVTKVKPNESKKQT
IQTQIQAQMFKFPELKFLGQRAFISYVRSIHLQRNKEIFKLKELDLVKFAESMGLPGAPQ
VRFSTGESAKAKKNAPRDVETKKLTTSAPTAEEDDDDTGGGDKPTVRTKYDRMFQRQNQD
IFSEHYAKLVDRSADNKGEEEEDFLQLKRADHDLDEAAIPDSAYLSKRKLKLASSKKGVM
SGVGLGNKVIFDDEGEAHQAYKILEEDEYKKNHNMQTEIKDFVIREKEKVQQADHTDKLV
AKNKRAEKKRKRKLTSEGQNDIIAELAEDDGYVSPEFDLPSESESQHRAKKPKEDDDLEA
LALQKLKQR
>Rgr
MAGQHKAKRTKQPKASDRVAIDLLQQQVDSFEASDVQEFGQLPLSSQTLAGLTSAYYSRM
TDIQQRSLPLSLKGKDVLGAARTGSGKTLAFLIPVLEVLLRKRWGPQDGLGALVISPTRE
LAVQIFEVLRKIGHQHQFSAGLVIGGKNLKDEQDRLSRMNILVATPGRLLQHMDQTLGFE
CDHLQLLVLDEADRILDMGFSASLNAIIANLPRSRQTLLFSATQTKSVKDLARLSLKDPE
FVAVRESPEGVEEVPKNLEQHYMVVDLPAKLDLLWSFIKTHLFTKTIVFLSSGKQVRFVY
ENFRHMRPGVPLMHMHGKQKQMQRLEIYQRFLTSKHAVLFATDVAARGLDFPAIDWVVQL
DAPEDVETYIHRVGRTARYQAKGKALLFLLPSEEEGFVKRLEHKKLDVNKIKANDKKKQS
IRSQLQSAAFQFPEIKFLAQRAFISYVRSIHLQKDKSVFKLDALPLDEYAASLGLAGAPK
IKFGTKQEASDKKNQARVVEERREIEDESDEDEGESGDDEDKDDKVKTKYDRMFARKSQT
VLSDHYTKLIDHGSDAPGGDDDDFITLKRVDHTLDEASLPSSSFISKRKLKMGQSKKAML
STKGNPSKLVFDDDGEGHAIYELGDESDFKALGDAEQQRRAFVEREGGKLKEQDVLDKER
QREARRDKKRKRKDIERQANGAGAELSGEDEIVHPSFSDVELASADDDGKKNSAKVDLEA
LALQALGRR
>Sro
MPPRVKSNPSKDKRNQDRTVLNQLEQNVDQFDLSTVEEFSDLPLSKQTLTGLQSAYYTKL
TDIQQKSLPLALKGKDVLGAARTGSGKTLAFLIPVLENLLRKKWGPNDGLGALIISPTRE
LAVQIFEVLRKIGHQHQFSAGLVIGGKNLKDEQDRLSRMNILVATPGRLLQHMDQTLGFE
YDHLQLLVLDEADRILDMGFSASLNAIIANLPKSRQTLLFSATQTKSVKDLARLSLQAPE
YVAVRENGTMEQEVPKNLEQHYMVVDLPSKLDVLWTFIKTHLFTKTIVFLSSGKQVRFVY
ENFRHMRPGVPLLHMHGKQKQLQRLEIYQRFLSAKHSILFATDIAARGLDFPSIDWVVQV
DCPEDVETYIHRVGRTARYQSKGKALLFLLPSEEEGMTKRLEAKKVDVSKIKANDKKRQT
VRSQLQSAAFQYPEIKFLAQRAFISYVRSVYLQKDKEVFDVSTLPLEEYAASLGLAGAPK
IKFVSKQEASSKKNKVRQVEEKKELESDGDSEEEESEEEDSKSKGVKTKYDRMFNRKSQT
ILSDHYTKLIDHSSDDDGDDNDDFITIKRRDHDLVESELPSSSYLSKRKLKQGQSKKAML
SHRGNPTKLVFDDEGDSHAIYELGDLEEFEKGGDAAEQQKKFVEMEKEKLKEADVKDKER
QKELRREKKRKRKEIEQGSDGEGDEGGPDGEIIHPDFDDIDIPSGDSAPKKKQPKVDLEA
LALQALARR
>Uvf
MKSQHSNKPRKIKRQTEEEEIKKLASDSISFDLKKPSLFTDLPISRATLKGLQAGKYEKL
TPIQALALPRALKGRDVLGAARTGSGKTLAFLIPALEMLYRQKWGPMDGLGVLIISPTRE
LAVQIFEVLKSIGKFHSFSAGLVIGGKSLEDERDRLSKMNILVSTPGRLQHHLEQTTNFD
CNNLQVLVLDEADRILDMGFSNCINAIISGLPASRQSLLFSATQTKSIKDLARLSLKDPD
YVSARETVDRDLTTPKELVQSYMITPLECKIDYLWGFLRTHLKTKMIVFLSSCKQVRFVH
EIFRHLRPGMPILQLHGKQKQTKRLEIYERFSSSPQVSLFATDIAARGLDFPSVDWVVQA
DCPEDVDTYIHRVGRTARYESGGKALLLLLPSEEAGMLKRWQSRGIEVTKVKPNESKKQS
IQTQIQAQMFKFPELKFLGQRAFISYVRSIHLQRNKEIFNLKELDLAKFAESLGLPGEPQ
VRFTTGQSAKAKKNAPRDLETKKLIPSHDAKQEKRLESNESEKPVVRTKYDRMFQRKNQD
ILSQHYAKLIDRTEGHLEGEEDDFIQLKRADHELDEAAIPDSAYLSKRKLKLATSKKAMM
AGVGTAKKIIFDEDGEAHQAYKILEEDEFKKKHDLDSEIKQFVIREKENVQKADQRDKLV
AKDKRAEKKRKRKL----QNDGVAELVGDDGYISPEFDLPSESESTHKLKKSKEEGDLEE
LALKQLQER
