# Supplementary material for: Convergence Analysis of Rust Fungi and Anther Smuts Reveals Their Common Molecular Adaptation to a Phytoparasitic Lifestyle
Source: Front Genet. 2022 Apr 8;13:863617. doi: 10.3389/fgene.2022.863617 (PMC9023891; doi:10.3389/fgene.2022.863617)
Supplement: Supplementary file 4 [file DataSheet1.ZIP › Supplementary file 1/conv_cal/OG0003017.fasta]

>Ain
DPSQNFNHILRLLNTNVDGKIKIMYALTKIGGVGRRYANIVCKKADVDLGKRAGELNSDE
LERIVQILQNPAEFKIPTWFLNRQKDIVDGKYHQILSNNVDSKLREDIERLKKIRAHRGI
RHHWGLRVRGQHTCTTGRRGRTIANKKK
>Aps
EAHQQFQHILRLLNTNVDGRIKIMFALTQIRGVGRRLANVACKKADVDLNKRAGELNPDE
LERIVTIIQNPAQFKIPAWFLNRQRDIVDGKSTQVLSNGLDSKLREDLERLKKIRAHRGL
RHYWGLRVRGQHTKTTGRRGKTVGGSKK
>Cqf
EAHQQFQHILRLLNTNVDGRIKIMFALTQIRGVGRRLANVACKKADVDLNKRAGELNPDE
LERIVTIIQNPAQFKIPNWFLNRQRDIVDGKSYQVLSNGLDSKMREDLERLKKIRAHRGL
RHYWGLRVRGQHTKTTGRRGKTVGVSKK
>Cla
DPNASFQHILRLLNTNVDGRRKIMFALTEIKGVGRRYACTVCRKADIDLNKRSGQLNSDE
LERIVTIIQNPIQFKIPTWFLNRQKDIVDGKDTQVRP--------LERPRLQDWRSHHAP
TRF---SVRGQHTKTTGRRGKTVGVAKK
>Cmi
EQHAPFQHILRLLNTNIDGKRKIQYALTEIKGVGRRYANVVCKKADVDLAKRAGELNPDE
LERIVTILQNPTQYKIPTWFLNRQRDIIDGKNSQLLSNQLDSKLREDLERLKRIRNHRGI
RHYWGVKVRGQHTKTTGRRGKTMAAKKK
>Eyn
--------ILRLLNTNIDGKRKIMYALTEIKGVGRRYANVVCKKADVDLAKRAGELNSDE
LERIVTILQNPTQFKIPTWFLNRQKDAVDGKNSQILSNGVDSKLRDDLERLKRIRNHRGL
RHYWGIRVRGQHTKTTGRRGKTVGPKKK
>Gan
EAHIQFQHILRLLNTNVDGKRKIMFALTEIKGVGRRYSNVVCKKADVDLNKRAGELNPDE
LERIVTIIQNPTQFKIPNWFMNRQKDIIDGKYGQLLSNQLDSKMREDLERLKKIRLHRGL
RTYWGLRVRGQHTKTTGRRGSAFLLERR
>Hvs
------------------SQIKIMFALTQIRGVGRRLANVACKKADVDINKRAGELNPDE
LERIVTIIQNPAQFKIPNWFLNRQRDIVDGKSYQVLSNSLDSKLREDLERLKKIRAHRGL
RHFWGLRVRGQHTKTTGRRGKTVGG---
>Lcr
EAHVQFQHILRLLNTNVDGKRKIMYALTEIKGVGRRYANVVCKKADVDLNKRAGELNPDE
LERIVTIIQNPTQFKIPNWFLNRQKDWIDGKYGQLLSNQLDSKMREDLERLKKIRLHRGL
RTYWGLRVRGQHTKTTGRRGKTVGVSKK
>Mgl
DPSQNFAHILRLLNTNVDGKRKIQYALTEIKGVGRRYANIVCKKADIDLTKRAGELNSDE
LERIVNILQSPQEFKIPTWFLNRQKDFTTGKDAQVLSNNVEAKLRDDLERLKKIRAHRGL
RHYWELRARGQHTRTTGRRGRTVANKKK
>Min
EAHVQFQHILRLLNTNVDGKRKIMFALTEIKGVGRRYANVVCKKADVDLNKRAGELNPDE
LERIVTIMQNPTQFKIPNWFLNRQKDWIDGKYGQLLSNQLDSKMREDLERLKKIRLHRAL
RTYWGLRVRGQHTKTTGRRGKTVGVSKK
>Mld
EAHVQFQHILRLLNTNVDGKRKIMFALTEIKGVGRRYANVVCKKADVDLNKRAGELNPDE
LERIVTIMQNPTQFKIPNWFLNRQKDWIDGKYGQLLSNQLDSKMREDLERLKKIRLHRAL
RTYWGLRVRGQHTKTTGRRGKTVGVSKK
>Mlp
EAHQQFQHILRLLNTNVDGRIKIMFALTQIRGVGRRLANVACKKADVDLNKRAGELNPDE
LERIVTIIQNPAQFKIPNWFLNRQRDIVDGKSFQVLSNGLDSKMREDLERLKKIRAHRGL
RHYWGLRVRGQHTKTTGRRGKTVGVSKK
>Msd
EAHVQFQHILRLLNTNVDGKRKIMFALTEIKGVGRRYANVVCKKADVDLNKRAGELNPDE
LERIVTIMQNPTQFKIPNWFLNRQKDWIDGKYGQLLSNQLDSKMREDLERLKKIRLHRAL
RTYWGLRVRGQHTKTTGRRGKTVGVSKK
>Pan
DPSQNFAFILRLLNTNVDGKIKVQYALTQVKGVGRRYANIVCKKADIDLGKRAGELNSDE
LERIVTILQNPAEFKIPAWFLNRQRDIVDGKSSQLLSNNIDSKLRDDLERLKKIKAHRGI
RHYLGLRVRGQHTKTTGRRGRTVANKKK
>Pst
EAHQQFQHILRLLNTNVDGRIKIMFALTQIRGVGRRLANVACKKADVDLNKRAGELNPDE
LERIVTIIQNPAQFKIPAWFLNRQRDIVDGKSYQVLSNGLDSKLREDLERLKKIRAHRGL
RHYWGLRVRGQHTKTTGRRGKTVGVSKK
>Rgr
EAHVQFQHILRLLNTNVDGKRKIM-----VRPLSAPPRLVRSRAVD-----SAGELNPDE
LERIVTIMQNPGQFKIPNWFVNRQKDIVDGKYGHLLSNQLDSKMREDLERLKKVRTSLSL
CLHLE---------------EALSAPRN
>Sro
EAHVQFQHILRLLNTNVDGKRKIMYALTEIKGVGRRYANIVCKKADVDLAKRAGELNPDE
LERIVTIMQNPGQFKIPNWFVNRQKDIVDGKYGHLLSNQLDSKMREDLERLKKIRNHRGL
RTYWGLRVRGQHTKTTGRRGKTVGVPRR
>Uvf
-MQINFVAIIALLCSFSPPQIKIMFALTQIRGVGRRLANVACKKADVDLNKRAGELNPDE
LERIVTIIQNPAQFKIPAWFLNRQRDIVDGKSYQVLSNGLDSKLREDLERLKKIRAHRGL
RHYWGLRVRGQHTKTTGRRGKTVGG---
