# Supplementary material for: Convergence Analysis of Rust Fungi and Anther Smuts Reveals Their Common Molecular Adaptation to a Phytoparasitic Lifestyle
Source: Front Genet. 2022 Apr 8;13:863617. doi: 10.3389/fgene.2022.863617 (PMC9023891; doi:10.3389/fgene.2022.863617)
Supplement: Supplementary file 4 [file DataSheet1.ZIP › Supplementary file 1/conv_cal/OG0003018.fasta]

>Ain
MNGTIESGKKLVETIKSAKLDSNTEVVIAPPAIHLLLVKDALVEHVQVSGQNAYHKASGA
FTGEVSVTQLQDAGIPWVILGHSERRTVFKETDDQTAEKTKAALDAGLSVIVCVGETLDE
REKNESVNVVVRQLNAVADQVKDWTKVVVAYEPVWAIGTGKVATAEQAQEVHAAIRKWAS
DKLGQSAAESLRIIYGGSVAAKNCKELATQNDIDGFLVGGASLKPEFTEIVNARL
>Aps
MNGTLDSLQEIVKVLNDADLNPNAEVVIAPPALYLLPVRDAAKKGIQVGAQNGYLEKSGA
FTGEISFSQLVDAKIPYVILGHSERRALFHEDSDFVGAKTGAALAANLSVIACIGESLSE
RESGKTIQVVESQLEGIKKGIQKWDRVVVAYEPVWAIGTGKVATPQQAQEVHKAIREWFK
VNVNVEVSDTIRIIYGGSVNGKNCEELSREQDIDGFLVGGASLKPEFVQIVNSVK
>Cqf
MNGTQDSLKSIVKVLNEAELDPKAEVVIAPPALYLLPIQEYAKKHILVAAQNGYLEKSGA
FTGEISFDQLVDAKIPYVILGHSERRSLFHEDSELVGLKTGAALAAKLSVIACIGETLSE
RESDKTLAVVQSQLEGIKKGIQSWDNVVVAYEPVWAIGTGKVATPQQAQEVHKAIREWFA
KAVNPKVAESIRIIYGGSVSGKNCDELSREPDIDGFLVGGASLKPEFVQIVNSGK
>Cla
RNGTHESWGNSAAAFGSLALPPKSEVVIAPPALYLLPLKDVLRKEVAVSAQTAHKNKEGA
FTGEISAWQLAQEQIPWVILGHSERRSIFKEVDHEVAEKTMEALANGLSVIFCVGETLEE
READKTHDVVTRQLQALVDLKPDWSKIVIAYEPVWAIGTGKVATPDQAQEVHAQTREYLS
KAVSPDVAAATRIIYGGSVNAKNSPQLCSQALL----------------------
>Cmi
MNGTMESLKSLVSALDDAKLDSNTEVVIAPPSLFLIPVKQHLDQQVAVAAQNGYHEKFGA
FTGEISFHQLADAQVPWVILGHSERRSLFHETNEEVGKKVAAALKENLSVIACVGEKLEE
RESDKTMEVVEAQLEGIRAEINDWTRVVIAYEPVWAIGTGKVATAQQAQDVHAAIRAWLK
KNVSADAADKTRIIYGGSVNAKNCKELGNEPDIDGFLVGGASLKPEFIDIINTKL
>Eyn
MNGTLESLKDLVTSLDDAKLDSNTEVVIAPPSLFLLSVKQRLNSHVQVAAQNGYHEKFGA
FTGEISFHQLADVKIPWVILGHSERRSLFHETSEEVGKKTAAALGEGLSVIACVGESLQE
READKTMDVVKSQLEGIKAAIKDWSKVVIAYEPVWAIGTGKVATAQQAQEVHAAIRAWLK
SSVSEEAANATRIIYGGSVNAKNCKELAGEADIDGFLVGGASLKPEFVDIINAKQ
>Gan
------------------------------------------------AAQNAHQFPSGA
YTGEISLNQLKDLNLPWVILGHSERRTLFHESDQLVAEKVRARDGQD-----CRGRHPPA
RRRG---------------------------QPVWAIGTGKVATPQQAQDTHKAIRAFLA
SHVSQQVADETRIIYGGSVSAKNAKELATQPDIDGFLVGGASLKPEFVDIINARQ
>Hvs
MNGTLDSLQSLVKSFVDAELDQNTEVVIAPPSLYLIPVRQAAGKTLQVAAQNGYHEKSGA
FTGEISFSQLSDLQIPYVILGHSERRSLFGETSTFVGIKTGAALATNLSVIACIGESREE
RESGKTFSVVKEQLEGIKAGIQHWDRVVIAYEPVWAIGTGLVASPAQAQEVHKDIREWLA
SCISSEVAQKTRIIYGGSVNGKNCEELGKF---------------KFPLIIS---
>Lcr
MNGSLDTLTKLLTQFNEATLDPKTEVVIAPPALYIIPLRDHARKEISVAAQNAHQLPSGA
YTGEISLEQLKDINLSWVILGHSERRTLFHETDDLIAEKTAAALKTGIKVIFCVGENLEE
RETNKTTEVVTRQLEAANKVLADWANVVIAYEPVWAIGTGKVATPEQAQDTHADIRAYLA
K-ASQKVADSTRIIYGGSVNAKNATDLAKRQDIDGFLVGGASLKPEFVEIINAKL
>Mgl
MNGSIEQYQSLIKHLLDSSLDSKAEVVIAPPSLYLLPSQKLLGKQIALGAQNAYNKPSGA
FTGEISVAQLKDASIPWVILGHSERRSIFGETDDMVAQKTSAALETGLSVILCVGESLEQ
REKNESINVVLGQLETATKDVKDWSKIVIAYEPVWAIGTGKVATAEQAQEVHAAIRQWLV
KKADQQVSDTLRIIYGGSVAAKNCKELASQPDIDGFLVGGASLKPEFVDIVNARL
>Min
MNGDLDTLTTLLTQFNEAKLDPNVEVIIAPPALYLIPLKQHARKGISIAAQNAHQLGSGA
YTGEISLKQLKDVGLSWVILGHSERRTLFHESDELIAEKTAAAIKEGISVILCCGESLEE
RKAEKTVEVNIRQLRAVAKVLDDWKHVVIAYEPIWAIGTGLVATPQQAQDVHKEIRAWLS
KEISAEVGDETRIIYGGSVNEKNAKELSACPDIDGFLVGGASLKPAFVQIINCKT
>Mld
MNGDLNTLTTLLTQFNEAKLDPNVEVIIAPPALYLIPLKEHARKEIAIAAQNAHQLGSGA
YTGEISIKQIKDVGLKWVILGHSERRSLFHESDELVAEKTAAAIKEGISVVLCCGESLEE
RKAEKTVEVNIRQLRAVAKVLDDWKHVVIAYEPIWAIGTGLVATPQQAQDVHKEIRAWLS
KEISPEVGAETRIIYGGSVNEKNAKELAACPDIDGFLVGGASLKPTFVQIINCKT
>Mlp
MNGTQDSLKDIVKVLNDAQLDPNAEVVIAPPALYLLPVRDFTKKEILVGAQNGYYEKSGA
FTGEISFDQLVDAKIPYVILGHSERRSLFHEDSQFVGVKTGAALAAGLSVIACIGETLSE
RESDKTLSVVESQLEGIKSGIQSWKNVVVAYEPVWAIGTGKVATPQQAQEVHKAIRAWFA
KKVDSKVAESIRIIYGGSVNGKNCDELSREVDIDGFLVGGASLKPEFVQIVNAGK
>Msd
-----------------------------PPALYLIPLKEHARKEIAIAAQNAHQLGSGA
YTALISQNQANKG------LGHPRPLG-----ATKLVPRTAAAIKEGISVVLCCGESLEE
RKAEKTVEVNIRQLRAVAKVLDDWKHVVIAYEPIWAIGTGLVATPQQAQDVHKEIRAWLS
KEISPEVGAETRIIYGGSVNEKNAKELAACPDIDGFLVGGASLKPTFVQIINCKT
>Pan
MNGSLESTKQLTQTLTQAKLDSNVEVVVAPPALHLLTVKEQLGSKVAVSAQNAYHKASGA
FTGEVSVNMLKDASIPWVILGHSERRTLFGESDANVAEKTAAALAEGLSVILCIGETLEQ
REANETVDVVVRQLNAAADQVKDWSKIVVAYEPVWAIGTGKVATSEQAQEVHAAIRKWAA
DKLGKDTADQLRIIYGGSVAAKNCKELAQQPDIDGFLVGGASLKPEFVDIVNANN
>Pst
MNGTLESLEKLVTSFNDADLDPNAEVVIAPPALYLMPLRDTAKKTIQVGAQNGYLEKSGA
FTGEISFTQLIDAKIPWVILGHSERRSLFHEDSEFVGAKTGAALATNLSVIACIGESLSE
READKTLSVVESQLEGIKNGIQSWDRVVVAYEPVWAIGTGKVATPQQAQEVHKSIREWFK
KNVDAKTAESIRIIYGGSVNGKNCEELAREVDIDGFLVGGASLKPEFVQIINSGK
>Rgr
---------------------------IAPPALYILPLKEHARAGIQVAAQNAHQLPAGA
YTGEISLQQLKDIGLKWVILGHSERRTIFHESDELIAEKTAAALKAGIQVIFCIGETLEE
REGDKTEEVVTRQTEALAKVIDDWKHIVVAYEPVWAIGTGKVATPEVAQDTHKMIRSFLA
KRISQKVADETRIIYGGSVAGKNAKELCA----DGALVGGASLKPEFVDIIRAAE
>Sro
VNGDLAQLTKLVTQFNETDFDVEADVIIAPPALYIIPLLEVLLRR---------------
HTG---LNQLKDVGLEWVVLGHSERRTLFHETDELIAEKTQAALKQNVKVIFCIGESLEE
REGNKTEDVVTRQVEALAKVIKDWKDVVVAYEPVWAIG---VATPEQAQDTHKVIRSFLA
KRVSQKVADETRIIYGGSVAAKNAKELCLCPDIDGALVGGASLKPEFAEIIKSAE
>Uvf
MNGTLESLQQLVRTFNDADLDPNTEVVIAPPALYLLPIRDSARKSIQVSAQNGYLEKSGA
FTGEISFHQLVDVKIPWVILGHSERRSLFHEDSEFVGNKTGAALAANLSVIACIGESLSE
REANKTLHVVEAQLEGIKKGLQSWDRVVIAYEPVWAIGTGKVATPQQAQEVHKSIRDWLK
TAVDAKTSDTLRIIYGGSVNGKNCEELARESDIDGFLVGGASLKPEFVQIINSGK
