# Supplementary material for: Convergence Analysis of Rust Fungi and Anther Smuts Reveals Their Common Molecular Adaptation to a Phytoparasitic Lifestyle
Source: Front Genet. 2022 Apr 8;13:863617. doi: 10.3389/fgene.2022.863617 (PMC9023891; doi:10.3389/fgene.2022.863617)
Supplement: Supplementary file 4 [file DataSheet1.ZIP › Supplementary file 1/conv_cal/OG0003019.fasta]

>Ain
MPGSQGDERRSFFGFSSSDHRYTAP-------------FHNYPRTLRELAMRAPSTPRPP
SKEDLLRITQGFWTRMRIRFKWFTIRGFRRFNADDISAFFTLGGLGTILWIAIGTTTFVS
VVFAALNALNMQEWIARKIADYLTSETGVTVIFESAIVPKWKDSRICFQNVFISRRAYGH
DVTLREERLMSDRARGEESEDVRNNYTMFDLNVDSIDVKLSFSRWFDGKGLIEDAVVQGV
RGIIDRRNVFWDPEKPYDPRAARRQAKHGDFELASLMVSDFLVTVYQPGDFRPFNLSVFE
AAVPRLRKQWLFYDLLSADRITGQIDGCLFSLHKPQSIGRTTGREREIMSWKTLSRLRVD
GVNFDHIQNQSDHGPVSWILSGKFDVVADIKFPRDSTDIDINVILSEMFDNITHAVSGDP
WDAPIPGQHRLSGPAIEAPVTTASRSHAMHPASVIIDLEVRFKDIKAAVPLFSSDLTYRT
QTFVRPIVAFMNANHTLIPVHCRVVMDLSEFDGSMDLAQTGLLPVVSDKIYQALANHVTS
ANGQRMRSVSTWWLKLAMDNALQAAVLVSSR
>Aps
M------------QFHIQSRIFQSKLPSKLLHNKISNRFN------QNLIKNF-SISKNS
TQTKIQNL--SSFKNLLLKFKWYSIRSFQPYRTDDYSAFASLFILINLILISLGTTTFLG
WIIEILNQLELQS--------------------NQNLISSF-------------------
------------------QKSQILNSSQFHLNIDNIDISLSLTHWLDGKGLIKKAKITGI
RGAIDRTHSNHHHFNQFNKYTFRNIPCPGDFHLEEFIIKDLLVTIFQPNQFRPYTFSIFN
ATFNKLRKQWLFLDLLSADQISGQIDNCLFSLHKPQSINHSSQNILNKNHKTRLSRFRID
GLPIDHLQANHSNGPLSWINNGKLDVIADIRLPLEVDELDLRLLVKEIVDNFEKEF----
--QRISERPQLIKPPLKAPNFNQNQNHFHLDQQVIVDLDLRFKDLKASVPV---------
DYLVKVYLI-------------------------WTTFDIGLFELISEQVYEALAYHVCN
AKSNRLTKVGKWGIQMTANAILSALKYHVAR
>Cqf
MSLRFIRNQRQHFNYKLNKLPLKPSTPSSSQPTLVQAVIATYLPSIRSLAAKLPHLRTPP
TPTDLLPLADSFLHRLQIRFKWLTIRSFRPYRSEDYSAFASLLVLLSLIIAALATTSFLG
VLLLIFNKAGAEDLVARWLSDYLSKTTGVRIYFASALVPRWRDGLIRFENVIIHKGKLSL
EPLLFKQILVEEDPLSDSDEQEPSNFTHFHLTIATIDVTLSLRRWLDGKGLIRQASVSGL
RGVIDRSHLNTGDDDLNDRSKTRRKALAGDFELEQLIINDLLVTIYQPANFRPYTLSIFN
AELNKLRKQWILLDLFSAEKVTGQLDNCLFSLHRPQSLIRSSTTKLK---ETHLSRFRID
GLPIDHFQSKGDSSPLSWILSGKVDLIADIKLPKEFDSIDLRSVVREIVDNFEKQIATPS
N-NAISERPELVKPALEPPIEVEGKDLNQDQEVVLIELDIRLKDVKASVPLFHSNLSYVN
HALVRPIVAFINSNKTLIPIRCSLTIPLDDFNGSWTAYDIALVENIAAQVYSALAYHVSA
VNKRRAGLVGLWSVQLTARALLGALRLHAAH
>Cla
MAVHRAAQSSRFF--------------------------GSAPALARRPLPAFALSARLI
KDKELLAVTTGFLERLKIRFKWFTIRGFRPYRLDDWSAFLSWILGGVGVWLVLGTTSFMA
ATFFLLNSLQMQEWIATKLGNYLTASTGITVVFDSAIVPRFSDSKITFKNVSVKRIPPPT
FPGAAPMLA-----------VDWTRLTHFRLSINEIDVTLSVPRWLDGKGIVKDAVVKGV
RGVIDRSHVTYDPDAPIDRMAYRHTSAPGDFHLESLNVEDFLVTIYQPNEFRPYTCSIFS
AQIPTLRKQWLFLDLLSADSITGQVDNCLFSLHRPQSISQTISEDAQDANWKRMSRFRID
GVNMDHLKSPVDRGALAWITSGKCDLVADIRFPKVDEKDSLEAIIGHIADQFDEVVLQGA
AP---SGQKELSVKPLEAPEPFAEPSGSDQEPSVLIDLSIRFKDIKATIPIFTTDLSYVN
NALVRPIVAFLNANRTLIPINCRVEVPMSEFNGSWTFYDTGLLDAVSVQVYEALAHHIRS
ANDKRAKQVGIWSLQLTARGVLNTLKSWLQH
>Cmi
MGQPPLRDASDFFGFTSTRRAEDAASQSQKSSTPHPDHVSSFPRSLRQLAMSLPASLRRP
TKEELLASTSSFLERLRIRFKWFTIRGFRRFRADDWSAFVSWIVGGVGIWIVLGTTSFAS
ALFFLANSLQMQEWMAAKLGSYLTASSGVTVIFESAIVPKFRDSRITFKNVYVSRGMHSN
EHGLLDKLDASHKEQQLVAGDRLPQYTHFHFTIDSIEVALSLPRWLDGKGLVKEAKVKGV
RGVIDRSHLQYEADKALDYRRFRHKALPGDFQLESLHIEDFLSTIYQPNDFRPYTFSIFQ
ANIGQLRKQWLFYDLLSAESITGQVDNCLYSLHKPQSIKTTSEHDNMDQTWKRMSRFRVD
GVPIDHLQSPSDKGALSWIMSGRADLVADIRFPRGEDDIDLNTILGDIVDNLDEALRAGT
SADRIPGQRELSKQPLEAPAVSGDADKEKKQRVVCMKLDIRFRDVKAAVPLFPDDLSSVN
NALVRPIVAFLNANRTLIPIRCHVDIDLDEFDGSWTSYDIGLLDAIAEQVYSALANHVQE
SNAKRVRTVGLWSLQKSAAAILLALKDNLEH
>Eyn
MAGKDARLSSTFFGISSSGNLEAEASNKKQRKREVLAHVSKYPKSLQALAMSLPSGFHRP
TKDELLSATSNFFERLRIRFKWFTIRGFRRFRADDWSAFLT------------RTTRRND
NLYTNLLSLSAEDAV---------DSSGVT------------------------------
---------PAGASADTTAEDGAPQYTHFHLSVDSIEVSLSLPRWLDGKGLVKEAAVRGV
RGVIDRSHIQHASSGDQDHRRFRHKAQPGDFHLENLAIEDFLVTVYQPDNFRPYTFSIFS
ATINNLRKQWLFFDLLSADSITGQVDNCLFSLHRPQSIGRTSEEDKKDTTWKRMSRFRVD
GVSVDHLQTSRDTGPLAWIDSGRADLVADIRFPHEGDDVDLNTIIGDIVDNLDEALRAPS
NPQRIPGRPELAKKALEAPTASGDTSSDNVNRTVSIDLDIRFKDVKATIPLFNSDLSHVN
NALVRPIVAFINSNRTLIPVRCHLDIGLEEFDGSWTTYDIGLLEAVSEQVYSALAHHVHS
SQAKRAKAVGLWSLQKSAAAILVAFRQNLEH
>Gan
MLSRRPAPAYRFFRAGA---PTCTPSTALDSKTPHPSYLNSLPLTLRRLAAALPQAGHPP
SRDELLALTTSFFERLKIRFKWATIRSYRRFRIDDYSAFFSVGVVGTLGWFLIGTTSFFA
FAFAIVNSLSLQEWLARKLGDYLTGHTGVTVVFENAIVPKWGGSKILFKNVYLSRGPTKP
ELGVLPLLMEEEEDETEEEREKMAKWTHFHLSVDSVEVSLSLRRWLDGKGLVKEATVTGV
RGVVDRSHIRYDPNAPRDRFAYRHVAHPGDFWLENLQIEDFLVTVYQPDHFRPYAFSIFN
ADIRKFRKQWLFYDLLSAESITGQVDNCLFSLHKPQSIGRTSEEDLKDAAWARMSRFRVD
GVPIDHMQSAHDTGVLSWVTSGRADLVADIRFPRDESELDLSAIVADIVEKLDKEIGAHL
HDKRIPGQRPMSREALEVPKGWGDEEGEREEEKVSIDLDIRFKDLKASVPFFTSDLSYVN
NALIRPIVAFINSNRTLIPIRCHLDLSLSEFDGSWTTYDVGLLDRISEQTYAALAHHVQS
ANNQRIQTVSLWTLQMTANAVLSAFKNNLAP
>Hvs
MRKSTPRPRLSFYNVESNKEFMTSEIDSAPKHHSVQAVIETYLPSIRSLAAKLPHLRKPP
TATELLPLARSSLHRLQIRLKWLTIRSFRPYRTDEYTAFATLILMFNLVMLAVGTTTFLG
VVLFIFNKAGMEDFVARWLSNYMSVSTGVQILFESAVVPRWRDGVIRFENVCISRGELAH
APQVMKLVKSDEVSVQLM--KVPENVSHFQLTISSIDVTLSLRRWLDGKGLLRAVVVKGI
RGVVDRSHISS-QLAPVDRKSFRRVASPGDFHLESLHIEDLLVTIYQPYQFRPYTCSIFN
AHIGRLRKQWLFFDLLAAEHLTGQIDNCLYSLHRPQSICRIETSDSANSKSTRFSRFRID
GVPIDHLQPPRDAGPISWITSGKVDLVADMQLPCEKDEIDLRDVVREIVDNLEKEVVQSS
SLSQISERPKLLKPALKAPTYD---VMQHDRKKVMIVMDIRFKDVKASVPIFTNSLSYVN
HALVRPIVAFINANHTLIPIKCVVEIDLDEFDGSWTTFDIGLIEAISEQVYAAIAYHVQS
AHSKRLSQVGLWSAQMTAKTILQALKSYLAH
>Lcr
MNKMRSPPAHRFFQASSWGVPALRPNKALSPRNPHPTYLASLPRSLRRLAAALPPAGRPP
SRDQLLALTTSFFERLRIRFKWATIRSYRRFRADDYSAFFSFGILGTLGWFLLSTTSFFA
FAFFLVNSLSSQEWLAKKLGDYMTAHTGVTVVFENAIVPKWGGSKIVFKNVYISRGPVKA
ELGVLPANLGEEKEETDEWREAMAKWTHFHLSIDTVEVSLSLRRWLDGKGLVKDASVTGV
RGVVERSHIQYDPDAPRDRFAFRHHAQPGDFWLENLQIEDFLVTIYQPDHFRPYTFSIFN
ADIRKLRKQWLFYDLMSADSITGQVDNCLFSLHKPQSIGRTSEEDLKDVRWARMSRFRID
GVPIDHMQSAHDTGVMSWVTSGRCDLVADIRFPRDESDIDLSSIVADIVDQVGTHLGHQV
KSARIPGRQSLTKSALEAPKGWGDREKEIEDRRVSIDLDIRFKDLKASVPFFTSDLSYVN
NALIRPIVAFINSNRTLIPIHCHIDLALSEFNGSWTTYDVGLLDRMSEQTYAALAHHVQN
ANHQRLQAVSLWTLQMTASGVLSAFKNNLAP
>Mgl
M-----------------------------------------------------------
--------AKSFWTRMRIHFKWITIRGFRRFNIDDFSAFFTLGGLGTAIWVIVGTTTFVS
VIFAALSLLNMQEWIALQLAKILSKQLGFTIVFGSAIVPKWKEGRISFKDVVITRRAEPT
DPTLHKEHKHQQESPSSEKQDPHKNFSMFELHIDSIDVQLSLSRWLDGRGFLHKMDVRGI
RGVIDRRHVFWDANRPYNPREARRKAKPNDIDLESFTVEDFLVTLYQPGDFRPFNVSIFD
ARIPRLRAQWLFYDLLNADSMTGQVDGCLFSLHKPQSVHHTTRSIYSKMGIQNWSRLRVD
GVNIDHVQKMAGSGPLMWIYSGRFDLVADIKFPKQGEDVDINTIISEIRDNLNATFSGER
VSVLIPGQPELSGPAILAPVTAADDETSDIRPSVVIELDVRFKDIKASMPIFTRELSYST
YALARPIVAFMNANKTLIPVDCRIIMDLSEFDGSLDLSQTGLPPLVSEKIWEALANHVAS
ANHQRVRNVSLWSLHILSQGLLRLARHWIAR
>Min
MAPSTLGRSHRFFAPAGRPPEETTTSTALSLSKATPSYLSSLPASLRRLAVTLPYAGRPP
SRDQLLEVTNSFFERLRIRFKWLTIRSYRRFRADDYSAFFSFGILGTLGWFLLSTTSFLS
FCFLVVNSISSQNWLGTKLGNYLTKSTGVRVVFESAIVPKWGTSKIVFKNVFVSRGTTAD
HYAMAESDRAESDEESEQEEEQMAKWTHFHLSIDTIEVTLSLRRWLDGKGLVKEAVVKGV
RGIV----------APRDRFAYRHKAHPGDFWLESLQIQDFLVTIYQPDQFRPYTFSIFN
ADIRRFRKQWLFYDLMSAESVVGQVDNCLFSLHTPQSIGRTSEEDLKDARWGRMSRFRID
GVPIDHMQSAKDTGVLSWITSGRCDLVADIRFPRDGDELDLSTLVADLVDEIGGRLQIAT
NGDRIPGRGTLTREALSAPEEWEEEKHEWLDHSVSIDLDIRFKDLKASVPYFTSDLSYIN
NALIRPIVAFINSHHTLVPIHCHLDLDLDEFDGSWTTYDVGLLDRMSEQTYAALAHHVQN
ANQQRLQAVSLWTLQMTAQGVLAAFRNNLTF
>Mld
MAPRTLGHSHRFFLASSRPATTTTPSPALSLSKSSPSYLSSLPASLRRLAVTLPYAGRPP
SRDQLLEVTHGFFERLRIRFKWLTIRSYRRFRADDYSAFFSFGILGTLGWFLLSTTSFLS
FCFLVVNSISSQNWLGTKLGNYLTKSTGVRVVFESAIVPKWGTSKIVFKNVFVSRGTTAD
HYAITDLDRDEAHAQSDQEDEQMAKWTHFHLSIDTIEVTLSLRRWLDGKGLVKEAVVKGV
RGIVDRSHIIYDPAAPRDRFAYRHTAHPGDFWLESLQIQDFLVTIYQPDQFRPYTFSIFN
ADIRRFRKQWLFYDLMSAESVVGQVDNCLFSLHTPQSIGRTSEMDLRDARWGRMSRFRID
GVPIDHMQSAKDTGVLSWITSGRCDIVADIRFPRDDDELDLSTLVADLVDEIGGRLQIAT
NGDRIPGRGTLTREALSAPEEWEEEKPEGFDHTVSIDLDIRFKDLKASVPYFTSDLSYVN
NALIRPIVAFINSHHTLVPIHCHLDLDLDEFDGSWTTYDVGLLDRMSEQTYAALAHHVQN
ANQQRLQVVSLWTLQMTAQGVLAALRNNLAF
>Mlp
MTINTIRPSLRNYSSSSDKSQIDSKNELSTQPTFVQAAIATYLPSIRSLAAKLPHLRNPP
TPKDLLPLTNSFIDRAQIRFKWLTIRSFRPYRSDDYSAFASLIFILALILAALTTTSFLG
VLLLIFNKAGLEDLVARWLSDYLSRTTGVRILFASALVPRWRDGLIRFENVIVLRGTLGD
GPGLFDEILFHSETSSA---LIPSDYTHFHLTIATIDVTLSLRRWLNGKGLIRQAAVSGV
RGVVDRSHLEYNHEAPIDRSSTRRKPSTGDFDLEELLVDDLLVTIYQPEAFRPYTFSIFS
GHVRRLRKQWLFLDLMSAEQVTGQIDNCLFSLHRPQSLTHSNQSPSPSSSQTHFSRFRID
GVPIDHLQSSGDEGPLGWITSGKVDLVADISLPRESEKIDLRTVVREIVDNIEKEIVQPQ
--PRISERPELIKPALEAPSLTDDEDVNEEKVGVVIEMDIRFKDVKATVPLFSNNLSHVN
HALVRPIVAFINSNKTLIPIRCSLTLPLTEFDGSWTSYDIGLVEKIGDQVYSALAFHVTN
SNGRRVGIVGIWGVQLVARSILGALREHAAH
>Msd
MAPRTLGHSHRFFLASSRPATTTTPSPALSLSKSSPSYLSSLPASLRRLAVTLPYAGRPP
SRDQLLEVTHGFFERLRIRFKWLTIRSYRRFRADDYSAFFSFGILGTLGWFLLSTTSFLS
FCFLVVNSISSQNWLGTKLGNYLTKSTGVRVVFESAIVPKWGTSKIVFKNVFVSRGTTAD
HYAITDLDRDEAHAQSDQEDEQMAKWTHFHLSIDTIEVTLSLRRWLDGKGLVKEAVVKGV
RGIVDRSHIIYDPAAPRDRFAYRHTAHPGDFWLESLQIQDFLVTIYQPDQFRPYTFSIFN
ADIRRFRKQWLFYDLMSAESVVGQVDNCLFSLHTPQSIGRTSEMDLRDARWGRMSRFRID
GVPIDHMQSAKDTGVLSWITSGRCDIVADIRFPRDDDELDLSTLVADLVDEIGGRLQIAT
NGDRIPGRGTLTREALSAPEEWEEEKPEGIDHTVSIDLDIRFKDLKASVPYFTSDLSYVN
NALIRPIVAFINSHHTLVPIHCHLDLDLDEFDGSWTTYDVGLLDRMSEQTYAALAHHVQN
ANQQRLQVVSLWTLQMTAQGVLAALRNNLAF
>Pan
MGKPAARESRAYFAFHAAPPPPDAPAPTTTTTERAYHHFANYPRSLQRLALSAPSSRLRP
SKEDLLRIAQGFWTRLRIRFKWFTIRGFRRFNADDISAFFTLGGFTTAIFIIVGTTTFFS
LVFAALNALNLQEWIARKIADYLTAETGVTVVFESAIVPKWKQSKISFKNVFISRRAHGD
VDSLLEERRMSDEARGEDDDTVNTNYTMFDLQVDSIDVTLSLQRWFDGKGLVEDAEVRGV
RGIVDRRNVFWDPDRPYDPAAARRAPQHGDFELESLVVEDFLVTVYQPNDFRPFNFSIFS
AHIPKLRKQWLFYDLLSADSITGQVDGCLFSLHKPQSISRTVEQDREMIHWKTMSRMRVD
GVNFDHIQNQSDTGPISWILSGKFDVVADIKFPRDDDEADINTIISEVLDNLTAALSGEP
NRAPIPGQHRLSGPAIEAPVSVADQSKAIPPPAVVIDMDVRFKDIKAAVPLFTTDISYST
NAFVRPIVAFMNANKTLIPIRCRIVMDLSEFDGSLDLAQTGLLPVVSEKFYEALANHVAS
ASSKRLKNVSLWSLQRWSQAAQEAAKKKAEH
>Pst
MRPSLAISSHSQNSTHTKPTSTPDQEKIQARQHDHQSLIASYLPSFRSLASKLPNLRRPP
TASDLLPLTKSTLDRLHIRLKWLTIRSFQPYRTDDYSAFASLFVLINIILAAIGTTTFLG
IFLFLFNKAGMEDLIARWLSNRLSNASGVQISFDSALVPRWTDGMIRFENVRVSRGAQSL
GSKLMSLVLEQEANFLASADPSLATCTHFHLTIASIDVTLSLGRWLDGKGLLRQAEVRGV
RGVIDRSHLPADSLVPIDRREFRKVATAGDFHLEQLMIEDLLVTIFQPSNFRPYTCSIFN
ATFHKLRKQWLFLDLLSAEQMTGQVDNCLFSLHKPQSITQSSTRQLENGRKTRLSRFRID
GVPIDHLQGNGSDGPLSWINSGRVDVIADIRLPLEIDELDLRTVVREIVDNFEKELEINQ
PSGLISERRNLIKPHLRSPNVESDEDQERQEEQVAIELDLRFKDLKASVPIFSSSLSYVN
NALVRPIVAFINANRTLIPIKCQVKLDLEEFNGSWTTYDIGLIEIISEQVYEALAYHVGS
AQSNRLHKVGRWGIQMTANAILNALKQHAAH
>Rgr
M------------PFASTPLAKSEPHPLVTAASPYPAYLSSLSRSIRRAAASLPAAGRPP
PKDQLLSLTNSFFERLKIRFKWATIRSYRRFRADDYSAFFSFGILGTLGWFLLKTTSAFA
VLFFVVNSLSLQEWLAGKLGAYLTDSTGVKVVFESAIVPKWGGSRIVFKNVYISRGPVKG
ELGVLPVPEHERTDESEDLREMVAQWTHFHLSIDTVEVSLSLGRWLDGKGLIKDAAVRGV
RGVIERSHITYDPNAPKDRFAYRNKPKPGDFWLEGLQIEDFLVTIYQPENFRPYTFSIFH
ADIPRFRKQWLFYDLMSADSMTGQCDNCLFSLHRPQSIGRTSEEEMKDARWARMSRFRVD
GVPIDHMQSASDTSVLSWITSGRCDLVADIRFPREDTELDLSALVDHLVDEIGGALGADS
SSNRIPGRRTLSRDALTAPPTTDDEGETDEDKIVSIDLDVRFKDLKASVPYFPSHLSYIN
SALIRPIVAFINRNRTLIPIHCHIDLGLSEFNGSWTTYDVGILDRMSEQVYAALAHHVAQ
SNEQRLQTVGLWTLQMTANSLLSTLKANLAP
>Sro
MKASNRSPLSRYFKTSSYPPPPATKNHSLAVSKPYPHYLASLPSSLRRVAASLPVTGRPP
TRDQLLELTTSFFDRLKIRFKWATIRSYRRFRMDDWSAFFSIGIFGTLGWFLLKTTSAFA
VLFVLVNSLSSQEWLAKKLGGYLTESTGVKVVFESAIVPKWGSTKIVFKNVYISRGPVKG
ELGVLPS--SEEDEVLEKLKELVSQWTHFHLSIDTVEVTLSLRRWLDGKGLVKSAAVRGV
RGVVERSHIEYDPEAPRDRFAYRNKPRPGDFSLESLQIEDFLVTIYQPENFRPYTFSIFN
ADIRRLRKQWLFYDLMSAESITGQVDNCLFSLHRPQSIGRTSEEDLKDARWARMSRFRID
GVPIDHMQSASDTGVMSWVTSGRLDLVADIRFPREDTDLDLSTLVADLVDDITDRLRESS
GNERIPGRGSLTRDALKVPETVEEEEDEEEDKIVSIDLDLRFKDLKAHVPYFTSNLSYVN
NALIRPIVAFINRNRTLIPIHCHIDLGLSEFNGSWTTYDVGILDRMSEQVYSALAYHVQS
QNDQRIQTVGLWTLQMTANAVLSTFQKNLAP
>Uvf
MSISTSKYQHRQFSVQSNSSPTSDPNLSSTHEHHHHPLIASYLPSFRSLASKLPNLRHPP
TASDLLPLAKSNLDRLHIRLKWLTIRSFQPYRTDDYSAFASLFVLINIALAAIGTTTFLG
VFLCLFNKAGMEDLVARWLSSRLSKASGVEITFDSALVPRWTDGLIRFENVRISRGGQLL
GPRLMNLVLEQEENFSISPDLALANCTHFHLTIASIDVTLSFGRWLDGKGLLRRAEIRGV
RGVIDRSHLPTDTTTPIDRRAFRKKATAGDFHLEQVKVEDLLVTIFQPSNFRPYTFSIFH
ATFHKLRKQWLFLDLLSAEQMGGQVDNCLFSLHKPQSITRSSTIQMQNDRKTRLSRFRID
GVPIDHFQGSGYNGPLSWINSGRVDLIADIRLPLEIDELDLRTVVREIVDNFEKELDINH
KSGRISERRSLIKPALKAPNVQ--PG-----EQIVIELDLRFKDLKASVPIFSSSLSYIN
NALVRPIVAFINANRTLIPIKCQVKLDLDEFDGSWTTYDIGLIEIISEQVYEALAYHVGS
ARSNRLHKVGKWGIQMTASAILSALKQHAAH
