# Supplementary material for: Convergence Analysis of Rust Fungi and Anther Smuts Reveals Their Common Molecular Adaptation to a Phytoparasitic Lifestyle
Source: Front Genet. 2022 Apr 8;13:863617. doi: 10.3389/fgene.2022.863617 (PMC9023891; doi:10.3389/fgene.2022.863617)
Supplement: Supplementary file 4 [file DataSheet1.ZIP › Supplementary file 1/conv_cal/OG0003020.fasta]

>Ain
MEKPIYASNGQTNDDAVILRLSKVSKLEL---------SQRNDEKAVVMAVAGLVAVGTS
QARVGMWEFNGRFKGWLALPTTTD-SVTALSISSDRTFIAIGTDQGHIYLYDVSKPRYPA
RHVAPTTPKAVTTGKNEGHLQGTKILHIGFVGARHTAIVSADEFGLSFYHSLGKILGVSS
NDTLRLLGRYPSKAEREGTPPKYRQATALGMAPLPLGPMRHLSDSHNIVAILTPTKLVVV
GLKPAARTWFRLLS-------IETCGSLVWFPSMTANDRSSARVQPVLATSFGRHLVLVR
LKTIHGLTMGEEPGWEHDEPIRSLQWLSHEMILLQSDSKLALFDLRFRKVTETQPVVTFA
GEEKPSNAYSVRAYKGQVFFLTPGDIVVGTLITWADRILAHVSGGDFLGAIELSTDYLEG
RAGGSCIGLPESREAQRPIVAQRLLDLMRASTTYAFSDERMHDGTHADGVDRTPLFEGLA
RVCAEACLALEDQTFLFDELYDTYADAGIEAIFADQMEHFIVAGQLRLLPIPVVQRLISF
RKRQQRYDLAERIIWNVDPASLDLDQALSLCLERRLFDALIYVYTRALHDFVGPIVELLG
IIKR----------LEPQDNIADCYRLFSYLSVALTGHTYPNHEMLEGGEGIKARSSIYG
FLFAGRCVMWPEPGGQLVLQEPTYPYLRLLLAFDAEAFLDALDIAFEDSYLDDERFTRQL
IVSILSEVTFEEELQESARVFVCIFIARNAPKYPQFVRLSQPDVKQLLHHLAAVQDSETL
EDRQFAAECLLSAYRPSHSDELLAQFESASFTRILHRAYRSESKWDKLADLVIEAPSKGQ
ETFDELAQVISSARMGPSAVLKNVERIVLQSLPALVDVDVGRTAELMGRFFPARQAEAIS
LLDSPHRQLAYLGVLLDPWQDSSLRDSVDQPQRDLYISLLCSMEPHVLVKTLDAMPAFDL
KHLANVAEEEGVIDGALWAFDRQGQLDKGLDAFERSVAQRAFVLRDEFEEAKEQLEQGVS
MAVRLCREHGQL-SDPDAQKHWVRLLKILIHLVHDVTTTARSQSLAKSFVEDSLSALVSS
TSADSMPFADLFRRLLEDEKEEYYAEVRPIINGMVEAYRLRQGLLGITNRLFDRDVFYEM
QNLATRRRRGWRPGTGTCEGCQRLVFAAAGATRDGSIIIPSLDDKRTPSPFVSPRPDKGQ
IVVLVGQVWHRRCAPQ
>Aps
MNSNSQSKSSSFSKNSSFFGWTSLNRISKKIYNNPNSASNSNFGLPTVTATSGLIVIGTS
KGWVMVFDYASNLKFILGSESIVEGSVSSLSISHDHTFIAVGHNMGHIYLYNLLNPELPT
RSVIPTTLKLVQDGRSEGHLLGHKIIHLGFIGARHTAIISADETGLAFYHTLGQVLGLIS
ADAIRILGKYPDSISNLPGMKPRKPTKIFGASPLPLGTTPHLTDGHGLIALITSTKLIVI
GLKPKPRTWWKCMRNVSDSNQSGLIGSLCWFPSYSIQETLNVGMDPILAFSWGKTIRFIT
IMPDHGLRFVEGKSWICDDNVLAIQWLNWRIICVMTSTHFEIIDTQIWQRTGFEPIDSHA
SIDQGSVMGSFKAYKGKIFLLTTHDLRLGMVISWADHILEKVQAGLLTEAIDLTTSYWYG
RVDLETIGLPSQDEIRKAIVKPKLKQIMLASLNYAFSEQRMEDDTHFDGVDRTELFEGLV
ASCMRACLAIEDLEFMFEDVFERYQDHGIQNIFFIQLEPFVLRSEIRDLPTLVTQGLISL
HEEKKEFDLIEQIIRHIDPTCLDINQVLAICLREGLYDALVYVYTEAMGDFVGPLVEFLN
LIKTIHSYRQRMQQQKIEKLIPNAYKIFPYLSAVLSGSSYPNKAFYEPSKATIAKSSVYH
FLFSGQSMHWPHPDGNLILQEPTYPYLRSLLIFDSEAMLDTLDVAFEDSWLHDSSIDRQF
IIDLLIELISSSEFTSIDRTFLHIFIARNLPKYSQFLSLSKPTLHAILISLATEEDRSTA
QDRQLASEFLLSCYTPIEQGELLQLFMEARFWRILRSIFTQKGMWADVIRCHLKDPDRND
EIFQDLAGIFRKIKRSDEVMETKVMEILSESAMELSELSVPKTATLINKLRPQSHSVIIE
SLGEKVKQFAYLRTLFEPDNDEEESFGLDPIYRLRYVDLVCEFDPSHVLRYLKKTLPEET
PAIVKICKDHQIHAATVWLLDLVGKTRAAFDELALIFKSLTSRIT-PVRSYVSQITELAQ
EATEICVKQPNFQDGTTSEDCWFYLLKTIVECIQTCSGLKEVVESLRGLLPKIVSALISG
TKSNQVSFSKLVKRLIESPDPSLTSEFRCIILMLMDTYRFEGNVLEVTGRLIDQDLFKYV
NELVKAQEKGFRPDGLSCHHCQRSILKLIQRGAMRPIRKQSLKGKEVAQSVSSIPYQPNQ
ILLRNGKCFHLICWEE
>Cqf
MELNQRSSTTPSKQEILLFRWASLKRISQKIYNNAPSAANTLLGLPTVIAASGVIVIGTG
KGWTMVFDYASNLKCVLGTDLIVDGAVSALSISHDHTFVAVGHVKGHIYLYDLSKPHTPA
RIVLPTTMRLVQAGRAEGHLSGQRIIHLGFVGLRHTAVVSADESGLAFYHHLGQVLGLAS
NDTIRILGKYPDSTPPPPSRGSRRPNQIFGCTPLPLGPSPHATDAHSLVALLTPAKLIIV
GLKPSARTWWRSMREVLAPEEIDAGGSLCWFPSTPTPTPDRTAMDPLLAFAWGRQIRFVT
VMSGQALRFVEGKRWTCDSTIEAIQWLNWRIICVLTATHIEIVDTQIWQRTGMERIQVSE
GGTGASVVGSFRAYKGKIFLLTTHDLRLGMVVSWADQILGLVHSGALTEAIELTTSYWQG
RAELETIGLPSELVARQAIVGPKLKEIMQASVEYVFSETRMVDETHFDGVDRTELFESLV
RSCARACIAMDDLGFLFEVVFERYYQNSIQSIFLDQIAGFVLSSEITSMPTAIVQQLVGQ
YEARGSFGSLEALVCRLEPGCLDLEQVLAICSREGLYDGLVYVYTEAMGDFVGPVVESLQ
LIRSLVHERESGAEASTGAREARAYKLYAYLTHTLLGRAYPSKKPYEPALASRARASVYH
FLFSGHTLRWPLPTGKLVTLEPTYPYLRLLLKFDPEALLDSLDCAFEDGWLDDQ--DRQS
IVNILLDILSSE--DQEDQTFLHIFVARNLPKYAQFLSFSPATLMDILRSLAAEGEQTTL
ADRELAVEFLLSVFSPAAEEELLIVFSTAGFWGVLRSIYVAKGEWGKVAEVCVKGSE-GL
EVFGALPEIIQAAM--DEKMAREVDKVLVESAQTLVQASVTLTASLIDTLRPGLHRRMLE
VLELESVQFSYLHTLLG------PSKHLDQEAKLRYVTLLCKREPSAVIGFLRRTSVEAS
EVLLETLEGPGLEQALVWTLAQAGSTDRALVELRQAIKSTSNS---------SDLEQLAQ
VGIEICAQ-------TTDVEAWAELLSALLSA----------------IVPRLVSCL---
----TVPASELVRRLPAAP--------RSLVLEIIDAHAFEASVLELALRLVDNDTFEHS
ALLHRGRQRGTRPARAICVCCGRPLLEVIERG--AVGRRKSLKGKEVE-PEPAPSEEEGG
VVVGAGWIAHEACFGM
>Cla
MSADKPSSASSAQALASSLRWTPLPRISARVFNKRFSAGDNLLGQPTALAASGLICIGTA
RGWALVFDYAQTLKCICGTESIGDRAVTALAFSLDHTFIAVGHASGTIHIYNLSKPNQPA
RSVPPTTLALVQQGRAEGHLQGSRIRHLAFVGARHTAIVSSDDRGLAFYHSLGQVLGLAN
TDIARIIGKYPEAEDAPPAAQTAARPIIFHLATLPLGVQAHATDNFSLVALITSTKLLIA
GLKPSPKTWWRAVQKDAIHHDAASIGSLAWFPASFPPSSTSNLSDPILAFSWGSVIRLIT
IRVVQGLAFEDVSRWPVEGQVVRLSWLNQKILLVQTATHIDLWDVSTQLRVGRSPLTSS-
----VLAAYNVRAYKNKIFCLALSDVRVATVLTWADRLIALVNAGNLLEAIELTTLYYQG
QANASTLGLPQDDEERHVLVGPKLLEIMAASTDYCFSEDRLKDETHQDGVDRTSLFEGLV
DACARACVASDRSDFLYQDLFDRFADNGIEAIFLRRIELAIFSGLVKSVPPQILQALLES
KEGSEDVASAESLLFAVDVEAIDIHQALSFCRRHSLYGALIYVLTKALQDFQGALVDMLR
LVESIEQARENDRATANGDDVPEAYRLFLFLSATFNNQLYPTLAPLPPSVASAAKSELCR
IIFSRKPVLLPHSRALFTIQEEPFPYLKLLLHFDSEATLEWLDVAFEESFLNDGPISRQR
IIEILLELATSTALLSTDVTLINMFVAHNLPKYPQYLHLPAPDISRILGNLTNDPDQHTL
EDRQLSVEYILSSNRPDPLAPFLPQFEKAGFFRILRGLYKSQRAWDDFVRVVLGDADLGM
DVFTQLQTAFQAPNVK-AKQHKKLAAMVVDATDSLVDIDIERTVQFAQTFLPTHHLEAVE
QLAQKPRQLAYLRFLFSPGPDQ------RSDLELLFVKLLCDLEPESVIQFLQQSHN--S
PEVLQVCEQTQTYDALLWALTSQNDVQ-AIDKYQNIVQLSIDSMASPHDPLGLQLKRTTD
VMVAFCSS----ADPPARDEAWYRLLSTILD--------SAVGRTFEQVVSSALSGLVSA
TSSQATSFPKLLHRLISSARPKSFLELRSIITSMTGTYRAEGEMLAAAKQIFDADLFDDF
ARLEQERRIGWRPQASVCDVCKESVWRLFETSRPKIRRKQSLKGKEVLWPEPRTHSRPSS
LVVFRGKVMHRNCFEM
>Cmi
MDTPNAANYPPAPEVHKPLKWTTLRRLSQRLFNGKGVGVISDTGTPTCLAVSGLIVVGTD
KGWTMIYDYSQSLKAIAGNDEIASGRVTAVALSQDTTFAAVAYYSGHIHLFEWAKAGVPA
RTVDPTTLAAINAGKAEGHLSGSEIQYLGFVGRRHTAIVSGDQYGLAFYHSLGKVLGLAN
TDILRILGKYPTHLAGQSSQAQSSHSRLLGVQALPLGTEENFTDEFNLVALLTPGKLVVA
GLKPSPRTWWRHVNQPESTMKGKDYGALAWLPAID-------GEAPILAWCWGGSLHLVK
VQRGSKPRNPTDPLYKSDETINAVQWLNRTTLALLTTSEILLFDAGTLSIVEECKY---P
RFTLRPLEQSFKAYKGKLFYLTAQDLRVGSVLSWADRVLHLVSSGQLVEAIELLVFYYGG
PLPTTTLELPQDLEKRRAAVEPRLRDILTASADYAFSEDRMRDEAAVDGIDRTELFENMV
DAAIRASLATESYDFLFNDLFERYSDNGIQGIFLDRLEPFVRSGTIRKLPVGISQQLISK
YAEKGQMREVESLIWHLDPMSLDVNQVVTLCSKHRLYDALTYVYTRALHDFLGPFVQMLD
LVVQILQDRQQRPRDDFELLVPTAYVIYSYLADSLVGMAHPSQEVLPDEDALNAKQSLYA
FIFSETLQPYPSGSKQLVHENHSLPYLRVLLQFDTEATLDCLDIAMEDSYLDEDTPDRQE
IIEKVLQVSEQQTLPESDRTFINIFVARNIPKYSQFVKLGSELMQRILEELCQNSDLSTH
QDRELAVEYLLSAYSPTYDSATLEMLERAQFYRVLASVYRSRKAWPELASVCLKSPEEGH
ELFATLARILADASSEGGENVPSVKAEIISSTSQLVESGASEMCSLVERLMPEEHHKVLQ
ALQTPIRQMAYLRCLLEPDLDESPSQHVDDNMRYMYVARLSQYDPQSVMRYLETEPTLDE
KKIVEICEARGNFEAVIWILSSHGRLKESLRTAHVAMLEQSEQLLGNMQQSLHKLISIGR
TALQVASKACQGQSDIPAEEVWYNVLSSLIDTVRDMHRTSNAIDRVKQLVPEAISSLIAS
TSSESLSLPHLVRRLMEKSAGSTYSEYKDILDGMLDTYRFEENVLSTSKRLLDLDVHEEI
AELAKARGNGWRPNTGICEACGRSVWEVSEKRRPKVRRRPSLKGKETDWYEAHRADQAQS
LVVFRGAICHATCLEQ
>Eyn
MDTPQSTKSPARAQSTAPFRWTTLRKVTYRIMGAPNKTSTASLGEPTAMAASGIICIGTT
KGWTMVFDFTQTLRCVCGNDTIVSGKVTALAISSDQTFIAVGHQSGHICLYALDKPSVPA
RSVQPTTIEQVNNGRAEGHLSQKSIIHIGFVGERHTAIVSGDNLGLAFYHSLGKVFGLAN
TDVLRILGKYPQGEANGASAAALSSNALLAMQPLPLGTSKHFSEDYSLVALLTPVKLVIA
GLKPSARTWWRCMNRGGVAKKGSSQGCVAWLPAID-------GKEPMLAFTWDKSLRLVR
LKQELGVEEEAQAIYQADSTILALQWLNAQTLIILTVKCVEVFDIENRQLVERATL---Q
SITLLSPLQALETYKSKVFLFTATDVRAGILLSWADRVLQLVDAGDLVAAIELTVSYYDG
TSFHSNLGLPLASDARKAMVEPKLREILAASLDYVFSEKRMRDSTHKDGVDRTRLFETLV
DAAIRACLVTEDYDFLFEDMYERYAAEGIEGIFLSRLEPFVLQSLLPAIPTNISQQLLQR
HEDKDELQELENLIWHLKPEYLDVNQAVRLCAKHRLYNALIYVYTQALNDFVGPLVELLG
LVKRITDHRQQRPRSQIESSVQDAYQIYAYLADSLIGLAHPSKEPLPSAKALSAKRSLYS
FLFSRNPAVYPEGSRKQVPADQLFPYLRLLLHFDSEAMLDCLDIALEDSYLDEDTLNRQG
IIDCLLSLSDSADIPSTDRTFINIFAARNLPKYIQFVHLDDKAAHRLFLNLADDQDMSTR
EDRQLALEFLLSAYTPEYTDELLSLLEAASFYRVLASIYRSRRRYKKLVSVYVRDPDQGS
HVFQNLVEVLALSEKA--GQRTEVEDEIVQAIPQLVDFGVGEVANLVEKTMPSRHSDALA
TLNLPLRQMAYLRSLLDPESDSEAKTSPTEEHRLQYIGLVCDHDPQGVVAYLQRDKDLNY
SKAAAVCLSKQSFDAVIWLESRRGDVTASLRTADRIIQPDTVLLIA-VSGSISRVVRAMR
MAITLCASQTSLSSPHEAEEAWYLLVSSLVKLTRNLSSTVGITGPLRGLLSEALSALASG
SSNNTTSFPRLVNRLMEETPAAQYAEYREIVNTMLQTYEFESDLLQTSNKLTQTDLFQHV
AELSKEKATGWRPNIGNCEACGRSIWEVTAKQRPSVRRRPSLKGKETDWYEAQPAKAAQS
IVVFRGAACHAACMGQ
>Gan
-DILTPDPSSPAAHSAETFKWSPLRRISSRIYGGLNGGGAQTMGVPTVLAVSGIIAVGTS
KGWVMVFDFGQNLRGVLGTDAIAEGAVTALAISQDHSFVAVGHAFGSIHLYALVKPSQPA
RSVPPTTLPLVLTGRKEGHLVGSRILHLGFVGARHTAIVSSDETGLAFYHSLGKVLMLAS
VDIIRMLGRYPDPSSSSRTPKPKKPSTILDMAPLPLGPAPHSSDLHSLVALMTPTKLVIV
GLKPTPRTWWRATPAKDGSELYSRNGLLAWYPSVEGADGQGE------------------
--------------YACARCCLSGR---RGVVFVLTARHVDVYDIQTRKRIGRDTYGAFP
HSEALSYAGSFRAHKRKLFLLTLSDLRAGAVLSWADRILGLMQPGTILEAIEVTTSYLLG
HVDASTIALPDDPVPRRELVEPKLREILVASLDFVFSEERLRDGSHNDGAQMQRLFEGLV
GTCVRACLATGDIDWLFDDLYERYEQNGIESIFLERIEPFVLSGSVHALPPSVSQRLIAI
HEERGQYEAAQRIIWHVDPEYLDINQALGLCQRQKLYDALIYVYTRSMHDFIAPIVELLV
LLRRIQQHRKQRPREDVEASAPDAYKVYAFLSQALSGLSYPSKDPLPYDEAILARNSIYS
FLFSDRTLVWPERGGQTVVVEPPYPYLRLLLRFDAEATLDALDLAFEDSYLEDDPLNRQL
IVNLLLEVMGSDDFTPVDRTFLHIFVARNLPKYPQYIELRPSVLHRILIGLATDPDQSTT
EDRQLAAEYLLSSYTPHDGGEMILLFERASFFRILRSIYRGERRWAALASTYLRDPDVGA
DIFDFLRETLKLASRSSEEQRRELAETILEAVPSLVEAGLHSTADLIDTFLPSHHAEVIS
RLSTPWRQFAYLRCLLEPATIEAPTTQLDTSQRLLYLSLLCTHEPYHVIRYLESDPRTDP
SNALKICEKAEVFDALIWMMDRRGKTKEALDRVDDTLESRTDLLVQPADAILEQISAISK
VAIQICVTRTSGTAEMTGEDLWFRLLSSLVATVRAVRAISRASDTLSSLIPTALSSLVSS
TSTHQVSFPNLMRRLIDWNARSSYAEFKAIVTSMLDTYVFEGDLLGITSKISAQDLFAHV
ERFKIERESGWRPGGELCDECWQPVWMVVETGRPRMKERPSLKGKEVEWPEPLPVLEPRG
VVVGRGKVWHQSCHLL
>Hvs
MTTSLRSPSTSLEEDPLIFRWASLRRITNKIYVSGPSATNTLFGPPTVIAATGVIVIGTS
KGWAMVFDYASNLKCVLGTEAIVEGSVTSLAISHDHTFVAVGHNMGHIHLYDLSKPARPA
RAVPPVTLQAVQAGRTEGHIVGSKIIHIGFIGLRHTAIISADQDGLAFYHSLGVVMGLAS
TDIVRILGRYSE----LPFGKAKKSSIIFGASPLPLGPSPHPTDGHSLVALLTPSKLIVI
ALKPTPRTWWRVMKPLETASQLNLTGAMCWFPSSVVKDTCEVGMDPLLAFGWGRIVRFLT
IMDDGNLRFIEGKSWTCDSPIHAIQWLNWRIICILTSTHFEIVDTQIWQRTGRAAVKSLQ
FREPFSILGSFRAYKGKIFLLTERDLRLGIVVTWADRLLHLVETGALVEAIELTTIYWYG
RADMETIGLPSEDQARRSLVKPKLIEIMQASLDYVFSEDRMKDDTHYDGVDRTSLFEGLV
TICTKACLAIEELDFLFQDIYERYEDNAIDKIFLRMIEPFILSNQLKDLPTNLVQRLIDL
HDTAERAELAEELIWHVNPTSLDIHQALGLCQRRKLYDALIYVYTQAMKDFVGPLVELVE
LIKQIQKLRSSHPQDEIDQLVPDAYKIFTYLSVSLLGLSYPDKSPLEPSLSVSARDSIYG
FLFSGSSVTWPKPKGKLILSEPTYPYLRLLLNFDAEALLDALDAAFEDSYFHDALIDRQK
IINLLLDVFVGTNFTDSDRTFFYIFVARNIPKYPQFLTLSPSILHSILVGLASHRSETLR
EDCQLAAEFLLSAYTPIYDAHLLDILEQAGFWKILRTIYRNHKNFSRLVLCYLKDFEFSE
ELFEVLAQILESIYSQDEPDEEDVWNVILDQIHHLVQISVWSTAHLVERFKPMLHTRIVA
QLGSKLNQFRYLQCILEPHQDRNASSSIDPKTRLVYVKLLCQSHPAHVVHYLRDSCLDDV
ENYMKAFEENEVFDVIIWQLDHSGCTRQALVKFNEILRRETQVIMSLIDGRIDKLISMVH
AAIEVCVGRSKQSEELSSEDCWFQLLSSTIHTIHTCAMLTMVVDSLRSLLPEILSALISN
TNLNNFSFSNLVRRLIEDTHVSNNTQFRSIVTTILDTYRFECSVLEVTSRLVDQDLFTHV
AKLESARQHGIRPKQSNCHFCGHSIWILVGRGSMMMTRKQSLKGKEVEISSPLPIPPPVG
LVMMGGVVYHQYCYKK
>Lcr
MDLVTPTPSSPAKPPSDTFKWSVLRRLSSRIYTSASATQAGLLGVPTVMAVSGVVAVGTS
KGWVMVFDFGQNLRCVCGTEAIAEGPVTAVAISQDHTFVAVGHALGAIHLYALLQPTKPA
RSVPPTTLQLVLTGRKEGHLAGSRILHLGFIGARHTAIVSSDDTGLAFYHSLGKVLMLAS
TDIIRMLGRYPDPHSASQSAKSKKPSTILDMAPLPLGPAHHSSDSHSLVALLTPTKLVIV
GLKPTPRTWWRATPAKDGIETYSRNGVLSWWPSVAKDGAAPVGEDPMLAFAWGRRVRLVK
LRKDSAVEFAEGEGWVCDHMVLGLRWYNSRVIFVLTPHHVDVFDIVTRERIGRDSNSAFP
SSDSLSYSASFVTHKKKLFLLTLTDIRVGAILSWADRILALMQPGTILDAIEITTSYLLG
QVDASTIALPEDPVERREIVEPKLREILGASLEFVFSEDRLRDGSHSDAATMQALFEGLV
GTCVRACLATGDVDWLFDDLYERYEQNGIEAIFLERIEPFVLSGSVHALPPSVSQRLIAI
HEERGQFEAAQRIIWHVDPEFIDINQALKLCQREKLYDALIYVYTRSMHDFVAPLVELLA
LVRKIQRHRKRRPRQDVEATVPDAYKVFAYLSQALTGLSYPSKEPLSYEEGVKARNAIYA
FLFSGSTLSRPERGGQPILDEPPYPYLRLLLRFDAEATLDSLDLAFEESYLDDDTLDRQR
VVDLLLEVMSAAAFSPIDRTFLHIFVARNLPKYPQYISLRPDVLHQILVGLAEDLDQSTT
DDRQLAAEYLLSSYTPSDSDAIIALFERAGFFRILRSIYRGERRWAALASTYLRDPDVGA
DVFAFLRETLKLATKASEKQKEELAETILEAVPSLVEAGLQQTAELVDSYLPSHHAEVIE
RLSSAWRQFAYLRCLLEPAFSDSPSTRVDTPQRLQYLSLLCTHEPEHVIRYLDADNAAND
QAALKICEEAEVYDALVWAMDRKGETKAALDRVDETLELRTDLLLEPADAVLDQIAAISK
VAVQICVKRSSGTKDMSGEDLWFRLLSSLVSTVRAVRAISHASDTLSSLIPTALSSLVST
TSSRDVSFPNLVRRLIESNARSSYAEFKAIVTSMLDTYVFEGDLLSLTSKVSSQDLFEHV
EILKVEREKGWRAGGECCEDCAQPVWMVVKTGRPRMKKRPSLKGKEVDWPEPQPVLAPRG
IVIGRGRLWHEGCRLL
>Mgl
MSANEPENPPAS-----FLSFQKLAKVTTEIV---------HNGKFSCMHVSGLMAVGFE
SGATVVFDMSQRIRCMCKA----SSRVTCLSISHDATYLAVGHASGDIYLYDMFQASVPA
RHVPPVDPAIVSSGKGEGHFASVAIIQLKFVGARKTAIISTDADGLCFYHSLGRILGMAS
HDTLRVYGRY----------NATDPSHIYDAAPLPLGTLRHAADEHQFVALILRHKLLII
GLKPSARTWFRS---------NSETASLAWFPATHAFSQ---VYPPMLAFSFGNELRVLR
VSSVKSMKMSEEHLSTTAHPIVQLHWIHRQLLLVVTTVSWQLFDFRCHSFTEWQPH---D
PLVAPGDPIFLQIWRSKVFMFAHNTAYAGDFVAWDSYLSQLESDHEYLEALREAVKLYQG
TGLGSGIGLPSLRHDQRAVIAQRIECIERKALRLLSDSDDVE----------------LI
RLCTQVAVEMNNFDLLFGEIYFSYEYHDKVDVFVLELERHIIHGQIRTPPTAVIQRLLEY
RCRTHEYAIIEQLILHVDPFCLDLDQVLPICNEQCLWDALSFVYERVFHDYVTPIAQILK
RLAQTPTQNT----CSDNDSRASFYAIFPILNARLRGLRYPSMEAFEHNEAVNVVRAVQS
LLFSKHACKAPDLADVPTLDHNIFPYLRAILNFDAEPFLDVLDLAFESDFFTNELLSRRD
VIDTLLEVNRMKSLPNSVHHLLAMFVARNSAKYPQFIILSDSECETIFDALTN--DEVHN
KDSEFALECLLSAHPIAFTEKRIKMLERAGFWRIYETALRKTKRYPELLCFFLQDRDGPG
QLYDRVSEIFVLPGLKGSSQRESMFSLFLSCLNDIPDPLLCDVARIVTRYFASRGNEVLT
HLQTPNRQFLYLKAFFILKHDIN-----PQTLRRVWITRLCEECPSLLVPQLDAYGYFDL
EHVCSEASTHHVYDALFWALDRRGLTTLAMDQLDKLAMDLAQHTHQSREGRFKKLHLALT
MAFRLCVENSLSASVEFVHELWFRVLYTLVRLEHAFYDSLLALSHSQTFTQEALATLVTS
VPSETISFAELFKRLVHGISQAMYSQVRVIVEAMLLAYRLRCDVLMIGVRLNESDALHLF
QQLAKERGMGWRPS---CAHCDKAFM------DLSCVRKHASSDKVALTPQ---------
-----GHTFHAGCGDA
>Min
MDLGASRNSTTNAAVASPIKWTSLKRVSQSIYTTVIAASAGLLGRPTTLAVSGIFAIGTD
EGWVMAFDFAQTLRCVCGAESISEGPVTSLAISQDHTFVAAGHATGWIHIYALVQPTKPA
RSVPPTSLQLILSGRKEGHLIGSKILHLAFVGARHTAVVSSDETGLAFYHSLGKVLMLAS
TDIIRMLGRYPDPPGFSTASINKRPSTILDLAPLPLGPAQHASDAQSLVAILTPTKLVVV
GLKPTPRTWWRSIPAKSEDETYASSGVLCWWPSMDTDSGPVAGEDPLLAFAWGKNIRLVV
VRKEENITFVESEGWTCDQPVVGIRWYSQRVLFVITENFVDIWDVSSRQRLGRDALSAFP
FSASLSYSSSLATHKKKLFVQTTGEVRVGAILSWADRILGLMQPGTILEAIELTTSYALG
QSDASTITLPDDLEARRDIVVSKLREILAASLDFVFAEDRLRDGSHADGATMQELFEGLI
G-----------------------------------------------------------
------------------------------------------------------------
------------------------------------------------------------
------------------------------------------------------------
------------------------------------------------------------
------------------------------------------------------------
------------------------------------------------------------
------------------------------------------------------------
------------------------------------------------------------
------------------------------------------------------------
------------------------------------------------------------
------------------------------------------------------------
----------------
>Mld
MGLGASRNSTANAAAASPIKWTALKRISQSIYTSMNAASAGLIGRPTTLAVSSIVAIGTD
KGWVRVFDFAQNLKCVCGSETISEGPVTSVAISQDHTFIAAGHATGWIHLYALVQPIKPA
RSVPPASLQLILSGRKEGHLIGSKILHLGFVGARHTAIVSSDETGLAFYHSLGKVLMLAS
TDIIRMLGRYPDPPGSSTASVPKRPSTIFDMAPLPLGPAQHASDAQSLVAILTPTKLVIV
GLKPTPRTWWRSTPVKGEHETYANSGVLSWWPSMDKDAGPVTGQDPLLAFAWGKRIRLVG
VRKEDNIQFVENEGWICDGPVVGIQWYSQRIIFVITENCVDIWDVSSRQRLGRDALSAFS
SSASLSYSSSLATHKKKLFALTTGEVRVGAILSWADKILGLMQPGSILEAIELTTLYALG
QSDASTIALPDDPVARRDIIEPKLREILAASLDFVFAEDRLRDGSHADGATMQQLFEGLV
GTCVRACLATGDVDWLFDELYEHYEKNGIDSIFLERIEPFVLSGSVHALPPSVSQRLIAI
HEERGQFEAAQRIIWHVDPEAIDINQALGLCQRQKLYDAMVYVYTRAMHDFVAPLVELLG
LVRAIVLHRKDRPRDGVEATVPDAYKIFAYIAQALTGLTYPSREPLPYAEGNRARSAVFC
FLLSGSTISWPAKGGRPVLNEPTYPYLRLLLRFDAEAFLDALDLAFEESYLDDDSMTRQI
IIDRLLEVMHPSEFTAIDRTFFNIFVARNMPKYPQYIRLKPAVLQQVLIELVTDLDQSTI
EDRQLAAEYLLSSYTPPDLDSMIALFEKAGFFRVLRSIYRSSKKWAALASTYVRDPNIGS
DVFLHLHATLKLASKADTKQVDDLAETILDAVPTLIEHGLQHLADLIDNFLPSYHAAIID
RLGNQWRQFAYLRCLLEPAHTEHPSARPDRPLRLRYLSLLCTHDPRNVIRFLEADVEIDD
DEVLRICERAEAFDALVWSLDRRGSTKAALEKVNETLEKRVGQLVQASDTLVEQIAAISI
VAIATCVKQATGTQEMSIEDLWFSLLESLVTTIRAVRAISRAQDVLSSLIPSALSSLVST
TSTREVSFPDLMRRIIDSNARSAYREFKAIVTSMLDTYVSEGEFLQLTSSIASQDLFEYV
ETLQVEGAKGWRAKGQVCAECLQSVWLVVDSGRPKMKQRPSIKGKEVDWPAAEAKLEPNG
IVVGKGHLWHQTCHLQ
>Mlp
M--------TSSTQVQYLFHWASLRRISNKIYTKASSAANTLLGLPTVIAASGVIVIGTA
KGWAMVFDYASNLKCVLGTDLI--------AISHDHTFVAVGHTMGYIYLYDLAKSKQPA
RSVIPTSMRLVQAGRSEGHLTGHRIIHLGFVGLRHTAIVSADESGLAFYHHLGQVLGLAS
TDVIRILGKYPDTTLN----PSRRSTKIFGSSPLPLGPSPHLTDQHSLVALLTPTKLIII
GLKPSARTWWRCMRNITHPNQLNECGSLCWFPSSSIKDTTDLAMDPLLAFSWGKNIRFVT
VMSD--DEFVEGKSWTCESTVQAIQWLNWRIICVLTSTHIEIIDTQIWRRTGMESIDSF-
-------------------KPTTHDLRLGMVVSWADQILQLVETGSLTKAVDLTTSYWFG
RADLETIGLPSEDSVRQALVKPKLKEIMLASLDYIFSDRRMEDDTHYDGVDRTELFEGFV
RSCAKACIAIEEFEFIFEDAFERYSDNGIETIFLEQIGPFIISSEINTLPTLIVQHLISL
HQDRGRFETVEQIIWHVDPSCLDIQQALDICSRQHLYDALVYVYTEAMGDFVGPLIEFVQ
LIRTILHDRQQAYERKTESMVSNAYKVYAYLTNLLTGISYPSKKIYEPSKANTARMSIYQ
FLFSGQSVRWPMPHGTLILQEPTYPYLRMLLKFDSEAFLDTLDGAFEDSWLHDHIVNRQF
IVNLLLEVISTGDFTSANRMFLYIFVARNLPKYSQFLNLSSSTIHSILVNLSNDLDLNTR
EDRELAVEFLLSVYNPPEGGDLLQLFEEAGFWRILRNLYRTQGRWDQVLKSCVEDTECGL
GVFTELPDILKSVDQSDEEMCKLVDEVIMNSILQMIDISLPLTSSLIDTLRPSLHTEVVN
KLEAKEKQFDYLRSLLEPRGLSELPSNLDDRSKLIYVNLLCEREPSHVLEFLKQSVPKDG
NEIVNACKKFNIDDGLVWQLDQVGKTRVAFDELSLIMKEQTDQILQSAHQLISSFTQLTL
VAMEICVKNSECQDQLTGEDCWFNLLSSLIRSIQTCANLKWVVDQLRSLLPTILSSLISH
TNSNRISFSNLVRRLIESTGERRTNEFRSIVMTILDTYRFEGSVLEVTSRLIDRDLFEHV
KELSQAKQKGIRPNQRNCYYCKRNV-----------------------------------
----------------
>Msd
MDLGASRNSTANAAAASPIKWTALKRISQSIYTSMNAASAGLIGRPTTLAVSSIVAIGTD
KGWVRVFDFAQNLKCVCGSETISEGPVTSVAISQDHTFIAAGHATGWIHLYALVQPIKPA
RSVPPASLQLILSGRKEGHLIGSKILHLGFVGARHTAIVSSDETGLAFYHSLGKVLMLAS
TDIIRMLGRYPDPPGSSTASVPKRPSTIFDMAPLPLGPAQHASDAQSLVAILTPTKLVIV
GLKPTPRTWWRSTPVKGEHETYANSGVLSWWPSMDKDAGPVTGQDPLLAFAWGKRIRLVG
VRKEDNIQFVENEGWICDGPVVGIQWYSQRIIFVITENCVDIWDVSSRQRLGRDALSAFS
SSASLSYSSSLATHKKKLFALTTGEVRVGAILSWADKILGLMQPGSILEAIELTTSYALG
QSDASTIALPDDPVARRDIVEPKLREILAASLDFVFAEDRLRDGSHADGATMQQLFEGLV
GTCVRACLATGDVDWLFDELYEHYEQNGIDSIFLERIEPFVLSGSVHALPPSVSQRLIAI
HEERGQFEAAQRIIWHVDPEAIDINQALGLCQRQKLYDAMVYVYTRAMHDFVAPLVELLG
LVRAIVLHRKDRPRDGVEATVPDAYKIFAYIAQALTGLTYPSREPLPYAEGNRARSAVFC
FLLSGSTISWPAKGGRPVLNEPTYPYLRLLLRFDAEAFLDALDLAFEESYLDDDSMTRQL
IIDRLLEVMHPSEFTAIDRTFFNIFVARNMPKYPQYIRLKPAVLQQVLIELVTDLDQSTI
EDRQLAAEYLLSSYTPPDLDSMIALFEKAGFFRVLRSIYRSSKKWAALASTYVRDPDIGS
DVFLHLHATLKLASKADTKQVDDLAETILDAVPTLIEHGLQHLADLIDNFLPSYHAAIID
RLGNQWRQFAYLRCLLEPAHTEHPSARPDRPLRLRYLSLLCTHDPRNVIRFLEADVEIDD
DEVLRICERAEAFDALVWFLDRRGSTKAALEKVNETLEKRVDQLVQASDTLVEQIAAISI
VAIATCVKQATGTQEMSSEDLWFSLLESLVTTIRAVRAISRAQDVLSSLIPSALSSLVST
TSTREVSFPDLMRRLIDSNARSAYREFKAIVTSMLDTYVSEGEFLQLTSSIASQDLFEYV
ETLQVEGAKGWRAKGQVCAECLQSVWLVVDSGRPKMKQRPSIKGKEVDWPAAEAKLEPNG
IVVGKGHLWHQTCHLQ
>Pan
MTTLPPAQSEASERDELFVQWSVLRRVL----AAAKSAPDAPDPIPTVLAVAGLIAVGTQ
GGKTVVCDLAQEPVASCGHDGRGHDAVTALALSSDHSFLGVGHASGNIFLYDLSHPARAA
RHVPPVPLSSVKAGKREGHLSGSTIVHIGFVGLRHTAIVSADNKGLAFYHALGKILGVSS
NDTLRLLGKYPQYEHEDE-ADAKRRSAIFQLTPLPLGPRPHAADETTFIAMITPAKMVLV
GLKPAPRTWYRKMNTTKHTEKSQHPGCLAWYPASTETDGKRRQTNPVLAFSFGRNLHLVR
LVVRERVELTGEQGIEEPDGIVALQWFSPDLLMLTTRTGLALFDCRAGKVTERMRNKPYQ
TEERWAVNHSIRVSKGRSFFLTSGDLVVGTLMSWADRLLLYVSRGDFLSAIELATLFHQG
RFLGSAVGLPSDPSERTRIVADKLHELMAASAQYAFSPDRLTDDTHVTGVDRTELFQGLA
RVCARACLSLGKLDFLFETLYDKYEDNGIEAIFVGQMEHFIVSGELSSLPIPVVQRLVAF
RRDREEYDQAERIIWHVDPKSLDLDQALSLCLDRRLYDALIYVFNAALEDYVSPIIELLH
PVRRAVGRRWKEQHEAEERDLEDGYRVFSYLSVVLTGNRYPSQEPFEHEQADKAKSSIYN
FVFSGSCMLWPPPGGRLVLHEPIYPYLRLLLEFDAEALLDALDLAFEDGFLDDERISRQL
AVDVLLELARSQALPLTARVFVHIFVARNAPKYPQFIHLPQHHVDQLLRSLAIETVESTR
ADRELAAECLLSHYKPRFDDAWLDTFERAGFGRILRSAFRQEDKWDRLLSMYLRDHLQPG
DAFAHFEETLFNASRRRDELVTRLHEQLVDHIAELLDLDALKTAAMLDRFHPDRHAQVLQ
RLADDKRHLLYLQCFFEPMHVRSDPDHLEACERQVYLDLLRRYEPAAVVRNLDAREAFDL
EQLVRACREADVSDALLWALDRLGRPGEAFEELDAACVRTAQSLVLTADVLLADVRRCIE
VAVRLCIERANAPTALDTDEVWFRLLRSMVRLVHDVAHGEDLLSGVRDIVQDTLSDLISS
TAAEAVSFPALFRRLTSGAEEGYYAEIRGVLDGMLSAYHLRAELLGITNKLFERDTFRQF
RKLHAQRRHGWRPSVGVCASCGLVVLDVGREEGSAVLTPQVLQHRRAKSPYASPRLDKRK
RVMQR-----------
>Pst
MDSINGLQSPSISNNNNIFRWASLRRITQKIYSSLNSPSNTLLGLPTVIATSGVIVVGTA
KGWTLVFDYASNLKSVLGSDGVVDGAVSALSISHDHTFVAVGHMMGHIYLYDLAKPNQPT
RTVIPTSLRLVQEGRAEGHLLGNRIIHIDFIGLRHTAIVSADETGLAFYHALGQVLGLAS
TDVIRILGKYPDGAMGAPAPKSRKPTKIFGALPLPLGPTPHPTDHHGLVALLTSSKLIIV
ALKPTPRTCWRSIRNLSDPNQSGAIGSLSWFPSSTVKDASSGGMDPLLAFSWGKTIRFVT
VISDSKLRFVEGKKWTCSSSVLAIQWLSWRIICVLTSTHFEVIDTQIWHRTGFEPINQLD
SEDKGSVAGSFKAYKGKIFLLTTDDLRLGMVVSWAEQILELVEVGSLTEAIDLTTSYWIG
RADLETIGLPSEDAIRKSMVKPKLIEIMRASLEYVFSARRMEDDTHFDGVDRTELFEGLV
RSCAKASIAIDQLDFIFEEMFEQYQEHGIENIFLLQLEPFILSSQISTLPTAVTQGLINL
REAQKEFELIDQIIRHVDPACLDINQSLAICSREMLHDALVYIYTEAMDDFVGPIVEFLH
LIKSIHTSRQRIQQDKIEGLLPIAYKIFSYLTAILSGLSYPNKTPYDHARASKAKSEVYH
FLFSGKSIHWPQPDGKLILQEPTYPYLRILLMLDSEAMLDSLDIAFEDSWLHDYRIDRQL
ITNLLLEVTSADEFGQGDRTFVYIFIARNLPKYSQFLRLPNSTLHSILIGLSSDDDRSTA
DDRQLAVEFLLSVYTPTDTGELLQLFKEAGFWRILTAIYNQKEMWTDVVHSQLKNPDLDR
EIFDELSNTLQKIKRPRKEMEVKVVQVLLNSINQLIEISVSETAWLIQRFRPQTHLEVVG
SIDNTLNQFRYLRRLLEPSDLENINNALNVAIRIRYVDLLSKFNPNHVLDYLKSTPVDYT
SDIIKICREEQIYDALIWQLDQTGRTRSTFEELGIIFKSQASFITKSLNFYVSQLTRCAH
TAAEICVERSRDQDGLTGEDCWFYLLLATVQCIQACASLNNAIASFQELLPSIVSLLISR
TTNNRISFSNLVRRLIESSSTDPSNEFRSIILMIMDTYRFEENVLEVTGRLIDEDLFEHV
DRLAKAKEVGIRPQNLNCFRCHKPILQLIEKGSATPLRKQSIKGKEVEQPSSSTLLSPKS
VVIGGGKAFHLNCWKT
>Rgr
M-------------------------------------AQSALGQPTVMAVNGLVALGTN
KGWVLVFDFAQNLRCVCGTEAI----VTAVAVSQDHTFIGVGHETGHIHLYALVKPAQPA
RSVPPVELQQVLAGRKEGHIGGSKILHLGFVGARHTAIVSSDDRGLAFYHSLGKVLMLAS
TDIIRMLGQYPDPSNLLARLSSIKPAVVLDMAPLPLGPAPHPTDGLSLIALLTPTKLVVV
GLRPAPRTWYRVGYSHDGDGDYAARGVLAWWPSARRAGTDAAGEDPLLVWAWGRRVHLVR
PLPPESVDFEQMDGWVCDAPVVALKWYNERIVITFTIDSFEVYDVSTRQRLGRDAHSAFR
PAETASYATS---------LAGTTDVRVGAILSWADRILSLMQPGTMLDAIETATAYLEG
QVDASTISLPDDPVARRDVLEPKLREILNASLEYAFSEDRLRDGSHADGETIQHLFEGLV
GTCARACLALNDPDWLFDELFERYEQNGIEGIFLDRVEPFILAGAVHALPPSVSQRLIAI
HAERRQLDAAQRIIFSVEPQNLDLNQVLGLCQREQLYDALIHVQTRALHDFVAPLVELVE
LVRRIQQHRTQRPREDHGGLWRSAYKVFAYLSRQLVGLSYPVGDALSYDEAVRARDAIYG
FLLSGTTRSWPEKGGKPVLPEPPYPYLRLLWRFDAEAMLDTLDLAFEDPYLDEDPATRQR
IVDLLLEIMSPSGFSLVDRTFLHIFVARNLPKYPQYVSLPVGTLRDILVSLATDTDQSTV
EDRQLAAEYLLSTYTPADSDTFIPLFERAGFFRILRSIYRGERRWSALAATYLADPDVAS
DVFGFLRETFKLASRASGAQKAQLADTVLEAVPTLVETGLQQTAELVDSYLPTRHAEVVD
RLASHWRAFAYLRCLLEPAHAGEPSPHVDLALRRRYVVLLCAHEPQHVIRFLRTDAHAQD
ADVLEICERAESFDALVWALDKNGEPEAALERADEALESRTDLLVQSPDALLEQVAAVAR
AATAVCVHRTSGPKDPPAEDLWYRLLSSLVATVRSIRSV------LSSLIPSALSALVST
TSSHEVSFPSLMRRLIESNSRSSYAEFKAIVTSMLDTYAFEGDLLELSSTISAQDLFEHV
EAFKRERYRGWRPGANDCAECLQPVWLVIESGRPRMKKRPSLKGKEVDWPEARPEHEPRG
VVVGRGRLFHQTCHLL
>Sro
MDLPNGTGTSASASTASTIKWSSLKRISARLLQAAESRAKSAMGTPTVMAVSGIVVVGTT
KGWCLVFDFGQNLRCICGTEGIG-GMVTAVAISQDHTFIAVGHQDGSIHLYSLLKPSIPA
RSVPPTTLSQVRTGRKEGHLKGTRILHLGFVGARHTAIVSADEMGLSFYHSLGKVLMLAS
TDIIRMLGNYPDPSTYSPISSTKKPTTILSMAPLPLGPTPHPSDSLNLVALLTPTKLVVV
GLKPVPRTWWRFSLNGNGGSEYEESGVLGWWPSYRRTNEEEPGEDPMLAWAWGRKVRLVR
VKS---IEFSEMGSWECDSRVLALKWYSESV-------------------------SSF-
----HSRSCCFTTYKRKL---------AGAILSWADRILALMQPSTILYAIETTTSYLEG
RIDASTITLPSEPYLRRPLVEPKLREILNASLDFVFSEERLRDGSHSDGESTRRLFEGLV
GTCVRACHALEDVDWLFDELYERYEENGIEGIFLDRIEPFVLAGSVNALPPSVSQRLIAI
HEERRQFEAAQRIIVSVDPELLDLNQALGLCQRHELYDALIHVYSRAMHDYVAPIVELLD
LVRRIARNRRRRPSQLAESLAPDAYKIFAYLAQALVGLAYPRKTPLPFEEAVKARRSIYG
FLFSGRTLSWPEKGGKPVLEEPTYPYIRLLLRFDAEATLDTLDLAFEDPYLDESTINRQQ
IVNLLLEIMPPSDFSPVDRTFLHIFVARNLPKYPQYISLPRSTLHEILVSLASDPDQSTI
EDRQLAAEYLLSTYTPTNIDEAITLFENAGFFRILRSIYRGERRWASLASTYLRDPDVGA
DIFDFLRETLKLATRSSTRQKEQLAETILEAVPSLIEAGLQRTAELVDAYLPSHHSEVVE
RLASHWRQFAYLRCLLEPSHADDPSTRLEPSQRLHYLSLLARHEPQHVIRYLESDDTAKS
DEVIKICEETEAFDAVVWALDKRGETKTALNKVDETLETRTDLLLQTAEALLEQIVAIST
AATTVCSIRSSGSREIAPEDLWFGLLSSLVSTVRSIRAVSRASELLSSLIPSALSALVST
TSSREVSFPHLVRRLIDSNSRSSYSEFKSIVSSMLDTYAFEGDLLSLSSKISAQDLFAHV
EEYKNERDRGWRPGGRSCAECLQPVWMVVEQGRPRMKKRPSLKGKEVDWPEGLQELDPKG
IVISRGKLYHQSCHLG
>Uvf
-NNTNQSNSSSISPQFIIFRWISLRKITRKIYSLNSNSTNILLGLPTVIAIGAVIAIGTA
KGWVLVFDYASNLRYILGSDAIVDGAISALSISHDHTFVAVGHIMGHIYLYDLAKPNQPA
RTVIPTRLKLVQDGRSEGHLLGNRIIHVDFVGLRHTAIVSADETGLAFYHALGQVLGLAS
TDVIRILGKYPDLSSSNPHQKSRKSTKIFGLLPLPLGPSPHATDDYGLVAILTSSKLIII
ALKPTPRTCWRTMRNPSDPNQSGMIGSLSWFPSAKVQEPKNNGMDPLLAFCWGKTIRFIT
AISDHNLRFVEGKSWICESNILAIQWLSWRIICVLTCTHFEVIDTQIWQRTGFESISSYN
LPDQSSLIGSFKAYKGKVFLLTVDDLRLGIVTSWADQILELVEVGSLTEAIELTTSYWIG
RPDLETIGLPSQDSIRKSVVRPKLIEIMHASLEYVFSNRRMEDDTHFDGVDRTNLFEGLV
RSCTNACIEIDHLDFVLETMFEQYQEHGIQNIFLLQIEPFILRSQIRTLPVSIIQELIDL
HEERKEFDLIDLIIRNVDPLCLDINQALAICSRELLYDSLVYIYTEAMNDFVGPIVEFLD
LIKTIHSHRRRIQQDSIEGLVPIAYKIFPYISAIFCGLSYPNRIKSKDSTGSRARSEVYR
FIFSGQSMHWPQPDGKLILQEPTYPYLLTLLAFDSEAMLDSLDMGFEDSWLHDNSINRQL
IINLLLEVIDADNFSSADRTFVYIFIARNLPKYSQFLSLSNSTLHSILICLSTDDDRSST
EDRQLAAEFLLSVYTPPGTGELIGFFKDAGFWRILNSIFTQKEMWVEVVDSVLKNPELDF
EVFDQLSQTILKIIKLNENLQVQVFQILLNSIHRLVEINLTETAILIEKFRPQSHLEVID
SLTEEHDRFIYIQTLLEPTQIDDLTKSTDVGIPLRYISLLSKRDPNHVIQYLKSNHVNQA
SEIFKICRANQIFDALVWQLDQAGMTRVAFEELDLILKTQASLITKNLDFYVDRLTRCAL
TVADICVERTTERDGMAGEDCWFHLLSSTIQCIQLCAPLSDAIKRLKGLLPAIVSLLISR
TKSNQISSSNLIRRLIESSSTNASNEFRSIILMIMETYRFEGNLLEVTGRLIDEDLFEHV
EKLAKAKEKGIRPHQLICFKCHQPIFELIKKGSITPIRQRSIKGKEVEQPFSSTCFSPPA
LVLFGGKSFHFHCWFL
