# Supplementary material for: Convergence Analysis of Rust Fungi and Anther Smuts Reveals Their Common Molecular Adaptation to a Phytoparasitic Lifestyle
Source: Front Genet. 2022 Apr 8;13:863617. doi: 10.3389/fgene.2022.863617 (PMC9023891; doi:10.3389/fgene.2022.863617)
Supplement: Supplementary file 4 [file DataSheet1.ZIP › Supplementary file 1/conv_cal/OG0003021.fasta]

>Ain
KILGVSKDADEDTLKKAYKKAALKWHPDRNKDKQEEANKKFQELGEAFEVLSDKQKRTIY
DQFGEDGLKGGPSPGGNGAGGPGGFSGGGGGFRPSDPNDIFSQIFGQMGSGGMGGMGGGG
PGMSFGGMPGGFGGGRPVEIKDIEKPLAITLEDLYKGVTKRLKLGRRNLNGTSEEKTLAI
EVKPGWKKGTKVRFAGSGNEVQPGNQDIVFIIEEKPHDKFKREDNDLILEQSISLIDALD
PPKAGTPASRFINTLDGRRIDVPLPSPKPGCTSIQTGQTTRVAGEGMPLSKTGGKQKGDL
VVKWQVSLPERITEQQKKDIRAALS
>Aps
---------------------------------------RFKEISEAFQVLSDKNQKSIY
DQFGEEGLKGGPPPGAGGSGFPGGFHSGRSAFTPMEANDLFAKVFGMGTSSGMGS-----
NMNPFGGMPGGFSGSSDKAPEDTIKPLNVSLEELYQGVVKRLKITRKLKDGSLAEKNCEV
NVRPGWKAGTKIKFPGMGNEDRSGAGAIVFEVAEKPHPRFAREGDDLVCTESISLVEALA
GVSSTSLHRRNVQHLDGRRIEFKIPFPSAGGKPIGPGQEIVVQGEGMPITRKGAKTKGDL
KIRIKVIFPTRVTPAQVDGVKRLFG
>Cqf
SILGVSKDVDEAALKAAYKKAALKHHPDRNRENQEAASKKFKEAAEAFEVLSDKNKRAIY
DQFGEEGLKGGPPPGFGGGGFPSGFTSSGAGFQPMDPNDLFAKVFAMNGGGGFSGLESLG
GGNPFSSMPGSFS--HDNGPEDVIRPLQLTLEELYKGVTKKLKVTRKLRDGRQVEKTCEV
NVKPGWKAGTKVKFPATGNEDSHGAAAMVFEVTEKPHSRFTREGDDLIYNYQISLVEALT
GSSPTNSNVRTLKHLDDRTIQFNLPLPSNGGQPIKPGQEIVIPNEGMPITRKGSKSKGDL
RIRIQIEFPNRLSSTQVEALKRILG
>Cla
--------------------------------------------------ISNFVVRT--
-----------------------GFKFGGAGFTASDPNDIFAQIFGQSGGGGMGG---GG
-----GSFPGSM--PKDEPASEIEKPLAYSLIIYYEKAGE--------WPARAQDPRDLY
SIQGGWQCGRL-------------SQDLCFVVSQKDHPTFKRDGDDLVTTVQIPLVDALT
GPSDPSQRTKTVTHLDKRQIPYSIPYPATGGSPLKPGQEIRIKGEGMP--KKGG-LKGDL
VVKLEVAFPQRINGDKFAAIRSTLG
>Cmi
ALLGVPKSASDDDLKKAYKKLALKHHPDRNPDNQEAASKKFKEVSEAFEVLSDKDKRQIY
DVYGEEGLKAGPPPGGGGGGMPQGFTFG-GGFNPSDPNDIFSQLFGSMGMGG-GGFSSGG
GFASFGGMPGGMMDEDPPPPTEITRPLALTLEELYKGTTKRLKVSRKMLTGATEEKVLTI
NVKPGWKPGTKIRFADSGNEEIKDSATIVFVVEEKPHPQFKREGDNLVHTVKIPLVEALC
GPSPSSSSSRSVTTLDGRKVNYKLP-----TGVLKPDQEIVIIGEGMP-----GTGKGNM
VIRLSITFPTTLSEDKKTKLREILA
>Eyn
SILGVSKDAKDDQLKSAYKKLALKWHPDRNPDKQEEASKKFKEVSEAYEVLSDKDKRQIY
DVYGEDGLKGGPPPSAGG-GAPGGFN-----FSASDPNDIFASLFSQMGGGGMPGMSGGG
GFSSFGGMPGGMMDGDRPQPSEINKPLALTLEELYTGVTKRLKLTRKLVNGGSEEKPLTI
TVKPGWKAGTKIRFAEAGNEENKNSQTIVFTVEEKPHDRFKREGDNLVYTVKVPLLDALT
GPSSSSAAVKTVKSLDGRSVSFKLPYPEAGGKTIKPGQEIIVRGEGMP-----SSGKGNL
IVRAEVTFPDRISASKLSALRQALS
>Gan
AILGIGKAASDEEIKKAYKKMAMKHHPDRNPDNTEAASIKFKEVSEAFEALSDSNKRAVY
DQFGEEGLKNAPPPGSGGGGGGGG--AGRGGFSPSDPEAIFSQVFGPFSGGGFGGAGG--
GASPFGGRPSA-MDSDPPQVTEIIKPLPIALEDLYKGTTKKLRITKKRRNGEEEAKTLEV
VVRPGWKAGTRIKFAGAGHETASTTQDVVFVIEEKPHDNYTREGDDLVLVVKVPLRDALS
GPTPPDTFTRTIKSLDGRLIRYDLPYPRNGGAPLKPGQVVKVEGEGMPISKKGSKKKGDL
IVRVEIVFPDRLTAAQAEGVRTALS
>Hvs
KILGVQKEADEAAIKSAYKKAALKHHPDRNPNNQEAAGKKFKEISEAFEVLSDKNKRAVY
DQC-------FPSH----ASIHVGFTSGGGGFQPTDPNDLFSKIFGMGGMSGMGGMNSFD
GGASFDSMPGSYQESREPAPEDAIKPWAVSLEDLYTGGLKKLKIKRRLANGMEADRICEI
NVKPGWKAGTKIRFPGAGNENRYGAGDVVFEVSEKPHPSFSREGDDLIYTYNIPLLEALT
GHSSSGVDARTITHLDGRKIRFKLPLPQAGGKPIPTGYEVVVANEGMPISRKTAKSKGDL
KVRINVQFPDRLSGAQVEGLRKVLN
>Lcr
KLLGVSKDATDAQLKSAYKKAALKHHPDRNGGSEEAA-KKFKEVSEAYEVLSDSNKRAIY
DDYGEAGLKGAPPPGSGGGGAPGGFSSGGGGFSPSDPNSIFESLFAGMGGGGMGGMGGGG
GGGPYGGPPGGFMDSD-PKPPEIVKQLPVSLEDLYKGTTKKLRVTKKRRAGGEEANTLEI
VIKPGWKAGTKIRFNGAGHETAGGSQDMVFVIEEKPHDSFKRDGDDLILEVKVPLVDALS
GPTPPATFTRTLTTLDGRNLKYDLPYPRLGGAPLKPGQTIKIVGEGMPISRKGAKKKGDL
HVKVNVVFPDRVTPAQAEAIRKMFS
>Mgl
KILGVSKSANDDDIKKAYKKAALKWHPDRNKDNEATAKKKFQDVGEAFEVLSDKNKRAIY
DQYGEDGLKGIPTPDATGTGGPGGFRGGAGGFHPSDPNDIFAQIFGGAGMGGMGGMGGGG
GAMPDGGMPSFTFGGGKTQAKDFETPLMLTLEELYKGTTKKLKIGRTTANGRTEEKVVTI
DVKPGWKKGTKVRFAGAGNEVSSGSQDLVFVVDERSHPRFTRNGDDLRLIQPLKLIDALD
PPKPGSPASRKITTLDGRTIEVPLPSAGLGKTTISPGRTTRLAGEGMPISKVKGTKRGDL
VVEWNVEFPDRLTESQRTALRNALT
>Min
AILGVPKDANEQQIRSAYKKKAMLYHPDRNPDNTEEASKKFKEVSEAVEVLTDSNKRAIY
DQFGEEGLKMGPSPGAGGGGFPSGFSSGGGGFQPSDPNDIFASLFGSMGMGGMGGGRGRG
GGNPFGGMPGGSMDSDEEKPQEVVKQLPVSLEDLYKGATKKLKVTKKRRAGGEEANTLEI
AVKPGWKAGTKVRFAKAGHETATSAQDLVFVIEEKPHATFKRDGDDLVYELKVPLVDALT
GPSSPDAKTRSITTLDGRTLKVDLPYPSTGGKPISSGQVIKVAGEGMPISRKNAKKKGDL
LVKVQVEFPARLSASQVEGLRRVLA
>Mld
AILGLQKDANEQQIRSAYKKKAMLYHPDRNPDNTEEASKKFKEVSEAVEVLTDSNKRAIY
DQFGEEGLKMGPPPGAGGGGFPAGFSSGGGGFQPSDPNDIFASLFGSMGMGGMGGGRGRG
GGNPFGGMPGGPMDSDEEKPQEVVKQLPVSLEDLYKGATKKLKVTKKRRAGGEEANTLEI
AVKPGWKAGTKVRFAKAGHETATSAQDLVFVIEEKPHPTFKREGDDLIYELKVPLVDALT
GPSSPDAKTSSITTLDGRTIKVDVPYPTSGGKPLSSGQVIKVPGEGMPISRKNA-KKGNL
LVKVQVEFPARLSASQIEGLRKVLT
>Mlp
EVLGVSRDVDENALKSAYKKAALKHHPDRNPNNPEAASKKFKEAAEAFEVLSDKNKRAVY
DQFGEEGLKGGPPPGFNGGGFPGGFSSSAGGFQPMDPNDLFSKVFAGSGGGGFGGLESLG
GGNPFGSMPGSFSGAHDDGPEDVIKPISVSLEDLYKGTTKKLKVTRKLRDGRTVEKTCEI
NVKPGWKAGTKIKFPSMGNEDQYGSAAMVFEITEKPHPRFTREGDDLIYTYTIPLVEALT
GSSTSEATSRTLKHLDDRQIEFKLPLPQSGGIPIKPDQEILISNEGMPITRKGSKPKGDL
KIEIKIEFPNRITGTQVDALKRILG
>Msd
AILGLQKDANEQQIRSAYKKKAMLYHPDRNPDNTEEASKKFKEVSEAVEVLTDSNKRAIY
DQFGEEGLKMGPPPGAGGGGFPAGFSSGGGGFQPSDPNDIFASLFGSMGMGGMGGGRGRG
GGNPFGGMPGGPMDSDEEKPQEVVKQLPVSLEDLYKGATKKLKVTKKRRAGGEEANTLEI
AVKPGWKAGTKVRFAKAGHETATSAQDLVFVIEEKPHPTFKREGDDLIYELKVPLVDALT
GPSSPDAKTSSITTLDGRTIKVDVPYPTSGGKPLSSGQVIKVPGEGMPISRKNAKKKGNL
LVKVQVEFPARLSASQIEGLRKVLT
>Pan
KILGVSKDADEDTLKKAYKKAALKWHPDRNKDNVETANKKFKEVGEAFEVLSDSNKRAVY
DQFGEEGLKAGPPPGADGGGFPGGFTGGKGGFSPSDPNDIFASIFGGAMGGGMGGMGGGG
GGME-GGMPGGFFGGG--KPSDVEKQLPLSLQDLYTGTTKRLKVGRKLASGGSEDKILTV
EVKPGWKKGTKIRFGGAGHEVAPGFQDVVFIVDEKPHAHFRRDGDDLRVTIPLNLVDALD
PPKPGTPGSRQIETLDGRKIDVPVPQPAPGKSSVTPGRTTRLANEGMPISKTGGKRKGDL
VVEWSVQLPESLTAAQREGIRKVLA
>Pst
SILGISRSADEAQIKAAYKKAALKYHPDRNVQDPETANKKFKEVSEAFQVLSDKNQRTVY
DQFGEEGLKGGPPPGAGGGGFPGSFHNGRQEFTQMDANAMFEKMFGGAGSGGVGGGGGGG
GGDPFGGMPGGFSAQSVKTPDDVVKPLELTLEELYKGTLKRLRITRKLRDGRTAEKINEV
NVKAGWKAGTKIRYPGMGNEDRNGSGAVVFEVTQKPHARFTRDGDDLIYKHSIPLVEALT
GPSSGPSANLSLTHLDGRTVSFKLPSIPSGGKPIQPGQEIIIPGEGMPITRKGAKTKGDL
KIQIQVTFPSHLNASQIQDARRLFG
>Rgr
------------ALSLAY-RMALKHHPDRN-NNSEEAAKKFKEVSEAYEVLIDKDKRSIY
DQFGEEGLKGGGAQGAGGGG--AGFS-GGGGFTPSDPNDIFSALFGSMGGGGMGGGGGGG
AGNPFGGFPGGFMDSDPPPPPEAVKPLPISLEDLYKGTTKKLRVTKKRLNGQEEANVLEV
AIKPGYKPGTKIRFAKAGNEMAGGAQDIVFVIEEKPHATFKREGDDLVYSLKVPLVDALS
GPAGGGNATRTVTHLDGRTVSVNVPFPRGGGPPLKPGQEIRVAGEGMPISRKTAKPKGDL
VVRVEVVFPDRVSASQAEGIRKVLG
>Sro
KVLGVDKNADDAKIKSAYKKMAMKFHPDRNAG-SEEASKKFKEVGEAYEVLSDKDKRAVY
DQV-------SPPY--------------------------FSSI----------------
ADNVF---------------PFVAKPLPVALEDLYKGTTKKLKITKKLMSGREESNVLEI
NVKAGWKAGTKVRFAGAGSETPGGAQDMVFVIEEKPHATFKREGDDLVYTLQVPLVDALA
GPDGGGSPARTLTHLDGRTISYNVPYPRGGGSPLKPGQVIRVANEGMPITRKNSKPKGDL
LIKIDVVFPQRVTASQAEGLRRVLG
>Uvf
AILGIPRSADDAQIKAAYKKAALKYHPDRNVDNTEAASKKFKEISEAFQVLSDKNQRAVY
DQFGEDGLKGGPPPGAGGSGFPGGFSSGRPEFTAMDPNEIFSKIFGNQGGGAAGGGKQGG
SHDMFGGMPGGFSAPREKPPDDVTKPLELSLEDLYKGTVKRLRVTRRLRDGSSVEKTHEV
NVKPGWKAGTKIRFPGSGNEDRNGSGALVFEVTQKPHPRFTRDGDDLIYTHTIPLVEALT
GPEPYFNVNRNLKHLDGRTVEFKLPLISNGGRPIEPGQEIIILGEGMPITRKGAKTKGDL
KVRIKVTFPSWLDATQIQAARKLFG
