# Supplementary material for: Convergence Analysis of Rust Fungi and Anther Smuts Reveals Their Common Molecular Adaptation to a Phytoparasitic Lifestyle
Source: Front Genet. 2022 Apr 8;13:863617. doi: 10.3389/fgene.2022.863617 (PMC9023891; doi:10.3389/fgene.2022.863617)
Supplement: Supplementary file 4 [file DataSheet1.ZIP › Supplementary file 1/conv_cal/OG0003022.fasta]

>Ain
MVKLLGEGGFSFVYLARDRESGREFALKKIRCPAGSDALPLALAEMESHRRFKSPYIMPL
LDSAVIQD--TDGKTVYLFLPFHPMGNVQDQVNKNVVLGRRWAEREMLQVFKGACLGVKE
MHRYKPTVGASMTTGLNPHGETHGETQGEG-SGDQAPLIGQPRPSGDGAKGGETVPYAHR
DIKPGNVMISDATHPVLMDFGSTCRARIHIRSRREAIAEQDVAAERSSMPYRAPELFDIK
TDTHLSEAVDMWSLGCTLFCMMYSHSPFETPQIVEQGGSVAMAVMNGSWKFPDERAEVYS
EATKEIVRRCLVLKPEDRADIEEVLELTEKAIRAVS
>Aps
-VKLLGEGGFSYVYLTQDLSSGRLFALKKIRCPLGSDSVKEALKEVEAYRRFRHPNIIRC
LDSCVVQDKDGDGKVVYLFLPYYGRGNLQDLVNSHT-DISPIPEQDILTYFLGTAKAVAA
MHRYIPKKGTSYPPNTSQLEEEEDDNFEGIKERQEAPLMGKMTFNAVPDETGEIEPWAHR
DLKPANVMISDEGEPILMDFGSAVKAIIEIPNRSVALQQQDLAAEHSSMPYRAPELFDVK
TGEPLTEAVDIWSLGCVLFCLAYGHSPFETIDTVEQGGSMALAVMNGSWKFPNQDSRGYS
EGFKNLIKQMLVVDPKLRPQIEEIIQSVEALLNELG
>Cqf
MIKLLGEGGFSYVYLAQDISSGRFFALKKIRCELGIDSVKEAMKEVEAYRRFRHPNIIRC
LDSCVVQDKDGDGKVVYLFLPYYSRGNLQDLINSNLSNGTKIPEKEILKYFLGTAKGLRA
MHKYTPKKISSYPPGGS--LEAEEEEEEEGKEAMEVPLMSKLSSHTHSNGKSIIEPWAHR
DLKPANVMINDNDEPILMDLGSAIKARIEISNRSIALQQQDLAAEHSSMPYRAPELFDVK
TGETLNESVDIWSLGCLLYSLLFGHSPFETNETIEQGGSIALAVMNGSWKFPSNNDQQYS
QDIQNLIKECLNLKPSERPNIDQIISKTQSIIQNLP
>Cla
M-----------VHAAASVRSGKLWALKKIRCPLGSENLREVLKEVEASRRFKSPHCIRC
VDSCVTQE--PDGKTVYLFLPYFERGNLQDWIGQHAVNGTKFAERDMLQLFLGACKGVKA
MHTYVPGPSAVYPPGRTPSTLGEGEEEEEGPTDEQSNLIK-------DEDGTHIQPWAHR
DIKPANIMVSDNGQAILMDFGSCKPARVVISTRSQALAEQDVAAEHSTMPYRPPELFDVK
TDTTIDEKVDIWALGCTLYALAYGTSPFETNQT-DQGGSIAMAVLNGSWQFPRANDP-YS
EGFKQLVKAMLVQEPSKRPDIHQVIDLTSQCLSRLQ
>Cmi
MHKLLGEGGFSFVYLAEDETSGRLFALKKIRCPLGSESVREAMKEVEAYKRFRHPNCIRC
LDSAVTQE--ADGKVIYLFLPYYKRGNLQDVIAANAVNGTRFPEREMLSLFLGTCQAVES
MHTYAPGSSVTYPPSGSRSFEQQEEEEEEAAAGAAEPLIGRLPTSPSGGGNTTLQPWAHR
DIKPANVMITDEGTPILMDFGSALPARIYVDNRSTALKLADDAAEHCSMPFRAPELFDPP
VGAWLDEKVDIWSLGCTLYAMAYGHSPFEV-----EGSSVVLAVQNGQYRFPQNDK-VYS
QGLRDLIAHMLVVDKNKRPNIHQVIERTQQALSRVQ
>Eyn
MLKLLGEGGFSFVVSPQRA------------CPAAWS--KKYAELVEAYRRFRHPNCIRC
LDSAVVQDSDAVLLLAYLFYANLVKLTLEQ------VNGSQMQEREMLSLFLGTCEAVRA
MHTYVPGPSATYPPSNNSTFEEREEAEEEAAAGASEPLIGRLPSAPSSAGKGQMMPWAHR
DIKPANVMVSDSNTPVLMDFGSALPARIPITSRSVALQQADDASEHCSMPYRAPELFDPV
VGSELNEKVDIWSLGCTLFAMAYSHSPFET-----EGGNVTMAVRSGNYKFPDKDRG-YS
QGFRDLIKYMLVIEPRDRPDIYAVIARTKQVLARVQ
>Gan
MLKLLGEGGFSYVYLAQDIASARLFALKKIRCPLGSESVRSALKEVDAYKRFRHPNIIRC
LDSCVVQDKDDDGKIIYLFLPFYQHGT---------VNGSRYPEKEMLSVFLGTCEAVRA
MHQHVSGPSASYPPPSPSLSGDVEEEDDEGRSGEGEALIGRMTGQLETESEGKAMPWAHR
DIKPANIMIADDGTPILMDFGSALPARIPVPNRSAALLQQDNAAEHCSMPFRAPELFDVK
TGVDLTEAVDIWSLGCTLYAMAYGTSPFETTQQSEHGGSIAMAVLNGKYAFPASDGNVYS
EGFRELIRMMLVVKPENRPDIGQVR------FPSLR
>Hvs
-VRLLGEGAFSYVYLTRDPSSARYFALKKINCPHGSDSLNVALKEIDAYRQFRHPNIIRC
LDSGVLQDLEGSGKVIYLLLPYYSRGNLQDLINQHHSARSIIPELEILHYFLGTCHAVQA
MHEPSSKPSKKSSPNKSMEEENNDDEEEDEREAVEVPLMSNISSNGK-----VKQGWAHR
DLKPANVMISDEGQAILMDFGSVAPGRIEVPNRLIALQQQDLAAEHCSMPYRAPELFDVK
TGVDLTEAVDIWSLGCVLFCLAFGYSPFETPDTVEQGGSMALAVMNGSWKFPPKSQDQYS
DRLKELIKQMLVVEPSQRPKIAEIIQEVESALELLG
>Lcr
MIKLLGEGGFSYVYLAQDVASGRHFALKKIRCPLGSDSVRTALKEVEAYKRFRHPNIIRC
LDSCVVQDKDEDGKVIYLFLPYYKNGTVQHIISANAVNGTTYPELSILQIFHGTLLAVRA
MHTYVPSASSSYPPPEGSSTTEEEQDEEESREGEGEALIGRLGAGKGRVKDGEMVPWAHR
DIKPANIMLSDSNLPILMDFGSALPARIEIPNRQAALMQQDLAAEHCSMPYRAPELFDVK
TGTPLTEAVDIWSLGATLFAMAYGTSPFETTQQSEHGGSIAMAAMSGKYKFPEEDKG-YS
EGFRELIRNMLRVKPEERPKVQEVIEATEKALARLQ
>Mgl
M------GAFS-----------------------------------------------RA
LGNVPTHDVEPRTKVVYLVLPYFPNGNVQDAINAHIVHKTRFDERKMLQLFACACDALKS
MHQYVPHVSV---------AGDEDEDVNTTVTKDDSLLFDPMATNAASSTHAERVPYAHR
DVKPGNIMISDDGTGVLMDFGSTMRARVTISSRREAIAHQDLASVHSSMPYRAPELFDVK
TDAVLDEKVDIWALGCTLYAMAYLHSPFETLSTVEQGGSIALAVMNGAYKFPPADEDPYS
PHVRHIIERCLEHDPQARPDIDAVLNDVHMALASI-
>Min
MIKLLGEGGFSYVYLAQDLTSSRLFALKKIRCPLGSDSVRQALKEVEAYKRFRHPNIIRC
LDSCVVQDPEPDGKIIYLFLPFYQKGTCQDIITSNAVNGSHSTELDTLQLFLGTCLAVRA
MHTYTPSRSSSYPPTSSMSDEEEGEEEDEGRESEGQALIGKLGAASGGGPNNGVEPWAHR
DIKPANIMLTDDSRPILMDFGSALPARIPIPNRQIALLQQDLAAEHCSMPFRAPELFDVK
TGITLDEKVDIWSLGTTLFAMAYGTSPFETTQQSEHGGSIAMAVMNGKYDFPRSSEGRHS
EGFRDLIRTMLKVDPSQRPDIHQVITSTEAVIARLR
>Mld
MIKVLGEGGFSYVYLAQDLTSSRLFALKKIRCPLGSDSVQQALKEVEAYKRFRHPNIIRC
LDSCVVQDPEPDGKIIYLFLPFYQKGTCQDIITSNAVNGSHSTELDTLQLFLGTCLAVRA
MHTYTPSRSSSYPPTSSMSDEEDGDEEDEGRETEGQALIGKLGAALGGGANNGVEPWAHR
DIKPANIMLTDDSRPILMDFGSALPARIPIPNRQIALLQQDLAAEHCSMPFRAPELFDVK
TGITLNEKVDIWSLGATLFAMAYGTSPFETTQQSEHGGSIAMAVMNGKYDFPRSSEGRHS
EGFRDLIRMMLKVDPKQRPDIHQVITSTEAVIARLR
>Mlp
MIKLLGEGGFSYVYLAEDLSSRRLFALKKIRCTLGSDSVKEALKEVEAYRRFRHANIIRC
LDSCVIQDKDGDGKIVYLFLPYYSRGNLQDLVTTHSDNSTTIPERDILGYFIGTLKAVRA
MHRYTPNKKPSYPPSGSPKHDDEDDDEEEQKEQQEAPLMGNLSSHA-----NVVEPWAHR
DLKPANVMISDEGQPILMDFGSAVKARVEIPNRSVALQQQDLAAEHSSMPYRAPELFDVK
TGEPLTEAVDIWSLGCVLYCLAYGHSPFETNDTIEQGGSMALAVMNGSWKFPSKDQTGYS
DGLKTLIKEMLVLDPKLRPTVDQVLKKSQSLLQD--
>Msd
MIKLLGEGGFSYVYLAQDLTSSRLFALKKIRCPLGSDSVQQALKEVEAYKRFRHPNIIRC
LDSCVVQDPEPDGKIIYLFLPFYQKGTCQDIITSNAVNGSHSTELDTLQLFLGTCLAVRA
MHTYTPSRSSSYPPTSSMTDEEDGDEEDEGRETEGQALIGKLGAASGGGANNGVEPWAHR
DIKPANIMLTDDSRPILMDFGSALPARIPIPNRQIALLQQDLAAEHCSMPFRAPELFDVK
TGITLNEKVDIWSLGATLFAMAYGTSPFETTQQSEHGGSIAMAVMNGKYDFPRSSEGRHS
EGFRDLIRMMLKVDPKQRPDIHRVITSTEAVIARLR
>Pan
MVKLLGEGGFSFVYLVKDQASGRLFALKKIRCSYGADSFQEAMKEIEATKRFRSPHIIPI
YDSCVVQDDASDGKVIYLFLPFYEKGNLQDVINAHVVRGTRFGEREMLNFFLGTCKAVRE
MHHYRPNVGAEVTPPQDPFDSHAADT-----QADQAPLISGLDSAGDQGGAGGLLPYAHR
DIKPGNVMVADDGTPILMDFGSTIKARVHIKTRKEAVAHQDLAAERSSMPYRAPELFDVP
TDVTLTEAVDIWSLGCLLYALAYLHSPFETTQTVEQGGSIALAVLNGSYKTPPSSQDPYS
EKTREIIKRCIQVKPEDRPDIDQVIKLTQTALRGLE
>Pst
MVKLLGEGGFSYVYLAQDPSSGRLFALKKIRCPLGSDSVNEAIKEVEAYKRFRHPNIIRC
LDSCVVQDKDGDGKVVYLFLPYYAKGNLQDLVNLHT-DLAPLPENDILKYFLGTAQALSA
MHGYTPKKRISYPPNGLVDEREEEEEEEEGRERQEAPLMGNIVSNHEQRDSGSIEPWAHR
DLKPANVLISDDDQPILMDFGSAIKARIPVPNRSIALQQQDLAAEHSSMPYRAPELFDVK
TGEDLTEAVDIWSLGCVLYCLGYGHSPFETTDTVEQGGSMALAVMNGSWKFPNNSKTVYS
DQFQELIKSMLVLDPKARPTIYDVIDSVQILLDQNQ
>Rgr
MLRLLGEGGFSYVYLAQDNASKRLFALKKIRCPLGSDSVKAALKEVEAYKRFRHPNIIRC
LDSCVVQDREGDGKVIYLFLPFYKNGTVQNVISANAVNGDRYPEKQMLSIFHGTCLAVRA
MHLHQSGPSAAYPPQGRSDFEEEDEDEESGRTNEGQALIGRLGDGQREGQKGSFTPWAHR
DIKPANVMLADDNTPVLMDFGSALPARIPIPDRRVALLQQDLAAEHCSMPFRAPELFDVK
TGTTLTEAVDIWSLGCTLYAMAYGTSPFETTQQSEHGGSIAMAAMGGRFSFP--DDGQYS
ESFRELVKAMIKVNPDDRPDISQVRRPRS-------
>Sro
MLKLLGEGGFSYVYLAQDQESKRLFALKKIRCPLGSDSVKTALKEVEAYKRFRHPNIIRC
LDSCVVQDRENDGKIIYVRSDQSRSSTVQHIISSHLVNGTRYPESQILSIFHGTCLALRA
MHQHVSGPSAAYPPQESDFDEDEDEAEE---TVEGQALIGRLESSAAAGGEEGFSPWAHR
DIKPANIMISDDGTPILMDFGSALPARIPIPDRRTALLQQDLAAEHCSMPFRAPELFDVK
TGQDLTEAVDIWSLGCTLYCMAYSTSPFETTQESSHGGSIAMAVLNGKYSFP--NEGSYS
EGLKEIVRECLRVKPNERPGIDQVIKMTEQALERLQ
>Uvf
------EGGFSYVYLAQDPSTGRLFALKKIRCPLGSDSVKEAIKEVEAYKRFRHPNIIRC
LDSCVVQDKDRDGKLVYLFLPYYSKGNLQDLVNLHK-DLTPLSEREILKYFLGTAQAVAA
MHGYIPKKTISYPPNGLDPEEIEDDDDERLREQQQEPLMGNHISDQNPHSSNEIEPWAHR
DLKPANVMINDDDQPILMDFGSALKARIPVPNRSVALQQQDLAAEHSSMPYRAPELFDVK
TGEELTESVDIWSLGCLLYCLGYGHSPFETMDTVEQGGSMALAVMNGSWKFPSINSSVYS
DQFKDLIKSMLVLDPKSRPDIWTVINSTQSLVQYLD
