# Supplementary material for: Convergence Analysis of Rust Fungi and Anther Smuts Reveals Their Common Molecular Adaptation to a Phytoparasitic Lifestyle
Source: Front Genet. 2022 Apr 8;13:863617. doi: 10.3389/fgene.2022.863617 (PMC9023891; doi:10.3389/fgene.2022.863617)
Supplement: Supplementary file 4 [file DataSheet1.ZIP › Supplementary file 1/conv_cal/OG0003023.fasta]

>Ain
MMSLINYRLRITLNDGRQMTGQMLAFDQHMNLVMADTEEFRRLKSKSKKSDEDDAETEQK
RTLGLIILRGESVVSLSVEGPPPADKSGSQPGLAAGPGRGAPAGRGMGMAPPTMMGRPVP
FGAPPGMGGPPPGFRPGPPP
>Aps
MLALINYRLRVTLNDSRTLTGQMLAFDRHLNLVLADCEEFRFIKQKKKKNPEDSEELEMK
RALGLVILRGETIVSLSVEGPPPAVADDKGPVLAPGRGTGLPAGRGVGLAPPMMRGQPMP
FMPPPGMGMPPPGKSS----
>Cqf
MLALINYRLRVTLNDSRTLTGQMLAFDRHLNLVLADCEEFRFIKQKKRKTPDESEELEMK
RALGLVILRGETIVSLSVEGPPPVVADEKGPVLAPGRGTGLAAGRGVGLAPPMMRGQPMP
FGIPPGLGMPPPGFNPGPPP
>Cla
MLGLVNYRLKVALNDGRNLTGQMLAYDKHMNLVLADCEEFRTIKKKPKSKDADDGPQEVK
RTLGLIILRGETIVSISVEGPPPVAKDDPTAALIPGVGKGAPAGRGMGLSPSLSHRLTAT
FTHSPTDARRPAGVRPRTAP
>Cmi
MTGLVNYRLRITINDGRQFVGQMLAFDKHMNLVIADTEEFRVLKKKRAKDEADPEEQMMK
RVLGLVILRGETVVSLSVEGPPPAESQDKGPGLQPGAGRGMPAGRGMGM-PAFARGGPVN
FA-PPGFGAFPPGFQP-PPP
>Eyn
MMGLINYRLRITLNDTRQFVGQMLAFDKHMNLVLADTEEFRVLKKKKSS-EETDDEQMLK
RVLGLVILRGETIVSLSVEGPPPAETQQTGPGLQPGFGRAAPAGRGMGQ-MPAMRGGPVN
FAPPPGFGAFPPGMAPAPPP
>Gan
MAAIIGYRIKVTLNDSRTLTGQMLAFDKHMNLVISECEEFRRVKSKKAA-AEEDGEDEMK
RVLGLVILRGETIVTLSVEGPPPVVDESKGPQIGAGPGMGAPAGRGMGLSDTTLLRSPAW
IRPSPRIHGPPPTLAPAVPA
>Hvs
MLALMNYRLRVTLNDSRTLTGQMLAFDRHLNLVLADCEEFRFIKQKKKKAPEEPEELEMK
RALGLIILRGETIVSLSVEGPPPVVPDDKAPTLAPGTGRGIAAGRGIGLAPAMLRGQPVS
MGAPPGMGMHPPGFNPAPPM
>Lcr
LSALIHYRLKVTLNDSRTLVGQLLAFDKHMNLVIAECEEFRRVKSKK--ADEDDDEQEMK
RTLGLVILRGETIVTISVEGPPPAVDESKGPQIGVGPGMGAPAGRGMGLQAPTMRQAPQS
FAPPPGMGMM-PGFAPGPPP
>Mgl
MMALIDYRLRVTLNDGRQMTGQLLAFDTHMNLVLSNAEEFRRIKPKKKKEDDDDEVQEQK
RTLGLIILRGETIISISVDAPPPESKRDM-PVMAPGPGRGVPTGRGAAMGPP--------
FGPPPGFG--PPPMGPGPPP
>Min
LASIINYRVKVTLNDTRTLIGQLLAFDKYMNLVLAECEEFRRVKSTTSKEDEDDGEDEMK
RTLGLVILRGETIVTLSVQGPPPVQEEQRSPQIGIGPGVGAPAGRGMGLVPPTMRQAPQS
FAPPPGMGMMPPGFAPAPPP
>Mld
LASIINYRVKVTLNDTRTLIGQLLAFDKYMNLVLAECEEFRRVKSSASKEDEDDGEDEMK
RTLGLVILRGETIVTLTVQGPPPVQEEQRAPHIGMGPGVGAPAGRGMGLAPPTMRQAPQT
FAPPPGMGLMPPGFAPGPR-
>Mlp
MLALINYRLRVTLNDSRTLTGQMLAFDRHLNLVLADCEEFRFIKQKKRKTPDESEELEMK
RALGLVILRGETIVSLSVEGPPPAVADEKGPMVSKA----------------FQRVAHFE
L-------------------
>Msd
LASIINYRVKVTLNDTRTLIGQLLAFDKYMNLVLAECEEFRRVKSSASKEDEDDGEDEMK
RTLGLVILRGETIVTLTVQGPPPVQEEQRAPHIGMGPGVGAPAGRGMGLAPPTMRQAPQT
FAPPPGMGLM------APRS
>Pan
MMSLINYRLRITLNDSRQIVGQLLAFDAHMNLVLADSQEYRKIKSRKAKDDEDDDVLEQK
RTLGLLILRGEHIVSMAIEAPPPADDRTQ-PTMQPGPGKGAPMGRGMGLAPPMM-GRPMP
YGPPPGFVAPPGGFPPRPPP
>Pst
MLALINYRLRVTLNDSRTLTGQMLAFDRHLNLVLADCEEFRFIKQKKKKNAEESEELEMK
RALGLVILRGETIVSLSVEGPPPAVADEKGPTIAPGRGAGVPAGRGVGLPPPMMRGQPMS
FMAPPGMGMPPPGFNPGPPP
>Rgr
--MILQHRVKVVLNDSRALVGQLLAFDKHMNLVLAECDEFRRVKRKHSADGADDDDDEMK
RTLGLVILRGETIVTLSVRPLPPTSSSSS-LLLAPGPGFGAPAGRGMGLAPPTMRQAPQS
FAPPPGMGMPPPGFAPAPPP
>Sro
---IINYRVRVTLNDSRALVGQLLAFDKHMNLVLAECDEFRSIKRKSGSEGEHEEEDEMK
RTLGLVILRGETIVSLSPESPPPAVDDLKSLGLAPGPGFGAPAGRGMGLSPPTMRQAPQS
FAPPPGMGMPPPGFAPAPPP
>Uvf
MLALINYRLRVTLNDSRTLTGQMLAFDRHLNLVLADCEEFRFIKQKKKKNGEENEELEMK
RALGLVILRGETIVSLSVEGPPPVIADDKGPTMAPGRGTGVPAGRGVGLAFPSTRTTHA-
---------LPSSWRASPIP
