# Supplementary material for: Convergence Analysis of Rust Fungi and Anther Smuts Reveals Their Common Molecular Adaptation to a Phytoparasitic Lifestyle
Source: Front Genet. 2022 Apr 8;13:863617. doi: 10.3389/fgene.2022.863617 (PMC9023891; doi:10.3389/fgene.2022.863617)
Supplement: Supplementary file 4 [file DataSheet1.ZIP › Supplementary file 1/conv_cal/OG0003024.fasta]

>Ain
APSSGGAGFGGGGGAGFGQWRDGAHQVGAVNQRLQKELFGETGDGLSQGTGINFDKYGDI
PVEATGRDCPEPVTEFTSPPIDAHLLDNIKLARYTTPTPVQKYSIPIVAQGRDLMGCAQT
GSGKTGGFLFPILSALFTHGPPPPPPEMANGGFGRRKAFPTTLILAPTRELVSQIHEEAR
KFTYRSWVKPAVVYGGADIGQQLRQIERGCDLLSATPGRLVDLIERGRISLANVRFLVLD
EADRMLDMGFEPQIRRIVEGEDMPGVMDRQTLMFSATFPRDIQLLAKDFLKEYVFLSVGR
VGSTSENITQKIEYVEDEEKRSVLLDVLQSMPTGGLTLIFVETKRMADMLSDFLLRSNIG
ATSIHGDRTQRERERALELFRTGKTPIMVATAVAARGLDIPNVTHVVNYDLPSDIDDYVH
RIGRTGRAGNTGHSTAFFNRGNRNIVRDLCDLLKEANQEVPSWLEAVSRESAFGGGFRGR
GSGGSRGGGRDARFSGGGGGGGGFGGFGGPPNGGP
>Aps
KPQNNRNNYGSGNRPGYGQWRDGKHVPGHPNSRLEKELFGDPNDASKQHTGINFDR----
------------------------------------------------------------
------------------------------------------------------------
------------------------------------------------------------
---------------------------------------------CLDFLKDYIFLSVGR
VGSTSENITQKIEYVEDVDKRSVLLDVLHSMPGGGLTLVFVETKRMADMLEDFLIQSNFA
ATSIHGDRSQRERERALETFRTSRTPVMVATAVAARGLDIPNVTHVVNYDLPSDIDDYVH
RIGRTGRAGNTGISTAFFNRNNKNIVKELVGLLREANQEIPDWLENIARDASFGGGSRGR
GPGRGRSGNQDFRRFNNANA-NPYGRYNGPPAGAY
>Cqf
TRSQYSGGGGGNRNDGYGEWRDGKHCPAAPNPRTEKELFGDAQDPSKQHTGINFDRYADI
PVEATGNGVPEPITEFTNPPLDPHLLSNIELARYKTPTPVQKYSVPIVANGRDLMACAQT
GSGKTGGFLFPIISAAFSKGPLPTAGMQAGGGYNRRKAFPTALILAPTRELVSQIHEEAR
KFAYRSWVRPAVVYGGADVGQQLRQIEMGCDLLSATPGRLVDLIERGRISLSNIRYLVLD
EADRMLDMGFEPQIRRIVTGEDMPGVHERQTLMFSATFPRDIQMLAKDFLKDYIFLSVGR
VGSTSENITQKVEYVEDADKRSVLLDILSSMPKGGLTLVFVETKRMADMLEGFLVQSNFP
ATSIHGDRTQRERERALETFRTSRTPIMVATAVAARGLDIPNVTHVVNYDLPSDIDDYVH
RIGRTGRAGNTGVSTAFFNRGNKNICRELIELLREAHQEIPDWLEVVGRESSFGGGGRGG
GGGRGRSGNSDFRRAAPGGMGNPYGGYGGPPTGAY
>Cla
DAPPSGGSIHG--RDGAGSFRDGRHIPGPPNARVERELFGQADDARHQPTGINFDKYADI
PVDATGSDVPEPITAFEAPMLDEHLLTNIALARYTTPTPVQKYSVPIVTSGRDLMACAQT
GSGKTGGFLFPILSASFSRGPMPTPPSANSGGY-RRKAYPTALILAPTRELVSQIHEEAR
KFAYRSWVKPACVYGGADIGQQLRDLERGCDLLSATPGRLVDLIDRGRISLANIRYLVLD
EADRMLDMGFEPQIRQIVEGGDMPDVMNRQTLMFSATFPRDIQMLARDFLKDYVYLAVGR
VGSTSENITQKIEYVEDADKRSVLLDILYAAPSGGLTLIFVETKRMADMLEGFLQSNSLP
STSIHGDRTQRERERALETFRTGRTPIMVATAVAARGLDIPHVTHVINYDLPSDIDDYVH
RIGRTGRAGNTGQTTAFFNRGNKNIVRDLIELLREAKQEVPQWLEAVAMEGTGFGGGRGG
GVG-----NGDFRRQAGGGFFDSY--FGGPPAGGG
>Cmi
SPAPAATTFGSGRNDGYGHWQDGKHIIGPSNPRAEKDLFGEAGDGVHQSTGINFDKYGDI
PVSVTPPDIPEPLTEFTTPPIDPHLMSNIALARYTTPTPVQKFSVPIVNAGQDLMACAQT
GSGKTAGFLFPILSSLFEKGPPPPPVNAGGMG-GRRMAFPTGLILAPTRELVSQIHDEAK
KFAYRSWVRPAVVYGGADIGSQMRQVENGCDLLSATPGRLVDLIERGKISLSNIRYLVLD
EADRMLDMGFEPQIRRIVQGEDMPGTDVRQTLMFSATFPREIQRLALDFLKEQMFLSVGR
VGSTSENITQRVEYVEDQDKRSVLLDLLLGTTLNGLTLIFVETKRMADMLEDFLHQNRIA
ATSIHGDRSQREREYALETFKNGKTPVMVATAVAARGLDIPNVGQVINYDLPSDIDDYVH
RIGRTGRAGNTGTATSFFNRGNKNIVKQLLEILSEAKQEVPSWLEQVAIEKDFGGS----
---------------------------SQSPA---
>Eyn
ASEPGPGGWSGARNDGYGAWENGKHIIGPKNPRTEHTLFGEAGDSSHQHTGINFDKYGDI
PISVTPPDTPEPFTEFTSPPIDPHLLENIKLARYVTPTPVQKFSIPIVANGLDLMACAQT
GSGKTGGFLFPILSAAFTNGPQFNVAPEAGPGRYRRQAKPTALILAPTRELVMQIHEEAK
KFAYRSWVRPAVVYGGADIGSQMRQIESGCDMLSATPGRLVDLIERGRISLANIKYLVLD
EADRMLDMGFEPQIRRIVQGEDMPSSADRQTLMFSATFPREIQRLALDFLKEQMFLSVGR
VGSTSENITQKIEYVEDNDKRSILLDLLLGMTITGLTLIFVETKRMADMLDGFLTQNRIP
STSIHGDRTQREREYAIETFKSGKTPVMVATAVAARGLDIPNVQHVINFDLPTDIDDYVH
RIGRTGRAGNTGIATSFFNRGNKNIVRQMLELLKEANQEIPPWLEQVAMESTFDMRGRGG
GSGGGGGGNR------GGGFQTGFGGRGGPPGGGF
>Gan
----SGGSSYGGRSDGYGSWQNGKHVPGAPNARTEKELFGEVGDASHQQTGINFDAYADI
PVEATGTDVPEPVVEFTSPPIDPHLLENIKLAHYKTPTPVQKYSVPIVAGGRDLMACAQT
GSGKTGGFLFPILSASFTLGPRPTPVQEAGRGYGRRKAYPTALILAPTRELVSQIHEEAR
KFAYRSWVRPAVVYGGADIGSQLRAMDQGCDLLSATPGRLVDLIERGRISLANIRYLVLD
EADRMLDMGFEPQIRRIVDGEDMPGVTERQTLMFSATFPRDIQMLARDFLKDYIFLSVGR
VGSTSENITQKVEYVEDEDKRSVLLDILFALPPGGLTLIFVETKRMADMLEGFLQQNQIG
ATSIHGDRTQREREHAIETFKSGRTPVMVATAVAARGLDIPNVTHVVNYDLPSDIDDYVH
RIGRTGRAGNTGASTAFFNRGNKNICRDLVDLLREAKQDVPGWLEAVMREGGGFSSGRGR
GGGGGRGGSRDARSTRGGGGGGASGGYGGAPRVHF
>Hvs
----------GGRNDGYGTWRDGKHYPAPPNPATERELFGDPRDGSKQHTGINFDKYADI
PVEATGQDVPDPITEFTNSFLDPHLLSNIDLASYRTPTPVQKYSVPIVARGRDLMACAQT
GSGKTGGFLFPIISAAFEKGPRPTDAVKAQTHYSRSKAFPTALILAPTRELVSQIHDEAR
KFVYRSWVRPAVVYGGADINTQLRQIEQGCDLLSATPGRLVDLIDRGRISLANIRFLVLD
EADRMLDMGFEPQIRRIVEGGDMPGVMDRQTLMFSATFPRDIQMLAKDFLKDYIFLSVGR
VGSTSENITQKVEYVEDSDKRSVLLDVLYSMPKGGLTLVFVETKKMADTLEHFLIQSKFA
ATSIHGDRSQREREYALETFRTSRTPIMVATAVAARGLDIPNVTHVVNYDMPSDIDDYVH
RIGRTGRAGNTGISTAFFNRGNKNIVRELIELLKEAHQEIPPWLEAVGRESTMGGGGRGG
RGGGGRSGNTDFRRGGGGGGFNPYGGYGGP--GAY
>Lcr
----GGGSYGGARNDGYGSWQNGKHIPGIANPRTEKELFGDVGDATKQQTGINFDAYADI
PVEATGTDVPEPVTEF-KPPMDTHLLENIALAHYKTPTPVQKYSVPIVAGGRDLMACAQT
GSGKTGGFLFPILSASFKEGPRPVP--DAARGYGRRKAFPTALILAPTRELVSQIHEEAR
KFAYRSWVRPAVVYGGADIGSQLRAMDQGCDLLSATPGRLVDLIERGRISLANIRYLVLD
EADRMLDMGFEPQIRRIVEGEDMPGVTERQTLMFSATFPRDIQMLARDFLKDYIFLSVGR
VGSTSENITQKVEYVEDEDKRSVLLDILYALPPGGLTLIFVETKRMADMLEGFLQQNQFG
STSIHGDRTQREREYALETFRSGRTPVMVATAVAARGLDIPNVTHVVNYDLPSDIDDYVH
RIGRTGRAGNTGASTAFFNRGNRNICRDLVELLREAKQEVPAWLEAVMREGGGSFGGRGG
RGGGRGRGNRDVRSMGGGGGRAGAGGYGGPPRGQF
>Mgl
SSSGGGGGWNDRRNDGFGSWRDNKHIIGPVNERLERDLFGVPDDGMHQSTGINFDKYGDI
PVEATGRDVPEAITEFTHPPVDEHLISNIRLARYSTPTPVQKYSIPIVGAGRDLMGCAQT
GSGKTGGFLFPILSALFTHGPPPMPPQPP--MYGRQKAFPSVLILAPTRELVSQIHEEAR
KFTYRSWVRPAVVYGGAEMGAQLRQIERGCDMLSATPGRLVDLIERGRISLANVRFLVLD
EADRMLDMGFEPQIRRIVLGEDMPGVMDRQTLMFSATFPQNIQMLAKDFLKEYVFLSVGR
VGSTSENITQKIEYVEDRDKQSMLLDVLAAMPTSGLTLIFVETKRMADMLSDFLIYSNIA
ATSIHGDRTQREREYALDLFRSGRTPILVATAVAARGLDIPNVTHVVNYDLPSDIDDYVH
RIGRTGRAGNIGHATAFFNRNNRNIVRDLVKLLQEANQEVPSWLENVASESAFSTGGRGG
GMGGGRFGGRDFRSGMGGSAFGPRGGYNGPPA---
>Min
TPAPAGGGFHGARNDGFGSWQNGKHIPGAPNARLEKELFGDVGDVSKQQTGINFDAYADI
PVEATGTDVPAPVTEFTSPPIDPHLLENIKLAHYKTPTPVQKYSVPIVAQGRDLMACAQT
GSGKTGGFLFPILSASFSRGPRPNPVVEQGRGYGRRKSFPTALILAPTRELVSQIHDEAR
KFAYRSWVRPAVVYGGADVGSQLRAMDQGCDLLSATPGRLVDLIERGRISLANIRYLVLD
EADRMLDMGFEPQIRRIVEGEDMPGVMDRQTLMFSATFPRDIQMLARDFLKDYIFLSVGR
VGSTSENITQKIEYVEDEDKRSVLLDILHALPPGGLTLIFVETKRMADLLEGFLAQQGFP
STSIHGDRTQREREYALETFRTGRTPVMVATAVAARGLDIPNVTHVVNYDLPTDIDDYVH
RIGRTGRAGNTGSATAFFNRGNKNVARPLIELLREAKQEVPAWLEAVALEGGFGGGGRGG
GGGGARSGTRDARVGGGAGGGGGYGGYGAAPRGAF
>Mld
TPAPAGGGFHGGRNDGLGSWQNGKHIPGAANARLEKELFGDVGDVSKQQTGINFDAYADI
PVEATGTDVPDPVTEFTSPPIDPHLLENIKLAHYKTPTPVQKYSVPIVAQGRDLMACAQT
GSGKTGGFLFPILSASFSRGPRPNPIVEQGRGYGRRKSFPTALILAPTRELVSQIHDEAR
KFAYRSWVRPAVVYGGADVVSQLRAMDQGCDLLSATPGRLVDLIERGRISLANIRYLVLD
EADRMLDMGFEPQIRRIVEGEDMPGVMDRQTLMFSATFPRDIQMLARDFLKDYIFLSVGR
VGSTSENITQKIEYVEDEDKRSVLLDILHALPPGGLTLIFVETKRMADLLEGFLAQQGFP
STSIHGDRTQREREYALETFRTGRTPVMVATAVAARGLDIPNVTHVVNYDLPTDIDDYVH
RIGRTGRAGNTGSATAFFNRGNKNVARPLIELLREAKQEVPAWLEAVALEGGFGGGGRGG
GGGGARSGTRDARVGGGAGGGGGYGGYGGAPRGAF
>Mlp
AKPNFSGG-GGGRNDGYGEWRDGQHVVAAGNPRVEKELFGDAQDPSKQHTGINFDRYADI
PVEATGNGVPEPITEFTNPPMDPHLLANIELARYKTPTPVQKYSVPIVANGRDLMACAQT
GSGKTGGFLFPIISAAFAKGPLPTAGMQAGGGYGKRKAFPTALILAPTRELVSQIHEEAR
KFTYRSWVRPAVVYGGAEVGQQLRQIENGCDLLSATPGRLVDLIERGRISLSNIRYLVLD
EADRMLDMGFEPQIRRIVTGEDMPGVHERQTLMFSATFPRDIQMLAKDFLKDYIFLSVGR
VGSTSENITQKVEYVEDADKRSVLLDILTSMPQGGLTLVFVETKRMADMLEGFLVSSNFA
ATSIHGDRTQRERERALETFRSSRTPIMVATAVAARGLDIPNVTHVVNYDLPSDIDDYVH
RIGRTGRAGNTGVSTAFFNRGNKNIVRELIELLREAHQEIPDWLEVVGRESSFGGGGRGG
G-GRGRSGNADFRRPAPGGGGNPYGGYGGPPAGAY
>Msd
TPAPAGGGFHGGRNDGLGSWQNGKHIPGAANARLEKELFGDVGDVSKQQTGINFDAYADI
PVEATGTDVPDPVTEFTSPPIDPHLLENIKLAHYKTPTPVQKYSVPIVAQGRDLMACAQT
GSGKTGGFLFPILSASFSRGPRPNPIVEQGRGYGRRKSFPTALILAPTRELVSQIHDEAR
KFAYRSWVRPAVVYGGADVVSQLRAMDQGCDLLSATPGRLVDLIERGRISLANIRYLVLD
EADRMLDMGFEPQIRRIVEGEDMPGVMDRQTLMFSATFPRDIQMLARDFLKDYIFLSVGR
VGSTSENITQKIEYVEDEDKRSVLLDILHALPPGGLTLIFVETKRMADLLEGFLAQQGFP
STSIHGDRTQREREYALETFRTGRTPVMVATAVAARGLDIPNVTHVVNYDLPTDIDDYVH
RIGRTGRAGNTGSATAFFNRGNKNVARPLIELLREAKQEVPAWLEAVALEGGFGGGGRGG
GGGGARSGTRDARVGGGAGGGGGYGGYGGAPRGAF
>Pan
TPSSRGGGYGGGRNDGFGQWKDGQHVPGAPNPRLQKQLFGEEGDGLHQSMGINFDKYGDI
PVEASGRDVPEPVTTFTSPPIDAHLLENIKLARYTNPTPVQKYSIPIIELGRDLMGCAQT
GSGKTGGFLFPILSALFTHGPPPPPAEMQHGGFGRRKAYPSTLILAPTRELVSQIHEEAR
KFTYRSWVKPAVVYGGADIGSQLREIERGCDLLSATPGRLVDLMERGRISLSNVRFLVLD
EADRMLDMGFEPQIRRIVEGEDMPGVMDRQTLMFSATFPRDIQLLAKDFLKEYVFLSVGR
VGSTSENITQKIEYVEDDDKRSVLLDVLASMPTGGLTLIFVETKRMADMLSDFLLRSNIA
ATSIHGDRTQRERERALELFRSGKTPIMVATAVAARGLDIPNVTHVVNYDLPSDVDDYVH
RIGRTGRAGNTGHATAFFNRGNKNIVRDLIELLKEANQEVPQWLEAVARESMFGAG----
-----------------------------------
>Pst
KPPSGAVGGGGGRPDGYGEWKDGQHVPGAANPRTEKELFGDAADPSKQHSGINFDRYADI
PVEATGNGVPEPVLEFVNSPLDPHLLENIKLARYVTPTPVQKYSVPIVANGRDLMACAQT
GSGKTGGFLFPIISAAFSKGPLPTPAMQAGGGYGRRKAFPTALILAPTRELVMQIHDEAR
KFTYRSWVRPAVVYGGADMTTQLRQIEAGCDLLSATPGRLVDLIERGRISLSNIRFLVLD
EADRMLDMGFEPQIRRIVTGEDMPGVHERQTLMFSATFPRDIQMLAKDFLKDYIFLSVGR
VGSTSENITQKIEYVEDADKRSVLLDVLSSMPSGGLTLVFVETKRMADMLENFLIQSNFA
ATSIHGDRSQRERERALETFRSNRTPVMVATAVAARGLDIPNVTHVVNYDLPNDIDDYVH
RIGRTGRAGNTGVSTAFFNRNNKNIVRELIDLLREANQEIPAWLETVGRESSFGGGGRGG
GGGRGRSGNQDFRRGGGGGGGNPYGGYGGAPAGAF
>Rgr
VPAPGGGGFGGGGRDGYGVWRDGKHQPGPSNQRLEKELFGDLGDVTKQQTGINFDAYADI
PVEATGTDVPEPVTEFL-PPIDAHLLENIKLAHYKTPTPVQKYSVPIVNGGRDLMACAQT
GSGKTGGFLFPILSALFTYGPRANPAADAGRGYGRRKAYPTALVLAPTRELVSQIHEEAR
KFAYRSWVHPAVVYGGADIGSQLRQLDMGCDLLSATPGRLVDLMERGRISMANVRYLVLD
EADRMLDMGFEPQIRRIVQQADMPDVMDRQTLMFSATFPREIQMLARDFLKDYIFLSVGR
VGSTSENITQKIEYVEDEDKRSVLLDILFALPPGGLTLVFVETKRMADMLEGFLAQNNFQ
ATSIHGDRTQREREYALETFRSGRTPVMVATAVAARGLDIPNVTHVVNYDLPSDIDDYVH
RIGRTGRAGNTGAATAFFNRGNRNIVRELIELLREAKQDVPAWLESVSSESGG-FGGRGG
GGGGRGRGSRDVRSGG-GGGGGGFGGF-GPPRGGY
>Sro
NSAPGQGSFGGG-RDGYGSWQNGKHMPGPANPRVEKDLFGEVGDGNSQGTGINFDAYADI
PVEATGTEVPEPITEFL-PPIDSHLLENIALARYRTPTPVQKYSVPIVNGGRDLMACAQT
GSGKTGGFLFPILSALFTQGPRPSPAAQAPRGYGRRISYPTALVLAPTRELVSQIHDEAR
KFAYRSWVRPAVVYGGADIGSQLRAMDQGCDLLSATPGRLVDMMERGRISLANVRYLVLD
EADRMLDMGFEPQIRRIVQQADMPDVNERQTLMFSATFPREIQMLARDFLKDYIFLSVGR
VGSTSENITQKIEYVEDDDKRSVLLDILFALPPGGLTLVFVETKRMADLLEGFLAQNNFQ
ATSIHGDRTQREREFALETFRSGRTPVMVATAVAARGLDIPNVTHVVNYDLPSDIDDYVH
RIGRTGRAGNTGAATAFLNRGNKNIVRDLIELLREAKQEVPAWLEAVARESGG-FSGRGG
GGGRGRTGSRDVRSGGGGGGSGPSGGYGGPPRGGF
>Uvf
KPASRNGPAGGNRNDGHGEWRQGKHFPCAPNLKIERDLFGDAEDPSKQHTGINFDRYADI
PVEATGNGVPEPITDFTSSPLDAHLLSNITLARYKTPTPVQKYSVPIVANGRDLMACAQT
GSGKTGGFLFPIISASFSKGPLPTAGMQASGGYGKRKAFPTALILAPTRELVSQIHDEAR
KFTYRSWVRPAVVYGGADMNTQLRQIELGCDLLSATPGRLVDLIERGRISLSNIKFLVLD
EADRMLDMGFEPQIRRIVTGEDMPGVHERQTLMFSATFPRDIQMLAKDFLKDYIFLSVGR
VGSTSENITQKVEYVEDSDKRSVLLDVLSSMPTSGLTLVFVETKRMADMLENFLIQSNFS
ATSIHGDRSQRERERALETFRSHRTPVMVATAVAARGLDIPNVTHVINYDLPNDIDDYVH
RIGRTGRAGNTGVSTAFFNRNNKNISKELLELLREANQEIPDWLEGVAREASFGGGGRGA
GAGRGRSGNQDFRRGGGGGGANPYAGYCSNSGGAY
