# Supplementary material for: Convergence Analysis of Rust Fungi and Anther Smuts Reveals Their Common Molecular Adaptation to a Phytoparasitic Lifestyle
Source: Front Genet. 2022 Apr 8;13:863617. doi: 10.3389/fgene.2022.863617 (PMC9023891; doi:10.3389/fgene.2022.863617)
Supplement: Supplementary file 4 [file DataSheet1.ZIP › Supplementary file 1/conv_cal/OG0003025.fasta]

>Ain
KELRVDKLVINISVGESGDRLTRATKVLEQLTGQSPVTSKARYTLRGFGIRRNEKIACHV
TIRGPKAEEILERGLKVKEYELKRGNFSNNGNFGFGVNEHIDLGIKYDPGVGIFGMDMVA
VMARPGFRVSKRRERKSRVGSSHRIKKEETAAWFRQRFDGIILA
>Aps
-------------------------------TGQTPVTSKARYTIRSFGIRRNEKIACHV
TIRGPKAEEILERGLKVKEYELRKRNFSDTGNFGFGITEHIDLGIKYDPGIGIFGMDFYV
VMGRPGFRVSRRKHCNNRVGFKHRVQKEDSMAWFRSRFDGLFYF
>Cqf
RELRIEKLVINISVGESGDRLTRASKVLEQLTGQTPVTSKARYTVRSFGIRRNEKIACHV
TIRGPKAEEILERALKVKEYELRKGNFSETGNFGFGITEHIDLGIKYDPGIGIFGMDFFV
VMGRPGFSVARRKHATSRVGSKHRVKKEDTMAWFRSRFDGILVR
>Cla
KELKLDKLVINISVGESGDRLTRASKVLEQLTGQSPVTSKARYTVRTFGIRRNEKIAVHV
TIRGPKAEEILERGLKVKEYELRKRNFSDTGN--FGIQEHIDLQLKYDPAIGIFGMDFYA
VMSRPGYRVAKKRRAVAKVGSPHKVTKEDTMAWFKQRLNSILLG
>Cmi
KDLAIDKLVINISVGESGDRLTRAAKVLEQLTGQTPVTSKARYTVRSFSIRRNEKIAVHV
TVRGPKAEEILERGLKVKEYELRKRNFSETGNFGFGITEHIDLGIKYDPGIGIFGMDFYV
VMGRPGYRVARRRRCKSKIGFQHKVKPAESMAWFKQRFDGVLLG
>Eyn
KDLRIEKLVINISVGESGDRLTRASKVLEQLTGQTPVTSKARYTVRTFSIRRNEKIAVHV
TIRGPKAEEILERGLKVKEYELRKRNFSETGNFGFGITEHIDLGIKYDPGIGIFGMDFYV
VMGRPGARVARRKRCKNRVGFPHRVKKEDSQAWFKQRFDGILLG
>Gan
RELRIEKLVINISVGESGDRLTRASKVLEQLTGQTPVTSKARYTVRSFGIRRNEKIAVHV
TIRGPKAEEILERGLKVKEYELRKKNFSETGNFGFGIAEHIDLGIKYDPGIGIFGMDFFV
VMGRPGARVAKRKHATARIGFSHRVKREQSQNWFKQRFDGILLG
>Hvs
RELRIEKLVINISVGESGDRLTRASKVLEQLTGQTPVTSKARYTVRSFGIRRNEKIACHV
TIRGPKAEEILERGLKVKEYELRKRNFSDTGNFGFGITEHIDLGIKYDPGIGIFGMDFYV
VMERPGFRVSRRKHATSRVGYKHRVKKEDTMAWFRTRFDGVYLS
>Lcr
KELRIEKLVINISVGESGDRLTRASKVLEQLTGQTPVTSKARYTVRSFGIRRNEKIAVHV
TIRGPKAEEILERGLKVKEYELKKKNFSETGNFGFGIAEHIDLGIKYDPGIGIFGMDFYV
IMGRPGGRVARRKHCTARVGAPHRVLREQSQAWFKQRFDGILLG
>Mgl
HELKVDKLVINISVGESGDRLTRATKVLEQLTGQTPVTTKARYTLRGFGIRRNEKIACHV
TVRGAKAEEILERGLKVKEYELQKRNFSDTGNFGFGITEHIDLGIKYDPGIGIFGMDFYV
CMTRPGVRVSRRKNRQSRVGAPHRVRKEETAAWFKQRFDGIILQ
>Min
RELRIEKLVINISVGESGDRLTRASKVLEQLTGQTPVTSKARYTVRHFGIRRNEKIAVHV
TIRGPKAEEILERGLKVKEYELKKRNFSETGNFGFGIQEHIDLGIKYDPGIGIFGMDFYV
VMGRPGGRVAKRKHCTSRIGAPHRVTKEQTQAWFKQRFDGILLG
>Mld
RELRIEKLVINISVGESGDRLTRASKVLEQLTGQTPVTSKARYTVRHFGIRRNEKIAVHV
TIRGPKAEEILERGLKVKEYELRKRNFSETGNFGFGVDEHIDLGMKYDPGIGIFGMDFYV
IMGRPGGRVARRKRCTSRVGAPHRVTKEQSQNWFKQRFDGILLG
>Mlp
RELKIEKLVINISVGESGDRLTRASKVLEQLTGQTPVTSKARYTVRSFGIRRNEKIACHV
TIRGPKAEEILERGLKVKEYELRKRNFSETGNFGFGITEHIDLGIKYDPGIGIFGMDFYV
VMGRPGFRVARRKHATARVGYKHKVKKEDTMTWFRSRFDGILVR
>Msd
---------------ESGDRLTRASKVLEQLTGQTPVTSKARYTVRHFGIRRNEKIAVHV
TIRGPKAEEILERGLKVKEYELRKRNFSETGNFGFGVDEHIDLGMKYDPGIGIFGMDFYV
IMGRPGGRVARRKRCTSRVGAPHRVTKEQSQNWFKQRFDGILLG
>Pan
QELKVDKLVVNISVGESGDRLTRATKVLEQLTGQTPVTSKARYTLRGFGIRRNEKIACHV
TIRGPKAEEIIERGLKVKEYELRRRNFSDTGNFGFGITEHIDLGIKYDPSIGIFGMDFFV
CMTRAGSRVARRKQRVARVGAPHRVKKEETAAWFKQRFDGIIMR
>Pst
RELRIEKLVINISVGESGDRLTRASKVLEQLTGQTPVTSKARYTVRHFGIRRNEKIACHV
TIRGPKAEEILERGLKVKEYELRKRNFSATGNFGFGITEHIDLGIKYDPGIGIFGMDFFV
VMGRPGYRVARRKHATNRVGFNHRVKKEETMTWFRSRFDGILSR
>Rgr
RELRIDKLVINISVGESGDRLTRAAKVLEQLTGQTPVTSKARYTVRHFGIRRNEKIAVHV
TIRGPKAEEILERGLKVKEYELKKRNFSATGNFGFGIQEHIDLGIKYDPD---------V
VMGRPGGRVARRKHCTARVGFSHRVKREETMAWFKQRFDGILLG
>Sro
---------------ESGDRLTRAAKVLEQLTGQTPVTSKARYTVRTFGIRRNEKIAVHV
TIRGPKAEEILERGLKVKEYELKKKNFSATGNFGFGINEHIDMGIKYDPGIGIFGMDFYT
VMGRQGARVARRKHKTGRVGFSHRVKREETMAWFKTRFDGILLG
>Uvf
RELRIEKLVINISVGESGDRLTRASKVLEQLTGQTPVTSKARYTVRHFGIRRNEKIACHV
TIRGPKAEEILERGLKVKEYELRKRNFSDTGNFGFGITEHIDLGIKYDPGIGIFGMDFFV
VMGRPGYRVSRRKHATNRVGFKHKVKKEESMAWFRSRFDGMLLS
