# Supplementary material for: Convergence Analysis of Rust Fungi and Anther Smuts Reveals Their Common Molecular Adaptation to a Phytoparasitic Lifestyle
Source: Front Genet. 2022 Apr 8;13:863617. doi: 10.3389/fgene.2022.863617 (PMC9023891; doi:10.3389/fgene.2022.863617)
Supplement: Supplementary file 4 [file DataSheet1.ZIP › Supplementary file 1/conv_cal/OG0003027.fasta]

>Ain
DDLRVGLAFRSDDEDDDEGAAPAPMDVDEEDVDAEKDFSEMQLKPDHASRPLWISPDDMT
ITLEGFSPIAEQAQDFLVAIAEPVSRPAFIHEYRLTPYSLYAAVSVGLNPNDIIEVLNRL
SKAPVPETVHNFILNSTVSFGKIKLVLKQNKYFVESAHPEVLRMLLQDEVIGQARVKDSD
RVIGQTSAPTRGDLVIPGTESARRQQTAPAPESATAARREAEADLFDAIIGVDETDEADE
DVVHSFEIEEKQIEAVKKRCQDLQYPMLEEYDFRNDTMNADLDIDLRPITHIRPYQEKSL
SKMFGNGRARSGIIVLPCGAGKTLVGITAACTIKKSCLVLCTSSVSVMQWRQQFLQWSNI
QEHQVSVFTAESKEKFSGQSGIVVSTYSMVANAGKRSHSSQKMMNFLESREWGFVLLDEV
HVVPAAMFRRVLTNIKAHSKLGLTATLVREDEKIDELNYLVGPKLYEANWMDLAAKGHIA
TVQCAEVWCPMTPEFYREYLREKSRKRQLLTSMNPRKFQACQFLINYHEKRGDKIIVFSD
NVHTLKAYAMRLEKCYIDGQTAQQERMSILNHFQHNPAVNTIFLSKVGDTSIDLPEATCL
IQISSHFGSRRQEAQRLGRILRAKRRNDEGFNAFFYSLVSKDTNEMYYSTKRQQFLVDQG
YSFKVITELQGMDDLPELVYKTQQQQIDLLSGILILGEGAADSATDMVGQGQRRVAAKAQ
RTTGSLNALSGAEHMSYHERNKAQNKSLQKERHSMFKKRDAAKSKRAKDA
>Aps
SDQNLDAAFISDGESEDELLPHQSNDFIPTDFPPGCDFRYLNLKADHPSRPLYISPSTRA
IILEAFHPLASQAQDFLITIAEPVSRPSHIHEYKLTKHSLQAAISVGLQTEDIIDVLNRL
SKVRVSAQLAEFIRESTASYGKVKLVLKKNSYHVESSDPEVLRRLLRDNVISQARLSPEE
QGFNQDLAPKKGDLVIPGTKPAIPSTNQENQAATSSNNKSTDDELFGAIIGVDNVDENDD
EAVHSFEVKGTEIENVKRRCAELDYPMLE-------------EIDLKPATQIRPYQEKSL
SKMFGNGRARSGIIVLPCGAGKTLVGITAASTIRKSVLCLCTSGVSVMQWRQQFLMWSNI
QDRQISVFTAEQKEKFAGASGIVVSTYSMVANRTKRSHDSQKMMDFLTSREWGLIILDEV
HVVPAAMFRRVVGTIKAHAKLGLTATLVREDDKIDDLNFLIGPKLYEANWMDLAAKGHIA
NVQCAEVWCAMTPEFYREYLRERSRKRNLLYCMNPQKFQACQFLIKYHEERGDKIIVFSD
NVYALEAYAKKLRKLYIHGGTPQVERMRILQNFQHNPLVNTIFLSKVGDTSIDLPEATCL
IQISSHFGSRRQEAQRLGRSIFII------------------TQEFFFSTKRQQFLIDQG
YAFKVISHLQGIENLPELVYASKEEQIELLQSVLLANESDAEIGTDVKNLAASKFAPGVR
RVVGNLGALSGGQSMSYIER------------------------------
>Cqf
EDENLDAAFVSSGESDDDDVADGPSDFIATAFPTGCDYKYLNLKADHASRPLYISPNTRT
IILEAFHPLAAQAQDFLITISEPVSRPSHIHEYKLTKHSLQAAISVGLQTEDIIDVLNRL
SKVRVSAELAEFIRESTASYGKVKLVLKKNSYHVESSDPEVLRRLLRDDVINQARLTSEE
AGLNQDNAPKRGDLVIPGTTKP-SGATA----AATDQTKSAEDDLFGAIIGVDNADENDD
DAVHSFEVKGAEIENVKRRCAELDYPMLEEYDFRNDTVNPTLEIDLKPATQIRPYQEKSL
SKMFGNGRARSGIIVLPCGAGKTLVGITAASTIRKSVLCLCTSGVSVMQWRQQFLMWSNI
QDRQISVFTAEQKEKFAGASGIVVSTYSMVANRTKRSHDSQKMMDFLTSREWGLILLDEV
HVVPAAMFRRVVGTIKAHAKLGLTATLVREDDKIDDLNFLIGPKLYEANWMDLAAKGHIA
NVQCAEVWCPMTPEFYREYLREKSRKKNLLYCMNPQKFQACQFLIKFHEERGDKIIVFSD
NVYALEAYAKKLRKLFIHGGTPQVERMRILQNFQHNPLVNTIFLSKVGDTSIDLPEATCL
IQISSHFGSRRQEAQRLGRILRAKRRNDEGFNAFFYSLVSRDTQEFYFSTKRQQFLIDQG
YAFKVISHLQGLEQLPELVYATKEEQIELLQSVLLANESDADIGADVRMLAVTK-HPGVR
RVVGNLGALSGGQSMSYIERNKSANKQLAKDRNKLFSKRDEAAKKKRKEK
>Cla
EDENLEDAYVSDGDEYTAPSRDVSPDMVSSAF--HADFSALPLKGDHASRPLYISPVNRT
IILEAFHPLAAQAQDFLVAIAEPVSRPAHMHEYKLTSHSLYAAVSVGLETDDIVEVLNRL
SKVPVPKEIVEFIRDRTNSYGKVKLVLKHNRYYVESSQPETLRMLLQDAVVGGARVQEQA
-ELEKEKAPKMAGLVIPGTKDAK---QTIESEKTPAQQAEDDYALFSAVVGLDREDELDD
DNVHAFEIKAAEIEAVKRQAVALEYPMLEEYDFRNDTVNPNLEIDLKPTTMIRPYQEKSL
SKMFGNGRARSGIIVLPCGAGKTLVGITAACTIKKSVLILCTSSVSVLQWKQQFLQWSTI
QDRQIAIFTSDQKEKFIGASGIVVSTYSMVANRQKRSHDAAKMMEFLTSREWGFILLDEV
HVVPAAMFRKVVSTIKAHAKLGLTATLVREDDKIDDLNFLIGPKLYEANWMDLAKDGHIA
NVQCAEVWCNMTPEFYREYLREKSRKRMLLYAMNPRKFQACQFLIKYHEDRGDKIIVFSD
NVYALEAYAKKLRKLYIHGGTPQVERVRILQNFQHNPMVNCIFLSKVGDTSIDLPEATCL
IQISSHFGSRRQEAQRLGRILRAKRRNDEGERKI------RQTEEMFYSTKRQQFLIDQG
YAFKVITQLEGLEQTPDLVYPTQKEQIELLGSVLQQSEDKADLGGDVVAA-NKKT---AK
RIAGSLNALSGAGTMSYVETNRSANKQLAKEKHKLFKKRDALLKEKRKQQ
>Cmi
DDEDLEFEFRSAGESTDTAIVSDASSVVSSLFPPHHDAAYLPLKPDHTSRPLYIAPSPPL
IILEAFHPLSVQAQDFLTAIAEPVSRPKHVHEYKLTKHSLYAAVSIGLEPEDIIAVLSRL
SKVKIPLETVEYIREATKSFGKVRLVLKDTKYYVESGYADTLRLLLRDPVINKARAIEEG
EELETATAPKKSSLVIPGTKYAAGAAGEDAGQGNLENGQAREDDIFTANVGLDADEDADD
DNVHRFQIKSEEMENVKKRCNDLEYPMLQEYDFRADSVNPNLEIALKPATQIRPYQEKSL
RKMFSNDRARSGIIVLPCGAGKTLVGIVAARTIRKSCLILCTSGVSVMQWKAEFLRWTNM
DERDIAVFTAEHKQKFQGASGIVVSTYSMVANRTKRSHDSQKMMDFLTSREWGLLLLDEV
HVVPAAMFRRVITTIKAHTKLGLTATLVREDDKIDDLNYLIGPKLYEANWMDLAKDGHIA
NVQCAEVWCPMTPEFYREYLREKSRKRMLLYCMNPNKYQACQFLINYHEARGDKIIVFSD
NVYALEAYAKKLKKAYIHGGTAQIERMRILQNFQHNPLINTIFLSKVGDTSIDLPEATCL
IQISSHFGSRRQEAQRLGRILRAKRRNDEGFNAFFYSLVSRDTQEVYYSTKRQQFLIDQG
YAFKVITHLDGLEHTPDLVYRSKDEQIALLQSVLLANETDADLGTDVQASGRRPEAAAPK
RITGSLGALSGAQAMSYIERNRSENKALAKDRHALFQKRAKIQKDKDREK
>Eyn
--------------------ASDPSSLVSSLFPHEGDAAYLPLKADHASRPLYIAPSPPH
IILEAFHPLSLQAQDFLTAIAEPVSRPKHVHEYKLTKHSLYAAVSIGLEPEDIIGVLSRL
SKVKIPPETIDYIREATKSFGKVRLVLKDTKYYVESGYADTLRLLLKDDIISKSRADETG
EELETATM-KKSSMVIPGTKYAVGASGEDRPATNGQDAPADEDALFTANVGLDGDEEADD
DNVHRFQIKADEMENVKKRCNDLEYPMLQEYDFRADSVNPNLEIALKPATQIRPYQEKSL
RKMFSNDRARSGIIVLPCGAGKTLVGIVAARTIRKSCLILCTSGVSVMQWKAEFLRWTNM
DERDIAVFTSEHKQKFQGASGIVVSTYSMVAQRAKRSHDSQKMMEFLTSREWGLLLLDEV
HVVPAAMFRRVITTIKAHTKLGLTATLVREDDKIDDLNYLIGPKLYEANWMDLAKDGHIA
NVQCAEVWCPMTPEFYREYLREKSRKRMLLYCMNPNKYQACQFLINYHESRGDKIIVFSD
NVYALEVSALLVSEGLADTGTAQIERMRILQQFQHNERINTIFLSKVGDTSIDLPEATCL
IQISSHFGSRRQEAQRLGRILRAKRRNDEGFNAFFYSLVSRDTQEVYYSTKRQQFLIDQG
YAFKVITHLDGLSQSPDLVYNSKDEQIALLQSVLLQNESAADLGSDVKGDAKRPDAGAAK
RVTGSLTALSGAQSMSYIERNRSENKVLAKDRHALFQKRAKLAKDREKEK
>Gan
DDDDLGDGFRSSGESDSYAFSGSGGDLVSSVFPDDRDFTFLPLKPDHANRPCYIAPVSRN
IILEAFHPLAAQATDFLIAIAEPVSRPSHIHEYKLTTHSLYAAVSVGLKTEDIIEVLNRL
SKVPVPDETSDFIRLCTVSYGKVKLVLKKNKHYVESGHAETLRQLLQDDIISKARVVHVE
-GEEKDKAPKKAGLIIPGTKAAAPGTEEEETGKGKGKERAVDDDLFTAVIGLEKEDNIDD
DEVHAFEIQESEIETVKRRCLDLDHPMMEEYDFRNDEMNAVLEIDLKPSTTIRPYQEKSL
GKMFGNGRARSGIIVLPCGAGKTLVGITAACTIRKSCIVLCTSGVSVMQWKQQFLQWSTI
KDQSISVFTADQKEKFIGDAGIVVSTYSMVANRQKRSHDSQKMMDFLTSREWGFVLLDEV
HVVPAAMFRRVVTTIKAHTKLGLTATLVREDDKIDDLNFLIGPKLYEANWMDLAANGHIA
NVQCAEVWCPMTPEFYREYLREKSRKRMLLYCMNPKKFQACQFLIRYHEDRGDKIIVFSD
NVYALEAYAKKLGKLYIHGGTPQVERMRILQNFQHNPIVNTIFLSKVGDTSIDLPEATCL
IQISSHFGSRRQEAQRLGRILRAKRRNDEGFNAFFYSLVSKDTQEIYYSSKRQGFLVDQG
YAFKVITALEGLESLPDLVYPTKAEQIELLQSVLLANESEADLGTDVRADSGRRDAAKAT
RVTGSLNALSGCVVVVRRLRGPTLICAFAVDRRAQPERQQAARKGPGEEQ
>Hvs
EDLNLDAAFISDDDDNNNNIDHAASDLVSSAFPPGCDFKALSLKNDHPSRPLYISPHTRN
IILEAFHPLAAQAQDFLITIAEPVSRPSHIHEYKLTKHSLQAAISVGLQTEDIIQVLNRL
SKVSVSNALAQFIRDSTSSYGKVKLVLKKNSYHVESTDPEVLRRLLRDSVISQARLISSS
AGLNQDPAPSRAGLVIPGTSSKPNPPSNQPSDQSTTDLKKAEEELFGAIIGVDNADENDD
DAVHSFEVKGTEIENVKRRCAELDYPMLEEYDFRNDTVNPTLEIDLKPATQIRPYQEKSL
SKMFGNGRARSGIIVLPCGAGKTLVGITAASTIRKSVLCLCTSGVSVMQWRQQFLMWSNI
QDRQISVFTADQKEKFSGASGIVVSTYSMVANRTKRSHDSQKMMDFLTSREWGLILLDEV
HVVPAAMFRRVVGTIKAHAKLGLTATLVREDDKIDDLNFLIGPKLYEANWMDLAAKGHIA
NVQCAEVWCSMTPEFYREYLRERSRKRNLLYCMNPEKFQACQFLIKYHEERGDKIIVFSD
NVYALEAYAKKLRKLYIHGGTPQVERMRILQNFQHNPSVNTIFLSKVGDTSIDLPEATCL
IQISSHFGSRRQEAQRLGKF----------------------------------------
------------------------------------------------------------
--------------------------------------------------
>Lcr
DSLVLDGGYQLSDQSDFDDLITKPGDLASAIFDEERDFTSLPLKPDHAARPFYISPATGN
IILEAFHVLAPQATDFLIAIAEPVSRPKFIHEYKLTTHSLYAAVSVGLETENIIEVLNRM
SKVPVPDRIQNFIRECTRSYGKVKLVLKHNKYYVESGHPETLRKLLKDEVIAKARVPIEE
EGIETDKAPKRAGLVIPGTKEAAPSIGEEGKEGGADKGKQKDVDLFTAVIGLEKEDDLDD
DQVHAFEIRESEIETVKRRCVEIDYPMMEEYDFRHDEINPTLEIDLKPTTTIRSYQEKSL
GKMFGNGRARSGIIVLPCGAGKTLVGITAATTIRKSCIVLCTSGVSVMQWKQQFLQWCTI
KDSAISVFTAEQKEKFIGDAGIVVSTYSMVANRQKRSHESQKMMDFLTSREWGFILLDEV
HVVPAAMFRRVVTTIKAHTKLGLTATLVREDDKIDDLNFLIGPKLYEANWMDLAQNGHIA
RVQCAEVWCDMTPEFYREYLREKSRKRMLLYSMNPKKFQACQFLIKYHEQRGDKIIVFSD
NVFALEAYAKKLGKLYIHGGTAQVERMRILQNFQHNPIVNTIFLSKVGDTSIDLPEATCL
IQISSHFGSRRQEAQRLGRILRAKRRNDEGFNAFFYSLVSKDTQEIYYSSKRQGFLVDQG
YAFKVITALEGLEDTEDLVYKTKSEQIELLQTVLLANESEADIGSDMRGSSGRRDAGKAT
RVVGSMQALAGGQSMAYTERNTSMNKQLAKDRHKLFDQRAQKAKGVKKRD
>Mgl
--------------------MDDGGAGVSSIL--RRDFSRMPLKLDHNSRPLWISPDDGH
IILEGFNALAEQAQDFLIAIAEPVSRPNFVHEYKLTPYSLYAAVSVGLEPDDIIEVLNRL
SKVSVPKSVLDFIREYTMSFGKIKLVLKQNRYFVESSHPEILQMLLRDPVISEARVRPGE
NPIATHTA-TTTAAAAPSTEVEPSASGAQTATVGPEASKESEQDLFSAVIGVYDADELED
DAVHSFEIREEQIEAIKRRCNDLGFPMLEEYDFRNDMLNPDLEIDLKPITHIRPYQEKSL
AKMFGNSRARSGIIVLPCGAGKTLVGITAACTIKKSCLVLCTSSVSVMQWRQQFLQWSNV
QDSQISVFTADEKEKFSGASGIVVSTYSMVANTGKRSHTSQKMMNFLESREWGFILLDEV
HVVPASMFRRVLTKIKAHAKLGLTATLVREDEKIDELNFLVGPKLYEANWMDLAAKGHIA
TVQCAEVWCPMTAEFYREYLRERSRKKMLLYCMNPTKFQAAQYLIHYHENRGDKIIVFSD
NVYALEAYAIKLGKPYIHGGTPQIERMRILQNFQHNPIVNTIFLSKVGDTSIDLPEATCL
IQISSHFGSRRQEAQRLGRILRAKRRNDEGFNAFFYSLVSRDTAEMFYSTKRQQFLIDQG
YAFRVIMNLVGQENMPGLVYSSKSEQIELLQSVLIASESAADFGSDVKP-GESASAPSAK
RMMGSLNALGGAHTCHMLSETASMNKSLLHDRHKAFQKRAANAQIITKLN
>Min
DGDDDDDDYTSDDDQYTRALPLRKGDLVSSIFRESRDFTNLPLKPDHATRPFFINPDTYS
IILEAFHVLAPQATDFLIAIAEPISRPKFLHEYKLTPHSLYAAVSVGLQTENIIEVLNRM
SKVPVPESIGRFIRDCTRSYGKVKLVLKHNKHFVESSHPQVLRELLRDKVIGPARVPFEE
AGLRTDKAPTKAGLVIPGTRQAAPGAASDKASGSAAAAAAADDDLFTSVIGLAKEDELDD
EEVHSFQIKESEIETVKRRCLAIEFPMMEEYDFRHDEINPTLEIDLKPTTTIRSYQEKSL
GKMFGNGRARSGIIVLPCGAGKTLVGITAATTIRKSCIVLCTSSVSVMQWKQQFLQWCTI
KDSAIAVFTADQKEKFLGDAGIVVSTYSMVANRQKRSHESQKMMDFLTGREWGFVLLDEV
HVVPAAMFRRVVSTIKAHAKLGLTATLVREDDKIDDLNFLIGPKLYEANWMDLANNGHIA
RVQCAEVWCDMTPEFYREYLREKSRKRMLLYSMNPNKFQACQFLIQYHEARGDKIIVFSD
NVYALEAYAKKLGKLYIHGGTAQVERMRILQNFQHNPIVNTIFLSKVGDTSIDLPEATCL
IQISSHFGSRRQEAQRLGRILRAKRRNDEGFNAFFYSLVSKDTQEIYYSSKRQGFL----
------------------------------------------------------------
--------------------------------------------------
>Mld
DDDDDDDDYTSDDDQYNRALPLRKGDLVSSIFRESRDFTNLPLKPDHATRPFFINPDTFS
IILEAFHVLAPQATDFLIAIAEPISRPKFLHEYKLTPHSLYAAVSVGLQTENIIEVLNRM
SKVPVPESIGRFIRDCTRSYGKVKLVLKHNKHFVESSHPQVLRELLRDKVIGPARVPFEE
AGLRTDKAPTKAGLVIPGTRQAAKGTGSDKAGGSAAAAAAADDDLFTSVIGLAKEDDLDD
EEVHSFQIKESEIETVKRRCLAIEFPMMEEYDFRHDEINPTLEIDLKPTTTIRSYQEKSL
GKMFGNGRARSGIIVLPCGAGKTLVGITAATTIRKSCIVLCTSSVSVMQWKQQFLQWCTI
KDSAIAVFTADQKEKFLGDAGIVVSTYSMVANRQKRSHESQKMMDFLTGREWGFVLLDEV
HVVPAAMFRRVVSTIKAHAKLGLTATLVREDDKIDDLNFLIGPKLYEANWMDLANNGHIA
RVQCAEVWCDMTPEFYREYLREKSRKRMLLYSMNPNKFQACQFLIQYHEARGDKIIVFSD
NVYALEAYAKKLGKLYIHGGTAQVERMRILQNFQHNPIVNTIFLSKVGDTSIDLPEATCL
IQISSHFGSRRQEAQRLGRILRAKRRNDEGFNAFFYSLVSKDTQEIYYSSKRQGFLVDQG
YAFKVITSLEGIEALPDLVYPTKNEQIELLQSVLLANESDADLGTDLRDLGQRSDVAKAT
RVAGSLQALAGGQSMAYTETNRSENKKLAKSRHALFKKREEKQKGKKRRE
>Mlp
EDENLDATFVSGGESEDEGVTGEQSDIV---FPPGSDYKYLNLKADHASRPLYISPNSRN
IILEAFHPLAAQAQDFLITVSEPVSRPTHIHEYKLTKHSLQAAISVGLQTEDIIEVLNRL
SKVRVSAELAEFIRESTASYGKVKLVLKKNSYHVESSDPEVLRRLLRDSVISQARLAPED
AGLNQDNAPKRGDLVIPGTSKPASGTGE----SSNNQAKSAEDDLFGAIIGVDNADENDD
DAVHSFEVKGAEIENVKRRCAELDYPMLEEYDFRNDTVNPTLEIDLKPATQIRPYQEKSL
SKMFGNGRARSGIIVLPCGAGKTLVGITAASTIRKSVLCLCTSGVSVMQWRQQFLMWSNI
QDRQISVFTAETKEKFAGASGIVVSTYSMVANRTKRSHDSQKMMDFLTSREWGLILLDEV
HVVPAAMFRRVVGTIKAHAKLGLTATLVREDDKIDDLNFLIGPKLYEANWMDLAAKGHIA
NVQCAEVWCPMTPEFYREYLREKSRKRNLLYCMNPQKFQACQFLIKFHEERGDKIIVFSD
NVYALEAYAKKLRKLYIHGGTPQVERMRILQNFQHNPLVNTIFLSKVGDTSIDLPEATCL
IQISSHFGSRRQEAQRLGRILRAKRRNDEGFNAFFYSLVSRDTQEFYFSTKRQQFLIDQG
YAFKVISHLQGLENLPELVYATKDEQIELLQSVLLANESDADIGADVRMLGGNGKNAGVR
RVVGNLGGLSGGQSMSYIERNKSANKQLSKERNKIFSKRDEAAKKKRKEK
>Msd
DDDDDDDDYTSDDDQYNRALPLRKGDLVSSIFRESRDFTNLPLKPDHATRPFFINPDTFS
IILEAFHVLAPQATDFLIAIAEPISRPKFLHEYKLTPHSLYAAVSVGLQTENIIEVLNRM
SKVPVPESIGRFIRDCTRSYGKVKLVLKHNKHFVESSHPQVLRELLRDKVIGPARVPFEE
AGLRTDKAPTKAGLVIPGTRQAAKGTGSDKAGGSAAAAAAADDDLFTSVIGLAKEDDLDD
EEVHSFQIKESEIETVKRRCLAIEFPMMEEYDFRHDEINPTLEIDLKPTTTIRSYQEKSL
GKMFGNGRARSGIIVLPCGAGKTLVGITAATTIRKSCIVLCTSSVSVMQWKQQFLQWCTI
KDSAIAVFTADQKEKFLGDAGIVVSTYSMVANRQKRSHESQKMMDFLTGREWGFVLLDEV
HVVPAAMFRRVVSTIKAHAKLGLTATLVREDDKIDDLNFLIGPKLYEANWMDLANNGHIA
RVQCAEVWCDMTPEFYREYLREKSRKRMLLYSMNPNKFQACQFLIQYHEARGDKIIVFSD
NVYALEAYAKKLGKLYIHGGTAQVERMRILQNFQHNPIVNTIFLSKVGDTSIDLPEATCL
IQISSHFGSRRQEAQRLGRILRAKRRNDEGFNAFFYSLVSKDTQEIYYSSKRQGFLVDQG
YAFKVITSLEGIEALPDLVYPTKNEQIELLQSVLLANESDADLGTDLRDLGQRSDVAKAT
RVAGSLQALAGGQSMAYTETNRSENKKLAKSRHALFKKREEKQKGKKRRE
>Pan
DAFALDDGFVSDDSGDEYGIDDEQERFESGELRHTRDFTKMPLKLDHASRPLWISPDDGH
IILEGFSPLAEQAQDFLIAIAEPVSRPAYIHEYKLTPYSLYAAVSVGLQPNDIIEVLNRL
SKVPVPDAVLDFIREYTASFGKIKLVLKQNKYFVESAHPEILQTLLQDSIIGAARVREDP
AVLGKAQAPTRGDLVIPGTEGARKARQAPQPESAEAARREDEADLFSAIIGVDEADELED
DTVHSFEIVEECIEQVKKRCNEIGYPMLEEYDFRNDQLNADLEIDLKPITHIRPYQEKSL
AKMFGNGRARSGIIVLPCGAGKTLVGITAACTIKKSCLVLCTSSVSVMQWRQQFLQWSNI
QDNQISVFTADQKEKFSGASGIVVSTYSMVANTGKRSHTSQKMMNFLESREWGFILLDEV
HVVPASMFRRVLTKIKAHSKLGLTATLVREDEKIDELNFLVGPKLYEANWMDLAAKGHIA
TVQCAEVWCPMTPEFYREYLREKSRKKMLLYCMNPKKFQACQFLIDYHENRGDKIIVFSD
NVFALEAYAMKLKKPFIHGGTAHVERMRILQNFQHNPIVNTIFLSKVGDTSIDLPEATCL
IQISSHFGSRRQEAQRLGRILRAKRRNDEGFNAFFYSLVSKDTAEMFYSTKRQQFLIDQG
YAFRVITHLVGMEDMPELVYKKQSDQIELLQSVLIANEADADLGSDMHGTGARRVMPKAA
RTTGSLNALSGAQHMSYIERNRSVNKTLNKDRHKLFQKRADKAKRKNMDD
>Pst
DDENLDAAFISDGESEDELASDAQGDFIATDFPSGCDYRYLALKADHTSRPLYISPNTRT
IILEAFHPLASQAQDFLITIAEPVSRPSHIHEYKLTKHSLQAAISVGLQTEDIIDVLNRL
SKVRVSAQLAEFIRESTASYGKVKLVLKKNSYHVESSDPEVLRRLLRDSTISQARLAPEE
AGFNQDLAPKKGDLIIPGTKPGNTANTEGGTSSTSEKPKNADDDLFGAIIGVDNVDENDD
DAVHSFEVQGAEIENVKRRCAELDYPMLEEYDFRNDTVNPTLEIDLKPATQIRPYQEKSL
SKMFGNGRARSGIIVLPCGAGKTLVGITAASTIRKSVLCLCTSGVSVMQWRQQFLMWSNI
QDRQISVFTADQKEKFAGASGIVVSTYSMVANRTKRSHDSQKMMDFLTSREWGLIILDEV
HVVPAAMFRRVVGTIKAHAKLGLTATLVREDDKIDDLNFLIGPKLYEANWMDLAAKGHIA
NVQCAEVWCPMTPEFYREYLREKSRKKNLLYCMNPQKFQACQFLIKYHEDRGDKIIVFSD
NVYALEAYAKKLRKLYIHGGTPQVERMRILQNFQHNPLVNTIFLSKVGDTSIDLPEATCL
IQISSHFGSRRQEAQRLGRILRAKRRNDEGFNAFFYSLVSRDTQEFYFSTKRQQFLIDQG
YAFKVISHLQGLENLPDLVYASKEEQIELLQSVLLANESDAEIGTDVKNFQANKKNSGVR
RIVGNLSALSGGQSMSYIERNKSANKQLAKERSRIFSKRDEVAKKKRKEK
>Rgr
DDAQLDDDADEDEDDFVPDFHEAVGALLNANIRQDRDYGYLPLRPDQASRPFYIVPSTGH
IILENFHPLAKYATDFLVAIAEPVSRPRFIHEYKLTPHSLYAAVSVGLETENIIEVLNRM
SKVPVPDELCDFIRDCTHSYGKVKMVLKKNKHFVESSDPETLRILLRDDVIAKARVPPDE
AGLEKDKAPSRAGLVIPGTSKGGAGVGAEAGKDGAAQMSREEEDLFTAVVGLDKEDQMDD
DEVHSFEVREAEIEAVKRRCLDLDYRMMEEYDFRHDEVNPTLEIDLKPTAALRPYQEKSL
GKMFGNGRARSGIIVLPCGAGKTLVGITAATTIRKSCIVLCTSSVSVMQWRQQFLQWSTI
KESAISVFTADQKEKFTGDAGIVVSTYSMVANRQKRSHDSQKMMDFLTSREWGFILLDEV
HVVPAAMFRRVVTKIKAHTKLGLTATLVREDDKIDDLNFLIGPKLYEANWMDLAENGHIA
KVQCAEVWCDMTPEFYREYLRENVRRKMLLYCMNPRKFQACQFLIQYHENRGDKIIVFSD
NVYALEAYAKKLGKLYIHGGTPQVERMRILQNFQHNPIVNTIFLSKVGDTSIDLPEATCL
IQISSHFGSRRQEAQRLGRILRAKRRNDEGFNAFFYSLVSKEC-----STRRSGRASSQG
YAFKVITSLDGLEQLDNLVYPTRAEQIELLQSVLLASETDADRAAAAGEDFGRRDAPQAT
RIAGNLQALSGGQSMAYSERQKSANKQLAKDRNALFRKRDEEKKRRAKEK
>Sro
DDGEDDGEFDSEGDEFVPEVVQAADALISSTFRQDRDYGYLPLRPDQVSRPFYIVPSTGH
IILENFHPLAKYATDFLVAIAEPVSRPKFIHEYKLTPHSLYAAVSVGLETENIIEVLNRM
SKVPVPEELSDFIRECTHSYGKVKMVLKKNKHFVESGDPETLRILLRDEVIAKARVPVEV
EGLEKEKAPRRDGLVIPGTKEDQAQKEKEGDKNGKGKEKESDEDLFTAVVGLEKDDDVDD
DEVHAFEIQEAEIEAVKRRCLDLDYRMMEEYDFRHDDVNPTLEIDLKPTAALRPYQEKSL
GKMFGNGRARSGIIVLPCGAGKTLVGVTAATTIRKSCIVLCTSSVSVMQWKQQFLQWSTI
KESSISVFTADQKEKFTGDAGIVVSTYSMVANRQKRSHDSQKMMDFLTSREWGFILLDEV
HVVPAAMFRKVITKIKAHTKLGLTATLVREDDKIDDLNFLIGPKLYEANWMDLAENGHIA
KVQCAEVWCDMTPEFYREYLREKSRKKMLLYCMNPKKFQACQFLIQYHENRGDKIIVFSD
NVFALEAYAKKLGKLYIHGGTPQVERMRILQNFQHNPIVNTIFLSKVGDTSIDLPEATCL
IQISSHFGSRRQEAQRLGRILRAKRRNDEGFNAFFYSLVSKDTQEMYYSSKRQGFLVDQG
YAFKVITSLEGLNQLDNLVYPTKAEQIELLQSVLLASESDADLGTDVSAKGGRKDAGQAT
RVAGSLQALSGGQSMAYSERQKSANKQLAKDRHSLFRKRDEAAKKRAKDR
>Uvf
------------------------------------------------------------
------------------------------------------------------------
------------------------------------------------------------
------------------------------------------------------------
------------------------------------------------------------
-------RARSGIIVLPCGAGKTLVGITAASTIRKSVLCLCTSGVSVMQWRQQFLLWSNI
QDRQISVFTADQKEKFAGASGIVVSTYSMVANRTKRSHDSQKMMDFLTSREWGLILLDEV
HVVPAAMFRRVVGTIKAHAKLGLTATLVREDDKIDDLNFLIGPKLYEANWMDLAAKGHIA
NVQCAEVWCLMTSDFYREYLRERSRKKNLLYCMNPKKFQACQFLIKYHEDRGDKIIVFSD
NVYALEAYAKKLRKLYIHGGTPQVERMRILQNFQHNPLVNTIFLSKVGDTSIDLPEATCL
IQISSHFGSRRQEAQRLGRILRAKRRNDEGFNAFFYSLVSRDTQEFYFSTKRQQFLIDQG
YAFKVISHLQGIEELPDLVYSTKEEQIELLQSVLLANEADAEIGTDVKNLSKNKHPSNVQ
RFVGNLGALSGGQSMSYIERNKSANKVLAKERNRIFSKRDELAKKKRKER
