# Supplementary material for: Convergence Analysis of Rust Fungi and Anther Smuts Reveals Their Common Molecular Adaptation to a Phytoparasitic Lifestyle
Source: Front Genet. 2022 Apr 8;13:863617. doi: 10.3389/fgene.2022.863617 (PMC9023891; doi:10.3389/fgene.2022.863617)
Supplement: Supplementary file 4 [file DataSheet1.ZIP › Supplementary file 1/conv_cal/OG0003029.fasta]

>Ain
MNDNAEMIYISSLALLKMLKHGRAGVPMEVMGLMLGEFVDDYTVTVIDVFAMPQSGTGVS
VEAVDPVFQTKMLDMLKQTGRPEMVVGWYHSHPGFGCWLSSVDVNTQQSFEQLNQRAVAV
VVDPIQSVPGKVVIDAFRLINPSTIMLGQEPRQTTSNVGHLNKPSIQSLIHGLNRHYYSI
PIGYRKTELEQSMLGNLHKRGWMEGLRLRDWGEHKKNNEKAIKHMLALSEAYNKSVQEES
TLTADQLKTRHVGKQDPKRHLEDVVEAAMGDQIVQSLGTMLLAEL-
>Aps
LNDTSEQVHISALALLKMLKHGRAGVPLEVMGLMLGEFVDDWTVRVVDVFAMPQSGTGVS
VEAVDPVFQTKMMDMLNATGRPEMVVGWYHSHPGFGCWLSSVDTNTQQSFEQLTPRAVAV
VVDPIQSVRGKVVIDAFRLITPQTIMMGQEPRQSTSNIGHLNKPSIQALIHGLNRHYYSI
AINYRKTELEQAMLLNLHKKDWTEGLRLQDFEIHRANNEKTVKHMLSLASSYNKSVQEES
TLTSAQLKTRHVGKQDPKRHLEEEVEAAMSDQISQALGTMMMALSA
>Cqf
LNDTSEQVHISALALLKMLKHGRAGVPLEVMGLMLGEFVDEWTVRVVDVFAMPQSGTGVS
VEAVDPVFQTKMMDMLNATGRPEMVVGWYHSHPGFGCWLSSVDTNTQQSFEQLTPRAVAV
VVDPIQSVRGKVVIDAFRLIPPQTIMMGQEPRQSTSNIGHLNKPSIQALIHGLNRHYYSI
AINYRKTELEQAMLLNLHKKDWTEGLRLKDFELHKQSNEKTVKDMLTLASSYNKSVQEES
TLTPEQLKTRHVGKQDPKRHLEEKVEAAMADQISQALGTMMMALSA
>Cla
LVDNSETITISSLALLKMLKHGRAGVPLEVMGLML--------VRARATYSMPQAGTGIS
VESVDYVYQVTSKSISTQTRTPS-------------------------------------
----------RYVIQLLSQRNPSLTPCGRQ------------------------------
------------------------------------------KSMLKLATSYNKSVEEES
TLSPQELKTRHVGKQDPKRHLEEAVEAAMGRNIVQTLCVRFFIRAE
>Cmi
LTDNAEQIVISSLALLKMLKHGRSGVPLEVMGLMLGEFVDEYTVRVVDVFAMPQSGTGVS
VEAVDYVYQTAMMERLKQTGRPEMVVGWYHSHPGFGCWLSSVDINTQQSFERLNPRCVAV
VVDPIQSVKGKVVIDAFRLINPHGIMMGQEPRQTTSNIGHLHKPSIQALIHGLNRHYYSI
AINFRKTELEQTMLLNLHKQNWTDGLILKDFEEHSKQNEESVKKMLTLAAAYNKSVQEES
TLSAQELKTRHVGKQDPKRHLEDAVESAMGDQIVQSLGVMLHLLTR
>Eyn
MNTQCEQAVTSSYSILKYLK----------------------CRRVVDVFAMPQSGTGVS
VEAVDYVYQTAMMERLKQTGRPEMVVGWYHSHPGFGCWLSSVDMNTQQSFERLHPRCVAV
VVDPIQSVKGKVVIDAFRLINPQGIMMGQEPRQTTSNTGHLHKPAIQALIHGLNRHYYSI
AIGIRKTEQEQTMLLNLHKQNWTDGLLLKDFEEHSKSNEESVKKMLNLAKNYVKSVQEES
TLSAQELKTRHVGKQDPKRHLEDAVENAMGDQIVQSLGVMLHLLTR
>Gan
--------------------------------------VDEFTVRVIDVFAMPQSGTGVS
VEAVDPVFQTKMLDMLKQTGRSTCA--------------------TSDSFEQLNPRAVAV
VIDPIQSVKGKVVIDAFRSINPQSVMMGLEPRQSTSNVGHLGQPSIQALIHGLNRHYYSI
AIAYRKTDLEQSMLLNLHKKNWTEGLKLQDWEHMKSSNEDSIKVRLLF----------HS
FRSLAHSLVPHLAYAPPIANLHSGPEAALGDSILQSLGTVLTMLSG
>Hvs
LNDTSEQVHISALALLKMLKHGRAGVPLEVMGLMLGEFIDEWTVRVVDVFAMPQSGTGVS
VEAVDPVFQTKMMEMLNATGRPEMVVGWYHSHPGFGCWLSSVDINTQQSFEQLTPRAVAV
VIDPIQSVRGKVVIDAFRPCLNHS-------------------PAVLALIHGLNRNYYSI
AINYRKSELEQSMLLNLHKRNWTEGLTLKDFKLFSQKNEETVKDMLSLASSYNKSVQEES
TLTAEQLKTRHVGKQDPKRHLEEKVEGAMSDQISQALGTMLMALSA
>Lcr
-----------------MLKHGRAGVPLEVMGLMLGDFVDEFTVRVIDVFAMPQSGTGVS
VEAVDPVFQTKMLDMLKQTGRPEMVVGWYHSHPGFGCWLSSVDVNTQQSFEQLNPRAVAV
VVDPIQSVKGKVVIDAFRSINPQSIMMGLEPRQSTSNVGHLGKPSIQALIHGLNRHYYSI
AIAYRKTDLEQSMLLNLHKKNWTEGLKLQDWETMKSSNEESIKRMLHLSQTYTASVKEEA
TLTPQQLKTRHVGKQDPKRHLEEAVERAMGDSILQSLGTMLTVLSS
>Mgl
QQDNAETVYISSLALLKMLKHGRAGVPMEVMGLLLGTIVDDYTVSVVDVFAMPQSGTGVS
VEAVDPVFQTKMLDMLKQTGRSEVVVGWYHSHPGFGCWLSSVDINTQQSFEQLNPRAVAI
VVDPIESVKGKVVIDAFRLINPSTVMLGQEPRQTTSNIGHLNKPSIQSLIHGVNRHYYSM
AIGYRKTQLEQSMLGNLHKRNWTDGLKLADFQEHQHSNQAAVKRMLSLAEDYQKSVKEEA
KLTPEQIKTHYVGKQDPKRHLEDAVETSMGDQIVQSLGTMILAEL-
>Min
TNDNSETIYISSLALLKMLKHGRAGVPLEVMGLMLGDFVDEFTVRVIDVFAMPQSGTGVS
VEAVDPVFQTKMLDMLKQTGRPEMVVGWYHSHPGFGCWLSSVDVNTQHSFEQLNPRAVAV
VVDPIQSVKGKVVIDAFRSINPQSVMMGLEPRQSTSNVGHLGKPSIQALIHGLNRHYYSI
AIAYRKTDLEQSMLLNLHKKNWTEGLKLNDWAAMKSQNEESIKRMLHLSQTYTASVKEEA
TLTSQQLKTRHVGKQDPKRHLEEAVEKAMADSILQSLGTMLTVLSS
>Mld
TNDNSETIYISSLALLKMLKHGRAGVPLEVMGLMLGDFVDEFTVRVIDVFAMPQSGTGVS
VEAVDPVFQTKMLDMLKQTGRPEMVVGWYHSHPGFGCWLSSVDVNTQHSFEQLNPRAVAV
VVDPIQSVKGKVVIDAFRSINPQSVMMGLEPRQSTSNVGHLGKPSIQALIHGLNRHYYSI
AIAYRKTDLEQSMLLNLHKKNWTEGLRLNDWGAMKAQNEESIKRMLQLSQTYTASVKEEA
TLTPHQLKTRHVGKQDPKRHLEEAVEKAMGDSILQSLGTMLTVLSS
>Mlp
LNDTSEQVHISALALLKMLKHGRAGVPLEVMGLMLGEFVDDWTVRVVDVFAMPQSGTGVS
VEAVDPVFQTKMMDMLNATGRPEMVVGWYHSHPGFGCWLSSVDTNTQQSFEQLTPRAVAV
VVDPIQSVRGKVVIDAFRLIPPQTIMMGQEPRQSTSNIGHLNKPSIQALIHGLNRHYYSI
AINYRKTELEQAMLLNLHKKDWTEGLRLKDFELHKQSNEKTVKDMLSLASSYNKSVQEES
TLTPEQLKTRHVGKQDPKRHLEEKVESAMADQISQALGTMMMALSA
>Msd
TNDNSETIYISSLALLKMLKHGRAGVPLEVMGLMLGDFVDEFTVRVIDVFAMPQSGTGVS
VEAVDPVFQTKMLDMLKQTGRPEMVVGWYHSHPGFGCWLSSVDVNTQHSFEQLNPRAVAV
VVDPIQSVKGKVVIDAFRSINPQSVMMGLEPRQSTSNVGHLGKPSIQALIHGLNRHYYSI
AIAYRKTDLEQSMLLNLHKKNWTEGLRLNDWGAMKAQNEESIKRMLQLSQTYTASVKEEA
TLTPHQLKTRHVGKQDPKRHLEEAVEKAMGDSILQSLGTMLTVLSS
>Pan
QNDNAEMVYISSLALIKMLKHGRAGVPMEVMGLMLGSFIDDYTVSVIDVFAMPQSGTGVS
VEAVDPVFQTKMLDMLKQTGRPEMVVGWYHSHPGFGCWLSNVDINTQQSFEQLNPRAVAV
VVDPIQSVKGKVVIDAFRLINPSTVMLGQEPRQTTSNIGHLNKPSIQSLIHGLNRHYYSI
AIGYRKTELEQSMLNNLHKRNWTEGLRLRDFGEHKHNNQKAIERMLSLSEAYNKSVQEES
TLTPEQLKTRHVGKQDPKRHLEDAVESTMGDQIVQSLGTMLLAEL-
>Pst
LNDTSEQVHISALALLKMLKHGRAGVPLEVMGLMLGEFVDDWTVRVVDVFAMPQSGTGVS
VEAVDPVFQTKMMDMLNATGRPEMVVGWYHSHPGFGCWLSSVDTNTQQSFEQLTPRAVAV
VVDPIQSVRGKVVIDAFRLITPQTIMMGQEPRQSTSNIGHLNKPSIQALIHGLNRHYYSI
AINYRKTELEQAMLLNLHKKDWTEGLRLQDFEVHRSNNEKTVKRMLSLASSYNKSVQEES
TLTAAQLKTRHVGKQDPKRHLEEEVEAAMSDQISQALGTMMMALSA
>Rgr
TNDNAETVHISSLALLKMLKHGRAGVPLEVMGLMLGDFVDEYTVRVIDVFAMPQSGTGVS
VEAVDPVFQTKMLDMLKQTGRPEMVVGWYHSHPGFGCWLSSVDVNTQQSFEQLNPRAVAV
VVDPIQSVKGKVVIDAFRSINPQQVMMGVEPRQSTSNIGHLQQPSIQALIHGLNRHYYSI
AIAYRKTELEQSMLLNLHKKDWTEGLKLQDWSEMKRDNEESIKRMLSLAQTYTASVKEEA
TLTTQQLKTRHVGKQDPKRHLEEAVEKAMGDSILQSLGTMLSLGAL
>Sro
-----------------MLKHGRAGVPLEVMGLMLGDFVDEFTIRVIDVFAMPQSGTGVS
VEAVDPVFQTKMLDMLKQTGRPEMVVGWYHSHPGFGCWLSSVDVNTQQSFEQLNPRAVAV
VVDPIQSVKGKVVIDAFRSINPQQIMMGLEPRQSTSNVGHLQQPSIQALIHGLNRHYYSI
AIAYRKTDLEQSMLLNLHKKNWTEGLRLNDWELMKTSNEDSIKKMLSLAQTYTESVKEES
TLTKQELKTRHVGKQDPKRHLEEQVEKAMGDSILQSLGAMLSLGAL
>Uvf
LNDTSEQVHISALALLKMLKHGRAGVPLEVMGLMLGEFVDDWTVRVVDVFAMPQSGTGVS
VEAVDPVFQTKMMDMLNATGRPEMVVGWYHSHPGFGCWLSSVDTNTQQSFEQLTPRAVAV
VVDPIQSVRGKVVIDAFRLIAPQTIMMGQEPRQSTSNIGHLNKPSIQALIHGLNRHYYSI
AINYRKTELEQAMLLNLHKKDWTEGLRLQDFEVHRSNNEKTVKRMLSLASSYNKSVQEES
TLTAAQLKTRHVGKQDPKRHLEEEVEAAMSDQISQALGTMMMALSA
