# Supplementary material for: Convergence Analysis of Rust Fungi and Anther Smuts Reveals Their Common Molecular Adaptation to a Phytoparasitic Lifestyle
Source: Front Genet. 2022 Apr 8;13:863617. doi: 10.3389/fgene.2022.863617 (PMC9023891; doi:10.3389/fgene.2022.863617)
Supplement: Supplementary file 4 [file DataSheet1.ZIP › Supplementary file 1/conv_cal/OG0003030.fasta]

>Ain
MGMGAPGRRRGGKIKGPKRVGVSIDQMWARLAKAIGHIQNHDISKLSYEEHYRYAYNLVL
YQQGDMLYSGVRKLIEEHLVKLCIEKIVPAFPPGGPSSVPPGMVARSQAGERLLKAVSEV
WQDHCACMSKLREVLKYVDRVYVAQAEVRPIWDLGLELFRDTLLRSTRFAIDHRLYTTLL
TQIQIEREGSVINRSAVKSNIDMLNSLNPPK--TTKSMMYKIEFEPAFLATSEEFYKVEA
EKMLDGGDAIRYLRHVERRFEEEDTRVAVYLSSQTNAPLRSLLERCLLSKHLQTIVDMPG
SGLVTMLDDNRIEDLERLYRLFRR-ADGLQVLKLGLKAYVNAKGKIINTAVETTSKDEAG
GAATSQ-ASTPQAATAIKWVEDVLAFKSRFDRLLPVSFHDDKGCEVSINEAFETFVNSNP
RAPEFISLFIDENLKKGLKGKTEEEVDQVLDQTITVFRFLHEKDVFERYYKGHLAKRMLQ
GRSVSDDAERGMMAKLKVECGHGYVQKLQGMLNDMKVSEETMAAFNESIRKSGRPMPFDL
SVNVLTSTYWPISAQAQTCTMPAVMMDARQAFERYYQSRHSGRLLTWHPNHGNADVRVTF
KSRKHELNVSTYALVVLLVFEDVDEGLSLSFQELQSSTGISMADLQRTLQSLACAKYKIL
LKEPKGREVGTADRFSFNHGFQCNLARIKIAQVAARVESASERKETTEKVEEERKNQVEA
CIVRVMKDRKTMTHNDLVNEVIRQLSSRFGPSPTLVKRRIESLIDREYLERS-ENMNVYN
YQA
>Aps
SSNKRTLHQRSSKVKPTKPHGEPAIDTWSRLSKAINEILNHNASKLSFEEHYRYAYNMVL
YKQGTKLFNGVRDLVANHLEDQATHRIQPHFPLLTNTTATTTRLSVIQSQERFLKAVREV
WDDHVTCMKKLRDVLKYMDKVYNGYDSMPTVWDLGLYIFLTHIIRSPKYPISSYLINGII
ILITSERLGDTINSSIIRSATDMLTDLSNHSPEQVGQSIYKADFEPVFLIQSQEFYRQEG
NRLLSSCDAAQYLQKVEKRIIEEDVRSQAYLHETTEAKLTKILNEELLKSHIHGILNHPS
CGLKELIENDAKVDLKRLYRLFMRIEHALHKLKDGIKDWIKERGQQINEGTVPSSAESSL
IATETQPTGAVGNAAALQWVTNVIQLRDKFNTLLHESFDADLVLLTCIDDGFTAFINANK
RSAEFISLFIDDKLKKGSKGKTEEEIEEQLDKTIALYRHLGEKDMFEKYYKGHLAKRLLF
GKSISEDTERNMLSKLKVESGSAFTRDSEGMLKDLKMSNEMGKHYKEWCNKNHPETAFDL
VVTVGSSSMWPMSQTNQQCILPKVLDDSIKLYERFYATRHSGRRLNWHYELGNMEIKIKF
KKTTHELTVSTFSGIVLLLFDGQEEGRKFSYEEVKAATSISDSELKRTLQSLSCAKYKIL
LKEPRSKEINEKDRFRFNHAFTNPMTKIKIQTVTNKVENKVELKETNDRVEEDRRLHTEA
CIVRVMKTRQRMGYIELSHEVISQLSKRFKPTTSIIKTSIEKLIEKEYLMRDSNDRKIII
YLA
>Cqf
SSNNKRIHQRSSKVKPTKRHGEPATDTWTRLAKAITEILNHNASKLSFEEHYRYAYNMVL
YKQGTKLFNGVRDLVASHLDEQANRQIQPNFPVLTSTITSTTRLTVIQSQERFLKAVRDV
WDDHVACMKKLRDVLKYMDKVYNNFDWMPPVWDLGLYVFLTHVIRSPKHPISAYLINAII
TLITSERLGDTINTSVLRSATEMMSDLMNHSIDPVGESIYASDFEPLFLAESRAFYRNES
NRLLNDCDASEYLKKVERRLVEEEMRSQAYLHVPTEQALSSILDEELLQKHISGILHHPS
GGLTMMIEHDAKDDLRRLYTLLMRLETGLNSLKDGVKDWIRERGRLINEGSG--------
SGQASEEVTGVGNGPALQWVSEVIVLRDKFLAIHAESFAGNKVLQSAIDGAFSSFINANK
RSPEFISLFIDDKLKKGTKGRTEEEIEHELEKTIALYRHLNEKDIFEKYYKAHLAKRLLF
GKLVSEDTERGVLAKLKVESGTAFTRDSEGMLKDLKMSNEMGKHFKDWCRKNHPDSPFDL
VVTVGSSSMWPMSQGTSAMILPKQLDEAIKQYERFYSTRHSGRRLGWHPELGHLELKIKF
RKSVHELHVSTMAGVVVLLFDGMEEGRKFTYPEIRAATGLTDGDLKRTLQSLACAKYKIL
LKEPRSKEINEDDTFKFNYAFTNPMTRIKIQTITNKVETRAEAKETNDRVEEDRRLHTEA
CIVRVMKTRQRLSYIELNNEVINQLAKRFKPTQTVIKTSIEKLIEKDYLARDATDRRVLI
YLA
>Cla
------MQGRKAKIRAPRKPQQAHQEVFNKLADAIGVIQQKNASRLSFEEHYRYGYTLVL
HKQGELLYNGIRELVIAHLEEEARNRIVPASPSSFV------QQVSAQEGEKFLNAVKEV
WDDHTACMGKLKDLLKYMDKVYNTIPQVPTTYTMGLILFLHNIVQNSSLNIQRQLISVLL
SQIRLDREGQVINKSALRSCTTMLSTLRSNG--DEGPTVYKSHFEQAFLKESSSFYEKES
IDLLESGTVPDYLSKVERRLQEEDDRIHHYLHQSTEVPLVSLLEKCLIEDKVNVVLKHTQ
GGLPSLIEHERLQDLSRLFRLTKRVGKGHPALRKALKEWIVATGQQIALASTAGAADPKG
KGKEKEAPVSPGVANALMWVQKVLQLKDNMDRLWKEAWQEDLTFQTAIVEAFETFINQNP
KAAEFISLFLDDNLRKGLKGKSESEVDIVLDKAITIFRFLSDKDLFETFYRRHLARRLLS
QRSISDDAERGMLAKLKIESGASFVRDLEGMIKDMKLSTEAMTSYRDHLTRSNTHLPVEI
SVQVCTASHWPLSQPTTQAIFPDAFVKSIKSFEQFYLSRHSGRKLTWRAELGSVDVKVQF
KNKKHELNVSTHGMIVLSLFESLTESDQLSFEAVRTTTAIPAIELKRTLQSLACGKHRIL
TKTPKSRDVNESDTFAFNESFSSPLMRIKIQQIANRVETVEEDKDTRQKVDEQRKYVVRA
CIVRTMKNRKTMMFEELVNEITSQLTTRFSPKVSMIKQQIEHMLEDEYLERDADNRKLLK
YLA
>Cmi
MATPAPSRRVAKKVRPPPRHADFLDETFKKLSRAIEQIQQRNVSNLSFETHYRNAYNLCL
HRKHKKLYDGIADLVVAHLERQAKERIEPAFPTSSLLTVASTRMAQAMEGETFLNAMKTI
WQDHKISMGKIRDVCKYLDKTYTEPEGHASVYTLGLHLFLTHLMRHPTIPVQQNLLNVSL
AMIRIERDGEQFSQDLLRAVTDMMCELREVSNDGEGEPIYKSWWQEKFLDSTREYYTLEA
ETNVERLSAPEYLERVDRRLKEEKDRIHQYLHPTTEPLLFSLLDHVLISQNLKAIVDHPN
AGLATLLAEDRYTDLARMYRIFGRVGEGRTVMARAMRVWIVEQGQKIVDTLGTASADPKG
KGKEQA-TAAHALGLALEWVNTVLELKDKMDKILAEAFDKDRIFQNAINDAFLTFVNQVK
KAPEYISIYLDDNLKKGLKGKNESEVDAVLDKTVTLFRYLNDKDVFEDYYKRHLAKRLLS
DRSVSDDAERGMLQKLKLECGASFVAKLEGMLKDVTASEDLNKGYRNYLQGLERRTNTDL
SVKICTASFWPSNPDV-PCNLPPEFIKIAKSFERYFETKHTGRKLTWHAEHGSVDVRIRF
DKGVKDVNIATHGFVVLNCFADVEKGKSLSYEHLAAATGLGEANLKRTLQSLACAKYKIL
KKDPVGRNISPTDTFTFNHAFTAPVVRLKIATIASRVENVEETKETDTRLEAERSQVIEA
AIVRTMKSRKQLSTPELTNEVISQLSRRFSPKAIAIKLSIEKLIEKEYLERDAKDRKLLR
YLV
>Eyn
--QTTPSRRVQKKVRPPQKHGEALDDTLARLSRAIEEIQAKNASKLSFEEHYRYAYTLCL
HKHAQTLYDAVKKLVIAHLEREAQQRIEPAFPTSSLLANYTTRLAQSLEGETFLNAVKGT
WEDHKVCMGKLRDVLKYMDKSLTEPNGMASTYTLGLHLFLENFIRNQAIPIKSNVLNVSL
ALIRIERDGEIVTRGLLKTLTDMMCELREVSSESEGESIYKSWWEELFLDATRRYYENES
EVNLETCSAPECLLRIEKRLQEESDRVDTYLHPSTHPLLFSLLEQVLISDAIPSLIAHPS
SGLSTLLADNKVPDLSRMYTLFGKTGAGHQSLTRAIKAWIVEQGSKFAETAATAKAAAKG
KGKAKEGTAAAANNIAIEWVAAVLAFKDKMDNLWLMAFEKDRAFQTAINDGFVTFINEVK
KAAEYISIFLDDNMRKGVKGKTEAEVDAILDKTIVIFRYLTDKDLFEDYYKRHLAKRLLN
NRSVSDDAERGMLQKLKLECGAQFVSKLEGMLKDVGFSDDLNSGYRRYLEGLSAKPSIEL
GVQVCTSSFWPHSSAV-PCIIPPELIKITKSFERYFDTRYTGRKLTWQPEYGLVDVKVRF
DKGTKELNVATHGMVVLSQFESLPSGETLSYPDLLAATGLPEPHLKRTLQSLACAKFKIL
KKDLATRTISANDTFSFNSSFTAPMMKIKIQTIANRVETTEEAKETDERLDKERSQVIEA
ALVRIMKNRKQMLHSELVNEVTSQLSRRFTPKTTMVKLAMERLIEREYLERDDKNRKLLR
YLA
>Gan
TSARRPILKGAGKVKVPRKHGELSGDMLVRLSLAIEQIQQHNASQLSFEEQYRHAYNLVL
HKQGHTLYNKVAELISQHLEKEAADRIVPVFPPSAL---ASGNVTAAAAGQLFLDRLRDV
WDDHMACMSKLRDVLKYMDKVYTGSSSLPSVWDLGLSLFFHHVVLFSTSTVAHHLITTLL
SVIRIERSGEVVSRHSIQSVVEILSELTDEGAIGEQESPYRTSFEKVFLKQSEEFYARES
AALLLECDAPTFLQKIDKRLAEEANRAQTYLAPSTEIILIKIKEKTLITSHLSAILDHPA
SGLSTLIQDSRIADLERLYTLFGRVPTGHMALQAGISAWI---------------VDLKA
KGKAREGQGGARTKAALAWVQSVLDLKDKFDTLLVEAFGADKAFEKSINDAFTVFVNKNL
KSPEYISLFVDENLRKGLKGKSEDEVDVVLNKTIALFRFLIEKDAFERYYNGHLAKRLIS
SRSVSDDAERNMLAKFKIEAGAGFTKAAEGMMKDVKISEDTLAEYKRYQERQLVKAPFEM
STIVCGSNFWPITNRDAACILPAVLLKGIDAFRTFYDTKHSGRILTFRSEHGSVEVKARF
RDRSHELTISTHAMVVLALFEGLAEDEMLSYSDIAKATGMARSELGRTLQTLACAKYKVL
TKSPKGREVDESDQFSFNSGFSCALAKIKIQTVANKVETAEESKETGEKVTKGRDQLCEA
CIVRIMKDRKTLGHTELVNEVIKQLAARFHPKPSAIKQAIERMIEKEYLERDEHDRKTLK
YMA
>Hvs
NNHRRPLIRPSSKLKPAKRHQQPSHDIWPRLAHAITEIQNHNASKLSFEEHYRYAYNMVL
FKQGSLLFNGVRDLVANHLDEQAASQIAPNFPISHPSIISSTRLTVTQSQERFLKSVRDV
WDDHVNCMKKLRDVLKYMDKQFNGYDSMPSVWDLGLYLFLTHIIRSPNYCISATIISAIM
TLITSERLGDSINGSIIKSCTDMLSDLTNASDDSNNGSIYKTDFNGIFMNETREFYRQEA
EQLLGSCDASEYLKKVEKRLIEEEIRAHSYLHESSEDELMNILNQTLIETHIQGIIHHPA
SGLSQMIESDQIDDLNRLYRLFNRVDEGRARLKEGLKDWIKERGGKLNEGLNMTTSSETL
KNVEKEKEASTNINTALQWVMSVLALRDKFLNILNSAFGNDKLLQTAINEAISNFINSNK
RAPEYISLFLDENLKKGLKGKTEEEVEAVLEKTISLYRYLSESDLFEKYYKGHLAKRLLF
GRSISDDAERSMLNKLKIESGSAFTRDLEGMLKDVKMSAEMVKSFKEWISNSSEKLTIDL
NVTVGSSSMWPMSQTKSTCLFPPKFQESINIFEKFYSTRHNGRKLSWHAELGSVDMKVRF
KKSTHELNVSTFAAVVLLLFEGCKDNEKMTYEAIRAGTEIPDAELKRTLQSLACAKYKIL
IKEPKSRDIHEQDSFMFNYAFTNPMARIKIQTVANKVESGVEVKETQDRVNEDRRLITEA
SIVRIMKTRKSLGFIELNNEVITQLSKRFKPTATVIKTAIEKLIEKEYLARDPKDRKILV
YLA
>Lcr
SGPRRPMTKGAGRVKAPRKHVQPLDDTLQRVEEAVAQIQQHQASQLSFEAVYRNSYNLVL
HKQGHTLYNAVSTLIINHLESEARNKIVPVFPPSVAVSVASGNMAQAEAGQLFLDRVKEV
WDDHSACMGKLKDVFKYMDKVYTGSSSLPSTWDLGLSLFFHHVILFSTTTIASHLINTLL
SVIRIEREGEVVSRHSIADVVAILSTLTDEGPI--GQSPYRTAFEKAFLKQSEEFYQRES
KQLLVENDCPTFLKKINRRLEEERTRAQTYLAPSTEPLLVNLLERTLISAHLTAILDHPA
SGLSTLIQDSRLDDLRLLYTLFGRVGTGHAALQTAVSKWIIEIGGKVNEGLLVVLADPKG
KGKAREDPGNAKTKAALAWVQNVLDLKDKFDAILNKAFSGDKAFEKSINDAFSVFVNQNT
KSPEYISLFIDENLKKGLKGKTEVEVDDVLNKTIALFRFLIEKDHFEKYYNSHLAKRLIS
SRSVSDDAERNMLAKFKVEAGAAFTKSAEGMMKDIKTSEDALAEYKRYQDRTAVKAPFSM
EPIVCGQNFWPFSNKDQICNLPPVLLDGVKAYEAFYNVKHSGRVLTFRPELGSVDVKTKF
KARTHELSVSTHCMCVLALFEGLGDDESLSYQDIASSTNMAAADLKRTLQSLACAKFKVL
TKVPKGRDVDDTDSFLFNSAFTAPLAKIKIQTVASKVESADERRETEEKVEEMRNTQCDA
CIVRVMKDRKVLQHTDLVNEVIRQLSSRFLPKPAMIKKAIERMIEKEYLERDENDRRTLR
YMA
>Mgl
MSSGAPRRVRHHKLRAPRTHGVSVDEMWSRLSSAIAQIQHHNISKLSYEEHYRYAYNLIL
NQQGDMLYGGVRRQVHEHLVHQSDQRLVPLFLLSTEDAVAVTLLPSIPAGERFLGAVTDV
WEDHCSCMSKIRDVLKYVDRVYVPNHHRAPIWDLGLELFRDSVVRSARVPCRANLIVAML
RQVYCEREGATVERRTMKAAADMLLSLSH----DAHSSVYAQDFEPVFLATTSQYYAAEA
ARLLSVQQATYYLQAVERRFADERVRVEACFSPATLAPLKDLVERHLLSEQLDAILDMED
GGLVSLLDADARADIERMYRLFRLVPPGLDALNKVLRMYVTNRGKTINETTLAGQ-----
-------DGAPSAEVALSWVNQVLDAKNRLDGILHTSFHSDKSCEAAINEAMDAFINMNV
RAPEYISLFIDEHLRKGTRAADDTTLEQMLDKTITIFRYIHEKDVFERYYKMHLTRRLLH
NRSVSDDAERSMIAKLKVECGHGYVQKLQGMLNDMKLSEEVLAAFHRAQEREQRQLPLQM
NVHVLTATYWPISSPTEPCTLPPALLEACESFEKFYGTRHRGRVLTWQPTLGTAEVRVRF
KTRTHELVVSTYALMVLLLFE---HSDTLSYRDIRAATRMPDVDLQRTLQSLACAKYKVL
QKEPKGRDVHETDLFSFHADFTCPLARVKIAQIAAKVESPQERKETTAKVEEERKNQVEA
CIVRIMKSRKTLAHNDLVHEVVHQLLPRFQPSPALIKKRIESLLDREYIERT-EARHVYQ
YVA
>Min
RAAHAQTGEVSSNVKEREAHTQDLMSTLAKLETAVEEIQHRNASKLSFEEHYRYAYNLVL
HKQGHTLYNSVANLISSHLESQTMERIVPKFPPTHDHAGASTNVLAASAAQVFLDAVKDV
WDDHMACMSKLRDVFKYMDKVYTGSSNLPSIWDLGLSLFLHHVILYSTSTVAFQLMHTLL
NVIRIERQGEVVSRHSIHGAIEILCELTDEGAVPNGLSPYRTAWEQAFLSQSADFYRDES
ARSLIENDCPTFLRNISRRLVEERERSRAYLGATTEPLLIALLEETLISNHLASILDHQA
SGLATLVQDDRIEELQMIYTLFGRVSGGHAALRVSISKWIVDIGKQVNNGLKLVAAKDKG
KGKAKEAVVNAKTKTALGWVQNVLDLKDKFDRILRDAFAGDKVLEKSIIEAFALFVNDND
SSPEYISLYIDDNLKKGLKGKTEDEVDKVLSKTIALFRFLTEKDRFEKYYNTHLAKRLIA
SKSVSDDAERNMLAKFKIEAGAAFTKAAEGMMKDVKVSEDTLAEFKRYTARQIDEPPFSL
EPIICGSNVWHYNHKEPTCILPRVLLDGIKYYEKFYNQKHSGRKLTFRSDFGNVDVKTKF
KARSHELNVSTHGMVILSLFEGLEDDEKLSYSQISSSTGIVAAELRRQLQSLACGKHKIL
LKHPKGREVGDKDEFSFNVDFTSPMAKIKVQMVVSKVETPDERRDTDDKVEEARNIQCEA
AIVRIMKGRKEAQYGEVVQECIKQLEARFRPQPVMIKKAIERLITKEYLERGDNDRKLLR
YLA
>Mld
MAPKARMGPTKSKVRAPKKHTEDLMATLAKLETAIEEIQHRNASKLSFEEHYRYAYNLVL
HKQGHTLYNSVANLISSHLESQTIERIVPKFPPTLDQSGASSNFSAASAAQVFLDAVKDV
WDDHMASMSKLRDVFKYMDKVYTGSSNLPSIWDLGLSLFFHHVILYSTSTVAFQLMHTLL
NVIRIERQGEVVSRHSIHGAIEILCELTDEGAVPNGLSPYRTAWEQAFLGQSADFYREES
ARSLIENDCPTFLRNISRRLVEERERSIAYLGATTEPLLVALLEKTLISNHLASILDHQA
SGLATLVQDNRIEELKMIYTLFGRVSGGHAALRISISKWIVDIGKQVNNGLKVIPAKDKA
KAKAKEAVVNAKTKAALGWVQNVLDLKDKFDRILRDAFAGDKVLEKSIIEAFALFVNDND
SSPEYISLYIDDNLKKGLKGKTEDEVDDVLNKTIALFRYLTEKDRFEKYYNTHLAKRLIA
SKSVSDDAERNMLAKFKIEAGAAFTQAAEGMMKDVKISEDTLAEFKRYTARQVDEPPFSL
EPIICGSNVWHYNHKEPTCILPQILRDGIKYYEKFYNQKHSGRKLTFRSDLGNVDVKTKF
NARSHELNVSTHGMVILSLFEGLDDDEKLSYSQISSSTGIVATELRRQLQSLACGKHKIL
LKHPKGREVGDKDEFSFNADFTSPMAKIKVQLVISKVETPEERRDTDDKVEEARNIQCEA
AIVRIMKGRKEAQYGEVVQECIKQLEARFKPQPVMIKKAIERLITKEYLERGDNDRKLLR
YLA
>Mlp
SSNNKRFHQRSSKVKPTKRHGEPATDTWSRLAKAITEILNHNASKLSFEEHYRYAYNMVL
YKQGTKLFNGVRDLVAHHLDDQANQKIKPNFP----------------SQERFLKSVREV
WDDHVACMKKLRDVLKYMDKVYNNFDWMPPVWDLGLYIFLTHVIRSPHHPISSHLINAII
TLITSERLGDTINSSVVRSATEMLTDLTNHSVEPAGESIYLTDFEPLFLAESREFYKNEG
NQLLSSCNASEYLKKVEKRLAEEEIRSQAYLHLPTEQCLAFILDEELIKKHINGILHHAS
GGLNLMIEHDAKDDLKRLYTLLLRIEQGLNSLKEGVKDWIKERGNRINEGFN-------G
EAITRDEQAG-NNSTALQWVSDVIALRDKFLVILSESFSANKLLQSCIDEAFSSFINANK
RSAEFISLFIDDKLKKGLKGKTDEEIESELDKTIALYRHLHEKDLFEKYYKAHLAKRLLF
GKSVSEDTERNMLGKLKVESGSAFTRDSEGMLKDLKMSNEMGKSFKDWCSKKHPAVPLDL
VVTVGSSSMWPMSQGNNPCILPKLLDDSIKLYERFYSTRHSGRRLTWHTELGSLEIKIKF
NKSTHELSLSTLAGVVVLLFDGVDESRKFTYPEIQEATGMSDGDLKRTLQSLSCAKYKIL
LKEPKSREINERDEFKLNLNFTNPMTRIKIQTITNKVENKVEQKETNDRVEEDRRLHTEA
CIVRVMKTRQRLGYTELNHEVINQLAKRFKPTPTVIKTSIEKLIEKEYLARDNHDRKILI
YLA
>Msd
MAPKARMGPTKSKVRAPKKHTEDLMATLAKLETAIEEIQHRNASKLSFEEHYRYAYNLVL
HKQGHTLYNSVANLISSHLESQTIERIVPKFPPTLDQSGASSNFSAASAAQVFLDAVKDV
WDDHMASMSKLRDVFKYMDKVYTGSSNLPSIWDLGLSLFFHHVILYSTSTVAFQLMHTLL
NVIRIERQGEVVSRHSIHGAIEILCELTDEGAVPNGLSPYRTAWEQAFLGQSADFYREES
ARSLIENDCPTFLRNISRRLVEERERSIAYLGATTEPLLVALLEKTLISNHLASILDHQA
SGLATLVQDNRIEELKMIYTLFGRVSGGHAALRISISKWIVDIGKQVNNGLKVIPAKDKA
KAKAKEAVVNAKTKAALGWVQNVLDLKDKFDRILRDAFAGDKVLEKSIIEAFALFVNDND
SSPEYISLYIDDNLKKGLKGKTEDEVDDVLNKTIALFRYLTEKDRFEKYYNTHLAKRLIA
SKSVSDDAERNMLAKFKIEAGAAFTQAAEGMMKDVKISEDTLAEFKRYTTRQVDEPPFSL
EPIICGSNVWHYNHKEPTCILPQVLRDGIKYYEKFYNQKHSGRKLTFRSDLGNVDVKTKF
NARSHELNVSTHGMVILSLFEGLDDDEKLSYSQISSSTGIVATELRRQLQSLACGKHKIL
LKHPKGREVGDKDEFSFNADFTSPMAKIKVQLVISKVETPEERRDTDDKVEEARNIQCEA
AIVRIMKGRKEAQYGEVVQECIKQLEARFKPQPVMIKKAIERLITKEYLERGDNDRKLLR
YLS
>Pan
--MNAPMRRRGTKLKPPKKPGISFEDMWLRLAHAISQIQNHNISKLSYEEHYRYAYNLVL
HHQGDMLYRGVKKQIQAHLDRLCREKIIPAFPPGGAASVSAGAVARIQAGERLMTAIRDT
WLDHRSCTSKISEVLKYFDRAYVELHKVPSINRLGLEIFRDSVIRSAKYPIQIYLYSTLL
THIQIEREGSAISRSLVKSNVDMLADLTQHKPGDEDPSVYSIDFEPAFLQTSAAFYSAEA
DRWLDAGDAPKYLAHVARRLNEEADRVSVYLKPETAKPLQQLLETHFLARHLATIIDMPG
SGLVSMLDQHRTTDLCRMYTLFHRVADGPHKLRLGLKSYIAAKGKLINDAVASQTESSTA
KLAKSKEASTPQAATAIRWVEEVLEFKYKFDAVLEGAFANDTGCETAINEAFESFINTNK
RAPEFISLFIDENLKKGLKGKSEAEVDEVLRKTICVFRFLHEKDTFERYYKQHLAKRLLQ
GRSVSDDAERGMMAKLKVESGHGYVVKLQGMLNDMKTSEELMEEFGRVVKRSDRGMPMGL
GVSVLTSTNWPISAQAPSCVMPEEMMETRRRFEEFYASRHNGRVLTWHANLGSADVKVAF
RARSHEINVSTFALVVLLLFGDVEEGVALSYGDISKRTMISDSDLERTLQSLSCGKYRIL
LKNPKSRDVNKTDTFTFNCSFTCPLARFKIQQIAARVETPQQRQATSARIDEERTVLIEA
SIVRIMKNRKQSTHNDLIQQTVAQLSSRFHPQIPHIKRRIESLIDREYLERSPTDRNTYI
YLA
>Pst
ASNKRNQHQRASKVKPTKRHGEPAVDTWSRLSKAITEILNHNASKLSFEEHYRYAYNMVL
YKQGSKLFTGVRDLVAHHLDEQAARQIESNFPSRASPISSRSRLSVIQSQERFLKAVREV
WDDHVACMKKLRDVLKYMDKVYNGYDSMPTVWDLGLYIFLTHVIRSPKYPISTHLISGII
TLITSDRLGDTINSSVIRSATEMLTDLSNHSPDPVGQSIYKSDFEPVFLVHSREFYREEG
TRLLSSGDAAQYLQKVEKRVIEEDIRSQSYLHETTETKLTQILNEELLKTHVQDILQHPS
GGLKELIHNDNRADLKRLYQLFSRLEDGLQLLKEGIRDWIKERGQQINEGTSPTGSHSTG
TGAPTETNNTPGNSTALQWVTNVILLRDKFIGILADSFDANILLQTCIDEGFSGFINSNK
RSAEFISLFIDDKLKKGLKGKTEEEIEEELDKTISLYRHLNEKDMFEKYYKNHLAKRLLF
GKSISEDTERNLLSKLKIESGSAFTRDSEGMLKDIKMSNEMAKLYKDWCFKTNPGIQIDL
SVTVGSSSMWPMSQTNEACILPKVLEDSIKIYEKFYATRHSGRRLNWHTELGNMEIKCNF
KKSSHELSVSTLAGIVLLLFDGQDENRRFTYEEIKTATMITDNELKRTLQSLACAKFKIL
NKEPRSKEINEKDKFKFNESFTNPMNRIKIQTVTNKVESKFELKETSDRVEEDRRLHTEA
CIVRVMKTRQRLNYVELNVEVVSQLSRRFKPTPIVIKTSIEKLIEKEYLMRDPQDRKIII
YLA
>Rgr
MAIRRPAMRGTGRVKAPRKQTEPLDSTLDRLKEAIQQVQNHNVSQLSFEETYRYAYHLVL
HKKGHQLYNAVAELISAHLEAETRAKVVPVFPHATSVVGASGSVATAAAGQLFLDRLREV
WDDHIACMSKIRDVLKYLPERF--SAAVPSVFDLGLSLFFHHVILFSTSTVAHHLINTLL
TVIRIEREGEVVSRSAIHSAVDILSRLTDEGPVGAQESPYKTAFEQALLKQTEEFYSRES
ARLLVECDCPSFLQRINRRLEEEQTRAQSYLGPSTEPLLLSLLDHVLIEQHLVSILEHPA
SGLSTLVAESRIDDLRLLYTLFGRVGKGHAELQKGLSAWIVAVGKQVNEGVMLAPAASKG
KGKALEDAVGARTKAALAWVQNVLDLKDKFDTLLARAFGSDKAFEKIINDAFSVFVNENR
KSPEYISLFIDDNLRKGLKGKTEAEVDEVLNKAVALFRYLNEKDAFEKYYNQHLSKRLIS
QRSVSDDAERNMLAKFKIEAGAEFAKSAEGMMRDVKTSEDTVDEYRRHQQTATIKAPFEM
VPIVCGSNFWPFNAKDKSCTLPKVLQDGVKAFDAFYQHKHSGRKLTFMPDQGQVDVKTRF
KARSHELNVSTYAMVVLALFEGLGDDEKLRYADIAESTNMPSSELKRTLQTLACAKFKVL
TKHPRGRDVAESDEFSFNTSFTAPLAKIRIQTVAAKVETDAERRETEGKVDEARNTQCDA
CIVRIMKDRKVLQHLDLVNEVIRQLSHRFQPSPQMVKKAVERLIEKEYLERDEVDRKKLK
YMV
>Sro
MAMRRPVMRGSGRVKAPRKQAEPMDSTLDRLKTAITQIHQHNASQLSFEEHYRYAYNLVL
HKKGHLLYNAVAELISNHLEAETNSKIVPTFPHSSTVASSSSDVSRAAEGQLFLDRMRDV
WEDHCACMSKLKDVLKYLDKFWSGSATIPTILQLGDSLFFHHVILFSTSTVAHHIITTLL
SQIRIERSGEVVSRSAIQSVVEILCSLTDEGPIGARESPYKTSFEQALLKQTEEFYTRES
ERLLVECDCPSFLQKINRRLSEEQTRARSYLFSTTEPLLLALLDRVLISSHLTSIITHPS
AGLSVLIQDERIEDLKLMYTLFGRVETGHQELMKGISEWIVRVGKGINEEPSAAGTSDKG
KEKEKEKPMNAKTKVAIDWVASVLGLKDKFDRLLEKAFALDKAFEKTINDAFTVFVNENR
KAPEFISLFIDENLRKGLKGKTETEVDDVLNKSVSLFRFLTEKDAFEKYYNGHLARRLIS
QRSVSDDAERNMLAKFKIEAGAAFTKSAEGMMKDVKISEDTLDEYKRNQESTGKRAPFEM
APIICGSNNWPWASKDATCTLPQVLQEGVTSFETFYNKKHSGRKLTFRSDMGTVDLKAKF
KTRSHELNVSTHSMIVLALFEGLEDDEKLSYVDISNSTNMVPSELKRTLQSLACAKWKVL
SKFPKSRDVNETDSFSFNFSFTAPINKIKIQTIINKLESAEERQETDSKVDEGRKTQCDA
CIVRIMKDRKTLPMQSLINETIRQLAHRFTPSLPMVKQAIERLIDKEYLERNENDRKSLN
YLA
>Uvf
SSHKRNPHHRSSKVKPTKRHGEPATDTWPRLSKAITEILNHNASKLSFEEHYRYAYNMVL
YKQGNKLFTGVRDLVANHLDEQASRKIEPNFPSQTNINPNPNRLSVIQSQERFLKAVRDI
WDEHVACMKKLRDVLKYMDKVHNGGDSMPTVWDLGLYIFLTHIIRTPRYPISSYLISGII
TLITSERLGDTVNSSIIRSVTEMLKDLSNHSPDQAGQSIYKTDFEPIFLVRSRQFYHEEG
NRLLTVCGAAQYLQKVEKRLSEEDVRSQSYLHESTEMKLTEILNEELLQTHVHDILNHPS
CGLRELIQNDCRSDLKRLYNLFSRLDIGLNPLKDGIRDWIKERGQQINLGTAPASVKESH
NGTATDNRATLGNSNALQWVINVIQLRDKFIVLLTESFDSNILLQTCIDEGFSGFINANK
RSAEFISLFIDEKLKKGIKGQTEEEIHEQLDKAIALYRHLNEKDMFEKYYKNHLAKRLLF
GKSVSDDMERNILSKLKVESGSAFTRDSEGMIKDLKLSNEMGKHFKDWCRKNFPEIKLDL
SVTVGSSSMWPMSQSNNCVIIPKILEDSMKAYDKFYSTRHSGRKLNWHTDLGNMEIKIKF
KKSTHELSVSTFAGIVLLLFDGLGEDRKLSYQEIQEATLIPEQELKRTLQSLSCAKYKIV
SKEPKSKEIDTKDTFKFNFNFINPMTRIKIQTITNKVENKIELKETNDRLEEDRRLHTEA
CIVRIMKTRQRQGYNELNNEVIGQLSRRFKPTLSVIKTSIEKLIEKEYLMRDPNDRKTII
YL-
