# Supplementary material for: Convergence Analysis of Rust Fungi and Anther Smuts Reveals Their Common Molecular Adaptation to a Phytoparasitic Lifestyle
Source: Front Genet. 2022 Apr 8;13:863617. doi: 10.3389/fgene.2022.863617 (PMC9023891; doi:10.3389/fgene.2022.863617)
Supplement: Supplementary file 4 [file DataSheet1.ZIP › Supplementary file 1/conv_cal/OG0003032.fasta]

>Ain
MRMKPDDFMALVSRRVGSGSTKIRIAFMDRLMPLSGGAKLSTTQQIDLVSTLVETYPRYQ
DRPSLLQAQRVASGLL------QANAEVLQNTLSWAVKEEERLCKPAATSMRANLLGWMC
LLFALLCLEHPSTSQQWPSVVRSFASLYESVAFEASDKPTVAKSATTATRRAVRGCHAAI
PLLFKTLCSIPSP-KMAPMLGLVVDVCFHLRVGKETGRAYVREAKPVVLQFYLTHIVSSK
TPLALHIPTALDRFIANELTDENISKTIRPTMEKMLLRSPEVALPIVRSCFEAFSGDTAV
H-LQALRPSILSASRSSSASTRQGSVDLFRVLADEATTKATVDELLATLKGGKTSSPEQR
ASLFAMLAEVRPSVSLSPAIAEGLSALLGKESHEGSMQAAARALKEQLGWCLETDVETTA
SIAAAINKEVQNAKPPLRKAVCLALGAMFWSLPASLNAT-AQAKKLGESLLPGFEANLKN
ASTNTLTSPAGPLEGYIAVAILEGRLATGLPKIDSFLKTNEVSKGLTALSPKPSFLLNEK
VIRKVATAEEEKWLLHALTALVLRRPDAFARDPATV---PFALILVAFSGKDASSKKEAI
LSIEQLVNAHPSLTARLVHRGIMGWDREDDDSTPAKSVGRELRAALLACTTIEESVDEQI
RLDILTDFFVLAHHGEMN--GHVFVELCRQSHVDPKALAEARMTQLVQAAREALRVK--Q
LRTAALSALSTLVLVAPAAAVELLSSEVLANLDIEAVRLLTQDDLAMWRTSPDSLYVDVL
AKADKKTAVDKNRKDASLEQWEAELRESIAKKKAAAKSLTKEQQAAVDAQKRTEAAVRAR
VTKLQTQLVDGLQVLCSIASSGTEAIDVKMTPLLQQLLALVAIQAGILAGEELQEALSAL
ANCCTPRLGEFRVLIKIALLRSINDDLVGEGFRSESLCDLVLRILYRLRFLCDQAPLDLA
SLSFVEALITRTIKAGGLGD--DPDDSAVEQVQLALDFISFHTSACQDERFPRIVFIDDL
THVVATQTSLSKDAVAALRSLGEAIRATSRPEDIQRLLTHALADEVYVRSGSLQALQPLD
LTEMDFCLQLWLACHDEDEENSRLALKAWEENGLDVPTNYASLLVGMLEHDHQFVRESTG
KALAAAGEMHPETVPQLLVDLRELYELRNVELKPEHDRFGMVIEETVDRPDPWWVRGAVA
QAFQHLSPLFLASDLVPFFQFLIERQALGDRSESVRKMMLDAGTNVVDRHGQDQLSELIS
MFESYLAHPA--SQTNDDVTEAVIILLGRLARHLDASDKRVAHVVDRLVEALKTPSELVQ
VAVTDCLPPLAGAIGSEVPRLVEQLFKDLFYAPKYAERRGAAYGLAGLIKGRGISSIAEF
RVMQRLEDAIGDKKNVNARQGALMAYETLIATVQRLFEPYLVAILPHLLACFGDGATEIR
EATSDTARVMMSNVSGYGTKVMMPSLLAGLEEKQWRTKKGAIELLGSMAYCAPRQLSEFL
PTIIPKLSEPIKDSHTQVRQAAERALKGFGDVISNPEVKQLVPSIMKALIDPNAKTPVAQ
RAILAQKWVHVLDGPSLALIIPVIDRGLRGRGAQVQKDAARIVGNLSSITDSKDFVPYLD
SLVPLVRNVLVSPVPDARATAAKALGTLVERLGEIHFVDLVPSLLQILKSDASGVDRQGS
AQGLAEVLAGLGIERMEALLPDIINNASSSRATVRESHILLLIYLPATFGHRFEPHLGRI
VSPILGGIADETDSVREASMRAGRMIIANYSNKAVDLLLPELERGLFDESWRIRMSSIQL
IADLLFRITGISGKNEVEEEGGPQENVVAGHSIQKTLAEALGVERRDHIFASLYILRQDA
VVNVRQAGVNVWKALVNNTPKMARDILSILIDMIIRLLAQSRETAARALGELVSKLGERI
LSESIPLLRRGIEAQDDEMRVGVCLAVTEILQSSTDHQLEDHEEALVAIVKQGLVDEAQE
VREAAAEAFDALRAHMGAAAID--------AIEERADQSTRALQALQEIMRGSADSVFPV
LVPSLIEQPISAFNATALATLGTLAGQALYKRIGTILAALADSIEVEEDEEEREVLVSAL
EAILTSIYEYDGVYQLMTVLLSWTGSSDDAKRARGCHYFATYCRAEDADLGTYGLDWIRR
LVSLFDDPNEVVVDEAVPAFDALVKTVPKEDLETIAVPLRHTLETTGQVGKVLPGFQRPR
GAAPLGAVFLAGLMNGTPDEREQGALGLADIVERSSSESIKPLIVSMIGPLIRACGDRHL
PHVKAAILYALSAML-RYPQHCKPFFPQLQRSFQKAVSDPYSVKVRTTAGQGLGRLMAHQ
QRVDGVIGDLATAATSDMLDQATSAARALARVLEAAASNISAAAWQNVVAYFDGAFTTGL
QDQYKQAVADAVGSMAVSAPSDLEGLLSRHISTQPPALASLSVAECMDKAAENLHAAAPD
GKPQRLARLVGGDGPSI
>Aps
MVSRSSTVIDHARSKIFTSKLSIRLPFLQDLLLLVKSTPAATSDAFELIKLLFETIPRYE
DTHSRKAVLVVLLALLHKNDAKNFDSGLTATVIKFLSQEASSSCSKSAPGTRFALLLWAS
QVLQTSIALWSSEPSTITLLVNALGLLFDSLHEPQLSRAVMLKSATVIVRRAVRTNHEKI
PHLLQNLTGLASPVTNASLLGLVIDVALRLRIGKELGVGYVIAYK--TLHWWTTQVLGSK
SCLSPWTTCAFSDFFSRVLTADDFDVNVLNPATKFLIRSPEVAMPALTNFVRISPHLLPS
EIRTKFLPAIASASLSSNSETRNSAQAFFEVLFDSEIIILAAETVSYPLKMGKTANPEHR
ATLLNMLACLKPSMSSSPTLIKLCCEMLSKETNENALKGVATTIQQHLKFLLDVRAEIDP
FSIHAITKSMQDPKPIIRKTACLAIGLALWRSSQSFCHSTPIDSQFQSSLARAFEVNLKN
ASTNPLASVAGPIEGYVAIALCGSPLFDQSPDIQALWDNNPVLRSLILGSPKPSFLFLER
LIRKPTTQDESIWLARALDSVFQSLAYFVV--CFSRTLFSHAILFLALECPYHETRKLST
ELLEEWYKQSPELASLMLVCGLQDL-NDSHDKLSPTVLDTRLRFLLSNLIKNNKDTSEEV
SILNHCQIQLLMSSFCSDDATSFWVGLAHLAGLEPKKIILSHFQQLMSSIENILSNFSDK
LCDAAYRAVTTLCIIVPDVSLPQVVQQIFEHLNSEKMAYLGAFELGVWSTPSGQTFVDVL
ASRKSNEASAKNTKVDSIERWELEVRASLAQKKAGATVLSKAEKALVEAQLVKEAEVRDR
VAITLASLKRGYSLIHSLIKAHKTTLRDYAVRIVNHCIGVLQTDAASLVLQEGLSAFFVV
GEIFTAKLGSVREPLMWCMLRGLNTKVVPKDMTVEPLADLVTRVLYKIRSLAEQQSIDGP
TFACFAPLLSQVITKRGLGLQPSQVEESLEQIALVIDIVNFAGSEATKMHDLRLRLIEDC
LTVIGTFPQLIKAATLALVTVGSSMSLDASEQDIRALLLGLLSSESQSRYAALQAAQPLD
MTDIEWSPELWIARHDEDERNAGLASDLWLENGLKISENCLDSLLSLLEHSASSIRDAAA
KSIAEAVQVYPHLAKDAFVNISNRYQFLARELVPQYDAFGMIIPESLDQEDPWQYRAAQA
NTLYYLALTWENTDILPLFDFLV-QRALGDRNELVRTRMLAAGNAAIDLRGAEHLEKLIS
TLKAILANGAIGTAAVDHVTEAAVLLFGRLARHLSVTDERLTDVIDRLVGALKTPSEVVQ
SAISDCLPPLVRLRKSEAPILIQRLLGETLNGIKYAERRGAAYGLAGAIKGRGITSIQEF
AIFESLRNAMEDKKNPRARQGALFAFEILTNSLGRLFEPYLIPAIPFLLTAFGDGAAEVR
EAIQDTAKEIMRGLSGHAVKLILPSLLMGLNDKQWRTKKGAIELMGAMAYLAPKQLSMSL
PTIIPRLTETLTDTHAQVRTAANSSLKKFGEVVTNPEISAIQEQLLGALVDPALKTGKAL
DSLLGTAFVHYVDTSSLALLIPIIERGLRERSADIKRKATQIVGNLATLTESKDLSPYLP
QLMPKVRQVLVDPVPEARATAAKALGTLVERLGEDSFPELVSSLFDTLRRDAPGVDQQGA
AQGLSEIMSGLGTEKLDDLLPEIISNTNSPKAFVREGFISLLIFLPATYGERFSPYLGRI
IRPVLNGLADDSDYVREASMRAGSMIITNHSTKAVDLLMPELEKGVFHESWRIRQSSIRL
LGDLLFRISGITAKADLNDDVDDEEAVITNEASRM-LIENLGKERRDKVLAAVYVTRQDS
SGIVRSTSVQIWKALVHVSQFIKPTLEYAQMQCLIQILASQQETAARTLCELVKKLGDNI
MGVIILNLQKSMHSEDNRFRQGVSLALIHLISSISQTQLEDNESALIGIVRSALVDPHEA
VRSTAAKAFDSLQQRLGSTAVEHVLPTLLHALRQSGDSSEAALAALKELMRVGAANILPQ
LLPVLNRRPITPFNARALASLVSVSGNSITKYISSVVDSLMLSRREEQDKGIREALDHSL
NVLLGSLEELDTINVLMIHLLGMAKSETPTKRVDGCDAFSLLCASNTVSRSDYNVLWVRQ
LVSLLDDPVPDVVDSAWVAMDEMVKAMPKNEMDVLVVPLRRAIESSVAPGRHLPGFSRPS
GLKPLMPILLHGILTGAAEQREQAALAFGDIVERCSEEHVKPYVTQITGPLIRIMGDRFP
APVKSAILQTLGVLLSRIPQFVKPFFPQLQRTFMKSLYDVASLNVRKKAINALGLLMNHQ
PRIDPLITELLGGISCEDIEIHESLVFALAAVVANGRVNVGQAIMTDVTKFLDESFLERH
SEGLALALSHLVDKSFR-----------YILSDPPTMLGSMCIRQLVENVPDALYDLGEQ
EVVTFLLKHSASYPPHI
>Cqf
MAGTESNL-QESRGKIITPKISLRVPFLEELMRLVTSTSTSPGQKSDLIKLLFQTIPRYE
DSSSRNAALNVLHALIHRSDQDGPKSKLLSTIIKWISHESDKLCANPAGSTRLAMLIWSC
HLLGMLCLSGTEQMKDMKALLNALGQLLNSMHECT-TRTAYQKSAVVVTRRIIRNNYEKI
PPILDTLTQESSPSTNASLLGLVIDVSLRLRIGKEKGMGYISSFKDRVLQWWISHVLCSR
NVLPPWTTTAFADFFQTALTPTDYLDRVSASAHKMMLRSPEIAMPALSAFLDMSPHKLST
HDRLRFLPAILSASKSTKLETRTAAMSFFETVFPADQVPVIAEEVSFPLKTGKISSPEHR
AALLNIVAGLTPGDC-SHKLLSICCDLLLKETNEDALTGLTLAIKQHLSFLLLTEEGLDV
HSVQVITKAMQDSKPLIRRAICNAIGLALWTSNNEATKIVSVAERLAPPFAKVFEVNLKN
ASVNPLTSVAGPLEGYVAISLAYTHPLRDVFVIQAMRKSNPAFTTLTAGPPKPNFLYMEK
LYRKSTTMDESMWLGRALDSVFGSVKEQLLKDQLFRVLFAQTTLFLCTESPYHPAREFAS
MLICNWFRSEPKCVLMFLIDGLKSQLTGTSNESENTLKWSRMRHVISNLFKITKDWDEAL
RAELLCECFVVFHHAVFNSTAFLWIDLVHCTGLDPKSIIASNFEALHNMITAVLSDASFR
LNEGAYRAISSMCLVVPEIAVPVYVTEIMERLDPQAVSYIETFESGVWKTPVGLTFVDVL
SSQKNAGSQPKNSKDTSIEAWEQELRASIEQKKAGGKVLSKVEKALVENQLIKEAETREK
VRLSLNNLKHGFRLIHSFIEAREGTLVDYTASLVERILAVMHTDAAELIGSDALSAFRAL
GQLCIARLGSIREPLTMAILRGMNAQGLSTELTAEPLCELVTRVLYKLRSLAEQQALDAT
NFSYFTPLLSQVIRCKGIGVTSTNIEDGLEQIALVVDIMVFSGSEACKLHDLRSTIMRNC
LAVIGGFPQLIKPATTALIGVGVAISPDASDQDIQTLLEGFLSTEAQARYAALQAAQPLD
LTDNEWSAELFVACHDDDERNASLASNLWAENGLATHENCLKSLLVLLEHRALPIRNAAA
KAIASAVSDHSSLSQEVLQAISVRYQFLARELVPEYDQFGMIIPESLDREDPWPARAAQA
DALCAMAPLWCKQDILPLFDFLVVEQSLGDRNQAVRTKMLAAGNAAIDLHGADHLEKLIA
TFEEVLSRGTTGSDAADYVTESAVLLFGRLARHLNATDVRLAVVVERLVDALKTPSEVVQ
SAVSDCMPPLIRLQRERIPILIQRLLQDTLSGSKYAERRGAAYGLAGAIKGRGITSLKDF
SIIDSLRDALEDKKNTRGRQGALFAFEILASSLGRLFEPYLIQATSVLLTAFGDGSADVR
EAIQDTARVIMKGLSGHAVKLILPALLEGLDDKQWRTKKGAIELMGAMAYLAPKQLSMSL
PTIIPRLTEVLTDTHAQVRAAANTSLKKFGDVVSNPEISAMQDVLLAALVDPARKTARAL
EGLLGTAFVHYIDTSSLALVVPIIERGLRERSADIKRKATQIVGNLATLAEAKDLSPYLP
QLMPKVWQVLVDPVPEARATAAKALGSLVERLGEESFPELVPSLFETLCADASGVDQQGA
AQGLSEIMSGLGTEKLDDLLPDIIKNTSSPRAYVREGFISLLIFLPATYGDRFSPYLGRI
IQPVLNGLADESDYVRDASMRAGRMIITNHSARAVELLLPELEQGLFNEQWRFRQSSIQL
MGDLLFRVSGITAKADIDDTAEDDEAVLPTETSRVALVDSLGKERRDRVLAAIYIIRQDP
SGIVRSTSVHIWKALVQNTPKTVRDIMPVLMQTLIRTLASQRETAARTLGELVKKLGDNV
LSTITNILQKAMLSDDVRTRQGVSLAIIDVISSISQTQLEDHEGSLIAIVRMALVDRDAS
VRSTAALAFDSLQQRVGSRAVEETLPTLLSALRQSGDASEAALAALKELMRVRAASILPR
LLPVLTKAPITAFNARALASLVSVSGSAVNRYLCSIVASIRSSWLIETDEDIRNALDTSL
RTIFDSTSELDALNTLMMHLLELAKSPLPAKRVDGCDTFAIFCSSNTCDLSEYHVLWIRQ
LVSLFEDPVPQVVDTAWVAMDEMVKTIPKTSLDSLVVPLRRTLEGTGIPGQDLPGLCRPA
GLKVFMPILLQGLLAGTAEQREQAALGFGDVIERTSQEYIKPYVTQITGPLIRIVGDRFP
APVKSAILQTSAKLLQRIPQFAKPFFPQLQRTFVKCASDISSGTVRNTAVIALGLLMKHQ
PRVDPLVTELLGTVSTEDGEVRESMVSALAAVTTNGGANISDGMMTSLVSFAEECLTPRH
VDSFASAVARLVAAIAQTKSAGIHSLTPYLFADPTTSLAIMCLRDLVDVATDAIRQLGDE
KITFRILAIAAGQPPNI
>Cla
LA------------------------------------------------VLLACSLTYQ
DRASQKKLFTA---------------------VKGLNGVIGVGCRPSAASVRSSVVVLLC
SVTTRD----SAQAPYFGRLLDTLAAVYASLAQDASDKPGHHHRALLSLRRAFRQNADLI
PAALQHLASATAQPKNAPLLSVIIAVALRLKLRPD-GPSMVEAAKPAILSFYHSQIRSSK
TLLPSSFVHAFDEFAAKFLNKDDLAKTLLPTADKMLLRSPEVVLPTLIALFSVFPDVDFV
SFTTKLNAVILTASKSTSPATRSGSVDLFKVLASSEATTKVANEFAAVLQGGKTASTDQR
ATLFRILAQLPPEADTSKNAINAITSVLPKETQEAVLISLSDCLAAHLAAVAASPEATK-
-LAQLLAKSMQDPKPNLRRIVCLGVGKAVWALPAGT----ALSAEAIKALLPALEVNLKN
STNNLLNNPSGPLEGFIAVALLQSSFKA---EAASLVEKNAFMQSLLNTGAKPSFILWDK
IYRKFTAEEESVWLARAVAVT-------ASADAFGRREVAQPLLFVALEAKSHLARLEAL
HQIEWLLEKDSALAFSMFKAGLETWLVSDEEKATPVDWSWRLKSVLEKLAHLPSSTDAAL
QREIINGLVVLSHHPALKTQEALWITLLQRNSLNPPEFVEVSYPELKRAIWQALELNDPA
FTRAAFSALATLALISPALLIDDLHREVLQHLDTATLSRCTAQELGIYRSPQSTPFVDVL
ASNK-PQAVATKGKDAAANKWDAEVRQALQAKNAKGKALSKTEKAAVDAQLAKEAQIRSG
FQQSLDKVFRGLSLVDTMLLFPDDHLEQIVPSLISACLLLLQLATVDVFRQPVLKTLSNL
AIYCLQDVPELADSLPAALVLARNSPLIDEAM-LQTAPDLLARILYRLHFVTQRKPLALA
AFSFIFPLLEALTASGGLSGVKSDMEVVYEQAALAVDIISYHCVPAEDRRYPRQQMAKAL
LGALSAFPHCTKAASDALVTLGSSIASESTLAEISVLLQGLRVDESHIRQVTLQAIEPID
LDDLGFLPELWLCCHDTEERIARLALSIEAATNVQLPEDAVSRLLPLLESPVAFVRIATA
RSLQTVLARNPSNTSTLVHDLVALYTLRNAELAPELDAYGLILESSLDREDPWKTRAAVA
DAFSAISPSLQKPDVLVIFDLLLNQRACGDRSGTVRRKMLEAATVIIDRHGKEALQDLIN
LFEPVLSAPSSSAE-QDLIVESAIIMYGQLAKHLTGDDPRMQGILERLVQALKLPSEAVQ
VAVSECFPALIRLRRSDCATLIDRLLMDLMTGEKYAVRRGSAFGIAGLVKGYGIKALKEF
DLIGRLRAGLADKKSEKARQGSMFLLECLASALGRVFEPFIIQILPDMLSALGDTSVDVR
EATSDASRVIMGSVSGHAVKLILPSLLAGLEERQWRAKKGAIELLGSMAYLAPRQLALSL
PTIIPRLSETLSDSHTQVRSAANSSLKRLGEVATNPEIQAIQSILLAALVNPSAKTTAAL
DVLTTTTFAHFIDSSSLALVIPILDRGLKERSSDIKKKAARMVGMMATLTDARDLAPYLS
QLTPLVRTVLVDPVPEARATAAKALGSLVERLGEEMFPDLVDSLLEVLQSNSSGVDQQGA
AQGLAEVVGGLGTDRLDEILPDVLRHTSSSKSYVREGYISLLVFLPSVFGERFAPYLAKI
ISPILNGLADDSDYVRDASMRAGRMIVTSHSGRAVDLLLPELEKGLFDSSWRIRQSSIQL
IGELLFRLAGISAKAADVDEGEEVEEERATESSRKVLLDVLGKEKRDRALACIYIVRQDP
SGLVRQLSVSIWKALVQNTPKTIREILQPLVSLVVNTLSTQRETASRTLGEICRKLGDNI
LHELLPILQRATDSGNPRARQGVCLAYVEVMQNCSEEQIEGHEEAIIASVRAALVDEDDA
VRAAAARAFDAMQQFLGPKAIDDTIPTLLTALQTPGPSSAAALAALKEVMSVRASVVIPV
LVPSLTKQPITASNAKALAALVGIAGAALSRRVVSILVALSTAEQAEKDEETLEELRIAI
QSLYASIADASSLNSIMMHLLSLAKDHKPSTRLNGCTLFATFCNHATIDHSEFDIDWIRQ
LVSLFDDRATEVVPAAWQAMDALVKTIQKEDMERLSVALRRTVEATGAPGSLVQGFCLPN
GIKPILPIFLQGLLAGTAEQREQSAYGLGDLVERTAPDAIKPFVPQIAGPLIRIVSERVP
APVKSAILSALTTLLLQIPALVRPFYPQIQRTFAKNVGDSTSQVVRTRAGTGLGALMVHQ
PRIDPLITELVNGSAGEEAEIRESFALALAKVIASGGKNISPVAKPSIINLLEDNFVPST
KDNWCSAMARVLAAMTKWHPDSVKSIIQYARKTRPSSLSHLSLQALMPNNRGTFYDTQPC
KRSYSLLADAEGGSPTV
>Cmi
MNGSEAAFEEQARRDIGTSKTSIRLRFLESLLPHLKSNSLTPQQVSIILKFLISTYPRYG
DSRSREAVLQCVTVILNNDLASPTKGKLAENLVKWLENEITKVCSPKAGTTIYSILCWAC
AIFSCLAKSSAEQPSCWTGLMRSLATSYEYLMDSTSAKRNVKKIGTVAIRRALRNNYKLL
PKILQYLATTSELTVSAPMLGAAIDVALRLRHIKGQGLQMVHSAKDAILKYYRENIVAAR
QALPIHTLNAFNDFIGSTLTPDDLASELVKSMDRALLRNPELALPTLDCFFQSYISPVSF
KYKVKLLPAILSAAKSSNPVTRSSSALLLSTLAGNDLAIFTVKEICTPLKTHKSASPDHR
VTLCQLLQAVLAPLEALTETAEAVCASLSKEANEAALKASTEALVTVTISLLARGATSLK
TIASVLVKGMQDSKPNIRRIYAGAAGEILWQHGESEQAPSTELQDFVKSLLPGFEAALKN
ATASPVTSSP---DGWIAVAVMKGPLSA---KLADTLKKSSAAQGLLSHGAKPSFLLSEK
TQRKFADAGDEMWLVRAVQTVLRDDEDTVATSAALQSALSTPLLHLATESAHYPSRRAAL
QAIQSAGSLYAAIVPSLFVDALVTTVAEQSDEFYKPDRAPRLKAVIGAIAQAGKL-----
SDDVLLGLLVPCHHELVGS-LTTWVDAVISASKDPAALSTTFSDRLHSEIWQYTEHESIL
FRNAAYASLSTLAFVAPQAILPNLQQRVLSGLDPAVLDFIGPTEVGILNTPAGTTFVDVL
SGAD-KSAPVAKGKNAAMDKWDQETRAALAAKKKASSTLSKADKALVDAQLAKESEVRSR
VSDALARVHQSLRIIRSLLSLSSEERDGFLPSMVFALLHAANGRNCELFGEEAFQTILKL
YDTASARISDIRLSLALAVLRSSKSPIVPADFTFEDLAALIARVLYRIRFQAEKEPFPAS
TFALIYSLLAQCILLEGAGVAVDDNDGVLEQLTLTIDIFAFHVKQYTSTAYPREQTITSL
ITALAKFPSLGRQISDALASVGEAIASNSSKAEQAALLAGLMVDESQVRQACLQALTPLD
LTDMDYSNEIWIAVHDTDERNAQLALRIWDENGLDVKEDILPQLLRSLGHPSSFVRASAA
LAVSEAIAQMPDASASAVALLADAYKAAAQEKMPEYDRFGMLIEESLHQQDPWQERVAIA
EAFGHLASLLGPSEVAAFFRLLIDDQGLGDRSEAVRSKMLEAGIAVVDEAGKANLQSLMD
TFQGALSVKSTGSEVQDRVTESVIVLLGRLASFLDGDDARMLSVIDRLLSALRTPSELVQ
DAVSECLPPLVKANREKGNQIIEQLLRETLHAKKYAERRGAAYGLAGAIKGRGVSAFKEF
DVIGRLSDAAEDKKDAEGREGAMFAFETMSAKLGRLFEPYIPKIIPLLLNCLGDSNPAVR
QATSDAARVIMSKVSGHGVKIILPSLLDALEDRQWRTKKGAIELMGNMAYLAPRQLSISL
PTIIPPLTEVLTDTHAQVRSSANASLKKFGDVVDNPEIKAMQSTLLGALVDPTNKTLKAL
NTLLTTSFVHYIDPSSLALIIPIIDRGLRERSSEMKRKGAQIVGNLASLTESKDIIAYLP
QLIPRLKEVLVDPVPEARATSAKSLGVLIERLGEDAFPTLVDDLVDTLKSDMSGVDQQGA
AQGLSEVLAGLGVERMEAMLPEIINYTSSPRAYIREGFISLLIYLPSVFGDRFSPYLGRI
IQPVLSGLADESEFVREASMRAGRMIVNNHSTKAIDLLLPELERGLFDQSWRIRLSSIQL
VGELLFKLSGITGKAEFEDENEDEDAQPTNSEAARKMLDILGKEKRDRVLASLYVLRQDS
AGQVRMFSINVWKVLVANTPRTVREILPALMQIIIRLLASLREMVARTLAELCRKQGDRI
MGEIIPILQQASKG-SISARQGCCLAFAEMLDASNKTQLEGYEDAIIQSVRSALVDEEPT
VRQAAALAFDALQNQLGPRSIDQTIPTLLNALTAQGAASDAALSALQELMSVRAHAIFPI
LIPTLIAQPISAFNAQALASLVTVAGDALNRRLSQILDALQKSAETEKDESVKEALYAAI
RAVLGSVHDTDGLHMLMLHLLGLAKDPRPSKRAGGCNLFATFCQVTEEDFSSYHIDWLRQ
ILSLYDDSEEAVVEAAGKAMEAFTKTLTKEQMEGLSVALRRTIESLGSPGSEITGFGRPG
GLKPVLPILIQGLLAGTNEQREQSAFALGDVVERTAVDSLKPYVTQITGPLIRIIAERYP
APVKAAILSTLTVLLTRVPQFVRPFFPQLQRTFVKNLSDMASATVRSRAAAGLGVLMGLQ
PRIDPLITELVNNASHEEQEVRDAMVNALGAVVASGGANMSPPARDLVANLVSQTLEEPG
KEAFNAGVARTLAGMVLHSMTEAEPPLSTVLETKPTQFSSVCLLTCLEIAPEQLYKIVPS
KVVGRILKNVISDAPGV
>Eyn
MSGQSQNFEETARKCISSTKTSIRLAFLKALIKNLKKESLTPQQTAAVFKILVPTYSRYI
DRPSRDAVQECVKLIITTDLQ-KQSGKLSEAAVKWLETEVTKVCSPTAGTTIVNLLAWIA
TVFDAHTKALGKDHKSWQPLLRSMAICYDASQIAT-LREPVRKSGTMNMRRTVRQNAVLI
PDLLETLHTPGSITATAALLGLVIDVSVRIKKTRTVSMAWVQAEKSAILAYYREHILASR
TPLLPHITTAFNDFVGSFVLPEDLASELVKAMDRALLRSPEVALTTLDVFFTAYTAPTTL
AITRKLLPQIMSAAKSSNVLVRSASALLYNTLVSASTLLAMAKDIALPLRTNKSASPEHR
IALSQMLLSTLSSTDIAHEIAESIAAALAKEANEAALQASLDALVTAMLVLLKVDSTQKQ
PSITILAKGAKDTKVNTRRCYLTAVGELFWRLSGQVTEPDAAEQELVKAILPALEAAVKT
AST---VTAGSAVEGWIATAVLKGVLSRKIAQVDSLLQKDPNLQNILSHSPKPSFLLAER
AYKKLSNAEDEIWLVRALESTLLAATSHLSGSDKSN---SLPLLHVALESSKNAHRKDAL
RAIENIARKEYANTGTIFIPGLGHWAIEASEEYRAPDRSSRLQALLLSLARAAVG-----
QKAAIARFIVLAHHGAISATPSLWVDLAIAASCDPAEVAASESSEILAQVATAQTHETAT
FVQAAYKAISTVVFVAPEKYLPIFIDKIRRGVDVANLKYVGDVEMGILETAEDTPFVDVL
ANAKGAAATTSKGKNAAIDKWDEETRKALEAKKRSTMKLSKADQALVDEQLRKEREIRSR
IVLALAEIRKAFQTTQSLLKSGSTLLRDFIPVILTPILAASMMPQAQLYREEAFQTILRL
YESCSDRISDIRLSLSLAVLRGARSIVVPAEFDVEELSVLATRVLYRLRFQSEREAFDPS
TYALAAPLLHLCIQDEGTGVSKGDNDASMEQLALAIDVILFHANKFKDTSYPRLETLQAL
VLAIAKYPSLSQPASTALQDLGGAIETNATQAEISAFLQSMMAEEVQVRHACLQALTPLD
LTDLDYTPELWIVCQDSDERNADLANTIWEDNGLDIKDSAIDTLAPFLDHRTAFVRASAA
LAIAKAVEQVPTLVSEALGRIARDYQEAAKERLPEYDRFGMLIEASLHQEDPWKARSAHA
EALQHLAPYYAPEQVEQLFRLIVADQALGDRSEQVRSKMLDAGIATIDAQGKANLQPLMT
QFQDYLGSQSASNEVGDRVTESVIVLLGRLARHLDSSDSRVGDVIERLMAALKTPSEIVQ
FAVSDCLPPLVRANSTRGAKVIEQLLRETLQASRYAERRGAAYGLAGAVKGRGITSMKEF
NIMIRLQDAAEDKKNQNARQGAMFAFETLSSTLGRLFEPYIIKILPLLLTCLGDTSTDVR
DATADAAKVIMTRVSGHAVKQILPVLLDALQERQWRTKKGAIELMGAMAYLAPRQLSRSL
PTIIPPLTEVLTDTHTQVRTSANASLKKFGEVCGGQP--------------RNSSTRYSS
HNLLP-------QTDGLSQIVPIIDRGLRERSTELKRKGAQIVGNMASLTDSKDLIPYLP
QIIPRVREVLIDPVPEARATAAKSLGVLIERLGENAFPTLVDDLSDILHSDASGVDQQGA
AQGLAEVLSGLGVERMESMLPSIIASTSSSRAYVREGYISLLIYLPSVFGDRFSPYLGRI
IQPVLSGLADDSDFVREASMRAGRMIVNNHATKAIDLLLPELERGLFDHSWRIRLSSVQL
IGELLFRISGISGKAEMEQEGEEDDAYTSNAEAAKKMLEVLGKDRRDRVLASLYILRQDS
AGQVRMFSLNVWKALVTNTPRTC----------ILLFVCSHRPKSKLAVSDQIPR--DRV
LGEVIPILQRASQG-NEAARQGCCLAFAEILETTTKAQLEGHEDDIINSVRGALVDDSPA
VRQAAAQAFDALQTQIGPRSIDQTIPTLLAALTQAGSASEAALSALKELMAVRAQAIFPI
LIPTLIATPISAFNAQALGSLVGVAGSALNRRLAQILDALQSNKDSQTDPDIKSDLEATI
KAVLGSVEDVEGLHMLMLHLLGLAKDPRVAKRVGGCELFATFCQTTEEDFSAYHIDWLRR
ILALYEDSEDKVVAAAIDAMEALSKTLTKEHMEGLAPALRRTVETTSSAGNDIAGFCRPG
GLKPVLPILIQGLLAGTNEQREQSAYGLGDIVERTTTDALKPHVTQITGPLIRIIAERYP
PPVKAAILSTLAVLLTKAPQFVRPFFPQLQRTFVKNLSELSSSTIRQKAALGLGILMSLQ
PRIDPLITELVNGCSHDEQEVRDAMSNALGQVIRSGGANMTPPARSAVAGLVRATLEEPS
KESFNNGIARTLAGMLLHRMAEAESLVQMLLEGKATPLSSVSILEGLETAPSQLYEHNPS
RITSRILKNVVNEHPGV
>Gan
MPTASEDLVAKAKATLAGAKFNERTAFLGDILPLAKKTGLEQSQVQDLVRLLLSTISRYN
DQPSRQAVLAVLAALLAREHDAPKKG-ISGGMIKWLESEVAKVDKAGASATRYVLLTWGT
TIFTSVGAGAPTEGPQWISLVTSISYLLYALLDETAPKESVRRSVLVLTRRIVRNNHATI
LHLIATLTSASTDFRHAPLLGLVLDVALRLKEPKKLGKAYVEEAKASVNAFYLANVVSKA
-------------------------HTY--------------------------------
------------------------------------------------------------
------------------------------------------------------------
----------------VRRSLSTTSSP-------EGEKVGEAAKAFAMGMLPALETALKT
VTANPLNSPAGPLEGYVAVAALKGRMGKGVKKIDDFISSNPVMQAVLTTGAKPTFLLWDK
VYRKITSADDEAWLTCALEAILIADEDKFVKDQALRASTSRA----ARDSSTYSYTRSCA
R------------------------DAESEDQDVPQDRAPRIRLILRALTLFGESTPADD
REELLSNLIVLAHHPRLGTAAGLWVATLQQAKVGPETLIEKRLPLLLDLVWSDASTSPST
STEQSNVELTMYLRRAPSSHKPP--------------------------TEQPRPWLSSP
LTDTHTAMSHKNSKEHEIEIWEAELREALARKKPAAASLSKADRILLERQLAKESVVRKE
MAEALGRLRRGFALLLCLVDSKAELVREYLATMVKDVLAVIVLRPATLVASEAFATYQTL
GDICSDRLGHSKVSLGVAVLRGVEAQVVPDDFCAEPLAALVTRVLYRLRILADQSPFDAG
TFAYAAPLISRVIRAGGVGLAKSDTEGALEQLALALDIIAFHARQCSETAYPRLSMIGDL
ITTLVSYPTLSRTATSALADLAEAMKASTAAAEIDALLEGAMTEEAFVRFACLQALQVRR
KTRCL-----------GGERSRPLAF----------PRYVVFASLDPPTHSSNAIRQATA
QSIAEGIDMHPAQVAGAIQQLVAEYHEKVKELQPAYDQFGMVIEASLSVEDPWRTRVAIG
TTLKLISDHFSPADVEAFFGLLIQGEALGDRSQAVRSEMLDAAVVVIDIHGKENLQTLIA
TFYLYLGHPSTGDVVQDHITEALVILFGRLARHLDPSDPRIASVIGRLVEALRTPSEVVQ
AA--------IEVIKNEVPPLVDQLMSDLFTAPKYAERRGAAYGLAGVVKGRGLSSLKEF
GVLGRLRDNAEDKKSTHARQGAIFGYEILSTVLGRLFEPYISEILPILLASFGDASPDVR
EATQDAAKAIMGKLSGHAVKLILPTLLAGLDDKQWRAKKGAIELMGAMAFLAPKQLSVSL
PTIIPRLTEVLTDTHKQVRESANTSLKRFGEVIANPEIQAMQAILLEALVDPSRKTPKAL
DALLATTFAHFIDSSSLALVIPILDRGLRERSADVKRKASAIVGNMATLTEAKDLVPYLS
QLVPLLRGVLVDPVPEARSTAAKSLGGLVERLGENNFPDLIDTLMTVLKSPSSGVDQQGA
AQGVSEVLAGLGVDRLESLLPTIIANTSSPRAYVREGHISLLIFLPATFGDRFSPYLGRI
IQPVLSGLADDSDYVREASMRAGRMIVANHSTKAIDLLLPELELGLFNESWRIRQSSVQL
VGELLFRISGVSGKPDEDEEGDEREEANPTDAGKKALLDTLGKERRDRVFAAIYIVRQDS
TGVVRQAAIHVWKALVQNTPRTVREMLPVLSELTAQGAGV--QTAARCLAETCRKLGEAV
LGEVITILQKAIASTDRRQREGVCLALTEIMANTNKSSLEAHEGTVIDIVRGALVDSDPI
VRSAAAQAFDAAQQAIGARSIDETLPTLLDALQTPGETADAALAALKEVMQVRADKIFPV
LIPRLIATPITAFNARALASLVRVAGSALGKRLTHIVDALQNALKTEKDEDTLVQIDEAL
TAVLASVVDHDSLSALQMHMLSLAKSETPAKRVAGCTLFGKFCQATESDFSDYAVDWIRM
LVSLFDDRAPEVVGAAWQALDSLVKTVSKEDMEALVVPLRRTIEGTGTPGTPVDGFSRPN
GLKP---ILRKAARAGCVRSRLQ---------ELLHPDRWTSQ--------FRVIGDRFP
APVKSAILSTLSILLTRVPQFVKPFFPQLQRTFVKSLSDPSSLMVRNRAAAALGVLMVHQ
PRVDPLITELTNLVSTEEGDVRDSVVNGLANAVLSGGKNLSDGSKNAILEVLGEAFADTY
KEPYNLAIARLVAALASHDPTAIEDLKTYLIHLPVTQLSSVTLREIIDQAPQAFYDLDAQ
EVVSQVLKNAAPSPPTI
>Hvs
MSDSPQLAMAKARQSIITSKISIRTPFLQKIIPLILKSGFDPLQLRELVKILCFTIPRYE
DSESREAVLDLIHVIVCRKENRPQDTNLLHDLVKWIYEEVNKSVIMSPANTRLSLLTWIC
RLIQVQWRLSEQQEGSWKASIEALALLLHSLNDPSSTRPSIMKSAIVTTRRVVRNNHKMI
PTMIAMLIRSSS-FRHVNLLGLTVDVSLRLRIGKEKGYGFID--KDDILQWWITVLLSSP
TVLPVWSTFSLSDFFQTFLTPEDFCEKIMPVAKKMLLRSPEVAFTIISSPMKSCSLSLPS
DLLMQLVAPIMSSIKSSSAEARAGALSVFEIVIDNNSSTHIVNEITTLLKTGKTSSPEHR
TALLHMLNNLTTDQMKLTDTIELTSELLAKESNEITLDAVESVLRTYLSVALEKQVELSS
LVIQTFTKAMQNSKPLTRRIACKAIGSAIWEYGQSIPSMNSSFGTNISLLIKTLEVNLKN
ATSTPLTSPAGPLEGYVAVALAFSPPLCGVKEIKELIRTNPILSSVDVVSPKPNFLYMDK
IYKKSTKVEESIWLARALDAIFVRVIPKLDSDPLFRYIFGQAIIYLAIEAPHYETRQLQS
NLLSAQFSRNPTNMFLALMESQNVSSSL------SQSRNNRLKTLLTALANKSKQLSEDV
RCQLLTEVLVVCHYSSLDAGSSFWASLLQNASLNPSSFVSTHYPLLLQKVKAEIEKYLND
TLHASHKAVGALALICPNLAVPDLVHDILEKLNEDNFKFIGELECGIWRTPTGHTFVDVL
SQQKETGPKLTGKNNQLIEKWEAEVRESIQKKRAGNRVFSKEEKKLIDDQLAKEAKIRLE
VQKAIRKLRVAYMLLQSLVEGTQNNLQEYVTQLVEQLLAVLSMQCATLVAQESFTAFIVS
RFICVAGVQSFILQLAISILRGCNCPVVPIANSQEPLSDMITRVLYKVRALAEQQMIEAT
TFAYVAPLLHRIINSKGIGFEEAQIEGKLEQIAIAIDIINFSANQASTTSSLRPRIMACC
ITVIENFPQLIKPATSALVTVGSVMTGNASEKDIKTLLSGLLSHEAQARYAVLQSAQPLD
MTDIIWSTELWIACHDEDERNASLALDLWAENGFEVVADGLDSVLNLLEISATPIRNAAA
KSLRMIVETYPELSSRALQRISSRYQILAKELTPEYDSFGMVITESLHREDPWRARAALA
DAMYYIAPKLANEDIEPFFDLLVAKHSLGDRNDDVRSKMLVAGNAVIDIHGANHLENLMD
IFETALKKEPAGTDATDYITEAAVLLLGRLARHLEASDSRLSVVIDRLVEALKTPSELVQ
SAVSDCLPPLVRFKKNETESLVQKLLLDALHAPKYALRRGAAYGLAGTIRGRGLSSVSEL
SIIERLKDGLEDKSNSQTRQGAIFVFEILAASLGRLFEPYLIQLTPLLLAAFRDTSTDVR
EATQDAARVVMRGLSTHAVKLILPVLLDGLNDKQWRAKKGAIELMGAMAYLAPKQLSMFL
PTIIPRLTDVLTDTHTQVRAAANTSLKQFGEVVTNPEISAMQSTLLGALVDPSKKTTKAL
DALLGTSFVHYIDISSLALIIPIIERGLRERSAEIKRKATQIVGNLATLSEAKDFIPYLP
QLMPRVQEVLIDPVPEARATAAKALGGLVERLGEDNFPDLVPSLFDTLRADAGGVDQQGA
AQGLSEIMSGLGTEKLEELLPDIIANTGNPRAHVREGFISLLVFLPDTYGDRFSPYLERI
IQPVLNGLADDSEYVREASMRAGKMIVNNHSTKAVELLLPALERGIFLDNWTIRQSSIQL
LGELLFRISGISGKVNLSDE-DEGEENNISEASRTALFTTLGKDRRDHVLAAVFIVRQDS
ATLIRAAAVNIWKVLVQNTPKTLCEIMPSLRGELIIV---SKLTSGRTLAELVKKVGENV
LNSINSLFQNSLSSGDVISRYGVCVALNDVINSVSQTELEKYENMLVSIVQNALIDGNLK
VKTAGAQAFERLQQRIGSRAIDATVPNLLDALQQSGEASESALAALKELMKVKATTIMPK
LIPILTKTPVTPFNARAMSILIGVAGSSAAQYLTSMIEALRVSLTDCENEETRYLLQDAV
QHVFGSVRSAESLHILMMYLLEVSKSGSPEKRVTGCELFATFCKANQIDFEEYYILWVRQ
LVSLFDDSVAKVVDSAWTAVDELVKIIPKDEMESLVAPLRRTIDNTGVPGCNLAGFCRPN
GLKPILPILLQGLLTGTAEQRENAAFAFGDIAERTSPEYIKSYITSITGPLIRIVGDRFP
APVKTAILHTLGTMLRLTPQFLKPFFPQLQRTFVKLLAEVSSSTVRLEAIMALGVLMPHH
PRVNQIVVELISSSSAEEPSICLAYASAASAVVEKAGEQITAETIPVIRSFIDDAFTSKI
PEPYAITISKIAGSFVKLFHSELDFILKCVA-----------------------------
-----------------
>Lcr
MDPSSDQFVAHSRQTLVDGKTNNRKQLLDQLLPLASKPDLEPSQVQDIIRLLIPTVPRYI
DAASRTAVLEVLQALLTREQPAKPAG-ISGGMIRWLEGEVKKLEKGGPTATRFVVLTWAC
TIFASIPQDEPLVDAQWTSLVASLASLVSSLLDGAVMKPSLRKAVLTISRRTVRNSYASI
PRLVETLTTAKTEFRNASFLGLVMDVSLRLKDPKGKGKTFVEESKVAVGDYFLNSVLASK
TTPPAHVLTAFNDFFAATVKVDDVAQTYLPPMEKSLIRSPETGLAVLSAFFNALDAELST
SLRLQLLPAVLAASKSTSVPTRTAAIQLFSVLYDEVDLLPVHEQIAALFKGGKTASPDHR
TTLYTMLASLPTSPKLSSDLVGTVLSLLPKESNEVTVSAMMRVVAPHLPASILGGNAVPA
PQIAALVKAMQEPKPNIRRALHSTVGSALWALDSDKEKVNPAAIALAEGLLPGFESALKT
VTANPLNSPSGPLEGYVAVAVLKGRLSKGVKKIDDFIAANPTMQGLYTPEAKPSFLLWDK
VYRKANTQQEEIWVAHALEAIIVADEEKFIKDAALRASYSHALLHLATESTSFEVRKAIS
EVIAVTNSRAPKLAHLVVTEGIRSWVAEAEDQDTPVDHTPRLRSLLLTLSTFDDSTPAEL
REDLVSNLLVLAHHPKLGAAAGIWVDLLLHAKVAPDALIESRKESLLALIWSDASTSPSL
FAEAAYRAATTLALILPAVIVPLLFTQFEDDLNPSHLTFIGSTEYGVWATPEGIPFVDPL
AAAKPAPVANKKSKEADIEQWEAELREALARKKPVAATLSKADRQLLERQLAKESEIRAQ
MAEALGRLRRGFALLLCLVNSKAELVKEYLATMVNTVLTVIVSRPATLVADEAFATYQTL
GDICSDRLGFSKVALGVAVLRGVEAQVVPENYLAESLPALVTRVLYRLRFLSEQSPFDAG
TFAYGAPLVSKILRSGGIGLEKNDNEGALEQLALALDFISFHARQCSETAFPRLTMIGDL
LATLVGYPTLSRTATTALQDLGEAIKDNSSPAEIAAILDGAMTEESFVRFACVQALQPLD
LTELDFSAPLWIAAHDGDERNRALAIAAWEENALDVPEDFLAELLPFLSHASAAIRQATA
ESIAEGVSLHPTVVAEAIQQLVVEYKEKAKELLPQYDQYGMVIEESLNAEDPWRARKAIA
TTFKLVAPYFSPADVAAFFDILIAGEALGDRSQSVRSEMLEAAMTVIDVHGKENLQSLIA
TFEEYLARPSTGAEAQDYIVESLVILFGRLARHLEPTDPRVKSVIARLVDALRTPSEVVQ
AAVCDCLPPLIRVIKDDVPDLVDQLLNDMFNATKYAERRGAAYGLAGVVRGRGISALKEF
GVLGRLRDNAEDKKSVEARQGAIFGYEILSTVLGRLFEPYITEILPLLLACFGDTSREVR
EATQDAAKAIMGRLSGHAVKLILPTLLEGLDEKQWRAKKGAIELMGAMAFLAPRQLSVSL
PTILPRLTEVLTDTHKQVRESANTSLTRFGEVVSNPEIKEMTSVLLDALVDPARKTPKAL
DALLATTFAHFIDSSSLALVIPILDRGLRERSADVKRKASAIVGNMATLTDAKDLTPYLS
QLIPLLRDVLIDPVPEARSTSAKSLGALVERLGEANFPNLIDDLMLVLKSPSSGVDQQGA
AQGLAEVLQACGIDRLEGLLPVILSNTSNPRTYVREGHISLLIFLPVTFGDRFSPYLGRI
IQPVLNGLADESDYVREASMRAGRMIVSNHSSKAVDLLLPELEQGLFDEAWRIRHSSVQL
VGELLFRISGVSGKPDEDDDGDAAEEVQVGDAARKVLIDTLGKERRDRVLAALYIVRQDS
TGVVRQSAIHVWKALVSNTPRTVREILPVLMQIIVRILASQRETAARTLADTSRKLGEAV
LGEIVAILQKAMSSPERRQREGVCLALTEIMANTTKSSLEAHESAVIDVVRGALVDSDPT
VRTAAAQAFDVAQQVIGTRSIDETIPTLLDALQQPGETADAALAALKEVMQVRAEKIFPV
LIPRLIASPITAFNARALASLVRVAGPALGRRLTNIIDALQGALKTEKDEDTLEQIDEAL
TAVLASVEDHESLGSLLMHMLSLAKHESPEKRVVGCNLFMRFCQATEADFSDYITDWIRQ
LVSLFDDRAPEVVGAAWMAVDALVKTVEKEDMEQLVVPLRRTIESTGTPGIPVDGFSRPN
GLKPLLPILLQGLLAGTAEQREQAAYALGDLVERTDAAAFKPYTIQVVGPLIRVIGDRFP
PPVKSAILSTLTILLTRVPQFVKPFFPQLQRTFVKSLTDSASLSVRNRGAAAIKVLMEHQ
ARVDPVITELSNLAATEEGEIRDSVVNGLANVVWSAGKNMGEGSKSSALDLVSEAFADTN
KEGYNVAIARLVSALALHDPSSLTFIIDSFLDLPPTQLSSITLRELIDTVPSVLYEHDAQ
KTVARVLANAGSMAPTI
>Mgl
MA----AFITHAAARLRDRKEKRRYLFVNT-VPLVASDSGSSEERVELFQLLLQTTLSYN
DRKSRVCLVRAGCTLLDADTAQPLSSMLVRESVHALQPEVERTTRSDTPLRLVALYDWVY
CVLSYVLHGEIKNDSNFMLLVKMYARLHGTYVAAL-VRKHMCISSVSARLRQWESDPGCL
SLLLHAALKLPAALASCALQGHLITVCC-LGVKDTQALELVQSIKVLVLQFYSTNVLSSK
VPLPETLRTAYRYFFKSVVTPADLDEHVLPTLQKMLLRSPEHAFYDLGVLCTCVAVDKTS
-ILSRFQNVMVSSIASSNPATREAVLSLSDSLFKADDITAFADAVCKSIKAGDVRSEEQR
LAQYKLLWSCVPNESNSPGLLGSMAPVLLKETQPSSVAAAVDAVSKHIHFLLEHDVEVPS
AFMKAFIGKTSSPKPPVRAAALCGMYPAICACELGMTCSSKNWLAFWKDLLPSLGTSVKS
ALSSALTSPEAALEGCIATALIWGAISQ-EHSLRDSALPLAPLDALLATGAKPSFLLNEK
VAQKMSELHTVHWHAKAFYTVLHHTNPMSWHDKEFASHMCYVYHTVQIGAPNHGARWHAH
RIVQYVHRHDERLALHMVRHVL------SSEPELPTDVARLLVECMSSL-----------
--NLFPELVVLVHAPQLQDTHDCFVKSVTYDNLDPHEILRDYADSVIQAIYEAQSDP--T
WRVAAEAALASILFIAPDAVLGRICGDIVRDMSVKSIEAFSEQDVAIWRASDDKPFIDVL
SSNKQ---ELDKGRTTSMDRWDAEVRASIAAKKAANKSLTKQEQAAVDTQLAREREIRSL
VEHERTRVMLALNRAFIVARARATSSDIFLTVAVRTCLGNV--RARELVTDIAVDALAML
SRAGEARVQTVCGFILSAMLREIDGKLVPLDYSLESGEEIELRILYQLRFLVDAAPLERS
SCGFVIPWLTHLIAKSRLCGDEDKDDQVVERLQLALDVLAAHAVYGSDPQFPRAEVLGSL
LVLLRNIPMLMHDAIAALRSYGDMISQQGQTALIIELLDAALSDERRERDGALQCLVSLD
LTELEFPRAVWLAMHSDLK---AIATQVWEENALDVPSTYVPALVPLLQHAHKYVRESAA
RSIGAACALHPDTFPELLDALLMLYRSENYSLEPEYDQYGMVIESTLNRQDPWHVRLAVA
WTLHAAAPSFRPADVVPFFLFALQGVALSDRNEDVSHAMLDACTSVIDVHGANVLSDLLS
HLEASLESES------DAVTEASVVLLGRIAQYLPADSPQVRRVVDRLLSALRTPSELVQ
EAVASCLPVLVRTTAKDVPGIVDDLFVDLLHGEKYATRRGAAYGLAGIVKGRGVCSIREL
HILTRLAEAIDDTSVSTIRQGALFAYEMLAGTLQVLLEPYVEGILEHLLVCFGDTHADVR
EATQDAARVLMRSLSGQCLKLILPSLLSGLDEKQWRMKKGAVELLGAMAFCAPRQLSAAL
PTVIPRLSDVLTDSHRQVSTAANQSLKQFGEVIHNPEIQSLVPVLLKALVDPNAKTASAL
KALLRTKFVHYIDAPSLALIAPIIERGLRERTVLLQKQAAQIVGNLASLTDTRDYVPYLS
KYTPLVRVVLVSPVPDARGIAAKALGTLVERLGEVHFADLVPSLLQVLQTDATGVDRHGA
AQGLAEVLAGLGMERMERLLPTIIENTQDSTSYVREGHLALLIYLPATFGARFIPHLGRI
VPPIVASMADDIESVREASLRAGRMLISNYTQRSVDLLLPQLEPRLFDARHRVRLSALQL
TADMLFRVCGISGKAEVED--ETDEAAAASSSVQKTLVQVLGADRRARILAAVFILRQDP
SIPVRQTAAHTWKALVHNTPRTAREVLPVMLDLLLGALASQRDMAGRTLGELVRKLGEKI
LSETVPILSRAMHAPTSSTRAGVCRAVTDILANATKTQLEDHEDALIGVVRHALGDEAPD
VRAAAAHALDAMQAHLGGHAIDATIPTLLEALD--DERAPTALAALREVVRTQPEVVFPV
VVPTLAHVPLSDSHASALVALLPVSSSALAQQVNVILSSLAASCDDET--HVKYEVA---
DALFAAIGDIDTLHQTVMQILGWLGARQASRQALACHLWVHFTKHVTVSWADYEMDVMRK
LIALFEPPEKRVYTAARSALEACVQTIPKEHWGALVVPLRRALESTGAPSSHLPGLCQPR
GASPFVPVLLHGLLQGTAEQREQGALGLADLAEKTSADAIKPFITAMVGPLIRLCGDRHA
PPVKISIVTSLDTLVRSVPMLVRPFYPQLQRSFQKALSDTASGTVRMKAAHALGFLMGLQ
TRVEGVVSELVQTILVSPDDTSDAAIVALACILDHAQDKIGEQTRASVVGCLESAFEEEP
RESIKRALADLFASFIKFDTNAIQPLLASQVQPAPVQLAALCVRACLENASDTLYDVAPP
SLVAQLTSAWLSEAPSV
>Min
MHSSSDNATESIRHAVTSGSTTARTEALEQLVQLVTSRPLDEAQLQDVVRILLLTLA-YT
DGRTRYLALQALEHVLLKWHAAAPGPPLVAGLLRWVETEAKRAEKGGAASSRFVPLTWAC
TVYSTWPADARSKQPEWLALINSIAVLVFCFLDARHVKPSLRKAVTTVARRAVRSSPNAV
PSLVQVLTSATGSTRNAPLLGLAVDVVLRLKPNRGVGPAILQQVRPTVQSFWAQHVLGAK
TLPPRHVLHAFDDFLAATTGDDGTGSSWLAALETSLLSSPEVGIASVEALLSALPESVLS
SFRARCIPLVLSSTKSAAVPIREAATHVGCKLVDVEKLRSVLDSTCQLLKSGKTVSPDHR
AALYTVLSCVPPSETTSVEIQTTALMALPKESNEAVVRALLQAVSTHIPYLLAQNVMIGT
SQTASLVKAMQETKATTRRAAHAAVGNVFWALPHPPRERTDAAVAFAIGILPGIESALKL
LGSNPVNAPSGPLEGYVTVAVLKTRLRLDMKKIDDVLKTYATMKGLLIVAAKPSFLLWDK
VYRKATTVEEELWLLRALESVIIADATTADKDEALQSSLFQAIAHLLLHSTHFETRTAVT
QTLASLQRINSSLVHSIVRKGLLDWTDGSEDAPTPVDLAPRFRPILLALARFEKEVEPAQ
REELLTRLVVLAHHPRITSGSAVWVDMLLRAGLVPEQVVANRADELLSLVLQNAPADVER
LPNAAYAAASSLALINPTIIIPRLFEQLGEDLDPKKLDFIGNKEFGIWSTPEGTTFVDVL
GAAKAGTAAIKK------------------------------------------------
------------------------------------------------------------
------------------------------------------------------------
------------------------------------------------------------
------------------------------------------------------------
------------------------------------------------------------
------------------------------------------------------------
------------------------------------------------------------
------------------------------------------------------------
------------------------------------------------------------
------------------------------------------------------------
------------------------------------------------------------
------------------------------------------------------------
------------------------------------------------------------
------------------------------------------------------------
------------------------------------------------------------
------------------------------------------------------------
------------------------------------------------------------
------------------------------------------------------------
------------------------------------------------------------
------------------------------------------------------------
------------------------------------------------------------
------------------------------------------------------------
------------------------------------------------------------
------------------------------------------------------------
------------------------------------------------------------
------------------------------------------------------------
------------------------------------------------------------
-----------------
>Mld
MDSSPDKAAEAIRFAVTSGSTTARTEALEQLVQLVTSRPLDEAQLQDVVRILLLTLA-YT
DGRTRHLALQALEHVLLQSHETAHGPPLVAGLLRWLEIEAKRAEKGGAASSRFVPLTWAC
IVYSTWPVGGRAQNGEWSNLVNSLAALVYCFLDARHVKPSLRKAVLTVARRAVRSAPNVV
PCLVQLLTSATSSLRNAPLLGLTMDVVLRLKPKKGVRSAIIKQVRPAVQTFWAQHVLGAK
SLPPEHVMHAFDDFLAATTGDDAAESSWFVTLESSLSQNPEVGIASVEALLSNLPESVLS
AFRGRCIPLVLASTKSAAVATREAATHVGCKLVDVGKLRSVLDSTCQLLKSGKTASPDHR
AALYIILSSVPPSEVTSVEIQTTALAALSKESHEPVVRALLQAVSIHVPYLLAQNVAIGA
SQTGSLVKAMQETKATTRRAAHAAVGDVFWALSQSLTERTDAAVAFATGVLPGIESALKL
LGSNPVNAPSGPLEGYVAVAVLKTQLRLDVKKIEDMLKANVTMKGLLVGGAKPSFLLWDK
VYRKATTAEEELWLLRAIESVIIADATTVEKNDALQSSLFQVIAHLILHSSYFETRTAAT
RTLASLQRTNSNLVHSIVGKGLLDWTDPSEDAPTPVDLAPRFRPILLALAQFEDEVEPTQ
REELLTRLVVLAHHPRITSGSAVWVDMLLRAGLAPEKVVENRVDELLSLVLTNAPADVET
LPEAAYAAASSLALINPTTIIPRLFEQLGEDLDPKQLDFIGTTEFGIWSTPEGTTFVDAL
GTAKAGTAAIKKSKDREIELWEAELRVALARKKPQVSTLSKADQRIFEQQLVVEADTRRK
MRSALGRVRRGFKLSICLVQSRAELVNEYLASIISEVLSVIASPAASLVAEDAFDTYLLL
GRVCSPRLGSFEGALGVAVLRSLDAPVVPESFRAEPLSALVTRVLYRIRFLAEETPFDSA
TFAYAAPLVNSATRA--VDPKSASLESVLEQMTLALDFLAYHARACAGTAFPRLAVINDI
LSVLSSFPALARTATTALVDVCEAIRDNASALEIETVLAALRSEETSVRFACLQAIQPLD
LTDLVFPANLWVACHDSDHRNRQLAVTAWDDNALDVPESFLEILLPLLSHHAATIRTSTA
EAVVAALATHPTQLDETIAQLAAEYRDKAKEIVPQYDQFGMIIEESLTAEDPWKTREALG
TTLRLAAPLFEPRHVQSFFDLLIDESALGDRKQAVRSEMLEAAMSVIDFHGAENLQALIN
RFEEFLRRPSKGDETQDYIFESLVILLGRLARHLDPADERVKTVVARLVDALKTPSEVVQ
AAVCDCLSPLARVVSDDVPALVDQLLDELFHAEKYAERRGAAFGLAGFVRGRGVSTLREF
SILGQLRDNAEDKKSMPARQGAVFAYEILSTVLGRLFEPYVTDILPTLLACFGDTSREVR
DATQDAAKAIMSQLSGHAVKLMLPTLLEGLDEKQWRAKKGAIDMMGNMAFLAPRQLSLSL
PTILPRLTEVLMDTHKQVREAANSSLMRFGEVVTNPEIQVMTSTLLDALVDPAKKTAKAL
DALLSTTFAHFIDSSSLALVVPILERGLRERSADIKRKASAIVGNMATITESQDLIPHLQ
QLVPLLRGVLIDPVPEARSTAAKSMGALVERLGENNFPDLVESLMAVLKSPSSGVDQQGA
AQGLAEVLQACGIDRLEGVLPTILSNTSNPRVYVREGHISLLVFLPATFGERFSPYLGRI
IQPVLNGLADDSDYVRDASMRAGRMIVANHSTKAIDLLLPELESGLFDPSWRIRQSSVQL
VGELLFRVSGVSGKVDGDEDADDVDEPSIGDAARKALLETLGREKRDCVLSGLYIVRQDS
VGVVRQAALHVWKALVSNTPRMVREILSVLMQIIVRILAAQRATAATTLAETCRKLGEAV
IGEVIGILRKAMSSSDRRQREGVCLALTELMANTNRSSLEAHESAIIEAVRNALVDPEPS
VRTAAARAFDVAQQVIGTRSIDETIPTLLDALQQPGETADAALAALQEVMQVRAEKIFPV
LIPRLIAPPITAFNARALAALVRVAGSAVGRRLTQIIDALQHAQSVESDSSTAGDLDDAL
SAVLGSVEDHDSLGSLLMHMLSLAKAEAPAKRVVGCNLFARFCSVTQADFDDFKVDWIRQ
LVSLLDDRSPEVIDAAWEALDALVKTVEKDDMEGFVVPLRRTIESVGTPGVAVVGFSRPN
GLKPLLPILLQGLLAGTGEQREYSAYALGDLVERTDPAAFKPYTIQVVGPLIRVIGDRFP
PPVKSAILSTLTVLLNRVQQFVKPFFPQLQRTFIKSLTDASSLSVRNRGVTALGVLMQHQ
PRVDAVVTDLVNLAMTESGELRDSVVNGLAAVVVSGGKNLTSGPQAACVDLVSEAFSEHG
REPYNLAISRLLAGLATHDPSSISFLVQSFLELPSTALSSIAMRELIDTAPRVLYEVDPS
GTVEKVQKNAGSMAPTI
>Mlp
MAETMNNLYLRARPKIITSKISIRIPFLDELLRLVTGTSASQVQLSDLIKLLFQTIPRYE
DSASRNAVLNVLGALIRRNDINGEKPKLMSTIIKWISHESAKLCESPAGSTRLAMLIWSC
HLLGMICQSHSGTVKDLAVMLNALGQLLDSMHDPASTRPVFQKSAVVITRRVIRNNYEQI
PQILDILVQLSSTSANACLLGLVIDVSLRLRVGKERGLGYISIHKDKILQWWISQVLSSR
TQLPSRTTAAFGDFFRISSTAEDYPEKVAPSAHKMMLRSPEIAMPALSIYLDMSPHKLSA
ESRLEFLPLLLSASKSSKSEIKTALLPFFETVFPSPHVPTIAEEVSLPLKTGKISSPEHR
AALLNFLGSLRPGEH-SSKLVTICCDTLMKETNEEALNGLRLAITNHLSFILSSE-GLDA
PTALAITKAMQDIKPLTRRTACNAVGLVFWKSNYERTDSESTVELLASPLSKAFEANLKN
ASTNPLTSAAGPLEGYVAVSLANTCLFRDHPLISAIRKNNQVLTTLTAGPPKPNFMYLEK
LYRRATTVDESMWLVRALDSVFGTVLEQLKRDSAFRILNAQAVLFLCTESPYHLTRQFAL
SSLCCWFKADPSVTIYVLLDGLKLLT--SVVESGDTIKWSRMKCVFSTLFKATAKWDEAL
RVMLLSECFVVCHHVFFGTS--FFATLVHSAGLDPKSVITSNFTSLQNNVTTVLTQDSNH
LADAAYRSISSLCFVVPDIAVPMYVTEIVDSLKSEAITFIGTFETGVWNTPVGQTYVDVL
SSQKDNSSQTKNRKDNSIEAWELELRADLERKKAGGKVLSKAEKALVETQLAKEADTRKH
VTTTLHKLRHAFKLIHSLIEARKGTLADYTATLVEKLSAVMHTDAMGLVAPEAISAFTAL
GQLCMAKLGSLQGPLTIAVLRGMNAQGLSTEVTAEPLSDLVTRVLYKIRSLAEQQILDGL
NFCYVSPFLTRVIQSRGIGVTPTNIEEGIEQVALVMDIMIFSGPQACKVHDLRSTIMQNC
LSVIGAFPQLIKPATTALISIGSAISVDASDKDIQTLLGGLLSPEAQARYAALQAALPLD
LTDIGWSAEVFLACHDDDERNANLASDLWAENGLKTHEQGLDSILPLLEHRASPVRNAAA
KSLASAVGDRPHLSKQILQAISSRYEFLARELVPEYDQFGMIIPESLDREDPWPVRFAQA
DALCALAPFWTPQDIIPLFDFLVVKQSLGDRNEDVRTRMLAAGNAAIDLHGAHHLEKLIA
TFEEVLTRGSTGSDAADYVTESAVLLFGRLARHLSATDERLVIVIDRLVDALKTPSEVVQ
SAVSDCLPPLVRLQQDRVPILIQRLLQDTLTASKYAERRGAAYGLAGAIKGRGITALKDF
SIIDSLRDALEDKKNTRGRQGALFAFEILASSLGRLFEPYLVQATSILLSTFGDGSADVR
EAIQDTARMIMKGLSGHAVKMIMPALLEGLEDKQWRTKKGAIELMGAMAYLAPKQLSMSL
PTIIPRLTEVLTDTHAQVRAAANASLKKFGEVVSNPEISAMQDILLAALVDPARKTARAL
EGLLGTAFVHYIDTSSLALVVPIIERGLRERSADIKRKATQIVGNLATLAEAKDLSPYLP
QLMPKVRQVLVDPVPEARATAAKALGSLVERLGEDSFPELVPSLFETLCADASGVDQQGA
AQGLSEIMSGLGIEKLEDLLPEIISNTSSPRAYVREGFISLLIFLPATYGDRFSPYLGRI
IQPVLNGLADDSDYVRDASMKAGRMIITNHSAKAVDLLLPELEHGLFHESWRIRQSSIQL
IGDLLFRVSGITAKADIDVDGEEDDAVAPTEASRVALVDVLGKDRRDRVLAAIYIIRQDS
SGIVRSTSVHIWKALVHNTPKTVRDIMPVLMQTLIRTLASQREAAARTLGDLVKKLGDSV
LSTITNILQKAMLSDDIRTRQGVSLAIIDVISSITQNQLEDHEGPLIAIVRMALVDQDPS
VRSTAAQAFDSLQQRVGSRAVEETLPTLLSALRQPGAASEAALAALKELMRIRAASILPR
LLPVLTKSPITAFNARALASLVSVSGSSVNRYLCAIVDSLRSAWLTEQDEDIRTALDNSL
RVLFDSIKESDAMNTLMMHLLELAKSPSPAQRIDGCNLFGIFCSSNTSDGSEYHILWIRQ
LFSLFEDPVPEVIDSSWMAMDEMVKTIPKASLDSLVVPLRRTIETTGLPGRHLPGLCRPS
GLRPIMPILLQGILTGTAEQREQAALAFGDVVERTSQEFIKPYVTQITGPLIRIVGDRFP
APVKSAILQTSATLLQQIPQFVKPFFPQLQRTFVKCASDMSSGTVRSKAVTALGLLMKHQ
PRVDPLVTELLGAIGAEDDEIQESMTSALAAVTCNGGMNISDSVMSSLISFTEETLAPRH
LEPFANAMARLVSAIAQTQTPGFHALNIYLLADPTTPLAIMCLRDLVELAGDAIQQMGDE
PITSRILAIAAEQPPVI
>Msd
MDSSPDKAAEAIRFAVTSGSTTARTEALEQLVQLVTSRPLDEAQLQDVVRILLLTLA-YT
DGRTRHLALQALEHVLLQSHETAHGPPLVAGLLRWLEIEAKRAEKGGAASSRFVPLTWAC
IVYSTWPVGGRAQNGEWSNLVNLLAALVYCFLDARHVKPSLRKAVLTVARRAVRSAPNVV
PCLVQLLTSATSSLRNAPLLGLTMDVVLRLKPKKGVRSAIMKQVRPAVQTFWAQHVLGAK
SLPPEHVMHAFDDFLAATTGDDAAESSWFVTLESSLSQNPEVGIASVEALLSNLPESVLS
AFRGRCIPLVLASTKSAAVATREAATHVGCKLVDVGKLRSVLDSTCQLLKSGKTASPDHR
AALYIILSSVPPSEVTSVEIQTTALVALSKESNEPVVRALLQAVSIHVPYLLAQNVAIGA
SQTGSLVKAMQETKATTRRAAHAAVGDVFWALSQSLTERTDAAVAFATGVLPGIESALKL
LGSNPVNAPSGPLEGYVAVAVLKTQLRLDVKKIENMLKANVTMKGLLVGGAKPSFLLWDK
VYRKATTAEEELWLLRAIESVIIADATTVEKNDALQSSLFQVIAHLILHSSYFETRTAAT
RTLASLQRTNSNLVHSIVGKGLLDWTDPSEDAPTPVDLAPRFRPILLALAQFEDEVEPTQ
REELLTRLVVLAHHPRITSGSAVWVDMLLRAGLAPEKVVENRVDELLSLVLTNAPADVET
LPEAAYAAASSLALINPTTIIPRLFEQLGEDLDPKQLDFIGTTEFGIWSTPEGTTFVDAL
GTAKAGTAAIKKSKDREIELWEAELRVALARKKPQVSTLSKADQRIFEQQLVVEADTRRK
MRSALGRVRRGFKLSICLVQSRAELVNEYLASIISEVLSVIASPAASLVAEDAFDTYLLL
GRVCSPRLGSFEGALGVAVLRSLDAPVVPESFRAEPLSALVTRVLYRIRFLAEETPFDSA
TFAYAAPLVNSATRA--VDPKSASLESVLEQMTLALDFLAYHARACAGTAFPRLAVINDI
LSVLSSFPALARTATTALGDVCEAIRDNASALEIETVLAALRSEETSVRFACLQAIQPLD
LTDLVFPANLWVACHDSDHRNRQLAVTAWDDNALDVPESFLEIFLPLLSHHAATIRTSTA
EAVVAALATHPTQLDETIAQLAAEYRDKAKEIVPQYDQFGMIIEESLTAEDPWKTREALG
TTLRLAAPLFEPRHVQSFFDLLIDESALGDRKQAVRSEMLEAAMSVIDFHGAENLQALIN
RFEEFLRRPSKGDETQDYIFESLVILLGRLARHLDPADERVKTVVARLVDALKTPSEVVQ
AAVCDCLSPLARVVSDDVPALVDQLLDELFHAEKYAERRGAAFGLAGFVRGRGVSTLREF
SILGQLRDNAEDKKSMPARQGAVFAYEILSTVLGRLFEPYVTDILPTLLACFGDTSREVR
DATQDAAKAIMSQLSGHAVKLMLPTLLEGLDEKQWRAKKGAIDMMGNMAFLAPRQLSLSL
PTILPRLTEVLMDTHKQVREAANSSLMRFGEVVTNPEIQVMTSTLLDALVDPAKKTAKAL
DALLSTTFAHFIDSSSLALVVPILERGLRERSADIKRKASAIVGNMATITESQDLIPHLQ
QLVPLLRGVLIDPVPEARSTAAKSMGALVERLGENNFPDLVESLMAVLKSPSSGVDQQGA
AQGLAEVLQACGIDRLEGVLPTILSNTSNPRVYVREGHISLLVFLPATFGERFSPYLGRI
IQPVLNGLADDSDYVRDASMRAGRMIVANHSTKAIDLLLPELESGLFDPSWRIRQSSVQL
VGELLFRVSGVSGKVDGDEDADDVDEPSIGDAARKALLETLGREKRDRVLSGLYIVRQDS
VGVVRQAALHVWKALVSNTPRMVREILSVLMQIIVRILAAQRATAATTLAETCRKLGEAV
IGEVIGILRKAMSSSDRRQREGVCLALTELMANTNRSSLEAHESAIIEAVRNALVDPEPS
VRTAAARAFDVAQQVIGTRSIDETIPTLLDALQQPGETADAALAALQEVMQVRAEKIFPV
LIPRLIAPPITAFNARALAALVRVAGSAVGRRLTQIIDALQHAQSVESDSSTAGDLDDAL
SAVLGSVEDHDSLGSLLMHMLSLAKAEAPAKRVVGCNLFARFCSVTQADFDDFKVDWIRQ
LVSLLDDRSPEVIDAAWEALDALVKTVEKDDMEGFVVPLRRTIESVGTPGVAVVGFSRPN
GLKPLLPMWLTGLIVHKGNIRLWVTSSNRPCLTIPRPRNALPRYTEVVGPLIRVIGDRFP
PPVKSAILSTLTVLLNRVQQFVKPFFPQLQRTFIKSLTDASSHSVRNRGVTALGVLMQHQ
PRVDAVVTDLVNLAMTESGELRDSVVNGLAAVVVSGGKNLTSGPQAACVDLVSEAFSEHG
REPYNLAISRLLAGLATHDPSSISFLVQSFLELPSTALSSIAMRELIDTAPRVLYEVDPS
GTVEKVQKNAGSMAPTI
>Pan
MLLAPATFAQAAQLQLNSTSTRQRLVFLRHALKAAELAELQPVQRAELLTIILRTYAKYI
DRESRLASISVFSKIVATDEAPDSNGAVAKHALAWLKRESERIAKPSSLSTLTALHAFVC
SLYATLCSRSKAVSPTWDALVHVLAANYDAILAASNGRDSVRKNAVALTRRTLRNAHAYL
PHVIRILCASQTPLRSAPLLGEAIGVSLRLRAGSEQGRGYINAAKSDILAFYSTQILASK
TAVPQAAIQAFEEFIAQYVTEHDLSSALRPQLEKMLLRSPEVALPVATSLFSAVKLDVGP
H-AKPLLTPVISASRSTNAATRTKAADFFSALSDDSAKTAVVDELIAILKGGKAATPEAR
SSIYAMLSSVAPEAAKSSAIVDVVVSLLAKEAQEAAMHAAVSCITTHLRWMLHADSAPPA
AVSNALVKELQNSKVPIRKAVCLAIGELFWSMDD-ANHATPAARAFAESLLPGFEANLKN
ASTNPLTAVGGPLEGYIATAVLEDRLAKGSDKIDAVLTNNAALEGILVVDPKPSFLLAEK
VFRKIATPDEEIWLSRALQAVVVRHAKALESDKAVQVHIALALIHVLFHATGTNSKRSVL
ELVQHLALVQPILTHDIITSGISAFQPAVEDAKPAETRARDLRRLLSAANTFSEELDSQL
RKKALVDTLVLSHHTDLLDRTSCFMDLTFKAKILPIDLVTSHQQDLLSAVRVALDDP--A
MRDAGFAAQTTLVRLAPDTIMAELASQVEADCQFDDLHALTQDELGMWRTEPGSLYIDVL
SAKK-EDSVDKNSKNAKMEQWEAELRADIAKKKAAQKTLTKDQKAAVDAQAKVEAQARAK
VQEIRSRYVRSLGTVSSIVGARTVEIQGYMQSLVAFVLRTFEVQARELFEKEAKDAFWAL
SSCCSIRLEAYSMFVAVAILRTIDEELVQEDFRAEPINELVLRILYRLRSLSEQSPLDAT
TVAFIDPLIVRIVRAGGFGVDPEDTDSVLEQIQLSLDFIDFHGSACESTFYPRSSFMDSL
VTIVAKHTQISKDAVSALRDIGEALRTTALPAEIQKLLSNTMVDEVYVRNGCLQAIQPLD
LTDLEFPVELWLACHDEDEENARLAEKAWEENGLDVPESFADPLIALLEHKIAYVRESCA
RALAAATEQHPEQVSNVISKLCKLYQERNKVLAPEYDRFGMVIESTKNRQDPWQTRAAIA
VALRHLAPLLQGSDVQPLFEFMIDGQALGDRSEDVRPKMLEAATAVIDLHGKEHLSKLIA
MFEAFFSH-STGSNADDGITEAVVILLGREARHLDPKDPRVSKVVDRLIDALKTPSELVQ
SAVADCLPPLVLAISKDVPRLFQSLFRELFDGPKYAGRRGAAYGLAGLVMGRGIGSIKEF
DVMDKLADAFEDAKNPTRRQGVMFAYETLTLTLKRLFEPYIIGILPHMLAGFGDVSSDVR
EATQDAAKAIMQTVSGHCVKIILPTLLSGLDEKQWRTKKGAIELLGAMAYCAPKQLSLSL
PTVIPRLSEVLTDSHTQVRTAANKSLKQFGEVINNPEIKELVPVLLKALIDPNTKTGAAL
KRVLETSFVHYIDSPSLALVIPIIDRGLKERSATIQKDAARIVGNLAGLTDSKDFVPYLG
KLIPMVRLVLISPVPEARAVAAKALGTLVERLGEVHFVELVPSLLGVLRSDATGVDRQGA
AQGLAEVLAGLGMERMENLLPEIINSAADPKPYVREGHISLLIYLPATFGHRFAPHLGRI
IPPILSGIADDAETVREASMRAGRMIIANYSSKAVDLLLPHLETGLFDEAWRIRMSSLQL
TADLLFRLSGISGKNEVEDEGEDMEHSAANNSVQRALIEALGQERRDRILASIYIVRQDP
NIPVRQAAIHTWKALVHNTPRTAREVLPTMLDILIKSLASNREMAARTLGELVKKLGEKI
LRETIPILRRGATSEDAKTRSGVCYAVTEVLANSTKTQLEDHEDAIIAVVRHALVDESPA
VRHAAAQAFDATQTYIGPRAIDETIPTLLEALSTSGGTSETALAALREVMRARSDVVFPV
LVPTLIAQPITSFNARALAVLVRVAGSALNRRLSSMLTALSKALDTEKDETVVADLNAAV
EALLGSVSDVDGLHQTMLLLLGWAGSSSPQQRVAGCNLFKVFCQKASVDVSDYLVDWLRK
LVSLLDDPVAEVVDAAWSALDASLKTVGKDELEGLVVPLRRSLENTGAAGRELAGLCRPK
GASPLVPVFLAGLMNGTPDQRQNGALGLSDIVERTSADAIKPFVTSMIGPLIRLCGDRHP
PPVKAAILTSLDTMVRRIPVLVRPFYPQLQRSYQKAVSDASSATVRAKAGVAL-------
------------------------------------------------------------
------------------------------------------------------------
-----------------
>Pst
MAPVPDAASQQARPKIITTKLSIRIPFLDELLPLIRRDKSSVAETSALLKVLFQTIPRYD
DTESRKAVISVLIALIEENDEETSSSGLRSTVIRWISQEASKCCGKSAASTRLALLVWTA
SLLENSFSHLSQDSSSITTMVNTLGTLLDSMQDPQDNRPAFQKSGIVMVRRTIRNNPKEI
PRLFEILTCSTSPSVNASLLGVVIDVSLRLRVGKEPGVGYVVAFKTRILDWWITQILGSR
SMLPSWTTSAFRDFSQQILTQDDFIQTVIAPATKFLLRSPEVALPALTQFISLSTLRIPS
EIAITLLPAILSSSKSSNAETRKSSLAFFETLFDSDVLLKVVEEVSLPIKTGKTLSPEHR
ATLLNALASLKPKESFSPSLIKLCCDLLGKETNENALMSVGATIRRHLKFLIDSSIEIDP
TAVQAMSKSMQDPKPIVRKAVCSAIGLSLWWPSRVDPQISQIHSSLLVPLAKAFEANLKN
ASTNPLASAGGPFEGYVAVALCGSSLLHQHAEIQTMWKNNPVLCSLAVGTPKPSFLFLDR
LYRKSTTPDESMWLARALDSIFDKVKSELDQDPVFRNLFAQAVLFLCLECPSHETRKLAS
ELTCEWFKREPELVCHFLMEGLRTQLSTTYDLFRSSVLGARLRSLLTSLFTNTKDMSPEI
RCELLVGSFVISHHQVIDDSSSFWIGLVRTAALDPEQVTSSRFNRLIQHVQESITGVSSQ
LSDAAYRAVTTMCLVTPQIAFPEISEFVRESLDPEKFAHIGSFELGVWNTPPGQTFLDVL
APQQKNQVQGKNGQESSIEKWEQELRASLEQKKAGGKVLTKAEKALVEAQLSKEADVRAQ
VAEALAKLKHGFCLIHSLMQARKAFLTDYAASLVDICLKALQLEVITLNPTDGFSAFSVM
GDFCTERLGSARLPLTMCILRGLDTNVVPADMTAESLSDLVTRTLYKIRSLAEQQAIDCK
TFCYFAPLLSQVIAKGGLGILPTQIEESLEQIALAVDIISFAGPEATKIQDLRSRLMQDC
LAVISKYPQLIKAATSALVAVVAAASSDATDQDIHTLSLGFLSTESQARYAALQAAQPLD
MTDVGWSLELWIVCHDEDERNANLASDLWLENGLQTPESCLKSLLEFLEHNAQAIRYAAA
KSVAETVKIYPHLAKLALAEIATRYEYLAREMVPEYDQFGMIIPESLDRNDPFPHRLAQA
EALSFLASSWDTDDILPLFDFLVTQKALGDRNEDVRTRMLAAGNAAIDLRGSEHLEKLIS
ILEGILTGGGDGTDAADRITEAAVLLFGRVARHLRADDERLKEVIARLVDALKTPSEVVQ
SAVSDCLPPLVRLRKEQVPILIQRLLDDTLNAPKYAERRGAAYGLAGAIKGRGMTSVQEF
SIVDRLRDALEDKKNSRGRQGALFAFEILASSLGRLFEPYLIPTISAMLTAFGDSAAEVR
EAIQDTAREIMRGLSGHAVKLIMPALLIGLDDKQWRTKKGAIELMGAMAYLAPKQLSMSL
PTIIPRLTEVLTDTHAQVRAAANSSLKRFGEVVSNPEISAMQNILLAALVDPARKTGKAL
DNLLGTAFVHYVDTSSLALIVPIIERGLRERSAEIKRKATQIVGNLATLAEAKDLSPYLP
QLMPRVRQVLVDPVPEARATAAKALGSLVERLGEESFPELVPSLFDTLRTEVPGVDQQGA
AQGLSEIMSGLGTEKLDDLLPDIIANTSSPKAFVREGFISLLVFLPATYGDRFAPYLGRI
IRPVLNGLADDSDYVRDASMRAGRMIVINHSTKAIELLMPELEQGLFHESWRIRQSSIQL
LGDLLFRISGIAAKADLNEEGEEDELTIPTDASRVALVDTLGKERRDRVLAAIYITRQDS
SSIVRTTSVHIWKALVNNTPKTAREIMPVLMQTLIRILASQRETAARTLGELVRKLGENI
LTVINKTLQSAIQSEDVRVRQGVSLAVIDIIASISQTQLEDNQGPLIAIVRSALLDNSDS
VRSTAAKAFNALQQRLGSRVVQDTLPALLHALRQSGSTPAASLAALKELMRVGASSILPQ
ILPVLTKSPITAFNARALSSLVSVSGDSISRYISSVVDSLRSSWSTEKEEEIREAIDSSL
RVIFGSLDELDSINSLMMHLLEVAKSPTPSKRVDGCELFGIFCASNSSDRSEYDVLWIRQ
LVSLLDDPVPEVVNSAWSAVDEMVKAMPKTQMDVLVIPLRRTIESSGIPGRYLPGLSRPS
GLKPFMPILLQGILAGTAEQREQAALAFGNLVERTSEEHVKPYVTQITGPLIRIMGDRFP
APVKSAILQTLAILLMRIPQYVKPFFPQLQRTFMKSLNDGTSITVRNKSIAALGLLMSHQ
PRIDPLIIELLGSINSDNKELYESFVSALSAVVASGAANISEAPMKDIITLIEEIIQERH
SEPLALGLSTLISAVGRHKPSRISSVTSFILSNPPTAVGSVTIRELIENAPEALYELGEQ
DVVSFVLSHSAGVPPNI
>Rgr
MDPQQHALCTNARAQLQSPRVADRTSTLD-LAATAAKPSLEASQVQDLVRLLLPTVPRYV
DSASRTAVLDVLSAILARDHATKSATPFTSGLIKWLDGEAAKVDKTGAASTRFALLGWAV
TIYQSVPADRPLDDPQFSSLASSLSTLVYTLLDEANVKPALRHSTLVLARRAIRNRPASL
ARLVRTLVAAKVDYRHAPLVGVALDVALRLRDSKGHAKTCVDELKPAVNDYYLAAVALSK
TAPPPHVLRALDDFIAATVTLDDATTTFVPALEKAINRVAEPGLVNLDAFLAALPTSISS
DLRTRLAPAVLAPTKSVSAPTRAAATRVFATLFGESDLLPVAEQVYAPLRTGKTTSPDHR
TTLYTLLGALPASATVSPEVVATALGALAKESNEATFAALMRALEVHLPRALEADVAVPQ
AHVAALVKSLGDTKPALRRRAQAALGSVFWALEHAAAQVTGAERAFAEDLAPAWEAALKT
VATNLLNSPSGPLEGYVAVAVLKSRAPKDSKKINDLIAANPTMQTLGQQGAKPNFFLYDK
VYRKAATVEDGTWLCRALSAYLVSSPDHLAADDQLRAAFAAAVIHCATEGASHDIRREAV
DLVRAGVAHSPKLVHLALRDGLRAWVGDGDDAPDPIDRAGRLRPLLNALVSFDAEGDLDT
REDLVAQLVVVAHHPRLSTSASFWVDLVMRAKVDPEKLIDERLAHLLDLVLADASLAPKG
LTAAAYRAATTLALVHPAKAVPALFAQFEDDLEPAHLAFIGATEFGVWGTPAGQAFVDVL
AAAKDAPVGKANSKEHQIALWEAELRESLARKKPVAAQLSKQDRAALEKQLALEDEIRAQ
VAAALARLKRGFQLALCLVRSRAELVREYLASMIEKTLAVITMQPTTLVAHEAFETYQRL
ADICSDRLGVFKVALGTAVLRSVEAQVVPDEFRAEPLPDLVSRVLFQLRYLAEQQPFDAG
TFAYAAPLVSKILRTGGVGIAGAEGSNAMEQLALALDFVSFHARQCADTAFPRLTLVGDL
FAALTGYPALSRVAATALADLGEAIQDNASVDEVAAILDGALTEEAFVRLAALQALQPLD
LTDAEFPASLWVLAHDVDERNRELAVTVWQENGLGVPGDFLQRLLPLLSHSSASVREATA
AAIAEGVSIHPEHMADALMQLVAEYDDKAQELLPEYDRFGMLIEESLSREDPWKARKAIA
TTLRLLGPLLSPVDVKTFFDLLIEGKALGDRSQSVRSEMLEAAQAVIDLHGKATLQDLIA
TFEAYLARPSTGDETQDHITEALVVLFGRLARHLDPADPRVAKVIGRLVDALKTPSEVVQ
AAVCDCLPPLIRVIKDDVPDLADQLLNDLFNGAKYAERRGAAYGLAGVVAGRGLSAIQEF
GVMGRLQDNAEDKKTMQARQGAVFGYEVLSTVLGRLFEPYIQEILPTLLAAFGDSSPDVR
EATQDAAKAIMSKLSGHAVKLILPTLLEGLDDKQWRAKKGAIELMGAMAFLAPRQLSASL
PTILPRLTEVLTDTHKQVRESANTSLKRFGEVVTNPEIQEMTSVLLDALVDPARKTAQAL
DTLLTTTFAHFIDASSLALLVPILDRGLRERSADIKRKSAAIVGNMATLTEARDLVPYLN
QLVPLLRDVLVDPVPEARSTAAKSLGGLVERLGENNFPDLIESLMSVLKSPAAQVDQQGA
AQGVSEVLAGLGVDRLEELFPTILQNLSSPRVFIREGHISLLVFLPVTFGDRFSPYLGKI
IQPVLSGLADDSDFVREASMRAGRMIVANHSTKAIDLLLPELEQGLFDESWRIRQSSVQL
IGDLLFRISGISGKISEDEDGEAAEEAAPGDAAKKALIDGLGKERRDRVLAAIYIVRQDA
VGGVRQAAIGVWKALVPNTPRTVREILPILMSIIVRILASQRETAARCLADTCRRLGESV
LGEVIASLQKAMRSDDRRQREGVCLALTELMANTGKTALEAHEDAVIAAVRTALVDRDAN
VRSAAGQAFDVAQQVIGTRAIDETIPTLLDALQTPGPTADAALEALREVMQVRAEKIFPI
LVPRLTAKPITAFNARALSALVRVAGSALGRRLTNIVDALQNALETEQDDDTLDALDSAL
NAVLASVEDHESLGSLQMHMLSLCKHEVPSKRITGCNLYARFCKATEADFADYVVDFIRQ
LVSLFDDRTPDVVGAAWTALDALVKTIDKEDMEALVVPLRRTIEGVGIVGKPVDGFSRPN
GLKPILPILLQGLLAGTAEQREQAAYGLGDLVERTSPEAFKAYCIQTVGPLIRVIGDRFP
APVKSAILSTLTILLVRVSAYVKPFFPQLQRTFVKSLVDTSSLSVRNRGVAALGALMRHQ
PRVDPLVTELVNLVASEEGDVRDSVVNGLAATVSSGGSNMGEASVSSVVDIISEAFAESP
KESYATAIARLVAATAQHSPSSLDFILDSFVDLPPTQLSALALRELVDQAPAVLYERDSA
ATVDRVVRMASGANPAI
>Sro
-------------------------------------------KVQDVVRLLIPTLPRYT
DSPSRTAVLSVLSSLLSRDPASSEGTQITNGMIKWLDGEVSKVEKSGTNATRFSLLGWAT
TIYASVPPEHQLEDAQWSSLSTSLSTILYVLLDPASVKTSMRNSILVSARRAIRI-----
-----------------------------------------------VIHF---------
-----DSQDAFSGFFRSTLTLEEVTSIFVPALEKAVNRVSEPGLAVLNSFVSSLDPSLSA
NLRAKLAPSIISQTKSVFASTRTSSVQLFTVLFEESDLLPISEQICTPLKTGKTSSPDHR
TTLYTLLSILPASPKLSLEVTSTALTALPKEANEQTLSSMSHALSTHVPAVLLSNTPIPS
AQIATLVKGMAETKPPLRRIHNQTVGNIFWALPSDSQPITEAMKSFAEGVLPGFEGALKT
ITANTLNSPAGPLEGYVAVSILKGRLQNGSSKLDNAIMANQTLQGLMTNGAKPNFFLLDK
LYKKISTKEEGVWFVHALETFLLLGLVH-ARGSLTDPSF-------------------IP
QIFVRERARLPRCRKLF---------GEADDAAEPVDHASRLRPLLMALVSFPESTPKET
VEELVSQLLVVAHHPRLSSVASFWIEMLLHANVSPDQLIASRLDELLESIWVDASLTPS-
------------------VIQPLHISRYSNLI---------------------LGFSTVL
AAAKPTPKGKANSKEHQIAMWEAELRESLARKKPVAAQLSKQDRQAYEKQLTKESEVRAQ
VSAALGRLRRGFELSLCLVNSKTELITEYLARMVNHVLTVIQMQPATLVAEEAFATYLAL
ANVCSERLGVFKVALGVAVLRGVEAQVVPDNFRAESLPSLVSRVLYQLRYLAESSAFDAG
TYAYAAPLVSKILRSGGIGLESSEQEAALEQLSLALDFLSFHARQCSDTAFPRLLMIGDL
FATLVGYPSLSRTASAALGDLGESIKDNASNAEINALLDGALTEEAFVRLAALQALQPLD
LTEQEFPANLWILAHDIDERNRELAFTVWAENGLNVPENFLPSLIPLLSHSSNAVRQSNA
AAIAEGVGHHPDHVADALMQLIAEYQEKAKELLPQYDKFGMLIEESLDIEDPWRTRKALA
TTLRLLSPFFSPVDVKTFFDLLITGEGLGDRSQSVRSEMLEAAMAVIDLHGKENLQDLIV
LFEDYLGKPSTGDQVHDHITEALVILFGSLARHLDPADPRVKTVIGRLIEALKTPSEVVQ
AAVCDCLPPLIKVIPDDVPDLADQLLNDLFDAPKYAERRGAAYGLAGVVAGRGLSAIQEF
GLMGRFQDNAEDKKSMQARQGAVFGYEILSTVLGRLFEPYITEILPLLLNCFGDSSTDVR
EATQDAAKAIMSKLSGHAVKLILPTLLSGLDDKQWRAKKGAIELMGAMAYLAPRQLSVSL
PTILPRLTEVITDTHKQVREAANTSLKRFGEVVSNPEIKDMTPVLLEALVDPARKTSKAL
DALLTTTFAHFIDASSLALLIPILDRGLRERSADIKRKSAAIIGNFATLTEAKDLVPYLS
QLVPLVREVLVDPVPEARTTAAKSLGGLVERLGEDNFPDLIDTLMAMLKVPSSGVDQQGA
AQGVSEILAGLGTDRLEDLLPTILANTSSPRTYVREGHISLLVFLPVTFGDRFSPYLGRI
IQPVLSGLADDSDFVREASMRAGRMIVANHSSKAIELLLPELERGLFDEAWRIRQSSVTL
IGDLLFRISGISGKISEEDEAEEKEDIAPGDAAKKALIEGLGKERRDRVLAAIYIVRQDA
VGVVRHAAVGVWKALVSNTPRTAREILPVLISLFP-------------ISPLKQSSPFSV
LGEVIANLARAMDSPDRRQREGVCLAITELMANSSKSSLEAHEGAVIAAVRSALVDSDPH
VRSAAAQAFDIAQQVIGPRSIDETIPTLLDALQTPGDKADAALEALREVMQVRSEKIFPV
LIPRLIAKPITAFNARALAALVRVAGAALGRRLTHIVDALQNALEMEEDEDTLGDLNEAL
TAVLASVDDHESLGSLQMHMLSLCKHESPAKRITGCSLFTRFCQATEADFSDYTVDFIRQ
LVSLFDDRTPDVVSAAWSALDALVKKIDKEDMEPLVVPLRRTIESTGTPGVPVDGFSRPN
GLKPILPILLQGLLAGTAEQREQAAYGLGDLVERSSPESFKAYCIQTVALTVRVIGDRFP
APVKSAILSTLTILLTRVPQFVKPFFPQLQRTFVKCLVDPTSLSVRNRGATALGALMVHQ
ARVDPLVTELVNLASTEEGEVRDSVCNGLSKVVYSGGKNLSESSVSSIVDLISEAFAETP
KESYANAIARTTASLAYHDSESLSFILTSFIQLPPTQLSTITTRELIDTAPQVLYDLDKD
ATVDLVLKLSAGGNPAL
>Uvf
MPPTQSLAILQARSKIITTKLSIRIPFLDDLLTLIKNDPSSILQTSELLKILFQTIPRYD
DSDSRKAVISVLLALINQNDRESSPGKLRGTVYKWISQEVAKLCSKSAASTRLALLIWTS
SLLEQLFADPSQRSTAITTLINSLGILIDSLQDPQTNRLAFQKSGLVTVRRAIRNNHSQI
PRLFEILTSSTSTHINATLLGIVIDVSLRLKIGKEIGFGYVMNYKNHILDWWISQILGSR
SVLPPWSTLAFRDFSQNILTENDFTQKVVPPATKFLLRSPEVALPAITQFISMSTFEIAD
EISLSFLPAILTSSKSSNSETRKYCLAFFETLFHSGVLLTVIEEISAPLRTGKTSSPDHR
ATLSNALASLKPDQSFSPSLIKLCCDLLSKETNENALLSISLTIQRHLKLLIDSGIEVDP
TAIQAISKGMQDPKPTVRKAVCSAIGLSLWRPSRAISNVSMVSSSLELSLANAFEVNLKN
ASTNPLASAGGPFEGYVAVALCGSSFLNERPHIKGLWVHNPVLSSIDVANPKPSFLLLDR
LYRKPNSSDESMWLARALDSIFEKVKPQLSRDPVFGNLFAQTVIFLSIECTCHETRKLTT
DLLCGWFKRDPELVFHSLVDGLRTRLSNAYDLFNSTMLGARLKSLLTYLLKNTHEMSEVV
RCNLLLESFVISHQAVVDGSSGFWISLLRSVGLDPEQVASSNFKQLMQNIQHSTSGTSSK
LSDGAYRSATTLCLVAPQIAFPEILENITESLDPQRFAQFGSFELGVWNTPSGQTFLDVL
APQSNHQVQGKNAPESSLEKWDQELRASLQQKKSGGKILTKAEKVLVDAQLAKEAEIRVQ
VAEALAKLTHGFSMIHALIRARKAFMTDYAASLVDICLKALRLEITGLIADQGFAAFSAM
GNICTERLGSTRLPLSMCILRGLDTTVVPEDMTTEPLSDLVTRNLYKLRSLAEQQTIDCI
TFCYFAPLLSEVIAKSGLGLSSSQIEESLEQIALAVDIISFAGPEGNHF-----------
----------------------------------------FLDPQP--------------
-----WS---------------SILMHLWHIDG----EICGSS-----------------
---------RPNLVPFALSQV--------RDLVPEYDKFGMLIPESLGRSDPWQYRFAQA
NALCYLAPSWESGDILPLFNFLVGQKALGDRNEEVRTRMLAAGNAAIDLRGSEHLEELIS
ILEDILTKGGTGTDAADHMTEAAVLLLGRVARHLRHDDERLQVVIARLVDALKTPSEVVQ
SAVSDCLPPLVRLRKEQAPILIQRLLDETLNATKYAERRGAAYGLAGAIKGRGITCIQEF
CIADRLNDALEDKKNSRGRQGALFAFEILTSSLGRLFEPYLIPTVSALLAAFGDSAADVR
EAIQDTSREIMRGLSGHAVKLILPSLLDGLDDKQWRTKKGAIELMGAMAYLAPKQLSMSL
PTIIPRLTEVLTDTHAQVRSAANSSLKKFGEVVSSPEISAMQNVLLGALVDPARKTGKAL
DSLLGTAFVHYVDTSSLALIVPIIERGLRERSAEIKRKATQIVGNLATLAEAKDLSPYLP
QLMPRVRQVLVDPVPEARATAAKALGSLVERLGEESFPDLVPSLFETLRTDVPGVDQQGA
AQGLSEIMSGLGTEKLDSLLPDIISNTSNPKAFIREGFISLLIFLPATYGERFSPYLGRI
IKPVLNGLADDSDYVRDASMRAGRMIVMNHSTKAVELLMPELEQGLFDESWRIRQSSVQL
LGDLLFRISGITAKADLNEEGEEDEVPIPTDASRIALVDTLGKERRDRVLAAVYIIRQDS
SAIVRSTSVHIWKALVNNTPKTAREIMPTLMQTLIRILASQRETAARTLGELVRKLGENI
LAVINKNLQSAIQSEDTRVRQGVSLAVIDIIASISQAQLEDHHSALIAIVRSALLDDSTA
VRSSAAKAFDALQQRLGSKVVEETLPALLHALRQSGNTAVAALAALKELMRVGASSILPQ
ILPVLTKSPISAFNARALASLVSVSGGSIAKHISLVLDRLRSSWRTQTDEEVREAIDSSF
RIIFGSLDQPESINSLMMHLLEMANSPTPSKRVDGCDLFALFCPSNSADRSDYDALWIRQ
LVSLFDDPVAEVVNSAWLALDEMVKAMPKSDMDVLVIPLRRTIENSGMPGRYLPGLSRPS
GLKPLMPILLQGILTGTAEQREQAALAFGNLVERTSEEHVKPYVTQITGPLIRIMGDRFP
PPVKSAILQTLAILLLRIPQYVKPFFPQLQRTFMKSLNDGTSITVRNKSIAALGLLMKHQ
PRIDPLIVELLGVISSE-KEILESSVSALAVVVASGAANISETVMNDILKLLEESFAERQ
SEPLALALSSLAGAVARSRPSHISKILNLVLSDSPKPLGAMCIREMIEKAPEALYELGEE
SVVTFVLGHSSGNQVSI
