# Supplementary material for: Convergence Analysis of Rust Fungi and Anther Smuts Reveals Their Common Molecular Adaptation to a Phytoparasitic Lifestyle
Source: Front Genet. 2022 Apr 8;13:863617. doi: 10.3389/fgene.2022.863617 (PMC9023891; doi:10.3389/fgene.2022.863617)
Supplement: Supplementary file 4 [file DataSheet1.ZIP › Supplementary file 1/conv_cal/OG0003033.fasta]

>Ain
MVVRLRLARHGTRNNPFYHIVAIRDSKPRDARPIEKLGEYDPIPRPRVAVAGPPKLEKRI
EWNAARIKYWLDTGAQPSKPVAKLLDRAGLVPPGKTYK
>Aps
MVVRIRLARSGPRNHPLFHLVAIQAPKRRDAKPLEQLGVYTPHPILRVKQPGERILRKDI
RWDVDRIKYWLGVGAQPSESALRLLRAGGIINQPKRFR
>Cqf
MVVRIRLARSGPRNHPLLHLVAIQAPKRRDARPLEQLGIFTPHPVLRVKPPGLREVRKDI
RWDVNRIKYWLGVGAQPSESVLRLLRAGGIINQPARFR
>Cla
MPVRLRLANHGVRHSPFYHVVAVQASKRTTARPIEQLGTYDPIPKLLRP-----SMQKQL
SLNVDRVKYWLGVGAQPSGRVAWLLKMVSLLPSPRLYR
>Cmi
MSVKLRLSPHRSSQQIYYRIVACNAPRARDSKPLDTVGAYDPIPQHIPVVPLETKWIKRV
EWDREKVKYWISVGAQPTKRVAWLLQKDNLIPPGRGYS
>Eyn
MVVRLRLSPHRTSKDKVYHIVAMNGPRARDGAPLETVGIYDAIPRRIPDTPLARHFVKRI
EWDRERVKYWIETGAQPTKRVAWLLQK--VVPAGRGYK
>Gan
MGVRIRLSRTPSRNNPSYQIVASPSSIRPTGRPLEILGAYHPIPVLTPPPTVQECGDKKV
VWNTERIKYWLAQGAMPSKRVEKLLVTAGILDTNARQR
>Hvs
---------TGTRNHPLFNLVAIPSPKRRDAQPLEKLALFTPRPLLHVKKPGEKELRKDV
RWDVDRIRYWIGVGARPSESALKLLKAGGISKCSAKFK
>Lcr
MPVRLRLARTPSRNAPSYSVVATLSSSRPTANPLEILGHYAPLPFLPPPPAVQSPGEKMV
EWNRERVQWWLERGAVPSKSVEKLLVKAGIIETQARLR
>Mgl
MVVRLRLARHGTRNNPFYHVVAIQNTKARDARPIEKLGEYDPVPRPLRSVLTQPRLEKRL
EWNEDRIRYWLNTGAQPSKPVARLLDRAGLIPPEKMYK
>Min
MSVRLRLSRHHTRNAPSYSIVATRRSLRPTARALEVLGTWTPIPVPVPTHSTVAAGEKKV
VWNEHRVKYWLGQGAKPTKAVEKLLVKAGILDMDVNDR
>Mld
MSVRLRLSRHHTRNAPSYSLVATRRSLRPNARPLEVLGTWTPIPVAVPTQSTVAAGEKRV
VWNEHRVKYWLGQGAKPTKAAEKLLVKAGILDMAVNDR
>Mlp
MVVRIRLARSGPRNHPLFHLVAIQAPKRRDAKPLEQLGVFTPHPVLRVKQPGLREVRKDI
RWDVNRIRYWLGVGAQPTESALRLLRAGGIVNHPNRFR
>Msd
MSVRLRLSRHHTRNAPSYSLVATRRSLRPNARPLEVLGTWTPIPVAVPTQSTVAAGEKRV
VWNEHRVKYWLGQGAKPTKAAEKLLVKAGILDMAVNDR
>Pan
MVVRLRLSRKGTRNNPFYHLVAINDSKPRDARPIEKLGEYDPIPRPVTA--AEPTLQKRL
EWNENRIKHWLQLGAQPSKPVARLLDRAGLIPEGVHYK
>Pst
MVIRIRLSRSGPRNHPLFNLVAIQSPKRRDAKPLEQLGIYSPQPILRVKQPGEILLRKEI
RWDVDRIRYWIGVGAQPTPSALRLLRAGGIVNQLRRFR
>Rgr
MAIRLRLSRHATRNNPSYSLVATRSSSRPTAQPLEHLGDYSPVPVVQPSPSHAQVGVKQC
TWNLDRVRFWLSQGAIPSKSVERLLVQAGVLDTNPRQR
>Sro
MPVRLRLSRSHTRNSPSYTLVAQPSTSRPTAQPLELLGYYTPLPTPINPVPGNEGTEKRV
RWNEERVKYWLSLGAKPSKTVERLLNQAGIISKLSFRE
>Uvf
MVIRIRLSRSGPRNHPLYHLVAIQAPKRRDARPLEQLGIYTPEPILQVKQPGEKIFRKEI
RWDVNRIRYWLGVGAQPSESALRLLEAAMKISSSEYFK
