# Supplementary material for: Convergence Analysis of Rust Fungi and Anther Smuts Reveals Their Common Molecular Adaptation to a Phytoparasitic Lifestyle
Source: Front Genet. 2022 Apr 8;13:863617. doi: 10.3389/fgene.2022.863617 (PMC9023891; doi:10.3389/fgene.2022.863617)
Supplement: Supplementary file 4 [file DataSheet1.ZIP › Supplementary file 1/conv_cal/OG0003035.fasta]

>Ain
KHDNWKQDQSHREIKVMRRYHIQHRDDYQKYNRLVGNLHHLTLRLSRLPPTDPFRLKRES
ALLSKAYDIGLVDTGAKMSDILDKVNVSAFARRRLGVVMVRLKMSQSVKQAVTYIEQGQI
RVGPDTITDPAFLVTRNMEDFVSWVDQSKIRQHIARYTGEHDDYDLL
>Aps
KVDQWKQDSTLREAKVMRRYHVQRREDYHAYNLLCGDIRKLAHRLSSLPPQDPFRSQTES
ALLDKLYDMGLLDRGGKMSEIESKITVSAFCRRRLAVVACRLKMAETVKMAVQFIEQGHI
RVGPDVITDPAFLVTRNMEDFITWVDTSKLKRHLQRYADQLESFFYI
>Cqf
KVDEWKKDSSLREAKVMRTYHVQRREDYHAYNLLCGQIRKLSHRLSLLPPQDPFRTQHEA
ALLDKLYDLGLMDGGGKMSDIEKKITVSAFCRRRLGVMVCRMKMAETVKMAVQYIEQGHI
RVGPDVITDPAFLVNRHMEDFVTWVDTSKLKRHIDRYADRLDDFDLL
>Cla
---QWKQDGNLREIKIMRRFHIQNRQDYQSYNRLAGSIRSLASKLSQLSDKDPFKSKMEA
ALLAKLYDMGILDATASIGDIDTKVTVSAFARRRLGVVATKLKMAQTVKTAVGFVEAGHI
RVGPDTMTDPAFLVTRNMEDFVTWVDTSKLKRTIMTYNDEVSSFTLL
>Cmi
KVDQWKQDANLREIKVMRRYHIQNREDYQSYNRLCGSVRGLAHKLSQLPERDPFRSKYEG
NLLSKLYDMGILDITSKVSDIEAKVTVSALCRRRLAVVMCRLKMCETVSKAVQYIEQGHV
RVGPDPITDPAFLVTRHMEDFVTWVDTSKLKRTVMQYNDELDDFDLM
>Eyn
KVDQWKQDANVREIKVMRRYHIQQREDYQAYNRLCGSIRGLAHKLSQLADQDPFKAKYQG
MLLSKLYDMGILDVTAKITDVESKVTVSSLCRRRLAVVMVRLKMCETVSKAVQYIEQGHV
RVGPDPMNDPAFLVTRHMEDFVTWVDTSKLKRTVMRYNDELDDFDLL
>Gan
KVS-----------SSSLLIHISRREDYHSYNKICGQVRRLSHLLSRLPPADPFRSKYQE
LLLSKLYDMGILDRGAKMSDIEGKVTVGAMCRRRLAVVLVRLKMAETVKMGVTYVEQGHV
RVGPDTITDPAFLVTRNMEDFVTWVDTSKLKRHVQKYNVSLSSFA--
>Hvs
--------MGL------------KSEDYHAYNLLCGKIRKLAHRLSLLPPQDPFRRDYEA
ALLNKLYEIGIMDLGGKMSDIESKVTVSAFCRRRLPVVMCRLKMAESVKMAVQYIEQGHI
RVGTDLITDPAFLVTRNMEDFVTWVDTSKVKRHIQRYNDELE-FSLP
>Lcr
KVDSWKSDAGMREIKVMRRYHVQNREDYHAYNKICGQVRRLSHLLSRLPPADPFRQKYQD
LLLSKLYDMGILDRGAKMSDIEGKVTVGAMCRRRLAVVLVRLKMAETVKMAVTYVEQGHV
RVGPDTITDPAFLVTRNMEDFVTWVDTSKLKRHVQKYNDELDDFELM
>Mgl
KHDQWKNEHNLREIQVMRRYHIQDRDDYQKYNVLVGKTRQLALRLSTLSASDPFRARHES
MMLNKLYDMGLLDTGAKMSDIMERLNVSAFCRRRLPVVMVRLHMSESVSQAVKYVEQGHV
RVGPDTITDPAFLVTRSMEDFVTWVDTSKIRRAIANYNDELDDFDLL
>Min
KVDSWKSDAGMREVKVMRRYHVQNRDDYHAYNKICGQVRRLSHLLSRLPPADPFRAKYED
MLLSKLYDMGILDRGAKMSDIEGKVTVGALCRRRLAVVLVRLKMAETVKLAVTYIEQGHV
RVGPDPITDPAFLVTRNMEDFVTWVDTSKLKRHVQKYNDELDDFDLM
>Mld
KVDSWKSDAGMREVKVMRRYHVQNRDDYHCYNKICGQVCRLSYLLSRLPPADPFRAKYED
LLLSKLYDMGILDRGAKMSDIEGKVTVGALCRRRLAVVLVRLKMAETVKLAVTYIEQGHV
RVGPDPITDPAFLVTRNMEDFVTWVDTSKLKRHIQKYNDELDDFDLM
>Mlp
KVDEWKRDSTLREAKVMRTYHVQRREDYHAYNLLCGQIRKLSHKLSLLPPQDPFRSQHES
SLLNKLYDLGLMDNGGKMSDIEKKITVSAFCRRRLAVMVCRMKMAETVKMAVQYIEQGHI
RVGPDVITDPAFLVNRHMEDFVTWVDTSKMKRHIERYSDRLDDFDLL
>Msd
------------------------------YNKICGQVRRLSYLLSRLPPADPFRAKYED
LLLSKLYDMGILDRGAKMSEIEGKVTVGALCRRRLAVVLVRLKMAETVKLAVTYIEQGHV
RVGPDPITDPAFLVTRNMEDFVTWVDTSRLKRHVQKYNVSLADFDLL
>Pan
SHDAWKQDAGMREVKVMRRYHIQDRDDYHKYNKLVGKLRHLALRLSTLPVADPFRGKHEQ
GMLAKLYDMGLLDTGAKMSDITNKLNVSAFCRRRLPVVMVRLKMSETVGQAVKYVEQGHI
RVGPDTITDPAFMVTRNMEDFVTWVDTSKIKRTIAKYNDELDDFDLL
>Pst
KVDQWKNDSTLREAKVMRRYHVQRREDYHAYNLLCGEIRKLSHRLSLLAPQDPFRGQMES
ALLDKLYDIGILDQGGSMSDIESKVTVSAFCRRRLAVVACRLKMAETVKMAVQYIEQGHI
RVGPDLITDPAFLVTRNMEDFITWVDTSKLKRHIQNYAGQVDDFDLL
>Rgr
KVDQWKSDAGMREIQVMRRYHIQNREDYHTYNKICGQVRRLSHLVSRLPPADPFRTKYED
MLLSKLYDMGILDRGAKMSDIEGKVTVGALCRRRLAVVMVRLKMAETVKMAVTYVEQGHV
RVGPDTITDPAFLVTRNMEDFVTWVDTSKLKRHIAAYNDEVDDFDLL
>Sro
KIDQWKSDAGMREAKVMRRYHVQNRDDYHTYNKLCGQVRRISHLLSRLPPVDPFRTKYED
LLLSKLYDMGIMDRGAKMSDIEGKVTVGAMCRRRLAVVMVRLKMAETVKMAVTYVEQGHV
RVGPDTITDPAFLVTRNMEDFVTWVDTSKLKRHIASYNSSLSHFDIL
>Uvf
KVDQWKNDSTLREAKVMRRYHVQRREDYHAYNLLCGEIRKISHKLSLLPPQDPFRAQTES
ALLDKLYDIGILDQGGKMSDIETKVTVSAFCRRRLAVIACRLKMAETVKMAVQYIEQGHI
RVGPDVITDPAFLVTRNMEDFVTWVDTSKLKRHIQTYAGQVESFLLS
