# Supplementary material for: Convergence Analysis of Rust Fungi and Anther Smuts Reveals Their Common Molecular Adaptation to a Phytoparasitic Lifestyle
Source: Front Genet. 2022 Apr 8;13:863617. doi: 10.3389/fgene.2022.863617 (PMC9023891; doi:10.3389/fgene.2022.863617)
Supplement: Supplementary file 4 [file DataSheet1.ZIP › Supplementary file 1/conv_cal/OG0003036.fasta]

>Ain
MAGPFTRLPTPGLAGYNVAWSPFYPDKLAVAGAANYGLVGNGKLNVIGLVQPPGMRIERG
FDTQDGLYDLAWSEAHENQVATASGDGSIKLWDISLAEHPIRHWHEHAREVFSLDWNNVR
KDVFASSSWDASVRVWHPERPSCMTAITSHTACVYGCAWSPHSADLLATACGDGHLRLFD
LRSSPGQAPVATVPVG-GEVLSLDWNKYRPMTLATGSTDRAVKVWDLRALVAASMGPANT
AIMMGHEYAVRKVAWSPHRPNVLASASYDMSARVWDVDAGEKMPLVGAGPRSLTAVHDAH
TEFVVGLAWSLFQEGLVATCAWDCEAHLWA
>Aps
MARLLQTCPTPGFAGYSCSYSPFYPSKLAVATAANFGLVGNGRLHILQADPALKVNLDKT
FDSQDGLYDVAWSEVHENQLATASGDGSIKLWDIMLNEFPVQSWHEHKREVFSLDWNNLK
KDLFVSSSWDHSAKIWTPSRSASILTIPAHGACVYAARFSPSSADTLATCSSDGSLKIWD
TNSPPGANASLTIPAHDSEVLALDWNKYSPHLIATASVDRTVKIHDIRMASQGSSHRCCV
GALIGHQYAIRKVAWSPYSSSEITTCGYDMTARVWVTPEISANHSTSLRTGLLKGIHNAH
KEFVVGVAWSLYHPGVIATASWDQQVHLWS
>Cqf
MIPNLQVCRTPGFAGYACAFSPYYPTKLAVATAANFGLVGNGRLHVVQLDPGVRCEVEKI
FDTQDGLYDLAWSEVHENQLVTGSGDGSIKLWDITLNEFPLQSWTEHQREVFCLDWNNLK
KNLFASSSWDHLIKIWTPARTESLMTIPAHDACVYAAKFSPDAPDTLASCSSDGTLKIWD
TKVPPAQQSAFVVNAHSNEVLALDWNKYATHLVATASVDQTVKVHDIRMASQSLDRTCCV
GTLIGHEYAIRKVAWSPHNSQEIASSGYDMTARIWHLPDHHIGPPAIIKNGRLKKVHTDH
TEFVIGLAWSLYHPGLIATASWDQQVHIWG
>Cla
MQAPVVRFRTDGLANYAVKFSPFYPDRLALASSQNFGLVGNGRLHALRLAPSRALVLDKS
FDTQDGLYDLAWSEVHENQLATASGDGSIKLWDLTLNDFPIRRWQEHTREVYSLDWNNLK
KDLFVSSSWDSTIKLWTPDRPASLTTLTTHSGCVYAALFSPSQPDTLASCSSDGSLQIFD
LAAS--AAPQLTIPAHPTEVLSLDWNKYQPFYIATGSVDRSIKIHDLRMASSSPPKSCLF
TTLLGHDYAVRKVAFSPHSANVLASAGYDMTARIWDVQLGEGTPRGGLGAVRPRRIHDAH
TD----------------------EVHLWP
>Cmi
MAPTLARFRTDGFAGYSVAYSPFFPGLLAIASSANFGLVGNGRLHTFNMGQPSPGIQNKR
FDTQDGLFDVAWSELHENQLVTSSGDGSIKLWDIMLNDFPIRNWHEHSREVFCVDWGNIR
KDLFASCSWDHSVKIWTPERPHSIQTINAHSACVYSSMFSPHTPDTVASCSSDGLLKIWD
LKSTVSDRAALTIPAHPTEVLSCDWNKYNPTMIATASVDRTVRIHDLRMASSSVGGRSCI
ATLLGHDYAIRRVAWSPHGADVLASAGYDMTCRTWKIDGLAQQPGQGMAIPRMTDMYDQH
REFVIGLAWSLFEAGVLATVSWDQECHIYT
>Eyn
MQQTLARIRTDGYAGYSLAFSPFFPQVLAVASSANFGLVGNGRLHICNVAR--NGAGDKK
FDTQDGLFDVAWSEIHENQLATASGDGSIKLWDISLNDYPIRSWHEHTREIFSLDWGNIK
KDLFATASWDHAVKIWSPERPASIQTINAHSACVYAALFSPHQPDSLASCSSDGLLKIWD
LRNTATAQASLTIAAHPTEVLSLDWNKYQPPLIATSSVDRTVRIHDLRMASNSPGGRSCV
ATLVGHDYAIRRVAWSPHSADILASSGYDMTARVWKLDNLNLP--PGTGQGRCTDIYTEH
KEFVVGLAWSLYEAGVLATASWDQSCHLLV
>Gan
MAAPLSRCRTEGFAAYSLAFSPFFPNKLAVAGSANFGLVGNGRLSLVGLGGAGGMGVEKV
FDTQDGLYDVAWSEVHENQLVTASGDGSVKLWDVVLNDFPIRKWHEHTREVFSVDWNNIQ
KELFCTGSWDCTIKLWNPDRPTSILTIPAHTACVYAANFSPSQPTTLASCSSDGFLKIWD
TRSPPSGVPSLFLPAHPTEVLSLDWNKYQPHLIATGSVDRSIRIHDLRMASASPQPPTTV
ASLLGHEYAVRRVAWSPHSANVLASASYDMTARIWNIDTGALGGNAGMGGGRLAGIYDQH
TEFVVGVAWSFFEAGVVASCSWDQEVHLWR
>Hvs
MA--FQRLTTPGFAGFSCAFSPFRPTHLALVSAANFGLVGNGRLHVISSHQ-RQTAVDNF
FDTQDSLYDLAWSEVHENQIATGSGDGSIKLWDILLKDFPIKAWAEHQKEVYSLDWNNLR
KELFVSASWDHTFKLWTPNEPRSLLSITAHEGCIYSAIFSPSQPDILATCASDGLLKIWD
IRVPANGCSLMTIQAHSGEVLSLDWNKYSTHLLATGSVDRTIKIHDTRMARSGR----CV
GTLLGHEYAVRKVGWSPHNANIIASAGYDMTARVWSIDVNFPPNSLEMRLGKLQKVHQGH
TEFVMGLAWSYYDPGLLATASWDQQLHFWM
>Lcr
MQGSVKRCRTEGFAAYSVAFSPFFPNKLAVAGSANFGLVGNGRLSVLGNG-PAGVGVEKV
FDTQDGLYDLAWSEVHENQLATASGDGSVKLWDVVLNDFPIRKWHEHTREVFSVDWNNLQ
KELFCTSSWDCSIKLWTPDRPASVLTIPAHTACVYSAIFSPSQPSTIASCSTDGLLKVWD
TRSPPSATPSIALQAHPTEVLSLDWNKYQPHLIATGSVDRTIRIHDLRMASSLPQPSATV
ATLLGHEYAVRKVSWSPHSPNVLASASYDMTARIWSMDAASLGGAAGMGGARLEKIYDGH
TEFVVGAAWSFFEEGVLASCSWDQEVHLWR
>Mgl
MHSASKRYPTPGYAGYNVAWSPFFPDRLAVASSANYGLVGNGRLHLFGSTP----AQVKV
FDTQDGIFDVAWSEVHENQIVSACGDGSIKLWDATLDDHPIRNWQEHAREVFSIDWNNVQ
KDFFASGSWDGSVKIWTPERPTSVQTIPAHSACVYRCAWSPHNPNLLATASGDGTASVFD
LRGG--ARPVATMSAG-GEVLALDWNKYKPMTLATGGTDRAIKVWEAHTAAPSSVPERCV
--LLGHQYAVRDVAWSPHKNSVIASASYDMTTRVWSMDDASVP-----MVNTPRQVYSGH
REFVVGVAWSLFEPGVLASASWDMETHVWP
>Min
MQTSVRRCRTDGFAAYAVKFSPFFPNRLAVAGSANFGLVGNGRLSVLNTGGGGGIGIEKG
FDTQDGLYDLAWSEMHENQIVTASGDGSVKLWDVALDGFPIRKWHEHAREVFSVDWNNLQ
KDLFCTSSWDCTVKIWTPDRPTSIATIPAHTACVYAAAFAPHQPTTLASCSTDGHLKVWD
TRSPPGAQAQLAIPAHSTEVLSLDWNKYQPHLIATGSVDRTIRIHDLRMAGQNPQPTSTV
ATLLGHEYAVRRVAWSPHSPNVLGSTSYDMTARIWTIDAGHLGASAGMGGGRLVRIYDGH
TEFVVGQSWSLFEEGVVATCSWDQEVHLWN
>Mld
MQTSVRRCRTDGFAAYAVKFSPFFPHRLAVAGSANFGLVGNGRLSVLNTGGAMGMGIEKG
FDTQDGLYDLAWSEMHENQIVTASGDGSVKLWDVALDEFPIRKWHEHAREVFSVDWNNLQ
KDLFCTSSWDCTVKIWTPDRPTSIATIPAHTACVYAAAFAPHQPTTLASCSTDGHLKVWD
TRSPPGAQAQIAVPAHSTEVLSLDWNKYQPHLIATGSVDRTIRIHDLRMAGHDQQPTSTV
ATLLGHEYAVRRVAWSPHSPNVLGSTSYDMTARIWTIDAANLRGSAGMGGGRMMRIYDGH
TEFVVGQSWSLFEEGLAATCSWDQEVHLWN
>Mlp
MIHQLQVCRTPDFAGYSCGFSPYYPAKLAVATAANFGLVGNGRLHIVHAEPAVRCEVEKI
FDTQDGLYDLAWSEVHENQLVTGSGDGSIKLWDITLNEFPVQSWAEHQREVFCLDWNNLK
KDIFVSSSWDHLVKIWTPTRPQSILTIPAHEACVYAARFSPATPDTLASCSSDGTLKIWD
IRSPPSSQSALVINAHANEVLGLDWNKYATHLVATCSVDQTGKIHDIRMASQSIDRTSCV
GTLIGHEYAIRKITWPPHSSQEXXXXXXXXXXXXXXXXXXXTGPPALIKNGRLKKIHNLH
TEFVIGLAWSLYHPGLIATSSWDQQIHIWP
>Msd
MQTSVRRCRTDGFAAYAVKFSPFFPHRLAVAGSANFGLVGNGRLSVLNTGGAMGMGIEKG
FDTQDGLYDLAWSEMHENQIVTASGDGSVKLWDVALDEFPIRKWHEHAREVFSVDWNNLQ
KDLFCTSSWDCTVKIWTPDRPTSIATIPAHTACVYAAAFAPHQPTTLASCSTDGHLKVWD
TRSPPGAQAQIAIPAHSTEVLSLDWNKYQPHRIATGSVDRTIRIHDLRMAGHDQQPTSTV
ATLLGHEYAVRRVAWSPHSPNVLGSTSYDMTARIWTIDAANLGGSAGMGGGRLMRIYDGH
TEFVVGQSWSLFEEGLVATCSWDQEVHLWN
>Pan
MNPPLARVRTPGYAGYSIAWSPFFQQRLAVASSANYGLVGNGRLHILSLARHPSLVVDKV
FDTQDGLYDVAFSEAHENQLVTASGDGSIKLWDCALQDYPIRNWQEHNREVFCVDWNNIN
KNVFASSSWDASVRLWHPERPNSIMAITAHTGCVYACAFSPHSPDLLATACGDGHLRLFD
LRQP--AQPTATVPVG-GEVLCLDWNKYRPMTIATGSTDRVIKTWDLRNAVSKPDVATPL
AAILGHEYAVRKVAYSPHAPQLLASASYDMTARIWDADAAALSPQPGQAAGAMRKIHDTH
TEFVVGVAWSLFQDGLVASTAWDSETHLWG
>Pst
MSKLIQRYGTPGFSGYSCAYSPFYPDKLAVATSANFGLVGNGRLHILQADPTTSLNGEKA
FDSQDGLYDVAWSEIHENQVATGSGDGSIKLWDIMLNELPLQSWNEHKREVFCLDWNNLK
KDLFVSSSWDHLVKIWTPSRSDSIMTIPAHESCVYAARYSPSSADTLATCSSDGTLKTWD
TRIVADHRPTLMIPAHSNEVLSLDWNKYATHLVATASVDRTVKIHDIRKASTNPAHNCCI
ETLVGHQYAIRKVAWSPHSADKIATCGYDMTARVWTVPQISSAQAPLHGSNSVLGIHNAH
KEFVVGLAWSLYHPGLIASASWDQEVHVWS
>Rgr
MAPPFKRLRTDGYANYSIAFSPFYPNKLALAGAANFGLVGNGRLSVVTQDAPQGLALEKA
FDTQDGLYDLAWSECHENQIATGSGDGSVKLWDVMVNDFPVRKWHEHQREVFSVDWSNVQ
KELFCTSSWDGTIKIWTPDRQSSLQTIPAHGACVYAALFSPSQPSLIASCSSDGTLKLWD
TRTPPGATPQLALPVHPSEVLDLDFNKYAPHLVATSSVDRSVKVSDLRAAATSPQPNATV
ATLLGHEYAVRRVAWSPHSSALVATASYDMTARVWSVPAAAAGSAQGGMGARIERVWDRH
TEFVVGAAWSLWEEGVVASCSWDQEVHLWR
>Sro
MQQPFKRIRTDGFACYSVAFSPFYPNKLAIAGSANFGLVGNGRLSILQDS-PAGLGIEKG
FDTQDGLYDLAWSECHENQLATASGDGSVKLWDVMLNDFPIRKWHEHQREVFSIDWSNTQ
KELFCTSSWDGTIKIWTPDRPASLTTIPAHSSCVYSALFSPSQPSIIASCSSDGSLKLWD
TRSPPGATPQLTIPAHPAEILTLDFNKYAPHIIATGSVDRTIRIHDVRMAGTTPQPNATV
ANLLGHEYAVRRVSWSPHHSNRLASASYDMTCRLWTTDVPNEGTSQGGMGGRMDRVWDGH
KEFVVGCAWSLYEEGLMASCSWDQEVHLWR
>Uvf
MSRLLQRCGTPGYSGYSCAYSPFYSDKLAVATAANFGLVGNGRLHVLRVDPASTIQTEKI
FDSQDALYDVAWSEVHENQLATASGDGSIK--------FSLLAFSSHE-EVYK---NNTS
VPSGISSA------IWTPSRPDSLMTIPAHDSCVYAAQFSPSSPDMLATSASDGSLKIWD
TRTSPAIPPPMIIQAHPTEVLSLDWNKYATHIVATASVDRTVNIHDIRKAISGTTQSCCI
DTLIGHQYAIRKVAWSPHSADQIATSGYDMTARVWVVPRTSGQTSPGLGLSSVLGIHHTH
KEFV--FEWNDGADNLRSSTSWG-------
