# Supplementary material for: Convergence Analysis of Rust Fungi and Anther Smuts Reveals Their Common Molecular Adaptation to a Phytoparasitic Lifestyle
Source: Front Genet. 2022 Apr 8;13:863617. doi: 10.3389/fgene.2022.863617 (PMC9023891; doi:10.3389/fgene.2022.863617)
Supplement: Supplementary file 4 [file DataSheet1.ZIP › Supplementary file 1/conv_cal/OG0003039.fasta]

>Ain
AAYTSTAVAVGTLAWYQHMYGSPFIDTAHA-NMIDEGLHPPKHEWPHSGLFSSYDHASIR
RGYQVYREVCSACHSLNRIAWRNLVGVSHTVDEVKAMAEENEYEDGPNDEGEMFQRPGKL
ADYMPAPYPNDEAARAGNNGGLPPDLSLITKARHGGADYIFSLLTGYTDPPAGFDVPEGL
NFNPYFPGTKIAMARVLYDGLVEYEDGTEATTSQMAKDVVEFLNWSSEPELDQRKRMGAQ
AIAVLSVLFTMSIWLKRFKWASVKSRKLTYAPPKGH
>Aps
AALASSILAVGSITWYTQLYGVPFVSDAKAMTAAEHGLHPPPFPWAHKGPFETFDHAAIR
RGYQVYQEVCSACHSLDRIAWRNLVGVSHTVDEVKAMASAVEYEDGPDDEGNNFKRPGKL
ADYMPRTYPNEEAARAANGGALPPDLSLIVKARHGGADYIMSLLTGYVDPPAGVEVREGL
HYNPYFPGGAIAMGRVLFDGLVDYPDGTPATTSQLAKDVVTFLSWAAEPELDQRKKMGFQ
TVIILSTLTALSIWVKRFKWAGIKSRKFTYNPPPVH
>Cqf
AAWVSSALAAGSLAWYTQLYGVPFLPEAQAMTAAEHGLHPPSYPWAHKGPFETFDHAAIR
RGYQVYREVCSACHSLDRIAWRNLVGVSHTVDEVKGMAAEFEYEDGPNDEGNHFQRPGKL
ADYMPKPYPNEEAGRSANGGALPPDLSLIVKARHGGPDYIMALLTGYVDPPAGVEIREGL
NYNPYFPGGAIAMARVLYDGVVEYPDGTPATTSQMAKDVVSFLAWTAEPELDQRKKMGFQ
SVIILTTLTALSIWVKRFKWAGIKSRKLIYNPPPPH
>Cla
SAVTLSLLSAGSIAWYTHLYGAPFVPEAKAMTAAEHGLHPPSFPWSHTGVFETFDHAAIR
RGYQVYREVCAACHSLDRIAWRNLVAVSHNVDEVKAMAEEVEYEDGPNDAGDMFQRPGKL
ADYMPRPYANEEAARAGNAGALPPDLSLIIKARHGGADYVCTV-----------------
-------GLSALAIRSFADRRLSIELGTPATTSQMAKDVVTFLSWASEPEMDERKKMGLQ
AVIILSTLTAISVWVKKFKWSSLKTRKIIYRPPVAH
>Cmi
SIALFSLVSAGSLSLYASQYGIPGLEKAQAMTAAEEGLHAPHFPWSHYGALNGFDHASIR
RGYQVYREVCSTCHSLDRIAWRNLVGVSHTVDEVKAMAEEVEYEDGPNDEGEMFQRPGKL
ADGMPKPYKNEEAARAGNAGALPPDLSLITKARHGAADYVFALLTGYTDAPAGKEINEPQ
VFNPYFPGTAISMQRVLYDGLVEYEDGTPATTSQMAKDVVTFLSWASEPELDDRKRMGLQ
TIIVLSTLTALSLVVKRHKWASIKTRKLTYNPPPAH
>Eyn
SIAFFSLASAGSLAWYTHLYDNPLLEKAKAMTAAEEGLHPPQYPWSHYGALNSYDHASIR
RGYQVYREVCSTCHSLDRIAWRNLVGSSHTVDEVKAMAEEVEYEDGPGDDGEMFQRPGKL
ADPMPKPYANDESARAGNAGALPPDLSLIVKARHGGCPRVFALLTGYTDAPAGKSIGETQ
NFNPYFPGTAISMARVLYDGLVEYDDGTPATTTQMAKDCLP----------TYRKRMGMQ
TVIVLSTLTAISLYVKRFKWATLKTRRLQYNPPPAH
>Gan
------------LAWYTQLYGNPLLPEAKAESAADHGLHSPSYPWAHNGPFETFDHASIR
RGYQVYREVCSTCHSLDRVAWRNLVGVSHNVTEAKAMAEEIEYEDGPDGNGDMFQRPGKL
SDYMPKPYANDEAARSGNAGALPPDLSLITKARHGGADYIYALITGYVDPPAGVEIREGL
NYNPYFPGGAIGMARVLYDGLVEYPDGTPATSSQMAKDVTTFLSWASEPELDQRKKMGLQ
ATIILTALTGLSIWVKKFKWTPIKTRKIVYNPPATH
>Hvs
------------------------------MTPAEHGLHPPSYPWSHKGPFETFDHASIR
RGYQVYKEVCAACHSLDRIAWRNLVGVSHTVDEVKALAEEFEYEDGPNDEGQMFKRPGKL
ADYFPRPYPNEEAARAANGGALPPDLSLITKARHGGADYIMALLTGYVDPPAGVEVREGL
NYNPYFPGGAIAMARVLWDGLVDYPDGTPATTSQMAKDVVTFLSWAAEPESDQRKKMGMQ
SVIILTTLTALSIWVKRFKWAGIKSRKLVYNPPPPY
>Lcr
TAATFAAISVGTLAWYTSLYGNPFLQEAKAESAADHGLHPPSYPWSFKGPFETFDHAAIR
RGYQVYREVCSTCHSLDRVAWRNLVGVSHTVTEAKTMAEEIEYEDGPDSTGEMFQRPGKL
SDYFPPPYANEEAARAGNAGALPPDLSLITKARHGGADYVNALLTGYVDPPAGVEIREGL
NYNPYFPGGAIGMARVLYDGLVEYEDGTPATTSQMAADVTHFLSWASEPESDQRKKMGLQ
AVGILSALFALSILVKKQKWTPVKSRKLIYNPPAAH
>Mgl
SAVAATAIALGSVMWYQQMYGEWPFMESLSANLSDEGLHPPAYPWEHNKWFKTFDHAAIR
RGFQVYQEVCSTCHSLERIAWRNLVGVSHTVDEVKAMAQDVEYEDGPNDNGEMFQRPGKL
ADYMPSPYPNEEAARAGNAGALPPDLSLIVKARHGGADYIFSLLTGYCDPPAGVTVQEGL
NYNPFFPGTQIAMARVLFDDLVEYEDGTPATTSQMAKDVVTFLHFAAEPEHDQRKRAGFK
ALILLSSLFALSVWAKRFKWAPIMTRKIVYDPPKGH
>Min
AAASLALISVGTSAWYMHLYGNPLIQEVKAESAADHGLHPASYPWSHNGPFNTFDHASIR
RGYQVYREVCSTCHSLDRVAWRNLVGVSHTVNEAKAMAEAIEYEDGPDGNGDMSQRPGKL
ADYFPPPYANEEAARSGNAGALPPDLSLITKARHGGSDYVYALLTGYVDPPAGVEIREGL
NYDPYFPGGAIGMARVLYDGL-----GTPATTSQMSKDVVTFLSWASEPEHDERKRMGLQ
AVSVLAALLALSIVVKKQKWAGIKTRKITYNPPSVH
>Mld
AAASLALLSVGTTAWYMHLYGNPLIQEVKAESAADHGLHPASYPWSHNGPFNTFDHASIR
RGYQVYREVCSTCHSLDRVAWRNLVGVSHTVNEVKAMAEAIEYEDGPDSNGDMFQRPGKL
ADYFPPPYANEEAARAGNAGALPPDLSLITKARHGGSDYVHALLTGYVDPPA---VSRST
LTSPVVP--LVWPVSCTMVSLNTRMQGTPATTSQMSKDVVTFLSWASEPEHDERKRMGLQ
AVSVLAALLALSIVVKKQKWAGIKTRKITYNPPSVH
>Mlp
AAVVSSVFAAGSLTWYTQLYGVPFISEAQAMTAAEHGLHAPSYPWAHKGPFETFDHAAIR
RGYQVYREVCSACHSLDRIAWRNLVGVSHTVDEVKAMAGEVEYEDGPDDEGKNFQRPGKL
SDYMPKPYPNEEAARSANAGALPPDLSLMVKARHGGADYVMALLTGYVDPPAGVQIREGL
NYNPYFPGGAIGMARVLYDGVVEYPDGTPATTSQLAKDVVSFLAWTAEPELDQRKKMGLQ
SVIILATLTALSIWVKRFKWAGIKSRKLVYNPPPPH
>Msd
AAASLALLSVGTTAWYMHLYGNPLIQEVKAESAADHGLHPASYPWSHNGPFNTFDHASIR
RGYQVYREVCSTCHSLDRVAWRNLVGVSHTVNEVKAMAEAIEYEDGPDSNGDMFQRPGKL
ADYFPPPYANEEAARAGNAGALPPDLSLITKARHGGSDYVHALLTGYVDPPAG------T
LTSPVVP--LVWPVSCTMVSLNTRMQGTPATTSQMSKDVVTFLSWASEPEHDERKRMGLQ
AVSVLAALLALSIVVKKQKWAGIKTRKITYNPPSVH
>Pan
SAIAATAVAAGSVAWYSHLYGTPFLDTASA-NMADEGLHPPKYPWSHSGVFETFDHASIR
RGYQVYREVCSSCHSLDRIAWRNLVGQSHTVDEAKAMAEEVEYEDGPDDEGSMFQRPGKL
ADYMPRPYANDEAARAANAGALPPDLSLMVKARHGGADYIFALLTGYTDPPAGVKVQDGL
NYNSYFPGTQIAMARVLYDGLVDYEDGTPATTSQMAKDVVTFLHFCAEPEHDTRKKMGMQ
AVIVLSSLTALSLWVKRFKWAGIKSRKIIYNPPSAH
>Pst
AAAVSSILAVGSITWYTQLYGVPFLSEAKAMTAAEHGLHPPSFAWPHKGPFETFDHAAIR
RGYQVYREVCSACHSLDRIAWRNLVGVSHTVDEVKGMAGEIEYEDGPDDEGKKFMRPGKL
SDYMPRPYPNDEAARSANAGALPPDLSLIVKARHGAADYIMALLTGYVDPPAGVEIREGL
NYNPYFPGGAIGMARVLYDGIVDYPDGTPASTSQMAKDVVTFLNWAAEPELDQRKKMGFQ
TVIVLTTLTALSIWVKRLKWAGIKSRKIVYNPPPPH
>Rgr
TAVALSLVSAGTFAWYSALFGNPLVPEAKAEGAADHGLHPAAYPWAHNGPFETFDHSSIR
RGYQVYREVCSTCHSLDRVAWRNLVGVSHTVDEAKTMAEEIEYEDGPDSEGSMFQRPGKL
ADYMPRPYANEEAARAGNAGALPPDLSLMTKARHGGADYVYALLTGYVDPPAGVEIREGL
NYNPYFPGGAIGMARVLYDGLVEYDDGTPATTSQMAKDVVSFLAWAAEPELDQRKKMGMQ
ATIILSGLLALSIWTKKFKWAPIKSRKIVLSPPSLH
>Sro
TAAGLTAVSVGTLAWYSSLYGNPFLPEAKAESPADHGLHPPEYPWAHKGPFESFDHASIR
RGYQVYREVCAACHSLDRIAWRNLVGVSHTVNEAKSMAEEVEYEDGPDSEGSMFQRPGKL
SDYMPAPYANEEAARAGNAGALPPDLSLMVKARHGGADYVYALITGYVDPPAGVEIREGL
NYNPYFPGGAIGMARVLYDGLVEYEDGTPATTSQMAKDVVSFLSWTAEPELDDRKKMGMQ
ATIILTSLLGELLF------SSLIARSFSLIHPVI-
>Uvf
------------------------------FSFAEHGLHPASFPWAHKGPFETFDHAAIR
RGYQVYREVCAACHSLDRIAWRNLVGVSHTVDEVKSMAGEVEYEDGPDDEGNKFNRPGKL
SDYMPRPYPNDEAARSANAGALPPDLSLIVKARHGGADYIMSLLTGYVDPPAGVEVRPGL
NYNPYFPGGAIAMGRVLYDGVVEYPDGTPATTSQMAKDVVSFLSWASEPELDQRKKIGFQ
TVIVLTTLTALSIWVKRLKWAGIKSRKIVYNPPGPH
