# Supplementary material for: Convergence Analysis of Rust Fungi and Anther Smuts Reveals Their Common Molecular Adaptation to a Phytoparasitic Lifestyle
Source: Front Genet. 2022 Apr 8;13:863617. doi: 10.3389/fgene.2022.863617 (PMC9023891; doi:10.3389/fgene.2022.863617)
Supplement: Supplementary file 4 [file DataSheet1.ZIP › Supplementary file 1/conv_cal/OG0003040.fasta]

>Ain
VGKSSILSVVYKSMPPDDTFFLVESSKPIDVDAFLKMRFWDGIDPTTAANLQLYWTQCSA
IVFVIDAQAEFFEAVSRLNDVILEAYASNPLIHFHIFVHKVDGLSSDYRYETLRDIEQRV
LDNLSDASASFEADVRLSFHATSIFDSSVHVAFSRIQIAMMNAANTLEVLCNSLCNSSKL
EKVYVFDVPSLTYICADSSPFDENSFEAVSEYLRFLVQFSGLYSPLTYN
>Aps
------------------TLHLETTRKLDDIQSFIDFEIWDFPGPLDSDSLAMSFAHIGA
IVFVIDAQSSYLSTIPQLASTLILAYHTNPDLHFEIFMHKIDAVTPDYRSEIIEQIKDRL
TDELSDRELSIELGQRITYKLTTVYDYSIYDALSRVIMKIIPQQAALEHLMNILAQQSGV
ENCILFDTWSKLYIATDSSPIEKPLLEMCSEFMDIFTDLSELYGVPQYK
>Cqf
FGKSSIREVVFHKLQPDQTLHLETTRRIDDINSFIDFEIWDLPGPLESDEFAMPFAQVGA
VIFVIDAQSSYLTIIPQLAMTLIKAYEVNPSLHFEIFMHKIDAVTLDYRNEIIEQFKDRL
TDELADRELSIELGQRITYKFTTVFDYSIYDALSRVIMKIIPQQAALEQLMNVLAQQSG-
-----FDTWTKLYIATDSSPTEKPLLEMCSEFMDIFTDLSELYGVPHYN
>Cla
-------------------------------------QVWDLPGQFDPEAFDIAPDDISG
IIYVLDGLAFTSDTAHKIASSIMQLYAVNESIQFNVFIHKLEGGSQENKADLLEDLRLRL
TDDMEEEIPETPEIPNVNFYLTSVYDHTASEAFSKVFIKLSPCQGAVEGLMDLLCQNSGI
EKAFLFHIPTKLYLGTDSSPVDVQTQVICSDFVDLFVDFSNLYAPPSYN
>Cmi
LGKTSILNVVLDDIEPNSTLYNEPTRVPKQFNVFLDFEFWDLPGRYDVENLNLDLQTVGA
CLFVIDAQAIQGDNARKMAGAIFKIHELNPTTSFEIFIHKVDGMSDTYRLDVQQDLFNRI
RDELNDLADMEYVFPVINYHFTSIYQASVYDALSKVLSRLMPCQGALERLLDMLVQNSNF
DKAYMFDLASKLYFATDSTPGDAALHELCTEYTDLHWEMDQIYGDVEFN
>Eyn
LGKTSILNVVLDDIVPNATLYNEPTRVPKSFDAYLDFQLWDLPGRYDIENLNLDLQTVGA
CIFVIDAQAVQGDNARKIAQAIFKLHDLSPRITFEIFIHKVDGMSDGYRGEIQQHLRNRV
NDELNDLVDMDYVFPPISYHFTSIYQASVYEALSKVISRLMPCQGALERLLDMLCTQSNF
DKAYLFDLASKLYFATDSTPGDSATHELCTEYVDLHWEMDQIYSGDRSN
>Gan
RGKSSIRKVVFERMAPSDTLFIEKTAKSDDINSFISIDIWDLPGQLDPDSWNISFEKIGA
VIFVLDAQSTFHDMIRKMAITMHKAFVANPGIQFEIFLHKIDGMSQDYRLDTLQNLRDRL
TEDLFDMSPDLESSINVFYHLTSVFDTSIYEALSKVIQKLIPEQAMLERLLDLLCQQCSM
DKAFLFDTSSKIYIATDSTPLDDQTYIICSDYIDLIGDFTLLYEPLTYN
>Hvs
FAISVLYSTKFVPLPPDQTLHLESTRRADDISSFVDFEIWDLPGQLELDTFWMPFAYVGA
IIFVIDSQSFYFDGISKLASTIIRAYQVNPLLHFEVFMHKIDACPPDYREDAVNEFKDRL
ADELVEQEVTLALANRIQYRLTTVYDYSIYDALSKVIMKIIPRQASLETLMNILVQQCNM
EKCLLFDTWTKLYIATDTSPVDTNTLEICSEFLNLFTDLSTLYGGENYP
>Lcr
FGKSSIRKVVFERMAPNDTLFIEKTAKSDDINSFISIQMWDLPGQLDPGAWNLAFEDMDA
VIFVLDAQSTFNDMIRKLAVTMQKAFDANAGIQFEIFLHKIDGMSEDYRLDTLQNLRDRL
TEELFDISPDLESSMNVFYHLTSVFDTSIYEALSKVIQKLIPEQAMLERLLDLLCQQCSM
DKAFLFDTSSKIYIATDSSPLDNQTYVICSDYIDLIGDFALLYEPSPYN
>Mgl
MGKTSICKVIYESFQPSDTLFLTPTTRTIDIDAFYPLELWDVPGPVSSASADVPWASVSA
LIFVIDAQDDYFDALVRLNALIITGFLKNRLIQVHVFINKVDGLSDDYKYDTQRDIEQRV
YEGLIDSSHELDQLVSLRFHLTSVFDSSVFVAFSRIQQQLMQGSEALETACNLLCASCYF
EKVYIFDVPSRTFVGCDTSPFDAPLFDTLFRYIQFLRQFSDLYANIPYN
>Min
FGKSSIRKVVFERMAPSNTFFIDRGNKSDDVNSFVSIKMWNLPAPLDPSSWTFSFHEVDA
VIFVLDASMPFADLIRKMALTMQKGYETNKEIQFEIFLHKIDILSVDHQLDTLQSLRDRL
GEELDDLSPGLEASVHVFYHLTSVFDASIYEALSRVIQKLLPQQAFLERLLDQLVQQCSM
DKALIFDITSKLYLATDTTPLDSDTYVLCSDYVDLVGDFTLLYEPSNYN
>Mld
FGKSSIRKVVFERMAPSNTFFIDRGNKSDDVNSFVSIKMWNLPAPLDLSSWTFSFSEVDA
VIFVLDASMPFADLIRKMGLTMQKGYETNKEIQFEIFLHKIDILSVDHQLDTLQSLRDRL
GEELDDLSPELEASVHVFYHLTSVFDASIYEALSRVIQKLLPQQAFLERLLDQLVQQCSM
DKALIFDISSKLYLATDTTPLDSDTYVLCSDYVDLVGDFTLLYEPSDYN
>Mlp
FGKSSIREVVFHKLQPDQTLHLETTRRIDDITSFIDFEIWDLPGPLESDEFAMPFAQVGA
VIFVIDAQSSYLTIIPQLAMTLIKAYEINPSLHFEIFMHKIDAVTQDYRNEIIEQFKDRL
TDELSDRELSIELGQRITYKLTTVFDYSIYDALSRVIMKIIPQQAALEQLMNVLAQQSGV
ENCILFDTWTKLYIATDSSPTE---------------------------
>Msd
FGKSSIRKVVFERMAPSNTFFIDRGNKSDDVNSFVSIKMWNLPAPLDPSSWTFSFSEVDA
VIFVLDASMPFADLIRKMALTMQKGYETNKEIQFEIFLHKIDILSVDHQLDTLQSLRDRL
GEELDDLSPELEASVHVFYHLTSVFDASIYEALSRVIQKLLPQQAFLERLLDQLVQQCSM
DKALIFDISSKLYLATDTTPLDSDTYVLCSDYVDLVGDFTLLYEPSDYN
>Pan
VGKSSVLNVVYNELHPDDTVFLESTTKPILSDSFLPIRIIDTPSPLAPANALLLWTDVSA
VVFVIDAQDDYYEALSKLQTVVLSAFAENQTIEFHVFVHKIDGYSNDYRQDTLSTIQGKV
LDDLVDSSPSFDQAVRLHCHATSIYDTSVFVAISKLQQSLAQKAESMEQVCDSICSSCHF
ENAFLFDLPTRTFIGTDSAPFDAASFDLVFDYAGFLAKFAGLYAGIQYN
>Pst
FGKSSIREVVFHKLQPDQTLHLETTRRIDDIKSFIDFEIWDLPGPLDPDVSTMPFAHVGA
VIFVIDAQSSYLSTIPQLALTVIQAYQTNPALHFEIFMHKIDAVTPDYRSEIIEQVKDRL
TDELSDRELSIELSHRITYKLTTVFDYSIYDALSRVIMKIVPQQAALEHLMNLLAQQSGV
ENCILFDTWTKLYIATDSSPTEKPLLEMCTEFMDIFTDLSELYGVPQYN
>Rgr
LGKSSIRKVVFEGMAPSDTLFIERTNKSDDINSFLSMRMFDLPGQLDPEQLNLSFEDTDA
VIFVLDAQSTLHDMIRKLSVTMHKAYTANPGIQFEIFLHKVDGMSEDYRLDTLQNLRDRL
TEELFDMSPQLESNMNVFYHLTSVFDTSIYEALSKVIQKLVPEQASLERLLDLLCSQCSI
DKAFLFETSSKIYIATDSAPLDNQTYVICADYLDLVGDLTQLYECVD--
>Sro
FGRSQVRSLSLFSLALSSQADLVETC-----SSFLSMRMWDLPGQLDPEQLNLSFEDTDA
VIFVIDAQSSMGDTIRKLSVTMHKAYVANPGIQFEVFLHKVDGMSEDFRLDVLQNLRDRL
TEELFDISPELESNMNVFYYLTSVFDNSIYESLSRVIQKLIPEQAVLERLLDLLCQQCSM
DKAFIFDTASKIYIATDSAPLDNQTYVLCAEYLDLVGDFTALYE-----
>Uvf
-------------LQPDQTLHLETTRKIDDIQSFIDFEIWDLPGPLDADLLTMSFAHVDA
VIFVIDAQSSYLGTIPQLASTVIQAYQANPALHFEIFMHKIDAVTPDYRSEIIEQVKDRL
TDELSDRELSVELSHRIAFKLTTVFDYSIYDALSRVIMKIVPQQAALEHLMNLLAQQSGV
ENCILFDTWTKLYIATDSSPTEKPLLEMCSEFMDIFTDLSELYGVPQYN
