# Supplementary material for: Convergence Analysis of Rust Fungi and Anther Smuts Reveals Their Common Molecular Adaptation to a Phytoparasitic Lifestyle
Source: Front Genet. 2022 Apr 8;13:863617. doi: 10.3389/fgene.2022.863617 (PMC9023891; doi:10.3389/fgene.2022.863617)
Supplement: Supplementary file 4 [file DataSheet1.ZIP › Supplementary file 1/conv_cal/OG0003041.fasta]

>Ain
M-ADPKGEDKKEETATAILRQKKSPNRLFVEESTTDDNSVACLSAAKMEELGLFRGDTIL
LRGKKRRDTVLICLTDENTEDAKIRLNKVARNNLRVKLGDMITVHACHDIKYGKRIHVLP
FDDSVEGLTGNIFDVYLKPYFLEAYRPVRKGDTFTVRGGMRAVEFKVIETDPAEFCIVAQ
DTVIHTEGDPVKREDEEASLADVGYDDLGGCRKQLAQIREMVELPLRHPQLFKSIGIKPP
RGVLMFGPPGTGKTLMARAVANETGAFFFLINGPEIMSKMAGESESNLRKAFEEAEKNSP
AIIFIDEIDSIAPKRDKTNGEVERRVVSQLLTLMDGLKARSNIVVMAATNRPNSIDPALR
RFGRFDREVDIGIPDPTGRLEILRIHTKNMKLGDDVDLEQIAGETHGYVGSDIASLCSEA
AMQQIREKMDLIDLDEDTIDAEVLDSLGVTMENFRFALGISNPSALRETVVEVPTVTWKD
IGGLEKVKQELQETVSYPVEHPEKFLKYGMSPSKGVLFYGPPGTGKTMLAKAIANECQAN
FISIKGPELLTMWFGESEANVRDVFDKARAAAPCVMFFDELDAIAKSRGGSSGDAGGAGD
RVINQILTEMDGMNAKKNVFVIGATNRPDQIDPAILRPGRLDQLIYISLPDEASRLSIFT
ATLAKSPVEG-VDLNYLAKHTNGFSGADIAEICQRAAKLAIRESIEADIKRQRERDEKRA
AAGETTEVKMEEDADFEDPVPRITPAHFEVAMSFARRSVSDADLRRYEMFAQNLQQTRSF
GSSFKFPDSADGSAGGGGGGASFGNDGDDDLYA
>Aps
MADDPSLAGTDHDPATAILRSKKSPNRLIVDEATSDDNSVATLNPATMETLSLFRGDTII
VRGKKRKDTVLIVLSSDDVDEGKIQMNKVARNNLRIKLGDVCNVHPCHDIKYGKRIHVLP
FDDSVEGLTGNLFEVFLKPYFLEAYRPVRKGDSFLARGASRSVEFKVVETDPAEYCIVAQ
DTVIHTEGDPIKREDEESNLSEVGYDDIGGCRKQMAQIRELVELPLRHPQLFKSIGIKPP
RGILMFGPPGTGKTLMARAVANETGAFFFLINGPEIMSKMAGESESNLRKAFEEAEKNAP
AIIFIDEIDSIAPKREKTNGEVERRVVSQLLTLMDGLKARSNIVVMAATNRPNSIDPALR
RFGRFDREVDIGIPDATGRLEILRIHTKNMKLADDVDLEKIAADTHGYVGSDVASLCSEA
AMQQIREKMDLIDLDEDSIDAEVLDSLGVSMDNFRFALGSSNPSALRETVVEVPSVTWDD
IGGLEKVKQELQETVQYPVEHPEKFLKYGMSPSKGVLFYGPPGTGKTLLAKAIANECQAN
FISIKGPELLTMWFGESEANVRDVFDKARAAAPCVMFFDELDSIAKARGGSGGDAGGAGD
RVLNQILTEMDGMNAKKNVFVIGATNRPDQIDPALLRPGRLDQLIYIPLPDEPSRESILK
AALKKSPLSPSINLKYLAQSTHGFSGADLTEICQRAAKLAIRESIEKDMRREREKREREA
QLGALGEAKMDEDAEEEDPVPEITAGHFEEAMKYARRSVSDQDIRRYEMFSTNLQQSRSF
GSSFKFPEGDGGA-GASGGGAQFGHDNDE----
>Cqf
MADDPSLTDTDQDPATAILRAKKSPNRLVVDESTADDNSVATLNPATMELLSLFRGDTII
VRGKKRKDTVLIVLSSDDVDEGKIQMNKVARNNLRVKLGDVCNVHPCHDIKYGKRIHVLP
FDDSVEGLTGNLFEVFLKPYFLEAYRPVRKGDSFLARGASRSVEFKVVETDPAEYCIVAQ
DTVIHTEGDPIKREDEEGNLSEVGYDDIGGCRKQMAQIRELVELPLRHPQLFKSIGIKPP
RGILMFGPPGTGKTLMARAVANETGAFFFLINGPEIMSKMAGESESNLRKAFEEAEKNAP
AIIFIDEIDSIAPKRDKTNGEVERRVVSQLLTLMDGLKARSNIVVMAATNRPNSIDPALR
RFGRFDREVDIGIPDSIGRLEILRIHTKNMKLAEDVDLEKIAADTHGYVGSDVASLCSEA
AMQQIREKMDLIDLDEDTIDAEVLDSLGVTMDNFRFALGTSNPSALRETVVEVPSVTWDD
IGGLEKVKQELQETVQYPVEHPEKFLKYGMSPSKGVLFYGPPGTGKTLLAKAIANECQAN
FISIKGPELLTMWFGESEANVRDVFDKARAAAPCVMFFDELDSIAKARGGGGGDAGGAGD
RVLNQILTEMDGMNAKKNVFVIGATNRPDQIDPALLRPGRLDQLIYIPLPDETSRESILK
AALKKSPLAPSIDLRFLAKSTHGFSGADLTEICQRAAKLAIRESIDKDMQKERERREREA
QLEASGEVQMEEDGEEEDPVPEITAAHFEEAMKYARRSVSDQDIRRYEMFSTNLQQSRSF
GSSFKFPEGEGGSNANAGGGAQFGQENEDDLYA
>Cla
MASDPSQIKKEDETATGLLSEPKSPNRLIVDDASNEDSSVCSLSPQTMETLGLFRGDTVI
VRGRKRKDTVLIVLSSDDVDEGKIQMNKVARNNLRVKLGDVAHVHACNDIKYGKRIHVLP
FDDSVEGLTGNLFEVFLKPYFLEAYRPVRKGDTFLAKGASRSVEFKVVETDPAEYCIVAQ
DTVIHTEGEPIKREDEESNLADVGYDDIGGCRKQMAQIREMVELPLRHPQLFKSIGIKPP
RGVLMFGPPGTGKTLMARAVANETGAFFFLINGPEIMSKMAGESESNLRKAFEEAEKNAP
AIIFIDEIDSIAPKRDKTNGEVERRVVSQLLTLMDGLKARSNIVVMAATNRPNSIDPALR
RFGRFDREVDIGIPDATGRLEILRIHTKNMKLGDDVDLEKIAADTHGYVGSDVASLCSEA
AMQQIREKMDLIDLDEDTIDAEVLDSLGVTMDNFRFALGTTNPSALRETVVEVPTVTWDD
IGGLDKVKIELQETVQYPVEHPEKFLKYGMSPSKGVLFYGPPGTGKTLLAKAIAHECQAN
FISVKGPELLTMWFGESEANVRDIFDKARAAAPCVLFFDELDSIAKSRGGAGGDAGGAAD
RVINQILTEMDGMNAKKNVFIIGATNRPDQIDSAILRPGRLDQLIYIPLPDEASRLSILK
ATLKRSPVAADVDLTFLAKSTHGFSGADLAEICQRSAKLAIRASIEEDMRRDRAKREREA
AA--DGDVKMEETEDEEDPVPEITRAHFEEAMRGSRRSVTDQEIRRYEAFSQTLQQSRGL
GSAFQFPDQAAAAAGGAPGQAPAFQQEEDDLYS
>Cmi
MASDPSVSQQNDETATAILRQKKSPNKLIVDDRSTDDSSVAYMNNATLETLALFKGDTII
CKGKKRKDTVLIVLTDENVEEGKIQMNKVARNNLRVKLGDATTVHPCHDIKYGKRVQVLP
FDDSIEGLTGNIFEVFLKPYFDEAYRPVRKGDTFVARGAGRAVEFKVVEIDPAEYCIVAQ
ETVIHCDGDPLKREDEEANLNEVGYDDIGGCRKQMAQIREMVELPLRHPQLFKSIGIKPP
RGVLMFGPPGTGKTLMARAVANETGAFFFLINGPEIMSKMAGESESNLRKAFEEAEKNAP
AIIFIDEIDSIAPKRDKTNGEVERRVVSQLLTLMDGLKARSNVVVMAATNRPNSIDPALR
RFGRFDREVDIGVPDATGRLEILRIHTKNMKMSDDVDLEKIAAETHGYVGSDIASLCSEA
AMQQIREKMDLIDLDEDTIDAEVLDSLGVTMENFRFALGVSNPSALRETVVEVPNVTWDD
IGGLDKVKIELQETIQYPVEHPEKFLKYGMSPSKGVLFYGPPGTGKTLLAKAIANESQAN
FVSIKGPELLTMWFGESEANVRDVFDKARAAAPCVMFFDELDSIAKARGGAGGDAGGAAD
RVINQLLTEMDGMNAKKNIFIIGATNRPDQIDSALLRPGRLDQLIYIPLPDEPGRVSILK
AALKKSPVAADVDLTFLARNTHEFSGADLTEICQRAAKLAIRQSIEADMQRFRERKELER
KAEEAGETLPDEMAEEADPVPEITRAHFEEAMQFARRSVSDQDIRRYELFAQNMQQSRGF
GSSFKFPEADAVG-GQTSGGAAFGDNNEEDLYA
>Eyn
MASDPSAPQINDETATAILRTKKSPNKLIVDEASGDDNSVASLNPATLEALGLFRGDTVI
CRGKKRKDTVLIVLSSDDVDEGKIQLNKVARHNLRVKLGDVTTVHPCHDIKYGKRIHVLP
FDDSVEGLTGNIFEVFLKPYFLEAYRPVRKGDTFIARGAGRAVEFKVVETDPAEYCIVAQ
DTVIHTEGDPIKREDEEANLADVGYDDIGGCRKQMAQIREMVELPLRHPQLFKSIGIKPP
RGVLMFGPPGTGKTLMARAVANETGAFFFLINGPEIMSKMAGESESNLRKAFEEAEKNAP
AIIFIDEIDSIAPKRDKTNGEVERRVVSQLLTLMDGLKARSNVVVMAATNRPNSIDPALR
RFGRFDREVDIGVPDATGRLEILRIHTKNMKMSDDVDLEKIAAETHGYVGSDVASLCSEA
AMQQIREKMDLIDLDEDTIDAEVLDSLGVTMENFRFALGISNPSALRETVVEVPNVTWDD
IGGLDKVKTELQETIQYPVEHPEKFLKYGMSPSKGVLFYGPPGTGKTLLAKAIANESQAN
FVSIKGPELLTMWFGESEANVRDVFDKARAAAPCVMFFDELDSIAKARGGGGGDAGGAAD
RVINQLLTEMDGMNAKKNIFVIGATNRPDQIDSALLRPGRLDQLIYIPLPDEPGRISILK
AALKKSPVAPDVDLSFIAKNTHGFSGADLTEICQRAAKLAIRESIESDMRKIRERKDLER
KAEEAGETLPEEMVEGDDEVPHITRAHFEEAMRFARRSVSDQDIRRYELFAQNMQQSRSF
GSSFKFPEGEGGANGTGGSAAAFGEVPEEDLYA
>Gan
MADDPSKTKDQDAVATAILRPKKSPNRLVVDEASSDDNSVASLNPATMELLQLFRGDTII
VRGKKRKDTVLIVLSSEDVDEGKIQINKVARNNLRVKLGDIATVHACHDIKYGKRIHVLP
FDDSIEGLTGDIFNVFLKPYFLESYRPVRKGDTFLAKGASRSVEFKVVETDPAEYCIVAQ
DTVIHTEGDPIKREDEEGNLADVGYDDIGGCRKQMAQIRELVELPLRHPQLFKSIGIKPP
RGILMFGPPGTGKTLMARAVANETGAFFFLINGPEIMSKMAGESESNLRKAFEEAEKNSP
AIIFIDEIDSIAPKRDKTNGEVERRVVSQLLTLMDGMKARSNVVVMAATNRPNSIDPALR
RFGRFDREVDIGIPDATGRLEILRIHTKNMKLGDDVDLEKIASETHGYVGSDVASLCSEA
AMQQIREKMDLIDLDEDTIDAEVLDSLGITMDNFRFALGTSNPSALRETVVEIPTVTWDD
VGGLEKVKIELQETVQYPVEHPEKFLKYGMSPSKGVLFYGPPGTGKTLLAKAIAHECQAN
FISIKGPELLTMWFGESEANVRDVFDKARAAAPVVLFFDELDSIAKSRGGGGGDAGGAGD
RVLNQILTEMDGMNAKKNVFVIGATNRPDQIDPALLRPGRLDQLIYIPLPDEPSRMSILK
AVLKRSPVSKNVDLTFLAKNTHGFSGADLTEICQRAAKLAIRASIEADMKKERERKEKAA
AAGEDDAVVKNEDEEEEDPVPEITIEHFEEAMRFARRSVSDQDIRRYELFAQNLQQSRSF
GSTFKFPEGEAGAAAAGEGGAAFGEPEEEDLYS
>Hvs
MADD--SASGDHDPATAILRPKKSPNRLLVDEANSDDNSVATLNPATMELLSLFRGDTII
VRGKKRKDTVLIVLSSEDVDEGKIQMNKVARNNLRVKLGDVCNVHPCHDIKYGKRIHVLP
FDDSVEGLTGNLFEVFLKPYFLEAYRPVRKGDVFLARGASRSVEFKVVETDPAEYCIVAQ
DTVIHTEGDPIKREDEEGNLNDVGYDDIGGCRKQMAQIRELVELPLRHPQLFKSIGIKPP
RGILMFGPPGTGKTLMARAVANETGAFFFLINGPEIMSKMAGESESNLRKAFEEAEKNAP
AIIFIDEIDSIAPKRDKTNGEVERRVVSQLLTLMDGLKARSNIVVMAATNRPNSIDPALR
RFGRFDREVDIGIPDVTGRLEILRIHTKNMKLADDVDLEKIAADTHGYVGSDVASLCSEA
AMQQIREKMDLIDLEEDTIDAEVLDSLGVTMDNFRFALGTSNPSALRETVVEVPTVTWDD
IGGLEKVKQELQETVQYPVEHPEKFLKYGMSPSKGVLFYGPPGTGKTLLAKAIANECQAN
FISIKGPELLTMWFGESEANVRDVFDKARAAAPCVMFFDELDSIAKARGGSAGDAGGAGD
RVLNQILTEMDGMNAKKNVFVIGATNRPDQIDPALLRPGRLDQLIYIPLPDESSRVSILR
AALKKSPLSPSIDLNFLAKSTHGFSGADLTEICQRAAKLAIRESIDKDMQREREKQERAA
QIEAAGEVKMEEDEDEDDPVPEITAAHFEEAMKFARRSVSDQDIRRYEMFSTNLQQSRSF
GSSFKFPEGQA--SAGGSGGVQFGQENDELSFT
>Lcr
MSADPSRPKTEDDAATAILRPKKSPNRLIVDESSSDDNSVASLNPATMETLQLFRGDTII
VRGKKRKDTVLIVLSSEDVDEGKIQINKVARNNLRVKLGDIATVHACHDIKYGKRIHVLP
FDDSIEGLTGDIFNVFLKPYFLESYRPVRKGDTFLAKGAARSVEFKVVETDPAEYCIVAQ
DTVIHTEGDPIKREDEEGNLADVGYDDIGGCRKQMAQIRELVELPLRHPQLFKSIGIKPP
RGILMFGPPGTGKTLMARAVANETGAFFFLINGPEIMSKMAGESESNLRKAFEEAEKNSP
SIIFIDEIDSIAPKRDKTNGEVERRVVSQLLTLMDGMKARSNIVVMAATNRPNSIDPALR
RFGRFDREVDIGIPDATGRLEILRIHTKNMKLADDVDLEKIAADTHGYVGSDVASLCSEA
AMQQIREKMDLIDLDEDTIDAEVLDSLGITMDNFRFALGTSNPSALRETVVEIPTVTWDD
VGGLEKVKIELQETVQYPVEHPEKFLKYGMSPSKGVLFYGPPGTGKTLLAKAIAHECQAN
FISIKGPELLTMWFGESEANVRDVFDKARAAAPVVMFFDELDSIAKARGGGGGDAGGAGD
RVLNQILTEMDGMNAKKNVFIIGATNRPDQIDSALLRPGRLDQLIYIPLPDEASRISILK
AALKRSPLSPSVDLAFLAKNTHGFSGADLTEICQRAAKLAIRASIEADMKADREKKEKEA
AMTEEEAAAAAEDAEDDDPVPEITAAHFEEAMSYARRSVSDQDIRRYELFAQTLQQSRSF
GSSFKFPEGEGGAAAGGDGGAAFTQPEEEDLYS
>Mgl
-----------------------------------------------MEELGLFRGDTIL
IRGKKRRDTVLIVLTDEDTEDSKIRLNRVARNNLRVKLGDLVNVHACHDIKYGKRIHVLP
FDDSVEGLQGNLFDVYLKPYFLEAYRPVRKGDTFIVRGGMRAVEFKVIETDPAEFCIVAQ
DTVIHTEGDPVRREDEEANLADVGYDDIGGCRKQMAQIREMVELPLRHPQLFKSIGIKPP
RGVLMFGPPGTGKTLMARAVANETGAFFFLINGPEIMSKMAGESESNLRKAFEEAEKNSP
AIIFIDEIDSIAPKREKTNGEVERRVVSQLLTLMDGLKARSNIVVMAATNRPNSIDPALR
RFGRFDREVDIGIPDPTGRLEILRIHTKNMKLAEDVDLEQIASETHGYVGSDIASLCSEA
AMQQIREKMDLIDLDEDSIDAEVLDSLGVTMENFRFALGVSNPSALRETVVEVPTTTWAD
IGGLDKVKQELQETVSYPVEHPEKFLKYGMSPSKGVLFYGPPGTGKTLLAKAIAHECQAN
FISIKGPELLTMWFGESEANVRDVFDKARAAAPCVMFFDELDSIAKSRGGSSGDAGGASD
RVINQILTEMDGMNAKKNVFVIGATNRPEQIDPAILRPGRLDQLIYIPLPNEASRLDILN
ATLKNSPVSSKVDLGFLAKHTHGFSGADLAEVCQRAAKLAIRESIEADRRRESERKDR--
-----GDVKMEEDELEDDPVPEITPAHFEESMRFARRSVTDADIRRYEMFASTMQQSRTM
GASFRFPEGGIDGGGGAPAPAAFGNDEDDDLYA
>Min
MADDPSKATKTDDAATAILRPKKSPNRLIVDESSSDDNSVASLHPATMETLQLFRGDTII
VRGKKRKDTVLIVLSSDDVEEGKIHINKVARNNLRVKLGDIASVHACHDIKYGKRIHVLP
FDDSIEGLTGDIFNVFLKPYFLEAYRPVRKGDTFLAKGAARSVEFKVVETDPAEYCIVAQ
DTVIHTEGDPIKREDEEGNLADVGYDDIGGCRKQMAQIRELVELPLRHPQLFKSIGIKPP
RGILMFGPPGTGKTLMARAVANETGAFFFLINGPEIMSKMAGDSESNLRKAFEEAEKNAP
AIIFIDEIDSIAPKRDKTNGEVERRVVSQLLTLMDGMKARSNIVVMAATNRPNSIDPALR
RFGRFDREVDIGIPDATGRLEILRIHTKNMKLADDVDLEKIAADTHGYVGSDVASLCSEA
AMQQIREKMDLIDLEEDTIDAEVLDSLGITMDNFRFALGTSNPSALRETVVEIPTVTWDD
VGGLEKVKIELQETVQYPVEHPEKFLKYGMSPSKGVLFYGPPGTGKTLLAKAIAHECQAN
FISIKGPELLTMWFGESEANVRDVFDKARAAAPVVMFFDELDSIAKARGGGGGDAGGAGD
RVLNQILTEMDGMNAKKNVFIIGATNRPDQIDSALLRPGRLDQLIYIPLPDEPSRISILK
AALKRSPIAKDVDLTFLAKNTHGFSGADLTEICQRAAKLAIRASIEADMKADRERKAKAA
TMSEEQAAAAEADAEEDDPVPEITRAHFEEAMSFARRSVNDQDIRRYELFAQNLQQSRGF
GSSFKFPDSEATGADAGAGGAAFTQPEEDDLYS
>Mld
MADDPSKAIKTDDAATAILRLKKSPNRLIVDETSSDDNSVASLHPATMETLQLFRGDTII
VRGKKRKDTVLIVLSSDDVEEGKIHINKVARNNLRVKLGDIASVHACHDIKYGKRIHVLP
FDDSIEGLTGDIFNVFLKPYFLEAYRPVRKGDTFLAKGAARSVEFKVVETDPAEYCIVAQ
DTVIHTEGDPIKREDEEGNLADVGYDDIGGCRKQMAQIRELVELPLRHPQLFKSIGIKPP
RGILMFGPPGTGKTLMARAVANETGAFFFLINGPEIMSKMAGDSESNLRKAFEEAEKNAP
AIIFIDEIDSIAPKRDKTNGEVERRVVSQLLTLMDGMKARSNIVVMAATNRPNSIDPALR
RFGRFDREVDIGIPDATGRLEILRIHTKNMKLADDVDLEKIAADTHGYVGSDVASLCSEA
AMQQIREKMDLIDLEEDTIDAEVLDSLGITMDNFRFALGTSNPSALRETVVEIPTVTWDD
VGGLEKVKIELQETVQYPVEHPEKFLKYGMSPSKGVLFYGPPGTGKTLLAKAIAHECQAN
FISIKGPELLTMWFGESEANVRDVFDKARAAAPVVMFFDELDSIAKARGGGGGDAGGAGD
RVLNQILTEMDGMNAKKNVFIIGATNRPDQIDSALLRPGRLDQLIYIPLPDEPSRISILK
AALKRSPIAKDVDLNFLAKNTHGFSGADLTEICQRAAKLAIRASIEADMKADRERKAKAA
TMSEEEAAAAEADAEEDDPVPEITRAHFEEAMSFARRSVNDQDIRRYELFAQNLQQSRGF
GSSFKFPDSEATGADAGAGGAAFTQPEEDDLYS
>Mlp
MSEDPSLVGTDQDPATAILRPKKSPNRLVVDESTADDNSVATLNPATMEILSLFRGDTII
VRGKKRKDTVLIVLSSDDVDEGKIQMNKVARNNLRVKLGDVCNVHPCHDIKYGKRIHVLP
FDDSVEGLTGNIFEVFLKPYFLEAYRPLRKGDSFLARGASRSVEFKVVETDPAEYCIVAQ
DTVIHTEGDPIKREDEEGNLNDVGYDDIGGCRKQMAQIRELVELPLRHPQLFKSIGIKPP
RGILMFGPPGTGKTLMARAVANETGAFFFLINGPEIMSKMAGESESNLRKAFEEAEKNAP
AIIFIDEIDSIAPKREKTNGEVERRVVSQLLTLMDGLKARSNVVVMAATNRPNSIDPALR
RFGRFDREVDVGIPDATGRLEILRIHTKNMKLGEDVDLEKIAADTHGYVGSDVASLCSEA
AMQQIREKMDLIDLDEDTIDAEVLDSLGVTMDNFRFALGTSNPSALRETVVEVPSVTWDD
IGGLEKVKQELQETVQYPVEHPEKFLKYGMSPSKGVLFYGPPGTGKTLLAKAIANECQAN
FISIKGPELLTMWFGESEANVRDVFDKARAAAPCVMFFDELDSIAKARGGSSGDAGGAGD
RVLNQILTEMDGMNAKKNVFVIGATNRPDQIDPALLRPGRLDQLIYIPLPDETSRESILK
AALKRSPLAPSIDLTFLAKSTHGFSGADLTEICQRAAKLAIRESIEKDMQKDRERREREA
QLEVTGDAKMDEDGEEEDPVPEITAAHFEEAMKYARRSVSDQDIRRYEMFSTNLQQSRSF
GSSFKFPEGEGNASAGAQGGAQFGQENEDDLYA
>Msd
MADDPSKAIKTDDAATAILRPKKSPNRLIVDESSSDDNSVASLHPATMETLQLFRGDTII
VRGKKRKDTVLIVLSSDDVEEGKIHINKVARNNLRVKLGDIASVHACHDIKYGKRIHVLP
FDDSIEGLTGDIFNVFLKPYFLEAYRPVRKGDTFLAKGAARSVEFKVVETDPAEYCIVAQ
DTVIHTEGDPIKREDEEGNLTDVGYDDIGGCRKQMAQIRELVELPLRHPQLFKSIGIKPP
RGILMFGPPGTGKTLMARAVANETGAFFFLINGPEIMSKMAGDSESNLRKAFEEAEKNAP
AIIFIDEIDSIAPKRDKTNGEVERRVVSQLLTLMDGMKARSNIVVMAATNRPNSIDPALR
RFGRFDREVDIGIPDATGRLEILRIHTKNMKLADDVDLEKIAADTHGYVGSDVASLCSEA
AMQQIREKMDLIDLEEDTIDAEVLDSLGITMDNFRFALGTSNPSALRETVVEIPTVTWDD
VGGLEKVKIELQETVQYPVEHPEKFLKYGMSPSKGVLFYGPPGTGKTLLAKAIAHECQAN
FISIKGPELLTMWFGESEANVRDVFDKARAAAPVVMFFDELDSIAKARGGGGGDAGGAGD
RVLNQILTEMDGMNAKKNVFIIGATNRPDQIDSALLRPGRLDQLIYIPLPDEPSRISILK
AALKRSPIAKDVDLNFLAKNTHGFSGADLTEICQRAAKLAIRASIEADMKADRERKAKAA
TMSEEEAAAAEADAEEDDPVPEITRAHFEEAMSFARRSVNDQDIRRYELFAQNLQQSRGF
GSSFKFPDSEATGADAGAGGAAFTQPEEDDLYS
>Pan
MMSDPTKPEAADDAATAILRQKKSPNRLFVEEATTDDNSVICISPAKMEELGLFRGDSTI
VKGKKRRDSCFIVLSDESVEDGKVRLNKVARNNLRVKLGDLVSVHACHDIKYGKRIHVLP
FDDSIEGLTGNIFDVYLKPYFLEAYRPVRKGDTFTVRGGMRAVEFKVIETDPAEFCIVAQ
DTVIHTEGDPVKREDEEANLADVGYDDIGGCRKQMAQIREMVELPLRHPQLFKSIGIKPP
RGVLMYGPPGTGKTLMARAVANETGAFFFLINGPEIMSKMAGESESNLRKAFEEAEKNSP
AIIFIDEIDSIAPKREKTNGEVERRVVSQLLTLMDGLKARSNIVVMAATNRPNSIDPALR
RFGRFDREVDIGIPDPTGRLEILRIHTKNMKLAEDVDLEQIAAETHGYVGSDVAALCSEA
AMQQIREKMDLIDLDEDTIDAEVLDSLGVTMENFRFALGVSNPSALRETVVEVPTTTWND
IGGLEKVKQELQETVSYPVEHPEKFLKYGMAPSKGVLFYGPPGTGKTLLAKAIANECQAN
FISIKGPELLTMWFGESEANVRDVFDKARAAAPCVMFFDELDAIAKARGSSSGDGGGAGD
RVINQILTEMDGVSSRKNVFIIGATNRPDQIDPAILRPGRLDQLIYIPLPDEPSRLSILK
ATLKKSPIAADVDLTFLAKHTHGFSGADLAEICQRAAKLAIRESIEADIKRERERMAAKE
ANAE--EVKMEEDEDEEDPVPEITRAHFEEAMRFARRSVSDGDIRRYELFAQNLQSARSF
GTSFRFPEGQNPGGAGGSGGAAFGNDDDDDLYA
>Pst
MSDDPSQAEADHDPATAILRAKKSPNRLVVDEATSDDNSVATLNPATMETLSLFRGDTII
VRGKKRKDTVLIVLSSDDVDEGKIQMNKVARNNLRVKLGDVCNVHPCHDIKYGKRIHVLP
FDDSVEGLTGNLFEVFLKPYFLEAYRPVRKGDSFLARGASRSVEFKVVETDPAEYCIVAQ
DTVIHTEGEPIKREDEEGNLSEVGYDDIGGCRKQMAQIRELVELPLRHPQLFKSIGIKPP
RGILMFGPPGTGKTLMARAVANETGAFFFLINGPEIMSKMAGESESNLRKAFEEAEKNAP
AIIFIDEIDSIAPKREKTNGEVERRVVSQLLTLMDGLKARSNVVVMAATNRPNSIDPALR
RFGRFDREVDIGIPDATGRLEILRIHTKNMKLGDDVDLEKIAADTHGYVGSDVASLCSEA
AMQQIREKMDLIDLDEDTIDAEVLDSLGVTMDNFRFALGTSNPSALRETVVEVPSVTWDD
IGGLEKVKQELQETVQYPVEHPEKFLKYGMSPSKGVLFYGPPGTGKTLLAKAIANECQAN
FISIKGPELLTMWFGESEANVRDVFDKARAAAPCVMFFDELDSIAKARGGSSGDAGGAGD
RVLNQILTEMDGMNAKKNVFVIGATNRPDQIDPALLRPGRLDQLIYIPLPDETSRESILK
AALKKSPLAPSISLRFLAQSTHGFSGADLTEICQRAAKLAIRESIDKDMQKERAKLVRQA
EQEAAGEAIMDEDDTEEDPVPEITAGHFEEAMKYARRSVSDQDIRRYEMFSTNLQQSRSF
GSSFKFPEGEAPAAAAGGGAAQFGQDNEDDLYA
>Rgr
MSNDPSRAEKVDDSATAILRPKKSPNRLVVDESTSDDNSVAQLHPATMELLQLFRGDTII
VRGKKRKDTVLIVLSSEDVDEGKIQLNKVARNNLRVKLADICTVHACHDIKYGKRIHVLP
FDDSIEGLTGDIFNVFLKPYFLEAYRPVRKGDTFLAKGASRSVEFKVVETDPAEYCIVAQ
DTVIHTEGEPVKREDEENNLADVGYDDIGGCRKQLAQIRELVELPLRHPQLFKSIGIKPP
RGILMFGPPGTGKTLMARAVANETGAFFFLINGPEIMSKMAGESESNLRKAFEEAEKNSP
AIIFIDEIDSIAPKRDKTNGEVERRVVSQLLTLMDGMKARSNVVVMAATNRPNSIDPALR
RFGRFDREVDIGIPDATGRLETLRIHTKNMKLGDDVDLEKIAADTHGYVGADIASLCSEA
AMQQIREKMDLIDLDEDTIDAEVLDSLGVTMDNFRFALGTSNPSALRETVVEIPTVTWDD
VGGLDKVKIELQETVQYPVEHPEKFLKYGMSPSKGVLFYGPPGTGKTLLAKAIAHECQAN
FISIKGPELLTMWFGESEANVRDVFDKARAAAPVVMFFDELDSIAKARGGGGGDAGGAGD
RVLNQILTEMDGMNAKKNVFVIGATNRPDQIDPALLRPGRLDQLIYIPLPDEASRVSILT
AALKRSPVAKSVDLSFIAKNTHGFSGADLTEICQRAAKLAIRASIEADMKKDRERKQRIE
ELGED-AVVKDEDVDEEDPVPEITIEHFEEAMRFARRSVSDADIRRYELFAQNMQQSRSF
GSSFKFPEGDAAGGAAGAGGAAFGAQDEDDLYS
>Sro
MANDPSREAKNEDSATAILRPKKSPNRLVVDESSSDDNSVAQLHPATMELLQLFRGDTII
VRGKKRKDTVLIVLSSEEVDEGKIQINKVARNNLRVKLGDIATVHACHDIKYGKRIHVLP
FDDSIEGLTGDIFNVFLKPYFLEAYRPVRKGDTFLAKGAARSVEFKVVETDPAEYCIVAQ
DTVIHTEGEPVKREDEENNLADVGYDDIGGCRKQLAQIRELVELPLRHPQLFKSIGIKPP
RGILMFGPPGTGKTLMARAVANETGAFFFLINGPEIMSKMAGESESNLRKAFEEAEKNSP
AIIFIDEIDSIAPKRDKTNGEVERRVVSQLLTLMDGMKARSNIVVMAATNRPNSIDPALR
RFGRFDREVDIGIPDATGRLETLRIHTKNMKLGDDVDLEKIAADTHGYVGADVASLCSEA
AMQQIREKMDLIDLDEDTIDAEVLDSLGVTMDNFRFALGTSNPSALRETVVEIPTVTWDD
VGGLDKVKIELQETVQYPVEHPEKFLKYGMSPSKGVLFYGPPGTGKTLLAKAIAHECQAN
FISIKGPELLTMWFGESEANVRDVFDKARAAAPVVMFFDELDSIAKARGGGGGDAGGAGD
RVLNQILTEMDGMNAKKNVFVIGATNRPDQIDPALLRPGRLDQLIYIPLPDEASRVSILK
AALKRSPIAKSVDLTFLAKNTHGFSGADLTEICQRAAKLAIRASIEADMKRDRARKEKEA
ELGED-AVKAEEDAEEEDPVPEITIEHFEEAMRFARRSVSDQDIRRYELFAQNLQQSRSF
GSSFKFPEGEAGAAAGGEGGAAFGQAEEDDLYS
>Uvf
------------------------------------------------------------
------------------------------------------------------------
------------------------------------------------------------
------------------------------------------------------------
------------------------------------------------------------
------------------------------------------------------------
-----------------------------MKLGDDVDLEKIAADTHGYVGSDVASLCSEA
AMQQIREKMDLIDLDEDTIDAEVLDSLGVTMDNFRFALGTSNPSALRETVVEVPSVTWDD
IGGLEKVKQELQETVQYPVEHPEKFLKYGMSPSKGVLFYGPPGTGKTLLAKAIANECQAN
FISIKGPELLTMWFGESEANVRDVFDKARAAAPCVMFFDELDSIAKARGGSSGDAGGAGD
RVLNQILTEMDGMNAKKNVFVIGATNRPDQIDPALLRPGRLDQLIYIPLPNESSRESILK
AALKKSPLSPSIDLKFLAQSTHGFSGADLTEICQRAAKLAIRESIEQDMQRERKKQEREA
QQGEAGESIMDEDVAEEDPVPEITAAHFEEAMKYARRSVSDQDIRRYEMFSTNLQQSRSF
GSSFKFPEG-----GETSAGAQFGQETEE----
