# Supplementary material for: Convergence Analysis of Rust Fungi and Anther Smuts Reveals Their Common Molecular Adaptation to a Phytoparasitic Lifestyle
Source: Front Genet. 2022 Apr 8;13:863617. doi: 10.3389/fgene.2022.863617 (PMC9023891; doi:10.3389/fgene.2022.863617)
Supplement: Supplementary file 4 [file DataSheet1.ZIP › Supplementary file 1/conv_cal/OG0003044.fasta]

>Ain
MSLLLAELTALSSESKRKSPEVKTASDQALAQLRADQDAVLR----RSPDEDLLLKPILL
ACSSKTPKVVSIAVGLLQRIIGLRAVPESHLSTIIDLLTNVIASDVDIHLKVLQVVSSLL
STYSTIHNELLSRTLHLCFRLQDSRIGVVSSTAAATLRQSVMTVFDKVKAEDAILDGIKA
GGEDAAAAAPLAAMTVQVP-DKGSVTLFPCSRDAYLTISDLNKLANGNEAPFLALASLPR
TFVLELVESILTNHAHLFRSHPELLLCLRESTCPLLIRALSEEAVFPTTLRLMRLLFVLL
RQFSRELVVEVEILISILLRFISPPSKE--HDAVPHWQRVLAMEAVRSLCSDGELLRNLW
KWFDGK----SAKVFTNLVDAIHLLAIEDPNAIGKADASQMGGNQTTSRPTDRARSGLYG
AAAGVATASGASFTPGGAGLS-QTSVPGVQLIDQLDKSEAPHSPPTYLYLLALQSLVHLA
QSIASYVLPSFSRFANARP----KSAPAPPSLDFDALQ-GSERAEMEAVKDMVLQAWAPL
MTSLTFFLSAKCDEVLFSEALVALRNFTNATGVLGLESPRDALIASLARFAVPRQVMSKL
VTSSSSSSAAGQTAEE-----DDKDSTTLSERNAACLKAVTQIAYYLSGSLGTHWRDVLE
TLCDAEFVLRRGGRRRRGSKDSTIPPGAMTQIDTDTLLADVARVFENTQALGPQAFLSFV
EALCALDADSTGVAAAAAAETGKTRHQSG---ELTLRAANRSFPLSSLSLVSMLNVERLT
FSASGMGWDLLCAHLHAVLAQSQLRPPLRTQAAEALDSFLFAAISAKSSESVDDRKRVQS
QTLLALSKQATLEERRAVTADVDVRRMGLETLLRILEAHGHALLLGWETIFSMCAASC--
----AAPAEPSSSANVRSSVLVKVGFTCLQIVCSDLLASLTLPQLQQCVSTLTKYGAQTD
DVNVALTANGTLWGITAEISNRPSTGSDQ---DDLWVFVLRSVLQLTADERAEVRQGAIS
LLYNILEQYGAGLDSSVWSPIMQDILFPLLEALRTRLNELRSSDERADRMAATMGQPSAV
KQWDESRVLALANSGKVISQFFEKLVDAEKVEETCKRLLDELSLGFLGGPNAISQASIKA
LEAIVSVEMPPEGAAEVVEFCKMAWETWCNLAMQLGQ---VPLSQTNLVAYVQTVSPIYK
KLQHKVTLEEHNRLLDSLKICIAYTASTDNLPDVDNLSPLQSAVRSTIFSLHL-VPGLRS
KIINDLAEYSTLAFTPS-------PRKTPSYVALNKVANNDLVDCFSRWSREREVFVNGA
VSKIFSSLLVPVKLRYDCPSSASATKMAPLWQTATVAFCRVASLACQRMD---DDLPEET
IADVWTHLGAILEASLTVDFSSDK-----EDLADELFDVVVFSTLEQAVLPRFGDRRVPT
SVIDGIARALERASRL---------------TLNGVEETVEERQRELFSYWAFETLLLGC
HDDGKARMEKKRIALVFLPHLRKRIDGVLRSYLEVAPLMGKEPMQRVREEELNFVLSSLV
DLRLFRRSLALAKLSNEDHGELDEEAAKDSDRAMVIGTYGHLCDMLMLPRGSDGGLARYS
ALEGPMKLGKVGSGNVLGSPLQEPTKLVRTLLDVAGSYL-
>Aps
FGLLISDFQALAAETKRKHSDVKEASDKALALLKSTPDQVLAALRNVPGPADDIFRPISM
ACSTKNSKVVVIALGSLQRLIGMDAVPPSKIPQIVNLLVTVLPLGVEIQLRILQTLPSLF
TQCSYLHDTLLAEALLLCFRLQDSRIGVVSSTAAATLRQLVMVVFEGVAAEDKAMNSISQ
SEQEQTFATHQTDFVVTIPTEAHRVALCPSAKDAYLVFEDLCLLVNGDPPSFLKLQSLPK
TFGLELIESVMTGHGYLFQQHPELIFVLRAQLCPLLIRALSEKPTFPLTLRLMRVAFLLL
KQFSDDLLVEAEIFLSLLIKTISLDHTDGQSEPVPIWLRVLVLEIFRGLCTDFDLLLRLY
ERYDLRRPDKASGLFTTLMGTFNRLASEKPQLLGISHDTTFGSSSFQISSTNPAVQGMID
GVVGIATQAAAPLVGQQGGLTVATAAMKLQCIDQLDKAEAPMIPETYVYLLALQCLSNVA
EGFAGSVMVQHEEIRHSHLNNSPEGSPVPFVLNADNLKASHNTERIKMIKSMADASWPAL
LASLNFFVSTNLDNELFTETLAAMQSFTYVCGILDLTTPRDAFILSFCKFAVPPAIVANL
AAEASGGTGPQSVLSVDLGLGPAPVPTSLSTRSLAFLHTLVAIAQYLARSLGNTWYTIFE
ALQNADYVLAAKLKKRATQSTSPSTSGLSSTNDESAIHANIQKLFDCSRVLDSAAFTDFI
TSLCRLSSEMVGLPADAEDSSDTRRKISGLNAIRSLRQNERSFAVTKLGSVALLNIRRLI
LSDPAVGWVPITSHLLAIQRYSEAPSNIRLQAADVLDRIILSTPKVTATLDEAIQCRIQT
QVMQVLARQAETDFNSQTSTDIEVRKLGLETLFKILENNGHSFIAGWKLILDVLRTACSP
SSTKGKSIKPLSNPTTKLSVLVRNGFPPLQLICTDFLTALNLDELHQCIDVLTDFGRQTD
DINIALTSGGLLWQVSDHIQAKNHKEGEDESYLRLWMYLLSRLLDLSRVPRPEVRDGAIQ
TLFRTVGLYGSTLSQASWRELLWEVVFPLLRLLSNAIEQTSSIESPVDIARQSNGAPLNA
KQLDDSKILALESTGKVVADHFSHIIHTNQFLETWATLIQHLQHSFVCDRPEVSTAAIRT
LATVLNSGISNNKCTMSDAALQLTWEAFVQMSQTIATAPSIYFTQTALQAYVQVARSLHN
ASWFEANFARITKLLQICKIIITYPHSPDYRPDVDSMPPVPAAVVATIDELSLNAPGVPS
VVMKCLAELGTLAFVAPFNATSRSSPSKVSYIALFKAIQPRLVNLIERFCKTPEIYNENA
VTQVIMSVGLPCKLKYSCPVSSKHAHAEPLWKTASESFLIIVKRCLASLRKLNNIVLHAS
FEGFWSQLIDIFAGVLLANCEPALALDLEQQFAEENFDLAFVASLELDVLPSLGQSRVPS
HVIQALGSAVQAASRLYELEGEADSTSSYGHKFCGTTLEVVKKPRERFAYWCFDLLFVFC
SPVNDLQVERRRLAAIWAPILMARCVAALKTYIADAAIRGAIPFPRLRNEEIMYILQKLL
TESLWDNCLAIPLSNGTCAHTLSWSLLIQTPGSHLLYLQPLLIDLLSCENLAP--VHAYR
GLYQNLVLGQVGRKISNESQDKDMRQLISMALQKISTLTP
>Cqf
LALLVSDFQALASETKRKHADVREAAEKALNLLKSSPDQVLASLCKSSAQAEDIIKPIFM
GCGTKNVKVVAIALGSLQRLISMDAVPSAKIPQIVTILTTVLPLGVEIQLRILQTLPSLF
SRCSHLHDSLLADALLLCFRLQDSRIGVVSSTSAATLRQLVMVVFEGVAAEDQAVKVATA
SGVPLDPTRTETDFVVSIPTEARQVVLRPSAKDAYLVFEDLCLLVNGDSPSFLKLQSLPK
TFGLELIESVMTGHSHLFQQHPELIFVLRAQLCPLLIRAMSEKPVFALTLRLMRVAFLLL
KQFCDDLLVEAEVFLSLLIKTVSIDHTDHQSEAGPIWLRVLALEIFRGLCADFALLMRIY
ERYDLRRQERTSGIFTSMMSTLNRLASEKPHLLGIHYEISSGPSFHQPGAANIGVQGMID
GVVGMATQAAAPLVGQQGSLTLATATMKLQCIDQLDKAEAPPIPETYVYLLSLQCLSNVA
EGFATFTLVKYEEIRRRKPAPSPDGIVAPAALNLDNLKSSPDVDKLKMVKTMADASWPAL
LASLSFFVSTNLDDDLFAETLSSMQSFTYACGVLNLSTPRDAFLLTFCKFAVPSAIVANI
AAESSGSSPTQSVLSVDMGIGSTPAPTSLSTRSYAFLRTVLSVAQYLAGSLDATWYTVFD
TLQNAEFVLNSKSKRRAVST-SQTAGQSNNESDEAVIQTGIQKLFDCSRTLNAPAFTSFV
ASLCRLSAEMVGLISDEEPGTSMRRRASGMNASRTLRPNERSFGVTKLGAVALLNIRRII
SEDPQLGWAPITSHLLAVQRHHDAPSNIRLQAADALDQILLSTPKHILEAEESDQRRIQS
QIIEILSHQTEPEARPQTSTDLEVRKLGFDTLFKIMENNGHSFIAGWLSILDILRTACPS
PLADHPPTTPSKHPTAKISTLIRTSFPSLQLICTDFLTALNLEELRQCISVLAEFGRQTE
DINIALTAGGLLWQVSDHVQGKNKSGADDDSYVRLWMYLLSKLLKLSHASRQEVRDGAIQ
TLFRTIGLYGNLLSEIVWYELLWEVVFPLINFLSESIKSGPSVNMNGEIVRQPNGAPLAA
KQLDDSKILVLESTGKVLFDHMSHILKTPKFRETWEALIHYLQHSFMYDRPAVGTVAMRT
MATILTADLSGVDDTEINSAWEFAWDAVVEMSKVLSTSPDTYFTQTALEAYIKVIRPLQT
SSRLEMSLERVQILLNICKVVVTYTHSPDFRSDVDALSPLQAAVLSTLDDIELRTPGAPS
ALIILLSDLSTLVFSSSFDASSRPTSTHVSYVAICKEAQPRLVKLYAEFRSLPDIYNTGA
TSQLFRSFAVPLRLKYKCPTSFKFGKALPLWKTATASFLSIVRGCLPSLMRIECDVDSVA
FKDVWAQLVETFSVALVANCGFAQTFELNQRHAEENFDLALIGSLEVDVLPHLGACGVPD
AVISSLAKALQESSRLYNLSLPVSQIPYKEENVFGTSAETMVKPHERFAYWCFDLLFVFC
GRSEENESKLKRVAALCLPALLDRCSAAVKTYVADAELRGRVPFPRIRDEEIVYILQRLL
SVPLWDGCLAASYSQDPSSGARSTPLLARGTDAHLLYLQPQLLDLLSLDVSSSMGSRPFR
GLESSLALGKVGVLEPGDKSTEDMKQLVLMCLRRIQARTA
>Cla
MQDLSNQLGQLASESKRKHADVFEACTLAQAALKQDAAKASAELLQGASTPPVLLQPILL
SANTKQPKVIAHGLACLKRLLAAPALHTDLVPAVLNALRTVQGQGVEVQLSILQILVSVL
SNT-MVHSDALADTLLVCFRLQESKIGVVASTAAATLRQLVILLFDRVAQEDKAAAEGNG
GEQEDTKL-----FELAIPDSPAPVHLKPAAADAYRVLADLCSLVASSKPAFLKLTSLPK
TFGLELIESVLSDFHTVFDRHPELIYLLRSSLSPMLIRSLAGQPQFSVTLRLLRVVFLLL
KVFNDHLLTECEIFYQMLVKIIAPGEVEGAVGTSPPWMRVLALEILRGLCSDFELLHKIW
ERYDAKHPKEDSGILTGILSALSRLASERPALLGVCTSITMGASTPANES---------G
SILGMAEAAVQAAGVAPIEFSAETSSMKLQCIDQLDKSDPPAIPETYVFLLALQCLTAIA
NAFYAAAIPLIQDETTKRCVEDKSLSPAPPPLDTTKLD---AGSTLLATQAMTAAIWPPL
LFSLSFFISTALSDSLFQTVLASAQSFTVVCGMLNLPTPRDAFLSSLCKFAIPPIVVATI
SASELTGLSNAGLLSADLGLGKTTSTPGLSGRNISCLNTLIAVADQLAGVLADNWFSVLE
AIQNAEYVLTISAGAKKKQ-------------EESDARANIARLFETSAAMDDKSFSAFL
KALARLSSEMVGLPEQQLKEALARRRASGISTNRSIRPNEKSFGIGKMGDVSALNIHRFI
YHDSSIAWSIVTLHLLTMQHWPPAPPVLRLQASETLDAILDRAANTVLSADNETQLNLQT
RLLEVLQVQALDTSAPPSTTDIEIRRMAYESLFRLLESNGHSLLCGWTTILKMLKMACTN
RQAAPAGATPTTAAPSRASVLVSVSFPSLQLICTDFLATLNLEEIRLCIETLMVFAEQTE
DVNIALTTGGLMQQVSDFLATRREKGQPEVAQHALWMFLLQELLRLAQDERAEIRDGAIK
FLFHGLQSHAVFLETDHWKRCLWEIVLPLLQTVR---------------VHQPTA---PA
KQIDDTQVLVFNSVGTLHKDYLSKFVYVDNYAEFCVAVVARLRDAFLQERPEVATTAVVT
LTQIATTCASPPPGTEAKSTSEEIWSSYTAIGAEIQRRALVPFTQQNLQSYVEAIHPLLS
LDSIKGSVSASKQILAILKATLAWTLSPEVRPDIDTLSPLQGAVLGIVQSLDMSKPDVAA
LVLADLSQYCTLPFVAAYEPPRPLPNRRITYIALFKAALPVSVKMFLEQQHRPELFVQGA
VEQLLKAHEIPLKLKYECPAPSKFGSDPPLWRTATTFFLQVARATAAQLQSLD--LPPPV
RDTVWNQLAACYRGAILADVTAVAALPIKQQRAAEDFDLSLLTSLETDVLPRLADVRVQN
EVIIDFAQTLQHASRLYELDAPAVGLSSDDTALNGTNSAIVETVRERFAYWAFDLMFLVC
HANAKFD---RRLAVLFLPLLLNRCHFVVETYLADSKVRGKAAFPRIRQEELAYVLSKLL
GLELEPGCYADAFAHHLTKGARSHPKLRQHKHAHILHLFRFLPDLLALSGTKMSTDKPYR
EIVEGVKVAQVGTAGCAPPQKVAVHELARRMLAEIAMLIA
>Cmi
LPFLTSELQALSKEAGRRHADVKEAADKALALLKSSPESALSDLHEGSGKQPVLLAPIVL
GCSTKNPKVTSIAVSGLQRLTGVGAITENTVPIILTTLRSVLSQGVEIQLKILQTLVSLL
TNCKDVHDELLAETLLISFKLLESKIGVVSSTAAATLRQLVMFVFENVDAEDRAAQKAKE
DSTVPGPV--PTDFSISIPDAGHPHFLLPAARDAYLVFEDICLLVNGEQPSFLKLQNLPR
TFGLELIESVLSDFSNVFISHPELLHLLRTLLSPLLIRALAEKPSFSTTLRLMRVMYLLL
KKFNDHLVMESEIFLCMFIKVVAPGETEGSAGSSPHWMRVLALEILRGLCGDFDLLSKIW
ARYDAPPESTKVPVFTSMITALNKLATEKPALLGTGTAVISGVVAPHTGE---SVSGVVD
GIVGMAQQAATSVGVSHGGLAIASATVKLQCIDQLDKSDAPAIPETYIFLLALQCLNAIG
EGFAAHILPVYSGIMGRRPRKGTESLPAPPAIEFTELRNDNSYNTLKTAYDMADAAWPAL
LASLSFFLTTNLDDDLFTYTLSAFQQFNTTCGVLGLSTPRDAFLTSLCKFAVPPPIISNL
ASADSTVPQLNSMLSADLGLSPPAQPMSLSTRNLLCLRSLIHVAQALAGSLGKTWFYVFE
ALQNADLVVRTEAARRQKKRANQTSSTIPSDQEEQAAHARVARLFETSKTLDDDAFRWFM
IALCRLNAEMTGIPTTELGEGGKQIKRSGINVIRTLRPGEKSYAITKLGDVSIMNMARLT
ARSAALGWDLVIDHLLLVQHWQQAPTIVRLQAAEVFDRIVSAASKDFPHTEEERQKYVQE
QVLKALARQVEPSGGTQTSTDVEIRQAGLETLYKILESQGHALVCGWSIIFRILQTACPD
VKHT-ALAETSSATAAKMSQLVRIAFPSLQLICSDFLSALSAEECGLSVETLTAFGRQKA
DVNVALTAGNLLWQVSDHLQVARRQTAESGTYLDLWMKLLLELLELCKDSRQEVRDGAIQ
ILWRSIELYGATLDEESWESCLSGVIFPLLNSLNEGMILTEQEDSPDNAEKTALGVPLPY
KQWDDSKILAVTSASTVFFNELSEISKLASFEQVCQDYVSYMQESFLHNRPAVATAAMKA
IEKAASIEWPESKSSQGTYVASTIWKTWLKTGQAIAD---VGITQQSLECYAKVVAVLQE
RRYLAFSDNYVIELLSVLKSLITYPYSPDYRPDQDTMPAVQAIIIRVIDCIDLSSHAVVS
AVLHDLAEYMTLAYTTVSEKVSPRLNQKVTYIALSKSCTGRILDIYSRFKDEPAIYDS-A
IESVLAAYAVPLRLKYECPLPSKFGEDAPLWKTATLHFLQLSRSIVQSLTAVADNLSADS
IAKVWRQLLAGFRAVLQADCGPTMDMSLEEQRMEEDFDLAVIVTLEVDVLPSLGNPLVPT
DAILALVQALHSASHLYRVIGTVSPVAASNSILDGTTMDDEQMPRERFAYWCLDLLFLMC
NRGPGTGTERKRIAVLTIPYLFSRCLTVFQLYLADSAVRGKVPFTRAREEELVYILERLS
RLELDEGVFEAAFSREDAVNASETPAARRCSRAHLYELYPHLLALVTLPRLASAAALDFR
PMAANAQIGRHPPSTSATNQ-ADAKDLARKCLALVGDGFS
>Eyn
LTFLTSELQALSKEAGRRHPDVKEAADKALATLKANPDNALADLHQAPAKHPILLAPIVL
GCATRNTKVVSIAVSGLQRLTSIGAITQATVPVILNTLRTVLSQGVEIQLKTLQTLSSLL
TNCKEIHADLLAETLLISFKLQESKIGVVSSTAAATLRQLVMFVFEAVDDEDRLLARSRD
DPSVQGPV--PTEFTVELPVEKKPYYLLPSAKDAYLLFEDICLLVNGESPSFLKLQSLPR
TFGLELIESVLSDFSQVFRRHPELLHLLRTLLSPLLIRSLAEKPSFSTTLRLMRVMYLLL
KKFIDDLSTEAEIFLSMFIKIVAPGEIEGSSGSSPPWMRVLALEILRGLCGDFEFLSKIF
TRYDGASSFSKRSVFRSMITALNRLATERPALLGTGTALVQGVPTPNAAD--SSVSGMVD
GIVGIAQQAASTVGVGQEGLSLQTASVKLQCIDQLDKADAPNIPELYIFLLALQCLNAIA
DGFAGSALQAYQTLMNLRPWKDNESLPAPPALDLDKLPSEPAYNTLRTTKAMADAGWPAL
LASLSFFLTTNLDDDLFTHTLTSYQNFTTTCGVLNLKTPRDAFLISLCKFAVPPSIISHL
AASENAPSTTSSIITTDLGLTSHTQTMCLSTRNLLCLRSLVGVSQALAGSLEKTWFYIFE
ALQNADFVVRADISRRQKKRSAGTGSSIPSDADEQAAQQRNARLFEVSRALDDDAFRWFV
ASLCRLNGEMIGIPTSETGGGVKQPKRTGINVLRTLRHGERSYATTKLGEVALMNMQRLI
ARPSEIGWDIIISHLLLIQHWQSAQSNVRTHAAEVFDKIVSAVPKDVEKEPEEAQRRAQE
QVLQALSEQAELQSRSQSSTDIEIRKASLDTLLRILESHGHSLLCGWTVIFNILRLACPP
ITGTSEQLDPTS--VGRNPLLVRVAFPSLQLICSDFLAALSKRELDICIVTLAEFGKQIE
DVNVALTAGNLLWQVSDHVQMKHRQTGEGHDYLDLWMALLLRFLELCSDRRQEVRDGAIQ
ILWRSIELYGGSLDPAYWEQCLWKVIFPLLRSLDEGLRSVEED-KDADGEVTPMGVPLLH
KQWDDSKVLALASAGSVFFNELTSLYQLESFSKVCTTLVEYIQESFITNRPAVATAAMKC
LDRICTAVWPEDRKERGVFVARTAWDACIAIGNQIVQHEKRDLTQQNLEAYTSVLLNLQA
GGYIPFTLEECQQLLSILKGIITYPYSPDYRLDQDVLSPLQVAVLKVLDRVELSSHEVAA
IVLEDLSEYMSLAYTHDGQSSLKRQNQKVTYIALSKTSTNKIVEIYHRFETEPAIYTS-A
VERIFSAYIIPLKLKYECPPPSRYGEETPLWKTATLHFLELAKAAVTFLDELGSNVDGET
IAYIWRKVIEGYRAILEADNDPVLGMTLVQQRAEEDFEYAVLSSLEADIVPKLGNSSIPD
DAIIALARSLSTASNLHEPKHEEVPKANGN----GSTEDEIDLPRERFSYWCLDLLFMMC
AG----DTERQRVSEHSIPMLMTRCKRVLESYLADSEIRGLFPFSRVREEEVVYVLSKLS
QLELWQGSFAAAYSRKASQQPSNNVACRQSTRAHLFELYPLLVGFLSLASEDKTGAVPYR
--------GRVTSASDSNTNAESAKTLARRCLDIVGHELG
>Gan
LQMLLTDYLALSKEAGRRNSDVRDAADKAHNLIKNSRDQALLDLRAPPPSPQPLYQPIFL
ASATRNAKVIALAVSSLQRLIGAGAVPRGLVRQILETLESVIPQGVEIQLKILQTLAGRA
TGAGTDSCKERNWEWHSSSRLSTSKIPVVASTASATLRQLFMFVFERVGEEDALVLASQS
DDPALLAALPSATFSLDVPLGPASISLRPAARDGYLLLEDLCLLISGSAPSFLRWGSLSR
TFGLELVESIVSGFGPVVRTHPELLLVLRAHLCPLLIRFLSSPPPFPLTLRLTRVVFLLL
KQFSDLLPLESEVFFCMFVRVIGPGDRDGEAGSSPLWMRVLALEIFRGLCGDFGLMIKFF
ERYDAKRGGEGSSVFSDLMSAFSRLATEKPAVLGVGAAVLYGSSLPIVGGMGMGLAHVAG
SVVGSGVGAVTGVVAVTPGLSVATATLKLQCIDQLDKADAPPIPETYVFLLALQCLSSLS
DGFATYTLATYSSILASRPRTPGEAASAPAALDWTTLDNDSKVVSLLTVKDMAETSWPAL
LASLSFFISTSLDDDLFADIVSALQNFTSVCGVLGLQTPREAFLTSLCKFAIPPAVVSHI
ATLDSSTPTASSVLSVELGLGVAPLAVGLSSRNLACLKALISVAQYLAGSLDSTWFAVFE
TLQNADFVIRTNAAR-SKKRSSPV---LPTEADETAIQSSIAKLFEVSRSLDDEAFRWFV
GALCRLTGEMSGIPMLEDGTDRNRRRSSGITALRPLRLGEKSFGVSKLGVVALLNVHRLI
YRDPSVGWNRVTSHLLLIQHYVVAPIVIRLQAADVLDQILLVAPKNLSTGGDELQRRIQT
QVLVALAEQAEPAMRPQSSTDIEIRRLALETLFKILESNSHSFVAGWERIFHVLRTACTP
PLVYSAGSYFGGEGVARTPVLVRTSFPSLQLICTDFLGALTIDELRDCIGTLADFGKQAD
DVNVALTAGGLLWSVSDHLQAKRNENDNEVAHGELWMYLLHQLLSLCQDSRQEVRDGAVT
TIFRSISLYGATLSKATWDATFWEIIFPLVESLSSAITLHNQDAEPNELVSQVNGPSL--
--------------------YLPKIVKTSRYEETWAAFIGILKRSFIEDRPQSATAAMQA
LEKVLSVSLDGAEASRIASSWEVAWAAWDEIGHSVVAHPQKTFTQVNLEAYVRVVLPIYT
PPYITFDLSRIHRLLAILKAVLTFARSPDYRPDIDSLTPLQAAILEVVAAIKLDVPGAAS
AVLSDLSEYLTLAFVAAFDSERARLPQRVSYVALAKEVMPHVLWLFQRYKDDSTIYEEGA
VERMLAAYALPIKLKHDCPPPSKYGSDELLWKTATVNFLKAVKDCVAALKVLGPNLPTAN
FEGIWRQIVEGFRGALLADTETAGKPSLEDRQMEENFDLALLISLEQDVLPHIGTSLVPD
DLIRRLGKYIQTASRLYELDLPPTSDSISDGQMFGTTAEVVEVGRERFGYWCFDLLFLMC
SDVDDYEPERRRIAALCLPFLLNRCAAVIKTYVADAPLRGKMPFPRVRQEELIYVLQKLL
TCRLREGTLWASTQPEPSLA-TSLPALLRSTLAHLYELHPLFTSLLALSTSSPSIYIPYR
GLKAGFVVGRIGKAEQGEQ-ESDVVQLTLACLRKVGEEIG
>Hvs
LSLLTADLQGLASETKRKYPEIREAADKALVLLKNKPDAVFNALRHPSPLAEDLLSPLFS
ACTTKNVKVVAIALASLQRLIGMAAIPLTKIPSIINTLSIVLPLGVEIQLKIIQTLPTLA
TNFSYLHDNLLTDVLLLCFRLQDSRIAVVSSTAAATLRQLVMVVFESVAEEDRAVAMALQ
SGQEVEPTRRETDYVVLIPATTRSVALRPSARDAYLVFEDLCLLISGDSPSFLKLQSLPK
TFGLELIESVMTGHGHLFQQHPELIYVLRSQLCPLLLRALSEKPFFAFTLRLMRVAFLLL
KQFSDDLAVEAEVFLSLLVRMISSSNDDNS--HTAPWLRILALEIFRGLCADFYLLLKIY
ERYDVIRERPSSGVFSSMMGAFNRLSCEKPALLGINQDITHHASL-----SAGSIQGMID
GVVGIATQAAAPLVGPQGSLTISTAAIKLQCIDQLDKADAPSIPETYTYLLTLQCLTNVA
EGFANFTLMKYDEIIRNKLLSNSPNSNAPPAITFDILDLIKSLKKLQSVKNMANTSWPAL
LASLSFYISTNLDDNLFHETLSAMKSFTQVCGVLSLQTPRDAFLLSFCKFAIPSAIVASV
ISETSSNTASQSTLSLDLGMASSNPPISLSPKNLAFLKALLFVAQFLAGSLGDAWFTVFE
ALQSVDYVLTVKPKKRTTLTTSNTTLGSSWDIDETHIHQHIAHLFDCSKNLDPGAFICFL
KALGRLSADLVGLPHHQGLQVEPRRRASGINAQLNFRQADKSFGITKLGVVALLNINRLV
HNQPDMGWELIISHLVTTARHPDPPHTIRLQASDVLDRILLAALKCIDSCTETLKIRIQN
QIMQALSKQVEPDSSSSSSTDTEVRRLGFDTLFKILENNGHSFLTGWDLILDILRTACLS
FHSRVASSHPTSLAPPKNSILVRTAFPSLQLICTDFLSALKLDQMRQCIGVLADFGRQAD
DINIALTAGGLLWQVSDYVQGKNKKHTGDESYVKLWMYLLSELLALCNTSRQEVRDGAIQ
TLFRTIGLYGIILSESTWMELFREVIFPLFELLNTATVESTISVAEINTVRQPNGTVLSA
KQLDDSKILALESLGSVVYDHFSHILPTTKFREIWGNLIDLLEKSFTQNRPSVGTVSMKT
LAKILQADLNVKDTSGVLYAWEITWNSFERISQVIKTHPSIYFTQLSLEAYIQITNFLRI
LHGLDFPLTRVQSLLKISQIVLTYSHSPDYRADVETLSPLQSAVLSTIDNVSQKIHGASS
IVLTTLSDMVTLAFVSPFEASNKSPVMKVTYVALCKVVLPRLVSYYKKFSTDPSIYEQGA
VEQAITSLAIPLKLKYGCPIASKLVSVWPLWKTATVSFLSIIKVCLPVLSEFSDQVSDRG
FQGVWRKIVIAFADALLADCQPSFDFDVEKQLGEENFDLSLIASLELDVFPLLGFARVPD
DIIEILIKAIQEASRLYHLDLPFATSTTTEYELFGTTAELSVKPRERFAYWCFDLMFVLC
GQYHQFKEGRHRLAALCFPTLLERCKAAIQTYVRDAALKGCIPFPRIRDEEILYILQSLK
QLHLN-----ANLKNDDCFLQANSSAISCLQVAHLFALYPLLIDIVSLGISSHNPYTPYR
GLTDGLKLGRVGQKSRVSSNAANVSLAACECLRELSPYLS
>Lcr
LALLQADYQALAKEAGRRESNVREAAEKAHQLLKSSRDQALADLRAPPPPTQPLYQPIFL
ASATRNVKVIALAVSALQRLIASGA---GLVKQILDTLEQVIPQGVEIQLKILQTLVSLL
TTTLLVQGEELGQALELSHRLSTSKIPVVASTASATLRQLFMFVFERVGEEDALVSAAHS
EDPALLANLPPSCFTLDVPKKAKSIALRPAARDAYLLLEDLCLLISGSAPSFLRWGSLSR
TFGLELVESIVT---PRTPPRPPSAPLSPPHPLPLL----STTPNLPLTLRLTRVVFLLL
KQFSDLLALESEVFLTMFVRVIGPGDKEGEAGNSPLWMRVLALEIFRGLCGDFQLMTKFY
QRYDATKNGGGSSVFSDLMTAFNRLATEKPQALGSGAAVVYAAG------TGVWLAGAAG
SVVGSSVGAVAGAVA--PGLSVQGSTLKLQCIDQLDKADAPPIPETYIFLLALQCLSSLS
DGFATYTLSTYSSIISSRPRAAGEAASAPSAIDWTTLDSDPKLAALVTVKDMAETSWPAF
LASFSFFIATNLDDDLFADVVSALQNFTSVCGVLGLGTPREAFLTSLCKFAMPPAVVSHI
ASTDSTTAATSSVISVELGLGATPNPIGLSSRNFACLKALISVAHYLAGSLDATWFAVFE
TLQNAEFVVRTNAARAGRKRSSPSTSGLPSESDEQSILQSISKLFEVSRALDDQAFKWFV
GALCRLNGEMIGIPMTEDGAARSRRRTSGITTIRSQRLGEKSFGISKLGVVSLLNVHRLI
YREPRMGWDVITSHLLLVQHYVVAPPSIRLQAAEVLDSILVVAPKNLSTGGTDLQQRVQT
QVLVALAEQAEPSLRPQSSTDIEIRRMALDSLFKILESNGHSFISGWERIFHVLRTACPS
PLLLYFGGAPTESKAARTPVLVRTSFPSLQLICTDFLGGLTVEELRDCISTLAEFGKQAD
DVNVALTAGGLLWSVSDHLQAKRKDGENDGAHGELWMYLLHQLLGLCQDSRQEVRDGAIT
TIFRSISLYGSTLSKATWDATLWEVVFPLVESISSSIQARNRLAPGEELVTQPNGSPLID
KQWDDSKTLALRSTGNVFFEYLPVIVKTGRYEETWAAFIGHLKRSFIEDRPQAATAAMQS
LEKVLSVSLDGGEASRIASSWEVAWSAWDEIGYSIDSSPSKTFTQISLEAYIRCVLPIYT
PPYIAFDLTRIHRLLAILKSVLTFSRSPDYRPDVDSLTPLQIAILEIIAVINLEVPGAAS
AVLSDLSEYLTLAFVAAFDAEGRFRSQRISYIALSKETMPHVLYLFQKYKDDVSIYEQGA
VERMLAAYAIPIKLKHDCPAPAKFSSAELLWKTATVNFLKAVKDCVATLQVIGSNLPEAS
YEGIWRQIVEGFKGGLLADTDHAVEQTFEERHQEENFDLALLVSLEQDVLPFIGASLVPD
DLIRRLGKYLQTASRLYELDLP--TPTKGDRDMYGTTAEVIEVGRERFAYWCFDLLFLLC
SDSMGHDIERRRIASLCLPSLLNRCTAVIRTYVADAPLRGKMPFPRVRQEELIFVLQKLH
GCRLREGSLWASTQADPSSAATSLPALLRSPRAHLYELHHQFTSLLSLSTTSPSIYIPYR
AFKEGFKVQRIGRAGETEVGEGDVVQLALACLKLVGEEIG
>Mgl
---MAAELQALVAETRRKYPDVKQAAEQLLQQWQTDAARTTTELQTRDPATHALLQMIVL
ACDTRAPKVIQMSLSLLQRSIPPRLFPDSALPTIVDTLHKLLSADVEVQLKILQTVSVLL
ATYASVTSTLLSRALMLCFTLYESRVAVVSSTAAATLRQDIMMVFDKVHEEDRFFDSI--
ATEDAAATAPLPAHTAQLP--SGPITLFPFAADAYQLLNDLCALADGQAAEFLPLQTLSK
PFVLELLESVLTSQAALLRRHPELVYVLRSAACPFLLKALSEAPSFSVYIRIVRLVRLLL
LEFSEEVILEVEMLLRALLDTCDEKHA--------LWQRVLAWETIDALCADRIFIERVW
NSFDGRPSPPRICVLQSVVKHVQQNARKARTVLQIDDALAAALEQPDVPPMRRSVSNFYD
AAVAGVRSAAEGLLSAEEPLV-GTSVPAIPLLDQLDKTETPLVPTTYLPYLILQALVHVA
HALAVVPMPQQAD--------------------------------------MLSAYMRAI
NEGLTVFLTVQGSDAFFEQTLQALAHLAHAAGVAACTKERDLVLATLCDIAVPSAAYSG-
--------------------------QALAPRNLAAQAALAYVCEALGSRLDMRWRALLQ
CVCQALVCLRKSDESAQMPAE------TPATLD--RLPCLLRGVFVSAAKLDDAALDTFA
CVYVDLVMDRV----------------------------HEAHVSNELAHVMLVQVERFV
ARMPSGPW-LSVQKLLRLMSDENVDAVRRTTTAHIWDAAMYAIWSVLPM----EAHQQQR
WVLEALAQQGILDRRVQAG-DVHVRHAAISTVYKVLETHAHVLRDGWEHVFDMCEAAAQD
ASDI--------RAAGLSPVCLRSAFACIQLVCTSHLNTLKEADLLRCINALPSFSRQTE
DVAMALKANGTLWDLTESIEQRDRT-------PELWLVLLTRLRDVAQVSNENVAECALA
NLFQVLVQYHKSFDLHEWQRVLMDVLLPLVEAEQVQPRAFQGT-----------------
-----ARVMAMV----------PALRADVAWPAMWTRWLTAVERAVREDQLDVVHAALEA
LHATLRVQ--------QHAWWHDTWPTVVRL-----------------------------
----------------------------DVHASIDTLRSL--------------------
------------------------------------------------------------
------------------------------------------------------------
-------------------------------------------------LP---------
------------------------------------------------------------
-----------------------------RGYVAHA------------------------
-------------------------VCTSSMHGH--------------------------
----------------------------------------
>Min
WSLLQADLLALSKEAGRRHADVREAAEKAYQLLKTNKDQAVTQLRASSNAPQPLYQPIFL
AAATKNVKVIALAVSGLQRLISAGAVPKSLVKPILETLEQVVPQGVEIQLKVLQTLVSLL
TTTVLVQGEILGQTLELSHRLSTSKIPVVASSASATLRQMFMFVFERVGEEDAQVARAEA
KDPALLAALPKPSFNLDVPEGSTSITLRPAARDAYLLLEDLCLLISGSAPSFLRWTSLSR
TFGLELVESIVSSFGPVVRTHPELLLVLRAHLCPLLIRFLSSPPTFPLTLRLTRVVFLLL
KQFADLLTLESEVFLTMFIRVIGPGDKEGEGGNSPLWMRVLALEIFRGLCGDFELMTKFF
QRYDAQSGGAASSIFNDLMTALNRLATEKPHALGQGAAVVYGSSLPYVGSMGLGLAQVAG
NVVGSSVGAGQ----NPPGLSIASSTLKLQCIDQLDKAEAPPMPETYIFLLALQCLASLS
DGFATYTLSAYSSIVAQQQRGDASSSSAPGALSWDSLDSEPKVAALMTVKDMAETSWPAF
LASFSFLIGTNLDDDLFADVVTSLQNFTSVCGVLGLTTPREAFLTSLCKFAIPPTVVAHL
ASQDSSAATAASVLAAELGLTAVALPVGLSTRNLACLKALMSVAQYLAGSLDATWYAVFE
TLQNADYILKASATRNSKKRASPTSAGQPTEADEQAVQASITKMFEVSKALDDEAFKWFV
GSLCRLDGEMNGIPMTEDGQGGARRLSSGITALATQRLSLTSFGVGKLGVIALMNLHRLI
YRDAKLGWNLVTSHLLLVLHHTPAPSTIRLQAADVLDSILLVAPKNIATAEDTLQRRVQT
QVLVALAEQAEPHMRIQTSTDIEIRRMALDTLFKILENDGHSFITGWERIFHVLRTACPS
HLQHDYRNEPTMAKSSKNSVLVRTSFPSLQLICTDFLGALTTDELRDCIGTLADFGKQKD
DVNVALTAGGLLWGVSDHLQAKRKEGSREVAHGELWAFLLQQLLALCQDSRQEARDGAIT
TIFRSISLYGATLSKATWDATLWEVVFPLVENVSASIQMHDRMGPGDELVSQSNGPPLVD
KQWDDSKTLALKSMGDVFFDYLPLIAKTARYDETWAMLVALLKRSFIEDRPQASTAAMHA
LDKVLSVSLDGNEALRISLSWEVAWAAWDEIGHAIASAPSKVYTQVNLEAYVRVILPIYT
PPYITFDLPRILRLLAILKVVLTYSRSPDFRPDIDSLTPLQAAILEVVAVIKLEVPGAAS
AVLSDLSEYLTYAFVASFEAEKARTPQRITYVALSKEAMPHVYWLYQRYCEDTTVYDQGA
VERMLAAYAIPMRLKHACPAPAKFSSAEPLWKTATVNFLKAVKDCVAALRSFGDSVLVEH
YEGIWRQIVDGFRGALLAETGLHVAASVNSLHSEENFDLALLATIEQDVLPYIGNALVPD
DLIRRLGKSLQQASRLYELDLPTNASSIKEGEMHGTTAECVEVGKERFAYWCFELLFLTC
AESDDYVIERRRIAALCLPSLLNRCSAVLKTYIVDAPLRGRMPFPRIRQEELTFVLQYLS
TVRIGAGTLFSSTQTDPTSALSPSGALLRSPLGHLYDLYPSLTALLSLSIISPSIYIPYR
GLPEGIQLGRIGKIGQEESQETDVVRLTLGCLQKVAGEIG
>Mld
WSLLQADLLALSKEAGRRHADVREAAEKTHQLLKTNKEHAVTQLGASSNAPQPLYQPIFL
AAATKNVKVIALAVSALQRLISAGAVPKSLVKQILETLEQVVPQGVEIQLKVLQTLVSLL
TTTVLVQGEILGQTLELSHRLSTSKIPVVASSASATLRQMFMFVFERVGEEDAQVARAEA
KDPALLAALPRPSFNLDVPEGSTSITLRPAARDAYLLLEDLCLLISGSAPSFLRWTSLSR
TFGLELVESIVSSFGPVVRTHPELLLVLRAHLCPLLIRFLSSPPSFPLTLRLTRVVFLLL
KQFADLLTLESEIFLTMFIRVIGPGDKEGEGGNSPLWMRVLALEIFRGLCGDFELMTKFF
QRYDAQAGGGASSIFNDLMTALNRLATEKPHVLGHGAALVYGSSLPYVGSMGLGLAQVAG
NVVGSSVGAGQ----NLPGLSIASSTLKLQCIDQLDKAEAPPMPETYIFLLALQCLASLS
DGFATYTLSAYSSIVAQQQRSEASSSSAPGALSWDSLDSEPKIAALMTVKDMAETSWPAF
LASFSFFIGTNLDDDLFTDVVTSLQNFTSVCGVLGLTTPREAFLTSLCKFAIPPTVVAHL
ASQDSSTATAASVLAAELGLTAVALPVGLSTRNLACLKALMSVAQYLAGSLDATWYAVFE
TLQNADYILKANATRNSKKRASPTSSNQPTEADEQAVQASITKLFEVSKALDDEAFKWFV
GSLCRLDGEMNGIPMTEDGQGGARRLSSGITALATQRLSLTSFGVSKLGVIALMNLHRLI
YRDAKLGWNLVTSHLLLVLHHTPAPSTIRLQAAEVLDSILLVAPKNIATAEDTLQRRVQT
QVLVALAEQAEPHMRIQTSTDIEIRRMALDTLFKILENDGHSFIAGWERIFHVLRTACPS
HLQHDHRIEPSVTKSSKNSVLVRTSFPSLQLICTDFLGALTTDELRDCIGTLTDFGKQKD
DVNVALTAGGLLWGVSDHLQAKRKEGSMEVAHGELWAFLLQQLLALCQDPRQEARDGAIT
TVFRSISLYGATLSKATWDATLWDVVFPLVENVSASIQMHDRMGPGDELVSQSNGPPLVD
KQWDDSKTLALKSMGDVFFDYLPLVVKTVRYEETWAMFVALLKRSFIEDRPQASTAAMHA
LEKVLSVSLDGNEASRISSSWEVAWTAWDEIGHAIAAAPSKAYTQVNLEAYVRVILPIYT
PPYITFDLPRILRLLAILKVVLTYSRSPDFRPDIDSLTPLQAAILEVVAVIKLEVPGAAS
AVLSDLSEYLTYAFVASFDREKGRPTQRITYVALSKEVMPHVYWLYQRYREDVTVYDQGA
VEMMLAAYAIPLRLKHDCPASAKFSSAEPLWKTATVNFLKAVKDCVAAFRSFGDSVLVEH
YEGVWRQIVNGFRGALLAESAQHVSASSKNLHSEENFDLALLATIEQDVLPFIGHALVPD
DLIRRLGKSLQQASRLYELDLPTNASSMKEGEMHGTTAECVGVGRERFAYWCFELLFLTC
AEADDHIVERRRIAALCLPSLLNRCSAVLKTYIVDAPLRGRMPFPRIRQEELTFVLQHLT
TLRIGGGTLFSSTQPDPTSALSPSGALLRSPLGHLYELYPSLTALLSLSIVSPSIYIPYR
GLSEGTQLGRIGRVKYEEGQDTDVVKLTLGCLQKVAGEIG
>Mlp
LALLVSDFQALASETKRKHADVREVNTTALNLLRSTPDQVLASFRKPSTYVEDIIKPIFM
GCGTKNVKVVAIALGSLQRLISMDVMPSFKIPQIVAILTSVLPLGVEIQLRILQTLPSLF
TRCSYLHDTLLADALLLCFRLQDSRIGVVSSTSAATLRQLVMVVFEGVAEEDQAVRVAST
AGSQLDPIREETNFSVIIPAEERKIVLRPSAKDAYLVFEDLCLLVNGDSPSFLKLQSLPK
TFGLELIESVMTGHSHLFQQHPELIFVLRAQLCPLLIRAMSEKPVFALTLRLMRVAFLLL
KQFCDELVVESEVFLSLLIKTVAIDHTDGHTDPGPLWMRVLALEIFRGLCADFALLIRIY
ERYDLDHSDRTSGIFTSMMSTLNRLASERPTLLGINNDITSGPSFHQSSPANVGVQGMID
GVVGMATQAAAPLVGQQGGLTLPTATMKLQCIDQLDKAEAPPIPETYVYLLSLQCLSNVA
EGFAGHSLSRYEEIRRQGPSQSPDGMLAPTALNLDNLASQPVTDKLRIIRNMADASWPAL
LASLSFFVATNLDDDLFSETLSSMQSFTYACGVLNLPTPRDAFLLTFCKFAVPPAIVANV
AAESSGSTPSQSVLNVDLGLGTTSAPTSLSTRSFAFLRTVLSVAQYLAGSLDTTWYTVFD
TLQNAEFVLSSKSKKRPVSTMTQPSVLSSAETDETGIQNSIQRLFECSRSLEAAAFTSFI
ASLCRLSSEMAGLISDEEQSTSIRRRASGMNSSRVFRPNDRSFCVTKLGAVALLNISRII
NVDSELGWTPITSHLLAVMRFHEAPSNIRLQAADALDQILLSAPKHISDADESNQRRVQN
QIIETLSRQTDPESRPQNSTDLEVRKSGFDTLFKILENNGHSFIAGWLSILDVLCTACPS
PLAY----STSKTSTSKTSTLIRASFPSLQLICTDFLTALELEELRQCINVLAEFGRQTE
DINIALTAGGLLWQVSDHVQGKNKASSDDHRYVELWMYLLSKLLELSDASRQEVRDGAIQ
TLFRTIGLYGTLLSEAVWYELLWEVVFPLIDLLSKSISCTTPGDTNSQSMRQPNGASLSA
KQLDDSKILVLESTGKVLFDHMSHIIKTPKFHETWSTLIQHLHQSFIRDRPAVGTVAMRT
MATILSADLSNCNDEEIKAAWEYAWDSVVQMGKTISTKHDIYFTQVALEAYVKVMRPLQT
AARLKMDLERVATLLNICKSVVTYTHSPDYRPDVDTLPPLQSAVMSTLDEVRLETPGVPS
ALITLLSDLSTLAFTSSFDAHNRPTSTHVSYVAICKAAQPRLVGLHAKFNSLPDIYNTKA
TSQLFLSFSVAMKSKYKCPPSYKHGKAPPLWKTATTSFLTIVRNCLPNLLHIEKSVEPTA
FGNVWAQLIETFSAGLLADCEFSQSLELDQQRAEENFDLALIASLEVDILPHLGGPGIPD
KTIQSLANALQEASRLHDLSSLASHTPRKEDEVFGTSAEAVARPRERFAYWCFDLLFVYC
RRVEDKELERRRVAALCFPALLDRCSAAIKTYVADAGLRGRVPFSRIRDEEIVYILQQLL
RISPYEGSLAASMSPGPASMLPSLDLLTRGPDAHLLYLQPLFLDLLSLEASSPWSFTLFR
GLDPSLMLGQVGVRKDDRQDENDAKRLALMCLRRIQTRTA
>Msd
WSLLQADLLALSKEAGRRHADVREAAEKAHQLLKTNKEHAVTQLGASSNAPQPLYQPIFL
AAATKNVKVIALAVSALQRLISAGAVPKSLVKQILETLEQVVPQGVEIQLKVLQTLVSLL
TTTVLVQGEILGQTLELSHRLSTSKIPVVASSASATLRQMFMFVFERVGEEDAQVARAEA
KDPALLAALPRPSFNLDVPEGSTSITLRPAARDAYLLLEDLCLLISGSAPSFLRWTSLSR
TFGLELVESIVSSFGPVVRTHPELLLVLRAHLCPLLIRFLSSPPSFPLTLRLTRVVFLLL
KQFADLLTLESEIFLTMFIRVIGPGDKEGEGGNSPLWMRVLALEIFRGLCGDFELMTKFF
QRYDAQAGGGASSIFNDLMTALNRLATEKPHVLGHGAALVYGSSLPYVGSMGLGLAQVAG
NVVGSSVGAGQ----NLPGLSIASSTLKLQCIDQLDKAEAPPMPETYIFLLALQCLASLS
DGFATYTLSAYSSIVAQQQRSEASSSSAPGALSWDSLDSEPKIAALMTVKDMAETSWPAF
LASFSFFIGTNLDDDLFTDVVTSLQNFTSVCGVLGLTTPREAFLTSLCKFAIPPTVVAHL
ASQDSSTATAASVLAAELGLTAVALPVGLSTRNLACLKALMSVAQYLAGSLDATWYAVFE
TLQNADYILKANATRNSKKRASPTSSNQPTEADEQAVQASITKLFEVSKALDDEAFKWFV
GSLCRLDGEMNGIPMTEDGQGGARRLSSGITALATQRLSLTSFGVSKLGVIALMNLHRLI
YRDAKLGWNLVTSHLLLVLHHTPAPSTIRLQAAEVLDSILLVAPKNIATAEDTLQRRVQT
QVLVALAEQAEPHMRIQTSTDIEIRRMALDTLFKILENDGHSFIAGWERIFHVLRTACPS
HLQHDHRIEPSVTKSSKNSVLVRMSFPSLQLICTDFLGALTTDELRDCIGTLADFGKQKD
DVNVALTAGGLLWGVSDHLQAKRKEGSMEVAHGELWAFLLQQLLALCQDPRQEARDGAIT
TVFRSISLYGATLSKATWDATLWDVVFPLVENVSASIQMHDRMGPGDELVSQSNGPPLVD
KQWDDSKTLALKSMGDVFFDYLPLIVKTVRYEETWAMFVALLKRSFIEDRPQASTAAMHA
LEKVLSVSLDGNEASRISSSWEVAWTAWDEIGHAIAAAPSKAYTQVNVEAYVRVILPIYT
PPYITFDLPRILRLLAILKVVLTYSRSPDFRPDIDSLTPLQAAILEVVAVIKLEVPGAAS
AVLSDLSEYLTYAFVASFDREKGRPTQRITYVALSKEVMPHVYWLYQRYREDVTVYDQGA
VEMMLAAYAIPLRLKHDCPASAKFSSAEPLWKTATVNFLKAVKDCVAAFRSFGDSVLVEH
YEGVWRQIVNGFRGALLAESAQHVSASSKNLHSEENFDLALLATIEQDVLPFIGHALVPD
DLIRRLGKSLQQASRLYELDLPTNASSMKEGEMHGTTAECVGVGRERFAYWCFELLFLTC
AEAEDHIVERRRIAALCLPSLLNRCSAVLKTYIVDAPLRGRMPFPRIRQEELTFVLQHLT
TLRIGGGTLFSSTQPDPTSALSPSGALLRSPLGHLYELYPSLTALLSLSIVSPSIYIPYR
GLSEGIQLGRIGRVKYEEGQDTDVVKLTLGCLQKVAGEIG
>Pan
AQLLTSELTSLGVEARRKHPEIKQAADAALARIKAEPDAFLSSSRSGPPSDHPLLRPVLL
SCETKLPKVISLAMALLQRILLQKLLPDDAIATVITALNKLLTSDVDVQLKILQIASALL
TTYPNIHNADLSGTLMLGFKLHESKVAVVSSTAAATLRQSVMAVFDKVKDEDAVLDGIKG
GGEEAAASAPLAAMSVDLP--DGPVTLFPSSRDAYLVFSDLCSLANAEPASFLFLHTLSK
TFSLELIESVLSNHQRLFSSHPELLFLLRSKVCPLLIKSLSEPPAFPIHLRLMRLLFLLL
RQFSSDLVLEVEILLSILLRTVNPSAHE--GGSQPLWQQVLALEVVRSLCSDDVFLRNLW
LWYDSGSSRGSAPVFAKLVNTLQSVLVQSENVFAMEPTMTTGTDNPDSPRADRSFSGLYE
AAAGVASAAMSQLTGGTESLS-SASSPTVQIIDQLDKVEAPSVPKTYLQLLALQSCHLLT
QSMAAYALPLYSKFVNSRK----SNAAAPPAMDIDTLANAPERDGLRLTKAMLRCSALPL
SDVLVRYLRIKCTDSIFEETLLAFRNLTNVTGALDLVQERDVLLTRAITFAVPRW-----
---NAS--SPSAVLNA-----SDSNLQAVSTRSLACLRAFLQVAYYLSGSLGAFWYPVFS
GLCGAHALLSSRYPSVQASDDSSMTSLNLADLQPDRLQAQIQSIFDNSAALEDDAFLDFI
SSLCRLSDDMMQQSIQAAGTSAGSPRASGFRGHASNESASAFYPISCLDSVTALNTKRLC
SLPSEQGWELVAKHLTKTLSSAALSPVWRSQASQAANKLAFGTMSEAAESGRADKLRLQE
QALRVISSAGILEGRRASLVDLEVRTTSVENLNKVMETFGHSLTCGWELVFDVCSATCKS
DKRSAEGVSETSPAAQRAQLLVKAGFSCLQLVCSDFLSVLDPQQIQRCCSCLNDFGSQDM
DVNVALTANGCLWGVTAEMAARAKAASGKDAKQPLWLFMLQCLLSISQSTRSEVRNGAIS
NLFRVLQQYGDMLESTAWQEIVETIILPLIKLLRASASDLESGLADQDRKAQLMGVQSEL
KQWQESRCLALTQFGEVVRAYLSKLIHSPNFEGIWSRLLELTRTTFVEGPADLSQAAIKC
FTSILSAPVQDGEQIGVQRAWRQAWNNWVTIGRHIRGQESARFTQKNLLAYIQAFPPIYR
VLEGHFDYKEVETLLASLKGCVSYAQSPDNMSDRSSLTNVQEAARATARSVA-GVKDVPA
LILSDLSECVCLAHAGGHAGG--QAKSGPTFVALSRTSITEAFRVFVSHEDDVTIYTGGA
FESLISALVIPIKLKYDCPDSPATGASQPMWQLALLTFCRILSRCCPKLNVRAGELEREV
VERLWSKMIDGIEAAISADSSGALQLPRDVRDRDERFGLFLLGTIENFVLPYLGESEVPD
HLIDRVGRGLAVGSKLYSFEEEAP------EGQGGCADDVTEVVNERFGYWCLDLLFLGC
SEGRGQSEVHRRLATALLKHLVPRCEQVLRSYARDLQIRGAVPMPRVRQEEINHILLRYI
ELRLLPNTLQSAIG-----------AWHSSKRAHLFSAFRLLLALASVSTASKVH-----
AKSAGLQLGVVGTTRDVLGAKAETSELATEALALIANELG
>Pst
FALLASDFQALASETKRKHADIKEAADKALALIKTSPDQILATLRDIPGPADDIFRPITM
ACATKNVKVVVIALGSLQRLIGMDAVPPGKIPQIVNLLSTVLPLGVEIQLRILQTLPSLV
TRCAYLHGNLLADALLLCFRLQDSRIGVVSSTAAATLRQLVMVVFEGVAGEDKAIKCQPE
SNSKPDPTRTETDFVVAIPTEARQVALRPSAKDAYLVFEDLCLLVNGDSPSFLKLQSLPK
TFGLELIESVMTGHGNLFQQHPELIFVLRAQLCPLLIRALSEKPSFPLTLRLMRVAFLLL
KQFSDDLLVEAEIFLSLIIKTISVDHSEGQAEPVPIWLRVLALEIFRGLCVDFDLLLKIY
ERYDMRRTDQTSGLFTSLMGTFNRLASEKPALLGMNQDIATGTSSYHMGSANPGVQGMID
GVVGIATQAAAPLVAQQAGLSLATAAMKLQCIDQLDKAEAPAIPETYIYLLALQCICNVA
EGFAGFTLVQHDEFRHSRSKTASDDSPQSFILPIDELKAGPNKERIKMTRSMADASWPAL
LASLNFFVSTNLDEELFTETLSAMQSFTYVCGILDLTTPRDAFLLSFCKFAVPPAIVANL
IMEASSATASQSVLNVDLGLGTAHSPTYFSPRSLSFLQTLLSVAQYLSGVLGSSWYTVFE
TLQNADYVIAAKLKKRTTLPSSQTANNTSSTSDESGIQANIQKLFDCSRTLDPGAFRSFV
TALCRLSSETVGLPTENGS-TDMRRKASGVPNLRNHRPNERSFAIAKLGSVALLNIRRLV
SSGSEIAWTPITSHLLAVQRYPEAPSSIRLQAADVLDRMILSVPKLLNNLDETLQCRIQT
QIIEVLGRQAELDPSSQTSTDLEVRKLGFETLFKILENNGHSFVAGWKSILDVLHTACET
STIQGKGTSKPSNLPGKLAILVRNSFPSLQLICTDFLTALKLEELRQCIIVLAEFARQTE
DINIALTSGGLLWQVSDHVQSKNKAKEGEDSYVRLWMFLLSKLLDLVHASRQEVRDGAIQ
TLFRTIGLYGSSLSSSVWHEILWEVIFPLLDLLSNQIKKTPTQSVPIDVARQPNGAPLNA
KQLDDSKILALESTGKVVADHFSHILVMPQFSDTWATLIQHLSESFTSDRPSVSQASMKT
LSTILNANISGNQNARIAAAWEVVWSAFVKMSEAIAMTPSMYFTQAALEAYIHVLRPLQN
TSRLEMDHERIKTLLEICRIVVTYSKSPDYRPDIDTLPPVPAAVIATIDRIDHNVPDVSS
AVISSTAELSTLAFVSPFEVTNRPSTISVTYIALFKAIQPRLVSLVDKFCQKSEVFNSGA
LATVLSSFNTPIRLKYGCPAPAKYGKAPPLWKTASISFLTIIKSCLPSLTNLGKSVAQDA
FEAFWKQVVINFSCVLSADCAPELLLDLDQQQAEENFDLAFVASLELDVLPCLGQSRIPD
ETIRSLGMAVQAASRLYTFDLELEQISPENDSICGTTADVLRRPRERFIYWCFDLLFLFC
TPSTALEAEHKRVASIWLPILLTRCIAAIRAYLVDAPIRGTVPFDRLRDEEITYILRQLL
THDLWGGSLGMSVSEANTSSTPTMR---ETPNAHLLYLQPLLVDLWACACSPQVGFTSYR
DSAKDLKLGQIGRSVSLTGDSKDLKQLVHSCLRKTSRQTA
>Rgr
------------------------------------------------------------
---SRNAKVIALAVSALQRLIQGAAVPRAFVSQVLDTLEHVIPQGVDIQLKVLQTLVSLL
TTSA--------TALELSHRLSTSKIPVVASTASATLRQLFMFVFERVQDEDDLVAAS--
SDPHSDPTLPRATF--DRPGGATSIRLRPAARDAYLLLEDLCLLIAGSVPSFLRWGSLSR
TFGLELVESIVSGFGDVVRAHPELLLVLRAHLCPLLIRFLSSPPHFPLTLRLTRVVFLLL
KHFSDLLTLEAEVFLVMFVRVIAPGDPEGVGQHSPLWMRVLALEIFRGLCADFELTVKVF
RR----GGAGGSTVFGDMMTALNRLATEKPSALGVGAAV-----------MGWGVAAGVG
SVVGSSVAAAAGAVGPQPSLSTSTAAMKLQCIDQLDKAEPPHIPDTYLFLLALQCLAALA
DGFAVFTLSASADVARRYGLSSAGPSTTAGGLNWAALDRDPQVESLRVVRAMAESTWPAF
LASLSFFIATALGDDLFSDVVASLQNFTSVLGALDLETPREAFLTSLCKFAMPPQVPSS-
--------TAAAVLSAELGLSSSSLPVGLSSRNLACLRALIGVAHYLAGSLHASWFCVFE
TLQNADFVLRATSAARGTKKRAGSLAGLPSEADELAIQQAIAELFDVSKELEDGAFRSFV
GALCRLSGEMIGLSMNEDGTTPTRRRSSGMSFGRRSGLQEKSFGIGKVGTVSLLNMARLI
ERPPSVGWDLVTGHLLHVLHCTLAPTPIRIQAADVLGQLLVLAPKTLASSDVDLAERVQT
QVLVALAAQAEPGPRLQSSTDVDIRRMALETLRKILESNGHAFVTGWDRIFHVLRTACPS
A---AGGTSAASARGAKTGVLVRTSFPSLQLICTDFLDPLSNDEIRDCIGTLAEFGKQGE
DVNVALTAGGLLWNVSDHVQAKNQSGDGEAAQGDLWMYLLQNLLALCRDSRQEVRDAAIS
NVFRSIAMYGTTLDASTWDAVCWEVIFPLVEDISASIHQHNVGELGEETVPQANGPPLVD
KQWDDSKQLALRSVGDVFFEYLPQLVKTDRYEDIWRAFVSQVQRSFVLDRPHPATAAMQA
LDKVLTVSLDMSDASRIASSWEVAWAAWDEIGAAVEDNARKIFTQVNLEAFVRTVLPIYT
PPYISFDLARVERLLAVLKAVLTYSKSPDYRPDVDGLMPLQSVVLEVIAVIKLEIPGATS
AVLSDLSEFLMLAFTSPFEKARTFAPQQVTYVALAKEVMPHVQWLYRKYADDPLVYDQGA
VGKMLQAYAPPLRLKHSCPAPARFGSAEPLWRTATVNFLKAVRDVSSGLRTLEPQLARET
HEAIWTEIVEGFAGALLAPSSSAT-RSLEDLYEEENFDLALLISLERDVLPHLGSSLVPD
ALIRQLGKTLQQASRLHHLDLPTPPPTPPEGEMQGTTVEVVETARERFSYWCLDLLFHMC
DGSEQPSPDRQRIAALVVPALLNRCAAVFRTYVADAVLRGKMPFPRIRQEELVYLLQQLL
ALQLAPNTLWAASQASPTEAIASLPALLRSPQAHLYELYPLLTDILRLSNLAPS------
----------------------------------------
>Sro
LSLLQQDFLQLSKEAGRRHSDVRDAADKATQLLKTHKELALADTTTGRIEPPPLYQPIFL
ASTTRNAKVIALAVSALQRLITTGAVPASLVGQILNTLEQVLPQGVEIQLKILQTLVSLL
TTKVLVRGEELGQALELSHRLSTSKIPVVASTASATLRQLFMFVYERIVDEDLLVSSS--
SSPLTDPSLPPATFDVDVPLKMRSIKLRPAARDAYLLLEDLCLLIAGSVPSFLRWGTLSR
TFGLELVESIVSGFGPVVRTHPELLLVLRAHLCPLLIRFLSSPPTFPLTLRLTRVVFLLL
KQFSDLLTLESEVFLTMFVRIIAPSNTMMESGTSPLWMRVLALEIFRGLCGDFGLMRKFY
RRYDRVEGGEGSTVFSDLMTAFNRLATEKPGVLGTGNQVLYGSSLPSIANMGLGLAHAAG
SVVGSGAAAVAGAAGGITGLNAQSASMKLQCIDQLDKADPPVIPETYIFLLALQCLAALA
DGFSTFTLNTYSEVLQERAKEKSSTLSAPAALDWNRLDEDSRISELRVVKEMAETSWPAL
LASLSFFIATSLSDDLFTDVVSALQSFTCVCGVLNLATPREAFLTSLCKFAIPPSVVSHI
VSQDSLSATATAVLSAELGLTSTSNPVGLSSRNLACLKALLSVSHYLAGSLGKTWFSVFE
TLQNADFVLRTTASK-GKKRATNSNSTVPTEADEQAIQRGIATLFEVSKALEDEAFKEFA
GALCRLNGEMVGIPMNDDGTEKSRRRTSGIS-IKTQKLAEKSFGISKLGVVALFNVQRLV
FKDPELGWNLVTSHLLLVLHSTSIPTSIRLQSADVLDSILILAPKNLSSAPIDVQQRAQT
QVLSALASQAEPAPRLQTSTDVDIRRMALESLLKILETNGHAFVTGWDRIFHVLRTACPS
SQFYGGNSYFPPERTAKTSVLVRTSFPSLQLICSDFLGGLEVEDLRDCIGTLAEFGKQIE
DVNVALTAGGLLWNVSDHVQAKRKQEDDEDRHGELWMFLLHQLLTLCRDNRQEVRDAAIT
NIFRSVSMYGTTLSNKTWDQFCHEIIFPLVDDISNAIESQSHHLVEEATVPQAHGPPLID
KQWDDSKTLVLRSMGDVFLDYLPQIVKTDRYEETWSTFVGHLQQSFIRDRPAPATAAMQS
LEKVLTVSLESTEASRIASSWEVAWSAWDEMGLAVENNSGKIFTQVNLESFVRAVLPIYT
PPYISFDLARISRLLSILKSVLTYSQSPDYRPDIDGLMPLQSAILEVIAVIKLEVPGAAS
AVLSDLSDYLTLAYTSSFECPRFKQSQSVTFVALTKEVMPHALWLYQKYRGEPAVYEQGA
VEKMLAAYALPMRLKHECPAPAKFGSAEPLWKSATIDFLKGVKDVVAALRSFGKDLPVER
FVGIWREIVEGFRGALLAETGTTVHKSLEDLHHEENFDLSLLLTLEQDVLPHLGASLVPD
ELIRSIGKTLQLASRLYELDVPRLPPTPPEGVIHGTTVEVVEVGRERFAYWSLDLLFSLC
TDGDDHETERRRIAALCLPSLINRCASTIKTYVADAPLRGKMPFPRIRQEELVYVLQKLN
SARLREGTLWSSSQPSPSAAATSLPTLLRSPLAHLYELHPLFNSLLSLSQTTPPLYLPYR
SFEHGFKLKRTGQSSTSTNDESDILKLVLSCLEKVGSEIG
>Uvf
FTLLVSDFQALASETKRKHADIKEACDKAVLLIKTSPDQVLSSLRIIPSPADDIFRPIFM
TRVTKNAKVVAIALGSLQRLIGMDAVPFSKIPQVVNLLSAVLPLGVEIQLRILQTLPSLF
TRCAYLHGDLLAEGLLLCFRLQDSRIGVVSSTAAATLRQLVMVVFEGVAAEDKAILLPSD
TSSQPDPTRAETGFIVKIPIDARQVNLRPSAKDAYLVFEDLCLLVNGDSPSFLKLQSLPK
TFGLELIESVMTGHGNLFQQHPELIYVLEAQLCPLLIRALSEKPTFPLTLRLMRVAFLLL
KQFSDDLLVEAEIFLSLIIKTISVDHLEGQAESVPIWLRILALEILRGLCIDFNLLLKVY
ERYDMPRGDHSTGLFTSMMGMFNRLASEKPALLGINQDVSNGSWSYQIGFANPGVQGMID
GVVGIATQAAAPLVGQQGGLSVATAAMKLQCIDQLDKAEAPIIPETYVYLLALQCICNVA
EGFAGFTLSKHEEFRNSRPHNPSESTAPSFVIPVDDLKPGPGQERLKMTRSMANASWPAL
LASLNFFVSTNLDDELFAQTLSAMQSFTHVCGILDLATPRDAFLLSFCKFAVPPAVLANV
NTETSGISPSPSVLSADSALAGA-SPSHFSSRSLSFLHTLMSVAQYLSGILGSSWYTVLE
TLQNADYVLAARLKKRATLSNTLSSTGINNASDESAIQANIQKLFDCSCTLDSVAFTSFV
GALCRLSSETIGLSSEDDASAFDRRKVSGPHVLRTLRQSERSFAVAKLASIALLNIRRLV
LSDSQTAWAPITSHLLAVQKYPHAPSSIRLQAADALDRIVLSTTKLLINSEDSLQCRIQR
QVIEVLGRQARPNPRDQTSTNIEVCKLGFEALFKILENNGHSFAVGWKLIFDVLRTACEP
ATTQVKGTLNSRKPTSKLSVLVRNSFPSLQLICTDFLTALNLEELRQCISVLSEFGQQTE
DINIALTSGGLLWQVSDHLQGKNKSKGSGDSYVQLWMYLLSKLLELVPASRQEIRDGAIQ
TLFRTIGLYGSSLSSSIWHELLWEVIFPLLDLLSGLIKQTSSENVPIDVARQPDGTPLTA
KQLDDSKILALESTGKVVSDHFSHIIIMPQFSQTWDNLIQHLCISFTSDRPSVSTASMKT
LGTIVNTNVSDDKNTELRAAWQVVWNSFVQMGEAIKLLPSAYFTQTALEAYIQVIRPLQN
TPRLEMNCERVNTLLQICRTIVAYPQSPDYRPDIDSLPPVHYAVVTAIDHIDLETPGVPS
AVISSMAELGMLAFTSPFDVSNRCSSIKVTYISLFKAIQPRLINLIEKFCNKPEVYNDGA
VTKVLSSISIPLKLKYSCPPSSKHGQAPPLWKTASSSFLSITKCCLKSLTELKSGVLQGA
LESFWKQLIENFSSVLLANCTPELLTDLDQQRAEENFDLAFLASLELDVLPCLGQSRIPD
EIIRTLGISVQAASRLYDFDLEVRVVSQVNQNIYGTTAGVIRRPRERFTFWCFDLLFLFC
SASSSLANGYKRVASIWLPILFNRCFDAIRTYVVDAPKRGTVPFERLRSEEIMYILRQFL
TYSLWDGYALLDLDAFYPGKT-------HTPGTPLLCLQPLLIDLLACESSTQLGLTPYR
GVEKDLKLGHIGRQATSHHQNKDMKQLIIMCLRKISEQTT
