# Supplementary material for: Convergence Analysis of Rust Fungi and Anther Smuts Reveals Their Common Molecular Adaptation to a Phytoparasitic Lifestyle
Source: Front Genet. 2022 Apr 8;13:863617. doi: 10.3389/fgene.2022.863617 (PMC9023891; doi:10.3389/fgene.2022.863617)
Supplement: Supplementary file 4 [file DataSheet1.ZIP › Supplementary file 1/conv_cal/OG0003046.fasta]

>Ain
MPNKSSASSATRKKQAQKAAKKAGGGQKKKKTKKEPKKKVYIPSKPQQAVLDPLDSLGLA
TLLPSDLVVLLRKASKKDVVTRTRALEGFADWIRDVS--DSALIIALPSWAHLFPRLSAS
PNRRLRLLTAQIHQELLDNAAICAELFQPQLVDSILASTLIMAFDPDRIVSRLGRATVER
HISMDIVALDDYMDSIVSLVGDHLLHPHSLLGEEDPEGTDARLFSSLGVLGYLIASLRAR
SPESISAIESQTTWTALNVLSPIVRTAAWQLLKTLTSAWPEGLDLCLPIAGPRALNATWK
EKDARESLVSLLRARPGVWADEDEDENGIENDKEQETKATFYHGFLDYLSSALQGVSTSY
PIVIILLSTLPADLFRPNELLAAFYRPVDERTLGREALRSFLPAFCECLVWIARIARRGE
SVVKENLLVFWKDFVGRLIGNDAVVREVSGLLRRLANVDSKLAAQVLDLSRRTLGADAGD
KDEDVIDRTIAILGAAASEHLRYAITDLARDVSGTTANLLKDSDDAEEVISRLLATFP-A
AHKEEPIRRAIGLVVEQLVGRSAKLSSRVADLLVSYLFVESRQEKRKRLQEILKVVPNAT
VLFSQTDRAEEDIMSPPSEASELDVKVEKLLLEALEGDTPTQTILARLLDHPGPYILQET
AMQMLHTVVSSLDQSYRSLW----------LAAWLRSKDETLRPVASAAFSVAYLGTSEG
VARGMWKEIHTSAPEEARDLVTKSLRTSVLDVSINLQQVISGCRAAFSILPEQKGLRELL
QKCAL-DPSPSLAIVDPLVPFTGSHYDDQGLSALARCGVTMLTAFEEDGLLARRSASSLP
SLLAFAIAAEDSLLQPGSALADQAALRRWVPAAVEVATSILSASAGQVDEQWHVQAIESL
QKGLENDALLTSLSFAWHAGHETTSSMGTRIFSRLFAGVLAFSGAGEDDAKRWLRLGQIS
QESRRLSEAILINVKDLVEESREYDRMRNEIAARLAGTPPEKAAASGLRDLRLLVAAAPD
VDSTVMLIPQQRAIMLLKTFQRWVASADDFDDEVHARMAQVFTHVLPIVQEMAGSHLDLC
FDLVEANLDGRDLMSQLPLIHSSLLDTKVSFTILSDFVELCKIIQVTAYRLLGHSIRERV
KELVIEAAVEEAGANEDATPIPTAPPVKVPQHNSSFTFLLAWLALLDHFEEASLQLKATF
AGLLQEREAIASSLLPAMLDLTMTASAEPPFDPSKWSIDEVFLDEIDSKSPNAIRFATHI
YFRCLVHVPNLVRESWYSLRDRQQSLFLRNLTSRHCSPLLSLRELAHLRDPSTLKRIEDE
SMSVRVL-ANEVVATYTVDEYPLEIAISIPNDYPLRSVEVKDLKRVGVSESTWRAWILAV
RQLIAGKNGLVFDALMLFKSNVEAKFSGFDTCAVCYSIVSPTDRSLPTKPCKTCKKKFHS
SCLYKWVSTSGSSTCPLCRSIL
>Aps
MAKSSSASSATRKKHARKAQ----------------NVKKYIPPPTYSGELDPVDTFKLS
SLVQPERVIILRKLGKKDPITIERGLIEWSNWLKAISNT-----HSLPVYLHHFPKLTSH
PSRLIRSLSFNILNQLIQFNFCRPILLNPVQLEDYIGSWIVGLRDPDRSTRNLASKAWNE
VVDLEGLKLKECHNEILQHLFSLIQLSDTKTTEESSKSTSSRLASAFEAFTHLIQIHPQP
EPLILDSLCQTTTWEILVNQEPIVRKAIWGLVHVLCTVEACKLHSLVPIFSSSVLQAGFA
ERDFIIGLVSLFKKYPSLWLQKPTQELITQFEKLFSDQFPVINLFYSYLQLGCSGNPILY
PALLPLLTSFPTSVINMTQFFTHFWTPYHNRSLGAQGLIAFFSAWADCILFFKKLSDQAT
SVVSAQFERMLSELTSDAFKVGKELDALITVICHVVQKSSCSLTHLWPIIEAIINNQPSA
QSTARYVNLLCKARVPHKEPIRFKFTEASSLLSNWVLTNLLESSIEEDTLMAILEEEVGR
QVFDEPSRQSLLLFCKDRLPRGVWGSESHFNLFLLLLECVSDGIANQTWLDVMNKANFFS
ILTKILNHI-KSNPNLQLPKLEFDQFALTLLSQLLQDDPTFYTILEPIMVSPQFFVTKNT
IHEMFSTTSAKVYDHMNSLLLLSHQQLHSALQHYQQASLLNLKQLATASFIMNSLLGILD
LASQVYKIAIQQCPPSQLLQIFQLLRDCVTDINCRIHPFTATVRQLLCMLPIGNVSDDSL
VYHFPVSFSPLLLKLDHLIRLLSPATQIDPQRSYDRLVLVILDLFAQDRKLAQSHFWLWE
HCMYIGQLARFSLAQMTPSHLSHHELEAIVSVVDTHTTYLISLYAGNLTPLWHVELIKRL
ENPNSADPLELIILNLIKRSLDTTVNFATVALHRIFDSLFKYSDSTTQDFESWLAFARRI
ESSNSVCLAVVHSLTPYLSSYQKFQQYQNLLAGKLTDTPASAANTTGLRLVEVLCATAPP
PASMHIFLPQQRILFMLQTVGGWLKSDEYLEIALNLKLLDLFLHVAPIVQSVMGSHWDLI
VDLITVNLEEASWDESMLLAWSSLIQTS----------FFFFFFSVLAFTLAQATIKRLV
GELVIEVELTPESSIAHSIPFQLLIAATDLPEGYPTHKLMLWLLIFSYFAYAV--MTTIW
SQQ-----SCFHYFMPLYKLANAVSLLTFRFGISLLLIFFVSSTLMDEIRISSIPLAAHV
YYNALRIVPSHIRLWWDGCRNKQLSLNMTGFIGRYFSPILINQELEKLKKPETIRNLIDE
NMSIKVSSAKEVKVTYTIDEESMEILVRIPGDYPLQPVEVLDVRKVGVPEATWRAWLLIV
QQTIANHNGSIVEALGLFKKNISLHFDGVEACSICYAIISVVDRSLPNKSCRTCHNQFHP
SCLYKWFSTSHGSSCPLCRSLF
>Cqf
MAKSSSASSATRKKQARKAAAKDTHKEKKDKKDKSIKPKQFIPPPTYAGDPDPVDLLKLG
SSVSPERVVMLRKVGKKDPVTIERGLEEWIAWTRELLPQYNELLETIPVFTHHFPRLALH
PSRRVRALALSLHEGLLADNNCASSLLAPAQLEGYLGSWLICTCDADKAVRLIAGRSWNT
AFGSEQVKLGPYAPEMVQYLLPLFDASPQAGSDESLESTASRIASALEALVYLFKANHIP
EPLLNDCATRPEVWKMLLNQEPPIRRAIWKLVHILSTTQMLELQNALPFMLHPALHAAFS
EKNVITGLTSLTSHRSELWTMCEDSNGFAEREHSSEQAKPILKAFLSFVEFGCPGNPVLY
PALVVLLASFPQSLLTSDEFFERLWNAYPGRPLGVIGLSAFYHASSDCLIFFKRSTLGRE
TCLELNFRRMWNQLLAGSFQSNRELETLILTILHVAQKSPSSDNYVWPVIFETVTQETEK
SKLLRCITFLNKAHTLAHDRSQDQLFQARKQLFDRAISTLSSSDDGLVIVTTCISHDALL
GAVGDSTRHSFYALVRQVLPQKFWSSVLHHDLFYACLE--SPKLAVEVWNNVVRSIQHLP
RLMEIIERIDRNVIPTQLPIAELDNLVLDCTRRILEGDLLPAPFIRSIIVHPEPLVMLDT
VFEVLHRLSAELYARVNLRLSPELSDLDLLFTAVKELPSETSNSIGIATYAITNFWPVLH
LGETVHQAVVQALEESNAMALLKLLKECIVDPNCLVHPVVAAARKLNEILSVGNSSDSSL
TQMIPVRSSPTLLMTDSLVSHNAAGSTISLNVAYDRLVIAVLDLMAQDRMLAQAHCWLWE
HCMYLGQWASNLLQLSNGRELTSHELMAIVTVVDTNLTYLISSRARKLTSHWHTAATTHL
KSLSSVDQLMVLIGNLALATKEATEVLAAQSLRKILNLIFRHADSDPKDLENWFSFARAV
EQSNGLSLAIIYSIKPYLLSSSSFQQYQNICAGKLTDVPASQANTSGLRLVKVLCALAPP
QDSPQIFLPQQRCIFLLQTLAGWLKDTEEIAFELNARMLELFVSLAPIVQTVQGSHWNFI
LDVVAINLEEGSWEQSLIPVWHALIRMASISRAIEEILQLIKTISVLAYNLARKGVQEEV
DALSVEAELATEPTNSLIIPETLLQLLDMASEDLPIGNLLGWLLLFTYFEHASLRLRNAY
NAQLRERSLISRRFLPLVHTILHVSDRGKSRDVSIWDISEFDAMFIEESVSEPVPLAAFV
YYRALQTVPSHIRTWWEECRNKQLSLSVASFSSRHFAPVLIGRELSRVKEQATTMALEDE
QMTVKVNLANEVKVTYVVDEESMEIVVKIPAQYPLQPVEVLDIRKVGIPDAMWRAWLLSI
QHTIASQNGSIAEALALFKKNVSLHFEGVEACAICYSIISVVDRSLPTKACRTCHNRFHP
SCIFKWFSTSHGSSCPLCRSLF
>Cla
MP-KSSASKATLKKAARKAEKKKGLGQKKPKKGQEPRKKAYVAPFKPKGASDPVDSLAK-
-AVDPHTLVVLRLLNKRDEKTLFRALEDLEAWLEASIEA--EVVQVLPVWVWHFNKLASH
QSRRVRAATASIQSGLVSKPQVKSVLL--ENREGFVGSWLLLAHDADRAIRKSALASWST
----SGPELEMLLPVLLAFISA-ILSPDPESGAADSLSDSARMSAALDALAYLFNLHHSP
SASTASD-----------DSLPAVRKSAWAFLSAVLAHKQ--EDEGLRWICPSALHAAFN
EDSAWDGLLGLLQRSPSL--------------DLTMLPRLVTDDLLHFISTTAHLNPTNF
PAVILLLLTLPSTLFDLQSIFHAYWEGSVSGAM----LESLAEVLLLCL---KKMGDEDR
LLVQGEVPRLAKAFVKTFLGRLQTVKELSPPLDRFVCR----IEKRFTGLAAQAAQHGST
DSL---------------------ARAILSHLTLQTLGLLSQDSMKTRVCLHFFDSYWAL
PFLDPSALEEIDRVLVDLVPGFILELIPAANLFQRYVVRASEPQVNQAWTTLFGVLPAAE
VLVALCDLREKDELPLTLPTANLDYFIRAQINQNVLQEGAPARADDYFGSRTEPFVDASL
PAEVLSLVKLQADARAHSILSVSRACINEFLSAYASRIDATFSTTFVAAYQVHHLLPDVD
ICQRI-GELELSDRTRLSETIVERLQGYLGQESSISSAAVDNTSDILAFIPSPADVQAMR
QSLLDQRPSPALAVRDPLVLASKNNHGFSSPSPFVRTLVAVVKVLTDDRTEYRKCMWILP
HIILLRILAEDELAEPTQTSLSPPELRILIEVCNALTAFATSVCASSMAEDWHSVLLKSV
SKQAAGDTLQEIVSTLFVQSAPTSAMYLHRVLFQLANSIFRYSDTTEASLLHWFDVAQGA
LKSDDLSVLLLRLVGPQLASNPKVVRLRNGFASTLSGIPAAQAEEKGEALLRQLLALAPP
DDSSELFLPQQRSIFALQTFQAWVQDDAELGDSIVASLAQLGSLLAPLLQDMSGAHWDLM
FDVAELNIEYASWPETLPGLFQAFLLTSMSLLLQARLLELNGLLRASALSFAQQHVSKQV
QAIVVEAELAVDNEVTLHLPAALLQQLQNGRKHSLLGWLMAWQVCFSYLSNSSALVRTAY
VDHLRSLDLLPRDLLPWLIATLNEKD--SITSLGLWSLHDPDLTAELDNSPTSIQLAAFT
FYQALSLIPALVRAWWEETKDRQLSSSISTLTSRHFSPILIAQEMAPLQASIKAAKKKED
AMTIKIASVNEIKAVYVVDEQPMELTIRLPPEYPLLPVELKDLKKVGVSDSTWRAWILSI
QQIITSGNAHIADALEIFKRNVSLHFEGVEACAICYSIISLQDRRLPTKKCRTCKNIFHA
NCTIQWFATSHGSSCPLCRSLF
>Cmi
MPKKSSASSATKKKHARRTAAREEQGQKAKGQAPPPRKKQYIPPKPVKTNVDPVDIYGLG
ARIPAEKVVSLRLLNKKDSMSVERGLDELLAWINEVERSLTQLSEAVPVWVHHLSRLLAH
ASRRVRYLTASIHSLLLHQGYTVPAFTTPSNLEDFLSCQLCATFDPDRQVRSLSVANWKA
LSAL--VPPPNYLEEILNSLTDSILESSASSTQEEQDRKVNHLTASIEAFSSMLQHCTSE
NASLFTKTSSDSFWAFLSMEAPQARRATWRTLALILSHDQSKLEDSLPTISRIAPRAAFS
ERDHWEPLISLFRKYPSIWKPSDSDEDASSSDSAASARMPTIANFLDLLQVGFYGNAQGY
QATPLLIHTIPENIFPRDTLFSSYWAAYSGAAINSESTPAFVRCLIDIVRLS--LVSESA
EVAVAQLKRLWEYYLHTSLTSSTTVEELEKGLVSLQSKYPTSFDEVWTAIRETA----QG
VKAAALAQALIQMFRSPSTDVSQRSQKLLHELTVLAAS--NEAASAKEFLLEALSKDGSE
LLIGREVHEPVDAHMLKIQP-------DQHQLLLSYFRRGDTQARKDVWKYVCDSKKGMA
EVLPYLEAFYSGSLPADFPNADMDEVIATHALDALSSDTSLHRALNILLQNPQPIATADF
PRTFLTRLVDYLESQLSFIYYTIPQEKVNVLLSFADIATVAHYPSFVTLFQWAELVPAVL
QARTICEKMVSKPGTWSLAMTASRLGELLGERQCHVSPVSEAFFKLCAFLPQEDEMARLA
SSVYEQLPDQRLAALDPLLASHAKTQDSASSKLYQRAMLAWLSVLSENRRVGSQANWFLP
HAVLVREVSSDAIACADQLDSGRPDLKALRAVADRVAVYLSSQVVASAPESWQSEAVKAW
KEGSNDSSPAQMLSSLFDQVRAPQGSYASRVLPACFSMLLHQSTASLVEREGWLDLAKTW
QTKDRLCLAIVTGLRNSMTSSARLQRYQGEVAASLTNVKPSQVAKAGLEQLQLLLALAYA
SASDEDLLPANRAIFLLQAFQKWKLFDSEDEEEVGPSILRVCTQLVPTIQDLSGAHWDFM
FDLVEYFVESFAWPSTYNGLAAALLDEDNILEATSHLLGLVALVLAALFDVSSLTIRKAV
DELTIMAETEREDSVPPGIPGSILQLLEEASDLDTANMLLSWLLISQFFHDTTTTLKTLF
TEQVRKTGFVSKTLLPSIFAHTNVSDRSRGLDLSGWQVEEFVVSDLDSLDNDGLSLAAHA
YYRALRTVPSLVRSDWESVKNKQLSMSIEAFTSRAFSPLLVEHELARVHAEEAKGTLQDD
EMSIKVLSVNEVKATYTVDEQPMEIAVRIPPNFPLSPVEVKDVKRIGVPEATWRAWLLNV
QLIISQQNGSIADALSLFKTNATRHFEGVEACAICYSVVSVTDRSMPTKRCRTCKQLFHP
SCLYKWFATSHGSSCPLCRSLF
>Eyn
MPKKSSASSATKKKHARKAAAKDEKGQKRKGEAPPPRRKQYIPPKPPKGQLDPVDIYGLG
GRVPAEKIVTLRLLNKKDESSIERAMEDLISWVSTTADTVQHILEAIPVWVHHIPRLLSH
SSRKVRLQAATMNALLLHTGETRPTLVALISPEAFLPSMLSSAFDSDRQVRTTASATWQA
LLQH--IDMEDSLESLFDALTSTLLEEAEFGRREESERISNHLSASIDAYTYLLGQCRSA
LEDYCEPLSSSSFWTLLQSEWPLVRRAVWRLLARIISITALGVKQNARTVCMAALPALWS
ERDTWPVAVSLFESNPKAWYTASSDSDESSSQRQQSVLANNVQSYLDLLQLGFYGNASGY
SHMPAILRTIPESYLTSQLFYTSFWGAYTGRALGPTGLVPFASACVQSISIF--LSSQNQ
NMALDQLSLLWQYYIGTSLSRLDCMPIVQAGLVQAAKHASSHFKLFAEQLHRSAAIEQGT
TSPALFAQTIASLCQSSSPAIAELGLGIEHSAVEAAVV----SELGSANLLSALLGARGT
ALFDSTLDRYILIIGLSQYP-----------IMEGYLRRMDTTAVNNAWQHMVSEQADLG
ALLPVTESFVSRQWDTQLRSAKLDSLLLSGVEDVIAGNAIALQTIKNLITSPSPLVDGSW
AATVVCIAEAGARRSVDSLCDSTDQDVNRLLQLFSNASATVDVPLFITVFEAAFMLPQVL
RASKLWQTMVKESASLGLLAVSARLGAYIRETTINC--FVACLAELEAFLPERLYLDSCL
KEVFQIPTHRALYITKDLVNPCPRRSRVHDTATYVRASVAWTILLSRDRAWANQHIWFLP
HAILLRELLDDDAAMHPPTYFPPSEQAALQIVCRRLAAYLVLQGSTNCDKAWHEATISAC
KIITELDQLSSTFFLVIQKSEQPSSSLAGRTFAELMQLLLRYSDMQVEDAERWLTFAKSI
QSTYAGCLAVACAMKPLLLDSQQFYRYQSQVASSLSDIRPEHAAGQGIILLRLLATIAPT
SDSDQEFLPVNRAVFLLQALQKWIVEGTSIDEDHYAPLIDVFTTLVPILQNTLSTMWFTM
FDVVESSIDVADWLDTLPALWAAFIQEHAVMELISEIVKLYPLLQITTYIAARRLVNTLT
EERSLTLATEALDTRSPPIDQSLLNILHLEGSERDVAKLLGWLLVFHHFDSASIALKTAF
TEQLRSSGVITTVFMPAVLRMLGIGGINGPIDLYQWSVNEFNFEAAREASTATLTLASFA
YYQSLRAIPALIRQTWEGYRSKQLSGSVAQMTARYFSPLLIVTELSVLDSEANNAAQDDE
QMTTKILRINEVKATYNVDEQPLELSIRLPPDFPLSLVEVKEGRRIGVPEAIWRAWIMNV
QLIINSQNGTIADALQLFKTNATRHFEGVEACAICYSVIAAADRSLPTKHCRTCKNAFHP
PCLWKWFQTSHSSSCPLCRALF
>Gan
MAKKSSASSATRKKHAKKALTAEADGQKKVKKSREPKIKSYIPPAAPKGAPDPVDLYLNG
ADVDAELVVILRRLGKRDEATIAKGVEGLEAWIREVIKERDEVVNSMAVWAHHFPRLSLH
PSRRLRLQTLTLHTLLTSPPLTREAILAALWLDPYVGAWCSSAFDGDRAVRNVARRGWES
VVVLEGVGLVEHAGQIVEFAAALVLTFEDSFDRPNSPQDT---SSPHPILPSLHSPYPSP
SRPFFPR--------------------YFRALVSCTPR-------GTGQLAASDVRAAWG
RDCCWLGYEELLGRYPEAWIMTQDD-------SCAFAPSPTLSLLLTHLTLSCTSHPTSY
PTILLLLSTLPSSVLPSSLLFESFWAAWGGRALGVTATEEWAKALLECVVFEVRAEDG-A
GLVREWVGRMWRTYLGKALRTERVAEQLANTFAKLASRDEALFRQPWEVVRATS------
ASLPSLSAALAAFQVPVSDLMKAEAKQLSSEVVKVAVKAVQESADGEEALLVFVESLRSV
VGDDEQVSQALDTLATNRIPSLLGSSPAILDFLTHQLSATSNDARQATWKALFVSPPPPS
TLLQLIQAIEKGTLPEGIQSAELDALVLEYAQGVLGDESAQLEIVSRLLVRPEPFISPST
PAEILALVTSRLESLTRQSLSPTPPNLALLISEYTRTQKLVDTGIAVAVFEVAHLLPHSR
AAKKAWTALVAVGGRSLVEESMGRLTEYLVDPEINASSIVDAAAALISLLPTATTFERFS
DALQLARASPAIFILAPLVSQSAILADAASLGSFARTVLAVLEVSSRERSWIRNNVWVLP
HLLLVADVARDELAVSGSTSVRLDVLERIVAAADGLASYTLSSIANQLPDAWHGAAVTQL
RSKTPTNDILQVLESLARCGKEEKDVYALRAFSTVLQATLRYTEASMADAERWLAYAQAL
SEGSDVARAVVLAIKSVLVESPRFERYQNELASTLAGVPSSAASGKGLHLPHCLLATAPP
LDAPIIFLPQQRSMFLIQRMQAWIGSDDDLDEEIHSLVAELFLHLAPIVQELSGSHWDLI
FDIIESNLEVPSLPCDVPVLPAA----YTILEIMARLVQLLRLLQQSSYDLVSRIAEKHV
KDLVVEAELDTESVGVIELPHELIALLSAEEYSKASTYLLAWLTLFRFFDNASPRIKAAY
IDQLRRLDLVATSFLPSIFALLGLGDRSKAFDVTPWAVDKFYIELIDEISAVSLPFATFV
YYRSLQALPSLVRSWWEACRNRQLSMAVSTFTSRHFSPVLIAHELAHLRDPDDPAGKANE
DFTVKVAAANEVKAIFVVDEQNMEIGIRLPPEFPLVGVEVKDVRKVGVTDAQWRAWLLAV
QQVVSAQNGLIADALGLFKRNVSLHFEGVEACAICYSIINVYHRSLAP------------
---HKGLQDFHGSSCPLCRSLF
>Hvs
MAKSTSASSATRKKQARKAAAKNAPGQK-KKEAKAPKIKQFIPPPPPKGHTDPVDLFGVK
NIISPQTIISLRKLSKKDPITIERGLEELFSWLITCSSSTLEIVTCIPVWTHHVPKVFTH
PSRRVRLLAVNVHQSLLQWPSAREQLLAPVNLEQYVGSWFLTTCDPDKQIKDKSTKCWLS
VVDIDAINLAVYASQILDYIQTLILSHSNQNVSSEELEDVSRLAMAIEGLNSFLKCIPQP
QEKGLDQFRNSKFWEMINNQDPVVRKVTWSLIHLLATQKNLMFLRYQHLIAPCSIFAAFE
ELDHIVGLLSMLRNCPSIWELPSSDESDAQNCFSQDRKGQIFKSFATFLAVSCPSNPALY
PTVILILMSFPSSIFSSKLFFIHFWNGRTSPQLNAPGLAMFYSSWRDCMAWLKTVPDH-I
PLLVDEFQKIWSQFLD-------------SDITLSKRTSEDTSILIWPLIHQTLEHDMDD
QKLTLVLHLLGDFLS--QDGLDPQALLGIQILVRRALSGLEQGNEWEELLIAILGLPKKG
LIIKEALESELLLYITFNFVQKLQSAPLYISLFFAFLNSESS-LASAAWSIGMQSDTDIG
FLTEVATYVSGRKRSDDFSQLNLDKQVIALVNALLDGERSSVSLVKVLIENPEPFIQKPT
VYKIGEIIVSSCDSLNHALLHTSLKSFGNIIKCRSE-LDVLLLKLASSMFEIAHFSSCLS
RAESIYKCFLHSATSQTRVLQLERLKKYLIDVTCVVSPIISTARYLISFLPSQDHVNRVM
SSLPKQ-----------------WGFDLSFDHEFERIAVALLDFLINDRPTAQSHLWILE
PCFYLGQWAHDRSSN-----LHQDQLEAIATAVDANCTYVISSLVQNFPSDWHFKATTEL
LLVNKKDPLLDLLCFLAVRISETLELVASQAFRNTLTIVFKYCEVNQVNLERWLDLALKL
EGTHTIAVCVILSVQEYLQGNNQLAKYQNHLASELSAVPASKMNEEGFQILRLLCASAPP
LDSDHIFLPQHRAILLLKNIGDWVESDLDISEDIHNKLLLLFLLLAPIVQSILGGHWDLI
FDVIESHLEVSSI----------LIKN-LIVYFFTLII----------------------
--------------------------------------LMARCRIYSY--TLSLRLKNSY
NSQLRQKDVIATHLLPFLYQNLDVTDRGKPFEVSLWAVDQINLQLIENENKISVSLSAFV
YFRCLQVFPGHVRAWWEGCRNRQLSMAIATFTSKNFTPLIVGRELERLKDPEVLSTLTDD
NLVIKVSAVYEVRAIYTVDEQSMEIIIRLPSEYPLQSVEVVDVRKVAVPDAVWRAWLLAI
QQTITA-NGSVVDAFTLFKRNITLHFQGVEACAICYSIISVVDRTLPTKECKTCHNRFHP
SCLYKWFSTSHASTCPLCRSIF
>Lcr
MAKKSSASSATRKKHEKKAAKAAANGQKKQKKDRAPKVKTYTPPPPPKGAPDPVDLYLQG
SAVDAELVVVLRKLGKRDESTIGKGVEGLEEWVRAVLAERDQVVESMNVWAHHLPRLLLH
PSRRLRLAAHTLHTLLTSCQATRSALLLPQWIEEYVASWAMGPFDGDRQVRMTANRSWTS
VVQTAGINLAEQAQPIFAFAFHHILAPSVSPSETEAEADAAALTQSLLLISSLLSSLPSP
LPETIGLFSSADLWDLADQPSAALRRALYQLLGAATERKEETEDESVRAIAPRVLKSCWG
EDEGWAGIIAFLRHYPQAWTDRKDEDEEDDEESSAFTPSPTLSLLFLHLQTACTNQPASY
PTVLLLLTTIPTSILPPSHLFENFWSALSGRSLAASPTEEWATALLECLVWEGAMSKEGE
ALLKEWVGRMWNAFLGRSVATPKVAQQIEATLAKLATKDTSLFETTWLSIASSPAEEKLV
YSLSPLAIGLKALTNSSNEIVATKGRDLAVQSVKMASTEIAQQSDGARALLKFAMAVREV
VGEESVVLETLDDLSKFRLPVLLATSALALSFLQTYLPSTSPASRAAIWLSLFSSTPPAA
VLLRLVNAVGEGAISTDLPSAELDSWTLEVAGRVLGDELQEVEILQRLMVQPQPFVAPTL
PSTLLSMLAVRLPPLATAAITPSDRVLHCLLSHFLQVSSATSSPSPLALFEIGYVLPNCR
PAQEAWGRLVAVGGEELLKDAVRRLSDGVTSVDVRASPIVTVAADLLSILPSPSTFDSLR
STLTLQPPAASLSILSPLVPLSTTEVDVAALPSYARALLALLEVSARDHAWIRDNLWVLP
HVLLLADISRDELASAGSTHITEEVLARLVGAADGLSSYLISSVANSLPEGWHAEAVKVL
RAKERGDAMVHVLDGLARKGRIEEDVYARRAFSTLLGALLRYAE-GVQDAERWLAWAQSL
TEASDLACAVILAVKPVLLESPRFERYQNELASLLAGVPSSAASTKGLPLLRLLLATTPP
LDAPIIFLPQQRTMFLIQAVQRWIASDDDLEEEILVSVAELFLHLAPIVQELSGSHWELV
FDVVESNLETASWPVTLPALYHSLLSLDVILEIMAKLIQLLHLLQQSSYDLVVRIAEKHV
SDLVVEVELEKDTPPIIALPQELVELLSAEQYAAASTYLLAWLVAFRFFETASPRIKSAY
IDQLRRADLIAGSFLPSVFAILNLSDRTRVVDVTPWAVNEFHLELVEDLSATILPFATFI
YYRALQAVPSLIREWWERCKNRQLSMAVSSFTSRHFSPVLIAAELAHLRDPNDPAGKQHD
DFTVKVAAANEVKAVFVVDEESMEIGVRLPAEFPLAQVEVKDVRRVGVTDKQWRAWLLAV
QQVITNQNGLIADALNIFKSNAVAHFEGVEPCAICYSSISVVDRSLANKTCKVCSNAFHA
SCVYTWFQKSGGATCPLCRSLW
>Mgl
MPRKSSATPGTRKKHAAAAAAKRGEKKLSKKERKLAKKKAYVPPKPPKPPPFPLDSMGLA
SLLPADLVVLLRKALKRDIVTRVRTMESLLAWIQGAPPQCEALALMLPCWSHLFPRLALS
PSQRVRLLTLQVHAALLEFPCIRDELLSSTYMDSIIGFWAVLSYDTSRTVGRLGLQLWKR
YVTWTKLCLQEYVPLVLEHLRPILLTDAPVAAEENADEMNSRLAGALGIMHALMDMSQDL
L--DLEGLESTQMWTALLIGSPAARQRAWNVLSLLFRLDGAMLDRNKEVILPMVLHAAFA
ERDALAVCLPLLRKYPGAWTDFDNDEHEDSDD--------PYAQFVAWMQTIAPSAPVCF
PTILVFLSTMPADILPHSLMMEPLLSISDGLIQDPHAWDAYMTMLCECLRYLMRVIRQPA
SLMTEELTYIFDHFILPPRLRLKSAREFGKCLPTL---DVTVCETRLLAHTLEKSTIDLE
DDLAAVVELLVYVCSSTSDTLRGDVQRMIHATVERMLDAFQP------TFLPHFASVLDA
LASDTHVSERLTLIATDVIPSHLGNSEDAVSFYTAYMQ--AMPALDEVWQALFRETPLST
LLVRVAQAA-------RLPGAQLEEWRLSTLGQL------EPRAWLPLLDAPAWLQSRDI
ELRLIRALVQ----------SAAHAELAEQLGSWVAIEDEEVKRHVPLLWQVGYLHDQV-
AARHMWMQLTNQLADRSSAQATLFLQEELVGGSMPPRRILKASRALPQVRLQPSHWEEAM
QSVASSAASPFLVIHDPMVPIHSSTVSPSEFQRLARYADACMEMSED----AMSSIDVLP
LLALTALVLEDALIAGDTKIIAESFLVRLVHTV----TRRLSMLASDLPASWHESAAQAM
LNGSPSDALTTLMHSVWTHAMDSESVGFARLFARLLAGILSLSSASTTDAEMWVRTGMRM
RPPHPLACAILSATRTHAYDSPSHERWRNEIAANLSGVPPARANTDGVNGLQMLRCAAAP
WSAGRALIPTQRAVFVLQGLQRWITSDDDLSETVFALLASVLTEFAPVVQSVPGRHLDLM
LDVVEENMHAVDLDTGWPTLYLTLLNTIASMVLLTELVVLTKPVQVAALRMLGAATHERV
REQVVEISLSLSTSSAPELNAPLVSSLKKDDRSTVFSFLLQWLAVLDHFDEASLPVRTIF
AGALQTDHLTHTQLLPSLFALIAGMPRAPAFDASRWAVDHVDLTQLPLTSPKGLQLAAHV
YYRALVHLPTQVRDWWMSIRDRQLSIFVNHFTSKFCTPLLAERELSHLRDPTSLSRIQDE
AMSIKVLSSNEVVATYTVDEHPMEIGVRLPPDYPLHGVEIRDIKRVGVSEAQWRAWLLAV
QQLLSGKNGLILDALMLFKRNAEAKFQGYEECAICYSIISPTDQSLPNKPCRTCKHKFHG
SCLYKWVSTSGASTCPLCRSIL
>Min
MAKKSSASSGTRKKNAAKKKARETHGQKKDKKDRAPKVKSYIPPPPPKGAPDPVDLWLAG
STVDAELVVVLRRLAKKDEATILKGIEGLEMWVRQVVKDRDDLTASMDVWAHHFHRISLY
PSRRLRLQAHALHQLLTSKPSTRSKLLAPSWLEDYVGSWCCSAFDGDRAVRSAARRSWDS
VVLPEGIDLQEHAENILDFAAGLILTPASEPKAGDELDDPSLLTQALLATSSLLSTLPLP
LKTALDFLTTRDLWQLTKSEPAALRRALYELLGAATGRTDVEARNGIRTIAHSVLKECWD
EDEGWAGIISFLRRYPQAWTHSKTDDEDSTSDTSPGFSSPTLNRLFSHLALACTGRPQNY
PTILLLLSTIPPRVLPPSFLFESFWAAWGGRALGPNAIEQFVTSFLECFLFEARLQKEGE
TLVIEWIGRTWRTFLGGGISTPSVATQIALTLNKISIKDKQLFDEAWAVISESSSNTADG
GSLSALATAITAFNAPSSDALKARTRALTKRSVESAVTVVMQDERNERTLLTFIGTIKES
ISGVTEVQKILDELAATKGVSLVSSNSATMAYFTSHLSSTSEAARNAIWTSLFQTTPSNE
VLLKLVDAVSTGELSSELPSAVLDDYVLEIARRVLGEDTTEFDLLTRLMVQPQPFIAVDT
PAK---------------------------------------------------------
------------------------------------------------------------
------------------------------------------------------------
------------------------------------------------------------
------------------------------------------------------------
------------------------------------------------------------
------------------------------------------------------------
------------------------------------------------------------
------------------------------------------------------------
------------------------------------------------------------
------------------------------------------------------------
------------------------------------------------------------
------------------------------------------------------------
----------------------
>Mld
MVKKSSASSGTRKKNAAKKKAREAHGQKKVKKDRAPMVKSYIPPPPPKGVPDPVDVWLAG
SAVDAELVVVLRRLAKKDEATIIKGIEGLEMWVRKVIKDRDDLTASMDVWAHHFNRISLY
PSRRLRLQVHSLHQLLTSKPSTRSRLLAPSWLEDYVGSWCCSTFDGDRAVRSAARRSWDS
VVLPEGIDLQEHAESILDYATRLILTPHSVPKTGDESDDPSLLMQALLAISSLLSSLPSP
LETALDFLTSQDLWELTKSEPAALRRALYELLGAATGRTDDEAKNGITRIAHSVLKECWD
EDEGWAGIVSFLRRYPQAWSKFRTDDGDSSSDASPEFPSPTLHRFFSHLALACTGRPQNY
PTILLLLSTIPTSVLPPRPLFESFWSAWGGRALGPSAIENFMTSFLECFLFEAKLQKEGE
ALVVEWIGRTWRTFLGRGISTPAVATQIASTLNKIANKDGLLFEKAWAVISESSSNVADE
RSFTALATAIKAVNAPLSDALRSRSQALARRSAGSAVTGVMQGNINERMLLTFIGSIKES
VAGDAEVQKMLDGLAATKGVSLICSSPATMAYFASHLSSTSEAARTTIWTSLFKATPSNS
VLLKLVDAVSTGELSSLLPSACLDDYVLEIAQRMLSEDITESDLLTRLIVQPQPFVAVDL
PAKIVDLIARVLPARVLQSVAPSAQAIQALLAQYSQFQGLAETELAVAIFEVAHLLPNCR
AAQLTWTALSEVRDFSLDKRVCDRIGKLLLDTSIRPSPIIECVATHLRLLPTSAALDELV
EALVLSNPSPSISVLQPLVPPSGIESDAAGFSAFVRSVVAILEVAARNHAWLRNNSWVLP
HILLLGDVARDELAAFESTRVSEEVLERIVASCDGASSFLLAAKAADLPSDWHSKAVMHL
RKKEPTDELVSVLDALARRTHASTGVYWKRAFSTVLQAILRYADAGVADAERWLAFAQNL
GESHPLTLAIVHSIKDILIESPRFERYQNELAANLAGVVPSAASGKGLVILQLLLATAPP
ADAPVIFLSQQRSMFLIQNIQRWIASDEDLAEEIHVAVAELFVHLSPIVQDMSGSHWDLI
FDVIESNLETASWNATLSSLYHSLIMTDVVLETMARLMQLLRLLQHSSYGLVTRIAAQHV
GELVVEVELDQEGVLKGLLPDSLIELLSDQYFARASTLLHGWLIAFTFFDEASPRLKADY
TNHLRKLELIGSSYLPSIFALLNLSDRSRTIDVSPWGIDEFHLELVDDLTPVTLPFATFV
YYRSLQAIPSLVRQWWEGCKNRQLSMAVANLTSRHFSPVLIAHELAHLRDPNDPASRTND
DFTVKIAAANEVKAVFVVDEESMEIGVRMPADFPLQQVEVKDVRRVGVTDSQWRAWLLGV
QQVITNQNGLIAEGLSLWKHNVTLHFEGVEACAICYSSISVVDRSLPTKACKTCNNRFHA
GCLYKWFSTSHGSSCPLCRSLF
>Mlp
------------------------------------------------------------
------------------------------------------------------------
------------------------------------------------------------
------------------------------------------------------------
------------------------------------------------------------
------------------------------------------------------------
------------------------------------------------------------
------------------------------------------------------------
------------------------------------------------------------
------------------------------------------------------------
------------------------------------------------------------
------------------------------------------------------------
------------------------------------------------------------
------------------------------------------------------------
------------------------------------------------------------
------------------------------------------------------------
------------------------------------------------------------
------------------------------------------------------------
------------------------------------------------------------
------------------------------------------------------------
------------------------------------------------------------
------------------------------------------------------------
--------ANEVKVLYMVDEESMEIVVKIPSQYPLQSVEVLDIRKVGVPDAMWRAWILSI
QHTIASQNGSITEALALFKKNVSLHFEGVEACAICYSIISVVDRSLPSKACRTCHNRFHP
SCIFKWFATSHGSSCPLCRSLF
>Msd
MVKKSSASSGTRKKNAAKKKAREAHGQKKVKKDRAPMVKSYIPPPPPKGVPDPVDVWLAG
SAVDAELVVVLRRLAKKDEATIIKGIEGLEMWVRKVIKDRDDLTASMDVWAHHFNRISLY
PSRRLRLQVHSLHQLLTSKPSTRSRLLAPSWLEDYVGSWCCSTFDGDRAVRSAARRSWDS
VVLPEGIDLQEHAESILDFATRLILTPHSVPKTGDESDDPSLLMQALLAISSLLSSLPSP
LETALDFLTSQDLWELTKSEPAALRRALYELLGAATGRTDDEAKNGITRIAHSVLKECWD
EDEGWAGIISFLRRYPQAWSKFRTDDGDSSSDASPEFPSPTLHRFFSHLALACTGRPQNY
PTILLLLSTIPTSVLPPRPLFESFWSAWGGRALGPSAIENFMTSFLECFLFEAKLQKEGE
ALVVEWIGRTWRTFLGRGISTPAVATQIASTLNKIANKDGLLFEKAWAVISESSSNVADE
RSFTALATAIKAVNAPLSDALRSRSQALARRSAGSAVTGVMQGDINERMLLTFIGSIKES
VAGDAEVQKMLDGLAATKGVSLICSSPATMAYFASHLSSTSEAARTTIWTSLFKATPSNS
VLLKLVDAVSTGELSSLLPSACLDDYVLEIAQRMLSEDITESDLLTRLIVQPQPFVAVDL
PAKIVDLIARVLPARALQSVAPSAQAIQALLAQYSQFQGLAETELAVAIFEVAHLLPNCR
AAQLTWTALSEVRDFSLDKRVCDRIGKLLLDTSIRPSPIIECVATHLRLLPTSAALDELV
EALVLSNPSPSISVLQPLVPPSGIESDAAGFSAFVRSVVAILEVAARNHAWLRNNSWVLP
HILLLGDVARDELAAFESTRVSEEVLERIVASCDGASSFLLAAKAADLPSDWHSKAVMHL
RKKEPTDELVSVLDALARRTHASTGVYWKRAFSTVLQAILRYADAGVADAERWLAFAQNL
GESHPLTLAIVHSIKDILIESPRFERYQNELAANLAGIVPSAASGKGLVILQLLLATAPP
ADAPVIFLSQQRSMFLIQNIQRWIASDEDLAEEIHVAVAELFVHLSPIVQDMSGSHWDLM
FDVIDHDL-----TLTITFLPSDSCIPDVVLETMARLMQLLRLLQHSSYGLVTRIAAQHV
GELVVEVELDQEGVLKGLLPDSLIELLSDQYFARASTLLHGWLIAFTFFDEASPRLKADY
TNHLRKLELIGSSYLPSIFALLNLSDRSRTIDVSPWGIDEFHLELVDDLTPVTLPFATFV
YYRSLQAIPSLVRQWWEGCKNRQLSMAVANLTSRHFSPVLIAHELAHLRDPNDPASRTND
DFTVKIAAANEVKAVFVVDEESMEIGVRMPADFPLQQVEVKDVRRVGVTDSQWRAWLLGV
QQVITNQNGLIAEGLSLWKRNVTLHFEGVEACAICYSSISVVDRSLPTKACKTCNNRFHA
GCLYKWREGSID----------
>Pan
MAKKSSASSATRKKQAAKAANKKAYGQKKVGKKGADKKKQYIPPKPPQPLPDPLDSMGLA
SLLPADLVVLLRKASKKDVITRCRALEGLLAWVEDAFGKKEALVMMLPSWVHLFPRLALS
PTRRLRLLTMQIQTLLLENSSTRSELLSPQYIEAMLGPWAILCHDTDRSIERLGRAAWLD
TCTWEALDLNEHSETLMAHLRTILLSTSPSYAEEDTAALDKRLAGALAVLTAIIRQKPGQ
DVDALDDLSSRLVWASLSFDSPAVRLRAWTLLRALFDSVPDTVDKHLQTIGPVALTSVWQ
ERDNLEAALPLLKKRPELWLPQNPHKEDSESDVSTSRPVPAYTSFLQWLQSACGGAPTGY
PAVIVFISTIPAQVLPYSDLLSQFFSALYSRALDPTGCRAFLASFVECVSFLQRMARQSK
ELVRIHFGAAWNELLLKSIGSTRIVSDLAVQVRRLASADLQLLGSFLEEAQSDVSQAPAD
VSPPAQARLLISLERATSGELRRASASSLGSFAKLASSSLTDPHDFKRLLLRAVVSFP--
-ALDSSASEQLAQIAGVSIPQLTTIAPPAATFLAAYLPCKDEHTRASIWTETLSSVAALS
ELSDQVDAMSGAQLPVPPPDAGIEDLVMELIISLCDGSSLLKRVVAAILARPSPFVNQAS
SQSMLSMVTSTIEQLRWTLLPNTDVAVRQQLDAWRQALSRAASKGIAALSDLFALHTASK
KARNLHQQITQNASPQLQEEALTSLQEHLLDIQVPVVRIVAAADYDVAVLPEPKELAEMM
AKACKQRTHPALLVFDPLVPQDARLFDQQGLGIFARVGLAALLMTERDRANARRHLDLLP
LVVMFSILIEDDLLLPGASKAAPTAHRAWLQHAVTVITALVSSLSDTVTENWHNDMVASL
QRSTIKDGIGHVLSKLWQAGLEVSSAYLARIFHRLLNAVFSFGTVTEAGADRWLKLGDAV
QDRMAMTAAVFHAAKSIAGLSPGYDRLRNGAAAKLSGSAPDRV----LRSLQVLVALAPP
VNSELSIIPQQRAIFLLKDLQKWYTSDSEPEEEASTRLAELFVHLLPVVQDVQGSHIDFV
FDVLETNLEFCSLDETVAQLYHTLLDVQACIDLVVELIALCKLMQVLSFRLLTAAVREHV
KELVVESAVSEEGQQKLKLPAALVANVSDAARRTAFGYFLSWIALFEHFENASLSVKSTF
LGEIESRQLLVDSLLPTVFALVGLADESRPFDPSRFVLEEVFLDEMDESSLTVLQLAAHV
YLRALIHVPTTVRSWWVNIKDRQHSMQIASFTTRHCSPVIANRELSHLREPEALAKLQDE
ALSIKILSTNEVIATYVVDEHPMEIGVKIPADFPLHGVEIRDIQRVGITEAKWRSWLLAV
QQLITGQNGLIFDALSLFKRNAEVQFQGLDECAICYSIISPMDRSLPTKPCKTCKNKFHA
GCLFKWISTSGASTCPLCRSIL
>Pst
MAKSSSASAATRKKHAKKSHQQ---NGPKQKKDKAPKVKRFIPPPTYTGESDPVDIFRIG
SPVQPERAVILRKVGKKDPVTIERGLDEWINWINTSSPDPLELLATVPVLIHHFHRLVVH
PSRRVRVLALTLLDTFVSYQPCRSVLLNPVELEEYIGSWIISLWDPDKTARAIATKIWNE
VVDLEGFKLSEYDSEILQHLFNYIQLSSADGSPESSESTSCRLASAFEALAHLLQIHPIP
QDLITDSIGQRHTWELITNQEPMVRRAIWTLIQTLTTRQDCRLDALLPVFSFSALDAAFT
ERDFIIGLVGLLRIYPSLWWPSEGSDPTLRVEETSSDQPSIITRFYTFLELGCPSNPTLY
PALILVVASFPVTVEHTEQFFTRFWAAFDSRALGARGLKEFYSSWSECLLFFKELGDQAN
PVIQSQLSKAWAQLIESTDSVDPGFNALSSAIVKVMHKSKFGSEYAWSFIETAVQAGEDE
QKALRYLKFLSKARMSHSESLGMKAEEASVTLCQRVLNHFNSAEATLQVVTIILQEESGR
ILLQGSSTDSLTGFCRDRLPEAVWGSRPHYSLFLDILQTAINDVASPAWIAVMNTTMKHQ
ILSGILKCIVQSDASLKLPKLELDRFVTRCLEGYLEGNTTYQDIIEAALTRPQLFIQEET
IKQILCIVANELHVQTRVLLSSTPTKLHIVLQHLGGMLSSTLKQVAVDMFSVESFLPLMG
IAHEGYSLALELHPATELHAIFTLLGDCLTDVQCPIHPFIEIVRVFLRTLPIGNISKNSL
TSLFLPKFSPLISMSNCLIQSTSHDFDVSLVNKYDRIVLAILDLFIQDRQLAQNHLWLWG
HCIYIGELARYSNSTSSCPALSEDELKSIVSAVDTNTTYLVSSLSAQVTPSWHENIIMKL
DRPENTDPLKILILNLAIESREATKELATVALHKVLSTLFKYSDTSTKDFEKWLKFSQQI
QSSQDICLSLIRSFKSYLFADESFQKYQNRLAGKLTDVSSSKANTEGLNLIKVLCAAAPP
SDSIHIFLPQQRVVFLLQAISGWLKSDDDIGHELNIKLLELFSDLAPIVQTVMGAHWDQM
VDLIEVNLEEATWEESLLLVWQSLIKALTLLHAIEEVLSLVKSISVLGLTIAQTAAQHFV
DNLAVEIELNPDSGVSPSLPEELLSAIQVSKDDHPRATLMSWVLILSYFRNASSRLRISY
SSQLREANLVSENLIPLLHEVLNVAERGKPIDISIWDVPSFDFSLMESTSLKPIPLAAYV
YFLALRTVPSQIRSWWEDCRNKQLSMSVVSFISRQFSPILISQELGKFKEPATIQLLSDE
NMSIKVSPIKEVKVTYTVDEESMEIVVRIPSDYPLQPVEVLDIRKVGIPDTTWRAWLLVV
QQSIANHNGSIAEAIGLFKKNISLHFEGVEACAICYAIISVVDRSLPSKACRTCRNRFHP
SCLYKWFSTSHGSSCPLCRSLF
>Rgr
MAKKSSTSKATQKKHAAKAAKRAHKGQKKKKKDRLARPKQYIAPVKPKGEADPVDVYLVG
KQVDPALLVTLRSLQKRDEVTLAKAAEAFDAWIRDTLREQEGVVDAMNVWAHHFPRLALH
PSRRLRLQVHALHSLLTSTSETRSALLAPQWTDDYVGAWCTAAHDSDRTVRREAKGSWNA
VQRVEGISLVEHADDIASFCFSVILGPAESSAAAAEQEDPAFLTSALLALASLVASLPSP
LRDTLDTLTSDDMFDLVVEQPQMVRRAVYELLGAFVGRPEELEESKVAQVAARVLGNCWS
EPEGWPGIVGFLRRYPHAWTLSDDDDDESVKDDAAFKASPTIRLFLQHLTLGCSSHPTLY
PTILLLLSTLPSPFSPPPLLFESFWAAHSSRALGRLALDSFASALLECLVFSPSTADPAA
EQARTWIGRTWRAFLAKPLASRRVASDFAIALSRLAARDTSAFDAVWEAVSGEAAHEG--
AALEPLGKALRAFVRAKEEAVRGKAGELAASCVQKALEGVRQGDEAREERLRFVVDVAEV
VKGDAQVAQLLDEFALSHLPSLLAISRAALSLFGAHLHSASPSSRASIWQSLFTTSPSSF
VLLRLVDAVASAGLATELPSAEQDERLTVLAATVLAPEAQELELLRRVMVQPQPLASDAL
PVTLLGLAADALVGPVNAALSASPATLDAVLAHYVQVRAALESEGAVALFELGHLVPLAV
AAQQAWASIVAAAGDEAVELAMSGLKARTADATCRASAIVHAAASLLDVLPLQNDLEALY
AGVQFVGPASSISILDPLVPPVESTFDASSLSPYARTLLALLEVSARDHALLRRSLWALP
HLLLLASAASDELAYPSPPSAPQEVLERVRAAAEGASSYLLSSAANALPDAWHAAAVQHL
RTRDLGGPLLAVLDSLWRPADDAKALYATRAICSVLSACLRYTEEGVQDAERWLALAQNL
TSAPDLSSAILYAIKPVLLETPRFERYQNELAAALAGIKPHEIENKAAPTLRQLLAVAPA
LDAPVIFLPQQRSVFLLQSIGRWLGSDERVPTEAQASLVEVLAHLAPIVQDLSGSHWDLM
FDLVEGNLDAADWPITLPAVFASLLSTPLVIEAMAQLVQLLRLLQLSSYDLLRRVVLQHV
SDLVVETELESAEEMEIKLPASLVELIEMADEDRTTAYLLAWMTAFSFFESASPRLRTAY
IEQLRDSGLVVDSLLPSLFGLLNLSDRGRTFDLSPWSIDDFHLELFESTAVESLPLAAHV
YYRTLQAVPSIVRSYWTSLQNLGLSRAVHAYTSKHFSPLLISDELSALRDPSSSIGQQND
DFTVKVAAASEVKVVFVVDEESMEIGIKVPNEFPLAAVEVREVRKVGVTDKQWRAWLLAM
QQVITSQVRPLSPLLS--SRSVVLVEPDSPRCVMCAGSCSTVARALRQERSRSLRER---
-----TVGNPSGGDEP--RATL
>Sro
MAKKSSASSATRKKQAAKQAKKKNPGQKKQKKDRAPKVKSYVPPPPPKGAVDPVDLYLIG
KQIDPELVVVLRRLGKKDEATIGKGVEGFDAAVREVLRREEEIIECIAVWAHHFPRLALH
PSRRLRLAVHSLHSILASPSSTRSALLAPLWTDNYVGAWCVAAFDSDRTIRNQAYRTWES
VLLPEGIKLVEQAEPITQFAFSLILG-SPSNDGSDTPEDPAFLTSAISSLVYLLQKLPSP
LESTIETLTGDEIWDMLTEQPKIVRRALYELLGAFAGRKEDLENDRVRNISRLVLDNCWA
EEEGWPGIISFLRR------LEEDEDDENETETSTFVPSPTFSRLLTHLSLACSSHPTLY
PTILLLLPTIPASILPVNLLFDNFYSAYSSRAVGPSASEAWLSALLECLIFESKVEDKER
TLCTEWVGKVWRAFLNRGLATRRTAEEVEKALTRLAARDKTSFEAVWEVIEKEAQEETSS
KSLDALAMALKAILRSTSSEVKEKGRDLVKRQVTDSIGVIQQREEGREDMLRFLSSTKDL
AKGDQEVQQQVDELCLRNLPAAISTSPSSLPLLVSHLSTTSPTSRSSIWESLFATSPSPS
TFLRLIDAVSDARLGQDLPSAQLDTQVLKMADKVLSSERSELEILRRIMLQPEPFVDPSL
PTKLFDLAVKSLENIVSPALSPSPTSLSSLLVNYAQSKQIASSDSVISLSQVAHLLPNSR
AAQRAWQHIVQSGGDQVVTEAMKSLKSRLVDVNSRPSAIVQAGASLLDLLPEPETFTDLY
NKLSLSEPSADLSVIEPLVTAHDSSVDSAFLTSYPRAVLAFLDIASRDHSLARRSLWILP
HLLLVAYCAKDQLALSSKPTIPTEILERLVGACEGASSYLLSSAANLLPDGWHATAVTHL
RSKEAEDQLLNVLGQLASKGNGAKAGYAQRAVATVLSAALRYSEGGVQDAERWLALAQNL
TSAPGFSCAILSAIKPILLETPRFERYQNELAASLAGVSPSQLDSKGLPLLRQLLTVAPP
PDAPIIFLPQQRTMFLVQAIQKWVGSDEGLPEEANAGIVELLNHLVAIIQELSGSHWDLV
FDLIESNLDSADWPATMPAVYHSLLAQVEVVSIMARLIQLLRLLQISSYDLLQRVVRKHV
EDLVVEVELDAEEKVEIGLPRSLISLLEAESEEKATTYLLSWLTAFAFFGPHASSRLSSL
TESTRLNCEITISSHPPFFPHSSISHLGSTISISKVSCHIFG-SVVEQLDLLTLPFAAHV
YYRSLQAVPSLIRTYWASLQNLQLSRTIQGFTSRNFSPLLIASELWSLRDPASETGKQND
DFTVKVAAANEVKCVFIVDEEAMEIGVKVPNEFPLVGVEVKDVRKVGVTDKQWRAWLLAM
QQVISTQSAAIADALLLFKRNVTLHFEGVESCAVCYSTVSTVDRSLPSKTCKTCENKFHA
GCLYK--------SSLLC-SLL
>Uvf
MAKSSSASTATRKKHAKKSQQNSAQ-QIKQKKDKAPKVKRFIPPPTYRGELDPVDIFKLG
SPVQPERVVTLRKLAKKDPTTVERGLDEWIHWIHTTF--NLTVLATIPVLIHHFPRLVVH
PSRRVRSLVLTLFDSLIG--ACRSLLLNPVELEEYIGSWIISLSDPDKTTRTTSTKIWNE
LIDLPNVKLVEYESEILQYLINLIQVSELHSSSESQESTSFRLASAFQALAHFLQIHPAP
GGSIINSVAEFETWKLILNHNALLRRSMWALIHTLSTRQLCRLESLVPVFSFPALRAAFT
ERDFITGLVTLLNIYPELWW-SSSDDQKVTDD--SPNQATIIDIFYQFLDLGCSGNPALY
PALILVVATFPITLHNAKQFFSHFWVPFDAKTLSTGDLIEFARSWSECLLLFKKLASPAI
SLYENEFIKMWGQIDVSGNQSEAVFKAFSSALIKVIHQSDFVTDYAWPAIETTIRAEHDP
ANFLRYLKFLSQARVSHQEPLGMKATDASLSLSHQVFNHLKESDVKIQVLTRILDEESGR
QLINDMSLGPLLQFCQAQLPTALWSSKPHYNLLLNILQTNVKSASRTAWLTLSCITSKQS
IISGVFSHITKPYSNIQLPNLGIDQLVLKCLKQLLQGNTNLLALVEPTLLRPQLFITDQT
IAHALVIIQEALRDQVNILRSFNPAKLRTILQHFNEILSGTLNHLVIDLFATELFLHLVA
IAHDARLLATELDSSTLLRSILQLICDCLIDVKCCIHPFIEILKLFLSLLPIGNITNDTL
ASLFTPQFSPLLAIVDFPIQSTSDKLNISLNSKYDRIVLAILYIFIEDRKLAQRNLWLWA
HCMYLGELARHTSSARTTCVLNQEQLAAIVCAVDTNTTYLVSSLSADVTSAWHSDTILKM
NQPEDSDPLKSLILSLAIGSQQATRNLATVAIYRVISSVFKYSDTSDDDCEKWLTFLQRI
QNSHNLCISLIQSLKFYMFGNGNFQKYQNQLASNLSDIPSAQANIDGLQILELLCATAPP
PDSVHIFLPQRRVVFLLQTISGWLKSDEELENALNNKLLELFMSLAPIVQTVMGSHWEQM
MDLISINLEEASWEESLLLVWRSLLKMFTLLHTIEDVLSLVNSIGVLGLTIAQAAIKHLI
DNLVIEYELNSENFTSPSLPEEILNLVRSCSDHNSTRTLMIWLMVFAYFQNASSRLKNNY
SSQLREANVVSEHLMPLLHRVLQVAERGKPNDISIWDIPHFDFSLLEDDRLKPVPLAAYV
YFLALRTIPSQIRSWWEECRNKQLSMTVGGFISKNFSPLLINQELDKLKQRDILKSLTDE
NVLVKVSPIKEVKVTYTVDEESMEIVIRIPSDYPLQSVEVLDIRKVGIPDTTWRAWLFVV
QQSITHHNGSIADGVLLFKKNITLHFEGVEACAICYAIISVVDRSLPSKACRTCRNRFHP
SCLYKWFSTSHGSSCPLCRSLF
