# Supplementary material for: Convergence Analysis of Rust Fungi and Anther Smuts Reveals Their Common Molecular Adaptation to a Phytoparasitic Lifestyle
Source: Front Genet. 2022 Apr 8;13:863617. doi: 10.3389/fgene.2022.863617 (PMC9023891; doi:10.3389/fgene.2022.863617)
Supplement: Supplementary file 4 [file DataSheet1.ZIP › Supplementary file 1/conv_cal/OG0003047.fasta]

>Ain
MPTYKRRRVVEEEYDEDEDEQKRYVPLKQRKAAELQKIARLRAGGVGAASASPQEGAQSP
KRRAQDDEESSVVKRSTQTLLKEARELREKEAKEQ--KSEAQKQREEEAKILEAHAARRK
LASDLELAKGINYSEPLKTSWTAPRFVRQRTEEENTILREKNHIISEGVDIPPLIDNFRD
MKIPRCLIDYLKNKGIKKPTPIQMQGLPTAFSGRDMIGIAFTGSGKTLAFSLPIVLFSLE
EERRLAYTRGEGPLGMIVCPSRELARQTYEGIKAMAEVLAQNGYPTIGVLLCIGGISMAE
QSHVMGKGFHIVVATPGRLQDMLEKKKFNLDVCKYLCLDEADRMIDMGFEDDVRNIMSFF
KQQRQTLLFSATMPKKIQDFAEQSLIRPVVINVGRAGAANLDVIQEVEYVKQEAKMVYLL
EVLQKTSPPVIVFSDNKNEVDDIQEYLLLKGVEAVAIHGSKTQDEREYAIKSFKDGKKDV
MVASGVASKGLDFNEIQHVINYSMPN-LEDYVHQIGRTGRSGKTGLATTFVNMNTQEQTL
LDLKYLLMEAKQRIPPFLAAIDDPRAAAGGQGCAVCGGLGHSVKDCPKLEENQRRQRAGM
SGADGGG-Y
>Aps
MISPKRKTIETTS-DDEDDDYVPYVPVKKRKEAELHKLIDKKLGRQSRKRARSKDPDPDN
DNEEEDEEEEEMPSRPTTTLLQEAQVVKLKQAELDAFKTEADKKREEEAKVIEAIAAKKK
LGGAQELAKGVLYTEPMQTSWTPPRYIRKRSEEENVRLRDKLGIIVEGQNCPPPIEHFQD
MRLPTPLLKYLKDKKIKVPTPIQLQGLPVALSGRDMIGIAFTGSGKTLAFSLPLLLLALE
AEMKLPFVQGEGPVGIIVCPSRELARQTYEGFLAMALACAQSGYPQIGTLLCIGGISMAD
QSHIMSKGFHIVVATPGRLQDMLEKRKFNLDNCKYLCLDEADRMVDMGFEDDVRNLMSFF
KRQRQTLLFSATMPKTIRDFAENSLVKPIVVNVGRAGAANLDVIQEVEYVKQEAKMVYLL
ECLQKTPPPVIIFSDNKNEVDDIQEYLLLKGVEAVAIHGSKTQEEREYAIKSFKSGKKDV
MVASGVASKGLDFAEIQHVINFTMPDEIENYVHQIGRTGRSGKTGIATTFINMNTPEPTL
LDLKYLLIEAKQRIPAFLKSVEDPNAGLNGSGCQFCGGLGHSALNCPKREDSQRRERAGH
HREDGGG-Y
>Cqf
MSTTKRIKLEKKDEEEEKDDYIPYIPVKKRKEIELNKLLNKKKVKKQQNKSKELDENLKF
QDDDDDDDDDEVPKRPTTTLLQEAQVVKRKQAELDAFKTEEDKKREEENKVIEAIAAKRK
LGGAQELAKGVTYENPIKTSWEAPNYIRRKKLEEIQSLRDKLGIMIEGENCPSPIEHFQD
MRLLNPLLKYLKEKKIKAPTPIQMQGLPVALSGRDMIGIAFTGSGKTLAFSIPLLLFAIE
AEMKLPFIQGEGPVGIIVCPSRELARQTYETILAVALACSQSGYPQVGTLLCIGGISMSD
QSHVMSKGFHIVVATPGRLQDMLEKRKFNLNNCKYLCLDEADRMIDMGFEEDMRNIMSFF
KHQRQTLLFSATMPKTIKNFAENSLVKPIIVNVGRAGAANLDVIQEVEYVKQEAKMVYLL
ECLQKTPPPVIIFSDNKNEVDDIQEYLLLKGVEAVAIHGSKTQEEREYAIKSFKSGKKDV
MVASGVASKGLDFTEIQHVINFTMPLEIENYVHQIGRTGRSGKTGIATTFINLNTPEPTL
LDLKYLLIEAKQRIPPFLQTVEDPNIGISGGGCQFCGGLGHSALNCPKREDAQRRERAGH
HREEGGGGY
>Cla
MSVAKRPRLSEPVLSDEADSGGGYVSVVKRREMELAKLSGKSQSSQQ--ANKAKLEAQRQ
QQQLEEEMRERERVAREKTLLVAAQEVKRKQAEEDARKTEAEKRAEEEAEILRLANRQRK
LVSDFELAKGISYTEPLTSSWRPPASIRNKRPEEHDKLREKHHLIIEGQDIPPPVPSFKN
MKLLPPILKYLKSKNIQRPSPIQLQGIPIAFSGRDMIGVAFTGSGKTLAFSLPLLMYAME
EEKKLPFARGEGPVGMIVCPSRELARQTYEGLVAMAEACAKDRYPEVKTVLAIGGLNMNE
QSHIMSNGFHLVVATPGRLQDMLEKRKFTLDSCRYFVLDEADRMIDMGFEDDVRNIMSYF
KHQRQTLLFSATMPMKIREFAQSSLIKPITVNVGRAGAANLDVVQHIEFIKNEAKMMYLL
ECLQTTPPPVIVFSDNKNEVDDIQEYLLRKGVEAVAIHGSKTAEEREYAFKAFKTGKKDV
MVASGVASKGLDFAEIQHVINFTMPKEIEDYVHQIGRTGRSGKTGIATTFVNTNTPEETL
LDLKYLLLEAKQKVPPFLMAIVDPNAGPDGGGCTFCGGLGHTIATCPKRQDNERRTVNAQ
RGERDHGKF
>Cmi
MLTSKRTASTSGIYDDEDDNGSVYVPLKKRREEQLKKLNRHHNSSRSGS------EEQTI
KSQEELEEREKARKRLERTLLAEAQDVHKQKALEDAAKSEAEKRAEEEAKILASIAAKRK
LASDAELAKGVSYTEPLPTSWKAPHYILQRTEAEHEKIREKNHIMGEGDVIPPPIPTFKD
MKLPKPILDYLKEKKIKAPTPIQLQGIPVGFAGRDMIGVAFTGSGKTLAFSLPILMRALE
EEKKLPFVQGEGPVGLIVCPSRELARQTHEGFLAMSEKLVQGGYPQVRALLAIGGVSMAD
QHHMLASGVHVVVATPGRVQDLLKKKTINLDGCKILCLDEADRMIDLGFEDDVRNIMSYF
KHQRQTLLFSATMPQKIRDFAQQSLIRPIILNIGRAGAASLDIIQEVEYVKQEAKMVYLL
QTLEKTPPPVIIFSDNKNEVDDIQEYLLLKGVEAVAIHGSKTQEERDYAIKSFKAGKKDV
MVASGVASKGLDFAEIQHVINFTMPKDIEDYVHQIGRTGRSGKTGIATTFVNMQTPQETL
LDLKYLLMEAKQRIPPFLLEIDDPNANADGKGCANCGGLGHSITNCPKLEDISRRTMAAQ
RFSHGGGSY
>Eyn
M-TDKR-----ALYDDDEDGYEAYVPLKKRREEQLKRLAAGGRTSRSATGGNDSQNEQQQ
QDPEDLAEQERARKRVERTLLAEAQEVKAQKAIEDASKTEQDKKREEEDKILKAIAAKRK
LASDLELAQGVSYAEPLPTSWTAPHYIRKRTEAQNDKIRAKNHIMAEDDVIPPPIPDFAD
MKLPQPLLIWLKEKKIKAPTPIQLQGIPVGFAGRDMIGVAFTGSGKTLAFSLPILMRALE
EERKLPFIAGEGPVGLVVCPSRELARQTYEGFVSMAEKLVQGGYPQVRSLLAIGGISMAD
QHHVLSGGVHIVVATPGRLQDLLKKKTISLDGCKFLCMDEADRMIDMGFEDDVRNIMSYF
KNQRQTLLFSATMPVKIRDFAQQSLIKPIILNIGRAGAASMDIIQEVEYVKQEAKMVYLL
QTLEKTPPPVIIFSDNKNEVDDIQEYLLLKGVEAVAIHGSKTQEEREYAIRSFKAGKKDV
MVASGVASKGLDFAEIQHVINFTMPKEIEDYVHQIGRTGRSGNTGIATTFVNMNTAPETL
LDLKYLLKEAKQRIPPFLETIDDPNEGQGRMGCQNCGGLGHTISNCPKLEDTQRRQMATV
RVSTMGGGY
>Gan
MGAPKRRRLSPTPLDDSEDSYVPYVPVKQRREALISKLSTKHHGVAGPS------DKQKD
DEQEREEDEGKAQKGTAQTLLMEAQEVKRLKAIEDALKTDADRRREEEEKILAAQSAQKT
LAGAGELAKGIVYTERLTTSWRAPSYIRERSEAENDKTREKFHILVSGDDVPAPIPDFRD
MKLPKPLLDHLKSKKILAPTPIQLQGLPVAFTGRDMIGIAFTGSGKTLAFSLPLLMFALE
EEKRMPFVQGEGPVGIIVCPSRELARQTYDGLIEMGRLMELAGYPQVRTLLCIGGINMSE
QGQIMSRGFHMVVATPGRLQDMLEKKKFGLTGCKYLCLDEADRMIDMGFEEDVRNIMSFF
KHQRQTLLFSATMPKRIQDFAQQALVQPIVVNVGRAGAANLDVIQEVEYVKQEAKMVYLL
ECLQKTAPPTIIFSDNKNEVDDIQEYLLLKGVEAVAIHGSKTQEEREYAIKAFKTGKKDV
MVASSIASKGLDFSEIQHVINFSMPKEIEDYVHQIGRTGRSGKTGIATTFVNMQTAEQTL
LDLKYLLMEAKQKIPPFLATIEDPNAGAGGAGCTNCGGLGHSITNCPKLEENQRRTVIRS
CGTVGRGD-
>Hvs
MWTPSKRKSNPTDQDEEDDDYEPYIPVKKRKEAERQKLLSLKALGRLMERKFGGREDGEG
EDHEDDDGEEEIIARPTTTLLQEAQEVKKRQAELDALKTKEDKKREEEMKVIDAVAAKRK
LGGANELAKDVQYKDPMKTSWKPPSYILKRTKFENDALREKLGILVEGEDCPPPIEYFQD
MRLPPPLLKYLKQKKIKAPTPIQLQGLPVALSGRDMIGIAFTGSGKTLAFSLPLLLLALE
AEKKLPFIQGEGPVGIIVCPSRELARQTYEGILAMATVCAQSGYPQVGTLLCIGGISMAD
QSHVMAKGFHIVVATPGRLQDMLEKRKFNLDNCQYLCLDEADRMVDMGFEDDVRNIMSFF
KHQRQTLLFSATMPKTIRDFAENSLVKPIVVNVGRAGAANLDVIQEVEYVKEEAKMVYLL
ECLQKTPPPVIIFSENKNEVDDIQEYLLLKEVEAVAIHGSKTQEEREYAIRSFKSGKKDV
MVASGVASKGLDFAEIQHVINFTMPSEIENYVHQIGRTGRSGKTGIATTFINMNTPEPTL
LDLKYLLMEAKQRIPPFLASIEDPNAGLTAGGCQFCGGLGHSALNCPKREDAQRRERAGH
HREDGGGGY
>Lcr
MSTFKRRRLSPPPLDDEDD-APAYVPVKKRREALLTKLASKHVGGAQ-IDQQRLEEEAER
EEREREEKE-GKKQRTAQTLLQEAQEVKRLKAIADAAKTDADRKREEEEKILAAQSAQKA
LAGAEELAKGIVYTERLTTSWRPPAYIRDRTEEENDKIREKFHILTAGDDVPPPIPDFRD
MKLPKPLLDHLKNKKIMAPTPIQLQGLPVAFSGRDMIGIAFTGSGKTLAFSLPLLMFALE
EEKRIPFVQGEGPVGIIVCPSRELARQTYDGLVEMGKLMEQAGYPSVRTLLCIGGINMAE
QSQIMSRGFHMVVATPGRLQDMLEKRKFGLTGCKYLCLDEADRMIDMGFEEDVRNIMSFF
KHQRQTLLFSATMPKRIQDFAQQALVQPIVVNVGRAGAASMDIIQEVEYVKQEAKMVYLL
ECLQKTAPPTIIFSDNKNEVDDIQEYLLLKGVEAVAIHGSKTQEEREYAIKAFKTGKKDV
MVASGVASKGLDFSEIQHVINFTMPKEIEDYVHQIGRTGRSGKTGIATTFVNMQTAEQTL
LDLKYLLMEAKQKIPPFLASIEDPNAGSGNLGCTNCGGLGHSIANCPKLEENQRRTVAGH
MGGRDTGGY
>Mgl
M------------LADDDESHELYVPLKKRRMGAQNARQEKGRLNARTAVATDDVATVTT
-TGDTGEPSEGTVKAKAPSLMQQARTIREH---LYDTKSHADLQAEEEEHILEAHAARKK
LAGYAEIARDIHYTETVRRSWQAPHFVRRRTDLENAKLREKYRVSVEGRDPPPLISNFRD
MKVPDCIIDHLKAKGIQAPTPIQMQGLPTAFSGRDMIGIAFTGSGKTLTFSLPLILFAVE
AERRLPFEQGEGPVGLIVCPSRELARQTYDSIIAMAEALEYGGYARIRTLLCIGGIHMSE
QSHVLRRGVHIVVATPGRLQDVLEKKRLGLHSCTYLCLDEADRMMDMGFEDDVRNILSFF
TRQRQTLLFSATMPKKILDFAAQSLFDPVIVNVGRAGAASLDVVQEVEYVSQESKMTQLL
EALQKTAPRVIVFSDNKNEVDDIHEFLLRKGVEAVAIHGSKTQDEREYAIESFKSGKKDV
MVASGIASKGLDFSNIQHVINYTMPKDIEDYVHQIGRTGRSGKTGVATTFVNAQTPQSTM
LDLKYLLLEAKQHVPSFFDALQDPLAGRNATGCAICGGLGHTVIHCPKLEEHQRRLTSHM
SHGGGEGGY
>Min
MSTFKRRRLSPPPLDDDQDSSSLYVPVKKRREALLSKLATKQLGVAASVEKQHMVEKELQ
EEQEREQREGKKQRGNAQTLLIEAQEVKRMKALQDAAKTDADKRKEEEDAILAAQAAQKA
LAGAEEIAKGIVYTERLKTTWRPPKLIRERSEEENDKIREQFHILVAGDDVPPPISNFRD
MKLPKPLLDHLKKKKILAPTPIQLQGIPVAFSGRDMIGIAFTGSGKTLAFSLPLLMFALE
EEKRMPFIQGEGPVGIIVCPSRELARQTYDGLAEMAQLMAQGGYPEVRALLCIGGINMSE
QGQIMSRGFHMVVATPGRLQDMLEKRKFGLAGCKYLCLDEADRMIDMGFEDDVRNIMSFF
KHQRQTLLFSATMPKRIQDFAQQALVQPIVVNVGRAGAASMDIIQEVEYVKQEAKMVYLL
ECLQKTAPPTIIFSDNKNEVDDIQEYLLLKGVEAVAIHGSKTQEEREYAIKSFKTGKKDV
MVASGVASKGLDFSEIQHVINFTMPKEIEDYVHQIGRTGRSGKTGIATTFVNMQTAEQTL
LDLKYLLMEAKQKIPPFLSSIEDPNAGNT-TGCANCGGLGHSIANCPKLEENQRRTVAGH
VGGRDTGGY
>Mld
MSTFKRRRLSPPPLDDDEDSSSLYVPVKKRREALLSKLATKQLGVAASVEKQQMVEKELQ
EEQEREQREGKKQRGNAQTLLIEAQEVKRLKAMQDAVKTDADKRKEEEDAILAAQAAQKA
LAGAEEIAQGIVYTERLKTTWTAPKFIRERSEEENDKIRDQFHILVAGDEVPPPIPNFRD
MKLPKPLLDHLKKKKILAPTPIQLQGIPVAFSGRDMIGIAFTGSGKTLAFSLPLLMFALE
EEKRMPFIQGEGPVGIIVCPSRELARQTFDGLAEMAQLMAQGGYPEVRALLCIGGINMSE
QGHIMSRGFHMVVATPGRLQDMLEKRKFGLAGCKFLCLDEADRMIDMGFEDDVRNIMSFF
KHQRQTLLFSATMPKRIQDFAQQALVQPIVVNVGRAGAASMDIIQEVEYVKQEAKMVYLL
ECLQKTAPPTIIFSDNKNEVDDIQEYLLLKGVEAVAIHGSKTQEEREYAIKSFKTGKKDV
MVASGVASKGLDFSEIQHVINFTMPKEIEDYVHQIGRTGRSGKTGIATTFVNMQTAEQTL
LDLKYLLMEAKQKIPPFLLSIEDPNAGNT-SGCANCGGLGHSIANCPKLEENQRRTVAGH
VGGRDTGGY
>Mlp
MNSPKRRKLDQKDESEETDDYVPYVSVKKRKEVELAKLLEKKLGRKL-------------
--GNDDDEDEDAPARPTTTLLQEAQVVKRRQAEVDAFKTEEDKKREEENKVIEAVAAKKK
LGGAQELAKGVEYDNPMTTSWKPPSYIRRRTEEELERLRDKLGILVEGDDCPSPIEHFQD
MKLLPPLLKYLKEKKIKAPTPIQMQGLPVALSGRDMIGIAFTGSGKTLAFSLPLLLFALE
AEKKLPFIQGEGPVGIIVCPSRELARQTYETIVAMALACAQSGYPQVGTLLCIGGISMAD
QSHVMSKGFHIVVATPGRLQDMLEKRKFNLDNCKYLCLDEADRMVDMGFEEDMRNIMSFF
KRQRQTLLFSATMPKTIRNFAENSLVKPVVVNVGRAGAANLDVIQEVEYVKQEAKMVYLL
ECLQKTPPPVIIFSDNKNEVDDIQEYLLLKGVEAVAIHGSKTQEEREYAIKSFKSGKKDV
MVASGVASKGLDFAEIQHVINFTMPGEIENYVHQIGRTGRSGKTGIATTFINMNTPEPTL
LDLKYLLIEAKQRIPPFLQTVEDPNAGGSGGGCQFCGGLGHSALNCPKREDAQRRERAGH
HREEGGGGY
>Msd
MSTFKRRRLSPPPLDDDEDSSSLYVPVKKRREALLSKLATKQLGVAASVEKQQMVEKELQ
EQQEREQREGKKQRGNAQTLLIEAQEVKRLKAMQDAVKTDADKRKEEEDAILAAQAAQKA
LAGAEEIAQGIVYTERLKTTWTAPKFIRERSEEENDKIRDQFHILVAGDEVPPPIPNFRD
MKLPKPLLDHLKKKKILAPTPIQLQGIPVAFSGRDMIGIAFTGSGKTLAFSLPLLMFALE
EEKRMPFIQGEGPVGIIVCPSRELARQTFDGLAEMAQLMAQGGYPEVRALLCIGGINMSE
QGHIMSRGFHMVVATPGRLQDMLEKRKFGLAGCKFLCLDEADRMIDMGFEDDVRNIMSFF
KHQRQTLLFSATMPKRIQDFAQQALVQPIVVNVGRAGAASMDIIQEVEYVKQEAKMVYLL
ECLQKTAPPTIIFSDNKNEVDDIQEYLLLKGVEAVAIHGSKSQEEREYAIKSFKTGKKDV
MVASGVASKGLDFSEIQHVINFTMPKEIEDYVHQIGRTGRSGKTGIATTFVNMQTAEQTL
LDLKYLLMEAKQKIPPFLLSIEDPNAGNT-SGCANCGGLGHSIANCPKLEENQRRTVAGH
VGGRDTGGY
>Pan
MQALKRRRMQQQQYSDEADDSSTFVPLKQRRMQQLEKIQARARGITSTHSGSHDANADQA
QGEDEDDTDSHAPQRPQRSLLDEARLLREKKLAEEGKRSQADIDAEEERKILEAHAARRK
LASDLELAKGIQYTEPLTTTWTPPSYIRTRSELDNEKLRDKNHILADGVDIPPVITNFRD
MKVPECVIEYLKQKKIVKPSPIQMQGLPTAFAGRDMIGIAFTGSGKTLAFSLPIIMLACE
EEKRLPFTRGEGPVGMIVCPSRELARQTFESIKGIADALVQGEYPQIGVLLCIGGISMAE
QQHTMSKGFHIVVATPGRLQDMLEKKKFALDGCKYLCLDEADRMIDMGFEDDVRNIMGFF
KQQRQTLLFSATMPKKIQDFAEQSLIRPVIINVGRAGAASLDIIQEVEYVKQEAKMVYLL
ECLQKTAPPVIVFSDNKNEVDDIQEYLLLKGVEAVAIHGSKTQDEREYAIRAFKSGQKDV
MVASGVASKGLDFNEIQHVINYTMPKEIEDYVHQIGRTGRSGKTGIATTFVNANTQEQTL
LDLKYLLMEAKQRIPPFLAAIEDPRLAATGSSCPVCGGLGHSIRDCPKLEDNQRRQTAQF
SRADEGG-Y
>Pst
MESPKRRKLETNNQSDESDGYVPYVPVKKRKEAELHKLLDKKLSRKARKRGTSNGPDGEN
HEDDEDDDDEKLPSRSTTTLLQEAQVVKRKQAELDAFKTEAQKKSEEENKVIDAIAAKKK
LGGAQELAKGVEYTESMTTSWIPPSYIRKRTPQDNFKLRERLGILVEGDDCPPPIEHFQD
MRLPSPVLKYLKEKKIKLPTPIQLQGLPVALSGRDMIGIAFTGSGKTLAFSLPLLLLALE
AEMKLPFIQGEGPVGIIVCPSRELARQTYEGLLAMALACAQSGYPQLGTLLCIGGISMAD
QSHVMSKGFHMVVATPGRLQDMLEKRKFSLDNCTYLCLDEADRMVDMGFEDDVRNIMSFF
KRQRQTLLFSATMPKTIRDFAENSLVRPIVVNVGRAGAANLDVIQEVEYVKQEAKMVYLL
ECLQKTPPPVIIFSDNKNEVDDIQEYLLLKGVEAVAIHGSKTQEEREYAIKSFKSGKKDV
MVASGVASKGLDFAEIQHVINFTMPGEIENYVHQIGRTGRSGKTGIATTFINMNSPEPTL
LDLKYLLLEAKQRIPQFLQTIEDPNAGVNGNGCQFCGGLGHSALNCPKREDSQRRERAGH
HREDGAGGY
>Rgr
MYTKRRRTPSPPPVDGDDDDAPLYVPVKQRRNQLVSKLAAKGGGATAAAKRRHEEEEDAR
LQQQRDDDDRARRKREAQTLLMEAQEVKRRKAIEDAAKTEKQKIEEEEAQILLAQEARKQ
LAGAEELAKGIVYTERMHASWKAPHYILAKPQEEHDAVREKFHILVSGDDIPPPIPNFRD
MKLPRPLLDYLKKKKIEAPTPIQLQGLPVVFSGRDMIGIAFTGSGKTLAFSVPLLMFSLE
EEKRMPFVQGEGPVGIIMCPSRELARQTYEGLQEMAKLMEQGGYPQVRALLCIGGINMSE
QAQVLSQGFHMVVATPGRLQDMLEKRKFTLNSCKYLCMDEADRMIDMGFEEDVRNIMSFF
KHQRQTLLFSATMPKRIQDFAQSALVQPILVNVGRAGAAALNIIQEVEYVKQEAKMVYLL
ECLQKTAPPTIIFSDNKNEVDDIQEYLLLKGVEAVAIHGSKTQEEREYAIKSFKTGKKDV
MVASGVASKGLDFSEIQHVINFSMPKEIEDYVHQIGRTGRSGKTGIATTFVNMQTAEQTL
LDLKYLLMEAKQKVPPFLTSIEDPNLGADGVGCTNCGGLGHTIRNCPKLEENQRRTMAGF
GREGG-GGY
>Sro
MYTKRRRTPSPPPYDQDDDSTKIYVPVKQRRTQLLNKLG----GAAAASKKNQEEEDQER
EEREREQKELENKKLRERTLLVEAQEVKKKRAEQEAAKSEQQKQAEEEAKILLAQEARKA
LAGAEELAKGIVYTERMKSTWRAPHYIQKRSETENDTIREKFHIITSGDDVPPPITNFKD
MKLPKPLLDYLKKKKIEAPTPIQLQGIPVAFSGRDMIGIAFTGSGKTLAFSLPLLMFAME
EEKRMPFVQGEGPVGIIICPSRELARQTFEGLQEMAKLMELGGYPQVRALLCIGGINMSE
QSQTLQKGFHMVVATPGRLQDMLEKKKFTLKGCKYLCMDEADRMIDMGFEEDVRNIMSFF
KHQRQTLLFSATMPKRIQDFAQQALVQPILVNVGRAGAASLNIIQEVEYVKSEAKMVYLL
ECLQKTAPPTIIFSDNKNEVDDIQEYLLLKGVEAVAIHGSKTQEEREYAIKSFKSGKKDV
MVASGVASKGLDFSEIQHVINFTMPKEIEDYVHQIGRTGRSGKTGIATTFVNMQTAEQTL
LDLKYLLMESKQKVPPFLTSIEDPNVGADGVGCTNCGGLGHSIRNCPKLEENQRRTVANH
LGARDTGGY
>Uvf
----------------------------------MSQFTCSMVGDMAVTSQKEEEEEDDD
-DEEEEEKKSKLPIRSTTTLLQEAQVVKRKQAELDAFKTEAEKKLEEEKKVIEAIAAKKK
LGGAQELAKG---------------------------------ILVEGQNCPPPIENFQD
MKLPSPLLKFLKEKKIKSPTPIQLQGLPVALSGRDMIGIAFTGSGKTLAFSLPLLLLALE
AEMKLPFIQGEGPVGIIVCPSRELARQTYESLQAMALACSQSGYPQVGCLLCIGGISMAD
QSHVMSKGFHIVVATPGRLQDMLEKRKFNLNNCKYLCLDEADRMVDMGFEEDVRNLMSFF
NHQRQTLLFSATMPKTIKDFTENSLVKPIIVNVGRAGAANLDVIQEVEYVKQEAKMVYLL
ECLQKTPPPVIIFSDNKNEVDDIQEYLLLKGVEAVAIHGSKTQEEREYAIKSFKGGKKDV
MVASGVASKGLDFAEIQHVINFTMPGEIENYVHQIGRTGRSGKTGIATTFINMNTPEPTL
LDLKYLLLEAKQRIPPFLSTIEDPNAGHTGNGCQFCGGLGHSSLNCPKREDSQRRERAGH
HREDGAGGY
