# Supplementary material for: Convergence Analysis of Rust Fungi and Anther Smuts Reveals Their Common Molecular Adaptation to a Phytoparasitic Lifestyle
Source: Front Genet. 2022 Apr 8;13:863617. doi: 10.3389/fgene.2022.863617 (PMC9023891; doi:10.3389/fgene.2022.863617)
Supplement: Supplementary file 4 [file DataSheet1.ZIP › Supplementary file 1/conv_cal/OG0003048.fasta]

>Ain
MTNDMRGMVSAGPKQPQGERIVRLNDPVTNDEGNFCDNYISTSKYNIITFVPKFFYEQFS
KYANVFFLFTACIQQIPGVSPTNRWTTIVPLGLVLLASAFKEIKEDIKRHQSDTELNGRV
AQVLDSGTFEPRRWRHVRVGDIIRVESNEFFPADLVLISSSEPEGLCYVETANLDGETNL
KIKQASPDTARLTSPTPVSSLRGHMASEHPNNSLYTFDATLHLQLSSTTKQVPLSPEQML
LRGAQLRNTPWIYGLVTFTGHETKLMRNATAAPIKRTAVEKQVNVLILLLFVLLLALSIA
SAIGSIVRNSAYASEMQYLLLADSKGKARIFVEDILTFIIAYNNLIPISLIVTIEVIKYQ
QAMLINSDLDMYYAPTDTPALCRTSSLVEELGQIDYIFSDKTGTLTRNEMEFKQASIGGT
SYTDVVDESKQGTQRTWHELRTMMVPDDGSSAVIDEFLTLLAVCHTVIPEQEGGRIAFQA
SSPDEAALVSGAQGLGYEFYVRKPRSIFVSIRGVDHEYEILNVCEFNSTRKRMSTVVRGP
DGKIKLYCKGADTVIMARLSENQPYTEQTLIHLEDFATDGLRTLCVAMREIPEQEYRQWA
RIYDQAAQTITNRGEALDKAAEVIEQNMFLLGATAIEDKLQDGVPETIHTLQTAGIKVWV
LTGDRQETAINIGLSCRLISESMNLVIINEDNLHDTAAILNKRLAAIKSQRSAGELEEMA
LIIGKSLSFALEKAKTFLELAVMCKAVICCRVSPLQKALVVKLVKKNMSSLLLAIGDGAN
DVSMIQAAHVGVGISGVEGLQAARSADVAISQFKYLRKLLLVHGSWSYARLSKMILYSFY
NITLYMTLFWYSFQNSFSGQVAFESWTLSFYNVIFTVLPPLVIGIFDQYLSARMLDRYPQ
LYGQ--IFFNKRRFWGWTVNAFYHSLIAYIFVTAAFWDSPQLSGGYTSYSWIWGTALYFA
VLITVLGKAALVSDLWTKYTFAAIPGSAVFTLAFVAVYAVVAPRIGFSKEYDDIVGRLYG
FSLTWFCMVLVPVVCLLRDFSWKYWQRTYRPSPRHIVHEVQKYNLQDSRPRMSQFQKAKV
RAVQRIRRQRGYAFSQTEGDQANLIRIYDTSLKKPTG
>Aps
LKQFIEKLISRKPKDLTGERFLYVNDSNKNHEFKFSSNYVSTTKYNPITFLPKFLLEQFS
KYANLFFLFTACIQQIPTVSPTNPYTTIAPLSLVLLVAAFKEMSEDIKRGNSDSELNSRL
AQVLSDSNFVEKPWKDIKVGDIVRLSSNDHFPADVILLSSSEPDGLAYIETSNLDGETNL
KIKQAHPLTSSLTSPQAISSLKGHLRSEQPNNSLYTYEGTLTIQSINFQKELPLNPDQML
LRGAQLRNTAWMYGLVVFTGHETKLMRNATATPIKRTAVERMVNVQIVFLFIILLVLSVG
SSIGSFIRTFSLGDQLWYLMQASTTNKATTFIEDILTFIILYNNLIPISLIVTMEVVKFQ
QAALINSDLDMYYPLTNTPALCRTSSLVEELGQIDYVFSDKTGTLTRNEMEFRQCSIGGI
PYSDVVDETRKGEIFPFVDINSALNQKNERSKVIVEFLTLLSTCHTVIPEEKDGKIIYQA
SSPDEAALVAGAEILNYRFTVRKPQSIMIEANGIQQEFQVLNILEFNSTRKRMSSIIRGP
DGKIKLYCKGADTVILERCANHQPYKEATLAHLEEYATEGLRTLCIAMREISDEEYGPWA
AMYDKAAATVNGRTEAIDKASELIEKNLFLLGATAIEDKLQEGVPDTIYTLQQAGIKVWV
LTGDRQETAINIGLSCRLISESMSLVIVNEETSELTSEFIQKKLLSIKSQNKLNDLEDLA
LV---------------------CSVLVSFLFEKI--ALVVKLVKKNLKAITLAIGDGAN
DVSMIQAAHVGIGISGVEGLQAARSSDVAISQFRFLKKLLLVHGTWSYVRLTKLILYSIF
TNLVFILFFYFSFVNAFSGQVLFESWTLTFYNVLFTVMPPFVLGVFDQFVSARMLDRYPE
LYGQRNIFFTRRIFWEWVMTAVFHSGLIFAITTIVFQSDLILNDGRVSGQWFWGTTTYLI
TLLTVLGKAALISDLWTKWTLLAIPGSFILTMILLPLYGTIAPKMGISKEYDGLMPVMLK
SWIFYFCLILLPILCLIRDFAWKSHRRLFLPESYHIVGEIQKFNLPDYRPRMEQFQKAKV
RAVQRLRRNRGFAFSQTEEGQEQLIRSYDVSCN----
>Cqf
IKDFIENLFNSKPKELTGERLIYLNDVNRNEEFKYMSNYVSTTKYNILTFLPKFLLEQFS
KYANLFFLFTACIQQIPNVSPTNPYTTIAPLSLVLLVAAFKEMSEDLKRRNSDSELNARN
AQVLVGTSFIEKPWRDIKVGDIIRLESNQHFPADIILLSSSEPDGLAYIETSNLDGETNL
KIKQANPATSELMTPLDVGSISGHLRSEQPNNSLYTYEGTLTLQGNRNEKDIPLNPDQML
LRGAQLRNTAWMYGLVVFTGHETKLMRNATATPIKRTAVERMVNVQIVFLFIILLVLSVG
SSIGAFFRNYSNGDQMWYLMQVAEGSKLKSFIEDILTFIILYNNLIPISLIVTMEVVKFQ
QAALINSDLDMYYGPTDTSALCRTSSLVEELGQIEYIFSDKTGTLTRNEMEFRQCSIAGI
AYSDIVEDHKRGEVFDFNVLGQNLAKGDAKSKVLSEFLTLLATCHTVIPEQKDGKVIYQA
SSPDEAALVAGAEILKHRFTVRKPQSIIIEVNGAKQEFEVLNILEFNSTRKRMSSVVRGP
DGKIKLYCKGADTVILERCAPHQPYKETTLAHLEEYATEGLRTLCIAMRDIPEEEYKPWS
LMYEKAAGTVNGRTEAIDKASELIEKNLFLLGATAIEDKLQEGVPDTIYTLHQSGIKLWV
LTGDRQETAINIGLSCKLISESMSLVIINEETFDSTNEFIQKKLLAIKSQKSLGDLEELA
LIIGKSLGFALEKSKCFLELAILCKAVVCCRVSPLQKALVVKLVKKNVKSITLAIGDGAN
DVSMIQAAHVGVGISGVEGLQAARSADVAISQFRFLKKLLLVHGTWSYVRLSKLILYSFY
NITLYLIGFYFSFANAFSGQVLFESWTLTFYNVIFTVLPPFVLGVFDQFVSARMLDRYPE
LYGQRNVFFTRRIFWEWVATAVFHSAIIFFCTAIIFNEDLILNQGWTAGQWVWGTTAYLL
TLATVLGKAALISDLWTKWTLLAIPGSFAFTMIILPFYATVGPKIGISKEYYNLMPRMLS
SPMFYFSLLLIPIACLVRDLAWKGYKRLFIPESYHVVQEIQKFNLPDYRPRMEQFQKAKV
RAVQRLRRNRGFAFSQTEEGQEQLIRSYDTTKQKAKG
>Cla
CWDSVLDLTGFKTKPLTGERTIHIADQAKNAPSKFKGNYVSTSKYNLVTFLPKFLFEQFS
KYANLFFLFTGITQRLAH-QPLHHHRA--------------------KRHQSDRELNARK
AKVLAGGQFVDKPWRNIKVGDIVRLESNEFFPADLVLLASSEPDGLCYIETSNLDGETNL
KIKQASTSTSHLTSPTAVSTLNGYLRSEQPNSSLYTFEGTLVMQGSGGEKTVPLSPEQML
LRGAQLRNTAWMYGLVVFTGHETKLMQNATATPIKRTAVEKEVNTQIVYLFVILLALSIG
SSVGSFIYTYVYESQLWYLLLGDSSSRVKVFVEDVLTFIILYNNLIPISLIVTMEVVKFQ
QAILINSDLDMYYPKTDTPALCRTSSLVEELGQIEYIFSDKTGTLTCNEMEFRQCSIAGI
PYADEVDESKRGELFTFDDLAANLAQGNQQSQIMDEFLTLLATCHTVIPEIKDGKVQYQA
SSPDEAALVAGAEVLNYRFTTRKPQSIFVDVNGQTKEFQVLNILEFNSTRKRMSSVVRAP
DGTIKLYCKGADTVILERLAEGSPFVEATLQQLEDYATEGLRTLCLAMRVIPEEEYRQWA
ALYNKAATTINGRQEEIDKVSEMIERNLQLLGATAIEDKLQDGVPDTIFTLQQAGIKVWV
LTGDRQETAINIGMSCRLISESMSLVIVNEENAHATREFITKKLTAIKSQRKSGDLEELA
LVIGKSLTFALEKSKDFLELACLCKAVLCCRVSPLQKALVVKLVKKNLKSILLAIGDGAN
DVSMIQAAHIGVGISGVEGLQAARSADIAISQFRFLKKLLLVHGTWSYQRLCKLILYSFY
NIVLYMIGFYFSFQNAFSGQVLFESWTLTFFNVIFTVMPPVVLGVFDQFVGARMLDRYPE
LYGQSNAFFGKRIFWAWIGNALYHSIIIYAASVAIFWSTLILPQGWEGSQWVWGTTVYVA
VLVTVLGKAALISDLWTRWTVLAIPGSLVLSLVFLPLYMLIAPAIGFSLEYQNLLPRLFS
SGIFWFTTLLLP-----------------------IQAAVHAGGVPHCDASPFFSSQAKV
RAVQRMRRNRGYAFSQTEEMQEQLIRRYDTTKQKLAG
>Cmi
----------------------------MNNQFKYCNNYVSTGKYNLVTFVPKFLSEQFS
KYANVFFLFTAAIMQIPGVSPTNRYTTILPLSIVLLVAAFKEIQEDFKRHQSDRELNARK
AKVLQGNAFTDRPWRSIKVGDIVRLESNDFFPADLLLLSSSEPEGLCYIETSNLDGETNL
KIKQANPATAHVTSGHVAGTLNGYLKSENPNNSLYTYEGTLNMA----GKVIPLDPNQLL
LRGAQLRNTEWIYGLVVFTGHETKLMRNATATPIKRTAVERMVNTQILFLFAILLSLSVS
SAIGSIIRSYSFADQMWYVMLETKGNKAKAFVEDVLTFIILYNNLIPISLIVTMEVVKFQ
QAILINSDLDMYYAPTDTPALCRTSSLVEELGQIEYIFSDKTGTLTQNVMIFRECSIAGV
RYAETVDETRKGETFEFTDLKIN-TANPEMGSVIIEFLTLLATCHTVIPERKGDKITYQA
SSPDEAALVQGAEMLDYQFTTRKPTSIFVDIDKKQQEFGILNVCEFNSTRKRMSTIIRGP
DGKIKLYCKGADTVILERLAENNPYTEATLAHLEDYATEGLRTLCIAMREIPEEEYQQWS
AIYNKAAATINGRQEELDKAAELIETNLFLLGATAIEDKLQDGVPEAIATLQQAGIKVWV
LTGDRQETAINIGLSCRLISESMSLVIVNEETMHDTKSYITKKLEQIKAQKSTGDLEELA
LIIGKSLTYALEKSGLFLELAVMCKAVVCCRVSPLQKALVVKLVKKNMKSILLAIGDGAN
DVSMIQAAHVGIGISGVEGLQAARSADVAISQFRYLTKLLLVHGTWSYQRLSKLILYSFY
NIVLYMLNFWFSFNNSFSGQVLFESWTLTFYNVIFTVLPPVVLGVFDQFVSARMLDRYPE
QYGQRNAFFNVRVFWQWIGNALYHSIAIYIAVAIIFWDDLILPQGWMAGQWIWGTTAYIA
TLVTVLLKAALISDLWTKYTVAAIPGSFAFAMVFLPLYQLIAPMVGVSTEYQGIVAHLWG
SGVFWFTILLLPVFCMSRDFAWKSYKRFARPEPYHIVQEIQKLNLPDYRPRKTQFSQAKI
RALQRTRRNRGFAFSQTEESQEKIIRSYDTTQQKSSG
>Eyn
WDSVLNAVGLGGPKDLTGERTIYINDQPMNAQFKFMNNYVSTGKYNLITFVPKFLAEQFS
KYANVFFLFTAAIMQIPGVSPTNRYTTVLPLSLVLLVAAFKEIQEDLKRHQSDRELNARK
AKVLQGDQFVDKPWRNIKVGDIVRLESNDFFPADLILLSSSEPEALCYIETSNLDGETNL
KIKQGNPATANLTSPEQAARLNGYLRSEQPNNSLYTYEGTLVMN----GKDIPLDPSQML
LRGAQLRNTAWMYGLVVFSGHETKLMRNATATPIKRTAVEKMVNTQILFLFGILLALSIG
SSVGAMIRTYVYAKNMWYIDVEAQGSKVKNFIEDILTFIILYNNLIPISLIVTMEVVKFQ
QAILINSDLDMYHAPTDTPALCRTSSLVEELGQIEYIFSDKTGVRTI-------------
----------RPEVCRFTQHRE--------SGILD-------------------------
-APIHLSRDAGLSCV----QTRKPTTIIVNIEGKEQEFEVLNICEFNSTRKRMSAIVRGP
DGKIKIYCKGADTVILERLGENNPYIDVTLAHLEEYATEGLRTLAIAMREIPEDEYQKWA
AIYNKAAATINGRQDELDKAAELIERNLFLLGATAIEDKLQDGVPEAIYTLQQAGIKVWV
LTGDRQETAINIGLSCRLISESMSLVIVNEESAHDTKEYLTKKLSAIKAQRNTGDLEELA
LIIGSLLWVAFPR-----------------RVSPLQKALVVKLVKKNMKSILLAIGDGAN
DVSMIQAAHVGIGISGVEGLQAARSADVAISQFRFLTKLLLVHGTWSYQRLSKLILYS--
----YLILSQFAFFNSFSGQVLFESWTLTFYNVIFTVLPPVVLGVFDQFVSARMLDRYPE
QYGQRNAFFNVRVFWQWIGNALFHCCIIFFASLGIQKDEMLLPQGWVAGQWVWGTTVYVA
TLVTVLLKAALISDLWTKYTVAAIPGSFVFAMVFLPLYQLIAPLAGVSTEYQNIVPRLWG
NGLFWFTILVLPVFCLCRDLAWKSYKRFAHPEPYHIVQEIQKLNLPDYRPRKTQFSQAKI
RALQRTRRSRGFAFSQTEESQERIIRSYDTTVPKAKG
>Gan
VWREIKRKVMRGPRLYDGDRMIVINNPPLNVASKFCNNYVSTSKYNVVTFLPKFLGEQFS
KYANIFFLFTACIQQIPGVSPTSRYTTIVPLAMVLIVAAFKEMQEDFKRHQSDSDLNSRK
AKVLVGSTFEDKPWRSIRVGDIVRLESNDFFPADLVILSSSEPEGLCYIETSNLDGETNL
KIKQASTSTASMTSPLEISRLNGHLRSEQPNHSLYTFEATLALANGAGNKDVPLGPDQML
LRGAQLRNTAWMYGLVVFTGHETKLMRNATATPVKRTAVERMVNVQIVFLFIILMALSVG
SAIGSFIRTHSFGQQMWYLYLSEQGHAVKVFVEDILTFIILYNNIIPISLIVTIEVVKFQ
QAILINSDLDMYYAPTDTPALCRTSSLVEELGQIEYIFSDKTGTLTCNEMEYRQCSIGGI
PYADVVEEGKKGEVFSFAEMRANLTGGHETAGIINEFLTLLATCHTVIPETKDGKITYQA
SSPDEAALVAGADVMGYRFTTRKPQSIFVEVLGEKKEYQVLNILEFNSTRKRMSSLIRGP
DGKIKLYCKGADTVILERLSEEQAFTELTLTQLEEYATEGLRTLCVAMREIPEDEYRRWS
AIYDKAAATINGRSEALDKAAEMIERDLFLLGATAIEDKLQEGVPDTIYTLQQAGIKIWV
LTGDRQETAINIGLSCRLISESMSLVIVNEENALDTRDFLTKRLEAVKNSRNAGDFEELA
LVIGKSLGFALEKSKIFLELAVMCKAVVCCRVSPLQKALVVKLVKKNLKAILLAIGDGAN
DVSMIQAAHVGVGISGVEGLQAARSADVAISQFRFLKKLLLVHGTWSYQRLSKLILYSFY
NITLYMTGFWFSFQSSFSGQVLEESWTLTFYNVLFTVLPPVVLGVFDQFVGARMLDRYPE
LYGQQNKFFSVRIFWQWIGNALAHSLIIYVVTVGIFWNELMLPQGWIAGQWVWGTTLYLA
ALLTVLAKAALISDLWTKYTLLAIPGSFVFTMLFLPLYAWIAPKLGFSIEYTNIVPRLWS
SLVFWATIMGLPFLLLTRDYAWKAYKKMFMPEAYHVVQEIQKYNLPDYRPRMEQFQKVPI
AAEPRLLRFRQL-FRSTEDGQEQIIRAYDTTKTKLAG
>Hvs
LLEKIQTLFVHKPKDLPGERLLYLNAVERNQEFKFLSNYVSTTKYNVVTFLPKFLLEQFS
KYANLFFLFTACIQQIPNVSPTNPYTTIAPLSLVLLVAAFKEMTEDIKRGNSDSELNART
TQVLSHSKFINKPWKDVKVGDIVRLESNDHFPADLILLSSSEPDGLAYIETSNLDGETNL
KIKQAHPLTSTLLDPDSVSRLSGYLRSEQPNNSLYTYEGTLVLQGGITDREIPLSPEQML
LRGAQLRNTAWMYGLVVFTGHETKLMRNATATPIKRTAVERMVNVQIVFLFVILLILSVG
SSVGA-------------------------FIQNVLVILTIFTGFFLDRLIVTMEVVKYQ
QATLINSDLDMYYSHTDTAALCRTSSLVEELGQIEYVFSDKTGTLTRNEMEFRQCSIAGV
AYSDVVDESKQGQVLSFEDLRRSLNQGDRQ---VNSFLTLLSTCHTVIPEMKNGKTVYQA
SSPDEAALVAGAEVLNYKFTVRKPQSIIIEANGVPQSFDVLNILEFNSTRKRMSSILRGP
DGRIILYCKGADTVILERCGGDQPYKETTLAHLEEYANEGLRTLCIAMREIPAEEYGPWS
AIYDKAAATINGRSEELDKASELIEKNLFLLGATAIEDKLQEGVPDTIYTLQQAGIKVWV
LTGDRQETAINIGMSCRLISESMTLIIVNEETMAQTTQFIEKKLIVIKNQKKQGDLEDLV
LVIGKSLGYALDKSKTFLELAILCKAVVCCRVSPLQKALVVKLVKKNVKSITLAIGDGAN
DVSMIQAAHVGVGISGVEGLQAARSADVAISQFRFLKKLLLVHGTWSYVRLSKLILYSFF
---------YIYF--AFSYTQLMNILKLCYTYI---------------------------
----RQTKFTRRIFWEWVATAIYHSLIIFFFSSLAFRDDLILNQGWISGQWVWGTTAYLV
TLLTVLGKAALISDLWTKWTLLAIPGSFVLTMLLLPLYAYLAPSAGISKEYFNLVPRVWS
SPVFYFCLLLIPLACLVRDFGWKSYKRLFRPETYHVVQEIQKFNLPDYRPRMEQFQKAKV
RAVQRLRRNRGFAFSQTEDGQEQLIRSYDVSDIFWHD
>Lcr
VLAGAKRLLKGGPKVYEGERVIHIGNAERNAENKYPGNSVSTSKYNIVTFLPKFLAEQFS
KYANIFFLFTACIQQIPNVSPTNRYTTIAPLSLVLLVAALKEIQEDIKRHQSDADLNSRK
AMVLVGSQFEAKPWRSIKVGDIVRLESNDFFPADIVLLSSSEPEGLCYIETSNLDGETNL
KIKQSSPSTSALTSPPAISSLQGQVRSEQPNNSLYTYEATLTMGSAGPSKEIPLGPDQIL
LRGAQLRNTAWMYGLVVFTGHETKLMRNATAAPIKRTAMERMVNVQILFLLVILLALSVG
CAIGSTLRNHLSSSQMWYLVLDNQTLSARVFVEDVLTFILTLNNLIPISLIVTMEVVKFQ
QAMFINSDLDMYHPVTDTPALCRTSSLVEELGQIEYIFSDKTGTLTCNEMEFRQCSIGGI
PYADVVDESKKGEVFSFAEMKENLENGHETARVIEEFLTLLATCHTVIPETKDGKITYQA
SSPDEAALVSGADVMGFSFTTRKPQSIFVKVFGEEKEYQVLNILEFNSTRKRMSSIIRGP
DGKVKLYCKGADTVIFERLAEGQSFTELTMNQLEEYATEGLRTLCIAMREIPEEEYRKWA
AIHDRAAATINGRAEELEKAAEIIERDLFLLGATAIEDKLQEGVPDTIYTLQQAGIKIWV
LTGDRQETAINIGLSCRLISESMSLVIVNEDNAHDTKDFLTKRLEAVKNSRNAGDFEELA
LVIGKSLSFALEKNKIFLELAVMCKAVVCCRVSPLQKALVVKLVKKNLKAILLAIGDGAN
DVSMIQAAHVGVGISGVEGLQAARSADVAISQFRFLKKLLLVHGTWSYQRLSKLILYSFY
NIALYMTGFWFAFQNSFSGQVLEEGWTLTFYNVLFTVLPPVVLGVFDQFVGARMLDRYPE
LYGQQNKFFSVRIFWQWIGNALAHSLVIYVVSVAIL-GDLVLPQGWVAGQWVWGTTLYLS
ALLTVLAKAALISDIWTKYTLLAIPGSFVFTMAFLPIYALVAPLVGLSNEYKNIVPRLWS
SIIFWLTILGLPFLLLTRDFAWKSYKRLFMPEPYHVVQEIQKFNLPDYRPRMEQFQKAKV
RAVQRLRRNRGFAFSQTEEGQEHLIRSYDTTRAKLAG
>Mgl
LRRQIRAL--RGTPMGSDKRRIVLNDAGANVNDEFSSNQVMTNKYNLVTFVPVFLLEQFS
KYANVFFLFIGCIQQIPGVSPTNRWTTLVPLGIVLLVAAAKEIAEDWRRYTSDMEMNARL
VPVLVHDTWVPRAWRDVCVGDIV-------------------------------------
-LKQALPATGPLTSAASVAALRGELTCEAPNNSLYTFDGTLQLP----HPPRPVGPDQLL
LRGAQLRNAPWLYGLVVFTGNDTKLLQNATKTPIKRTRVEKHVNSLILSLFVLLLALSLI
SSIGSQIY---LGSAPAYLMTQDTRSGARQFVESVLTFIILYNSLIPISLIVSMDVVKLQ
LANLINSDLDLYYEPQDTPALCRRSNLVEDLGQIDYIFSDKTGTLTRNEMEFRQASIAGV
AFADAVNDAPPGERYAWGDLREILARGDTLSHNVHSFLCVLAVCHTVIPELRDGQVVFQA
SSPDEAALVAGAQALGYVFTTRKPRSVFIQVHGTELVYELLQVCEFNSARKRMSTVVREP
DGRIVVYCKGADTVILPRLRPAQPHVDVTLQHLETYASDGLRTLCVACRPLEASEYQAWA
QKYEAAAAQLDGRQAALDAVAEELERDMDLLGATAIEDKLQEGVPDTIATLQTAGIHVWV
LTGDRQETAINIGYSCRLISESMNLLIVNEAAAADTAAVIHQQLTTIDAHPDA--INELA
LIVGRSLQHALQASDAFLRLASQCKAVMCCRVSPLQKALVVELVKANTGSVLLAIGDGAN
DVGMIQAAHVGVGISGHEGLQAARSADVSISQFRFLRKLLLVHGNWSYARLSKMVLYSFY
TVTLYVTLFWYTFYNGFSGQTAYESWSQSFYNVAFTMLPTLVIGIFDQYVSARMLERYPQ
LY--HEPFFTGRAIGGWMINAVYHSIVNFFFVAYMFEAQTVKHDGYPGYQWLWGTTLYFS
VLVTVLGKAALVSNLWTRYTLLAIPGSFGVTIVFFVVFATVAPALGVSMEYSFIVPRLLG
LPRFWLIIIFVPILSLLRDLVWRYWQRTYHPKSYHIVQEMQKYQLQDVHPRTDEFRKNKV
RAVQRMRRSRGYAFSQTEGDQAHLVRQYDTTKARPAG
>Min
WISEAKRIIKGLPKTYTGERLIHIGNPAMNAPSKFSNNSVSTSKYNLITFLPKFFFEQFS
KYANIFFLFTACIQQIPNVSPTNRWTTIAPLSLVLLVAALKEMQEDIKRHQSDADLNSRK
AKVLNGAHFEDRAWRNIKVGDIVRLESNDFFPADLVLLSSSEPEGLCYIETSNLDGETNL
KIKQASPVTATLTSPPAVAQLIGQLRCEQPNNSLYTFEATLSMNNLGNQNDVPLGPDQIL
LRGAQLRNTAWMYGLVVFTGHETKLMRNATAAPIKRTAMERMVNVQILFLLAILMALSIA
CAIGSTLRNHISAGQMWYLMLGERPISARVFIEDVLTFVLTLNNLIPISLIVTMEVVKFQ
QAALINSDLDMYHPVTDTPALCRTSSLVEELGQIEYIFSDKTGTLTCNEMEFRQCSIGGI
PYADIVDESKKGEVFSFTEMRDNLTHGHETAEVIEEFLTLLATCHTVIPEVKEGQMTYQA
SSPDEAALVAGADVLGYRFTTRKPQSIYIEALGEKREYQVLNILEFNSTRKRMSSIVRGP
DGKIKLYCKGADTVIFERLSSGQVFTDSTMTHLEEYATEGLRTLCIAMREIPEDEYKKWS
VIHDKAAATVNGRGEALEKAAEIIEKDL--------------------------------
------------------------------------------------------------
------------------------------------------------------------
------------------------------------------------------------
------------------------------------------------------------
------------------------------------------------------------
------------------------------------------------------------
------------------------------------------------------------
-------------------------------------
>Mld
WISEAKRIIKGSPKTYTGERLIHIGNPAMNAPSKFSNNSVSTSKYNLITFLPKFFFEQFS
KYANVFFLFTACIQQIPNVSPTNRWTTIAPLSLVLLVAALKEMQEDIKRHQSDADLNSRK
AKVLNGAHFEDRAWRNIKVGDIVRLESNDFFPADLVLLSSSEPEGLCYIETSNLDGETNL
KIKQASPVTATLTSPPAVAQLIGQLRSEQPNNSLYTFEATLSMNNLGNQNDVPLGPDQIL
LRGAQLRNTAWMYGLVVFTGHETKLMRNATAAPIKRTAMERMVNVQILFLLAILMTLSIA
CAIGSTLRNHISADQMWYLMLGERPISARAFIEDVLTFVLTLNNLIPISLIVTMEVVKFQ
QAALINSDLDMYHPVTDTPALCRTSSLVEELGQIEYIFSDKTGTLTCNEMEFR-------
--------------LSFAEMRDNLTQGHETAAVIEEFLTLLATCHTVIPEVKEGKMTYQA
SSPDEAALVAGADVLGYRFTTRKPQSIYIEALGEKREYQVLNILEFNSTRKRMSSIVRGP
DGIIKLFCKGADTVIFERLSSGQVFTDSTMTQLEEYATEGLRTLCFAMREISEDEYKKWS
VIHDKAAATINGRGEALEKAAEIIEKDLFLLGATAIEDKLQEGVPDTIYTLQQAGIKIWV
LTGDRQETAINIGLSCRLISESMSLVIVNETNAHDTKDFLTKRLEAVKNSRNAGDFEELA
LVIGKSLGFALEKNKTFLELAVMCKAVVCCRVSPLQKALVVKLVKKNLKAILLAIGDGAN
DVSMIQAAHVGVGISGVEGLQAARSADVAISQFRFLKKLLLVHGTWSYQRLSKLILYSFY
NIALYMTGFWFAFQNSFSGQVIVESWTLTFYNVLFTVLPPVVLGVFDQFVGARMLDRYPE
LYGQQNKFFSVRIFWQWIASALAHSFIIYAVTVAIFWGDLILPQGWVGGEWMWGTTLYLA
ALLAVLAKAALISDIWTKYTVLAIPGSFVFTMIFLPIYALIAPLLGFSLEYTGIVPRLWA
SLVFWMTILGLPVLLLTRDFAWKSYKRLFQPEPYHIVQEIQKYNLPDYRPRMEQFQKAKV
RAVQRLRRNRGFAFSQTEDGQEAVIRAYDTTKAKLAG
>Mlp
MKQRITDLFSRQPKELTGERLIYLNDVARNEEFKYMSNYVSTTKYNVVTFLPKFLLEQFS
KYANLFFLFTACIQQIPNVSPTNQYTTIAPLSLVLLVAAFKEMTEDIKRRNSDSELNARH
AQVLVGSSFVEKPWRDIKVGDVVRLESNQHFPADIVLLASSEPDGLAYIETSNLDGETNL
KIKQAHPSTSNLTSPSMVASLSGHLRSEHPNNSLYTYEGTLTIQSHGNEKDIPLSPDQML
LRGAQLRNTAWMYGLVVFTGHETKLMRNATATPIKRTAVERMVNVQIVFLFIILLVLSVG
SSAGSFIRTYSNSGQMWYLLEPAGGGKLTTFIEDILTFIILYNNLIPISLIVTMEVVKFQ
QAVLINSDLDMYYSVSDTPALCRTSSLVEELGQIEYVFSDKTGTLTRNEMEFRQCSVAGI
AYADIVEEHKRGEVFSFDDLAKNLQKGDDRSKVLSEFLTLLATCHTVIPEEKDGKVIYQA
SSPDEAALVAGAEVLKHRFTVRKPQSIMIEVNGRQQEFQVLNILEFNSTRKRMSSIVRAP
DGKIKLYCKGADTVILERCAAHQPYKDSTLVHLEEYATEGLRTLCIAMRDIPEEEYKPWS
AIYDKAAGTVNGRTEALDKASELIEKNLFLLGATAIEDKLQEGVPDTIYTLQQAGIKVWV
LTGDRQETAINIGLSCKLISESMSLVIVNEETSDATNEFINKKLLAIKSQKNVGDLEELA
LVIGKSLGFALDRSKSFLELAILCKAVVCCRVSPLQKALVVKLVKKNVKSITLAIGDGAN
DVSMIQAAHVGVGISGVEGLQAARSADVAISQFRFLKKLLLVHGTWSYVRLSKLILYSFY
NITLYLIGFYFSFVNGFSGQVLFESWTLTFYNVIFTVMPPFVLGVFDQFVSARMLDRYPE
LYGQRNVFFTRRIFWEWVATAVFHSIIIFFFTAVIFNQDLILNQGWISGQWVWGTTAYLV
TLMTVLGKAALISDLWTKWTLLAIPGSFALTMIILPLYATIAPKIGVSKEYYNLMPRMLS
SPVFYLALFLIPVTCLIRDLAWKGYKRLFRPESYHVVQEIQKFNLPDYRPRMEQFQKAKV
RAVQRLRRNRGFAFSQTEEGQEQLIRSYDTTIQKAKG
>Msd
WISEAKRIIKGSPKTYTGERLIHIGNPAMNAPSKFSNNSVSTSKYNLITFLPKFFFEQFS
KYANVFFLFTACIQQIPNVSPTNRWTTIAPLSLVLLVAALKEMQEDIKRHQSDADLNSRK
AKVLNGAHFEDRAWRNIKVGDIVRLESNDFFPADLVLLSSSEPEGLCYIETSNLDGETNL
KIKQASPVTATLTSPPAVAQLIGQLRSEQPNNSLYTFEATLSMNNLGNQNDVPLGPDQIL
LRGAQLRNTAWMYGLVVFTGHETKLMRNATAAPIKRTAMERMVNVQILFLLAILMTLSIA
CAIGSTLRNHISADQMWYLMLGERPISARAFIEDVLTFVLTLNNLIPISLIVTMEVVKFQ
QAALINSDLDMYHPVTDTPALCRTSSLVEELGQIEYIFSDKTGTLTCNEME---------
----------KGEVFSFAEMRDNLTQGHETAAVIEEFLTLLATCHTVIPEVKEGKMTYQA
SSPDEAALVAGADVLGYRFTTRKPQSIYIEALGEKREYQVLNILEFNSTRKRMSSIVRGP
DGIIKLFCKGADTVIFERLSSGQVFTDSTMTQLEEYATEGLRTLCFAMREISEDEYKKWS
VIHDKAAATINGRGEALEKAAEIIEKDLFLLGATAIEDKLQEGVPDTIYTLQQAGIKIWV
LTGDRQETAINIGLSCRLISESMSLVIVNETNAHDTKDFLTKRLEAVKNSRNAGDFEELA
LVIGKSLGFALEKNKTFLELAVMCKAVVCCRVSPLQKALVVKLVKKNLKAILLAIGDGAN
DVSMIQAAHVGVGISGVEGLQAARSADVAISQFRFLKKLLLVHGTWSYQRLSKLILYSFY
NIALYMTGFWFAFQNSFSGQVIVESWTLTFYNVLFTVLPPVVLGVFDQFVGARMLDRYPE
LYGQQNKFFSVRIFWQWIASALAHSFIIYAVTVAIFWGDLILPQGWVGGEWMWGTTLYLA
ALLAVLAKAALISDIWTKYTVLAIPGSFVFTMIFLPIYALIAPLLGFSLEYTGIVPRLWA
SLVFWMTILGLPVLLLTRDFAWKSYKRLFQPEPYHIVQEIQKYNLPKHRWSFGGYS----
-----------LILMRTEDGQEAVIRAYDTTKAKLAG
>Pan
LKADVDTVFRRQQEKRDGDRIVHLNDPLANDKSDFLDNYVSTSKYNVVTFIPKFLVEQFS
KYANVFFLFTACIQQIPGVSPTNRWTTIVPLALVLLASAFKEIKEDIKRHQSDSELNARI
SHVLDTGAFEPRRWRHIRVGDIIRVENNEFFPADLVLLSSSEPEGLCYIETANLDGETNL
KIKQASPDTAKLTSSSAASTLRGNMVSEQPNNSLYTFDATLNIQLSSTMRKAPLSPEQLL
LRGAQLRNTPWVYGLVVFTGHETKLMRNATATPIKRTAVEKQVNVQILLLFILLLALSVA
SSIGAIVRNTAYASRMQYLLLDEAKGRARQFIEDILTFVIAYNNLIPISLIVTVEVVKYQ
QATLINSDLDMYYAPTDTPALCRTSSLVEELGQIDYIFSDKTGTLTRNEMEFKQASIGGI
SFTDVIDESKQGTQRTWHELRAIMTPDDGSSAIIDEFLTLLAVCHTVIPERKGDKVIFQA
SSPDEAALVAGAESLGYQFTTRKPRSVFVNIGGVEREWEILNVCEFNSTRKRMSTVVRGP
DGKIKLYCKGADTVILARLSDNQPFTEQTMIHLEDYATEGLRTLCIAMREVSEQEYRQWS
KIYDQAAATIQNRSEALDKAAEMIEQNLFLLGATAIEDKLQEGVPDTIHTLQSAGIKIWV
LTGDRQETAINIGLSCRLISESMNLVIINEENLHDTAEVLNKRLQAIKNQRSTAEQEEMA
LVIGKSLSFALEKAKVFLELAVLCKAVICCRVSPLQKALVVKLVKKNMSSLLLAIGDGAN
DVSMIQAAHVGVGISGVEGLQAARSADVAISQFRYLRKLLLVHGSWSYARLSKMILYSFY
NITLYMTLFWYSFQNSFSGQVAFESWTLSFYNVIFTVLPPLVIGIFDQFLSARMLDRYPQ
LYGQ--VYFDKRRFWGWTANAFFHSLVTYLFVTIIFWGSPQLSDGYASYSWIWGTTLFMV
VLVTVLGKAALISDVWTKYTFAAIPGSLLFTVAFLAIYALVAPRLGFSKEYDGIVPRLYG
LSGFWLAMLVVPTICLVRDFGWKYWKRTYRPDSYHIVQEVQKYNLQDYRPRMDQFQKAKV
RAVQRMRRTRGFAFSQTEG-SADLIRKYDTTIAKASG
>Pst
LKERLERLFSTQPKELTGERLLYLNDAARNQEYKFINNHVSTTKYNIISFLPKFLLEQFS
KYANLFFLFTACIQQIPNVSPTNPYTTIAPLTLVLLVAAFKEMTEDIKRGKSDAELNSRP
AKVLSGDSYISKPWQDIKVGDVVRLESDEHFPADLILLSSSEPDGLAYIETSNLDGETNL
KIKQAHSATSHLTSPELASSITGQLRSEQPNNSLYTYEGTMTLETSMMSKQISISPDQML
LRGAQLRNTAWMYGLVVFTGHETKLMRNATATPIKRTAVERMVNVQIVFLFVILLVLSVG
SAIGSFIRTYSMGNQLWYILQASGKDKTTSFIEDILTFIILYNNLIPISLIVTMEVVKYQ
QAALINSDLDMYYSVTDTAALCRTSSLVEELGQIDYVFSDKTGTLTCNVMEFRQCSIAGV
PYSDVVDENRKGEIFPFTDLPQILGRNDDQGKITNEFLTLLATCHTVIPEEKDGKIIYQA
SSPDEAALVAGAELLNFKFKVRKPQSILIVANGVQEEYQVLNILEFNSTRKRMSSIIRAP
DGRIILYCKGADTVILERCSAHQPYKESTLVHLEEYATEGLRTLCIAMREIPEEEYTPWS
AIYERAAATVNGRTEEIDKASELIEKNLFLLGATAIEDKLQEGVPDTIYTLQQAGIKVWV
LTGDRQETAINIGLSCRLISESMNLVIVNEETAEATAQFITKRLLALKSSKNPADSEDLA
LVIGKSLGFALDKSKPFLELAVLCKAVVCCRVSPLQKALVVKLVKKNIKSITLAIGDGAN
DVSMIQAAHVGIGISGVEGLQAARSADVAISQFRFLKKLLLVHGTWSYVRLTKLILYSFY
NITLYLIGFYFSFANGFSGQTLFESWTLTFYNVVFTVMPPFVLGVLDQFVSARMLDRYPE
LYGQRNIFFTRRIFWEWVATAVYHSIFIFFVTAFVFKDDLILHQGWGSGQWLWGTTTYLV
TLLTVLGKAAIISDLWTKWTLLAIPGSFLLTLFILPTYASTAPHIGVSKEYYGLMPRMLS
SSVFYFCLLLIPVGCLARDLAWKGYKRLFRPEAYHIVQEIQKFNLPDYRPRMEQFQKAKV
RAVQRLRRNRGFAFSQTEEGQEQLIRSYDTTLKKAKG
>Rgr
----------GGHRVYEGERVVHLNNSTLNAPQKWPGNSVSTSKYNIVTFIPKFLVEQFS
KYANVFFLFTACIQQIPNVSPTNRYTTILPLGIVLIVAALKEIKEDVKRHRSDADLNARR
TKVLEGATFVDKPWRSVRVGDIVRLESDDSFPADLVLLSSSEPEGLCYIETSNLDGETNL
KIKQAHTSTATLDSPLALSQLAGQLRSEQPNNSLYTFEATLSMGQAGHSSETPLGPDQML
LRGAQLRNTGWLYGLVVFTGHETKLMRNATSAPIKRTAMERMVNVQILFLLGILLVLSLA
CAIGSTVRTHAFGDDMWYLLLAEGSSVVNKFVKDVLTFILTLNNLIPISCVSSRLLSHPQ
AHLHVETDADMYHAATDTAALCRTSSLVEELGQIEYIFSDKTGTLTCNQMEFRQCSIAGI
AYADVVEESKRGEVFSFQQLRDNVASGHETGHIIEEFLTLLATCHTVIPEKKDDKITYQA
SSPDEAALVQGADVLGHTFTTRKPQSVFVTVDGRQREYQVLNILEFNSTRKRMSAVVRMP
DGKIKLYCKGADTVIFERLAEGQLFSETTSNHLEEYATEGLRTLCIAMRDIPEDEYRKWA
TIHARAAATINGRTEALDKASEIIERDLFLLGATAIEDKLQEGVPDTIYTLQQAGIKVWV
LTGDRQETAINIGMSCRLISESMSLVIVNEENALDCKDFLTKRLEAVKSSRSAGDFEELA
LVIGKSLSFALEKSKTFLELAVMCKAVVCCRVSPLQKALVVKLVKKNLKAILLAIGDGAN
DVSMIQAAHVGVGISGHEGLQAARSADVAISQFRFLKKLLLVHGTWSYQRLSKLILYSFY
NIALYMTGFWFAFQNSFSGQVLEEGWTLTFYNVVFTVLPPIVLGVFDQFVGARMLDRYPE
LYGQQNKFFSVRIFWQWIANALLHSFVIYVCTATVFSQGLILVQGWVGGQWVWGTTLYLT
ALVTVLGKAALISDIWTKYTLAAIPGSFAFTMVFLPLYAWVAPMLGFSLEYDDIVGRLWT
SLMFWLTMIGIPVLLLTRDFAWKSYKRLFQPEPYHIVQEIQKYNLPDYRPRMEQFQKAKV
RAVQRMRRNRGFAFSQTEEGQEHLIRAYDTSVTPGGK
>Sro
VWSEIKRIAKGGPKVYEGERVIHLNNPSLNAVNKYSNNSISTSKYNLVTFLPKFLAEQFS
KYANIFFLFTACIQQIPNVSPTNRYTTILPLGIVLIVAALKEAKEDIKRHQSDADLNTRK
AKVLEGSSFIDKPWRSIRVGDIVRLESNDSFPADLVILSSSEPEGLCYIETSNLDGETNL
KIKQAHQSTANLLSPAAISQLSGQLRSEQPNNSLYTFEATMSMSSAGMTKDVPLGPDQIL
LRGAQLRNTAWLYGIVIFTGHETKLMRNATAAPIKRTAMERMVNVQILFLLGILLALSIG
CAIGATVRNRVYADQMWYLYFNANAVSASSFVKDVLTFILTLNNLIPISLIVTMEVVKFQ
QAAFINSDLDMYHSVTDTPALCRTSSLVEELGQIEYIFSDKTGTLTCNQMEFRQVSIGGV
AYADVVEEAKKGEVFSFAELRETLASGGEGSAIIDEFLTLLATCHTVIPEMKDEKIVYQA
SSPDEAALVSGADVLGYTFKTRKPQSVFVSINGREREYQVLNILEFNSTRKRMSSIIRTP
EGKIKLYCKGADTVIFERLAEGQFFNDITSNHLEEYATEGLRTLCIAMREIPEDEYKKWA
AIHDRAAATINGRIEALDKASEIIERDLFLLGATAIEDKLQDGVPDTIYTLQQAGIKIWV
LTGDRQETAINIGLSCRLISESMSLVIVNEDNALDTRDFLTKRLEAVKNSRSAGDFEELA
LVIGKPVLLSL--SSSSPSCAKLLSAVR--RVSPLQKALVVKLVKKNLKAILLAIGDGAN
DVSMIQAAHVGVGISGVEGLQAARSADVAISQFRFLKKLLLVHGTWSYQRLSKLILYSYV
SLCSFCSPFIFAFQNSFSGQVLEEGWTLTFYNVVFTVLPPIVLGVFDQFVGARMLDRYPE
LYGQQNKFFSVRIFWQWIINALCHSFVIYLVTVLIFWDGLALHQGWIGGQWVWGTTLYLS
ALLTVLAKAALISDIWTKYTLLAIPGSFVFTMGFLPLYAWIAPMLGFSLEYTNIVGRLWS
SLVFWLTIFGLPFVLLTRDFAWKSYKRLFRPEPYHIVQEIQKYNLPDYRPRMEQFQ--KV
RFLWPMLSKR---FAPTEEGQEHLIRSYDTSRGKPLG
>Uvf
PKQIFQKFFSSQPNQLSGERLIYLNDSNRNQEFKFINNHVSTTKYNLVTFIPKFLLEQFS
KYANLFFLFTACIQQIPNVSPTNQYTTIAPLSLVLLVAAFKEMTEDIKRRNSDVELNTRN
VNVLMGDSFIKKPWQAISVGDIVRLESDEHFPADLILLSSSEPEGLAYIETSNLDGETNL
KIKQSHLSTAHLTSPQLAASVQGKLRSEQPNNSLYTYEGTMTIQTSMMEKELSISPDQML
LRGAQLRNTAWMYGLVVFTGHETKLMRNATATPIKRTAVERMVNVQIVFLFVILLVLSVG
SSVGSFIRTYSLGDQLWYIMAAAGANKTTAFIEDILTFIILYNNLIPISLIVTMEVVKYQ
QAALINSDLDMYYPLTNTSALCRTSSLVEELGQIDYVFSDKTGTLTRNAMEFRQCSIAGV
PYSDVVEEDHKTEIFPFSELDSVLSKKDDKANVTREFLTLLATCHTVIPEEKNGKIAYQA
SSPDEAALVTGAELLNYRFKIRKPQSIMIEANGIQEEYQVLNILEFNSTRKRMSSIIRAP
DGKIKLYCKGADTVILERCASHQPYKENTLGHLEDYATEGLRTLCIAMREIPEEEYEPWA
VMYEKAAATVNGRTEAIDKASELIEKNLFLLGATAIEDKLQEGVPDTIYTLQQAGIKVWV
LTGDRQETAINIGLSCRLISESMNLVIVNEETPEATSEFIQKKLLGLKQNQSTTEAEELA
LIIGKSLEFALDKSKNFLELAILCKAVVCCRVSPLQKALVVKLVKKNVKSITLAIGDGAN
DVSMIQAAHVGIGISGVEGLQAARSADVAISQFRFLKKLLLVHGTWSYVRLTKLILYSF-
NITLYLIGFYFSFANAFSGQVLFESWTLTFYNVLFTVMPPFVLGVLDQFVSARMLDRYPE
LYGQRNIFFKLRDMLDYHSDILLHSLFIFTASALAFKDDLILPQGWNSGQWVWGTTTYLV
TLLTVLGKAAIISDLWTKWTLLAIPGSFALTLLLLPAYATIGPSIGVSKEYFGLMPKMLT
SSVFYFCLILIPIGCLARDLAWKGYKRVFRPEAYHIVQEIQKFNLPDYRPRMEQFQKAKV
RAVQRLRKNRGFAFSQTEEGQEQLIRSYDVSFFYIFK
