# Supplementary material for: Convergence Analysis of Rust Fungi and Anther Smuts Reveals Their Common Molecular Adaptation to a Phytoparasitic Lifestyle
Source: Front Genet. 2022 Apr 8;13:863617. doi: 10.3389/fgene.2022.863617 (PMC9023891; doi:10.3389/fgene.2022.863617)
Supplement: Supplementary file 4 [file DataSheet1.ZIP › Supplementary file 1/conv_cal/OG0003050.fasta]

>Ain
GGEWLVKKYTSLARATGNQTLETTIATLASRLQPMPTLQDRKAAVLTLKGLARDHPVEVG
AKALPAILESLARDAPQDDEMARSIVEACLTLCEAAPQPGGPSSMGHVLGHVEEFLSPKP
LHALLPLLSPSRFYTRFSSLQLLGLLLRTSAERVQEHVLTAPGGCGAVLECLSESAEIVR
NEALLLLPHLVNANADIQKLVAFEGAFEKLLDVVALEGRIEGGVVVQDALEALEALLRYN
VSNQNYFRETLSVPMLAPLLFYPPPPQEHARQLEAFAFQQWDEQKVINASLVVGVAGLLV
EGQGEGRKQNQAALLNSGFTKCLFELSLASTAPLALKAQALNVLSSLLRAHRSSQDLLSN
LLVSPILVISPPPD-ADGEPTYTRLPPRPAVLELIGSAVNGPSAVPGAKLAFRAAALSCF
DAFVADNVDARLAIISSMTSGGEDN-----SGVLLLEGLAQFPQAPGQFDGYKPLLSALL
FAHLVRGSETAKKEARGIIFGPDGKPTKKSEDDDDKSSLIQVIVGNLTMATREHGEATSA
RAAAHSPTDWSRITVGYLLVLATWLWDSKESVWDFLSESANLQVLIQPVAQAGGTDALVS
GLCALVLGIAYEFGPSSGAVTRATMHPILHSRIGPDQFAARLHRLRDDARFKAVAPDVLE
TVSLMGPSDEQEGGLWFDWPFVDFVKSNYVLIQKSILRRLNEERKRADSKSRIQEEAKIQ
KEAEEHKRNLENEKKE
>Aps
LQGTVLQGYAALQGQGQPQSAADTLSKLVERLQNSSQHEDKRSSVLGIKGMARDWKADVG
RVALPALLDLIQPEIADDVDMAKAVLETLHTLCEIQETGHMGSPKDCALEHIDIFITPAP
THALLQLLGLPNFYIRFFSLQLLSTLLASRPLAIQAHFLTAPGGLGAILSILDDTREIIR
NEALLLLLNITEKNADIQKIIAFEGGFDRLFHIIDIEGGITGGIVVQDCLLCVGQLLRYN
VSNQNYFRETSCIPHLAPMLLFPPIQDPHPAALDAFATQPWTEQKISNALLIIALARTLV
SGAGTGKAASQRALLNGGFARCLAEIGLASTAPEIVKCESLHTLASIIRDSEISQEFLSK
LVLSPLAVSFVESEQQPLLPNVYRLPPQSAIVALISLALTGIPGR--QVLRLRASGISVL
ESFLSRNPDAQVGIVATMNTPTPEAQSFHSPGSLLFSALRTLPSLEGSMTSYTPFFACLI
FIHLLRGCESAKQMAREMQIDIDPMVQHNDSDDDERISLVHLLIGNLMMAKRSQSQVNNA
GESLQQSLGWARVMIGYLMVLATWFWDSPATTSEFLSESASLQVLIEPISQASGVDPLVQ
GLCAFVLGIIYETDRDPAPIPRATLQPILQSRVGSDQFVNMILRLREDPRFKNVGPDVLE
WSSLLLDGSQQNEGLWFDWPFVEFFKNNYGGFFLYIV-----------------------
----------------
>Cqf
LQGTVLQGYAALQGQGQPQSATDTLTKLVDRLQNAVQHEDRRSSLLGIKGMARDWKHDVG
RLALPAILEVLREDLADDLDMAKAVLETLHVLCEVEETDSGKSKTDSGLANVDVF-----
-------------------LKLLGTLLTARPHTLQSYLLTAPGGLGTILSILDDTREIIR
NEALLLLISITEKNADIQKIVAFEGGFDRLFNIINLEGGIGGGIVVQDCLICVGQLLRYN
VSNQNYFRETSCIPHLAPMLLFPPTPDPSEETLDAFATQPWTAQKVTNAALIISLARTLV
AGAGTGKSANQKALLNGSFTRCLAEIGLASTCPPSLKAEALHALASLVKGSQVNQDYLGR
LVISPIAVSMSSPARAQG-PELYREAPQAATLSLISLSIDGLPGLDRDILRVRAAAVNVL
DAYLFGNPDAQTGILSTMTVLPPSNRAPHSPGSLLLEALRTLPAP-PGMDSYTSFFACLI
FTYLLRGSERAKEIAREIRIGGEDTADQADDEDIEQTSLVQLLLGNLMMTQRSQSQDNNA
GEGLPRSLDWARVMIGYLVVLASWLWDSPLTTTELLNEGTNLHVLIEPVGQASGVDPLVQ
GLCAFVLGIVYENDRDPNPIPRATLQPILQSRVGPDQFVNRILRLREDPRFRDVGPDVLE
LVEHAPDDGS-PLGLWFDWSFVEFFKAHYVSVQHSILDQAKDLHALERKVDQLTLERAFS
TEINNLTQQISKLKAE
>Cla
QAKNLAVTYKALQGVGQPQSAAVAIDKLCDRLANSESPEDRRAALLGIKGLSRDYKAEAG
NAVLPILLTILERDAPHDPDLAKIALETLNVLSVLGPS---------------------P
L------------------------------QPVQKQVLTAPGGLGSLVEVLEDKREIVR
NEGLLLLISLTSTNADIQKIVAFVGVFDRLFQIIHTEGGIAGGIVVQDCLAAIIGLLKYN
ASNQNYFRETNCVPHLAPLLQFPPVSLEATHALELFSNQYWPEQKLINALSVVTLIQMLV
QGAGEGKLNNQKALLKEGVSRCLAELALASNAPPTLKAAALNALSEIVKGSAHNQDMLTA
LHVQPLIP-------EQMEVEWQRAQPVPAVLALIALAVQGDPGLEANGIRVRAAAVGLF
ENYVANNPDVQVSLVTEMKPPERTMTPPHIAGGVLLAGLRAVPSTTQLFDSHAPFFSSLM
FAQLLRNTESCKRLARENVIPLDNTPPQPSAEDEEEA----VLVGNLVLAQREQTTCANN
VQGNPLALEWSRVMVGYMIVLCVWCWESPKSVKEFLSESANLQVV---------------
RTCPPPLPIAFDSSENA-----QTMHPILHSRVGPDQFVNKIARLREDVRFKNVGPDVLE
VSDAEVDQGWREDGFWFDWPFIEFVRNNYRQLPALF-SKTKDLSELQQQSRLVHSTSQNE
EQLRTLNSQLILVKSE
>Cmi
VTKSASESYNQLRGAGAPQSASETIDKLCDRLANATLVEDRRAALLGLKGLSRDWKADVG
QSALPILLMMLERDAPEDMDTAKAVLETLNLLCEVEESEGKKREVSPGLRNTDRFLLESP
LHALLELLGKEQFYVRFFSLQLFGTLLANRTEVVQKYVLKAPGGSGRLVEVLDDKREIIR
NEALLLFISLLSTNAEIQKIVAFEGAFDRLFGIINKEGGISGGIVVQDCLSGIAGLLRYN
VSNQNYFRETSCIPQLTPLLLFPPSSQEAIQALDAFAFQQWEQQKTINAQMVLHLIRTLM
TGAGEGRSQNQRALLAAGLTHCVIELSLASSAPVSLKTLALNTLADILASSPPNQDFLSG
LSVMPLIPTTGHQDPDPPEKGWQRARPVSAVLALVGMAIEGEPGSERESLKLRAAAVRAF
ESYVLGNPDAQVTIVSGMASAPSTD-SSQSAGSLLLAGLKQLPNQSMPFDAHATVFSCLL
FAHLLRNTEACKRVARELKVSD----PPPPDDEDEKMGLVHIVVGNLMMAQREQSQLATA
GTHLALLGEWSRVMVGYLVVLCVWMWESPRSVREFLSEGSNLQVLIQPITQTSGVDSVVQ
GLSAFLLGIIYEYNREPGDVTRATLHPILQSRVGPDVFANRILRLREDVRFKNVGPDVLE
MLDD--EDQDNEDGIWFDWPFVEFLKNNYLSVQRSILDQQKELAELQQRVVDMSSEHTMS
KEISRLVERVSSLESD
>Eyn
VTKSAATSYKQLQGTGGKQSASETIDKLCDRLANSTQPEDRRAALLGLKGLSRDWKGDVG
QAAVPILLTMLERDAPEDLETAKAVLETLNLLCEVDEAEGKQREPGPGLRNTDRFLLESP
LHALLFLLGKEQFYVRFFSLQLLGTLLANRPDVVQKYVLKAPGGSGRLVEVLDDKREIIR
NEGLLLFISLLSTNAEIQKIVAFEGAFDRLFHIINSEGGISGGIVVQDCLSGVAGLLRYN
VSNQNYFRETSCIPQLTPMLLFPPSTMEANQALDAFAFQEWAQQKTINAQMVLHLIRTLM
TGAGEGRAQNQRALLAAGLTHCMIELALASTAPPSLKTLALNTLADILSSSPDNQDFLSA
LSVCPLIPMQNPVDPEPQDRTWQRAQPVSAVLALVGMAIEGEPGSERESLRLRAAAVRAF
EGYVVGNPDAQVSIVTGMSSSASTN-SSQSAGSLLLAGLKTLPTAPDPFDAHATLYSCLL
FCHLLSNTEACKRVAREVKISESTADPPPSAEDDDRIGLVHIVVGNLMMAQREQNQLASA
GTHFQLLGEWSRVMVGYLIVLCVWMYESPRSVREFLSEGSNLQVLIQPITQTSGVDSVVQ
GLCAFLLGIVYEYNREPGSVTRATLHPILQSRVGPDVFANRILRLREDVRFKNVGPDVLE
MSDE--GEYGDEDGVWFDWSFVEFLKNNYLSVQRAILDQKKEMDDLRQRLVDMSSEQTLN
REIARLISQLSTLQSD
>Gan
--------YTALSAAGAPQSASDTIDKLCDRLLNGTQLEDRRAALLGLKGLSRDWKSEVG
SRALPILLDVLEEDAPEDVETAKAVVETLSLLCEIEEVDGRPVRDDSGLRNTDVFLTPSR
LHTLLTLLTPTHFYLRFFSLQLLGILLANRSAVVQSHVLTAPGGVGRLVETLDDAREIIR
NESLLLIISLTTSNADIQKLLAFEGAFDKLFAIVRQEGGIGGGIVVQDCLAAIGGLLRWN
VSNQNYFRETSCIPLLAPLLLFPQPAALTASSLSNFAFQSWSEQKVINAGLVISLVRMLV
GGAGTGRAGNQKALLASGLSRCLAELALASNAPAVLKSQSLNALADILRLSQPNQEFLSA
LVVTPLIPPSSPSSS--SEMKWRRGSAVSAIVALTNLAVYGDGTRGRDGLRVRAAAAGLF
ESFIGNSIDAQLAVLATITAAQPAIEKSESAGSILLHAMRVFPTPREPFDSYTPFFSCVL
FSHLLLHSEASKAAAREIYFTGDDAEPGGPGDEDERASLVSILVGNLMMAQREQAQSANA
GEGPERGLEWSRVMVGYLIVLSIWLWESPATVKEFLSEGSNLQVLIQPITQSSGVDSAVQ
GLCAFLLGICYEYNRDPGPITRETLHPILQSRVGPDQFVSRILRLREDPRFRTVGPNVLE
MAEDDSDDLGEEDGLWFDYAFVEFLKTNYISAQYRSSNQLSWTCELSSSRWTQSARRLPA
PSVPRHTDQVTSLEDE
>Hvs
IQGNLLKGYEALQGQPHAQSVDGTLNKLVDRLQNSPQQEDRRSSVLAIKGLARDWKQ---
---VQLFIFFLHRKL-----------------------------------HFNIFINPQS
THALLNLLAISQFYVRFFSLQLIGTLLSARPSTLQSHLLSAPGGLGTILSILDDTREMIR
NEALLILIAITEKNADIQKIVAFEGAFDRLFGIINVEGGIGGGIVVEDCLICVGQLLKYN
VSNQNYFRETSCIPHLAPMLLFPPMVDPPQAALDAFAFQPWVAQQTNNANLVLSLAKTLV
SGAGSGKIANQKAILGSGLTRALAELSLASTAPWDLKTEALHTLSGIFSDSPPNQQFFGH
LIVSPVLSISSES--NSVEEPARRLSPQPAILALISLAIYGPPVD--------HAILTAL
ESFLTKNPDAQLGIVATMAASPPEDGVPHSSGSLLLKALKNLPSLEDIIDSYAPFFACLI
LTHLLRQSESSKSIARKICASGETADPASDEENDERISLVQSLMGNLMMAQRIQAQCNNL
ANGPGRSLEWTRIMVGYLIALAVWLWESPKTVSELLSEGTNLQILIEPITQTSGVDPLVQ
GLCAFVLGICYEFNHDEEPINRTLLQPILHSRIGPDQFVNRILRLREDPRFRNVGPDVMQ
LAP--------SNGLWFDWPFVEFLKNSY----------------------------SFH
FHVNSTTQYLPV----
>Lcr
DSDDDDESYGALSAGAQPQSPADTIDKLCDRLLNGSQLEDRRAALLGLKGLSRDWKTEVG
SRALPILLGVLQEDAPEDVEIAKAVVETLSLLCEVEEVEGRPVRDDSGIRNTDVFLTATP
LHTLLTLLTPMHFYLRFFSLQLLGILLANRSTVVQGHVLTAPGGVGRLVETLDDSREIIR
NESLLLIIALTTANADIQKLLAFEGAFDKLFAIVRQEGGVGGGIVVQDCLAAIGGLLRWN
VSNQNYFRETSCIPLLAPLLLFPQPSALNSQTLSAFAFQSWSEQKVINAGLVISLVRMLV
GGAGTGRAGNQKALLTSGLTRCLAELALASNAPAVLKSQSLNALADILRNSPPNQEALTS
LILTPLIPPLAPSSVAPSENKWKRGKKMPAVVATTALAVNGDGTPGREGLRVRAAAAGLF
ESYVASSSETQLGILSTMSAPQPENEPTQSAGSILLHAMRVFPTSREPFDSYTPFFGCLL
FSHLLLHSESSKAAARKIYFSGDDTQPGGLGDEDDRVSLVAILVGNLMMAQREQAQSANA
GLGPERGLEWSRVMVGYLIVLSIWLWESPLTVKEFLSEGSNLQVLIQPITQSSGVDSAVQ
GLCAFLLGICYEYCREPGPITRETLHPILQSRVGPDQFVSRILRLREDPRFRSVGPGVLE
MNEDDAEDLGEEDGLWFDFAFVEFLKTNYISVQRAILNQSEELDDLKSQIFNMQKERSHQ
DQVASLTEELATLKKE
>Mgl
GFDLLRQQYKKYSASGRAQTPSSTITVLSERLSPATQHEDRRAAILSLKSLVRDHADKVS
EHALVPLLRWISRE--RDEEMLRAAVECCLALCQAHPDDPRT--TARASKNMSRLLEKDA
LLTLLTLLSPEHFYTRFGALQLLVVLVENRRLEVQEYVLTAPGGCSSVLQCLEASTEIIR
NEALLLLPQLLRDNPDIQKITAFEGAFERLLDIMAQEGRIEGGVVVHDALEGLETLLLQN
VSNQNYFRETLSIPLLAPLLFYPPPLQEHLTHKQAFLLQEWDEQKLANAQLLLRCVRHLI
DGQGEGHRSNQLVMCKTGLAEALVQLAMASLAPLPLKADALHVLASLLRGSRAAQDLISA
MVITPVVLKEHSVPVPPMELAWQ--SPHPAMLRLVEMALRVPIQPPRMALRVRCAALQAV
EALVEQNMDVRMTMWHAFVAAPTPDQSEPDGTSLLLSSIAHLPNTKPRFDPYQYLFAMMI
LSYILHGSETSKEFARRVCLNAEGRCASVPSDDDEPATLVHVVVGNLAMALREQSEAVAQ
DLNGNPSRDWTKLIVGYLSLLSMWLWQSSASISDLLSESANLQVLIQPAAQTTGVDPLIQ
GLSAFVLGTAYEFNTLQSLLTRQAMHPILHSRIGADQFSTRIQAVKNDKRFSSCSPETLE
LVGRLGPADTMEEDIWFTWPFVEFWKDNYVRIQKSILRQANETAELAKRENEWNAERHWR
EACEATKAQLVSACSD
>Min
MFSTLARGYGALSAGAQQQSPLETIDKLCDRLLNGSQLEDRRAALLGLKGLSRDWKSVVG
QRALPILLGVLEEDAPEDVEMAKAVVETVSLLCEVEEVDSRPVRDDSGLRNTDVFLTAAP
LHTLLTLLTPTHFYLRFFSLQLLGVLIANRSSQVQAHVLTAPGGVGRLVETLDDTREIIR
NESLLLIIALTTSNADIQKLLAFEGAFDKLFAIVRQEGGIGGGIVVQDCLAAIGGLLRWN
VSNQNYFRETSCIPLLAPLLLFPQPKAQTPASLSAFAFQSWSEQKVVNAGLVLSLVRMLV
GGAGAGREANQKALLTSGMSRCLAEMALASNAPSVLKSQAMNALADILRLSPPNQAALNS
LIVTPLIRPMASAPSRSNKSKWRKGTPAPAVIAAVRLAVVGDGTTGRSGLRVRAAAANLF
QSYVANSTETQLGILSTMVAPSPDTPQIPSAGSILLHAMRTFPSARDHFDSYVPFFACLL
FSHLIMGSETSKEFARKIYFTGDDAEPGGYGDEEERATLVSILVGNLMMAQREQVQSANA
GFGPDRDLEWSRVMVGYLMVLSLWLWDSPTTVKEFLSEGSNLQVLIQPITQSSGVDSLVQ
GLCAFLLGICYEYNREPGPITRETLHPILHSCVGADQFVSRILRLREDERFRGVGPAVLE
LI-DEMEEMGEEQGLWFDYSFVEFLKTNYISVQRAILAQTEQMGDMRNQILGLAAERAFQ
NEIESLTARISSLQAE
>Mld
MFSTLARGYGALSAGATQQSPVETIDKLCDRLLNGTHLEDRRAALLGLKGLSRDWKSEVG
QRALPILLGVLEEDAPEDVEMAKAVVETFSLLCEVEEVDSRPVRDDSGLRNTDGFLTAAP
LHTLLTLLTPVHFYLRFFSLQLLGVLIANRSSQVQAHVLTAPGGVGRLVETLDDTREIIR
NESLLLIIALTTSNADIQKLLAFEGAFDKLFAIVRQEGGISGGIVVQDCLAAIGGLLRWN
VSNQNYFRETSCIPLLAPLLLFPLPMAQTPASLSAFALQSWSEQKVVNAGLVLSLVRMLV
GGAGAGREANQKALLTSGMSRCLAEMALASNAPSMLKSQAMNALADILRLSPPNQAALNS
LIVVPLIRPMALPPARSNRSKWRKGTPAPAVIAVVRLAVVGDGTPGRSGLRVRAAAANLF
QSYVANSTETQLGILSTMVAPSPDTPQIPSAGSILLHAMRTFPSARDHFDSYVPFFACLL
FSHLIMGSETSKEFARKIYFTGDDAEPGGYGDEEERASLVSILVGNLMMAQREQVQSANA
GLGPDRGLEWSRIMVGYLMVLSLWLWDSPTTVTEFLSEGSNLQVLIQPITQSSGVDSVVQ
GLCAFLLGICYEYNREPGPITRETLHPILHSRVGADQFVSRILRLREDERFRSVGPAVLE
LI-DEMEELGEEQGLWFDYSFVEFLKTNYISVQRAILTQTEQMEDMRNQILGLAAERAFQ
NEIESLTARISGLQAE
>Mlp
IQGTVLQGYAALQGQGQPQSANETLSKLVDRLQNSVQHDDRRSSLLGIKGMARDWKSEVG
RLALPAILDVLREDLADDVDMTKSVLETLHVLCEVEENETGKSKAGSGLANVDGF-----
-------------------LKLLGTLLTARPHTLQSYLLTAPGGLGTILSILDDTREIIR
NEALLLLISITEKNADIQKIVAFEGGFDRLFNIISLEGGIGGGIVVQDCLICIGQLLRYN
VSNQNYFRETSCIPHLAPMLLFPPMTDPSDEALDAFATQPWTAQKVTNAALVISLARTLV
AGGGTGKSANQKALLNGGFTRCLAEIGLASTSPPSLKAEALNVLANVIKGSQVNQEFMGR
LVISPIAVSLPPAVNNQGAAELYREAPQAAVLSLMSLSIDGLPGLDRDILRVRAAAVNVL
DAYLSGNSDAQTGIASTMRILPPSNRPPHSPGSLLLEALRTLPVS-PIIDSYTTFFACLI
FTYLLRGSEHAKEIARQIKIGGDDITLSAEDEDGDQTSLVQILMGNLMMAQRAQGHDNNA
GEGLQRSSDWTRIMIGYLIVLASWLWDSPLTTTEMLSEGTNLQVLIEPVGQASGVDPLVQ
GLCAFVLGIVYENDRDSNPIPRATLQPILQSRIGPDQFVNRILRLREDPRFTDIGPDVLE
LSEQAPDDYSLTAGLWFDWPFVEFFKANYVSVQHSILDQAKDLQALEQKIEQLTLERAFS
TEIRSLTEQVVKLKEE
>Msd
MFSTLARGYGALSAGATQQSPVETIDKLCDRLLNGTHLEDRRAALLGLKGLSRDWKSEVG
QRALPILLGVLEEDAPEDVEMAKAVVETFSLLCEVEEVDSRPVRDDSGLRNTDGFLTAAP
LHTLLTLLTPVHFYLRFFSLQLLGVLIANRSSQVQAHVLTAPGGVGRLVETLDDTREIIR
NESLLLIIALTTSNADIQKLLAFEGAFDKLFAIVRQEGGISGGIVVQDCLAAIGGLLRWN
VSNQNYFRETSCIPLLAPLLLFPLPMAQTPASLSAFALQSWSEQKVVNAGLVLSLVRMLV
GGAGAGREANQKALLTSGMSRCLAEMALASNAPSMLKSQAMNALADILRLSPPNQAALNS
LIVVPLIRPMASPPARSNRSKWRKGTPAPAVIAVVRLAVVGDGTPGRSGLRVRAAAANLF
QSYVANSTETQLGILSTMVAPSPDTPQIPSAGSILLHAMRTFPSARDHFDSYVPFFACLL
FSHLIMGSETSKEFARKIYFTGDDAEPGGYGDEEERASLVSILVGNLMMAQREQVQSANA
GLGPDRGLEWSRIMVGYLMVLSLWLWDSPTTVTEFLSEGSNLQVLIQPITQSSGVDSVVQ
GLCAFLLGICYEYNREPGPITRETLHPILHSRVGADQFVSRILRLREDERFRSVGPAVLE
LI-DEMEELGEEQGLWFDYSFVEFLKTNYISVQRAILAQTEQMEDMRNQILGLAAERAFQ
NEIESLTARISGLQAE
>Pan
GFNILRQQYSNLAKGGGNQSAVSTIQTLADRLANSINVEDRRAAVLALKGLSRDHNRAVG
EHALPALLTSLQRDA-KDEDTARALIECCITLCEVQPADSAAQGPPPGLLHTDVFLQPGP
LHCLLPLLAPDRFYTRFASLQLLGSLLRNRPHRVQDHVLVAPGGCGAILECLAESAEIVR
NEALLLLPHLVHGNADIQKLVAFEGAFEKLLDVCAAEGRVEGGVIVQDALEGLEALLRYN
VSNQNYFRETLSIPMLAPLLFYPPGPQEYARQLEAFCFQDWDQQKVTNAKIVLDIAALLI
GGQGDGRRANQGALLQCGMTKCLLDLALASTAPASLKAQALHVVASLMQASRPNQDLLST
LLVQPVTIVSAPTPDPTPEVSFSRSEPKPAVVCLVDTAIG-----AKGALGFRAAAIACF
RAYVADNMDARLAIINGMAPDADDKASAAPAGKVLLEAILQNPSTSANADAYKHLVAAML
FSYLLRSSETAKKAARAIAVNPDGSIAAADDDDDTPSSLIQVVVGNLTLSERELADAVTV
SSASYSAADWTRIMIGYLVLLSVWLFESPLSVRDFLSESATLQAVIQPVAQSSGVDPLIQ
GLAAFLLGVAYEFDTDPGAVTRETMHPILHSRIGADQFAVRIGRVADDVRFREVTPDVLE
VIEEAELSKRRRAGLWFDWSFVEFWRANSTLISKTITKQAREIEVLEKRIEELSAQHALR
SQLDTAETTVSSAQTE
>Pst
LQGTVLQGYAALQGQGQPQSPTETLTKLLDRLQNSSQHEDRRSSILGIKGMARDWKLEVG
QVAFPAILDLLEPGLEEDLDMARAVLETLNILCEVEEGEPGRSKTDCGVAHVDTFLTSEP
THAVLSLLSTSSFYIRFFSLQLLGALLTARPLTLQAHFLTAPGGLGTILSILDDTREILR
NEVLLILLNITEKNADIQKIIAFEGGFDRLFHIIDVEGGIAGGIVVQDCLLCVGQLLRYN
VSNQNYFRETSCIPHLAPMLLFPPAQDPHPVALDSFATQPWSEQKLNNALLVLALARTLV
SGAGAGKIANQRALLIGGLTRCLAEMGLASAAPPVLKCEALHILAHVVRGSEINQDFISK
LVMNPLAASSPSSGQRE-KPEFYRLPPQSTILALFSLILEGLPGTGLHSLPVRAAALSVL
DSFLNGNIDAQLGIVATMNTPIPQLGPSHSPGSLLFAALQGLPSTEGSMAAYTSFFASLI
FAHLLRGFEPAKKLAREIRIGGDPADPNSSNDDDEQTSLVQILIGNLMMAQRMQGQSNNA
GGDIQRSLAWARIMVGYLVVLATWLWESPSTTSEFLSEGTNLQVLIEPISQSSGVDPLVQ
GLCAFVLGIIYETDQDPATIPRTTLQPILLSRVGPDQFVNRILRLREDPRFKAVGPDVLE
LSLQPATNVDVEPELWFDWPFVEFLKNNYVSIQQSILEKTNDIQALERQVSELTLQLSLR
KQNEKLIEEVRVLREE
>Rgr
MFSTLARGYGALQASTQPQSATSTIDRLCDRLLSGDERDDRKAALLGLKGLSRDWKAEVG
SRALPILLGVLEEDAAEDTEMAKAVVETLSLLCEVEEHDGRPVRDDSGLRNTDVFLTPSA
LHNLLTLLTPSHFYLRFFSLQLLGILLANRPQQVQQYVLTAAGGIGRLVETLDDSREIIR
NESLLLLIALTTQNADIQKLLAFEGAFDKLFNIVRQEGGISGGIVVQDCLAAIGGLLRWN
VSNQNYFRETSCIPILAPLLLFPRPNALSAQSLATFAFQSWSEQKVINAGLVISLVRMLV
GGAGSGRSQNQDALLKTGLTRCLIELALASNAPAVLKSQSLNALADIMRSSPDNQTLLTS
LIVTPLIPPVTPSSPAPPPTKWRRGTPVPAVVAVTALSVNGDGTPGREGLRVRAAAANLF
TSYVAGSNDTQLGILSTMSAPQPDHQSTSSAGSIILHALRVFPAPADQLDSYVPFFAALL
FSHLICHSEVCKEAARRIYFQGDDTEPGGAGDPDERASLVGILVGNLMMAQREQAHSVNA
GLGPERGLEWSRVMVGYLTALSVWLWESPHTVKEFLSEGSNLQVLIQPITQSSGVDSIIQ
GLCTFLLGICYEFNREPGPISRDTLHPILQSRVGPDQFVSRILRMREDPRFRNVGPNALE
LIDDEADDLGEEDGLWFDFAFVEFLKTNYVSVQRAILAQTKEIDELREHVHALEAHRAVE
HEFNSLNDTIVSLRTQ
>Sro
MFSTLARGYNSLQQSAQPQSAASTIDKLCDRLLNNESIEERRAALLSLKGLSRDWKSEVG
SRALPILLGVLEDDAAEDVETAKAVVETLSLLCEVEEVDGRPVRDDSGLRNTDSFLTPSP
LHKLLTLMTPTHFYLRFFSLQLLGILLNNRSQQVQGYVLTSPGGIGRL--SIDSEQNRMK
EES---------------------------------------GVVVSSYKIVWLLLLNNS
YLPQNYFRETSCIPLLAPLLLFPRPNALSPTSLATFAFQSWSEQKTINAGLVISLIRMLV
GGAGSGKMVNQKGLLASGVTRCLIELGLASNAPVVVKSQALHALADILKLSPPNQELLTS
LIVTPLIPPRAPSFSPEMTPRRSRGQPVPAVVAVVSLAVEGDGVSGREGLRIRAAAANLF
QSYRRTNFQVQLHLSSSMSLKTDSQQKTSSAGSILLHALRVFPSPREPFDSHPSFFASLL
FSHLLLHSEVSKSYARRIYFAGSDTEPGGEGDEDDRVSLVAIIVGNLMMAQREQAMSQNQ
GLGIERSLEWSRVMVGYLTCLATWLWESPGTVQEFLSEGSNLQVLIQPITQASGVDSLVQ
GLCTFVLGICYEYNREPGPITRETLHPILQSRVGPDQFVSRILRLREDPRFRTVGPNVLE
LSDDEVDDVGEGDGLWFDFTFVEFLKTNY-------------------------------
--------------SE
>Uvf
LQGTVLQGYAALQGQAQPQSATETLNKLIDRLKNSSQHEDKRSSLLGIKSMARDWKLDVG
QIALPTLLDLLQPGLADDPDMAQALLETLNTLCEIEQDETKKDKMICGITHVDTFLKPDP
THAVLFLLSLTSFYIRFFSLQLLGTILTSRPNTLQSYFLTAPGGLGTILSLLDDKREIIR
NETLLLLLNITEKNADIQKIIAFEGGFDRLFHIIDVEGGIAGGIVVQDCLLCVGQLLRYN
VSNQNYFRETSCIPHLAPMLLFPPMQDPHPLALDSFATQPWSDQKLNNALLLLNLARTLV
SGAGVGRVANQKSLLSSGFTRCLTEIGLASAAPPILKSEALNILSHVIRGSQPNQEFISK
LVLSPLAISYPISDDRAPKVEFHRLLPQSAILALFSLTLEGIPGANFEELCVRSAALSVI
DSFLVENRDAQLCIVATMNTPIPQSFSSHSPGSLLFAVLQRLPTAENSMSTYTSFFACLI
FAHLLRASEQSKQLAREIKTSVDASNSNQAYDNDDSTSLVHILIGNFMMAQRIQSESNNA
GDNIHTSLGWARIMVGFLIVLSTWLWESPLTTSEFLSEGTNLQVLIDPISQSSGVDPLIQ
GLCAFLLGIIYENNHDPSAISRSTLYPILHSRVGPDQFVNRILRLREDIRFKNVGPDILE
LNRHLSDNLE-KSDIWFDWPFVEFFKNNYLSIQQSILEQSKDFNALELKLKELSDQLQVN
NKNKILIEENKNLIEE
