# Supplementary material for: Convergence Analysis of Rust Fungi and Anther Smuts Reveals Their Common Molecular Adaptation to a Phytoparasitic Lifestyle
Source: Front Genet. 2022 Apr 8;13:863617. doi: 10.3389/fgene.2022.863617 (PMC9023891; doi:10.3389/fgene.2022.863617)
Supplement: Supplementary file 4 [file DataSheet1.ZIP › Supplementary file 1/conv_cal/OG0003053.fasta]

>Ain
TDENLTSENWLFNLDVCDKVESDKETGARNCVASILKRLVHRSANVQLYSLTLCDALSKN
CGVQARRELASRSFMGTVERVVLDRNTHAKVKEKATELLRSWSVEWNTEEDLGMVKETID
SLKSKGFATQRDEPPPTEPSSEQLRAEDEELRKVLELSLQDQGGRVPAAAVATANLPDQP
SSTSAPAQAPAASSAPAASRVRALYDFAPTEEGELAFAKGDVIRVLDSVYEHWWRGELRG
EAGIFPVNYVEVLPEPSPADIQREAELEARIFAQANDIDRLLSKLRSLDPHRDNLAEDEE
LQELYQSSLSMRPKIVKLIDRYSVKVAELRTMNDKFVRARGTFDQMMEQSLAKYNPGGQ
>Aps
TDEAQTSENWSLFIEICDKVTDTTPTGPRDCIAAIQKRLQHRNANVQLFCLTLSECLVKN
TNENLHKEVSSRSFMKVLSSLVIDRYTHEKVKKRILQCLKSWSDDFHGNANLGLVEETVE
DLKAKGHQYEEETSPSTHPPDEILKREEEDLQRALAESEREAEWMVPASSQPRYTTPEHP
NLAVSLQDAPLHSMRPAPRRVKALYDFEPNEEGELPFKEGDVIRVIDSAYKDWWKGELRG
QIGILPVNYVEPIPDPSPEALVREAEAEAAVFAQAVEIDRLLQMLKNLDAKKDNLAENDE
LSELYQQTLTLRPKIVRLIEKYTQKKAELLQINSKFMQAKTTYDVMIEESLS---PQRL
>Cqf
TDEAQTSENWSVLIEVCDKVSDKTPTGPRDCIASVQKRLQHRNANVQLFCLTLTEALVKN
TNENLHKEVSSRAFMKVLSGLVQDRYTHEKVKKRILQCLKSWSDDFHGRVNLGLVEETVE
ELRAKGYKHEEEIEPTTHPADDVLKREEEELQRALAESEREAEWMIPSAVHNRINAPRPT
AAVISLQDESLYPMRPAPRRVKALYDFEPNDEGELAFKEGDVIRVIDSAYKDWWKGEFRG
QIGIFPVNYVEPMPDPTPESLAKEAEAEAMVFAQANEIDRLLQMMRNLDAKKDNLADNDE
LSELYQQTLSLRPKIVRLIEKYTQKKTELLQINEKFMKAKMTYDTMIEESLAKYHPGVA
>Cla
TAESETSESWDVLLTVCDKVESEGELGARNVVQSLQRRLLHRSANVQLLALT--------
-------QLQSAAAPRSRLRLVH-RTSHDKVKKRAFLLMKKWAAEFSNDERLGLMEAALD
SLKGIN--YHEDEPPQRVSESELLRKEEEDMQRAIRESQLEAERRQPS------NLP-YP
QAAPPPQQKARHPQIP---RAKALYDFEPNQSDELPLRKGDIVRVLDKTYAEWWRGESRG
RVGIFPVNWVEVLPDLNEDTLVQEAKVEAGVFGSVGAVDRLLELLRKADATPNPMADDDE
ITELYQQCLSLRPKVVKLIDKYASRRGAWPILHSFLTI---------------------
>Cmi
TDENQTSEDWGVLATVWDKVNDDGPTCARNCITAIQKRLQHRNANVQLYSLTLADSLVMN
CKVDLHREISSRAFTQTLSRLVQDRTTHDKVKKRVMQLLQKWSQQFKKDETLGIVEETYD
QLKKS-YRFDDPSSEPAAVPVSVLKQEEEDIQRAIAESEALARSQAPPASTSYGALPE--
---EPHQAAASAPPAPGPSRVKALYDFEPQEEGELAFRKGDVIRVINSAYEGWWKGELDG
RVGIFPLTYIEIIPDPTPESIAREAEMEAQVFAQAGNIDRLLSMLSAADAQGSTISDDDE
LMELYHQCILLRPKIVKLLDKYNQKQKDLTSLHDKFKIAKTAYDTMLEESYQRTSPYGQ
>Eyn
TDENQTSEDWSVLSTVWDKVNDDGPTGARNCIGAIQKRLQHRNANVQLYALTLTDSLVNN
CGVNLHREISSRAFTQTLSRLVTDRTTHEKVKRRTMQLLKNWSVTFKKDETLGIVEETYE
TLKKS-HRFEENAPKPDAVPHSVLKQEEEDMQRAIAESEALAARQVPGPSTSRQALPEQP
QASQPQQPQSSAPPS-GPSRVKALYDFDPQEEGELAFRRGDIIRVVNSAYEGWWKGELDG
RIGIFPLTYIEIIPDPTPESIARDAETEAQVFAQAGSVDRLLAMLSAADAQGSSISEDDE
LMELYQQCILLRPKIIKLLDKYNQKQKDLSSLHDKFKVAKTAYDQMLEESYQRNQQYGQ
>Gan
------------------------------------------------------------
------------------------------------------------------------
------------------------------LQRALAESAALADPRQPSQPSAESALPQQP
SGRSSPREQAFVPPSP-PQRVKALYDFETQASDELPFRKGDVIRVVECQFAAWWRGELRG
RTGIFPTVYVEVLEEPTPASIAHEAEMEAQLFAQSASIDKLLNMMRSLDTQKENLAENEE
LQELYQQSMALRPKVVKLIEKYNQKQTDLRTINDKFTKAKSTYDQMIEESMQRYV----
>Hvs
TDETLTSENWGVLIEVCDKVADPLPTGPRECIAALQKRLQHRNANVQLFCLTLAEALVKN
CDEKLHRELSSRSFTKALINLATDRNTHPKVVKRVLQCLNGWSEDFKGNANLGLVDEAIE
ELSSKGLRHEHQSEPSIHPPDDVLKREEEDLQRALAESEREAEWMIPPSSQQRY--PSPP
LTTVSLQDNDLYPMRPAPHRVRALYDFEPSEEGELGFKEGDLIRVIDSVYKDWWRGEIKG
RTGIFPVNYVEPLPDPTPESIRKEIEAEAMVFSQAAEIDRLLDMLRSLDSQRDNLADNDE
LSELYQKTLSLRPKIVRLIEKYTQKKTDLLLINDKFMKAKSTYDRMIEESLAKHHPGGL
>Lcr
------------------------------------------------------------
------------------MRLINDRTTHESVKKEALAKIEEWVKEFGKRDEFGIMVETYE
ALKKQNHKFSSNRPATPPRSEDAMRREEEELQRALAESAQMADPRVASQPPSSAALPQHP
PSN---------PSRPRERRVRAIYDFEGQGPDELPFAKGDVIRVLETVYADWWRGELRG
REGIFPANRVEELPDPTPAPASTDAEMEAELFAKSASIDQLLTMMRNVSARGESMADNDE
LADRYNEAMALAPKVVNLIRKYDQKQAELREMNDKFVKAKATYEQLAGYGHGGYPPHHQ
>Mgl
TDENLTTENWDLNLALCDRLASNDESDARKCLAAIQKRISNRNANVQLYAITLTDTLSKN
CGDAVHHEIASRAFMQTLSKVVQDPNTHKLVKQRILRTLMSWRDEFSKDDTLGLVAETVH
ELREEYYDLDEEPSPRT----QAHQSEEDELQRVLALSLHDQGGRVPQRAVSPPSMPNQD
SASTTTQSAASGPYARRPAFVRALYDFEPDEPGELAFRRGDVVRVLDSVYEQWWRGELRH
QVGIFPVNYVEAMPDTTPDMIHQEQELERLVFTNASDIHVLHARLQQLRPT-DNFVDDDE
LQDLYQRSLALRPKIIRLMETYHTKVQELRSLNDKFVRARSMLDDLIQQHVSTPIPSKQ
>Min
TDEKQTDVNWDILLTVWDKVNEDGEQGARNCVAALQKRFVHRSANVHLFSLTLAGALVNN
CGPPLHREISGKAFTGALTRLISDRSTHESVKTSALSLIQAWVKEHPNNPDFDILVETYE
QLKRQGQRFPSDKPPKPSRTDEALRREEEELQRALEESARLAGVG---QGRTQDALPRQP
STNLHDAYQSHASTSPLPQRARAMYDFAGQSPEELPFHKGDIIKVIDSPYNDWWRGELRG
ATGIFPRTYVEELPDAAPASQSSEDELEAELFAQSAKIDRLLNMMRSLSSRGENVAENEE
LGELYNELMTLRPKVVGLIKKYDQKGAELRSVNDKFGRAKATYEGMLRYGHPSQPPQGY
>Mld
TDEKQTDANWDILLTVWDKVNEDGEQGARNCVAALQKRFVHRSANVHLFSLTLAGALVNN
CGPPLHREISGKAFTGALTRLITDRSTHESVKTSALSLIQAWVKEHPNNPDFDILVETYE
QLKRQGQKFPSDKPPKPSRTDEALRREEEELQRALEESARLAGVG---PGRAQDALPRQP
STNLHEAYQSHASTSPLPQRARAMYDFAGQSPEELPFHKGDIIRVIDSPYNDWWRGELRG
ATGIFPRTYVEELPDAPPSSQSSEAELEAELFAQSANIDRLLNMMRTLSSRGENVAENEE
LGELYNELMTLRPKVVSLIKKYDQKGAELRSMNDKFGRAKMTYEGMVGYGHPSQSPHGN
>Mlp
TDEAQTSENWSGFIEVCDKVSDKTPNGPRDCIASVQKRLQHRNANVQLFCLTLTEALVKN
TNENLHKEVSSRAFMKVLSGLVQDRYTHEKVKKRILQCLKSWSDDFHGKVNLGLVEETVE
ELKSKGYQYEEETEPVTHPPDDILKREEEELQRALAESEREAEWMIPSSVHNRMPTPQPI
SAAVSLQDGPLYPMRPAPRRVKALYDFEPNEEGELAFKEGDLIRVIDSAYKDWWKGEYRG
QIGIFPVNYVEPIPDPTPESLAREAEAEAIVFAQANEIDRLLQMMQTLDAKKDNLADNDE
LSELYQQTLSLRPKIVRLIEKYTQKKTELLQINDKFMKAKTTYDTMIEESLAKYHPGGL
>Msd
--EKQTDANWDILLTVWDKVNEDGEQGARNCVAALQKRFVHRSANVHLFSLTLAGALVNN
CGPPLHREISSKAFTGALTRLITDRSTHESVKTSALSLIQAWVKEHPNNPDFDILVETYE
QLKRQGQKFPSDKPPKPSRTDEALRREEEELQRALEESARLAGVG---PGRAQDALPRQP
STNLHEAYQSHASTSPLPQRARAMYDFAGQSPEELPFHKGDIIRVIDSPYNDWWRGELRG
ATGIFPRTYV-ELPDAPPSSQSSEAELEAELFAQSANIDRLLNMMRTLSSRGENVAENEE
LGELYNELMTLRPKVVSLIKKYDQKGAELRSMNDKFGRAKMTYEGMVGYGHPSQSPHGN
>Pan
TSDELTAENWELNLEVCDKVSSGGELAARNCIAAIQKRLVHRNANVQLYSLTLADAVAKN
CGLTAHQELASRSFTQTLARICLDRNTHATVKKRCYALVKEWAGEFD-DESLGLMKETYN
SLKSQDAVQEEDSAPKPEPTSEQLRAEDEELRRALELSIQDQGGRPPAQSTAPSSHPQQP
NVATQPNQSTAAPATPGASRVRALYDFAPTEPGELAFSRGEIIRVLDSVYEHWWRGEVRG
ETGIFPVNYVEVLPDPSPAELQREAEMEARIFSQAADIDRLLNKLRSIDPARDNLAEDEE
LQELYQKSLAMRPKIVKLIDRYSNKITELKAMNDKFVRARGSFDDMMEQSLSRYNPAGQ
>Pst
TDEAQTSENWSLFIQVCDKVTDTTPNGARDCIGAIQKRLQHRNANVQLFCLTLTESLVKN
TNENLHKEVSSRAFMKVLSNLVTDRYTHEKVKKRILQCLKSWAEDFNGKPQLGLVEETVD
ELKEKGHQYQEEEETSTHHPDELLKREEEELQRAIAESEREAEWMIPSSSQARFAASSHP
QPSMSIQNSSLHPPPPAPRKVRALYDFEPNEEGELSFREGDIIRVIDSVYKDWWKGELRG
QIGIFPVNYIETIPDPSPETLSKEAEAEAVVFGQANEIDRLLEMMNNLDAKRDNLADNDE
LSELYQRTLSMRPKIVRLIEKYTQKKAELLQINSKFMTAKTTYDTMIEQSLAVHHPGVG
>Rgr
TDEKQTEINWEVALNVCDKVNDDGETGARNCVAAIQKRFTHRSANVQLFSLTLAGALVNN
CSGSLHREISGKAFTQALVRLVNDRTTHDTVKKEALKQIETWVKEHPNNTDFDLLVETYE
SLKRQGHNFHPERPPTPGPSDDLLRREEEELQRALAESAALADPRQPSSSSARARSPSAP
STA--------RPSA-GPSFVRGLYDFEGESSDELPFRRGDTIRVLEKVSEEWWRGELRG
RTGIFPTNYIEELPEASAATAPNPDAAEAEILAQAAAVDKLLALMHQLRARGEDFADNEE
LTDLYNSSMALRPKVVQLIRKYEQKQGASGSIRADGGHARSSHGYAQQNGFASSYPYGH
>Sro
TDEKQTEMNWEVALTVWDKVNEDGETGARNSVNSLTKRLTHRSANVQLFSLTLAGALVNN
CGASLHREISGKSFTQALTRLINDRTTHESVKKEALKCIEEWVKEHQGNGDFDLMNDTYE
ALKRQSHRYLPTFRGVTTQNDDALRREEEDLQRALAESAALTSYNTPSQPPPTSSLPSEP
LT-------------PNPTRVEALFDFTGQTPEELEFRKGDVVRVVECLYQDWWKGELGG
RVGIFPRNHVQPLPDPVPHSNVSEEELEAEVFGQIASVDRLLQLMQTLRERGEDFADNDE
LTDLYNSSMMLRPRVVQLIRKYDQKKSDLTGMNEKVMQARGIYEQMTGGGQPQPHPYAQ
>Uvf
TDEAQTSENWSLFIQVCDKVSDSNPTGSRDCIGSIQKRLQHRNANVQLFCLTLTESLVKN
TNENLHKEVSSRAFMKVLSGLVFDRYTHEKVKKRILQCLISWAEEFRNKPHLGLVEETVD
ELKAKGHQYEEDESPSSHPPDDILKREEEELQRALAESEREAEWMIPSSSQARFNNSKEE
Q--ISLKETHLYPVRPAPRRVKALYDFEPNEEGELPFKEGDIIRVIDSVYKDWWKGELRG
QIGIFPVNYIETIPDPSPEALAREAEAEAMVFAQACEIDRLLQMMQALDAKKDNLADNDE
LSELYQRTLSLRPKIVRLIEKYTQKKGKMFLLLFFYT----------------------
