# Supplementary material for: Convergence Analysis of Rust Fungi and Anther Smuts Reveals Their Common Molecular Adaptation to a Phytoparasitic Lifestyle
Source: Front Genet. 2022 Apr 8;13:863617. doi: 10.3389/fgene.2022.863617 (PMC9023891; doi:10.3389/fgene.2022.863617)
Supplement: Supplementary file 4 [file DataSheet1.ZIP › Supplementary file 1/conv_cal/OG0003055.fasta]

>Ain
LSASNIDDALDALSIATEKTDKASQGTKAAQLERHPERRFKAAFEAFKEREMDRIKQERP
GMRSQQYHDALYKEFQKHPDNPFNQLTVAYDATKEEKLAALKGKK
>Aps
--------------------YTSSLGAKAAKVDAHPERRFKAAFEAYKERELPNIRKENP
GLRLQQYHDLLHKQFQKHPDNPFNQLVVAYDATKEDKVAALKAKQ
>Cqf
YSARNIADALDLLDIVTEPVDKALLGTKAAQVDAHPERRFKAAFEAYKDRELPIARKEYP
GLRLQQYNDLLFKQFEKHPDNPYNKLVVSYDATKEDKVAALKSKR
>Cla
-------------------RRHSSMGAKASKIETHPERRFKAAFEAYKERRLPELRGEQK
-LRLGQYEDIMYKEFQKHPSPMF----------------------
>Cmi
FSASNLDDALSLLSLVNEKQDKASLGSKAAQLDSFPGRSSPSKLLTAFPFPLPYFRPT-P
KEGTKQ-----LSQHTKSANSPY--------CAKSTPV-------
>Eyn
FSATNIDDALDLLSLVNEKQDKASVGSRAAQLDAHPERRYKAALAAYKERELPILRKDHP
GLRLQQYEEILYKDFKKSPENPFNQVNVAFDASKEEKVEALKKLR
>Gan
FSATGIDDALDMLTLVTEKKDKAAIGSQASKLETHPERRFKAAVGLHAEERVPELMARTL
TVRGVQGGSASYHSQGAAPPPP-----------------------
>Hvs
FSASNLDDALDMLDIATQKSDKASVGAKAAKVDSHPERRYKAAFEAYKENHLPIVRQEHP
GLRLQQYHDLLYKQFQKHPDNPFNQLSVSYDATKDEKLSALQSHR
>Lcr
FSASGIDDALDMLNLVGSRSDKAAIGSQAAKIETHPERRYKAAFEAYKEDALPQLKKDFP
GLRLQQYNERLFLAFKKHPDNPFNQVSLSYDATKADKVAALQAQK
>Mgl
FNATSLDDALDAMELVNERSDKASRGAAAGSIEKHPERRFKAAFEAYKERELPKLKEERP
GLRFQQYQEALFKSFQKSRENPFNQFHVSYDASKEEKLALLKAKR
>Min
FSASGIDDALDMLNLVNERTDKAYVGAQANAVDSHPERRYKAAFEVYKANELPQMKKDYP
GLRLQQYNERLYDAFKKHPDNPFNQLTVSYDATKEDKVAALKAQK
>Mld
FSATGIDDALDMLSLVTERTDKAYVGAQASSVDSHPERRYKAAFEAYKANELPQMKKDYP
GLRLQQYNERLYDAFKKHPDNPFNQLTVSYDATKEEKVAALKAQK
>Mlp
YEARGIDNILALSEVVLERNDKASLGAKAAIVDAHPERRFKAAFEAYKETELPIARKEHP
GLRLQQYHDLLYKQFQKHPDNPFNQTVVSYDATKEDKVAALKSKR
>Msd
FSATGIDDALDMLSLVTERTDKAYVGAQASSVDSHPERRYKAAFEAYKANELPQMKKDYP
GLRLQQYNERLYDAFKKHPDNPFNQLTVSYDATKEEKVAALKAQK
>Pan
FSASNLDDALDAMSLVNERGDKASKGAAAGAIERHPERRFKAAFEAYKERELPIIKEEHK
GLRLQQYHDLLYKQFQKHPDNPFNQLTVAYDASKDDKLAALESKR
>Pst
FSARNIDDALDLLDIANEKTDKASLGAKAAKVDAHPERRFKAAFEAYKENELPTLRKEQP
GLRLQQYHDLLYKQFQKHPDNPFNQVNVSYDATKEDKVAALETKK
>Rgr
FSASGIDDALDALSLATSRTDKAYVGSQAAKIETHPERRFKAAFEAYKEEQLPILKKEHP
GLRLNQYRDKMYEAFKKSPQNPFNQAHMARA----SPLAPPSPFS
>Sro
----GIDDALDMLNLVGARTDKAALGSQAAKIETHPERRFKAAYEAYKEEQLPILKKEHP
GLRLQQYQDKMYESFKKSPQNPFNQTHMTRKFFRFERLTCPYLFP
>Uvf
FSTFTLFQALDLLDIANEKTDKASIGAKAAKVDAHPERRFKAAFEEYKQNELPNIRKEHP
GLRLQQYHDLLYKQFQKHPDNPFNQVTVAYDATKDVKVAALQNKT
