# Supplementary material for: Convergence Analysis of Rust Fungi and Anther Smuts Reveals Their Common Molecular Adaptation to a Phytoparasitic Lifestyle
Source: Front Genet. 2022 Apr 8;13:863617. doi: 10.3389/fgene.2022.863617 (PMC9023891; doi:10.3389/fgene.2022.863617)
Supplement: Supplementary file 4 [file DataSheet1.ZIP › Supplementary file 1/conv_cal/OG0003058.fasta]

>Ain
MAVAAS------ERKSSVRSERRRARFAECLAASTVNMEELRRLAWAGVPDNVRPVVWML
LLGYLPPTRAVRASTMARKRAEYQSGVRLAFQRGTESLDQAIWHQIHIDVPRTNPGIALW
QREATQKALERILYVWAIRHPASGYVQGINDLATPFFEVFLSAYISTDPEQYDVGLLPPA
ALEALEADTFWCLSKLLDGIQDNYIFAQPGIQRQVRRMSELVSRINPSLHSHLEQQGVEY
MQFAFRWMNCLLMREMSVRNIVRMWDTYLAEGPDAFSEFHLFVCSVFLDKWSAELCKMDF
QGIIMFLQSLPTQQWSARETELLLSDAFVKKSLF-GG
>Aps
CTPPISNYQALPTPSQISKEKKKENKFIECFETNTIDVSALRKLSWSGIPNKLRALVWKI
LLGYLPLPESQRVPVLSRKRQEYLDAVRLAFLKGPQSLDQSIWHQINIDVARTNPGVSLW
QLPATQRSLERILYVWAIRHPASGYVQGINDLVTPFFQVFLTAYIETDPETFDISKLPKE
ALDAVEADSFWSLSKLLDGIQDNYIFAQPGIQRQVARMKELCERVDAPLHKHLEDEKVEF
IQFAFRWINCLLMRELCTKKIIRMWDTYLAEGPASFSEFHLYVCLAFLVRHSEKLRSMDF
QSIIIFLQALPTQDWTEKDLELLLSQAFMWHSLFQGA
>Cqf
MPERKSSTPLPP-PDSECKQSRRAKKFLDCLSQPTVDVSELRKLAWSGIPPTLRPIVWQI
LLGYLPAPAERRVGVLGRKRQEYADAVRLAFGAG---LDMSIWHQIHIDVPRTNPGVALW
QFPATQRSLERILYVWAIRHPASGYVQGINDLVTPFFEVFLSAYVTLEPDGLDVGTLPST
VIEAVEADTFWCLSKLLDGIQDNYIFAQPGIQRLVARMKELCKRVDSRLHQHLEDEKVEF
IQFAFRWINCLLMRELSTKTIIRMWDTYLAEGTTAFSDFHLYVCVAFLVKYSEKLCSMDF
QAIIIFLQALPTQDWTEKDTELVLSQAFMWYSLFQGA
>Cla
------------EG--LTRDKRRKEKFLDCLNNPTVDLTSLRKLSWNGIPNELRPL--PQ
LLG---------------------------------------------------------
---------------------------------------------ES-------------
------QPYFWCLSKLLDGIQDNYLSGQPGIMRQVGRLKLLCERVDAPLASHLAGQNIEF
IQFAFKWIHLLLLRVLPVDAVVRMWDTYMSEGSNAFSDYHTYVCLAFLLRSSSKLREMDF
QGMMLFFQNVEHHVWTATDTEVLLSGAFLAGYFWISA
>Cmi
MADHDASAAASLSQAQARRDASRKEKFIECLSKDTVDIAELRKHAWAGIPAEVRPIAWQL
LLGYLPAVSSRRISVLARKRQEYADAVKQAFARGEASLDAAIWHQIKIDVPRTNPGVPLW
QFASTQASLEKILYVWAIRHPASGYVQGINDLATPFYQVFLSSYIDCDPEDYDISALPPE
ALLALEADTFWCLSKLLDGIQDNYIFAQPGIHRQVARCQELCARVDAPLAKHLESEGVSF
LQFSFRWFHLLFLRVLPVNSVIRMWDTYMSEGSDAFANFHTYVCLAFLLRWSEKLRSMDF
QAIMLFLQEVDHETWTESSTELLLSEAYMWSALWSGS
>Eyn
MGERSLLTPSQYEQAQVRRDASRRDKFMECLKKDTVDIAELRKLAWAGIPFEVRPIAWQL
LLGYLPSVSSRRISVLARKRKEYADAVDMAFSRGEASLDAVLWHQIKIDVPRTNPGVPLW
QFESTQRSLERILYVWAIRHPASGYVQGINDLATPFFQVFLSSYIDCDPEDYDISTLPEN
ALSALEADTFWCLSKLLDGIQDNYIFAQPGIHRQVARCQELCFRVDAPLAKHLEKEGVTF
LQFSFRWFHLLFLRVLPVNAVIRMWDTYMSEGSDAFANYHTYVCLAFLLRWSEKLRSMDF
QAIMLFLQDVDHDTWTESMTELLLSEAYMWSALWSGS
>Gan
MGGPEIGKEEEADRGEKGRAKRRRQKFIDCLGAENVDLAALRTLAWAGIPDELRPMAWQL
LLGYLPAPSSRRLPTLARKRQEYADAVRLAFSRGVKSLDGPIWHQITIDVPRTNAGIWLW
QCKATQKSLERILYVWAIRHPASGYVQGINDLVTPFFQVFLSSYITTDTDQYDVSALPPS
VLEALEADSFWCLSKLLDGIQDNYIFAQPGIQRQVARMKELCSRVDAPLAHHLEEHNVEF
IQFAFRWMNCLLMREMSVKNIVRMWDTYLAEGGDAFSEFHLYVCLAFLVKWSEQLRGMDF
QAIIMFLQSLPTQDWEDKNTELLLSEAFMWSRTFEAR
>Hvs
-EPKSSSRSSNP---------NVVSFFFECLEKSSIELPELRQLAWSGIPDGLRPIVWQL
LLGYLPAPAERRAPVLARKRQEYSDAVRLAFAKGEAGLDQTIWHQIHIDVPRTNPGVPLW
QYRATQKSLERILYVWAIRHPASGYVQGINDLVTPFFQVFLSFYIEVEAETFDVSKLPIE
VLEAVEADSFWSLSKLLDGIQDNYIFAQPGIQRQVARMKELCKRVDAPLHQHLENEKVEF
IQFAFRWMNCLLMRELSTKNIIRMWDTYLAEGTSAFSEFHLYVCLAFLVRWSESLKSMDF
QSIIMFLQSLPTQSWTEKDTELLLSEAFMWFSLFQGA
>Lcr
MGGPEVSKEEDPESAEKGRERRRRRKFFEVLGGEEVDLAQLRSLAWAGIPSELRPMAWQL
LLGYLPTPSTRRLSTLARKRQEYADAVRLAFSRGVKGLDAPIWHQISIDVPRTNSGVQLW
RGEGTQRSLERILYVWAIRHPASGYVQGINDLVTPFFQVFLGSYIDTDPESYDVSALPPS
VLEALEADSFWCLSKLLDGIQDNYIFAQPGIQRQVKRMRELCERVDAPLAHHLEDHSVEF
IQFAFRWMNCLLMREMSVKCIVRMWDTYLAEGGDAFSEFHLYVCLAFLVKWSDQLREMDF
QSIIIFLQSLPTQDWTDKNIELLLSEAFMWSRTFEAR
>Mgl
MSGAPPSRAASAERRTSTRTIRNRERLEQCLQNDNIDLAALRSLAWKGVPSDLRPIVWPL
LLGYLPATSSIRTATLARKRAEYMSGVDRAFAHGTESLDRAAWHQIRIDVPRTNPGLRLW
QQAETQRALERILYVWAIRHPASGYVQGINDLVTPFFEVFLSAYIDSDPETFEFASLPLY
VRQALEADTFWCMSKLLDGIQDNYIFAQPGILRQLSIMADVVKRIDAPLHEHLAEQGVEY
MQFSFRWMNCLLMREMSVKSIIRIWDTYLAEGADSFSEFHPFVCAVFLHRWRKELLRMDF
QAIIMFLQSLPTQHWSDHDAEMLLSEAFMYKSLF-GN
>Min
MGGPEINRVEDPENGELGRERRRRRKFVECLGAETVDLG--RTLAWAGIPNELRPMAWQL
LMGYMPAPSARRISTLARKRQEYADAVRLAFSRGVKGLDGPIWHQISIDVPRTNPGIQLW
QCEGTQRSLERILYVWAIRHPASGYVQGINDLVTPFFQVFLSSYIDSDPETYDVAALPPA
VLEALEADSFWCLSKLLDGIQDNYIFAQPGITRQVARMKELCARVDAPLAHHLEENSVEF
IQFAFRWMNCLLMREMSVKNIVRMWDTYLAEGQDAFSEFHLYVCLAFLVRWSDRLREMDF
QSIIMFLQSLPTQQWSDKNTELLLSEAFMWSRTFVAR
>Mld
MGGPEINRVEDPENGELGRERRRRRKFVECLGAETVDLAALRTLAWAGIPDELRPMAWQL
LMGYMPAPSARRVSTLARKRQEYADAVRLAFSRGVKGLDGPIWHQISIDVPRTNPGIQLW
QCEGTQRSLERILYVWAIRHPASGYVQGINDLVTPFFQVFLSSYIDSDPEAYDVAALPPA
VLEALEADSFWCLSKLLDGIQDNYIFAQPGITRQVARMKELCARVDAPLAHHLEENSVEF
IQFAFRWMNCLLMREMSVKNIVRMWDTYLAEGQDAFSEFHLYVCLAFLVRWSDRLREMDF
QSIIMFLQSLPTQQWSDKNTELLLSEAFMWSRTFVAR
>Mlp
------AAPAPPITQTESSQHRKEKKFLQCLTQPSIEVTELRKLSWSGIPDKLRSIVWQI
LLGYLPAPAQRRVSVLARKRQEYSDAVRLAFGKG---LDQTIWHQIHIDVPRTNPGVALW
QFPATQRSLERILYVWAIRHPASGYVQGINDLVTPFFQVFLSSYITTDPEEFDVAELPTE
VLESIEADSFWCLSKLLDGIQDNYIFAQPGIQRLVARMKELCKRVDAPLHQHLENEKVEF
IQFSFRWINCLLMRELSTKKIIRMWDTYLAEGTTAFSEFHLYVCVAFLVKYSEQLQSMDF
QSIIIFLQSLPTNEWSESDTELLLSQAFMWYSLFQGA
>Msd
MGGPEINRVEDPENGELGRERRRRRKFVECLGAETVDLAALRTLAWAGIPDELRPMAWQL
LMGYMPAPSARRVSTLARKRQEYADAVRLAFSRGVKGLDGPIWHQISIDVPRTNPGIQLW
QCEGTQRSLERILYVWAIRHPASGYVQGINDLVTPFFQVFLSSYIDSDPEAYDVAALPPA
VLEALEADSFWCLSKLLDGIQDNYIFAQPGITRQVARMKELCARIDAPLAHHLEENSVEF
IQFAFRWMNCLLMREMSVKNIVRMWDTYLAEGQDAFSEFHLYVCLAFLVRWSDRLREMDF
QSIIMFLQSLPTQQWSDKNTELLLSEAFMWSRTFVAR
>Pan
MANTASSAKGDTSRKRSVRSSRRRQQLLNCLSKQSVDMSQLRTLAWAGVPEELRPMVWQL
LLGYLPAVASVRTSTLSRKRAEYVAGVELAFAKGIAALDQAIWHQIHIDVPRTNPGIRLW
QRQATQRALERILYVWAIRHPASGYVQGINDLATPFFEVFLSAYIDSDPEMFDVALLPQK
VLEAIEADTFWCLSKLLDGIQDNYIFAQPGIQRQVRRLGELVARIDAPLHAHLHDQGVEY
MQFAFRWMNCLLMREMSVRNIIRMWDTYLAEGPDAFSDFHLYVCSVFLHKWTDKLRTMDF
QGIIMFLQSLPTQSWSDKDAEMLLSEAFMYKTLF-GN
>Pst
MSSYTRTPVKNP---AHQQSLKRESKFMACLDSSTVDVGALRKLSWAGIPTRLRALVWMI
LLGYLPAPKSRRKEVLARKRKEYLDAVRLAFNNSTHHLDQSIWHQIKIDVARTNPNTPLW
QFHQTQRSLERILYVWAIRHPASGYVQGINDLVTPFFEVYLNGYLNDDPELIDIGRLPKE
ALDAIEADSFWSLSKLLEGIQDNYIFAQPGIQRQVARMKELCERVDARLYRHLEDEKVEF
IQFAFRWINCLLMRELSTKKIIRMWDTYLAEGTAAFSEFHLYVCLAFLVRYSDQLRAMDF
QAIIIFLQALPTEQLTEKDLEFLLSQAFMWHSLFQGA
>Rgr
MTDPSIDAPPNPDEGERGREKRRRRKFLDVLESDNVDLGELRKLAWSGVPDELRTMVWQL
LLGYLPAPLSRRATTLARKRSEYAQLVRQAFSRGVTGLDGPIWHQISIDVPRTRPGVKLW
MAEPTQRSLERVLYVWAIRHPASGYVQGINDLVTPFFQVFLQSYIDADPETFDVSTLAPS
VLEALEADSFWCLSKLLDGIQDNYIFAQPGIQRLVKKMDGLCARVDAPLAAHLKEQGVEF
IQFAFRWMNCLLMRELSVKNIVRMWDTYLAEGGDAFSEFHLYVCLAFLVRWSDTLREMDF
QSIIIFLQSLPTQDWTDKDTELLLSEAFLWSRTFQAR
>Sro
MSTTKKSRPPDPEIGEIGRERRRRKKFLDVLQG--TDLSELRKLSWGGVTRELRPVVWSL
LLGYLPSPCSRREVTLARKRKDYADMVKLAFSRGVKGLDGPIWHQISIDVPRTRPGVKLW
MMEGTQRSLERILYVWAIRHPASGYVQGINDLVTPFFQVFLGLYINSDPEEFDPSLLPPS
ALEALEADSFWCLSKLLDGIQDNYIFAQPGITRAVKKMELLCKRVDAPLAKHLKSEGVEF
IQFAFRWMNCLLMRELSVENIVRMWDTYLAEGGDAFSEFHLYVCLSFLVKWSEQLRTMDF
QSIIMFLQSLPTKDWKDGNTELLLSEAFMWSRTFEAR
>Uvf
LAPYQLSK----KQKLNEQENKKGKKIIECLENSTIDVAELRKLSWSGIPSKLRSFVWQI
LLGYLPVNQSRRIEILARKRQEYLDAVRLAFGIQNQRLDPVIWHQIQIDVARTNPGVPLW
QFPATRRSLEKILYVWAIRHPASGYVQGINDLVTPFFQVFLTSYIDNDAERYDVSNLPIE
ALEAIEADSFWSLSKLLEGIQDNYIFAQPGIQRQVARLKELCERVDARLHKHLEDEKVEF
IQFAFRWINCLLMRELSTKKIIRMWDTYL----------------------KNNELTLNF
P---------------------FLSQAFMWHSLFQGA
