# Supplementary material for: Convergence Analysis of Rust Fungi and Anther Smuts Reveals Their Common Molecular Adaptation to a Phytoparasitic Lifestyle
Source: Front Genet. 2022 Apr 8;13:863617. doi: 10.3389/fgene.2022.863617 (PMC9023891; doi:10.3389/fgene.2022.863617)
Supplement: Supplementary file 4 [file DataSheet1.ZIP › Supplementary file 1/conv_cal/OG0003059.fasta]

>Ain
EDIHTHANLIEIRPTHLDLEWTIDWDKRIFSGSVEHTLVVEQDVDRCVMDSSFLDIHKVT
VNGKDAKWELSKRKNTLGSALTMQIGRR-NQGDKIKVLIDYSTTEQCTALGWLTTEQTES
KKTPFLYSQAQAIHARSMLPCVDSPSRKITYTAKVHSKIPVLMSALAEGTVQNADTGLST
YHFRQPVSVPTYLIAIVGGTLSFRSLAPRVGVWAEPTMIDRAEWEFKEDANRFLIAAEDT
ISPYSWSRYDCVVLPPSFPYGGMENANLTTLTPSLIAGDRSQTDVLLHELAHSTSCGNWA
SFWLNEGINVWIERLLLQVVHGPAQRGFSYIIGAKALTDALEQFKDIPRFQRLVPVFKEG
EDPDDCFSSIPYEKGSNFILHLEQTVGGLDVFLPFIRSHFRTFYDRSVTTEEWKQHLFDF
YKGSPEISKKLEAVDWDGWLHGEGLELPVKMQYDDRLALQAFKLAERWIKVIEGSSEKFK
PKDIEGWDSNQVVVFLERLHAGPRITGEIIESLDSTYKISSNTNTEILVRFYEVALEKGK
YAKEAAQWVTKQGRMKYCRAIYRALFAVEPELAKKTFTENKTFYHPIAAAMIEKDLQL
>Aps
-----------------HLDWSINWDLKCISGFVCHTLQAHVGVSEIILDTSFLSIEQAT
IKQEPLKTSLGTRHEVLGSSLTIYLPEPLALGKQITVKIDYSTTPQSTALGWLEPSQTAS
GRHPFLYSQCQAIHARSLLPVQDTPSIKFTYTAVAHSYLPVLFSARKTGMTTTIEKLVRT
WKYEQPVKIPSYLIAIAAGELVYRKIGHRTGVWADPATIDAAYDEFASSTESFVAAAESI
IGPYGWGTYDVLVLPPSFPYGGMENTNLTFLTPSLLTGDKSLVDVVAHEIAHSVGCANWG
SFWLNEGWTTYLERLILRHLHGDAERAFSYIIGRKALGDALREFQDQPRFQQLEIQYDFG
EDPDSAFSTVPYDKGANFLLYLENVVGGLDVFLPYASAYVAKFKGKSLDTTMWQDHLFSY
FDNQPKILAQLKEVDWHAWLHGSGLELPVQPKYDTTLADAAYALAKRWSDARNNTSRNFQ
VADIADFTSNQIVVFLEKLDEESPFEPSLIQLMNQVYQFDDTNNQEIRLRWYAIALKSSC
FCKNAAQWVVDKGRMKFARPTYRALYKVEPELAQDTFKKHAAFYHPICRAL-------
>Cqf
QDPASFSNYRAISILHAHFDWTINWEHRTIGGSVAHTFEAHSEVTEIVLDTSYLTIHKVA
VAEVVLKTHVGERHPVLGCPLTISLPNALGSGDRITLQIDYNTTTACTALGWLKPAQTAS
QKHPFLYSQCQAIHARSLIPIQDTPSVKFTYTAVARSYLPVLFSGLLTSEPPPIDPVVRV
WRAEQPVKIPSYLVAIAAGQLTFRPMGNRTGIWADPATINAAHAEFADSTERFVAAAEKI
VGDYDWGRYDALVLPPSFPYGGMENSNLTFLTPSLLTGDKSLVDVVAHEIAHSVGCANWG
SFWLNEGFTTYLERLILRELHGDAERSFSYIIGKKALDDALREFKDQPRFQQLEIEYELG
EDPDLAFSTVPYDKGANFLLYLEKVVGGLDVFLPYVGAYVRAFKGKSLDTKMWKAHLLKY
FEHDADASRKLDSVDWEAWLHGQGLELPVTVEYDTSLADAAYALAKRWEEACNVEKRKFD
RSDIVHFSSNQIVVFLEKLDSCDTLPNELVHLMNQVYAFDESQNQEIRLRWYAIALKAGA
FTDRAAGWVKNKGRMKFARPTYRALYKVDPSLAQQTFKDNEAFYHPICRAMLAKDLAL
>Cla
ADPACQANFNHVYSTHIHFDWVVDFKHKLIKGSCEHTLKAAKDCTAIQLDTSYLDITKIS
LDGLDVTWELQPRHPVMGSRLDIN--ASLRKGQEAKLVIQYSTTDRCTSLGWLEVDQV-D
GELPCVYSQSQAIHARSLFPCQDTPAIKFTYSASVSCGLALLLSARRVSPPTQKEIADTV
FKYDQPIAIPSYLVAIAGGLFVYESLGPRTGVWAQPDLAKACKWEFE-ETENFLTAAEKL
VGEYVWGNYEFLVLPKSFPYGGMENTNLTFLTPTLLAGDRSLVDVVAHELMTM-------
---IPATGTTTLERLILRELHGEPERSFSFIIGARSLKASLEEFQDKPKFQRLHINFAVG
EDPDDAFSTVPYDKGANLLLYLERTVGGLEVWMPYVRDYIKTFAHKSITTQQWHEHLISY
FAPNKEATQKLSVVDWDAWLHGEGIDLPVKMEYDTSLADSAYALAAKWDKARS-NTASFS
PKDLEGFSSNQVVVFLEKLESLEAFAPEDVKALNDVYDFDSTGSAEIRLRWYNVALKGGA
FAKSAAECVQDSFATHISRVVYRALGKLDIELARSTFKKNAAFYHPIARNMIQKVSAW
>Cmi
SDPASQSNYLSVRTTHLDLDWSVDWTARIISGSITHTVQAAHDVEEVIFDSSYLAIKSVS
ESGSELKYKLDERHPVLGNALHVYLSKALKKGEKTQIKIEYATTDKCTALGWLEADQTAS
GNYPFLYSQCQAIHMRSLAPCQDTPAVKATYAAKVKSYLPVLLSALRVSPPSVIDTKELE
FVYKQPVPIPSYLIAIAAGEVAYKRVGKRTGVWADPKTLPAATWEFEKDMEIFLENAEKI
LPPYEFGDYDVLVLPPSFPFGGMENSNLTFLTPTLLAGDRSLVDVIAHELSHSVGCASWE
HFWLNEGWTTYCERILIRQLQGEPGRGFSYIIGRKSLKDSLKEYEKAPNYQKLEVPFEFG
EDPDDAFSTVPYDKGSNLLLHLERTVGGLDIFLPYMHDYVKTFRGKSISTQDWQSHLFTY
FGKQSNGSEKLKNVDWDAWLRGTGLDLPVDMQYDTTLADAAYSLAKKWDEARKK-EMDFS
SSDLDKFTSSQTVVFLETLEAYDALPSEYLKEMNRCYGFDSTSNAEIRLRWYNVSLKGAD
FKHAAAKWVVTVGRMKMCRPITKALFRVDPDLAVKTFLAAENFYHPIARAQLRKDLKL
>Eyn
SDPASQSNYLSVATTDIHLEWSIDWKQRIIEGSVLHTVKARHDVQEVIFDSSYINITAVT
DSGNALKFDVDKRHPVLGNAVHVHLQKKLKKDETAKIKIEYATTEKCTAIGWLEAHQTAT
GKYPFLYSQCQAIHARSMLPCMDTPAVKATYSASVKSSLPVLLSALRISPPAIIDSSPIT
YTYKQPVPIPSYLIAIAAGEVAYKRVGKRTGVWADPVTLPKAVWEFEEDMEKFMIQAEKM
LPEYEFGDYDVLILPNSFPFGGMENSNLTFLTPTLLAGDRSLVDVVAHEVRPTVGCKDWG
NFWLNEGWTTYCERLLIRAMQGEAGRGFSYIIGHKSLQDSLKEYEKARKYQRLVIPAELG
EDPDDAFSTVPYDKGSNLLLHLERTVGGLDVFLPYMHDYVSTFRGKSIGTSDWRSHLFSY
FSPHAKASPALEKVDWQGWLHGEGLSLPVEMEYDTTLADKAYALASKWNTSAKDDMSGFN
KNDLDDFSSNQTVVFLETLDAKDALPEQHLKKMNELYGFNETTNAEIRLRWYNVALKGKD
FKASAAKWVVTVGRMKMCRPITKALFRCDPELAVKTFLANEAFYHPV-RPLISECSHL
>Gan
QQPASQANYDEISSTHLHLDWSVDWEAQLISGSITHSLLALTDVN---LDTSYLTISRIT
SSSSDLNYELAERHFVMGSKLTIHLPSPLDVGAQVDLTIHYSTTSDCTALGWLTAHQTGS
GKHPFLYSQARPFSP----PLHDTPAVKFTYSARVISPLPILMSALRVSPPLVIDTVAVQ
YVYDQPIAISSYLIAIAGGEVVFAPLGERTGVWVEPGKLKEAVWEFKEDTERYVKTAESL
TCPYVWGRYDVLVLPASFPYGGMENSNLTFVPPSLPPPPRSLLTLAP---SHS-------
-------WTTYTERLIAHTLHGPAARDFSYIVGAKSMNEALASHASHPAFQRLVVPYAVG
EDPDDGYSVIPYEKGANFLLYLERTVGGVG---AYMKAYVERFKGLSITTEDWLAHFHSY
WSSFPEQVDALKVVDWD-------VRVPLSMIYDTTLATASYALASRWDSSRS-STSQFS
PSDISGFSANQFGLFLETLVGFDPFERDVLERMDEVYGVKGSGNSEIRLRWYKLALGAGH
WAEEAAEWVKTAGRMKYCRPIYRALYAVNEALARRTFEEGRSFLHPIARRLIAKVCSF
>Hvs
------------------------------------------------------------
-THSNSQFSILDRHPVLGSALVIRLGAPPPLNSQLMIRIVYSTTAHSTALGWLEPAQTAS
GRHPFLYSQCQAIHCRSLVPIQDTPSVKMTYSAKASSYLPVLFSARPNSSSQPIDKILRE
WTYHQPVKMPSYLLAVAAGELVWKKMGPRTGVWADPLTIDAAHAEFAESTERFVSTAEKI
VSPYDWGKYDVLVLPPSFPYGGMENSNLTFLTPSLLTGDKSLVDVVAHEISHSIGCANWG
SFWLNEGWTTYLERLIMREVHGEADRAFSFIIGRNSLQQALEEYEGVPRFQQLEIPYKFG
EDPDIAFSSIPYDKGANFLLYLERTVG------------------------------LAS
W------------------------------------SRLAYELAKRWDAARNE-NPIFS
GDDIKKFNSNQV----------DSLPENLVKLLDEMYHLDQTLNQEIRLRWYSVALKS--
-------------------------------VVIMSFNLSTFFFY-------------
>Lcr
EDPATQANYHEIVTEHIHLDWIIDWKEKTIGGSVQHTMRAL-ETSVAIFDSSYLTINGVT
TSGTPLDFDLPPRHKVMGSALKVTLPHELKKGETIDLVISYETTKDCTALGWMQPSQTAS
GLYPFLYSQCQAIHCRSLVPVQDTPAIKSTYSASVTSPLPILMSALGISPSREIDPVSKT
YTFEQRTPIPSYLIAVAGGELAFAPLGPRTGVWAQPAVLEAATWEFKRDTEKFVSLAEGI
ASPYSWGRFDMLVLPASFAYGGMENANLTFLTPALVVGDRSEVDVIAHELSHSIGCANWQ
SFWLNESWTTYTERLLTQALHGAAARSFDYIVGRLALDEALKQMSHEPRFQRLHVPYKVG
EDPDDGFSTVPYDKGANMLLYLERLVGGLEVFGDYHKAYVQRFSGLSIVTNDWLEHFWQY
WSQFPEKEEILKEFDVDAWLNGEGLELPVKIEYDTSLADNAYDLAARWDSARSQSFPEFT
AADVEGWTSNQVSMLLDTLHKYEPFSESAVEAVQKTYGVNKTSNPEIKLRWLLFALKSGF
YKEEAAKWVQGQGRMKYCRPTYKALAKVDYELAKKTFLDAESFYHPIARDMIVKDLGL
>Mgl
RDIHSCANVDELKPIHLYLDWQIDWENKRIHGSVQHELEAQRDTNKAVFDTSYLDIHQVQ
VNGQTTSYELGPRRGPLGEPLHVTIGAC-KAGERVTVKIAYSTTNQCTALGWLTAEQTHA
KKTPFLYSQCQAIHARSLLPCMDTPSRKITYSAQVTSTIPVLMSALQQPQQT----SSSI
YKFHQPVPIPTYLIAIVGGLLAFRSLGPRTGVWAEPPDADKVQWEFERDAERFLHEAEKL
VSPYSWTRYDSVVLPPSFPYGGMENANLTTLTPSLVCGDRSATDVLLHELCHSTSCMNWE
SFWLNEGWTVYLERLLLQMVHGPAHRGFSYIIGAKALRDSLEDFADVPRFQRLIPSFRDG
EDPDDAFSSIPYEKGANFLLYLERVVGGLDVFAPYIKAYFETFAGQSISTQEWQEHLLAF
FASNDKASAALRQVDWDAWLHGEGLELPVKLEYNETLAVEAFALAARWEQAIAQGDSQFS
PRDMEGWNTNQVVVFLERLHAGPKVPGAYTSWLDDVYKLSTAHNTEIRLRFYELALEHGM
YAKQAADWVKSQGRMKYCRTIFKALYKVEPDLARRTFLENESFYHPIAATMIRKDLHV
>Min
QDNATQSNYHEIATQHVDLVWSVDWTTRLISGSATHTMTVLKDTTHAIFDASYLDITSIH
LSTGRLEYDLFPRHKVMGSALKVVLPHQMDQGQQVKIKIDYSTTKHCTALGWLNPEQTHS
KKYGFLYSQCQAIHCRSLVPIQDTPALKITYTAAVTSPLPILMSALRLSPPSEIDVKTIT
YTFKQPVPIPSYLIAIASGELQFASLTQRCGVWAAPGMIQQAEWEFKADAEKFVRVAETL
TSPYRWGRFDVLVLPASFPYGGMENANMTFLTPALVVGDRSQVDVIAHELSHSISCNSWD
SFWLNEGFTTCCERMIAGEMRGAAARDFEFIVGMQGLKASLKQQAKTPRFQRLHIPYAEG
EDPDDGFSSVPYDKGANFLYLIERTVGGVEVFKPYLIAYVKRFDGLSISTQDWLDHFWDY
WNQYPKISAKLSEIDFDAWLNGEGLNLPNKIEYDTSIADGAYALAAKWDQARDKVNKLFN
KDDVGDWSSPAFGMFLDTLTTRDAFDPKIVRAVDRAYGVNSSTNPEVLLRWYLFTLGSGC
YEKDAAVWIRDQGRMKYVRPLYVALNKVDSKLAKETFDEGKAFLHPIARAMVAKDLGI
>Mld
QDNATQSNYHHIATQHVDLVWTVDWTTRLISGSATHTMTVLKDTAYAIFDASYLDVTSIH
LQIRRLEYDLPPRHKVMGSALKVELPHKMDKGQQVRIKIDYSTTKHCTALGWLNPEQTHS
KKYGFLYSQCQAIHCRSLVPIQDTPALKITYTAAVTSPLPILMSALRLSPPSEIDVKAIT
YTFKQPVPIPSYLIAIASGEFQFASLTQRCGVWAAPGLIQQAEWEFKADAEKFIQVAESL
TSPYRWGRFDMLVLPASFPYGGMENANMTFLTPALVVGDRSQVDVIAHELSHSISCNSWD
SFWLNEGFTTCCERMIAGEMRGPAARDFEFIVGMQGLKASLKQQAKTPRFQRLHISYAEG
EDPDDGFSSVPYDKGANFLYLIERTVGGLDVFKPYLIAYVKRFDGLSISTRDWLDHFWDY
WNQYPKLSAKLSEIDFDAWLNGEGLDLPNKIEYDTSIADGAYALAAKWDIARDKVNKMFN
KDDIEDWSSPAFGMFLDTLTTRDAFDPKIVQAIDRAYSVNSSTNPEVLLRWFLFTLGSGC
FEKDAAKWIRDQGRMKYVRPLYVALNKVDDKLAKETFDKGKAFLHPIARAMVAKDLGV
>Mlp
QDPASFSNYREISIIHAHFDWTIDWEKFTIDGSVAHTFKAHSEVKEIILDTSYLIIHQVS
IDQTILKTHLGDRHEVLGSPLTIELPNTLAAGDQITLQIKYTTTDQCTAIGWLDPAQTAS
GQHPFLYSQCQAIHARSLVPIQDTPSVKFTYTALAHSYLPVLFSGLNSSETNSIDKVVRE
WRAEQPVKIPSYLVAISAGQLVFRSMGKRTGVWADPATIDAAYDEFATSTEGFVAAAEKI
IGDYDWGRFDVLVLPPSFPYGGMENSNLTFLTPSLLTGDKSLVDVVAHEISHSVGCANWG
SFWLNEGFTTYLERLILRELHGDPERSFSYIIGKKALNDALREFKDQPRFQQLEIEYEFG
EDPDLAFSTVPYDKGANFLLYLEQVVGGLKVFLPYVGAYVRAFKGKSLDTKMWKAHLLGY
FENDPVALAKLESVDWEAWLHGQGLELPVELKYDTSLADAAYALAARWQEACDAEKRLFE
RSDIAQFSSNQIVVFLEKLDSDQTLPKELIELMEKVYGFDSSTNQEIRLRWYSNALKAGL
FTQQASKWVSDKGRMKFARPTYRALYKVDSELAQKTFKANENFYHPICRAMLAKDLGL
>Msd
QDNATQSNYHHIATQHVDLVWSVDWTTRLISGSATHTMTVLKDTAYAIFDASYLDVTSIH
LQIRRLEYDLPPRHKVMGSALKVELPHKMDKGQQVRIKIDYSTTKHCTALGWLNPEQTHS
KKYGFLYSQCQAIHCRSLVPIQDTPALKITYTAAVTSPLPILMSALRLSPPSEIDVKAIT
YTFKQPVPVPSYLIAIASGEFQFASLTQRCGVWAAPGLIQQAEWEFKADAEKFIQVAESL
TSPYRWGRFDMLVLPASFPYGGMENANMTFLTPALVVGDRSQVDVIAHELSHSISCNSWD
SFWLNEGFTTCCERMIAGEMRGPAARDFEFIVGMQGLKASLKQQAKTPRFQRLHISYAEG
EDPDDGFSSVPYDKGANFLYLIERTVGGLDVFKPYLIAYVKRFDGLSISTRDWLDHFWDY
WNQYPKLSAKLSEIDFDAWLNGEGLDLPNKIEYDTSIADGAYALAAKWDIARDKVNKMFN
KDDIEDWSSPAFGMFLDTLTTRDAFDPKIVQAINRAYNVNSSTNPEVLLRWFLFTLGSGC
FEKDAAKWIRDQGRMKYVRPLYVALNKVDDKLAKETFDKGKAFLHPIARAMVAKDLGV
>Pan
EDKHTHAEVDQYKPVHLHLDWNIDWDARIISGRVSHDIELIQPLDSITLDASYLKINSVA
VQGTKVDYSLGTQRGTLGAPLQIPIPATAKKGDRVHVEIDYATTEHCTALGWLTKQQTAG
KTNPFLYSQCQAIHCRSLVPCIDSPSHKITYTATVHSRIPVLMSALKDDDKP----QNGT
YHFKQPVGIPSYLIAIVGGDLEFRKLGERTGIWAEPPNADAVQWEFEADAERFLEHAEKV
ISPYSWTRYDSVVLPPSFPYGGMENANLTTLTPSLVCGDRSLTDVLLHELCHSTSCANWT
HFWLNEGWTVYLERLLLQDVHGPAHRGFSYIIGSKALKDALAQFADNPRFQRLIPAFKDG
EDPDDAFSSIPYEKGSNFLLYLERTVGGLDNFLPYAKSYFHAFYNRSVTTHEWREHLFKF
FESNADATAALNKVDWDAWLHGEGTELPVKMEYDTTLAEQAFSLADRWIKFLEGEKAHFS
LDDIKGWNANQVVVFLERLHSGPKVPLAVTQKLDEVYGFSKATNGEVLLRFFEVALEGGQ
YAQQAAEWVKGQGRMKFCRTVYRALNKVEPQLAKKTFTDNRSFYHPIAAAQIEKVSTI
>Pst
QDPASQSNYQSISILHAHLDWNIDWDTKTISGSVSHTLQAHQDVSKIILDTSFLKINQIT
LHLNPLKFDLEESHPVLGSALIIHLPHKLDNAQQVSIKIDYSTTHNCTALGWLEPTQTAS
GNHPFLYSQCQAIHARSLLPIQDTPSVKFTYTAIAHSYLPVLFSGRKSGPNSTIDRRIKE
WKYEQPVKIPSYLIAIAAGELVYKQMGERTGVWADPVTLEMAYSEFASTTEKFISAAEKI
IGDYDWGTYDLLVLPPSFPYGGMENSNLTFLTPSLLTGDKSLVDVVAHEISHSVGCANWG
SFWLNEGWTTYLERLILREIHGDAERSFSYIIGRKALGDALQEFKDQPKFQQLEIQYEFG
EDPDLAFSSVPYDKGANFLLYLEDVVGGLSIFLPYASDYVKTFKGKSLDTTMWKDHLFKY
FENQSQVLSKLKTVDWEAWLHGHGLELPVQPKYDTSLADDAYALAKKWTLARTDQSIEFS
PDDIKDFSSNQIVVFLEKLDEEDCFSKSMIDTMQLNYRFNETKNQEIGLRWYLISLKSSC
FCQDAATWVSTKGRMKFARPVYRALFKVEPLLARKTFQENADFYHPICRALVSKDLGL
>Rgr
TQQATQSNYKDLYSTHIDLEWHVDWSQRCIRGSVTHHLEFARNIDKVVLDSSYLAVKRAY
LPSRNLDFSLPSRHPNLGSALTIKLDKPYNKGDKLELVIEYNTTDECTALGWLEAAQTDS
GKYPFVYAQCQAIHARSLLPCFDTPAVKATYAATVHSTLPILLSALRISPPLPIDGTVYT
TTWAQKNAIPSYLIGIVGGELVFRALGERTGVWAQPGVIERAHWEFKEDTERMVTTAEKL
LGPYRWGRHDQVILPASFPFGGMEAVNCVLLNPALIVGDRSQVDVVAHELAHFVGCAEWS
SFWLNEGWTVYSEALIARELHGKPTRDFEYLCERKGLLDDLKRYDVDRKAQRLQIPYEFG
EDPDDFYSSVAYHKGANFLLHLERVVGGVDVFNPYHKDYISTFAGKAISTQEWEEHFWAY
WGRYPEKERALEQVDFNAWLNGEGLDLPVKMEYDTSLADAAYSLSSRWAASRFSLTSRFG
KEDLEHFSATQVVLFLETLEEEDAFEREVVEGLEKAYAFEANKNPEIRLRWYILALKAGQ
YASSAASWLPQWGRMKYERPGYRALAKVDPELAKKTFLDNAFRLHPICRRMVAQDLGL
>Sro
--------YNDIRTTHLHLDWTVDFSQSFIRGSVNHSLVARRDIDHVVFDSSFISIKKIT
AGEKELKWDLPKRHKTMGSALRVELGKSLKKGEKIDVKIEYSTTDDCTALGWLTPEQTQS
GKYAFLYSQAQAIHCRSMIRLLVVPRTRKTY-----------LSSRPFTPLS--------
--FSSPLVVPHHLLPLPNPNLSERGFGQNRGCWRR-------VHDLKIHRQRIVSVAEEL
VTPYVWGRYDALVLPASFPYGGMENAN---LTPALIVGDRSQVDVLSHECSHSVSCSDWA
SFWLNEGWTTYTERLIALKLHGPATRDFEYIIGEKAMKDDLKRFNKDLRFQRLHIPYEKG
TDPDDVYSSVAYDKGANFLYHLEKVVGGLEVFSPYHKDFVNTFAGHSIGTQDWLDHFWSY
WSQFPEKERLLEKVDFDAWLYGEGLDLPVKMEYDTSLADVAYSLASSWDSSRSLLVKKFS
KSDISDFQTNQVIVFLETLAGKESFEKNAVKTMNEIYELLDNRNPEIKLRWFLFSLKAGL
YAKEAAAFVRTVGRLKYVRPIYRAIFKIEPDLAKKTFLESKQLLHPIARTMVCASLKL
>Uvf
QDPASQANYRSISVVHAHLDWTIDWDSETISGSVCHTLQAHQDISEVILDTSSMDIKQVT
LQTEPLQIHLGKRHPVLGSALTISLTQTCRAGQQITLKIEYSTTPACTALGWLKPSQTAS
GNYPFLYSQCQAIHARSLLPIQDTPSVKFTYTAIAHSYLPVLFSARKAGSNSKFSTIIQV
WKFEQPVKVPSYLIAIASGELVYRGMGKRTGVWADPATIDMAYAEFASTTETFMSAAEKI
IGDYDWGTYDVLVLPPSFPYGGMENSNLTFLTPSLLTGDKSLVDVVAHEISHSVGCANWG
SFWLNEGWTTYLERLILREIHGDPERSFSYIIGRKALRDALEGLKDEPRFQQLEIQYNFG
EDPDLAFSTVPYDKGANFLLYLEGIVGGLEIFLPYASNYVKSFKGKSLDTKMWKDHLFSY
FDNQPEVLAQLKTVDWGAWLHGRGLDLPVQPKYDTLLAD---------------------
----------DVIVFLEKLDEDENFEISLINLMNECYKFNETNNQEIRLRWYSISLKSSC
FCNDAATWVSNKGRMKFARPVYKALFKVQPELAKDTFEKNKDFYHPICRALLSPDLLL
