# Supplementary material for: Convergence Analysis of Rust Fungi and Anther Smuts Reveals Their Common Molecular Adaptation to a Phytoparasitic Lifestyle
Source: Front Genet. 2022 Apr 8;13:863617. doi: 10.3389/fgene.2022.863617 (PMC9023891; doi:10.3389/fgene.2022.863617)
Supplement: Supplementary file 4 [file DataSheet1.ZIP › Supplementary file 1/conv_cal/OG0003060.fasta]

>Ain
MRDLFVAYGALMGGALLPIYHGAYASLRTPRSTIEKLKARKKSEEELDESGLPETLTSED
AYWLPVLGSAVLFGMFLVFKYLDKVWVDRVLGFYFACVGSFAVTKAFLAVVTGVLGRERI
KNMDLTKLQLSRRPQDLLIVRLTNIHPPVVVLSSIVVGAYLWNKHWILSNVLALSLSLSS
ISLLALDSFKTGSIMLAGLFVYDVFWVFGTNVMVSVARGFDGPIKIVWPKNLATDWKMTM
LGLGDIVIPGIFIALALRYDQHRYAKVNEITKHDVDFPKPYFKATLVAYVAGLATTMLVM
HFTKAAQPALLYLSPACVGAIVITSLRLGQWSETWAYDSNEEDAKADEEAKRAKGE
>Aps
MNPIFQAYLALGTSAVIPIWFASHASVKAPIVKKKKSSSKPSADSSSDEDEILERMTSED
AYWFPVIGSCVLLGLYLVFKYLDKDVINKIFAGYFTLMGVGALTKMLSTITKSLLGQEAW
SKQTKYKFRLTRNADVLFSFRFTDWHIAFLIISCFLSGLEWYTKQWMLSNLFGLSFAFNA
ITLMKLDSFKTGTVLLGGLFIYDVWWVFGSSVMVSVAKNLAAPVKIVWPRALRDQKKFAM
LGLGDIVMPGIFVALSLRYDYKKAYDRLVILSPTHNFPRPYFYTCMSSYIVGLMTTMAVM
HFFRAAQPALLYLSPACTGSVLALAIIQGDTKEYWRQRSIDD---------LKDGD
>Cqf
MDSVYQAYLALGVSAVIPIWYASHASVKVPVVRKSKNKTSADTSSSDEDEEEVERMTSED
AYWFPVLGSGALLGLYLVFKYLNKELINAVLSGYFALMGTGGLTRMLATITRTTLGPESW
SKQTKYKFRLTRSADILFSLRFTNWHIGFLGLSAVLSAIQWYTKQWMLSNIFALSFAFNA
ITLLKLDSFKTGSVLLSGLFLYDVWWVFGSSVMVSVAKNFDAPIKITWPRSLFDQKKFAM
LGLGDIVMPGIFVALCLRYDYKKAYDKLALLSPTSNFPRPYFHTCMVSYVIGLATTMAVM
HFFKAAQPALLYLSPACVGSVFLLAIATGDTVEYFRWEDGEDDDKVEKDDKKSEGD
>Cla
MAGALKVYGAIVVSALIPLHLGAEGSIRAPKKAKK--KGLEGQEDEEEDEDEMESLTAGD
ALLFPVLAGIMLCSLYVAFKYLSKDLINLVLNAYLGCIGFGGMVRFCSALAERMMGKARW
VAAKTLKLALSEGRYSVFDVRFSYYHVLFAALSGLASAAHFQTKHWLLSNLFGTVFAFNT
IALLRLDSFRTGLLLLAGLFVYDIYFVFFTPIMVSVATDFEAPIKMVWPKDSDSTAGFAM
LGLGDIVIPGLVVALALRFDFHQAHRNNK--LPTSSFPRPYYISCITAYLLGLILTIVVM
HLFKAAQPAL---------QVSLRSLY-----------------------------
>Cmi
M--------AIGVSAVLPIYFGSHAS--MPKSVRKMLRERQGATEEEEDDEDIDRITKEE
AYLFPIFGSITLLGLFLAFKYLDKRIINLILSSYFAILGTAGLARMGVYIFRNCISKERY
SALEKWRFELSKGKEEYILVHFNNLHITFTVLSIFLSAYHLYTNNWIASDFIALAFSFNA
ISFLKLDTFFTGIVLLSGLFFYDIYWVFYSSVMVAVATSFEAPIKIVYPKDGMTMKDFTM
LGLGDIVIPGVFVSLALRFDYARALEKPVVPQPGDSYSRPYFHAVLASYIAGLVTTIVVM
HQFKAAQPALLYLSPACILSVVFTALFRGELQAFWNWTDEDEDSKAKETDKEQSKK
>Eyn
MSGVLQAYIAIGVSAVLPIYFGSHASLKMPRSAIKAWKAHDPALDDEAEGEQLERLTSQD
AYLFPVFGSATLITLFLAFKYLDKALINLILSSYFALLGTAGLARTSVCTIRGLLGQKRY
NTFSKYKTVVTKNAEEHFSVSFTSLHILFAVLSIALSGYHFYTNNWIASNLIALSFSFNA
ISLLRIDSFKTGTILLAGLFFYDIYWVFFSSVMVAVATNFEAPIKIVFPKDLAPKYNFTM
LGLGDIVIPGVFISLAARFDYTQAIQRTLIPDVKAHHSKPYFYSVLASYIAGLVITIVVM
HTFRAAQPALLYLSPACILSVLAAAAVRGELSELWSFADGEEEEAEKSKDKPAEAS
>Gan
----------------------------MPRAARRKLLALEGKEEDDEEDEEIDRLTASD
AYLFPLLGSCVLLSLYCAFKFLDKALVNRILGAYFILVGTAGLARMFAAIVKAGTSDAWW
RGLVKWKVAVQRNSEAYSSLRFNNAQLLSLAASCAFTLVHLSDQHWTFSNIVALSLSFNA
ISLLQLDSFFTGAALLGGLFLYDIWWVFGTDVMESVARDFEAPIKIVWPKELGVSASFTL
LGLGDIVLPGVFIALALRFDYHLALRSS-PPRPSSWFKRPYFLSCFFAYIAGESLP----
--SSAAQGA------DCV--------------------------------------
>Hvs
MNPIFQAYLAIGISAVVPIWFASHASVKAPIIRKNRTRTSADDDSSDDEEEEVERLTSED
AYWFPVLGSCALLGLYLVFKYVDKKYINLFFSIYFSIMGSGALARMLVSVTRSILSPSYW
SKQKKYKLRLTESASVLFSLRFTDWHIAYLILSVILSAVQWWTKFWPLSNLFALSFAFNA
INLLKLDSFKTGTVLLGGLFLYDIWWVFGSSVMVNVAKNFDAPVKITWPRELTNQKDFTM
LGLGDIVMPGCFVALCLRYDYKRSYSLLKLLSPTANFPRPYFYTCMISYIVGLFTTIVVM
HVFHAAQPALLYLSPACTGSVLLLALIQGDTTEYWRWQDGEDDEKKVEESGSKLDG
>Lcr
MSGELRAYGALLAMALLPIAAGAHSSLRMPKEAKKRLRAYHGESHDEEEDEEIDRLTKED
AYGFPILGSVVLFGLYLCFKYLPKIWINRIIGGYMSLMGVGATARLAIAVVQAGTSEERW
KGLSLWRLSLYKNKSEKASASANLVHLGAIVLAVVLAITQHYYPHWIVSNLLALSFAFNA
ISLLRLDSFFTGSALLALLFIYDIWWVFGSDVMVTVATNLDAPIKVTFPRDLAAASGFSL
LGLGDIVLPGIFIALALRYDYSRALRAN-PPRPSSNFARPYFYTVFVAYILGLVTTVFVM
HTFKAAQPALLYLSPACIGSVTICALVRGEIAQLWAFDDASDDDKPKKEKGEVGEA
>Mgl
MSSLFLAYGVLLTAASGIVYLGSMASLHTPVSTKA-LRKQQG-ETDDEEDDLSQGVSSEG
AWVFPLLGSSVLVTLFLAFKYLDKDKIVLLVNGYFALAGSLVIPSVLIHLYKMGRGAHSL
DAWTNWKGNAKSTSLIDFHMKWNRMMLYLLGVVIALMAVYLYTKHWILANVIAFCFAIQG
MMLISLDTFKTGVILLGGLFLYDIFWVFGSSVMVHVATNFDGPIKILFPRNAEVAFKFSL
LGLGDIVVPGVFAALALAFDQHHASMKSPFDRFNYRFNKPYFNACFAGYVLGLMMTMGIM
HVFETGQPALLYLSPSCSLSVLLVAWCRGEWNELWSWVNPASQEPEKPVSSEAVKK
>Min
MVGEFFAFGSIILLATVTIYSASYASLRMPKEAKRRWRKHKGEGEDEEEDEVVDRLIAQD
AYLFPILGSVVLFSLYLAFTLLNKEMINRVLGAYLALIGVGAVAKVLGSGVKVGLGKKTF
KGLVKWKISMYKGKKEYASLGFTVLDLVALVLGLGLQALQIYKPFWILSNIVALSFAFGA
ISLMRLDSFWTGSALLGLLFFYDVWWVFGSNVMVTVATSFDAPIKITFPRTFLQGKDFML
LGLGDIVLPGIFVALSLRWDYHRALKREVPPKPEERWDRPYFRATMAAYVLGLITTITMM
HQFKAAQPALLYLSPACIIAVCGTAWRRDEWKQFWAFDDASDDEPSKEKKEDEDKD
>Mld
MVGDFFAFGSIILLATLTIYSASYASLRMPREAKRRWRKARGEDEEDEEDEVVDRLTAQD
AYLFPILGSVVLFSLYLAFTFLDKEMINRILGAYLALMGVGAMAKVLVSGIKFGLGTKVT
KGLVKWKISMHKAKKEYASLGFTVLDLVALVLGLGLQVLQLYKPFWILSNLVALSFAFGA
VSLMRLDSFWTGSALLALLFFYDVWWVFGSNVMVTVATSFDAPIKITFPRTFLQGKDFML
LGLGDIVLPGIFVALSLRWDYHRALKRVEPPKPGKGWGRPYFRASLGAYVLGLITTITMM
HQFKAAQPALLYLSPACIIAVCFTAWRRDEWKKLWAFEDASDDEPSKDKKKDEAVE
>Mlp
MDTIYQAYVALGVSAVIPIWFASHASVKAPVVRKSKSKTSDDDSSSDEEEEEVERMTSED
AYWFPVLGSGALLGLYLVFKYLNKDLINAVLSGYFALMGTGGLTTMLATITKSILGSQSW
SKQTKYKFRLTKNSEVLFGLRFTNWHLAFLFVSTLLSVLQWYTKQWILSNAFALSFAFNA
ITLLKLDSFKTGSVLLAGLFLYDIWWVFGSSVMVSVAKNFDAPIKITWPRSLSDQKKFAM
LGLGDIVMPGIFVALCLRYDYHRAYAKLVLLSPTSNFPRPYFHTCMASYVVGLATTMFVM
HVFKAAQPALLYLSPACLGSVFLRAVMTGDTAEYWRWEDGEDDEKKEENEKKTDGE
>Msd
MVGDFFAFGSIILLATLTIYSASYASLRMPREAKRRWRKARGEDEEDEEDEVVDRLTAQD
AYLFPILGSVVLFSLYLAFTFLDKEMINRILGAYLALMGVGAMAKVLVSGIKFGLGTKVT
KGLVKWKISMHKAKKEYASLGFTVLDLVALVLGLGLQVLQLYKPFWILSNLVALSFAFGA
VSLMRLDSFWTGSALLALLFFYDVWWVFGSNVMVTVATSFDAPIKITFPRTFLQGKDFML
LGLGDIVLPGIFVALSLRWDYHRALKRVEPPKPGKGWGRPYFRASLGAYVLGLITTITMM
HQFKAAQPALLYLSPACIIAVCFTAWRRDEWKKLWAFEDASDDEPSKDKKKDEAVE
>Pan
MRDLLIAYAVLMSGALAPIYFGSFASLKTPKTTRELIKAAKKDSDSDSDDDVLDRVTSSD
AMWFPIMGSAVLFSLFLVFKYLDKRYVNLLLSFYFGFVGCLALSQALVSTSRGVVGGKVW
KKLPSFRLQLDQRQGRVFKLSFTTVDVGLLAVSAVLVGVYLVTKNWIISNLLALSLSLNA
IALMSLDSFRTGAIMLGGLFVYDIFWVFATPVMVSVARNFDAPIKIVWPKNILPKLQFTM
LGLGDIVIPGIFVSLALRYDQLVASEAKPFTKTYTRFDKPYFRATLAAYVAGLATTMGVM
HFFKAAQPALLYLSPACTGAVFLTAALRGELKQVWNWTDGEDEGADKDEQKSKSKS
>Pst
MDPIIQAYFALGISAVIPIWYASHASVKAPIVLKKKGGKNSADESSDEEEEVVERMTSED
AYWFPVLGSGALLGLYLVFKYLNKDLINALFAGYFSLMGSGALATMLVTITKSTLGPELW
SNQTKYKFRLTRNADVLFSLRFTNWHVAYIVISVILSAVQWYTKQWMLSNMFALSFAFNA
ITLLKLDSFKTGTVLLGGLFIYDVWWVFGSSVMVSVAKNFAAPIKITWPRAITDEKKFAM
LGLGDIVMPGIFVALSLRYDYKKAYDKIVILSPTSNFPRPYFYTCMASYIFGLGTTMAVM
HFFKAAQPALLYLSPACTGSVLLLAMINGDTQEYWRWEDGEDDDKKPEPSSTEDEK
>Rgr
MAGLYRAYAALLVGALVPIVAGSRSSLVMPKSAKRKLRAATREREDDDDDEVVERMTRED
AYFFPILGSCVLLFLFLCFKYLDPVWINRILGGYLATMAVGGLSRTLAQIARATMGEQRY
RSLAQ---------AQYSKLSFRSIYFYTVPVAVVLSLAQIFTGNWVLSNVVALAFAYNA
ISLLYLDSFVTGSILLGGLFFYDVWWVFGSNVMVDVAKSFDAPIKIVFPKSLAPARDFTL
LGLGDIVLPGVFLALALRFDYHLALERAAPFKPAGRFAKPYFNTCFLAYILGLATTILAM
HTFRAAQPALLYLSPACVASVAVCALVRGESAKLWAYVDGDEGEAQGDEKKQE---
>Sro
MNGLYRSYLALLVMALVPIHLGANASLRVPRSVKKKWKELAGKAEEEDEDSDVERLTAED
AYLFPIIGSVVLLSLFFAFKYLDKALINKVLGGYLAIMGTGALTGGISDVSKRLIGKERT
GKLDKYKVLFKKNTEEQFRFSFTKLHVFAVFAALALTISQQYTQHWILSNLLALSFAYSS
ISLFYHDSFLTGSILLGGLFLYDIWFVFGTNVMVSVAQNFNAPIKIVFPKDLINARDFTL
LGLGDIVLPGSFLSLALRFDYHQAIKRALPPRATDRFPTPYYRNTFIAYIAALVTTIFVM
HTFRAAQPALLYISPACVASVTLTALFRKEVKEVWGWEDGEEERKEREKKELEEKD
>Uvf
------------------------------------------------------------
-------------------------------------MGTGALATMLVTVAKTTLGPSRW
AKQTKYKFRLTRNADVLFSLRFTDWHIGFLFLSAVFSGLQWYTKQWMLSNLFALSFAFNA
ITLLKLDTFKTGTVLLGGLFIYDVWWVFGSSVM-NGQLNFS-----------SSDEKFA-
---GDIVMPGVFVALSLRYDYKKAYDKIVILSPTSNFPRPYFYTCMASYIAGLSITMIVM
HVFHAAQPALF---PACTGSVLLLAIFKGDTAEYWRWEDGEDDDKKPDSSASNPGK
