# Supplementary material for: Convergence Analysis of Rust Fungi and Anther Smuts Reveals Their Common Molecular Adaptation to a Phytoparasitic Lifestyle
Source: Front Genet. 2022 Apr 8;13:863617. doi: 10.3389/fgene.2022.863617 (PMC9023891; doi:10.3389/fgene.2022.863617)
Supplement: Supplementary file 4 [file DataSheet1.ZIP › Supplementary file 1/conv_cal/OG0003062.fasta]

>Ain
MPALTICPTSKDNVLAPLGLISFLTVSPVALDWTHDALDTLTVNPGGEKIKGVGNVFRQL
TTMYATGIAGKDSADSDQIQKYLTLAEFPNISFADGTKNADELDQTLSLRTYLVGHTMTA
ADVAIWAGIRASTTLLGINKKHVHLSRWFDHVDNLPSLKQAVETLNNEKSNKARASKQAA
SFDLFLGDAKKGEVVTRFPPEPSGYLHVGHAKAAILNQYFARRYEGKLIIRFDDTNPNKE
KEEFEDSIIEDLELMGIKGDSTSHTSDYFDELYKLAIQLIKQGDAYADDTIQEEMRAQRM
DGIASKRRDSTVEENMTRFAEMSTGSDEGRKWCLRAKMSVDNPNKAMRDPVIYRVNATPH
HRAGTTWKVYPTYDFACPVVDSLEGVTHALRTNEYRDRNPQYAWMLEKLGLRNVNIWDFG
RLNFVYTLLSKRKLQWFVDRGFVSGWDDPRFPTIRGIRRRGMTIDCIQQFILATGPSQQV
INMEWDSIWTLNKKLLDPVVPRYTALDEKDLVKCTLSGVPSQPEDRPVPKHKKNPELGDK
VTVFGKDVLLEQADAKTFEEGEVITLMDWGNVKVKTISKNGD-KVESIALEADFDNDFKK
T-KKTTWLSSSEARPSVKVHLVDYDYLITKAKLEEEDKVDDFLTPQTEFKTEAIADGNVS
QLERGQAIQFERKGYFIVDQVAKDSGEKMILVRIPDGKVETTKSKGAGAESNARKAAAKK
KEKEAEKLKKKAEASSTVKSMYKMRPL
>Aps
MLILTFYLALPPPAYGPLGLSFHLINLNLKITYEDGQNQACSISKNNLIETDQSNSLRLL
DSNFK--LNSNPQIDQNLFNSIWSIISSNSKNISILSSISDKLNHHLTLRTYFIGYHLSL
IDWTLWGIIKSSSTFIALLKKHPHLNRWFSHIDSLPSTQNAINTLNDQIKNSIKPGVASS
NFDQGLPGAIKGQVVTRFPPEPSGYLHIGHCKAAILNQHYAKTYQGKFLIRFDDTNPSKE
K-NFKTPIVEDLKLLAIKPDQMSYTSDYFNQLYKYALEMISLGKAYCDDTEQETMKAQRL
NREPSKRRDTPVEENLARFDEMKNATNEGLRWCLRAKIRYDDLNGTLRDPVIYRCNILPH
HRTGEKWKIYPTYDFACPIVDSIEGVTHALRTNEYRDRNPQYWWMQEALGLRRVEIKDFA
RVNFVYTLLSKRKLKWFVETGRVRGWDDPRFATVRGIRRRGMTIQAIRDFMIGQGDSQQQ
VNMEWDVLWSLNKRMIDPIVPRHTAIT--NRVTAVIKGGQGVAFVETLPAHKKNPELGNK
KVTYSPTIYIEQQDVNSFDIDEEITLMDWGNAIVRSKRQGPNGLINHLELDLYLEGDFKK
TKKKVHWLGFADSAGLQNVLLLDYDYLITKKKIEEEDEIDDFITPVSEFIEEGIADGNIC
SMKKGDILQFERKGYYIVDKPLGDNTDWMELIRIPDGRAAGLASKADNKA----------
---------------------------
>Cqf
MYHLKFYLAIPPPSFGPLAIAYHLLNLNLVVEYEDGLTGSCVLTSSSTLAIDTLETLKFL
ARTFSEPINGTNDEEKKKIEIILNLFSSATKDISIISPVADQIDQHLTLRTYLQGYQISI
ADWALWGLIKSSSTFAAVLKRHVHLARWYNHMDSLDSSLKAVTNLQEEIKNAAKAGVASV
NFDEGLPGAVKGQVVTRFPPEPSGYLHIGHCKAAILNQHYAKIYDGKFIVRFDDTNPSKE
KEEFQDAILEDLELLGIKGDMMSYTSDYFDKLYDYAIEMIKKGAAFCDDTEQEAMKAERM
ARQPSKRRDSSVEENLARFEEMKKGTSEGLRWCLRAKISYDNLNGTLRDPVIYRCNLLPH
HRTGEQWKIYPTYDFACPIVDSIEGVSHALRTNEYRDRNPQYWWMQKALGLRKVQIKDFA
RVNFVYTLLSKRKLKWFVETGRVRGWDDPRFATVRGIRRRGMTIQAMRDFMIGQGDSQVQ
VNMEWDIVWSINKRIIDPIVPRHTAIMTKNVVKAIISGGKDQFHVETLPAHKKNPDAGTK
DTTFGPVIYLEQEDALSFEENEEITLMDWGNAIVRAKMTSKSGVVTEIQLDLHLEGDFKK
TKKKVHWLAAVDQKGLQNVVLLDYDYLITKKKIEEEDEIDDFITPVSEFIDNAIADGNIR
KMKKGDILQFERKGYYIVDKPLGETTDWVELIRIPDGRAAGIASKATPPAKAGDKDAQSE
SSQMYKVEPIYENVTPMTTKMYAVSSV
>Cla
MTELKVNIKATPISWGALALAEYINLAAITIEL-DSGDSPVVLTSNGASCNTPSAALKSL
TAAFEQGLAGADSTESSKADALLQLADSGVADFAALTAVADELDDYLTLRSYAVGYKLTA
ADFALWGALKGNIPFLGILKKHPHLARYYAYIDSLAPTKAAVASVQAAAKQKVKTRSANA
TFELGLPNAKHGQVVTRLPPEPSGYLHIGHCKAAILNEYFARFYEGKFLVRFDDTNPSKE
KAEFQDSIMEDLHLMGLKPDNISYTSDYFDQLFQYAVQLIKLGKAYTDNTLQEQMRQERM
DGIASAHRDDSVEDNLAHFSAMQSGSAEGVQWCLRAKMSVDDPNKAMRDPVIFRCNLEPH
HRTGTTWKIYPGYDFACPIVDSLEGVTHALRTNEYRDRNPQYWWMQAALGLRKVEIWDYG
RISFVYTLLSKRKLKAMVEEKHVSGWDDPRFPTIRGMRRRGLTIEGLRQFMLAQGPSQAV
TSLEWDSIWTTNKKVIDPIAPRHAAVSKKNIVQVHLSGTPGKTYVQAVPKHKKNLDIGNK
STTYGPVIFIEQEDAVSFGDNEEITLMDWGNAIIRSKQVTDPSVIESIVADLHLEGDFKK
TSKKIHWLAPSDQAPLIPVTLKDFDYLITKKKIEDTDDWTDFINPVTEFTTEALADFNVQ
GLKHGEIIQFERKGYYIVDEPYTHAHPSLQLILIPDGKASSVVLKAPSS-PAASKKASEG
PINMYKVEPVVSLSVCCITPSEAFPDF
>Cmi
MSKLTIYTRANPPAWGVIAFAGEIASEVVTIDYQDKAADTVKLESGGASCTAPTAVIKSL
AEAFALGFCGTTKAESDEINKWISFAESKTADFQTASAAADALDRRLTLRSYIVGYKPTA
ADFAVWGAAKSSSVFQGLLKRHSHLARWYSHIESLPAVQEAVSAFTTAQKDTIKSKSAAA
SFELGLPNAVHGKVVTRLPPEPSGYLHIGHAK-AILNKHFANMYGGKFIVRYDDTNPSKE
KAEFQQAIIEDLAMMGVHGDRVTYTSDYFDDLYKLAVDMIKRGKAYCDDTPQEKMRAERM
DGIPSERRDASIEENLARFAEMTTGSEEGRRWCLRAKISFDDPNKAMRDPVIYRCNPEPH
HKTGDRWKVYPTYDFANPIVDAKEGISHCLRTNEYHDRNPQYWWMQDALDLPRVEIWDYG
RINFVYTLLSKRKLKAMVEEKHVEGWDDPRFPTVRGMRRRGLTIEALTQYMLAQGPSQAV
TSLEWDGIWSMNKKVIDPIAPRYVAVLKKDIVECTVTGTPVVEHTMAIPKHKKNLDIGNK
TTTYAPKMYIEQADAVSFEPNEEVTFMDWGNAYVLKGT-TNDTPIKSLDIQLHLEGDFKK
TSKKVHWLAISEKAPLVNVILKDYDFLITKKKIEEDDDWTDFINPVTEFKEEAFADANVR
QLKKGDIIQFERKGFYICDKDLSEDAGTMEFIFIPDGKASTTSLKYKVAKPVVPKA----
---------------------------
>Eyn
MSKLTLYTKANPAPYGPIALAGYVHAEVISVEYAEKGSDTCKLESGSSSCSGPTAVIKSL
AAALPIGICGHDKAESEQVDRWIQFSQSKTADFQGVSNAADELDRHLTLRSFIVGYQPTA
ADFAVWGAAKSSSVFMGLAKRHGHLTRWFAHIESLPSVQAGLVAYMGAQKAKIKGQTSNA
TFELGLEGAVKGQVVTRLPPEPSGYLHIGHAKAAILNQYFARMYDGKFIVRYDDTNPSKE
KAEFQQAIIEDLALMGIVGDKVSYTSDYFDDIYKLAIQMIMTDKAYADDTLQEKMRAERM
DGIPSERRGASVEENLAHFAEMTTGSDEGKRWCIRAKISADDPNKAMRDPVIYRVNLEPH
HKTGDRWKVYPTYDFANPIVDSLEGISHCLRTNEYHDRNPQYWWMQDALGIRRVSIWDYG
RINFVYTLLSKRKLKAMVEEKQVSGWDDPRFPTVRGIRRRGLTIEALNQYMLAQGPSQAV
TSLEWDGIWSTNKRVIDPVAPRHTAVLKENVVEVNVTGTPVEEYSMAIPKHKKNLDIGNK
TTTYATKIYVEQEDVASFGANEEVTFMDWGNAFVLKDS-TASTPIKNLDIQLHLAGDFKK
TSKKVHWLADSAKAPLVNVILKDYDYLITKKKIDEEDEWTDFINPVSEFKQEAFADANVK
ELKKGDIIQFERKGFYICDKDLQGGAGVMEFILIPDGKASSIALKAKTRPPAKEAPKKDI
PNGLPEIAPAQSQPVPVTTKVSLAARL
>Gan
----------------------------------------------REQVVGTEQVQKRL
ANAFAEGVYGNSQDESVQDRANHLRPDHLPPPLSASYPTDVPLPHPPHLPRLARPDSRQH
DRVGSDASLRSRCQVVGALSL---LPKAFSPAD-----------LIAQLKVKASEPAANA
TFDLGLPNAKMGQVVCRFPPEPSGYLHIGHAKAAILNQYFAKLYQGRFLVRFDDTNPSKE
KAEFEEAIIEDLALLGIEGEKTSYTSDYFDKLHIYCVQMIKEGNAYADDTDQETMRAQRM
DGIPSGNREMSPEDTLSRFAEMATGSEEGRRWCIRAKISFSDPNKAMRDPVIYRGNPLPH
HRTG------------------LQGVPDLRLCVPYR-RLPR------------------G
RINFVYTLLSKRKLKWFVEENLVRGWDDPRFPTVRGIRRRGMTIEALTQYMLLQGPSQAV
TNLEWDVIWNLNKKVIDPVSARHVALEKKELVKVTITGTPAQPEGRTMPKHKKNADVGEK
STTFADVIYVEQEDAKTFATDEEITLMDWGNAFVRKIVGS---PVESIEMELHLTGDFKK
TKKKVTWLSASPTAPLIPVLLLDYDYLITKKKLEVDDEVTSFLTPTTEFRIEALADTNVR
SLKKGEVIQFERKGYYIVDKAFGAPS---ELILIPDGKAANIASKVVPVAKVAPKAVKAG
VAKVVEPVAKS------KVNMYHVPSI
>Hvs
M--LTLFVQSPPPAYGPLALVFHLNDIKIPYSFLDPTSDSCSYQQASSPLLAAIKIVSQL
QLH--PSFPLPPQPIQDA-------LIAFIKQLPSLTSLADLINSHLTFRSYLAGYALSH
YDFALWGALKASSAFLPILKQHPHLSRWFAHLDSLPACLDAFNAYQDAVKHSAKVGTANA
SFNNGLPNAQKGAVVTRFPPEPSGYLHIGHCKAAILNQYYAQLYQGKFIVRFDDTNPTNE
NEEFQDAILEDLNLLGIKSDKMSYTSDYFDLLYSHALDMIKMGAAFCDDTDQETMKVQRM
ARMPSERRSMSVEETLEKFNQMKEGTQEGLRWCLRAKINYEDLNGTMRDPVIYRCNLLPH
HRTGNSWKIYPTYDFACPIVDSLEGVTHALRTNEYRDRNPQYWWMQNCLKLRKVEIKDFA
RVNFVYTLLSKRKLKWFVETGRVRGWDDPRFATVRGIRRRGMTIQAMRDFMISQGDSQQQ
VNMEWDVLWSVNKRIIDPIVPRHTAVLSKNLLVTFIYG----FIQQEIACHKKNLDLGTK
KVIYGPQICLDQEDALSFEENEEITLMDWGNAFVRQKTIGSDNIVQSIQLELHLAGDFKK
TKKKVHWLALPPESPHQKVILLDYDYLITKKKIEEDDEIENFITPVSEFIEEGLADLNVK
TLRKGDMLQFERKGYYIVDKALGESTDYMEFIKIPDGRAAGIASKASSSDKAGKKNGKLT
STHLPDQAPHEAQRIPVKTKMV-----
>Lcr
MATLSLIARAAAPPLGPLAYAYSLPSPQLQIAFVHALPEAAMVEIDGKQTLGATESLQAL
ANAFAEGAYGSSQNQSAQITSHLLLLPAHPPSLPASLPFLATLEQRLTLRTYLISPAPSV
ADFASWAWLRSNPVAQGQLPKLPHTARWFAHMSARAECVKAVETMNVQSKIKAEGPSANA
TFELGLPNAVKGHVVTRLPPEPSGYLHIGHAKAAILNQYFARMYEGKFLIRFDDTNPSKE
KAEFEESIIEDLALLGVKADSTSYTSDYFDQLHIFCVQLIKQGDAYADDTEQELMRDQRM
NGNPSARRDSSVEDNLTRFAEMATGSEEGKRWCIRAKISVDDPNKAMRDPVVFRCNALPH
HRTGTTYKMYPTYDFCCPIVDSIEGVTHALRTNEYRDRNPQYQWMLTKLGLRKVDVWDFG
RLGFVHTLLSKRKLKWFVEEGHVTGWDDPRFATVRGIRRRGMTIEALTQFMLLQGPSQAF
TNLEWDIIWNINKKVIDPVAPRHVALEKGALVKVLISGTPSSPEGREMPKHKKNPEVGTK
TTYFSDVIYVEQEDAKSFAQDEEITLMDWGNAFVRSITTSPSG-ITELSMELNLDGDFKK
TKKKVTWLSSSSPTPLTPVTLLDYDYLITKKKLEEDDDVKNFLTPQTEFRVDAVADLNVA
GLKKGEIIQFERKGYYIVDKAFDASTAPAELILIPDGKASSIVSKYVAAQAKAAKAAAAA
EARIPEPAPLEAVEIPVNTKMFRVPSV
>Mgl
MQTLVLDPSARLPFVTPLVLSN-LAAETPDLSFEVNAPTKAASSNGADTIQGAVDVLRAL
ASMYAVGLMGANEAESNAVDAYLVQSDLATAPFQAAMQCADDLDQHLALRTYLVGFRVTA
ADAAIWGAIRSSSPLLGIIKKHAHLARWYAHVDALVAFSSAVTMMAEAKSNMFKNKKTAA
GFDLFLQGAKEGQVVTRFPPEASGYLHVGHTKAAILNQYFAKAYKGRLIVRFDDTNPSKE
KQEFEDAIIEDLALLGIQGDVLTHTSDYFDQLRDLAVRMIKEGHAYADDTPQEQMRAERM
DGIPSKRRDASVEENLSHFQAMCDGTDEGRAWCLRAKMSVDNPNKAMRDPVMYRCNAVPH
QRTGTKYKAYPTYDFACPVVDSLEGVTHALRTNEYHDRNPQYAWFLSTLGLRNVEIWDYG
RMNFVYTLLSKRKLQWFVDHGIVNDWSDPRFPTVRGMRRRGMTIDCIQQFILSQGPSQQI
INMEWDNIWALNKRLIDPVVPRFVALAEDKLVKATIAGAP-PAHEKQVPKHKKNAELGMK
TTVYDGRILIEQADAASFADQEEITLMDWGNVIVRGKTTTPDGVVTNLELEAHFDGDFKS
TKKKVTWLAQPSERHLTPVMLLDFDYLITKKKLEEEDNFMDYLTPQTRFETPALADANVA
ALKEGDQIQFERNGYYILDKAQGVD-GRREFIKIPDGRAASSASKAAPDEPEQKKAAAKA
AEKKKQKEAKAANEGTKNINMYAAPLI
>Min
MTTLSLIAKTTPQPFGVLATALALPSSTVNIEWVHSLPEAVQLVMDGKTALGPIEAQLAL
ANAFAERVFGADSDESVQITTLLLSLPPHPPALPTALKLLSALEQRLTLRTYLVGHTPTV
VDYAVWGHLRANPIALGVLAKVPHTARWYAHLSNLHPCQTAVSTLFQQAKIKAKHDGANA
TFELGLPNAINGQVVTRLPPEPSGYLHIGHAKAAILNQYFARMYEGHFLIRFDDTNPSKE
KAEFEQSIIQDLALLGVKADATSYTSDYFDVLQRYCVQIIKQGNAYADDTEQEKMRDQRM
NGIPSDRRDTSVEDNLAHFAEMATGSEEGRRWCIRAKISVDDPNKAMRDPVIYRCNLLPH
HRTGTKYKMYPTYDFCCPIVDSLQGVTHALRTNEYRDRNPQYQWMLTTLGLRPVEVWDFG
RLAFVYTLLSKRKLKWFVEQGHVRGWDDPRFATVRGIRRRGMTIEALTQFMLMQGPSQAF
TNLEWDVFWSLNKKVIDPVAPRFTALEKKDLVKVKIMGLPNGPESKSMPKHKKNAQVGDK
TTWFDSTIYVEQVDAITFAQDEEITLMDWGNAFVRSIQRAPEGKVLDIEMELNLCGDFKK
TKKKITWLASPSSEALTKVTLLDYDYLIFKKKMEDDDKFEDWLTPQTEFRTEAYADVNVA
GLEKGTIIQFERKGFFIVDQSANED-GGAELILIPDGKVSTVVSKHEAALKGAEKKKKTA
TKGLPDIAPEQAKEQKVFTKMFKVPSV
>Mld
MATLSLIAKTAPQPFGVLATALALPSSSVNIEWVHTLPEAVQLVVDGKITLGPIEAQHAL
ANAFAEGIFGSDKDESAQITALLLSLPPHPPVLPTALSLLSALERRLTLRTYLVGQTPTV
ADYAVWGHLRANPIALGVLAKVPHTARWYAHLTNLDPCQTAVSTIFQQAKVKAKEDGANA
TFELGLPNVVKRHVITRFPPEPSGYLHIGHAKAAILNQYFARMYEGRFLIRFDDTNPSKE
KAEFEESIIEDLALLGVKADATSYTSDYFDVLQRYCVQIIKQGNAYADDTEQEKMRDQRM
NGVPSERRDASVEDNLAHFAEMATGSEEGRRWCIRAKISVDDPNKAMRDPVIYRCNLLPH
HRTGTKYKMYPTYDFCCPIVDSLEGVTHALRTNEYRDRNPQYQWMLTTLGLRRVEVWDFG
RLAFVYTLLSKRKLKWFVEEGHVRGWDDPRFATVRGIRRRGMTIEALTQFMLMQGPSQAF
TNLEWDVFWSLNKKVIDPIAPRFTALKKKDLVKVKIIGLPKGPESKSMPKHKKNAEVGEK
TTWFDSTIYVEQIDAITFAQDEEITLMDWGNAFVRSIERAPEGKVETIEMELNLSGDFKK
TKKKITWLASPSSQALTKVTLLDYDYLIFKKKMEEDDKFEDWLTPQTEFRTEAFADVNVA
GLEKGTIIQFERKGFYIVDKAAKDGGEGAELILIPDGKVSTVVSKHEATL-GEKKQKKTT
TRCLPDLAPEEPKEQKVFTKMFKVPSV
>Mlp
MYKLKLYLALPLPSFAPLALACHLLNLNLSIDYEDGLTGSCVVIGSKIVSTDSLESLKFL
AINFSEPIYGTNESEKSQIDSVIDLFSSASKDITAIGAVADRIDQYLTLRTFLHGHRISI
ADLALWGLIKSSSTFSAVLRRHVHLARWYAFIDGLDYTLKAVGNLQEEIKHAAKAGVASV
NFDEGLPGAVKGQVVTRFPPEPSGYLHIGHCKAAILNQHYAKIYDGKFIVRFDDTNPSKE
KEEFQDAILEDLELLGIKGDSMSYTSDYFEQLYGFAIEMIKKGAAFCDDTEQEAMKAERM
AREPSKRRDSSVEENLARFEEMKKATPEGVRWCLRAKISYDNVNGTLRDPVIYRCNLLPH
HRTGEQWKIYPTYDFACPIVDSIEGVSHALRTNEYRDRNPQYWWMQKALGLRKVQIKDFA
RVNFVYTLLSKRKLKWFVETNRVRGWDDPRFATVRGIRRRGMTIQAMRDFMIGQGDSQQQ
VNMEWDIVWSINKRII---------------VKVVILGGKDQFHTETLPAHKKNPDVGTK
ITTFGPVIYLEQEDALSFEDNEEITLMDWGNAIVGTKVTGENGVITEIQLTLHLEGDFKK
TKKKVHWLAAVDQQGLQPVVLLDYDYLITKRKIDDDDEIDDFITPVSEFREDAIADGNMR
NLKKGDILQFERKGYYIVDKALGEHTDWVELIRIPDGRAAGLASKATPAAKASEKDGQGK
SSQMYKVDPFYTNVTATTTKMYSVPNI
>Msd
MTTLSLIAKTTPQPFGVLATALALPSSSVNIEWVHTLPEAVQLVLDGKITLGPIEAQHAL
ANAFAEGIFGSDKDESAQITALLLSLPPHPPVLPTALSLLSALERRLTLRTYLVGQTPTV
ADYAVWGHLRANPIALGVLAKVPHTARWYAHLTNLDPCQTAVSTIFQQAKVKAKEDGANA
TFELGLPNVVKRHVITRFPPEPSGYLHIGHAKAAILNQYFARMYEGRFLIRFDDTNPSKE
KAEFEESIIEDLALLGVKADATSYTSDYFDVLQRYCVQIIKQGNAYADDTEQEKMRDQRM
NGVPSERRDASVEDNLAHFAEMATGSEEGRRWCIRAKISVDDPNKAMRDPVIYRCNLLPH
HRTGTKYKMYPTYDFCCPIVDSLEGVTHALRTNEYRDRNPQYQWMLTTLGLRRVEVWDFG
RLAFVYTLLSKRKLKWFVEEGHVRGWDDPRFATVRGIRRRGMSIEALTQFMLMQGPSQAF
TNLEWDVFWSLNKKVIDPIAPRFTALEKKDLVKVKIIGLPKGPESKSMPKHKKNAEVGEK
TTWFDSTIYVEQIDAITFAQDEEITLMDWGNAFVRSIERAPEGKVETIEMELNLSGDFKK
TKKKITWLASPSSQALTKVTLLDYDYLIFKKKMEEDDKFEDWLTPQTEFRTEAFADVNVA
GLEKGTIIQFERKGFYIVDKAAKDGGEGAELILIPDGKVSTVVSKHEAAL-GEKKQKKTT
TRGLPDLAPEEPKEQKVFTKMFKVPSV
>Pan
MPTLKLDPQAKVAPLAPLALAKLVSAQSITLSFEDGVA-PTLLLPNAAPVEGYVHIVREL
ASYYALGLSGADKDQSAQVNLYIGQGDLALANFQAATSIADDLDQHLALRTFLVGHSITA
ADVAIWAAVRTSSPVIGLVKKHNHLQRWFNHIDSLAPVSDALVQLADAKAEKFKNKKTAA
GFDLFLKDAQQGQVVTRFPPEPSGYLHVGHAKAAILNQYFARQYNGKLIIRFDDTNPSKE
KEEFEQSIIEDLALLGIKGDVTTHTSDHFDTLYKYAIQMIQLGKAYADDTPQEQMRAERM
DGIPSKRRDASIEENMTRFAEMSTGSADGRKWCLRAKLSFDDPNKAMRDPVIYRCNPVSH
HRTGTTWKVYPTYDFACPIVDSIEGVTHALRTNEYRDRNPQYQWMLDALSLRKVDIWDFG
RLNFVYTLLSKRKLQWFVDNGIVGGWDDPRFPTVRGIRRRGMTIETIQEFILAQGPSQQI
INMEWDNIWTINKRHIDPVVPRYVALDKEGVVKVSVKGAP-KRHSKEMPRHKKNADLGNK
VTVFDEVVYVEQTDARSFAQGEEVTFMDWGNVIIDSKQTDAAGNVLSIEATANLDGDFKK
TKKKVTWLAPSASASLVEVNLLDFDYLITKKKLEEEDNFADFVTPTSEFHSVALADHNVA
ALQQGAAVQFERKGYYILDKLAGKD-GRADFIKIPDGKAATSASKVAPDVTEAKKAAAKA
AKKEQEKAEKKAKTGKGKINMYDAPVI
>Pst
MLTLKIYLALPPPAFGPLGLSFYLLDLELVIEYEDGLAGSCSILSSSTRATEALDCLKLV
AKRF---LNTPNQQHQDEVNRIFKILAVQAKNMNTLTTIANQIDHHLTLRTFLVGYSISE
VDCSLWGLIKSSSTFNALLKRHPHLSRWFNYVDSLPSSKLTISTLQDQIKNSVKAGVASV
NFEGGLSGAIKGQVITRFPPEPSGYLHIGHCKAAILNQHYAKIYDGKFLVRFDDTNPSKE
KEEFQDAILEDLGMLGVKGDRMSYTSDYFDQLYGYATEMISKGKAYCDDTEQEVMKSQRM
AREPSQRRDSTTEENLSRFEEMKLGTTEGLRWCLRARIRYDDLNGTLRDPVIYRCNVLPH
HRTGEKWKIYPTYDFACPIVDSIEGVTHALRTNEYRDRNPQYWWMQETLGLRRVEIKDFA
RVNFVYTLLSKRKLKWFVETERVRGWDDPRFATVRGIRRRGMTIQAMRDFMIGQGDSQQQ
VNMEWDVLWSINKRIIDPIVPRHFAISNPNKVSAIIKGGQGVSYVETLPTHKKNPEVGSK
SVTFSPTIYIEQTDASSFDVDEEITLMDWGNAIVRVKSSGPDGLVSGLELELHLAGDFKK
TKKKVHWLTTDEAAGLQNVVLLDYDYLITKRKIEDDDEIDDFITPVSEFREDAIADGNIR
SMKKGDMLQFERKGYYIVDKPLGEDTDWIELIKIPDGRAAGIASKAAVPAKTNKKAASPG
SSTMFKVEPVYSNWLPVTTKMYKVDNI
>Rgr
SPVLRVQAKSSPQPIAVVAFAYSLP-PALKLEWVHSLPANCQLDINNKSVYGTTDVLKAL
ADQHADGALGSDSAQSTDILKLLLLPPAFPPTFPTATAFLASLEQRLTLRTYAAANRPTV
ADYALFGALKTNTIAQTLLAKAPHTHRWYNHVAQLAPVAKALVDVPAQAKVKPAGGKANS
TFELGLPNAIKGHVVTRLPPEPSGYLHIGHAKAAVLNQYFARMYDGKFLVRFDDTNPSKE
KAEFEQSIIEDLALLGIKADATSYTSDYFDQLQQYCVEMIKRGKAYADDTEQETMRAQRM
DGIASARRDLSADESLARFAEMATASPEGKRWCIRARMSVDDPNKALRDPVIYRVNDLPH
HRTGSKWKMYPTYDFACPVVDSLEGVTHALRTNEYRDRNPQYQWMLDALGLRKVDVWDFG
RLAFVYTLLSKRKLKWFVEQGHVSGWDDPRFPTVRGIRRRGMTVEAITQFMLQQGPSQAF
LNLEWDSIWNTNKRVIDPVAPRHVALATEGLVPVTVLGKPGQVELKDVPRHKKNPDVGTK
KTCYADKVFVEQADAATFAQDEEVTLMDWGNAIVRTIERPASGLVTALGVDLNLSGDFKK
TKKKVTWLAGPKARDLVKCTLLDYDYLITKKKLEEDDSVEALLTPQTEFRTSAVADHNVA
SLAKGSIIQFERKGFYIVDRAFDSSKEAVELILIPDGKASSIALKYQPPAVAAAAAAQAK
KGKLPDVAPAEAVEIPVKTKMYGVPNL
>Sro
MATLNLIAKQAPQPIGLAAFAYSLP-PQININYVHSLPRNCSVEINGKTVFGMIECYKAL
ADHFSQGVMGKDSTESKEIVSLLESIPPFPPSFPTATKLLSSLEQRLTLRTFLVGRTPSI
ADYALHSALKNNVIALGLLTKAPHTQRWYSYMTSYEPVAKALVEVPAMAKVKEKEEKANS
TFELGLPGAIKGQVVTRLPPEPSGYLHIGHAKAAVLNQYFAKMYEGKFLIRFDDTNPSKE
KAEFEQSIVEDLALLGVVADSSSYTSDYFDQLQQYCIEMIKRGKAYADDTEQETMRDQRM
NGVPSARRESSVEESLSRFAEMATGSTEGKRWCIRAKISFSDPNKAMRDPVIYRCNDLPH
HRTGTKYKIYPTYDFCCPIVDSIEGVTHALRTNEYRDRNPQYYWMLDALELRRVEVWDFG
RLAFVYTLLSKRKLKWFVEENHVKGWDDPRFPTVRGIRRRGMTIDAITQFMLLQGPSQAF
LNLEWDVIWNLNKKVIDPVAPRHVALERSNLVPVKIIGKPGKVEIKELPKHKKNEEIGLK
KTYYGETIYVEQSDAVTFGQDEELTLMDWGNAFVRKITKSSSGSIESLEMELNLSGDFKK
TKKKITWLSPPSANELTSVKLLDYDYLITKKKLEEEDSVENFLNPKTEYSVDAVADLNIQ
SLPKGSIIQFERKGFYIVDVAFDSSSTPMELIFIPDGKASTIALKYQVPEDAAAKAKKAS
TTGLPEMAPTEAQEIPVKVSFSRLFSF
>Uvf
MFTLRIYLALPSLAFGPLGLAFHLLKNNLSIDYQDGSSGSCVIISNSIRASDSYDCLKLI
SNFF----NSAPQSENTPV-----ILIIRAKDMSNITSVANKIDHHLTLRTFLVGHSISV
VDWSLWGLIKSSSTFNALLKKHPHLLRYFSYIESLNSTKLAINTLLDQIKNSVKAGVASI
NFDQGLAGAVKGQVVTRFPPEPSGYLHIGHCKAAILNQHYAKIYQGIFLVRFDDTNPSKE
KEEFQDAISQDLELLDVRGDRMSHTSDHFDQLYSLAIQMITNGKAFCDDTEQEVMKNQRM
ARQPSQRRESTIEENLARFEEMKQGTTEGLRWCLRAKIKYDDLNGTMRDPVIYRCNLLPH
HRTGDKWKIYPTYDFACPIVDSIEGVTHALRTNEYRDRNPQYWWMQEALGLRRVEIKDFA
RVNFVYTLLSKRKLKWFVETGRVRGWDDPRFATVRGIRRRGMTIQAMRDFMISQGDSQQQ
VNMEWDVLWSLNKRIIDPIVPRYFAVSATNKVLATIKGGQNVAYVEILPTHKKNPQVGSK
NVTFSPTIFIEQTDAISFDTDEEITLMDWGNAIVRVKSIPSSGIVLELVIELHLEGDFKK
TKKKVHWLTTDESAGLQNVILLDYDYLTTKRKMEDDDDIDQVITPVSEFKEHAIADGNIR
KMKKGEIVQFERKGYYIIDKPIGEETEWIELIKIPDGRAAGIASKATPTAKSSIKMA---
------IDPIYMNVIPVTTKMYKMNNI
