# Supplementary material for: Convergence Analysis of Rust Fungi and Anther Smuts Reveals Their Common Molecular Adaptation to a Phytoparasitic Lifestyle
Source: Front Genet. 2022 Apr 8;13:863617. doi: 10.3389/fgene.2022.863617 (PMC9023891; doi:10.3389/fgene.2022.863617)
Supplement: Supplementary file 4 [file DataSheet1.ZIP › Supplementary file 1/conv_cal/OG0003066.fasta]

>Ain
KSRATVATVPSLRSSLVHLPMVLYAPLLERGVPPQSIVVELVR-----DEDAIYVGWSGM
SAAPLSASSGAFDASSVVSLSTTLASTFPLQAGTQVRITLLRSLPTASRIDVTPLTPDDW
EVLSLNADDVESNMLGQVRAAKMGMIIAVHVGGRTVCRFKVESCTPPTQDVVRLSTDTEV
VIAPRTRAMAQAAAAEEHDISASTSRGPASAASQTLSRRLYRVLPSSFL---DRRAASSA
VVVSSEDAGLLSTAFGGSRCTITKMPCPSAPDVSSLGDASSQMSAAVAAPDSLRGLERWP
RRHVWISPQARTEMHLQDWDLIRFSSPSPTGSATRPQQMPVDEKSEGGEEQEDSLAGIGD
ILEKCTSVIESTLRSRALADARMAMTGLLLTGGPGSGKTSLAKLLSRRLSRTPS-LVSPL
YIDCTPHAEERLPALRDLFSQWLNAAAWHGPTLLILDNIDRIIPAEVEHVDSPRARQLAE
ALMARARIVMKEHQVFVLCTAQSNVSLHPLLISSHILCETVQLKPPSKEARREIIVHLIE
KKTRGGSLRPRDLNPVMIATQTEGYLPADLRDLVERAVHEAAIRSAEELAEFDLTMADFH
SAQEGFTPLSLRDVKLEKSTVAWSDIGGLHETRRVLRETLEWPTKYAAIFASCPLRLRSG
LLLYGYPGCGKTLLASAVAKECGLNFISVKGPEILNKYIGASEKSVRDLFDRAQAAKPCV
LFFDEFDSIAPKRGHDSTGVTDRVVNQLLTQMDGAEGLDGVYVLAATSRPDLIDSALLRP
GRLDKSLLCDMPSEQDRIDIMRAVSSKVHLDESVSLDKWAQQTDGFSGADLQALLYNAHL
ETIHESIAAAGQMPDSSNGAAKSSDVKFVSFGGAAANKATLSGAERQALQRRIELMLTND
AASAAKRRAPRRATKEKAKVKDEHLQRSLKATRPSVPKEEQMRLRRIYSEFAGERD-GSF
PNGEGSREVGARESLM
>Aps
MSRQVNLRLCDLRSSLINLPPILAAQLSNQGILPQFLGIEVRKVLKPGDNKCLYVGWTGL
TTSESNEPAPKNKFVESIEIDEALAAEMGWQDDDRVSIRFYHELKRATTVHVEPLSIDDW
EILESNPQYLEDNILKQIRVLSESQTLLVWIYAKTLIKIRVKSILPSQTIVWLITNDTEI
IVSPKSRFNPLVNEAKQQNQVLGGFVDTATRSLGDSQKLDLKILPHAFPLAL--QDEVLV
ASVNPLQFSQVESTYPSTLCSLTLLPRLNQASTSKSNPPLFIRTPSIADRVRIVSNPTVP
VGFIHLPSNFKQTWFSGDYEYVRIGEAKEVPIQLPTSPSPTEADIYEKASENILLSGFRE
SLEFCERYVQTNFVAGHLFTLGKYRTALMVCGSSGTGKTSLVKKLIERVYINQNMMLYSR
YVDCGKHVDDRLSILKSNITEWFDDAVWHSPSLLVLDDLDKLFPAQAEHIDSFRYRHLTE
EFLSICNTAIKGRLVILIGTCSSSASIHNLLASTHFFAETLLLKGLSRNSRQEILAALIE
AKAIKSSLKINPADLASLASKTEGYAPSDLKDLVDGAVHQAIIRSMKDNNAISLELVDFE
NVQSDFVPISLREVKLQKNGANWSDIGGLAETRRILRETLEWPSKYPAIFVNCPLRLRSG
LLLYGYPGCGKTLLASAIAKECGLNFISIKGPELLNKYIGASEKSVRDLFERAQQAKPCV
LFFDEFESIAPKRGHDSTGVTDRVVNQLLTQMDGAEAIEGVYVLAATSRPDLIDPALLRP
GRLDKSLLCSMPNEQERLEILKAVSRTLPLIHNLSFDKVARATEGFTGADLQALVYSAHL
EVVNENILTNAKTIGQNDGAVLHEGLDWTEIEPCQEGKPMRSRAESEAIKKRLERVLENT
SLKRLSPRDVSTELASPHVIETRHLLSALKNARRSVPQQELVRLTRIYRKFVSSRSDGGL
PDGEASEEIGGRASLM
>Cqf
RPKQANVRLRSLKTSLVNLPPSLVSQLSAQSITPQSLAIELSRISSKSLPNRLYVGWSGL
PTSESTELNSSTKFVESIEMDRSLAAEMGWQENDRLSIKFHHGMAVAKTVNVDPLTVDDW
EILESNPQYLEDHFLTQIRVLAESQTLLVWLYGKTVIRVKVSSVHASHSSPYLLTNETEV
IVSPRSRVDANSDAKQSHQILSGDQAGEQSEFGIDIRRQKFKILPLSVFAKLEDPDKHPV
VRINPVHFADLEVIYPSTLCCLSSVPRPNQLNPINTATINTH---IIAPRVRVVAAALVP
IGYVSIPIQLQTSWFAGDYEVVRFGPAKPLVESSTSHHRLQEPDVGPSTSATELLAGFND
HIEFCREYLRIMLATAHLYMTGPCPPGLLVCGSRGSGKTSLVKRIAELVHSDPRTFLYTK
YVDCGKHVDDRLGALKVTLNEWFDDALWHTPSVLILDDLDKLLPAESEHIDSFRCRHWTE
EFITTARAAVENRLMFLVGTASSSSSLHSLLTSTHLFGETRNLKGLTKKSRKEILTALVA
AKAADSALETSNFNPLKFATNTEGYQPADLLDLVDRAIQRAVIRNLQKSTTVSLENVDFQ
EAQSGYVPISLRDVKLEKSDVEWADIGGLHKTRKVLRETLEWPTKYAAIFAKCPLRLRSG
LLLYGYPGCGKTMLASAVARECGLNFISIKGPELLNKYIGASEKSVRDLFERAQVARPCV
LFFDEFDSIAPKRGHDSTGVTDRVVNQLLTQMDGAEGLEGVYVLAATSRPDLIDPALLRP
GRLDQSLLCSMPDEEERKEILQAVSRKLDVDPELKLEEIARLTEGFTGADLQALVYAAHL
AVVHEQIDDEGHLPDQNNIA--NAELEWCEIPPPGQAVVLKSRAEEEATRAILEQVLTRA
REVSKAAKPAVPMPPPQVIIQNRHFFKALEDVRPSVAVEELTRLGKIYQNFVSSRSPTGL
PNGEASEQIGGRASLM
>Cla
MTRQAVIKCTTLRTCLVNLPLSLYGSLVEKAVAPQNLVVELSWLAAG-KSKKAYVGWSGL
PSRIPGAVAHARQAADNVELDTTFAKELGLRDQQQVNVELRLSLPVAQTVNVSPLTSDDW
EILELHAEDVEGNMLSQVRAAQAGQHLCVWAGSKTVVRFVVDTLTPNQ---VRLAADTEV
VIAPKTRTTVLPAKSPE-------------RSGPDFSLTLFRLLPSELEILCKKEPLERF
VVVDSDSHSNLLQAFPTGQCSVIYQ--PFKRSATRSNKHQLSDNESRVSRVSILSSRLLP
KGHVYVNGFVRNGLNLPGFEMIRFETSKSHTSKSSRAPNELGSPASSPPAELPLTCGLEK
DIDDAVQHVRLALACWQPQS-----TGVVIRGASGSGKTKFLQTLSRQISQDPQMLAWAR
IVDCSKYCDERPAVLKEKFREWFDEACWRSPSVLLLDNVDRMVPAEVEHIDSFRSLQTAH
LFTSAVRSATCDRPVTVVLSCGGSTSLHSLVQTSHVADKGIDLRPPTKDARKQILAAIVS
AKVSKSSL-QANVDYPAVARDTEGYLFADLRDLVDQAIQKAVIAREPDL-PIVLGVEEFK
KAQAEYTPMSLRDVKLQHSEVVWADIGGLTETRRVLRETLEWPTKYARIFASCPLRLRSG
LLLYGYPGCGKTLLASAAAKECGLNFISVKGPELLNKYIGASEKSVRDLFDRAQAAKPCV
LFFDEFDSIAPKRGHDSTGVTDRVVNQMLTQMDGAEGLDGVYVLAATSRPDLIDPALLRP
GRLDKSLLCDMPDEHSRKEILAACARKLKLSNDVDLFDLASQTRDFSGADLQALLYNAQL
DAVHESIATTESSPAETRNLSAALELTYQTFYPKGDGSRAVTQAELGHIKERLRRMVRSV
AGPDEAAEESLSASKHEIVVTSDHVAAALRTTKPSLPRAEVTRLQRIYNQFVSGRSQGGL
PSGEASNEIGGRVSLM
>Cmi
MPKHATVRLQPLQTCLVNLPLSLYGQLVSRSVTPQSLVVCLSFGSRDGDANRVYVGWSGM
PSRLVGGVAAIGKGQEALEMDPVCARELGLAEGVEVTIDFLRNLPAARTVNVEPASADDW
EVVESHAEYLEQNLLSQVRAASPGQTVCVWVGSKSLVKMKIISVEPAEDIAVRLTVDTEV
IVAPKTRYGPKAKDTEKHDIGEASASSSKALDVQKATKQLLRLLPETYPLPAVSEKEPEV
VLIDPHHYSLLSQAFPSTRASLKIMTCPSLSQNALAEPSSSTDDQALSTLVYFKPEAAVA
PNTIWISSATRASLRLVAFELLQLSAISRQSSQSLQEHSSESAPLSDSSEDSSILAGFDK
HITKSLGFIEQAITSSRLASLS---SGLLVCGGSGSGKTSLAEEIARQAELNASILTRRQ
YIKCAQLVNLRIPQLKSRLEEEFTAAAWHAPSLVIFDDLDLLIPAEVEHIDSFRSLHVAN
LFTSTASKASRNGGIIILATAKAHESLHAQLSQSHLFSERITLIAPDKESRKEILSTVAK
AKVATSDIFGEDFNFASIAAQTDGYLPVDLRDLVDRTLHQAAIRAGKSGRTLELSLADVR
AAQADFTPLSLRDVKLQKSEVEWSDIGGLQETRRVLRETLEWPTKYGAIFASSPLRLRSG
LLLYGFPGCGKTLLASAVAKECGLNFISVKGPEILNKYIGASEKSVRDLFERAQSAKPCV
LFFDEFDSIAPKRGHDSTGVTDRVVNQMLTQMDGAEGLDGVYVLAATSRPDLIDPALLRP
GRLDKSLLCDMPNPEDRRDILRACSRKIGLSPDVDLDDYVQATDGYSGADLQAVLYNAHL
ACVHSNLTDTRKSSDETNGAEDGQDVDYIALGANRNGVVVKSKAEKAQMTKRLEQIMLSL
RGGSERKQKVQTTSKAKSLVQPHHIKASLETTRPSVPKDELRRLQRIYDEFVSARAKGGL
PDGRPSDEIGGRSSLM
>Eyn
MPKRAVVRFQPLQTCLVNLPLSIHGQLVSKAIRPQSLVVCLTWISKDAQNHTAYVGWTGM
PARTIGPPTPAANNVEAVELDPVAAKELGIQEGVEVSIDLLRNLPAAKTVQVEPVTADDW
EIVELHAEYVEQNLLSQVRAASPNQTLCVWVGARTLVRFRIDSVEPADDIAVRLTIDTEV
IVAPKTRYTSQALAKERHNIGSLNCAGLSTADVERAKRRLLRLLPIDVDIPEDEEVGTAQ
AWVSPRLFRLLTQAYPSTKVSLAIKECPACKRSKPEESNPSSDGSASTVNVHLQADANVP
EGCIWLSQPGRAKLGSGDFPLIRLAKPKKDVNEATSEVQNGTAPETESSARLPVLAGVQK
HLDRCLAHIRNTLFASQGLSI----LGVLLCGASGAGKTSLVERIASLAKRNVNTLCHIE
RVSCTQLVNLRTPQIQAKLDEVFTLALWHAPSLVILDDLDRLLPAEVEHIDSFHAQHLSH
LFLNIANKAIKERPVVVLATAKGPETLHACLSQSHFFGERITLRAPDKTARREIFEFLIQ
EKLASGGLLSPDLNFVAAATQTEGYLPVDLQDLLTRSLHQASIRSNRLSLTLELTSQDIV
KAQEDFTPLSLRDVKLQKSDVRWEDIGGLSETKRVLRETLEWPTKYAAIFAASPLRLRSG
LLLYGFPGCGKTLLASAVAKECGLNFISVKGPEILNKYIGASEKSVRDLFERASSAKPCV
LFFDEFDSIAPKRGHDSTGVTDRVVNQMLTQMDGAEGLEGVYVLAATSRPDLIDPALLRP
GRLDRSLLCEMPNAQDRLDIMRACARKVALSDDIDLAAYVEATEGYSGADLQAVIYNANL
EAIHATISANKTDKESLDDLTHEKSIRFLSFGGKEQDRTVKSKAERAKMEKRIEQMMASL
NPEVPDSTALNAGGKPVTRVQPHHLENSLRTTRPSLPRDEVRRLQRIYNDFVSERAKGGL
PNGQPSDEIGGRSSLM
>Gan
SGRSAQLHLTSLRTCLVNLPLSIHGPLLERSVAPQSLVVELSFPNPSN-LNKAYVGWTGM
PSQVQGVGNQVRAQVERVEMDPQFAVMVGLAEGMPVSIELLRDLPTATSVSVTPLTADDW
EILETNAEFVEMNLLNQVRAVREGMVVGCWVNGTTLVRFSVDATTPPASPALLLTSNTEL
IVAPKTRL-APIPSSKSHDLSIPSDPVPTNPAWDLERRKLVRLLPRELEVGAKEEEGEES
VWVSPGLYRSMRAVLPSLRCTLVHHLRPVNKGLVE---GKEG---------------GVA
SGQVWVGEKVRRELGLGGYELLRFASPLSAAAKKLKQKEDLTPPVSPPAQTFPALAGVQD
KLDEIRAHVVNSLASKCLGSERIAASGILVTGASGAGKTALVKQIARELSLDPRTLTHTI
YVDCAKHTDERLPQLKGKMKDWFDEACWHAPTLLVLDNLDRMLGAEVEHADSFAALQLAH
TFLATAMPALTSRPVILLATAQSSASLHPLLSTTHLLGETVSLRGPNKGGRRDILSTLVK
TKSTTSNLVAPTLNYATIAALTDGYLPADLRDLVDRAIHQAAIRASSSSSGLELTLDDFS
TAQTGFVPLSLRDVKLQKSSVQWADIGGLHETRRVLRETLEWPTKYGAIFATCPLRLRSG
LLLYGFPGCGKTLLASAVAKECGLNFISVKGPEILNKYIGASEKSVRDLFERAQAAKPCI
LFFDEFDSIAPKRGHDSTGVTDRVVNQMLTQMDGAEGLDGVYVLAATSRPDLIDPALLRP
GRLDKSLLCDMPSYEDRLEIMRACSRKIALNPSIDLATYASRTEGFSGADLQAFIYNAHL
DAIHAALSASTGS----EEREEEKDLAYTAFGGAE-AEKILSRAEQAVVTKRLELIMSAL
DVSRGGKVSKTPSSRPVTLVEESHLEKSLTSTRPSVPAEELVRLRQIYSQFVSGRSANGL
PSGEASDEVGGRSSLM
>Hvs
MAKTVNLRLVDLHSSLVHLPVLLSAQLSSQGIAPQSIGIKLTLPPCPS--HSLFLGWSGL
ASQSSFPSSPST----DIEVDKHLIPSESYADHHHLRLELKRNLAIATTVEVDPMSPDDW
EILESNPEHLETHILSQVRVIQPSQPILIWVWGKTLITLKIESSSPSDVEEYLLSNATEL
IVAPKSRLPGPSASMSSHMINNLETSVPAL---YSDRSAILKILPSVISLPFINLDADPL
ISLNQHDFDEYSKIFPSTLSSLQHLVKPPAFTATSDSEDKSTRSRVLLERVRVASRGEIP
QGFIWIEDLSLRRRIFGEFELVRFDAPQPPT--STNEANDAESPSSDTSNPLCELAGVDK
QLQVALDQISIGLTISNICNLDHRRSGLLIHGAPGSGKTRFLQELSSRVKRDPSMLLYTK
YVDCSKHVDDRLNTLQQNLNEWFDELCWYSPSLILLDNLDRLFPAEMEHLDSFRFRQASE
SFLEISKKALNEKIIIMIGTCTAISGVNGLLRSGYLFNESVGLNSFTSSSRKEIFLSLLE
AKNKAVALMWDKLNLSKFSSKTEGYLPIDLKDLVDRALVSSLMKKANLILTIHLQDDDFE
MGLTEFVPISLREVKLQKSDVEWADIGGLQETRRILRETLEWPTKYSQIFKGCPLRLRSG
LLLYGYPGCGKTLLASAIAKECGLNFISIKGPELLNKYIGASEKSVRDLFDRAQAAKPCV
LFFDEFDSIAPKRGHDSTGVTDRVVNQLLTEMDGAEGLEGVYVLAATSRPDLIDPALLRP
GRLDKSLLCWMPIAGERVEILKAVSRNLLIEPNLNWEEIASKTEGFTGADLQALVYTAHL
NSVHEGIEHISLKDK------DEKKLQWVELPG--DERRTRSRAEQENIEKRIEQVISST
FNFQNSPKQLVKGSPVKQFITMQHFLTALKSVRPSVPKEELKRLTQIYDHFVSARSPGGL
PNSQPSEAIGARSSLG
>Lcr
MGRPAVLHLVSLRNCLINLPLSIHGPLVERGVAPQSLVVELSFTSPSSATSKVYVGWTGM
PSSVASVAQQVRPTGDRVEMDPQFAAMLGLAEGTQVSIELLRDLPTATSVSVTPVSADDW
EILETNAEFVEMNLLSQARAVKEGMSIGCWVGGTTLVRFTVDSTSPSASPALLLTSATEL
IVAPKTRRSAAVPSTKTHDLSSTPSAPSTSPEWSSLKRRLVRLLPLEGIVSSSAESADTD
ALVSPSLHRDLKRVFPSLRINLVHHARPVARGSSSEAGGASGDERRKEAEVRIKESSAVP
AGHVWIGEAARAELTIGA-KPSRVHSPRSANGS---------------TPAPTSLAGVED
KLDTIRSHVVNSLAARSLGEKGVPSSGLLVTGNSGAGKSSLVQQVARELEADPRTLTHTI
YVDCAKFSDERLPTLKGKMKDWFDEACWHAPSLLVLDNLDRMLGAEVEHADSFPALHLAH
TFLATAVPALTSRPVILLATTQSSTSLHPLLSTTHILGETVSLRGPNKTGRRDILKTLVK
NKASISNLDATSLNYTTIAALTEGYLPADLRDLVDRAIHQSAIRAASTVKGLELTLDDFV
SAQVGFVPLSLRDVKLQKSEVQWADIGGLHETRRILRETLEWPTKYGAIFASCPLRLRSG
LLLYGFPGCGKTLLASAVAKECGLNFISVKGPEILNKYIGASEKSVRDLFERAQAAKPCI
LFFDEFDSIAPKRGHDSTGVTDRVVNQMLTQMDGAEGLDGVYVLAATSRPDLIDPALLRP
GRLDKSLLCDMPSYTDRLEIMEACSRKIALAPSVDLSAYAAKTEGFSGADLQALVYNAHL
DAIHESLTAHESAVAENSDDKEEQDITYTAFGGTEQAAKVLSRAEQASVNKRLELILSAM
GAAKTSKSSKTPASKATTSVEPQHLQKSFSTTRPSVPAEELVRLRKIYSDFVDGRSANGL
PSGEASDQVGGRESLM
>Mgl
SSRARVLIDPSLRVSLVHLPTSLCSTLLARDIVAQTVVVEIGT-----DMESYYCGWTGL
APSASVLS----NAGECIVMSPSLADMFALSNGQEVSLRLFRSIPVARKVFVTPQSADDW
EILSVHADEVESSMLSQVRAAKQGQVLGVSVGSATVIKFLVDRTVPPTRSVVRLSTDTEV
AIAPRPRRAPPAPSLPPHVLESSSSVSSDG-AALLLTDYAWRVLPDSYV---KEDKLASS
VVIPMSMYELVALAFPQGKLTITKISCPTNPLYEPVPPLITTTASAMPNVDAVPNSVAWP
ERHVWIGKQVRSNIKAVDFDLVRFTKPSPG---ALREPNTQASQVCLTPPMPAKLVGFDA
PLQECIGVIRGVHRLRELLASKQGRSGLLLSGAAGSGKSTLMRAVGEHLALDPTLAYGIK
TIDCTQHIENRLTIVRSRFKESMDEASWHAPMVLVFDGLDTLISAQQQPADNFRITQLAR
SFVELAEEVVREHHVFLVATVQSVANLHEFVRNARIWTQTVSLQSPEKDVRAELLRAMVH
NVMSRADL-CDDLDFVALTSHTDGYHVADLHMLTERALQEATIRCLLESRRISLTMRDFE
RAREGYTPIALRGIKLERSSTEWADIGGLAETRHVLRETLEWPTKYAAIFANCPLRLRSG
LLLYGFPGCGKTLLASAVAKECGLNFISVKGPEVLQKYVGASEKSVRDLFERAQSAKPCV
LFFDEFESVAPKRGQDSNGVTDRVVNQLLTQMDGAEGLDGVYVLAATSRPDLIDAALLRP
GRLDKALLCDMPKWEDRLDILRVVARKVPIDSDVDLDVWARRTEGFSGADLQALLYNAQL
DAIHATLHATSSAGNDASSDHHASQLAYLSIAPTKDSHVALSNADKAALSSRLECILRSS
QDPDSRTATPNDRPRQKYLVTNKFMESSFQQTRPSVPAAEVARLRRIYAQFTGERDGKGL
-DAANMDAIGSHTSLM
>Min
MGRKAVLSFASLRNCLVNLPLSITGPLTERGIALQSLVIELSFTSQTNGTSKAYVGWTGL
PSSVASVAQHARALGDKVEMDPQFAVMLGMSEGMPVTIELMRDLPPATSVAVTPVSADDW
EILETNAEFVEMNLLNQVRAVKEGMMVGCWVGGTTLVRFIVDATTPAASPAVLLTSATEL
LVAPRSRYAAPPLPAKVHDLSSDTAAVPSSPEWERVRKRLVRLLPLEAMPSSVDESTTYD
AFIAPTLYQILARVFPSLRMAISHHPRPPTKGP--DAPAPTTDSHRKQVDIRIKLGREIQ
NGHIWLGDAARQGLGIRAFELLKFQAPLTLAARKAKLAKTAPPASSNQPRVYPLLAGVDD
KLQAIRSHAVNSLGVRILNGKRIPSSGILITGNSGAGKTVLVQQIGRELEIDPRTLTRTL
YIDCAKYTDERQSTLKAKMKDWFDEACWHAPALLVFDNLDRMLGAEVEHADSFPALHLAH
TFLSLAMPALSSRPIILIATAQSSTSLHPLLITTHLLGETIPLRGPNKAGRKDIVKALVG
AKAATTGLVASSLDYTSIAGLTEGYLPADLRDLVDRAIHQSAMRTTSSTSNLELGIDDFN
AAQIGFVPLSLRDVKLQKSDVQWADIGGLHETRRVLRETLEWPTKYGAIFASCPLRLRSG
LLLYGYPGCGKTLLASAVAKECGLNFISVKGPEILNKYIGASEKSVRDLFERAQAAKPCI
LFFDEFDSIAPKRGHDSTGVTDRVVNQMLTQMDGAEGLDGVYVLAATSRPDLIDPALLRP
GRLDKSLLCDMPSLTDRLEIMQASARKIALDPSVDLTKYAAKTEGFSGADLQALVYNAHL
DAIHETLNSSTAATESSTESKNSEDITYTTLGGPAASDKILSRAEQATVNKRLELILSTV
KAQHASKTKAAAKEKPKTHVTPRHLDTSMASTRPSVPAEERNRLRRIYNEFVDGRSANGL
PSGQASEEIGGRASLM
>Mld
MGRKAVLTFASLRNCLVNLPLSITGPLTERGIAPQSLVVELSFHSQTKDTSKAYVGWTGL
PSSVASVAQHARALGDKFEVDPQFAVMLGMSEGMPVTIELMRDLPTATSVAVTPVSADDW
EILETNAEFVEMNLLNQVRAVKEGMMVGCWVGGTTLVRFTVDATTPPASPAVLLTSVTEL
LVAPRNRYAPQPLPPKVHDLSSDTAAVPSSPEWDRVRKRLVRLLPLEAMPSSNDESLIYD
AFIAPTLYHVLSRIFPSLRVAVSHHPRPPTKGP--DAPSTNPDSHRKQVDVRIKLGREIQ
NGHIWLSEAARQDLGIRSFELLKFQACLTLAARKAKLANSASSPSSNHPCVHPVLAGVDD
ELQAIRSHVVNSLAARILNDKRIPTSGILVTGNSGAGKTVLVQQIGRELEIDPRTLTRTL
YIDCSKYTDERQSTLKVKIKGWFDEACWHAPALLVLDNLDRMLGAEVEHADSFPALHLAH
TFLSLAMPALSSRPIILIATAQSSTSLHPLLTTTHLLGETISLKGPNKAGRKDIVKALVS
AKAATTGLVTSSLDYTSIAGLTEGYLPADLSDLVGRAIHQSAMRTTSSTSNLELGVDDFH
AAQIGFVPLSLRDVKLQKSDVQWADIGGLHETRRVLRETLEWPTKYGAIFASCPLRLRSG
LLLYGYPGCGKTLLASAVAKECGLNFISVKGPEILNKYIGASEKSVRDLFERAQAAKPCI
LFFDEFDSIAPKRGHDSTGVTDRVVNQMLTQMDGAEGLDGVYVLAATSRPDLIDPALLRP
GRLDKSLLCDMPSLTDRLEIIQASARKIALDPSVDLNKYAVKTEGFSGADLQALVYNAHL
DAIHETLSSTTNALQSSAESKENEDITYTTLGGPAASDKVLSRAEQATVNKRLELILSTI
KAQQASKTKIAAKEKPKTHVTARHLDTSMASTRPSVPAEELTRLRRIYNEFVDGRSANGL
PSGQASEEIGGRASLM
>Mlp
MGRQVNLRLRPLKTSLVNLPPILVSQLSAQSITPQSLAIELSRINSKEVNNRLFVGWSGL
PTTDQHDTHLPRNFIEPIELDSSLAGEMGWQDNDRLSIKFHHGMTVAKTVHVDPVSVDDW
EILESNPQYLEDHFLTQIRVLAEAQTVLVWLYGKTVIRVKVTSIETAIPNPYLITNETEV
AVAPKPRFDAKSEETQRHQILAGEQTAEQSDSSFDIRKHKLKLLPHQTLSKI---DQNPI
IRINPIEFRHLEAIFPSALCSLTLIPRPNQLAPVKHNT-SSH---VIAERSRAMPDPLVP
LGYVSIPSGLQCDWFAGDHEMVKLGPAKAISEDTNHLENTNSKPLTKKVSSRDILAGFDD
HIEACYEYLRVSMATAELYMTGPYP-----------------------------------
--NCKKHVDDRLGVLKATFNDWFDDVLWHAPSVLILDDLDSLFPAESEHVDSFRCRHWSE
EFVSIARDAIDNRMVILVGTCSSSSSLHNLLTTTHLFGETRNLKGLNKISRKEILTALVD
SKTKQSDLDISSFNPLSFSSKTEGYQPADLKDLVDRAVQQSLIRYCRERVPVRLEDVDFE
EAQSDYIPISLRDVKLQKSDVEWADIGGLHETRRILRETLEWPTKYASIFAKCPLRLRSG
LLLYGYPGCGKTMLASAVAKECGLNFISIKGPELLNKYIGASEKSVRDLFDRAQVAQPCV
LFFDEFDSIAPKRGNDSTGVTDRVVNQLLTQMDGAEGLEGVYVLAATSRPDLIDPALLRP
GRLDQSLLCSMPNQAERYEILQAVSRKLIVDPDLQLEDIAKYTNGFTGADLQALVYAAHL
AVVHEQIDSEAHHMPEANGTT-DTPLEWCEILPPEQDGIVKSRAEEEATRARIDQLINKS
KGPLEGTKPRKASAPPQVVIKHRHVIKALEDVRPSVPAEELNRLGRIYKNFVSARSPNGL
PDGEASDQIGGRASLM
>Msd
MGRKAVLTFASLRNCLVNLPLSITGPLTERGIAPQSLVVELSFHSQTKGTSKAYVGWTGL
PSSVASVAQHARALGDKVEVDPQFAVMLGMSEGMPVTIELMRDLPTATSVAVTPVSADDW
EILETNAEFVEMNLLNQVRAVKEGMMVGCWVGGTTLVRFTVDATTPPASPAVLLTSVTEL
LVAPRNRYAPQPLPPKVHDLSSDTAAVPSSPEWDRVRKRLVRLLPLEAMPSSNDESSIYD
AFIAPTLYHVLSRIFPSLRVAVSHHPRPPTKGP--DAPSTNPDSHRKQVDVRIKLGREIQ
NGHIWLSEAARQDLGIRSFELLKFQACLTLAARKAKLANSASSPSSNHPCVHPVLAGVDD
ELQAIRSHVVNSLAARILNDKRIPTSGILVTGNSGAGKTVLVQQIGRELEIDPRTLTRTL
YIDCSKYTDERQSTLKVKIKGWFDEACWHAPALLVLDNLDRMLGAEVEHADSFPALHLAH
TFLSLAMPALSSRPIILIATAQSSTSLHPLLTTTHLLGETISLKGPNKAGRKDIVKALVG
TKAATTGLVASSLDYTSIAGLTEGYLPADLSDLVGRAIHQSAMRTTSSTSNLELGVDDFH
AAQIGFVPLSLRDVKLQKSDVQWADIGGLHETRRVLRETLEWPTKYGAIFASCPLRLRSG
LLLYGYPGCGKTLLASAVAKECGLNFISVKGPEILNKYIGASEKSVRDLFERAQAAKPCI
LFFDEFDSIAPKRGHDSTGVTDRVVNQMLTQMDGAEGLDGVYVLAATSRPDLIDPALLRP
GRLDKSLLCDMPSLTDRLEIIQASARKIALDPSVDLNKYAVKTEGFSGADLQALVYNAHL
DAIHETLSSTTNALQSSAESKENEDITYTTLGGPAASDKVLSRAEQATVNKRLELILSTI
KAQQASKTKIAAKEKPKTHVTARHLDTSMASTRPSVPAEELTRLRQIYNEFVDGRSANGL
PSGQASEEIGGRASLM
>Pan
SAKSTVVRIATLKSSLVHLPMCLYAPLVDLAVPPQSLVVEIDASPTIPTASPYFTGWSGM
SAAPLSVGNSLASAADVLNISPSLAASFPLPDGATCSVRLLRSLPTATKIDVTPLSADDW
EILSLHAEEVEMNMLGQVRAATTHQLITVHVGGNTVVRFRVDATTPPTASAVRLSTDTEV
IIAPRLRKRVDPAMQEEHSLQPTSKAAPNGTLRQTLPKLLWRVLPQRFAQGLELSSLTSS
VAVPSSSYTQFKQVFPDDRFSVTKVSCPTNNSASERDKGASSASADQLPGVRTHADVAWP
ERHVLIGAGLREQLGIQDYDLVRFSPPPPGFGGSSKAATTESTDAAKPDATGPSLAGVEH
ILRDATDAVATCFRARTLEASSSSRSALFLTGGPGAGKTVIAKQLAAQLSHDYRLCLSTS
YRDCSPFSEERVPVLRARFSEWLNEAAWKAPSLLILDNIDRIIPAEMEHVDSQRSRQLAE
AFVARLRDCVKHFGVFVIATAQGTTSVHSLLNSSHLWLDNLALKPPGKEGRRDILAHLVR
EKVRKADAADGDLNYVTLAAQTEGYLPADLRDLVERATHQSAIRAAGAAADLSITMDDFA
KAQDGFTPLSLRDVKLEKSSVAWSDIGGLIETRRVLRETLEWPTKYAAIFTSCPLRLRSG
LLLYGYPGCGKTLLASAVAKECGLNFISVKGPEILNKYIGASEKSVRDLFDRAQAAKPCV
LFFDEFDSIAPKRGHDSTGVTDRVVNQMLTQMDGAEGLDGVYVLAATSRPDLIDSALLRP
GRLDKSLLCDMPTKDDRLDIMRAIANKVHLHPDVDLEKWAGRTDGFSGADLQALLYNAHL
EAIHESINAATQEKDQDGPKKADGALKFTSIGG--SGKKTLSGAEKQALARKLELVLKTT
AAQAEQAQQKSTKRGAKTLVTEAHLETSIKSTRPSVPAEEQRRLRGIYRTFAGDRD-GNF
PDGEASTQIGARSSLM
>Pst
MTRQVSLRLCNLRSSLVNLPPILSTQLSSQGILPQSVGIELRQISKPSSDRPLYVGWSGL
TASLDNERSTRGVYVESLELDEALASEMGWKQNDRLSIKLYHGMTHATTVHVEPLTSDDW
EILESNPQYLEDNILKQIRVLVESQKLLIWVYGKTLIQVKVTSVLPPPSNSYIITNETEI
IVCPKTRFDSTAQDSAQKNQILGDANSSAASSLVGSKRIDLKIVPQAFSLALLD-DNYPV
AALNPVQFSQVERIIPTALCCLSLLLRPNQASSSKPTTIPTGPIPNIADRVRLISHAGVP
SGFIYLPTRFRQSWFSGDFEYVRIGPSKDMSLDMTPLDLPEDQQSTTNKPEDILLLGFED
HLGFCERYLHNSLAVAHLFTLGNYRAGLMIRGTSGSGKTSLVKTLIEKIYLDRNAMMYCR
YIDCGKHVDDRLSVLKSNFTEWFNDAAWHSPSVLVLDDLDQLLPAEPEHIDSFRYRHLAE
EFLSIANAATKDKLVILVATCSSSASIHKLLRSTHIFSETLELKGLSRASRREIITELIK
LKAKKSGLDISRIKPDVLSSKTEGYLPSDLKDLVDRAVHQAIMRALRTSRPIPLELADFE
NAQSGFVPISLRDVKLQKSTVNWSDIGGLVETRRILRETLEWPTKYPSIFANCPLRLRSG
LLLYGYPGCGKTLLASAIAKECGLNFINIKGPELLNKYIGASEQSVRELFERAQVAKPCV
LFFDEFESIAPKRGHDSTGVTDRVVNQLLTQMDGAEGLEGVYVLAATSRPDLIDPALLRP
GRLDKSLLCSMPTVAERHDILKAVSRALPLDGDLCFEEVAELTEGFTGADLQALIYSAHL
EVVHESINAKTKSVEGKCDDEKQHKLRWTEIQPQQAEGAVRSRAENEAIRKRIEEVLENT
TFGKKSTEESSNPGPSLSLIEMRHVRSALRNSRPSVPTKELARLSRIYQSFVSSRSDGGL
PGGEASEEIGGRASLM
>Rgr
MGRTAAVHLVPLRNCLCNLPLSLHAPLSTRAVAPQSLAVQLTFKPRPTQTVTLCVGWTGL
PAQPALVNLSHHPPNDRIELDPHFATMLQLVEGTTVSIELLRDLPHATQVNVTPLTPDDW
EVLETNAEFVEMYLLNQVRACAEGMTVGCWV-GSTLVRFAVDSTLPSASPAVLLTTSTEL
VVAPKARH-APPSSTKTHDLSSTSTASAAAAEWERARRTLLRLLPPAFSCPTTPPDTPVE
LVVHPSLARTLRRAFPGLRASVVHWARPGAGAGSGAGAGGAAAGGSAPLDVVVVECERVP
PGHAWADERVRGELLGGAYELVRLGAPLSAQVKKARAAAEGKSAPGSPPAAPPQLAGIDR
PLSALTAHVVHSLSARALGGASSGAPGVLVTGASGAGKTALVREAARRMAVDERALCHTI
YVDCAQHADARLPALKARFKDWLDEACWAAPSVLVLDNLDRLIGAEVEHADSFPTVHLAH
TFLSLAQAALAARPVVLVATAQGTTTLHPLLQSTHLLGETVPLRGPDKTARRDIVNVLVK
AKTSTSDLVAPRLNCASIAAITEGYLPADLRDLVDRAVQQAAIRSLSSPSPLVLTADDFT
SAQQGFVPLSLRDVKLQKSDVAWADIGGLHDARKTLRETLEWPTKYGAIFAGCPLRLRSG
LLLYGFPGCGKTLLASAVAKECGLNFISVKGPEILNKYIGASEKSVRDLFDRAQAAKPCV
LFFDEFDSIAPKRGHDSTGVTDRVVNQMLTQMDGAEGLDGVYVLAATSRPDLIDPALLRP
GRLDKSILCDMPSRTDRLEILRSAAQKVHLAPGVTLDAYASQTAGYSGADLQALVYNAHL
DAVHAGLNAATEAAQEGAGAGDEDEVRYVNLGGGEEGSKVLSRAEQASVNKRLEAIVATL
KEAQRSSTKASPASRAPTYIEEAHLRKALEGTRPSVPADELVRLRKIYNEFVSGRSANGL
PSGEASDEVGGRASLM
>Sro
MPRTATLHFAPLQNCLVNLPLSITGPLSQRGVAPQSIVVQLSFKSGGT-SHVVHAGWTGL
PSSLESVQTHAIASIDRIEMDPLFAQMLGIQQGTQVTIDLLRDLPSAGTVNVTPLTADDW
EILETNAEFVEMFLLNQVRAVKEGMTIGCWVNGSNLVRFLVDSTEPSSSTSLLLNSSTEL
IVAPKSRHAPPPPSSKTHDLSSTSSTSPANNEWESIRRKLLRLLPNSFD---LEEKEGDE
IYLSPGLYRKVYGIWGGQRLTLTCQNRPKREGKSVGGGGGGGASGEKVIEVRVRENSRIG
MGQIWVGDKLRADLGVKAFELLKLGPPLSAASKKAERSKGSPPGVASPSPPVIALAGVDT
QLSSLSSHVINSLASRQFSSSSSSSSGVLVTGASGAGKTALVKEIGRRMGDDQRALTREI
YIDCSKYSDERPPTLKNRIKDWFDEACWYAPSLLVLDNLDRMIPAEVEHADSFASLHLAN
TFLGIAQAALESRPIILVATAQGTTNLHPLLTSTHLLGETVSLKGPTKSGRKDIINSLLK
IKSSTSNLIDQKLNPASIAAITEGYLPADLKDFVDRAVHQSAIRTMSNSPDLVLTADDFN
KAQVGFTPLSLRDVKLQKSEVQWSDIGGLHETRKTLRETLEWPTKYGAIFATCPLRLRSG
LLLYGYPGCGKTLLASAVAKECGLNFISVKGPEILNKYIGASEKSVRDLFDRAQAAKPCV
LFFDEFDSIAPKRGHDSTGVTDRVVNQMLTQMDGAEGLDGVYVLAATSRPDLIDPALLRP
GRLDKSLLCDMPSYSDRLEIMEACSLKLHLSPSISLPEFAKLTQGYSGADLQALMYNAHL
DAIHAGLTAGQDATVEGEE--EEKEIKFVEFGGNGVGGGVRSKAEQAVVNKRLEQILASL
MESKRSSSKNSATERKPTIVEPHHLRKSLETTRPSVPIDEFHRLQKIYNDFVSTRSKGGL
PSGEASDQVGGRASLM
>Uvf
MSRQVNLRLVNLKSSLINLPPILASQLSSQGILPQSLAIELRQVSPSTTGDRLYVGWSGL
TSFLNNDRNPRSEFIETIELDETLAAQMGWKELDRLAIKFYHDLSHANTVNVEPLTVDDW
EVLESNPQYLEDNILKQIRVVVETQKLLIWVYDKTLIQVKVNSILPHPTHLYLITNQTEI
VVCPKSRFDSSIHGMDEKNPILGDSKA---KQLTEGRNIDLKILPQAFPLHLKDCDHQPT
ALVNPNQLSQIKSEFPTTLCSLELLLRSNQSSSSQSISIPN-SIPNIADRVSILSHSQIP
IGFIFLPTRFKQRWFSGDYEYVRIGRSKSIPSDSNLSDSSVDQEPTENTKEGVTLLGFSE
HLSFCQQYLQTALIVGHLFVSGEYMSGLMICGSSGSGKTSLVKTLIEKIYLDPKVMMYSR
YIDCGKHVDDRLGVLKSNLTEWFDDAAWHSPSVLVLDDLDQLLPAEAE------------
----------------VLAFTIGASSIHNLLRSTHTFSETLELKGLSRNDRKEILSELLK
LKAKKSGLDISHVQPDLLCSKTEGYLPSDLKDLVDRAVHQAIIRSLKTTHPISLEMVDFD
TAQSGFTKTRMADEIIK---IIVRSHPGLTETRRILRETLEWPTKYPSVFANCPLRLRSG
LLLYGYPGCGKTLLASAIAKECGLNFINIKGPELLNKYIGASEQSVRDLFQRAQAAKPCV
LFFDEFESIAPKRGHDSTGVTDRVVNQLLTQMDGAEGLEGVYVLAATSRPDLIDPALLRP
GRLDKSLLCSMPTTEERHDILKAVSRKLPLDENLGFEEVAKLTDGFTGADLQALIYSAHL
EVVHESIRAKTQLVEDNNLDISNTKFTWTELQPA-ANGNIKSQADNDSLRKKIEQVLNNT
SLGKLSHNNSLAQTTSPNLIEMRHIRSALRNARPSVPATELVRLTKIYRNFVSSRSDGGL
PDGAASEEIGGRASLM
