# Supplementary material for: Convergence Analysis of Rust Fungi and Anther Smuts Reveals Their Common Molecular Adaptation to a Phytoparasitic Lifestyle
Source: Front Genet. 2022 Apr 8;13:863617. doi: 10.3389/fgene.2022.863617 (PMC9023891; doi:10.3389/fgene.2022.863617)
Supplement: Supplementary file 4 [file DataSheet1.ZIP › Supplementary file 1/conv_cal/OG0003070.fasta]

>Ain
MADYHLLAGDLWSALTTYDACMAHLGGGQDSVWYASALEGWAVTRVLVSKQSWSDVAEAC
SLALQIYTKCLAPETPRDYTHPLIHTNACLSYSRLLLAIWASGGWNGETFDQLLYGYTQH
STASSVQRSDIASPASLALTHSARALKAPDQVHLLCSLASIFGCIGFARREAYLLRQLQT
LVVSLLAKAIWEGAGEGTDSVLVLALQTCETYGVNVDVLDSIMSPTASSLSRDTAAPFGW
AEQQIGLLKETVCVAELLSDNIAMSFFATLLLRDFHWFLSKDEQARIVRGLQLVTRTAKM
QEELEVSYWGPSEPVCGLIMRDDQIPREETIYNSSSLAQKPAQKKGEGNVIVAEEKVGFL
VTLQNPFEIALELTQISLDTFGADFEADVLHNSVPPSSFHTIRLSGKAKETGTLVVRGVD
LTLAGCAPKTFAFTQMDSSNEKLFRDKFLVLPAQPRLTIQSSGASSATVLEGQATELKVR
VRNESSLPVDFLRFTLDDDLSANARDVLADGDLLAQDAHDVEEDLLQRPVLSYSGAHRIL
PGKSKVLTLKLRAKVDCTRLSIGVEYGFVFVKSCKVEVGICVLPIVRLGELEILPLLLVS
FGVQNVHSHPVKVAFVNASTSTPEVVQEVSPSSTIRLSIPIRRLGLTKTDLAQAIPNLSH
RQFIVSRIKFTREARRRFWILRALWKRLGPGWTDVRTGAKGDLGWDDSRTRTTVLERLTR
EPMSVQLEVRSGEVKVEQPTRLVVRVKDRSGSWSGYLDYSPGQEATVELGVLFLAEEKGA
TVLVS
>Aps
MADLQLLAGNPSNALKIYTDAINALRLTSDLVWWAAALEGLAVTKILLLQFSLEDLVESL
ELAIETYFKSLPCTNTQEAVCPLVFVEALFRLLDLKLGWFELRHSQDRLEDRLMLGFDRI
VGLSSDQLSEINQMGSMAESAVASLPIIEDRIKALSKLAGVFEQIGFNRKAAWFKRELIA
VVVEQVNRYQASIPSEGRQHLVKLIEQICQTFRLSVDEGIDGPLIIDDSIDQSNHLAPGW
RDLQLGVLEDAVMMCDYLMEDLAEFKFCLKLNQLVDQSDLPGLEQRLKFDNRRITLLLKT
FDRHSLTYWGSRNLVMAIDLSDRHAPIQK-PDALPTFFYYHNRPAANSLRLVKDEIVTVL
VTLQNPMAFEFVIPMICLSTGGVDFTAHPKKVSIQPRTIKTIELTGTPTTSGTLKIRGCL
VLLIGCKPQEFIVTIGKFKKKAT------ILESMPFLRIV-----SGMVYDGETKTIEVE
LKNTSQVRADWLEVTVCDTLSDSIKKKTLTAQPTGRERHHMEFELVNRPVLQAEWSPTIE
SFGNGYVRLKCLGKIGCQSLGVVIGYGTDMKRELQWNIGLSVQKALKIVGFESLASGLIV
IKVKNTSKTVFAIEAKGKKLASY----VIKMIFVNSVMIEIEPITITTFELNTPIPNLIN
RQFVINEQSGLEQEKINFWLKEKFLEIVKMKWKEIGTNRFGELNLRELDFSGVMVSNWRA
DEISIESEIFLIELKLDQLYQIGVKIRNDSGLNEGINKFELKIQINELIQIKFLSEEIGI
DLAII
>Cqf
MADFLNLSGNLSESIKNYNESINLCKLNQDQIWLASSIEGLAFTKLLEIQSIIQEMIDGL
EQALLIYTQTF-----DQHLSPLLISETGIRLIQFKGILLDSFKLGLTPEQALLTGLNFQ
SSWDSIPHNSISNTISNVYSHLKSQLDLLDRIKILRELTYWCKRINYKRKSTWFQRELVC
LVTYNLSNNQNQQNQIQKSNLIKLFDEILSIFHIESSSSDNLPIIISEKVNENDHKFKGW
KDLQLGLLKDGKKISELIYDFRSLLKYSLKLIELSNN-----DNLSLLDLIPKLLFNFNH
DQNSIGFFWGPKNLVLSIELPITLQPKQENP---STFFYVPNSTNKSSLLLVVGEPITIL
ITLQNSFLFSLEILRLQLSTSGIKLDSKPVQVSIPASTIRTIKITCIPLESGTLKIHGCS
IELIGASSQEFIISNKSEGSKNKEEEDSMVVDSLPVMITNTKIVE--SLFEGEKIKFEIE
IENVSDILTEWIDVNVRDGIRSMKAESL-----SAEDRYEQEWSEFNRPIFNLSAPKSLK
PDERGKVLIECYGKKKQRAPIVVISYGNSMLRELRVPVSLSIERVLEFVGFEV----WLR
IKVWNRAGSAFEIGLSTASDGRPGVKERLEPGSIVTIMMEIPKIFLTQAEIERPIPSLPT
RQFVITSTATIPKNRRAFWVRESFFEMVRVDWTEVGSNRKGELGFRRIHFSEGMLDKLCA
RPVKVNVKRSCKSIGIGDFIEILITITNRSGNSGSFGLIKVEKVYEIKRVLVVMKNHLGE
GFEIY
>Cla
MADLKALAGRWEEALALYAEAINTCKINFDDLYQASAVEAQCALTILQLTTTLRDIPERY
SQVIALYAKNLPSSAPGDQTPPQLYAESCLRAARFLLCVYSCGGWSPTAIVAMASS----
--SSVIQRYTISEFASLALVSPVENLFLPDRLEILNAAASVFGALSYKRKQASVLREIAA
CISDGIRLSRSSPLVDGNDALFQMLKGVSQIYGIVLSHSSILPLTDDAGAATVDRDHFGW
VELQVSVLRDSALSLEMLSAYESALQFLQTTVKSLGMFMGAEDQNRVCSEMWTLLAAVNR
RSQMTLNWWGPENILVAMEPDSARLLYQSSQAIGGPFLYNPKKG--------EDRAGKVP
VTLRNILSIPLDLVDLALTAHGCDHNPIKTNALLPAMSLSTVELEITPSNLGILNITGVI
GRLPRSVSKSFVAPSASPATLRASEPALLVVAPLPQLKLLKTGLRCGSLYSGETTTLPIF
LENVSPLPVNFIKIGFHDNLTAAALARLSETEIEPGVAHALDDDLKQRPVFSVSCPSIIS
PNQHRTVKVHCYGKLNCID------------------------------HFLVAKMRLAV
FSLSNPLSSSFILTIHKLGDSVQELQDHIDGSCTRNFLVKLKRFTLPLEQLQKPIPAPTD
RQFVVSAERKATWERELFWYRQALLSSFEILWQEVGSRRTGAIPLQDLRFTLPMLEVVKL
PNLTFDIQATG--VGNGDFVKLTALVSGGKGVPNTFSSVRIPHQLQSPLPLCL-SNLAGA
SLRIC
>Cmi
MGDLLCLAGRPQEAMTSYNEATIVARATNDFAWQAAAIEANIMTQVYQNTALAKDLPSRY
TEALALYTRSSASSDAESVMHPLLYIESCMRCLRLQLVLLLCGEIWDSKTTDMLTSIFRR
SLQGTVTRADLEATVILAYGQSTSSLRRQDRIRFLEAISLIYETLHLTRRQAVIARELSV
LLSTEVAQEESRGHAEGADRVLEIVSKACKVYGL---PNSFLP--SQTVLVLLSTERYGW
LELQHALVKEAIRICKVLPDLAGASAYTSLALRVTLDALASSEQRTHIEDIRQMNAAAEK
RG-ITPAYWGPDYLLLSFCLPEPMQVVKNKQGFSDVLVHSVVRKQAVTPTLVQGEPAEVT
AVLSNPYSINVQLDSIELICKGVTCSKFPPVSSLPPLATQSITLVCTPLDAGDLQILGCR
VRLAGCPERDFFLPANAPAQGEELNSSFLVIPRQPLLLVRELSLAHGLLYEGELSTIQAV
VENNTDIEVTSLKMALEDNVTTYQMQRISGDDVSPQMMHELELDMQQLPVLQIESYTRVG
PNDKLAIAMRCRGKPGLTQGALSIEYASLYTRNLRIPFAFSVHPCLRCRTWDILRLSLLV
VEVENTSARAFEAVLTGLDTIGAKVKERIEPNSIINLLLPIQKVRLSEEHVKQAIPSPAN
KQFVVGKGI--HQELERFWYREELLHNIQLDWREVGSRRHGACNVRHLTLSADMLSAVKL
SDLPLTVEVLQWSVSEGAFVEVIVSVKNLKGVPCTSPAIEAGLDAPISYSLCFAADRPRA
QFNVS
>Eyn
MGDLYCGGGRVIEGMNSYTEAMTLTKNNGDLVWQAAATEANILAQVYNHAALARDLPVQF
QQVFALYGRGSTAVASDSTAPPLLIAEASLRCARLQLAILLQQGVWDTKTTTLLASLFKL
SVNSPIKPSDIASTLEKGYEYLSSHITAHIRIRLLSSYANIFAKLHHQRRRATIFQKLAF
VAAGTIAQRKSASDSASNNAIMQLLDIACETYGVPVVAASEEPTTQSDTIDADNSTRFGW
PDLQVALVKDAIHVAELLPDYQGAIRFTITALRELQNSLSSTDQYKFSQNISKLFAAASK
RGRYRMAYWGPQSLVMSIELPPSHVPFEATLSFQDAVVYNPLRKSKSKPILVQDELAEFF
VTLQNPFLFELDIDSIEVVTSGVKCIPHTLVSSVPPSSFHTIRISCTPTSSGTMLIHGCK
IRLSGCDARAFYVPLTSEDDGKNRDPSYLVIPPQPLLRIRETSLTQGMLYEGETSSIRLT
VSNSSSLEIDYLKMTLEDSFTTAARDYLSENEVPEIEAYCIATEIASRPTLSRSQRFHLA
QEAQAIVSVTCLGRLGLTDAVLGIDYASIHTRQLFVPVNVSVQPTIQLVACALLPVSLLV
LEVCNASDRTFEAILESADGLSGRIKQKIEAGATANILLPISRFTLSDEHVRQGIPSLST
KQFVVGKEETSAIERELFWYREALLKNLKLAWRELGTRRTGQVSLQGLAFTDAMLPILRL
EDLEIKISLVSSCVECGHLQNLNATIRNRSGLTCPLRPLDPGDQQTVTFPVCFLHRRTKA
VVVVV
>Gan
LADMWLLAGRLNEAIACYNEAILLTKAWQDQVWQASALEGLTIALVIQTSTFLSSIPDRL
SLAISLYSKMLAPPLDPDRVHPLIYAEACLRCARFLLAVWEAGGWIDRALDRLVLPLASL
APSNTVPRSSIAMWASQAYCPQLALLALPIRLRVTGEIASIFSRIGYRRKESFVLRELAA
LCGEGVGGKETTSDSKGNESVVRIVEKVCEAFGIEVVPRRRKSVMQGRPSESPAGERFGW
PTLQVGVLGDAIRIAESLPDHQAAIRFSVTALRALSETMPSSEQYRLSQNIPRIFAAATR
RGAFELEYWGPNQLVMSLELSANRLPFTSAIQATDPFIYNPKRGPAARPTLVQNEQAEVF
VTLQNPFLFDLDIQSIELSTSGAPFACDPLSVTVPPGSFHTVRLTGTPRQAGLLTIRGCN
IRLTRCLARV---P--HSRFERGRDARFL-------------SLASG-------------
--NTSTSPVDFVKLTFSDKHATSSRSYVDENELSPGDAFEIESDNLNRPVFSWSAAPLLL
PGASMVLEVQCLGKIGCGNGTIQIDYSNVYTRQIFIHVFMTVHRALVAHSLDILRLKLVS
VDVMNAYGQPFEVAFENTELLLTSRRGWRDGSVCLSLLLRLDRIVIPAEKLALPIPSLSQ
RQFIVAKVKHSRLARELFWYREALLEQIEASWNEVGSLRTGTISLRTLRLTRPMLDILRG
DEVDIRLSLDAYTAASNEFVDVLARVVNKSGLSSSLGLLQPGETREARVSICLLEREYLA
RIDVD
>Hvs
MADIQLITGHTEEAIRLYTEAATLCRNLSDLVWLGASLEGMAISKVIAAMAVRSEIDQLF
EQAISVYAKTLIPALQPESTPVSVYVEACFRYAHFKISLQNLNKLLASSDPDLHLAPDHL
SSISSTPQHSINRIASEAYIPQIAYMPPFERIKILNGLIKICQFIGYNRKRVWFLRELIG
ILVVRFQANS--------------SSNIAQTSNLKTSSPTTHPNTTLQKFSKSSH-----
------------------------------------------------------------
------------------------------------------------------------
--FKNP------------------------------------------------------
------HPQLFFPPFPSPNLSPNS-----------LLLLSSSSLQ---------------
-------------------------------------------DQIRTPI----------
---------------------------------------------------------KLM
EDVCDVFGI--------------------------------------------PLHGLTG
SQTTCSSSV-------SFYFFSFLLFLLL--------------PLY--------------
-----------ISIYINDYDRIHIL------------------------SLCLF------
-IYCS
>Lcr
MGDMWLLAGRMSEAIACYNEAITLTKAWHDQVWQASALEGLTVALVIQTSTFLSSIPDRL
SQASSLYEKMLPTPPDPDRAHPLIYAEACLRCARFLLAVWEANGSVEKALARLVLPLRSL
APSNTVPRSSIATWVSLAYSPHLASLSLPTRLRVTGEIASMFGRIGYRRKESFVLRELAA
LCGEGVAGRGTTSDSASNDSIIRVAEKVCEAFGIVVVPKRRRSLLQGRPIEIQESDQFGW
SGLQVGVLRDAISIAEALPDYQAAIRFTVTALRTLSDTMPPAEQYELSQNIPRIFAAATR
RGAFELEYWGPTQLVMSLELSPNRFPFTTGPAKRDPFIYNPKRAGAVRPTLVQNESAEVF
LTLQNPFLFDLEIQSIVLSTAGVPFASEPLATVVPPGSFHTVRLRGTALEAGLLIIRGCH
IRLAGCTSREFLLPVWDNEEEAKRGLKFLVVPEMPMLWMRSTSLTHGMLYDGEVSTIRIA
LENTSTSPVDFVKLTFSDMHTTSTEAYVAENELAPGDAYEIESENLHRPVFSWTESPLIP
PGASTILEVKCLGKVGCGSGTIQLDYGFVHTRQLFCDIFMTVHRALVAHSLDILRLKLVA
VDVMNAYGKPFEVKIERCEDNNEALRQRIEPGATLRMLLRLDRIVIPAEQLAKPIPSLSA
RQFVVSKVQQSRLARELFWYREELLQRIQATWNEVGSLRSGSISLRGLQLTKPMLDVLRG
DDVDIQLHLSDYSATANEFIDICATVENHSGVSPSVPVLEPGESQTVRVSICLLEREYGA
RIDVD
>Mgl
MADVAMLNGYLWDALELYDSILTLPGGGHDAVWFAGALEGWAVTRLLVPALAWRDIAEAY
SLAMAIYSKCLAPETSRDYTPPYVYACACLNYARFLLALFASGGWNSEAFDQLVYGQAHL
AAVSGIYRHEVAAAANAALTPSLPLLLPSDQLRVLSSLHRILSLLGYTRQVAHVSRTLGT
VVCSMLVRTMDSGVFACANPALVLGLVACDAYGIDLLTSAWLPTLSACAAT----TCFGW
HALQVQLLKDLIVQCEALDDHLSQVFFAALLLRDFE--LDEADQVGGGEGLKHALPRAQW
HGGLTLRYWGPRSLLRAIQMPASLMPVDDPPGLNNPFIMRSFRQAAKESQFVMNEVLTVH
VTLVNPWAIPLPLYDVYVRTEGVPVKAANGDSLVPPRAVHTLRLPLVPLDTGTLQILGLH
VRLWGAEPCDLFVPPSIAAIKDNLRAEPLILPQLPRIRASFPELGPSVLQHGQETRVRVR
LCNTSAVPVNFVRFEFEDSWQPSARDAILQRGLLPADVHELEWQLLHAPVISIESSLAIP
PHASKDARFLIRARCDCQWARIRVWYGNTRLRSVTLTLPLSVEPSIDLSSLDVQPIELVA
MDLYNHSAWPLSVCLVQAAEHVSRTHHTLTPGTTSRITFPFSQRHLTQEALSAPIPQLSP
RQFVVSQTPHSVQNKAQFWVREALLRSLDATWTNMETGVQGQVSLRALWPMPVHVPLLVE
PSVNVDVTVEE-CAPADSTLQVCVHVRGARGSWDTYSAYDVQGTFTWTPTLCFLSEPTST
SVTIV
>Min
MADMWLLAGRTEQAIACYEEAIALLKTWSDNVWYASALEGLTIALVLQPSTFLSSIPDRL
GQAVGLYEKMLPNPPDPDRCHPLIYAEACLRIARFLLAVHEAGGKIERAIEKLVLNWRSL
SPSNPVPRSMIAQWASMAYSAHLGQISLPTRLRVTGEIASFFGRIGYRRKEGFVLRELAA
LCGQGVAGKGTTSDSAGNESIIRIAEKVCQSFGIVVVPRRQKSLFQGRPLELDSSSTFGW
SHLQMGVLKDAISVAEALPDYQAAIRFTVTALRAFAETMPPLDQLELSRNIPRIFAAATR
RGPFELEYWGPMQLVMSL------------------------------------------
------------------------------------------------------------
------------------------------------------------------------
------------------------------------------------------------
------------------------------------------------------------
------------------------------------------------------------
------------------------------------------------------------
------------------------------------------------------------
-----
>Mld
MADMWLLAGRTEQAIACYEEAIALLKTWSDNVWYASALEGLTIALVLQPSTFLSSIPDRL
GQAVGLYEKMLPNPPDPDRCHPLIYAEACLRIARFLLAVHEARGKIDRAIEKLVSSWRSL
SPSNPVPRSMIAQWASMAYSAHLGQLALPTRLRVTGEIASFFGRIGYRRKEGFVLRELAA
LCGQGVAGKGTTSDSAGNESIIRIAEKVCESFGIFVVPRRQKSLLQGRPLELDSSSPFGW
SHLQMGVLKDAISVAEALPDYQAAIRFTVTALRSFAETMPAWDQLELSRNIPRIFAAATR
RGAFELEYWGPTQLVMSLELTPNRVPINNALAKKDPFIIGGQRSSLIRPRLITNEVAEVF
VTLQNPLGFDLEIQSMQLSTSGVDFICDALSTIVPAGSFHTVRLSGTPQAPGRLTIRGCH
ILLAGCTSREFLLPVWNDQEEEKREFRFLVVREMPLLCVRSTSLTHGMLYDGETSTIRIA
LENVSTRPVDFVKLTFSDLHTTTTQAYVDENELPPAEAYEIEADNRDRPVFSWDQMPRIG
PGQTYLLDVQCLGKVGCGSGTIQIDYATLHTRQILCDVFMTVHRALLAHTLDILRLQLVS
IDVMNAYGKPFEVKIERCEDESSQVRQRLEPGATLRMLARIDRINIPAEEAERPIPVLSE
RQFVLSKHQVSRSTRELFWFREELLRRIRATWNEVGSLRTGTISLRSLKLSSSLLDVLKG
DEVEVELQLVEYAAQPNEFIDVCAYVSNHSGVSPAVRTLLPGESETVKVSICLLAEAWTA
RVDVA
>Mlp
MADLCLMIGELDEAVKLYTQAISISRTSNDLVWLASALERLSLTKVMILVSLINEVFDSY
EQALGIYSKPMKLPNSSDHLPPIIYVQTGLRLLTIRGTLWKAYHESKPIHEALWFGKRED
GNLISLTRSSISELASRVYIPELVSLVPSDRIRSLTQLIYWYDQIDYQRKAAWMKRELIG
VMLQNLNHHQ-----QQAKNLTRLMNEIFKVYKVQIDTD----LTEGTSIE----EESGW
LDIKIGLIKDGIILAEMISDEFGLLKLNLKLSKLLQSQIK-NDELKLMDQIPKLLNQVKI
DE---------------------------SHSICSTFFYAPLQNSMKIGTLVVGEPAVFL
ITLQNPLLFELEISNIRLSTTGVHVSSQRHSIRIGPSSIKTIKLTCSPQEVGSLFVKGTW
IDLGSAVSREFLVPMVIGNQKKKKEDQYMVVDRLPVLKVISKNLVERTIWDGEKVMIEFE
IENESKVRIGWKEVEVIDDRQLRIKQELKRSSLSTEEIYHLEFELFHRPSLIV-------
-NDQEEIRIQVIGKIGLGSAQVLVRYGGLWMRECKEEIRVTVLKVLEIVDFLVWEDEWVG
IKVKNVVGNALEVGFDN------VGKQRVEAGSTVLIFTTIKKITLTESEVQVPIPSLSN
RQFIVASSTNQLARNEAFWIREKLLESIQVSWNEIGGIRKGELDLRNRRFDQGMVKVLKS
KEIEISVLNLDKCIQIEEFVEMVIRFTNRT------------------------------
-----
>Msd
MADMWLLAGRTEQAIACYEEAIALLKTWSDNVWYASALEGLTIALVLQPSTFLSSIPDRL
GQAVGLYEKMLPNPPDPDRCHPLIYAEACLRIARFLLAVHEARGKIDRAIEKLVSNWRSL
SPSNPVPRSMIAQWASMAYSAHLGQLALPTRLRVTGEIASFFGRIGYRRKEGFVLRELAA
LCGQGVAGKGTTSDSAGNESIIRIAEKVCESFGIFVVPRRQKSLLQGRPLELDSSSPFGW
SHLQMGVLKDAISVAEALPDYQAAIRFTVTALRSFAETMPAWDQLELSRNIPRIFAAATR
RGAFELEYWGPTQLVMSLELIPNRVPINNALAKKDPFIIGGQRSSLIRPRLITNEVAEVF
VTLQNPLGFDLEIQSMQLSTSGVDFICDALSTIVPAGSFHTVRLSGAPQAPGRLTIRGCH
ILLAGCTSREFLLPVWNDQEEEKREFRFLVVREMPLLCVRSTSLTHGMLYDGETSTIRIA
LENVSTRPVDFVKLTFSDLHTTTTQAYVDENELPPAEAYEIEADNRDRPVFSWDQMPRIG
PGQTYLLDVQCLGKVGCGSGTIQIDYATLHTRQILCDVFMTVHRALLAHTLDILRLQLVS
IDVMNAYGKPFEVKIERCEDESGQVRQRLEPGATLRMLARIDRINIPAEEAERPIPVLSE
RQFVLSKHQVSRSTRELFWFREELLRRIRATWNEVGSLRTGTISLRSLKLSSSLLDVLKG
DEVEVELQLVEYAAQPNEFIDVCAYVSNHSGVSPAVRTLLPGESETVKVSICLLAEAWTA
RVDVA
>Pan
MADLHLLSGNLWAALEAYSSALVALGGGQDAVWFASALEGFSVARVLVAKQSWGEVAEAY
TIALVIYAKCLAPDSPRDYTHPLIHASACTQYARFLLAVWASGGWNGECFDQLVYGYLAL
TAISGIARHDIAAAASSALTHSIIALKPTDQITLLSTLTAIFGCIGFSRREAHLLRQLQS
TIVALLVKAKFDSLGRGPEAVLVLAVQVCETYGIHVELDDPRPSVQAALLTPE--AADGW
KEQQIALLKEAIATAELLTDYVGMAFFGAILLRDFHALLDADEQRDLIVGMQRAVQAARW
AGDLSLKYWGPTEPLCSLELAADRLPHEEVAGLNNPMFMNPAARTSARATAVQDEPIHVM
ATLQNEFATELHIDSVKLVADGAGFVAEESERSIPPMSFHTVRLAGTAKEVGTVTVRGVT
LTLAGCEEHTFLLPVYDEDNVRERANKWIVVGAQPLVAAYCGALSLGDMFEGESRLIQLE
LENVHALAVNYVRVAFSDDASEAAQQALADGELLPADVHEVEWDLVHQPALSRGDAVHIE
AGASTTLPVRVTAKAGCTYAVISLEYAHLHVRMLEVAFRLTVHPVVVCRDLTIVPLRLVS
IEVSNVHREDVLVRFLNTGGLVPQLYRVLRAGTTTRVVLPHPRIELDATGQPAAIPSVAT
RQFIVSKLQLSAEMRATFWYRDALLKRLGGVWKTMRTERGGKVPLRGLEMDAADREALQK
PVVGITLAFEPNPVRAEAFVRVRATVTNRVGTWTRGDPIPPGEQVDVEWHVAFLDPRVSA
VLTVL
>Pst
MADLELLAAKPIDALRIYNEAIGHLKLVNDLVWWAAALEGLAVSKMLANQNTVDEILADL
ELSIEIYSKTLSKNGNLESVDPLVFVESVIRLIDFKLELIEFRTLKVDREDREILG-RKI
DPIPVESRIELNRIGSMVELAVDGLRFGEDRIKALSKLVGLFERIGFRRKSAWFKRELVG
VIVEQIAQFRASLPPDGKHELVKLIEEVCSTFRVPIDQHHHQPILIDNRLKGSDQ-QGAW
KELQIGVLMDAVITSYHLEDQSSELMFRLILNQTLEHHQQQQNSLEIKDDDRRINSLFKS
LSNPKLHYWGPREIILTLELSTRHSLILVGTSALPTFYYNHNRTPTSQLKFVKDEPLNVF
VTLQNPMSIDLEIRSIWLSTTGIEFKPQKSSTSIKSKTIKTISLTGTPLSSGKLYIKGCW
ITLIGCLAQEFILPIGKPKFKKNELEDLLVINGVPFFRILSDSIDSDLVYDGEVLTIEIK
IMNTSHVKADWIDVRVEDSLSTTMRKKLSTNNQTLVERYEIEFELINRPVLSVTYSDTIE
SHQIGFIKVKCLGKVGCRSIGLRIDYGADLKRSLDWNIGLSVLKSLEVVGFHSLKNGFIV
IHVRNYARGVFQVEAKGKASSHASQTHIIHPGSTHAFLIEIEPIHLSQLDSEKSIPNLID
RQFVLKPHHEVNQDLLKFWIKDKLLNTIKLEWREVGTNKTGEISLRDVSVDQQMVDNLRS
HEVSVHLDLITTSIEIDQFYSIAIKIKNQSGLLQGIQRVTLDDLHTIEFKICFLSDNLGY
SLIVS
>Rgr
------------------------------------------------------------
---------MLLPPPDPDRAHPLVYVEACLRCAHFYLAVSEAHGNVPRALDRLVSTLTSL
SPSNTVPRSTIAQWISAAYSPHLALLALPVRLRLTAEIASLFGRIGYRRKEAFVLRELAA
LCAEGVAGRSTTSDPAGNDSIVRIVEKVCEAFGIEVAPRRKKSIVQGRTLEILESGAFGW
PGLQLGVLKDAIGIAEALPEYQAAIRFTVTGLRSLSDTMPPHEQYELAQNIPRVFAAATR
RGSFELEYWGPSQLVMSLELSSNRVPHSTAAGPRNPFLYDPRRKVQTKPSVVQNETTEVY
VTLQNPFLFELEIQNIELSTSGVPFACDPLSTVIPPGSFHTVRLTGTPREPGTLVIRGCH
IRLAGCVSREFVLPVWDAEEEEKQDLKFLVVPEMPLLWMRSTSLTHGMLYDGEISTIRIG
VENTSSSPIDFVKVTFADSLSAAAQAYLTDNELAPTEAYDLEGESVHRPVFRWSPQTAIA
PGASHIFEIQCRGKIGCGFGSIQLDYGFLFTRQLFCDVFMTVHRAVVANTLELSRLKLVA
VDVMNVYGKPFEVKLERQEEREPPRRHAPE-----TMLVRLDRLALTSEQLDQPIPALSE
RQFVVAKVKRSRLERELFWYREELLRRVKLSWNEVGSLRSGEVSLRQLYLDKAMLDILRG
DAVEVELFLEEYSAVADDFIDVCAKVTNHSGVSPSLARLEPGATCEARIPVCLLGGRWGA
RVDVE
>Sro
------------------------------------------------------------
---------MLTPPPDPDRTHPLLYAEASLRCAYFLLAVYEAHGLMQKALDRLVPSLASL
APSNTVPRSSIALWISTAYSPHLATLSLPIRLRITSEVASLFGRIGYRRKEAFVLRELAA
LCAEGVAGRGTTSSSAGNDSIIRLSERVCEAFGIRVAPRNRMSMMQGRALEITESGVFGW
PGLQVGVLKDAIAIAESLPDPQAAIRFTVTALRTLSDTMLPADQYELSQSIPRIFGAATR
RGPFELEYWGPTQLVMSLELSPNRAPFASSAGPRNPFIWDPRNSSKTKPTVVENEMTEVF
VTLQNPFLFDLEIQNIELSTSGVPFAADPLSTVVPPGSFHTVRLTGTPREPGILLIRGCN
IRLAGCPSREFVLPIWDEEEDGRRDSKFLVVPEQPLLWMRTTSLTHGMLYDGEFSTIRIA
LENTSSSPIDFINLSFTDSLSQSIQAYLTDNELPAVEAYELQAEALQRPVFTWTKETSIL
PGASHILEVKCLGKIGCGSGTIQIDYGHLHTRQIFCDVFITVHRAVIAHTLDISRLRLVA
VDVMNVYGKPFEVKLERREEREPQVRQRIEPGATLRMLVRLDRISLSHEELDRPIPTLSE
RQFVVAKVKRTRLERELFWYREELLSRIELSWNEVTGPLGNRADCPSSRLNR--LEVFEL
DQFRFDICLSTRSYVSMKFLSICSSLTNSSGVSPSLPLLEPGESHEQRISICLLGKRWEA
GIEV-
>Uvf
M-----------------------------------------------------------
------------------------------------------------------------
-----------------TELAINGPKFVEDRIQALEKMARAYESVGFMRKAAWFKRELLG
LMVEQVVRFGATISLDQRKNVIQFIEKICRSFHISIDQLAHQPICIDYRPGVIEQVQPGW
KELQLGVLLDAVIACTLLNENLNELKFRSKLNQLLDHYEPH---LEIKDSNKRINWLVRS
LPQPSLNYWGPKHIILTIELSNRHAVSGTTPLPIPTFYYSHNRMSTSPLKMIKDDPITVL
VTLQNPMSFDLEISMICLNTSGIPFDAAKTQTVIKARTIRMISLTGIPLATGMLKIKGCH
IQLVGSEPQEFILPIGKPKLKTSEEEEFMVIGPMPFFRILNEELMHRMVYDGEMTTIEIK
IMNTSPIRADWIEVTVQDNLSEGIRKKLQTYQLSEFERHEIEYELVNQPALRVETSEKIE
AHQNGWIRLRCLGKIGCRYLGIRIDYGIEFKRQLEFNIGLSVQKSLNLIGFETLPGGLII
IQVRNSAQAVFEVEAQGKNDSKPSQKQILQPGSTHSFLIEIEPIEITQIDSEKLIPNLIE
RQFIIQSQRKLQIDRLKYLIKEEFFKLIKIVWREIGSNRIGEICLRNFNHDDRFINNLRS
NQVNVNLSFTNVLLKIDQFYPIQIKIKNLSGLTKGMRLVMLNSEQCIEFNVMFFRDHLGH
SFTVS
