# Supplementary material for: Convergence Analysis of Rust Fungi and Anther Smuts Reveals Their Common Molecular Adaptation to a Phytoparasitic Lifestyle
Source: Front Genet. 2022 Apr 8;13:863617. doi: 10.3389/fgene.2022.863617 (PMC9023891; doi:10.3389/fgene.2022.863617)
Supplement: Supplementary file 4 [file DataSheet1.ZIP › Supplementary file 1/conv_cal/OG0003071.fasta]

>Ain
MQIVQFTPFSSAISPSFWTTLAALKIDRLQLSDEAVEVQGHYGVGKRVKDRSTGEDIALA
SGISCDGESISLVDGSSNGFLAKGTLKNFNTIEDFKKADKTAIFNDLGSSMLQAFLTEDP
VEELTRFMVLCFSDLKKYKFVHWFAFPSLVARPNWQFVTERRALAEQLATPNAGFFLRTS
KSLGSIMDFESFFANASDEERVVGFIDPSPHPTTPGWPLRNLLTLLAIRFRVKRIRVLCW
KDHTSRSVVADVFMEEDQSKPSVVGWERNAAGKLGPKMADLGPLMDPTKLADQAVDLNLK
LMRWRILPEINLEKIQTTRCLLLGAGTLGCYVARTLLGWGVRSITLVDNSTVSFSNPVRQ
PLFDYEDCLEGGKPKAKCAADKLRKIYPGVNSTGIQMSIPMPGHPIPEASVEQTKKEIAA
LEDLFDQHDVVYLLMDSRESRWLPTLLGAAKGKLILNAALGFDTFLVMRHGVPAEGKSPR
LGCYFCNDVVAPADSLTDRTLDQMCTVTRPGLASLAGASAVELMVSLLQHKDGAWAPPSS
SPSASPASSSCLGLVPHQIRGFLANFNNMLITGPAFDKCTACSEAVVEAYRTDGFDFLKK
AFDDSTFLEGVTGLDEMKRATEEAMQSVDWSDDDGE
>Aps
MTILQFVPFDSSIDPTFWHTLTKLKIDVLKLKDQPIPIVGWYERGRWVKDKINDTQIGIG
NQVRFDSNSFSIFKEDQGRVRLCGSLKNFNTIEEFKSCDKQSLFNSFSNELWENSITSNL
NQSSPQFFVITFADLKKYKYYYWFAFPAFIPKPSWIITSEFRTLAIELSLSNHHHWIKQH
QLLSSISQWLVFFESVPDDNKYLIFIDPAAHPQALGWPLRNLLASVNSIWEVTKFNVIAY
RDTTSQSLVVTIELP-SLERPSAVGWEKNAAGKLGPRIADLAPMMDPTRLAEQAVDLNLK
LMRWRILPDLNLEKISSTRCLLLGAGTLGCYVSRTLLAWGVRKITFVDSAKVSFSNPVRQ
PLFEFQDCLDGGKPKAACAAASLKRIYPGIDVEGIELSIPMPGHPIAENLIDHAKQDVER
LEKLFDEHDVVYLLMDSRESRWLPTLLGASKRKLVMNAALGFDSYLVI------LPQIRQ
LGCYFCNDVVAPADSLADRTLDQMCTVTRPGLAPIASATAVEIMTAVLQHPDGIEALAEI
GDDS-ESRESILGVVPHQIRGFLSKFENMKLAGPAYDKCTACSETVIEEYEAKRFEMLLR
VFNDRKYLESLTGLDKLYDASEAIMESVEWDEKDEE
>Cqf
MTVLQFTPFSSSIDPTFWHALTKLKIDILKLGDEPVPIRATYERGRWVQDRESGKEIGFG
GELRLDGKSFELEIDPTGRVTMYGFLKNFNTIEEFKNCDKQALFNAHADQMWNSLGQEIH
TKTAPSFFAITFSDLKKYKYYYWFAYPAFVAKPSWNNLGDWKPLINQLRDEGRGHWIKRV
DEISSTESWGEFFEGVPTLDRYLFFIDPSAHPQAAGWPLRNLLAELHKLHNARKFSVISF
RDTVARSLVTLIELPQSEERPSAIGWEKNSAGKLGPKLADLGPMMDPTRLADQAVDLNLK
LMRWRILPDLNLEKIASTRCLLLGAGTLGCYVARTLMAWGVRKITFVDSAAVSYSNPVRQ
PLFEFNDCLEGGKPKAACAAASLKRIYPGVDAVGIEMSIPMPGHPIPAHLTDQARKDVTQ
LEELFDEHDVIYLLMDSRESRWLPTVLGASKRKLVMNAALGFDSYLVMRHGVKPSPTISQ
LGCYFCSDIVAPTDSLTDRTLDQMCTVTRPGLAAIASATAVEVMASVLQHPDGPRAMAEL
PNEKEEKPGSVLGAVPHQIRGFLSRFENMKLVGPAYDRCTGCSDSVVKAYESKGFEMIKE
VLNEVKYLEKLTGLDQLYDAGEAVMEDVDWDEEDDE
>Cla
MAILPFSPFSSSLDPNFWGTLTELKLNVLQLSDAAIPAKGSYTTGKTVTDKETGNQLSLG
CVASFAGDGLTNPADEA-TVALKGSLRNFNTIEDFRNFDKQAFFSQFVKELWDTIQTKSA
AEELNPFFVLTFADLKKYKYYYWFCFPALLSTPPWTATAPFQALEPAVV---ASCFL---
-------------------LPTLIFTDPSSLPEAAGWPLRNMLVLISARFNLIKLRVICW
RG----SRIVSIAGP--AQTPQAVGWEKNRAGKLAPSLADLSPMLDPKRLADQAVDLNLK
LMRWRIMPDLDLDKVKDTKCLLLGAGTLGCYVARTLMAWGVRKITLVDSATVSYSNPVRQ
PLFDFEDCLNGGKPKAEAAATALKRIYPNVDAQGISLSIPMPGHPIPPSATDATRSALTK
LEQLVDEHDVIYLLMDSRESRWLPTVLGQAKGKV--------------------------
-------------------------------------RSLFPIPIQLLHHSIRPHAASDT
PIESPPAQSSPLGLVPHQIRGFLSQYRNMLLTGQAYEKCTGCSPLILDAYKKEGFEFVQQ
ACADAAYLERVTGLDKLASEMEQAMESVDWAEEGSA
>Cmi
MTTLQFSPFASTILPEFWTSLSKLKIDELKLSQHPIPVQGSYVPGRSVLDRGTGQQLSLG
TPISFDGHSLQATSNAAPHCIIKGTILNFNTIEAFKSSDKQALFQEAAQALWSTITQSDT
VTQLNTVFAITFAELKKYAFYHWFSYPAFLAKPAWSLDAPWSAVSDAQVEEAGGCLLRPS
GQCSTVSQASVFFANTPEPERILLFVDPSSDPTAAGWPLRNILAYLNVRHSIRKLRVICY
RSTISESITSLVSNEYDLERPVASGWEKNANGKLAPRLADLGALMDPKRLAQQAVDLNLK
LMRWRILPSLDLEKVKNTKCLLLGAGTLGCYVSRSLMAWGVSKITLVDSGKVSYSNPVRQ
PLFEFEDCFEGGKPKAACAAEALKRIYPNVNAQGIQMSIAMPGHPVPEASLAATKQAIQD
LEKLFDDHDVIYLLMDSRESRWLPTLLGAAKGKLVVNAALGFDTYLVMRHGLLEQPVEDR
LGCYYCNDIVAPMDSLSDRTLDQMCTVTRPGLAAIASATAVELMTSVLQHPKGMHAPAEL
KQTA----GSVLGAVPHQIRGALSDFTQLKITGQAYKNCTACSDKVVDRYRKEGIDMLLK
AFEDAKYLEQITGLDKLQDEADAVLEAVDWEEDEEG
>Eyn
MRIAQFSPFASTLSPEFWTAFSKLKIDHLQLSDAAVPIVGKYHPGKSVLDRETGQQLSLG
TSIHFEDTAFSEDPAAASKLCI--------------------------EQLWQTITSSNT
ASSLNTVLVIAFADLKKYQFYYWFAFPAFIAKPAWKQASDWSSMPAEEVQEASACLLKAQ
DTSGRLASAGTFLANLPPEQRLLLFVDPSSDSQAVGWPLRNILAYLALQHRLRDLRVICL
RSSAKESLYGHIRLEYNPKAPVSLGWEKNLAGKLAPRMADLGGMMDPRRLADQAVDLNLK
LMRWRILPNLDLDKVKNTKCLLLGAGTLGCYVSRGLMAWGVRKITLVDSGKVSYSNPVRQ
PLFEFADCFEGGKAKAACAAEALKRIYPSVDAAGIQLAIPMPGHPVPDTLVNATRQAVQD
LSDLIDQHDVVYLLMDSRESRWLPTMLGAAKGKLVMNAALGFDNCVVARHGMLEQPLSER
LGCYYCTDIVAPTDSLSDRTLDQMCTVTRPGLAAIASATAVELMTAVLQHPKGSRAPSEC
ERKPDSAWSSTLGAVPHTIRGFLSDFTQLKITGKAYGNCTACSEKIVNAYREGGFDMLKK
VFDDAKYLEELTGLDVLHKETEAILEAVDWDEEDD-
>Gan
MAPLQFAPFATSISPDFWHALTNLKLQVLKLSDEPVPITATYTRGRTVKDRKTGENVGLG
CGIELDGSAFEGAGTPT-RLLFSHLSRTHVSLTS----RCSPWTSLTPSQIWERTNSSDT
GSDVNPFLVLTFADLKKYRYWYWCGFPALLQKPGWETEGEWQAL--EGVTSTSAFSLKPS
SSFSPLSSFTTFFADTPTTDRTLIFLDPSSHPSGPGWPLRNVLIYLTRTHAVSSLRIIAY
RDAG-RSRIARVVRAMASGRPGVVGWEKNDKGKLGPRMADLAPLMDPTRLADQAVDLNLQ
LMRWRIMPALDLEKVKHAKVLLLGAGTLGCYVARTLMAWGVRKITLVDSSTVSFSNPVRQ
PLFEFTDSLDGGKPKAQAAAESLKRIYPGVDATGITLNIPMPGHPIAAPLLEQTKEDVKT
LEALIEAHDVVYLLMDSRESRWLPTVIGASKRKLVMNVALGFDTYLVMRHGVPFTPYVGR
LGCYYCNDIVAPMDSLTDRTLDQMCTVTRPGIASIASSTAVELMVSILQHPKGSLAPSDI
PIISDPATSSPLGIVPHQIRGFLAQFHNLKITGQAYDRCTGCSDLIIKAYEKDGFEMLVQ
AFEDAKFLERVTGLDKLFEESEALMESLDWDQEDEE
>Hvs
MSVLQFLPFSSSIDPSFWHKLTELKINLLKLSDTSLQITAFYERGRWIKDRESDADIGLG
GELRVDSVSILTPLRCNGRVIVHGTLKNFNTIEEFKSADKQALFSEFANTLWTNLHR---
-PTTPCFLVITFADLKKYKYYYWFAFPSFVAKPAWTALNPWTTCAITLNREEDNCWIKKD
GILSSLDTWAAFFETTPQEVKYLTIL-PNSNSSPDCVTLRACRLY---------FSVIGL
-----------------DSMRQSTKFVKNNAGKLGPRLADLGPIMDPKRLADQAVDLNLK
LMRWRIMPALDLEKIAGTRCLLLGAGTLGCYVARTLMAWGVRHITLLDSSKVSFSNPVRQ
PLFEFADCLEGGKPKAACAAEALKRIYSGINAQGVELSIPMPGHPIPLHLENKVKEDVQK
LETLFQEHDVIYLLMDSRESRWLPTLLGASGRKLVINAALGFDTYLVMRHGIRPQP-TSQ
LGCYFCNDIVAPTDSLSDRSLDQMCTVTRPGLAAIASATAVELMTTVIQHPNGAAALSDV
PIASVSCQGSVLGQVPHQIRGFLSKFENMKLSGPAFDQCTGCSKSVVSEYERKGFSMLLQ
AFNDVKYLEKLAGLDQLYQDSEAVMESVDWDENDDE
>Lcr
MTPLQFAPFSSSISPSFWQSLTTLKLQVLKLSDEPVPITGSYSKARTVKDRLTGDEVGMG
CVLELDERAFEQSSTKADRVSVQGILRNYNTIEDFKNADKTALLDSLGDEIWSRVNSSSE
AEALNPFLVLTFADLKKYRYYYWCGFPALLQKPGWETEGEWRSSSEEQIASSSSFTLKPS
SAFSPISSASTFFADVPAAERTLVFLDPSSHASAPGWPLRNVLTYLNRSHSVSEIRVVAV
RDSSSRTAILKLKPSAPESRPSVVGWGKNDKGKLGPRMANLAPLMDPTKLADQAVDLNLQ
LMRWRIMPSLDLEKVKNTKVLLLGAGTLGCYVARTLMAWGVRKITLVDSSTVSFSNPVRQ
PLFDFEDSLNGGKPKAEAAAAALKRVYPGVDATGVSLSIPMPGHPLAPAVLEQTKADVKQ
LEQLIEEHDVVYLLMDSRESRWLPTVIGASKRKLVMNVALGFDTFLVMRHGVPATPYTGR
LGCYYCNDIVAPMDSLTDRTLDQMCTVTRPGIASIASSTAVELMVSILQHPKGSLAPSDI
PLTTDPSTSSPLGIVPHQIRGFLAQFNNLKITGQAYDRCTGCSDTIVSAYENDGFEMLVQ
AFADAKYLERLTGLDKMEEETEAMMEGLDWSGSENE
>Mgl
M-----------------------------------------------------------
-------------------------------IQDPWRDASHTMSSAELKTLWHALNR---
----EPLMIAYFIDMRMPEHLH-----------------------------------RID
A------NIYAFLDSVPAAQQALVFVDPSQHCEAPGWPLRNILTMLHVRYGIHECRVLCW
KEDHARSMMACLSYQNAPSKPDAVGWERDVRGRLVPKLVALGEMLDPQFLADQAVDLNLR
LMRWRMVPDLALDTIQSAEALLIGAGTLGCYVARTLLGWGVRNITLVDNGRVSFSNPVRQ
PLYEFHDCLDGGRPKAVAAADALRRISPGVHAQGVELAIPMPGHAVPSSLLRQTREAVES
LEALIRRHDVVFVLTDSRESRWLPTLLGAAHNKLVINAALGYDTYVVMRHGTSS-----R
VGCYFCSDVVAPSDSQTDRTLDQMCTVSRPGLAAIAGATAVELMVSILQHPHTQSALSET
TDDDKPVHDESV-ALPHQIRGNLGSFTSHTMESQAFEQCTACSPPILSAYEHNGADLVCA
ACDDPSCLEHISGVQALKADVDARAVDIAWDNEHDD
>Min
MTPLQFAPFSSSITPAFWQELTRLKLHVLQLSDAPVDVHATYGNGRTVHDRLTGQKVALT
RALELDASGVGSKSPSIDNVVLSGRLHNSNTIEAFKNSDKAALLDQLGDEIWQKITSSAY
ESELNPFLMLTFADLKKYRYYYWCGFPALLQKPAWEVSGDWEDLPHDQVLGSSSFQLKAI
DTFAPISKATEFFEGVPPSERKLMFTDPSSHPNAVGWPVRNVLTYLARAHHITSIRLIAV
RDTSLRTVLISTPTPIPDTRPSVIGWEKNDKLKLAPRVADLAPLMDPTKLADQAVDLNLQ
LMRWRILPALDLDKIKYTKVLLLGAGTLGCYVARTLMAWGVRKITLVDSSTVSFSNPVRQ
PLFEFEDSLNGGKPKAKAAANSLKRIYPGVDATGVSLSIPMPGHPIPPTLHEQVNKDVQV
LDQLIDEHDVVYLLMDSRESRWLPTLIGASKEKLVINVALGFDTFLVMRHGVSSQPYRGQ
LGCYYCNDIVAPMDSLTDRTLDQMCTVTRPGIASIASSTAVELMVSLLQHPQGVRAPSDV
VMPGEEGNGSCLGVVPHQIRGYLSRFENLKITGQAYDKCTGCSRHIVEAYEKEGFAMLVQ
AFEDAKYLERLTGLDKIEEETERMMEGEEWDEEDEV
>Mld
MTPLQFAPFSSSITPAFWQELTRLKLHVLQLSDAPVDVYASYGKGRTVQDRLTGQHVALT
RALELDPSGLGTNSPPSDNVVLTGRLRNLNTIEEFKNSDKAAMLDQLGEEIWQRMNSGVT
ESELNPFLMITFADLKKYRYYYWCAFPALLQKPAWEVSGDWEDYPHDQLLESASFQLKVI
ETLAPISQATEFFKGVLPNERKLIFTDPSSHPNAVGWPVRNVLTYLARAHHVTSIRLISV
RESSLRTVFISIPAPVPSTRPSVIGWEKNDKLKLAPRVADLAPLMDPTKLADQAVDLNLQ
LMRWRILPALNLDKIKHTKVLLLGAGTLGCYVARTLMAWGVRKITLVDSSTVSFSNPVRQ
PLFEFEDSLNGGKPKAQAAADSLKRIYPGVDATGVSLSIPMPGHPIPPALQEQSKKDVTV
LEQLIDGHDVVYLLMDSRESRWLPTLIGASKQKLVMNVALGFDTFLVMRHGVPSQPYRGQ
LGCYYCNDIVAPMDSLTDRTLDQMCTVTRPGIASIASATAVELMVSLLQHPQGARAPSDV
SIPADGGEGSCLGVVPHQIRGYLSRFENLKITGQAYDKCTGCSRHVIEAYGKEGFAMLVQ
AFEDAKYLERLTGLDKIEEETERMMEGEEWDEEVEV
>Mlp
MSVLQFIPFSSSIDPTFWHTLTKLKIDVLKLGDQPIPIKGIYERGRWVKDKEHGKEIGLG
GEIRLDGKSFDLEISESDRVTMFGVLKNFNTIEEFKACDKQSLFNQYADEMWNSLGQESF
QTKSPTFLVITFSDLKKYKYFYWFAYPAFIAKPSWMNVGNWSDFTHEIQQSNKGNWIKKL
NVLDSTRSWHKFFEGVLPIDRYLFFIDPSAHPQAVGWPLRNLLAELNKLHDARHFQVVAF
RDTVTRSLITTIELPQSTGRPSAIGWEKNSAGKLGPKMADLGPMMDPTRLADQAVDLNLK
LMRWRILPDLNLDKIASARCLLLGAGTLGCYVARTLMAWGVRKITFVDSSTVSFSNPVRQ
PLFEFNDCLEGGKPKAACAAASLKRIYPGVDATGIQMSIPMPGHPIPAHLVDQVQKDVKR
LEDLFDEHDVIYLLMDSRESRWLPTVLGASKRKLVMNAALGFDSYLVMRHGVRSSPAIQQ
LGCYFCNDIVAPTDSLTDRTLDQMCTVTRPGLAAIASATVVEVMASVLQHPDGPEAMSEV
PNLKKEVSSSVLGDVPHQIRGFLSKFESMKLVGPAYEKCTGCSESVVKAYESKGFEMIKE
VLNEVKYLEKLTGLDLLYDESEAMMEKVDWDEDDDE
>Msd
MTPLQFAPFSSSITPAFWQELTRLKLHVLQLSDAPVDVYASYGKGRTVQDRLTGQHVALT
RALELDASGLGTKSPPSDNVVLTGRLRNLNTIEEFKNSDKAAMLDQLGKEIWQRMNSGVT
ESELNPFLMITFADLKKYRYYHWCAFPALLQKPAWEVSGDWEDYPHDQLLESASFQLKVI
ETLAPISQATEFFKGVLPNERKLIFTDPSSHPNAVGWPVRNVLTYLARAHHVTSIRLISV
RESSLRTVFISIPAPVPSTRPSVIGWEKNDKLKLAPRVADLAPLMDPTKLADQAVDLNLQ
LMRWRILPALNLDKIKHTKVLLLGAGTLGCYVARTLMAWGVRKITLVDSSTVSFSNPVRQ
PLFEFEDSLNGGKPKAQAAADSLKRIYPGVDATGVSLSIPMPGHPIPPALQEKSKKDVAV
LEQLIDGHDVVYLLMDSRESRWLPTLIGASKQKLVMNVALGFDTFLVMRHGVPSQPYRGQ
LGCYYCNDIVAPMDSLTDRTLDQMCTVTRPGIASIASATAVELMVSLLQHPQGARAPSDV
SISANGGEGSCLGVVPHQIRGYLSRFENLKITGQAYDKCTGCSRHVIEAYGKEGFAMLVQ
AFEDAKYLERLTGLDKIEEETERMMEGEEWDEEVEV
>Pan
MPILKFAPFSTNIHPTFWQELSSLKIDKLQLSDESVPIHAAYTPGKVILDRTTGESVSLG
SQISLDAASIRAADVAAHATPTRGFLKNFNTIESFRNADKQAIFDATLADIWEGIASATP
EIFLTTFLALTFADLKKYKFYYWFAYPALVTSPAWETVADWQPIGDTGCDSARGFFLKAD
AVCSRISEYEPFFEGVRPEKRYVGFVDPSGAPQIPGWPLRNLLAYLNARFGVEQATVICW
KDDRMRSTVGTVFLPNNELLPSGVGWERNAQGKLAPKIADLGPLMDPRKLADQAVDLNLK
LMRWRIMPEIKLETIQSTRCLLLGAGTLGCYVARALLGWGVRKITLVDSAKVSFSNPVRQ
PLFDFEDCLDGGQPKAECAASKLARIYPGVEAKGISLSVPMPGHPVPGSSKEQVKADVER
LEKLVEEHDVVFLLMDSRESRWLPTLLGAAKSKLVINAALGFDSYLVMRHGAPPESWHGR
LGCYFCNDVVAPSDSLTDRTLDQMCTVTRPGLAAIAGASAVELMVSVLQHDLGVHAPATA
GETSVARATTALGIVPHQLRGFLAQFNTLRIVGQAYDRCTGCSAAVVDAYRSLGFEMLMR
AFNEEQYLEKLTGLDKMYAEAEELEAAVDWDVEDED
>Pst
MKILQFVPFNSSIDPTFWHALTQLKIDILKLGDEPVGIQGWYERGRWTVERDQINQVSFG
NEFRVDGKSLSSAAQSDGRVPVWGMLKNFNTIEEFKACDKQNLFNTFSDQLWKDKIEKEP
EDKSPEFLVITFADLKKYKYYYWFTFPAFVSKPSWNVIHHWPTLTLELNQNNNHHWIKRD
QSLASISRWVEFFKDVSEENRYLIFIDPAVHPQAAGWPLRNILARIQTQYQARKFKVIGY
RDSIVRSVVVTIELPNTQGRLAAVGWEKNAAGKLGPRMADLAPMMDPIRLAEQAVDLNLK
LMRWRILPDLNLEKISSTRCLLLGAGTLGCYVARTLVAWGVRKITFVDSAKVSFSNPVRQ
PLFEFEDCLEGGKPKAACASAALKRIYPGLDTEGIELSIPMPGHPIPPNLIDQTKAQVDQ
LESLFDTHDVVYLLMDSRESRWLPTLLGASKRKLVINAALGFDSYLVMRHGVRSLPQIRQ
LGCYFCNDVVAPSDSLTDRTLDQMCTVTRPGLAPIASATAVELMASVLQHPQGIEVLAEI
MDKNSTIQESVLGLVPHQIRGFLSKFDNLKLVGPAYDKCTGCSLTVIEEYQKSKFEMLFQ
AFNDSKYLENLTGLSQLYKDSEVNLESLEWDDEEEE
>Rgr
-----FLPVSTSISPSFWHRLTSLKLHHLKLDDTPLPLVGHYARGRIIHDKRTGQAVPLH
GALELDDASFAADHVGDDRFQLHGLLRNVNTLDDFKRLDKAQLLSDLGDQIWSIVRESRS
LADLNPFLLVTFADLKKYRYYYWCAFPALALKPGWEVTTGWAPCPE---QPSGQILLRGD
GETAPLDNFATFWARTPPDQRTLIFDDPSSHPTALGWPVRNALTYLAHADPIRQLSVVSR
RDKSSLSCVVRLDGPSGAERPAVVGWEKNDKGKLGPRMADLAPLMDPTRLADQAVDLNLQ
LMRWRILPSLDLDKVKNTRCLLLGAGTLGCYVARTLMAWGVRKISLVDSSTVSFSNPVRQ
PLFEFHDSLDGGKPKAEAAAAALKRIYPGVDATGVSLSVPMPGHPIPSTSLDQVRADFDQ
LDELVDVHDVVYLLMDSRESRWLPTVMGAAKDKLVMNVALGFDTFLAMRHGLAPSPFRGR
LGCYYCNDIVAPQDSLSDRTLDQMCTVTRPGIAAIASATAVELMVSVLQHPLGPRAPSNV
PLSSPQEPASPLGIVPHQIRGYLARFDNLKITGQAYDRCTGCSDTILEAYRSDPFSLVQR
ACEDAKYLERVTGLDKLEEETEALLEGVEWSEEDD-
>Sro
MPPLQFLPLSTSISPSFWHALTSIKLHELKLSQHAIPVKGYYSKGKQVRDRLNGNEVGIN
GGLELDQDREGEGEQVGPSFERFSTLRNFNTIEEFKQCDKAKLAQEVGEQIWSQVNSSET
LETLNQFLMITFADLKKYKYYYWACFPALVQKPGWELAAEWESVPNDV------------
---------------VTASQRTLIYLDPSAHASAPGWTLRNILSFLSLCPPITSLRLILI
RDSSYLSTMIQLKPTSISKLPSVVGWEKNPSGSLGPRLADLGPLMDPVRLADQAVDLNLQ
LMRWRIMPELDLDKVKHTKCLLLGAGTLGCYVARTLMAWGVRKITLVDSSTVSFSNPVRQ
PLFEFEDSLNGGKPKAQAAAESLKRIYPGVEAMGITLSVPMPGHPIPPSSLDKVKKDFEQ
LEQLIDEHDVVFLGMDSRESRWLPTLLGGVKGKLVMNVALGFDTFLVMRHGLSSSPYKGK
LGCYYCNDIVSPLDSLSDRTLDQMCTVTRPGLAAIASATAVELMVSVLQHPLGPHAPSDV
PLP-EETGKSPLGEVPHQIRGFLAGFNNLKITGQAYNKCTGCSD-MIEAFNKDGFELVRQ
ACEDAKYLERVTGLDKLEEETEKMLEGVDWEEGDED
>Uvf
MGLLQFVPFNSSIDPAFWQTLAKLKIDILKLHDGPIPIQGWYERGRWIIDRGADKTISIG
SEFRIDSNSISSQGPLHGRVSVNGILKNFNTIEEFKSCDKQVLFSTFADELWKNKITEES
SSAIPEFLVITFSDLKKYKYYYWFGFPVFVLKPSWNLVSNWSALTLELSQTNEHCWIKRD
QSIKPIHTWITFFDQVPEENRYLIFIDPAVNPQAFGWPLRNILAHIQSLYKARKFHVIGY
RDKTVRSVTVMIELPVIEGRPPAVGWEKNAAGKLAPRVADLGSMMDPKRLAEQAVDLNLK
LMRWRILPELNLEKISSTRCLLLGAGTLGCYVSRTLVAWGVRKITFVDSAKVSFSNPVRQ
PLFEFNDCLDGGKPKAACAANALKRIYPGLEAEGLELSIPMPGHPIPNNLIDQTKDQVTK
LENLFDEHDVIYLLMDSRESRWLPTLLGASKKKLVINAALGFDSYLVMRHGVRLLPQIRQ
LGCYFCNDVVAPSDSLTDRTLDQMCTVTRPGLAPIASATAVEMMASVLQHPQGIEVLAEV
MDKSPKIQESVLGLVPHQIRGFLSKFESLKLVGPAYDKCTACSETVSKPNKKK-IDLFYR
------------------------------------
