# Supplementary material for: Convergence Analysis of Rust Fungi and Anther Smuts Reveals Their Common Molecular Adaptation to a Phytoparasitic Lifestyle
Source: Front Genet. 2022 Apr 8;13:863617. doi: 10.3389/fgene.2022.863617 (PMC9023891; doi:10.3389/fgene.2022.863617)
Supplement: Supplementary file 4 [file DataSheet1.ZIP › Supplementary file 1/conv_cal/OG0003072.fasta]

>Ain
MKRLRRESASPDGQDAEPRDLEHMFDDDDDEDDAIDDAFEDEMEDFIDDDESDEMDLSEG
EREQRKEKRKQKRRARRAGSIDPNRAGIDAESWAELNDVFGDGTEYEFALHKDDERGAKA
GFKDIFEPSAMKARMMTDEDDRIKRADFPERFQVALPGDEGLLLLERTLTPEELDECTRW
VSRRFSQRSNRFFL--DDNAEQAQYRDAWFTCVRNMVEQIINNRREGMYLFAHRPDEFEV
RVSQQEIELLQRRDFSALTAACLKFKSLLVRRDGLAASYRRLASEKAIFERMLRATESIE
EVADVSEWLLMRHGQKMRDVQALQQSEGAAGAFKRPTVVSTYERIKGTPVSSLATRFGIS
SIQLAENVAAQVKVHLTEDESKAPLALADEYVNLGPMSAQQALDSAKTLLAHEIGKDPVL
KRHARRLLRESGVISVEPTDQGHYKIDEEHRFYNFKFLRHKPVGQFLAPAQYLMILQAEE
ELLVTVDVGIVPQALRDFENMLLNSYKSDELSEISQEWNDVRKDVIQQACDSFLLPAGKL
WVREWLREECLEFLGRTCEVTMTSRLDRRPYESTSMRREGFPKVLAVSHGNGDPRRDSVQ
TVFLDSGGRFREHNEYDTIAARHPSRDFVELLVSRRPDVVVVSGFSPRTIMLRAQVQECV
AQAVKIIAERKKVPVEDMGLCQIDVVTCHDDVARIYQHSSRAAEEYPSLGKLARYCVGLA
RYIQSPLQEFAALSEDLLALRYDTYQHLIPRERLLHYLERALVAVVNTVCVDINRAIIDA
NYANLLRYVAGLGPRKADALLKAITTQGSHVVNRAALLDMQILSFNVWHNACAFLVVRSV
APTRAMQGEIDALDATRIHPEAYEYARFIAFDALRKTEEDREEQHPSAWCKELMEDPESK
VGDIDMADYERNLWAEMARERKLSLLMVARELVHPLVEQRRDFVFPNNEEILTMLTGETK
ATFDTMRLVNVQVVAITRDYVSVRLDSGIEGTIHAEYLRPEYVAERVKHQQMLKAQIIDV
DAAQIRAELTARPSHLEEQDAERRRVAVDRYFDHVRAQKEREEAIARQRKKNARGARLIR
HPNFHNFKAGQAEEHLANMPRGTAIVRPSSKVDHLAVTWKVDEGVYQHLDVLELDKDPDA
EVGRILRIASGASYSDLDELLVSHIAPMARMVEMLMSSEKYQGSDEDLHRYLTNFSLANP
TRSQYGFAIDKKRPGVFILGFKANREAPVQRWPVRALPGRFKLNEAELPDVMSLCNAFKT
QYTTRVRTPATPTPGRAYGG
>Aps
-RRLRRAGSVASEDIDREDDLNRIFDDENDVFAARRRAGDDGLDDFIEEDEFPEEEASKS
HKRKEKTTFSQHQAGRLMGALAPDLTGISKESWEEVIEVFGNGDDYAWAFEAEDNKSTLV
QLKDIFEPSAIKERMLTEVDEAIRLLDIPERVQLASVGLANAGSTEPVLGPGELDRAAEW
VSQRISPRCTESFLQPDRHGFQPLLRGHFLIAVKEVLDFFLTSYFEVPFVYLHRQDYLNY
YDSSRNVRFLTREELWKAYTLSLKYIALLERKKGLKRLFDKLGNKDEYFDECFGKIESVE
EVADLMQWLTLKYGSRLREAQADVREDAKKAVYKKALRESKYERAKGTRVNDLANEISIS
ARDLTVNYLERKKIHFKKDSSLLPLIYAETFCDQEFDDAKKTLEAAKLIISSDIGRDPLL
KKRVRQLFQDYGVVTVTPTESGMIKINELHPYFAFKYLSQKPFSALKHSSQYLQMLAAEQ
ELLVNVQVHLNPQADHDFKKELSDMFKSDATDELAASWNDFREEILMHAIEHMLLPDAAR
WGKNHLKDEAEEFVAQKCAEELEFRADVAPFRPNDLFEGEIPSVVAISNGAGDPKRDSVF
VTFLDQFGRFRDHMKLDNLRDPSLRQALSNFLQKRTPDVIVVGGFSASTYRLLNDVRNVA
DEL----KNELESSGEAANR--FPVIVARDDTARLSQRSKRAEEEFGGLPSLGRYCVALA
RYVQSPLNEYAAAGSDLTAIPFHPDQQFLPKETLELHLERALVNIVNSVGVDINKAVNDP
YYQHLLPYVCGLGPRKAQKLIKLIN--EGTLSSRNELITENLVTKNIFYNCAGFLRIKQD
DSRPSRNTDLDILDGTRIHPEDYEVARKMAADAQELDEEDLTGQPPSQVVNDLLDADAMK
LDELNLDDFAEELCRLMGNKKRLTLYQIRSELQNPYQDKRSKFDALKPEQMFDLWTGESL
ATLSQGAVIPVKIIKVRDRGLSVRLDSGIEGFIEQQYMVDEGTPSKFSVGSTLQAAVVAI
HKDRFLVELNSQPNFVAAHAIARKKVETDRYFDTAQMEMDKDRMESKKKTGNRHTQRVIK
HPNFHNFNAGQAEQHLANLHRGDCVIRPSSRTDHLAVTWKVDTGIYQHIDVLELDKPNEF
SLGRILKIGGRYSYSDLDELIVSHVRAMARKVEEMIAHEKYKGTYEDMSNFLKTYLMANP
DRSVYAFCINKESAGNFLIGFKADKNSPMQTWNVKVSPGAFELHGTQAGDMLSLCNAFKT
QYTARARVDQTPTPTPLLGS
>Cqf
MRRLRRAGSVASDDIDIDDALHRIFDDDDEAPAFRRRGVDDELDDFIEEDEFPEDEVKRS
AKRKGKTTPARAQAGRVMGALAPDVSGISPDAWDEVLEVFGNGDDFAWALEMDDVKSTAV
QLKDIFEPSQIKDRMLTEADEAIRLLDIPERTQLASTSLANATSTEPLLTSEELDRAAEW
VSQRISDRCSETFLHKDRHGFFPVLKEPFIVSVKDVLEFFLTKYLEVPFVFMNRKDYITH
HTVHTNVQFLTRDELWKVHTLSLKYVALLDRKKGLRRLFDKLDAEDDYFEECYGRIQSVE
EVSDLMQWLTLKYGSRLREAQADVREDLAKTVYKKASRESRYERAKGSVVSKLATELGIS
SRDLSADFLARNKQHFTDDPHLAPEIYAEEFAEPEFDDARKALEAAKLIVSTDIGRDPLL
KKHVRQLFQDHGVVTVAPSEAGMTKITELHPYYAFKYLSQKPFSALRQSSQYLQIMAAEQ
ELLVSVQVHLSPKTDENFKREMIETYKSDFTSELATSWNELREEVLLHAIEHMLLPDAAR
WAKNYLKDEAEEFVAQRCAEELEERIDVAPYKPTHLFDGEVPSVVAISNGAGDPRRDSTF
VIYLDEAGRFRDHMKLDNLRDQTPRQDLSDFLQKRTPDVIVVGGFSASTHRLLADVKAVA
TELTEKLKSELRFTEEAANKIDFPVIVARDDTARLCQQTKVGEDDFGRLPPIGRYCIALA
RYVQSPLNEYAAAGSDITAITFHPDQQFLPKETLQVYLERALVNIVNSVGVDINRAVNDH
YYQHLLQYVCGLGPRKAQKLIKMINSSEGTLILRNELITHNLVTKNIFYNCAGFLRIRQN
DLRTNREIDPDILDDTRIHPEDYYVACKMAADAQELDEEDFAEQPASQVVSDLLAADAQK
LDDLNLDDFADELFRLLGVRKRLTLYQIRTELQNPYAEKRATFDALTPEQMFDLWTGENE
ATLSKGTVIPVKITKSRDRGLSVRLDSGIEGFIEQRYMIEEGTPSKFPVGSTIQALVMEI
HKDRFLVELNSQPTAVSAAASYQKKVKTDQYFDEIQMQMDKDRLEAKKKTGSRRTQRVIK
HPNFHNFNAGQAEQHLANQQRGDCVIRPSSKTDHLAVTWKVDTGVYQHIDVLELDKQNEF
SLGRILKIGGRFSYSDLDELIVSHVRAMARKVEEMINHEKYKGTPEEMTSYLNTYLMANP
DRSVYAFSIDKDTPGCFFVGFKADKNSPTQKWTVKVSPGAYELHGTPSGDMLSLCNAFKT
QYTARSRTDQTPTPTPMLGS
>Cla
M----RQDSPGSDDLDRAGPGLDIFGDEDQGG-----FLDDDLDDFIELDPEDEAL----
-------EQSKRAGGRLKAALQSAMRGIDREVWEEIQEVFGNGEEYLWAMELDDDDKPEP
SLRDVFEPSVIAERLLTDKDDTIRKLDVPERMQILTQSLLPHGLTQPLLSSEEIPDALTW
ISTRISPKLTEDFLGKDPSGSHSRYRDLFLKALEVVLEEMHLKFRETPFIWMHRRDYLMY
IDVSQPIQFLERSHLSKIQLLSYQYRTLLDRKASLDRLWFKLSLEDPYFVDCYSKIDSLD
AASDLNEYIQTRYWKELRQLKQAEEDEAPVPVVKRTHQLSPYEKAKDSIVSKVAQEIAIS
SSALCQALIAHTPRPFKEDPPAAPAEYAEGFAVPPF-SSDFSLAAAKAILVQEIKNDPYL
RRHIRQMMAELGVLSVRPTENGRVKVDEHHPFYSFKYVDRKPITKMRSQPQFLAMMAAEA
EELVVLEFALPIEEERKLMDELRRVYLSDFTSTAARQWNMFREEVLKAAVSEHIMPSVAQ
GLRRFLKEEAEEVVCSRCRDQLELQVDVASYRNGRMARGDVPTVVAVSHGNGDPRRDHVM
VTYLDGNGRLRDHLKLNSISEDQGRSQFVAFLKQRKPDVVVVGGFTIATRSLGFDVDSAL
DELTDFFPATQ-------------VIYVNDATARLYQHSKRATEEFPQLPTLGKYCIGLA
RYTQSAVLEYAWLGADIIRVQMDAFQKYVRGHCLSVCLADLFDCRSTKTGCAPNSSKSSS
TWSTTLLKACHRA-------------FGGTLVSRQDLLKNQLVESSVFTNCCAFFKIDQS
FVEGINDDGPDVLDSTRIHVEDYDIARKMASDAEELDEEDIAATHPSEVVKQLMDGDARK
LDDLRLDDFAIELQKLMGIPKRLTLYLIREEMQRPYGETRHDFRPMLPSQIHTMLTGESQ
STLSEGLIVPVVVTRPPMNEMRVRLDSGVEGIIQADHQRDPSQDVLFNQGQTLRALIISF
NPDGMIVELDCRPSELVKGDAHIRYTPRDEYFDKIQEETDVASAEAARKKAAGRQRRLIQ
HRNFHNFNAGQAEQFLSGKNRGDCIIRPSSLTDHLACTWKVDDGIFAHVQIVELNKPNPL
ALGSTLQIGGRYKFTDLDELIHRYVRAIANRVDEMMHHEKYKGTEEELCKWRTFLAQANP
DKPAYGFSIDRKHPGQFNLTFIVAKGSPPRTWPVQVTPDGFNLYGAAVGPLLSL------
--------------------
>Cmi
MKKLKRAGAASDESDEDPLDVADLFDEGGDRDKNRVSEDEDDMADFIEEDSPDEE-RERE
DRQARKSEKQRKQQRRAEGFVLSNLD-ITAEAWDEIQEVFGDGHDYDEAFEQDDDEKPQP
TMADVFEPSEIAERMMTGEDEIIRAIDIPERMQIAQTGISPTQPEDALLLEEELPAAAVW
CASRISDDLTKEFIQAE-DGTIPPLRDAFTTAVQRVLHFLCVDYFEVPFIWVHRRDYFIH
RDETRSRALLGRDDLWKIYNLAVKYRSLLDKKAHLLKLWQKLHQQDEYFMDAFNSIDSPE
EAADLVEWVSMKYQKQLKEMSKASGARLPSSKYKRSTGASRYEIAKNSLVARFAEQIAVP
AETLAQDFVAGVKQTFLEDPPTGPEAFAETYTDPAFPDVDSVIAGAKAILITEISKEPTL
RKEIRRTFRTFGAVSVRPTEKGSQVIDELHPYHAFKYLLDKPVDRLLESAQFLQILAAEN
EGLVTVDIHIKKDALRKLTQEFYNVYLSDLTSADATAYNKIREEIIMEMLQMHLLPLGAR
WTRDWLKEVEEEFVCARCAARLEERVTVAPYQAKGQEKGDVPRVLAISQGRGDDKRDAVQ
LVMLNKRGRFLNHEKLHNLGLADSRAELATYIEKYKPDVVVVGGFTPATLRLQFSVRSAL
DEISKRRVKDINNEEEALQQADIKTIYVHDDVARLFQNSKRATTQFAELPLVARYCLGLA
RYVQSPLCEFASLGEDITAITYDPNQKLVSKAKLLPALESAIVNAVNLTGVDINLAMRDP
YYAVLLPYVAGLGPRKASGMIRRIGAADGTLVCRADLVKRNICTSRIFMNCVAFLKIPAI
D----EDPEYDILDSTRIHCEDYHIARKMAADAEEMDEEDVEDPHPSGAVKQLMENGAGK
LDELSLDDFATALLETQHLRKRITLYMIRDELQNPYAERRADFLLPTDPEIFTMLTGETR
QTLNLGLVIPVMIVRILDGRLICRLDSGIEGVVRQGFYEE----VRYQVGQTVQAQVISL
KADSMSVELSTLKGSVAADDAAGRKVPTDPFYDTNQMQIDKQALEVKSKRSQGRQRRVVN
HPNFHNFNAGQAEQYLANMQRGDCVVRPSSRVDHLAVTWKVDDGVYQHIDVLELDKPNEY
SLGRNLRIQGKYTYSDLDELIVSHVRSMARKVDEMMHSDKYKGSEADLRKWLNTSIMAEP
TRSFYGFALDPRKPGNFILSF-LTKGYEIQSWGVTVEPEAFILQGNSAPNVTMLCNAFKS
TYVTKMNAARTPTPNPYAGG
>Eyn
-KKLKRAGAADESDPDDEQDLANLFDDTAARRKRRADMDEDDMADFIEEDSPDENEENRE
ARVERKREKAAR-RKKTAGFAMSGLD-ITAEAWDEIQEVFGDGHDYDDALDSDDEAKPRP
TIRDVFEPSEIAERMMTDADDIIRAIDIPERMQIAQAGIHSQEASDLLLEPDELDAATRW
ISTRISERANEEYIYGK-DGLDPPLHQPFQTAVREVLKFLCCDYFEVPFIWVHRRDFFIH
HDPDRSRLLLTREDLWKIYSLAIKYRAMLDRKAHLLKLWNKIQADDQYFSESYELAESAE
EVADLVEFISLKYQGKLKELAHRSDVNGPDGVYKRATSASKYEKAKNSMVARFAEQIAIS
AETLAQDFIAGARQHFPDDPPAGPEHFAAEFTDPAFPDSGSVLAGAKLILASEIAKDPSL
RKEIRKAFKFYGAVTVRPTDKGAQKIDEMHPYYAFKYLQEKPVDEFKGQGQFLQILDAEA
EGLVDINIHVQKEPLRNLTLEFYKVYLTSMEAEEAKAWNKVREDIVVEALAQHLLPLGAR
WIRDRLKEQEEEEISLRCAAKLDEHIDMAPYQPKDKQRGDVPKVMAISNGQGDMRRDSVF
VICLDATGRLVDHQRYDDIRHADHKERLRREITRLKPDVIVVGGFTPATQRLKGDLQICT
GETMPGRADED-HPPE---EVIATSIFVYDETARLYQNSARGMAEFPDITPTARYCIALA
RFAQNPLCEYASLGQDITAVTFNPLQRLVPKDKLLPILEQSIANVVNITGVEINRAIRDP
YYRSLLPFVAGLGPRKANGMVKRISVVGGTLSCRADLVKRDICTSRIFMNCVAFLKIKR-
-----DDEEYDILDSMRIHSEDYHIARKMAADAEDLDEEDIEMTHPSDSVVKLLEENAGK
LDELSLDDFAAALLQTQQIRKRLTLYMIRDELQRPYAERRPDFRVPSSEEKFAMLTGETS
KTLDLGFIVPIVIVRVLKGGLLCRLDSGVMAQVDGGYKEP----QEYRAGQTVRGQVIAI
DHAELKVELSLLRQSVDVDDSQRRQFRPDKYYDLTQANMDKQAYEAKSKKKEGRQRRVVQ
HPNFHNMNAGQAEQYLANLQRGDCVIRPSSRVDHLAVTWKVDDGVYQHIDVLELDKPNEF
SLGRQLRIQGKYTYSDLDELIVSHVRAMARKVDEMMHSDKYKGSEGDLRKWLQTSIMAEP
ARSFYGFALDPRKPGNFLLSF-LTKGYEIQTWGVTVEPDAFILAGNSAANVTMLCNAFKS
VYVTKMQAARTPTPAPIPGG
>Gan
TKRLRRHRSASAGSDASVQGLHNIFDDDERGADAEIDFDADEMAGFIEDDSQSDSSEDEE
ERQQRR---RQKKVVRRSGFGAGFVEGITAEAWSEVTEVFGNGQDYAFALDDEVEDKEEK
GLKDIFEPSEIASRMLTEKDDKIRLLDIPERMQLASAGLPENGAPAPFIAEEDLEEAAAW
MSSRISPRCTEDFLLKDVGGDYPVLHDEFLKAVSDAIRFLNVDFLEVPFIWHHRSDFLVH
HDPLRNLAFLDQADLWRISALSIKYRALVHRKNDLKALFDQLDVEDDYFEEVMSALESVE
EVADASDWLAMKYAAKLAEIKEMKEVNDEAPKKKRATRESRYENAKRNVVSKLAEAIAVS
ATQLSQDFVTLNKKHFIEDPGVLPLALAEEYATGEYASAELALDAAKFILVHEISRDPML
KKEARRFFKDYGVVNVRPTEKGISKIDEMHPFYTFKYLEEKPIGAFHRSAQFLQILSAEA
EGLVKCTVVLPEAASDKLISDLGAMYKSDYSSALAEAWNDVREQIIRAAVNEHLAPAAEV
WARNLLQEEEEEFVGKQCAAKLDQRINVAPYCRADMKK------------AGDPKRDSVF
AVFTDQEGHLRP--------DSKDREALADLLRRRRPQVIVVGGFSPSTKRLMGDVQAVA
NKVSEGILTGKDSDDNLKALARFETIFVYDDVARIYQNSKRAATEFPDLPILGKYCVGLA
RYAQSPLNEYAALGPDLIALTYDPNQKLLSREKATHYLERALIEVTNKVGVDINRAARNP
YYCFLLPYVSGLGPRKASSVVKKINGPGGTLTTRQNLVVQEVLSTNVFINAAAFLRIPQD
LLRTDEDGQPDILDDTRIHPEDYDVARKMAADAMEYDEEDIAGATPSQAVADVMDDDPRK
LDELSLDDFASELAKILGVPKRLTLYGIRDEMQGPYAETRQNFVLPSFVEVFTMFTGETQ
STLDRGLIIPVRVVSVKDDSVLVRLDSGVEGTIASEYRTDGDFEPKPRPGQIFQALVMEL
KHDTFEVELSTQERAIARGDFEQRRVHPDSYYNRQQAEEDKQVQVATAQKKGGRIRRQIK
HPNFHNFSAGEAEQFLANQQRGQCVIRPSSKEDHLAVTWKVDDGVYQHIAVTELDKINSF
SIGSRLRIESKHTYTDLDELINIHIKGMAKKVEEMLAHEKYRGSQEELNLYLQNYTMANP
GQSAYGFGIDPKLAGQFVVSFRSNNDVEIQTWPVKVVPGAFSLLGEEHGDVMALV-----
------RLP---PPNSPRQR
>Hvs
MRRLRRAGSVASDEIDNLNELDRIFDDDDQVDARRRDYMDDGLDDFIEEDDLDDEPQSKG
NKHSQQSNFKQGQAGRLMGALAPDVSEISKDAWEEVIEVFGDGDDYAWAFDADEEVKARV
KLKDIFEPSEIKERMLTEVDEAIRQLDIPERTQLASAGLASVTSTEPLLSPEELDQAAEW
VSSRISTRCTEEFLKKDRQGFYPILKESFITAVRDVLEFFLCKFLEVPFVWMHRRDYICH
HDPDRMKSFFLRDELWKIHGLSLKYRALLERKKGLRRLYNRIHVQDEYFEECFDGLQSVE
EVSDLMQWLTLNYSQKLRDAQHNAVEGFNKPVYKRATRESKYGRAKNNIINKLAEDMGIP
AKHLAKDFLSRTKQHFLDDPPLPPSKYAEQFVVPEFDDYSKALEAAKLIVSTDIGRDPLL
KKHIRELFREYGVVTVTPTEQGIIKIDELHPYYAFKYVTEKPFSALKHTSQYLQIVAAEQ
ELLINVQVHLQPDADHKFKKEIIDWYKSDFTSELALAWNDLREDVLNHAIEHMLLPDAAK
WAKNYLKDEAEEFVAQKCGEVLEDRIDVAPYQAAGLDEGDVPNVIAISHGAGDPKRDSIF
VTFLDEQGRFRDHMMLDNLKDSIPRRDLADFLQKRKPDVIVVGGFTASTFRLLGDVKSVT
HELLDQMKNELQ-DPESLNRMDFPIITVRDDTARLYQHSKRAENEFGDLPPTGKYCVALA
RYVQSPLNEYAAAAGDITAITFHPDQQFLPREILYSHLERALVNIVNSVGVDINKAVHDS
YYQHLLPFVCGLGPRKAQKLVKSITSTEGTLRLRDELITAELVTKNIFYNCAGFLRIIQD
DITAK--VDPDILDDTRIHPEDYYVARKMAADAQELDEEDLVGQHPSQVVSELLASSPEK
LDDLHLDDFAVELNRLLQTRKRFTLYQIREELQNPYMEKRAKFKVLAPDELFDLLTGENE
ATLSLGTIIPVKIIKARDRGLIVRLDSGIEGFIEQQYMVDEGLPSKFPVGATIQSQVMSI
NKERFSVELSCAPKALQAGAGSRLKVQTDQYFDNTQMEIDKDRMEAKKKSGSRRTQRIIK
HPNFFNFNAGQAEQHLANLGRGDCVIRPSSRTDHLAVTWKVDTGVYQHIDVLELDKPNEF
SLGRMLKIGGRYSYSDLDELIVSHVRAMARKVEEMIAHEKYKGTKDEMKNFLTTYIMANP
ERSAYAFCIDKEVPGQFLLGFKANKSSQMQTWNIKISPAAYELNGTQAGDILALCNVFKT
QYAARAYADQTPTPTPMSGG
>Lcr
MKRLRRRRSASDASDASTGNLNNIFDDDERGGDEDRYFDADEMAGFIEDDTQSESSEDED
DRAARRAKKKQRGRGRRAGFGAGFVEGITAEAWQEVTDVFGNGQDYAYALEDDADNQGEK
ELKDIFEPSEIQSRMLTEEDDRIRSLDIPERMQLTSAGLTAHDPTAPFIPEDELTDAANW
MANQISATATEHFALQDANGNLPELHEQFLKAVADVIRFINIEFLEVPFIWAHRGDFLVH
RAAQQDTAFLDQDDCWRIAHLSIKYRALALRKAELRKTFNSLEADDEYFEDVFDRVKTVE
DVADLSEWVGMKYSRKLAEIKEEKMREGEQPKKKRATRESAYENAKRNVVSKLAESIGLS
ATELSKAYFTTVKGETIDDPASEPLTLAEGYCGGEYPTAEAALNAAKMIAITEISRDPRL
KGEARRYFKDYAVVSVTPTEKGQSKIDEMHSFYAFKYLRNKPLTLFLRSPQFLQILTAEK
EGLVEARIELPERAVDKFYEDLHQYYTTDLSSSVAEAWNEVRREILHTAVHDHLVPSAQS
WARNYLQEEEEEFVGNICRMKLGQRINVAPYRRQDMEKGDTPTVLALSHGRGDPQRDDVT
YCFIDANGHFRENSTISNLFLEAEREQFVDLLKRRRPQVVVIGGFSPATKRLMADFRTFA
QGVSDSIVAEEESPDDRHRRAQFEAIYVYDDVAKIYMNSQRAQLEFPDLTKIGKYCIGLA
RYAQSPVNEYAALGADLTALTYDPNQKFLPPQKLVPHLEKALIEVVNRLGVDINKAIRNP
YYCHLLPYVSGLGPRKADGVVKKINS-GGTLTNRAGLVTHNIVTKNIFMNAAGFLRIPQD
DLRADDDDQPEVLDDTRIHPEDYDVTRKMAADAMEIDEEETSRKTLSQAVIDLMDDDATK
LDDLSLDDFAIELQKFFNAPKRLALYAIRDELQNPYAEPRPDFYSPSAVEIFTMLSGETQ
ATLDRGLIIPVRFIRMTDGVVRVRLDSGLEGSIQVGYRANEDGEYRPPQGSTLQALVLEL
RHETFEVELSTQEAAIAQGDRDRRRTIPDAYWDSNLADAEKEAQAAVEQKATGRQKRIIK
HPNFQNVDSGKSEEYLSHMQRGDCVIRPSSKEDHLAVTWKVGEGIYQHVAVHELNKANEF
SLGSTLRIQKQYTYSDLDELIVSHIKQMALKVNEMTAHEKFKGSKTELDNWLGNAVMANP
ERSFYGFAFDRKKAGQFVLGFRANVKVSTEYWPVKVVPGAFVLMNEEHGSVLALCNAFKT
AYGARARMPKTPTPNPQRGG
>Mgl
MKRAR------PASD--TDDLAHIFDDEEEDEAQPADYYDDGLDDFIEDDEEDAEMLNEE
EREARRQRLEERRRARMSARLDPRKAGMDLEAWDEVHDIFGNGEDYAWALEADDEGKERM
EYKDIFEPAQIRERLLTEDDERIRQVDIPERLQLMMPGHEGLELLERKLTDAELDDAAHW
ASTRISTRCTAEFL--DEFAPHSRLRTEWHACVRQMLAYMLNDLLEVSFLTQHRLDELEY
TPIAHKTTLLVRQELLTLHTLGIKYKLLLSRKDSLRSTFSELEAVRSTVEDLLVQASTLE
EVTDISEWLAMRFGERFREATVLAKG-HETQTLKRPTVVSEYDQRKHTPMAQLAARLGLT
STQLAANVAGGIKQFVPDDDESAPLTVADEFIGAGATTAEAALALARTLLAHEIGKEPAL
RREVRTLFRTSALLDVEPTERGMTRIDEAHPYYNFKFLRAKPVHAIQNASQLLQIVHAEE
ERLVHVTLRLPTDTANKLEQRLQDQFVSDGVSARSQAWNDERRAVIEEVCASFLLPLGRA
WTREWLLEECREALLRQCEQKLTQRVEGGPVQSAGMLRSHVPRVLAVSHGSGDPRTSKVV
AICLDEDGHLIERVTYDTLRQEDPRAEFTKLVRRRHPDVIVVNGFSAHAQELKAIVQDLV
SSAYEERVREEGLEGIAAEHARMDVVSVYDDVARLYQHSARAAEEFPELSVLARYCVGLA
RYAQSPVNEFAALGADLTAVQFDPAQRLLPTERLRVCLERAIVMLVNDIGLDLQIALTNT
YVQHMLPFIAGLGPRKAQALLNAIRTRDGIVVNREVLVRRGLLSFVVWNNAISFLRIDQD
AAADADDAQPDVLDTTRIHPEDYDFPRQMARDALNKHEEDLEGEHPSLACAEIMEDASEK
LAALDLDNYATMLWERRGLRKRLTLLTCKQELIRPYDDWRPPQLLPTTEELFMMFTGETR
RSLSEGYVVPVIVTRIEEGVLRVRLEAGIDGVITGRDIMPGYNSVRFRSGQALNAVIVQL
DLQRMRAELSLRAEAFEYVNPAQGHTPVDMYFDHERAQMANDAARARRRHQTRIGRRVID
HPNFHNLNAVQAQNFLATQPRGSVVIRPSSRMDHLAVTWKVDDGVYQHIDVLELDKENDY
ALGRILRVADMGSYADLDDLIVNHVRPMAAMVEMMMNHEKFKGADERLHTFLTNASLANP
NRSVYAFGLNKQHPGYFDLAFKANSQAPIQSWPVKVLPGAFKLGQATLADVAALTNAFKT
QYMAQTRTSMTPTPTPGYGA
>Min
MKRLRRRRSVGASDDDEPAGLNNLFDDDERGADDEDEFDGDEMAGFIEDDTASESDEDED
DRAARREKRKGRNKGRGRGFGTAYIEGISAEARQEVTEVFGNGQDYAWALEDEEDEPKQK
ELRDIYEPSEIASRMLTEEDEAIRALDIPERMQIASAGLPTTGITQRFIQEEDLELAAEW
MSTRISVRAHEHFIMRDSSGDRPPHHDAFITAIKNVVRFMNIEMLEPPFIWAHRADYLVV
RDG-RDIALLDHDDLWRISGLSIKYRALLHRKRELKEHFSQLEVEDDYFDETLDAVESVE
EVSDANEWMAMKYFSELEQLRAARGQESDLPSRRRATRESVYQHAKKEFASDLATQIGIS
ATELARDFISGTRSSTTEDPSKTPLELAAEFTNEEFTTPERALDTAQMIAVHEIRHDPIL
RREIRRYFKDYALMTVTPTDKGVNAIDEMNPFYVFKYLKGRPVSSMLRSAMFLQILAAER
DDLVKCRITLPAAALNRFMEDLTKIYTSDYTSTVAEEWNKLRTEILNTVVQEHLLPFGER
WARTYLREEEEDFVGRACKSKLEDRINVAPYQRRDMEHGEIPSVLAISNGEGHPQRDSVS
CVFMDSEGHVREQLKVDNLHEDAQKESLIELLRRRRPQVVVIGGLSPNTNRLYNDFKTFS
NGVSDSIVADQD------------------------------------------------
------------------------------------------------------------
------------------------------------------------------------
------------------------------------------------------------
------------------------------------------------------------
------------------------------------------------------------
------------------------------------------------------------
------------------------------------------------------------
------------------------------------------------------------
------------------------------------------------------------
--------------------
>Mld
MKRLRRRRSVGASDDDEPAGLNNLFDDDARGADDDDDFDGDEMAGFIEDDTASESDEDEN
DRAARKEKRKARNRGRGRGFGTAYIQGISAEARQEVTEVFGNGQDYAWALDDEEDEPKQK
ELRDIYEPSEIASRMLTEEDEAIRALDIPERMQIASAGLPTAGITQRFIQEEDLELAAEW
MSTRISLRAHEHFIMRDSSGDRPPHHDAFITAIKNVVRFMNIELLEPPFIWAHRADYLVV
RDG-RDIALLDHDDLWRISALSIKYRALLHRKRELKAHFNQLEVEDDYFDETLDAVESVE
EVSDANEWMSMKYYNELEQIRAARGQESDLPSRRRATRESAYQHAKKEFVSDLATQIGIS
ATELARDFISGTRSSTTEDPSKAPLELAAEFTNDEFTTPERALDTAQMIAVHEIRHDPIL
RREIRRYFKDYAVVTVTPTDKGINTIDEMNPFYVFKYLKGRPVSTLLRSAMFLQILAAEG
DDLVKCRITLPGAALNRFMEDLTKIYTSDYTSTVAEEWNKFRSEILTTVVQEHLLPFGER
WARTYLREEEEDFVGRACKSKLEDRINVAPYQRRDMEHGEVPSVLAISNGEGHPQRDSVS
CVFMDAEGHVREQLKVDNLHEDAQRESFTELLRRRRPQVVVIGGFSPNTNRLYQDFMTFS
QGVSDSIVVDQDTPDQLTARAAFETIYVYDNVARLYQSSPRALIEFPELSTISRYCVALA
RYAQSPLNEYAALGDDLVALSYDPNQKYLSPAKIKEHLEHALIDVTNRCGVEINKAVRNA
YYRHLLPYVAGLGPRKASGLVKKIESNGGTLSNRSGLIFHAITTKNIFMNAAGFLRISQD
DLNADAGDEPEVLDDTRIHPEDYEVARKMAADAMEVDEEETATKVPSQAVINLMSDNPRR
LDDLSLDDFAAELEKLFFMPKRLTLYSVRDEMQEPYADRRLPFRVPNPEEVFAMLTGETK
QTFDNGLIIPVRVYRFRDGAICVRLESQIEGTIEAEYRTQPNRYQQPRIGQTIQAQIIGS
NLKTFTVELSTVEGHIQKGDADQRRVGYDQYYDVEAARVERERQAIVQKKSAGRQKRMVN
HPNFHNLSAGQAEEYLANMQRGDCVIRPSSLEHHIAVTWKVAEGVYQHIAVHEMNKANEW
ALGSLLRIEAYWSYSDLDELIVSHIKQMSLKVGELMAHDKFKGDKAALDNFLSNSLMVNP
NISAYGFAIDPKKPGLFMVTFRANDGAEPHSWPIWVVPGAFVLKGAEHGDVAALCNGFKR
AYTAEIRMPRTPTPNPLREQ
>Mlp
MRRLRRAGSVASDDLDLDDDLHRIFDDEDEPAVPRRRGVDDELDDFIEEDEFPEDERQKS
TKRKSKASSVRVQAGRLMGALAPDVSGIDPDAWDEVMEVFGNGEDYEWALELDEYRSTAV
QLKDIFEPSQIKDRMLTEADEAIRLLDIPERTQLASSTLANATSTEPLLTSEELDRAAEW
VSQRISERCNTLFLQKDRHGFFPILKEPFIVSIKDVLEFFLAKYLEVPFVFMNRQDYITH
HTSETNVQYLSRDELWKVHTLSLKYVALLDRKKGLRRLFDKLDAEDDYFEECYGRIQSVE
EVSDLMQWLTLKYGSRLREAQADVREASDKPVYKKASRESRYERAKGSVVSKLASDLGIS
SRDLSADFLARNRQHFPDDPPLPPAVYAEEFAQPEFNDSRKALEAAKLIVSTDIGRDPML
KKHVRQLFRQHGVVTVTPTDGGMSKITELHPYYAFKYLGQKPFSGLKQSSQYLQIMAAEQ
ELLVNVQVHLNPETDNTFKTEMMNTYKSDFTSELATSWNELREEILLHAIEHMLLPDAAR
WAKNYLKDEAEEYVAQRCAEELEERIDVAPYRPAHFLDGEVPSVVAISNGAGDPRRDSTF
VIYLDDAGRFRDHMKLDNLRDPTPRQDLSDFLQKRTPDVIVVGGFSASTNRLLNDVKAVA
HELSEKMKNELQMNDEALSRMGFPVIVARDDTARLCQQTKLGEDDFGGLPAIGRYCIALA
RYVQSPLNEYAAAGQDITAISFHPDQQFLPKDLLQVYLERALVNIVNSVGVDINRAVNDH
YYQHLLQYVCGLGPRKAQKLIKMINASEGTLISRNELITEELVTKNIFYNCAGFLRIKQG
DLTTARETEPDILDDTRIHPEDYYVARKMAADAQELDEEDLAEQPPSQVVSDLLAADAAK
LDDLNLDDFAVELLRLLNVRKRLTLYQIRTELQKPYAEKRSTFDALTPEQMFDLWTGENE
ATLSRGSVIPVKITKSRDRGLTVRLDSGIEGFIEQRYMVEEGTPSKFPVGSTIQALVMEI
HKDRFMVELNSQPTAVAAAAGQQKKVKTDDHFDEIQMQMDKDRLESRKKIGSRRTQRVIK
HPNFHNFNSGQAEQHLANQQRGDCVIRPSSKTDHLAVTWKVDTGVYQHIDVLELDKQNEF
SLGRTLKIGGRYSYSDLDELIVSHVRAMARKVEEMIAHERYKSTPEEMSKYLNTYLMANP
DRSVYAFCIDKDTPGCFFLGFKADKNTPMQKWTVKVSPGAYELNGTQAGDMLSLCNAFKT
QYTARSRVDQTPTPTPMLGN
>Msd
MKRLRRRRSVGASDDDEPAGLNNLFDDDDRGADDDDDFDGDEMAGFIEDDTASESDEDEN
DRAARKEKRKARNRGRGRGFGTAYIQGISAEARQEVTEVFGNGQDYAWALDDEEDEPKQK
ELRDIYEPSEIASRMLTEEDEAIRALDIPERMQIASAGLPTTGITQRFIQEEDLELAAEW
MSTRISLRAHEHFIMRDSSGDRPPHHDAFITAIKNVVRFMNIELLEPPFIWAHRADYLVV
RDG-RDIALLDHDDLWRISALSIKYRALLHRKRELKAHFNQLEVEDDYFDETLDAVESVE
EVSDANEWMSMKYYNELEQIRAARGQESDLPSRRRATRESAYQHAKKEFVSDLATQIGIS
ATELARDFISGTRSSTTEDPSKAPLELAAEFTNDEFTTPERALDTAQMIAVHEIRHDPIL
RREIRRYFKDYAVVTVTPTDKGINTIDEMNPFYVFKYLKGRPVSTLLRSAMFLQILAAEG
DDLVKCRITLPGAALNRFMEDLTKIYTSDYTSTVAEEWNKFRSEILTTVVQEHLLPFGER
WARTYLREEEEDFVGRACKSKLEDRINVAPYQRRDMEHGEVPSVLAISNGEGHPQRDSVS
CVFMDAEGHVREQLKVDNLHEDAQRESFTELLRRRRPQVVVIGGFSPNTNRLYQDFMTFS
QGVSDSIVVDQDTPDQLTARAAFETIYVYDNVARLYQSSPRALIEFPELSTISRYCVALA
RYAQSPLNEYAALGDDLVALSYDPNQKYLPPAKIKEHLEHALIDVTNRCGVEINKAVRNA
YYRHLLPYVAGLGPRKASGLVKKIESNGGTLSNRSGLIFHAITTKNIFMNAAGFLRISQD
DLNADAGDEPEVLDDTRIHPEDYEVARKMAADAMEVDEEETATKVPSQAVINLMSDNPRR
LDDLSLDDFAAELEKLFFMPKRLTLYSVRDEMQEPYADRRLPFRVPNPEEVFAMLTGETK
QTFDNGLIIPVRVYRFRDGAICVRLESQIEGTIEAEYRTQPNRYQQPRIGQTIQAQIIGS
NLKTFTVELSTVEGHIQKGDADQRRVGYDQYYDVEAARAERERQAIVQKKSAGRQKRMVN
HPNFHNLSAGQAEEYLANMQRGDCVIRPSSLEHHIAVTWKVAEGVYQHIAVHEMNKANEW
ALGSLLRIEAYWSYSDLDELIVSHIKQMSLKVGELMAHDKFKGDKAALDNFLSNSLMVNP
NISAYGFAIDPKKPGLFMVTFRANDGAEPHSWPIWVVPGAFVLKGAEHGDVAALCNGFKR
AYTAEIRMPRTPTPNPLREQ
>Pan
MKRFRRGSASPPADDEAQKTLDQIFEDDDDDEANYDDYEDDGLDDFIEEDEDDDEMLDED
EREARRQRREEKRKARMSSAADPAKAGIDREAWDEIHEIFGNGEDYYWALEDDDENKNKM
EYKDIFEPAQIAERMLTEEDERIKRIDIPERLQLACPGEEGLKLLERKLTDPELFEAAKW
ASTRISAKSAAEFL--DDAGLFFRFRSEFLNAVQLMLSYMLNDLLEVPFLFQHRVDDLEH
LWYFQRTILLNRRELYTLSALGLKFKTILIRKDQLRATFNKIHIQRAVFEDMLAQASSLE
EISDITEWLTLRYGQKMRDAQALASSSSATPGFKKPSLVGQYERTKNTVLSELAKKFGIS
SDELAANISSSSRQYSPRDPEQSPFKFAEQFTGAGAQSPEIALAKAKMMLSQEIGKDPIL
KREIRQLFKDAAEINIEPTERGMTVIDDQHPYANFKFILNKPARLVQQPAQYLQMLQAED
ELLIKLDIGLKDVVLSRFENRLYTNYASEGIGEVSQAWNTQRREVIQEALKAHLVPNGRL
WLKEWLREESRETLLRHCDFLMAKRLQEGPFMSRSMARDRIPRVLAVSHGGGDPRKDVVQ
AVYLDERGRFREHATFDDLRFVDHRGDFVKLLKQRRPDVVVVSGWSVRTAELKKNVRELV
DMAHQEICDDDRLDSEERNQALIDVVTCHDDVARIYQHSSRAAEEFPELNELGRYCLALA
RYAQSPVNQFAALGNDLTAVILDPNQRLLPQDRLRLHFERCIGAEVNDSGVDINQAVTST
YLQTMLPYVAGLGPRKAHALVNAINTKEGTLINRTLLLSRSILPFQVFQNCASFLRIEQD
MLLEAEDDVPDVLDSTRIHPEDYDFPRKMAADALNKHEEDLEGEHPSLPCKELMEDAADK
LSTLDLDNYAQMLYERKGEKKRATLLLCKQELIKPYDDLRKQQREPSAAEMLTMFTGETP
KTLSEGFVVSVEVMRVQEGHVRCRLDSGIEGIIEAEYTTDNYTPVRVRPQQTLDALVRQI
DTDSCTVKLSIRPWDLQEQHRARDKTPTDKFYDKTKADKWNEQAKAKARVQARRQNRVID
HPNYHNFNYKDAVQFLGGQPRGSVVVRPSSKDDHLAVTWKVDEGVYQNIDVLELDKESEY
SLGRVLRIEGMGSYSDLDELIVNHVKPMVHMVEMMMNHEKYKGADEELHRFLTNWSLANP
QRSVYAFGLNRDRPGYFNLSFKASRDAAIQTWPVKVLPNAFKLGPADLADVAALCNAFKT
QYTTQARTPATPTPAPGYGG
>Pst
MRRLRRAGSVASDNIDQEDDLHRIFDDEDDGFSARPRGGDD-LDDFIEEDEFPEDEPSKA
SKRKDKNRPSQAQAGRLMGALAPDVTDITKESWDEVIEVFGNGDDYTWALEIEENKSTAI
QLKDIFEPSEIKERMLTEADEAIRQLDIPERTQLASAGLTNINATEPILGAEELELAAEW
VAQRISQRCNESFLQPDRHGFAPLLKQHFLVAVKDVLDFFLSKYFEVPFVFMRRQDYINY
HDPNRDIRFLTRDELWKAHTLALKYVALLERKKGLKRLFDKLGTEDDYFQECFLGIQSVE
EVADLMQWLTLTYGHRLRDAQADVREDAKKAVYKKALRESRYERAKSTNINHLSKEIGIS
ARQLTVNFLSREKVHQKENPPLHPLSYAETYCDPEFEEPKKAIEAAKFVISTDVGRDPLL
KKHVRHLFQNHGVVTVTPTESGMHKINELHPYFAFKYLSQKPFSALKHSPQYLQIMAAEQ
ELLVNVQVHLNPQTDHDFKKELIGMFKSDDPSDDSAKWNELREEILMYAIEHMLLPDAAR
WAKNYLKDEAEEYVAQKCADELEFRADVAPFRPSHLFDGEVPSVVAISNGAGDPKRDSVF
VIFLDTAGRFRDHMKLDNLRDPVPRQAFSEFLQKRAPDVIVVGGFSASTYRLLGDVKTIS
GELSERMKSELQLTTEAASKLDYPVIVARDDTARLNQHGKRAEEEFGELPPLGRYCVALA
RYVQSPLNEYAAAASDLTAISFHPDQQFLPKDTLQLYLERALVNIVNAVGVDINRAVNDH
YYQCLLQYVCGLGPRKAQKLIKSINTAEGTLSLRNQLVTENLVTKNIFYNCAGFLRIKQE
DLRAN--LDPDILDDTRIHPEDYDVARKMAADAQELDEEDLTEQPPSQVVIDLLAADVAK
LDDLNLDDFAEMLTQMMGTKKRLTLYQIRSELQHPYQETRAKFEPLTPEQMFDLWTGENE
ATLSQGAIIPVKIIKVRDRGLAVRLDSGIEGFIGQNYMVDEGTPSRFPVGSTTQAVVVEI
HKDRFSVELNSQPKYVAANSTYRKKVETDQYFDHQQMEIDRDQAETTKKKGSRRTQRVIK
HPNFHNFNAGQAEQHLANLQRGDCVIRPSSRTDHLAVTWKVDTGIYQHIDVLELDKPNEF
SLGRILKIGGRYSYSDLDELIVSHVRAMARKVEEMIQHEKYKGSYDDMSNFLKTYLMANP
DRSTYAFCIDKEVAGNFLIGFKANKNSPMQTWNVKVSPGAYELHGTQAGDMLSLCNAFKT
QYTARARSEQTPTPTPLVGS
>Rgr
M------------------------------------FGADEMAGFIEDDTDDSRSEDDE
ARRQRK-RDAKRKKRRGAGLGMGRVEGITQEAWQEVAEVFGNGQDYAWAMEDDDEKDGKK
ELKDIFEPSEIASRMLTAEDDKIRRLDVPERLQVASAGLPADANLVPLIPEAEIPTAARW
MSERLGRDINEAYLLQDATGLLPPLHNEFLTAVESVLRFLNVDLLEPPHIWHHRADYLFH
APTATPHALLHEDHLWRLSALSIKYRAFLARRTELVALVDRLGCHDAHVAELVDQAQTVE
DVMDALAWDA--------EARAQREREAAAKRQKRAARESEYELAKKSVVKRLAELTNIS
VAEFALDVSSGTKTHFVDDPAQTPSLLANEFVVEQFATPQRALAGARTILVTELGTEPIL
RREARRYVRDFGVVNVAATKAGEQKIDALNPFYTFKYIKNKPLKEYLRSPQWAQILAAEA
EGLVTASIDLPESAYHRLVASLGKMYLSDYASALAEEWNDLRKGILEEAVANVLVPQAAA
WARNMLKEECEDYVGDLCKRKLESRIDVAPWCRADMQPGDTPSVLALSNGRGDPRRDSII
GVFFDGDGHFREHFTLDRLIDDAQRDSFAEFLKRRRPQVVVVGGYSPAAVQLLEDFRRFG
GEVAREIVEAGDPYEQKSHRAAFESTFVFDDVARIYQHSQRAAQEFTELSTLGKYCVGLA
RYAQSPLNEYAALGADLSALTYDPNQKYVAKDKVSLALERALVEVTNRVGVDLNKAVRNP
YYAHLLQYVSGLGMRKADALVKKIASTNGTLANRQGLITHGGFGKQVFLNASGFLRIRQD
DLAADGQDAPDVLDDTRIHPEDYDVARKMAADAMEYDEEDLEGASPSKAVADLLEDDVRK
LNELALDEFAEELSKVLQQPKRLTLYKIREELQNPFGEKRHQFIAPTAEERFTMLTGETR
KTLDGGLIIPVRVLRVSEEAVMVKLDCGITGHIAAELRTDGAMHTKLRPGQTLQAMVMEV
KYDVLNVELSTQESLIEHGDRDRRVVKPDTWFDHERQAAEARVVNSQQRQTGGKVKRVIH
HPNFHDVSAGAAEQLLASMQRGDCVIRPSSREDHIAVTWKVDEGIYQHLAVHELNKPNEF
SLGTQLRVSDKHRYSDLDELIDAHVKQMARKVSELAAHDRFKGSKDHLNSYLRNWTQANP
GRSIYAFGWDRRKAGQVVLGFRANEKSDIHYWPVLVVPEGYMLRGDVHGDVQSLVNAFKI
AYAASMRAPNTPTPNPAYGG
>Sro
L------------------------------------FDADEMAGFIEDDTDDDSASDEE
A-SNRRRRKEKQKTGGRKGFGMGSVEGITAEAWQEVAEVFGTGQDYAWAMEEEEEAK-EK
DLKDIFEPSEIASRMLTEADDRIRGLDVPERFQLASSGLPPTGLIDPFIPESEVRPAALW
MSQKMPREAIEKFLLKDDEGNLPPLYDAFIGAIESVVRFINIEFFEPPFIWNHRGDHLVH
FPPAQPHFLLFENDLWRIASLSIRYRSFLARRMILQQQFQELGVEDEYFDELMQQLETVE
EIQDAQEWLE--------EVRKNKEDDGQAKKTKRVNRQNDYEGLKKSMIAKLAESIGIS
SSELALDVASGTKTHFAEDPLDTPQVTADKYVTGEFSSWERALDAAKSIVVHEIGHDPIL
RQFARRHFKTSAKVSVSATKEGQSKIDSMNLFYAFKYLKDKPVTEFLRTPQWLQILAAEA
EGLVNVTVTLPQHVRDFIVAELEKFYLSDYTSALADEWNELRTDILRQTLKEHFLPLGEQ
WMRASLKEDAEELVMTAIKRKLESRIDNAPWCRDDMEPGQTPSVLALSQGNGDPRRDSVY
AVFLDSDGHFREHLKLDSLEEESQHEAFTELLKRRRPQVVVVGGFTPSTRRLMNEFRTLA
GAISREIVESEDPADERDARAAFESTYVNDEVARIYQNSARATAEFSELSPVAKYCVGLA
RYAQSPLNEYAALGQDLAALTYDPNQKFLSKDKVTEALERGLIEVTNKVGVDINKAARNV
YYAHLLPYVAGLGHRKAEMFVKRIGAASSHSNASQ--------IDDVFVNAASFLRIRQD
DLAADGEADPDVLDDTRIHPEDYDVARKMAADAMEYDEEDLVDVPASKAVADLFEDDVNK
LNDLALDDFADELSKVLQAPKRLALYKIRDEMKQPYKEHRRQFVSPNPIELFTMLTGEST
RTLDSGLIIPVRVVRVADESVLVRLDCGIDGTISHEYRTDNKVFAKLKQGQTLQAMVMDV
KWEDFQVELTTQENLILGGDRERRLVRPDQYFDQAMAEQELKSQEKAQQKKTGRPQRIIK
HPNFQNIDSGKAEELLSSMQRGDCIIRPSSREDHLAVTWKVDEGIYQHLAVHELNKPDEF
SLGTKLRVGTHHTYSDLDEMIEAHIKQMARKVNELTNNEKWKENKPKLESFLQIMTQSNP
GKAAYGFAWDKKRAGEIILAFRANQNAQIQQWVSLLLSLILFQSSESHTCSLSLLSPSSL
FRKVTL---LSP--------
>Uvf
MRRLRRAGSVASENIDQENDLHRIFDDENDAFSAPRHGGDDELDDFIEEDEFPEDEASKS
SKRKDKARASQGQATRLMGALAPDTAVISKESWDEVIEVFGTGDDYAWALENDDNKSTAI
QLKDIFEPSEIKERMLTEADEAIRLLDIPERTQLASVGLTNVKSTEPILGPEELERAAEW
VAPRISQRCTESFIQLDSHGFYPLLKEHFIIAVKDVLDFFLSKYFEVPFVFMHRQDYITY
HDPNRDTQFLTREELWKAHTLALKYLALLERKKGLKRLFDKLSNEDDYFGECFAGIQSVE
EVADLMQWLTLTYGQRLREAQADVREEAKKAVYKKALRESRYERIKSTPIYHLAQDISIS
ARELTANLLEHSKKHSKSDPPLSPFSYVEAFCDPEFEEPRKVLEAAKLILSTDIGRDPLL
KKHVRDLFRNHGVVTVTPTESGMHKITDLHPYFAFKYLSQKPFSALKHSAQYLQIIAAEQ
ELLVNVQVHLNPQTDHNFKAELIQLFKSNETSDDSQKWNEFREEISMYAIEHMLLPDAAR
WAKNYLKDEAEEFVAQKCADELEFRADIAPYRPSHLFDGEVPSVVAVSNGAGDPKRDSVF
VIFLDQAGRFRDHMKLDNLRDPEPRQEFAAFLQNRSPDVIVVGGFSASTYRLLGDVKTVS
GELSERMKSELQLSAESASHLAFPVIVARDDTARLNQQGKRAEDEFGELPALGRYCVALA
RYVQSPLNEYAAAASDLTAISFHPDQQFLPKETLQLYLERALVNIVNAVGVDINRAVNDH
YYQQLLQYVCGLGPRKAQKLIKSINTSEGTLGLRNELITENLVTKNIFYNCAGFLRIKQD
DLNATRETDPDILDDTRIHPEDYDVARKMAADAQELDEEDLAGQPPSQVVSDLLAADASK
LDDLNLDDFAGELCRLMGQKKRLTLYQIRSELQNPYQENRAKFEPLTPEQMFDLWTGENE
ATLSPGAIIPVKITKVRDRGLVVRLDSGIEGFIDQNFMVDEGVPSKFPVGSTTQALVMAI
HKDRFTVELNSQPKSVAVNAARRLKVETDQFFDVSQMETDRDQIEAKKKTGSRRTQRVIK
HPNFHNFNAGQAEQHLANLQRGDCVIRPSSRTDHLAITWKVDTGIYQHIDVLELDKPNEF
SLGRILKIGGRYSYSDLDELIVSHVKAMARKVEEMISHEKYKGSYDDMSNFLKTYLMANP
DRSVYAFSIDKEVAGNFLIGFKANKNNPMQTWHVKVSPGAYELHGTQAGDMLSLCNAFKT
QYTARARTDQTPTPTPLLGS
