# Supplementary material for: Convergence Analysis of Rust Fungi and Anther Smuts Reveals Their Common Molecular Adaptation to a Phytoparasitic Lifestyle
Source: Front Genet. 2022 Apr 8;13:863617. doi: 10.3389/fgene.2022.863617 (PMC9023891; doi:10.3389/fgene.2022.863617)
Supplement: Supplementary file 4 [file DataSheet1.ZIP › Supplementary file 1/conv_cal/OG0003073.fasta]

>Ain
MRRGPGLAALDRSAATSLQYNSLSSELTSSQLTELHAQLDTFSSALRNFAARHRGDIKRD
ASFRHAFQQMCAAIGVDPLGGNLGRMWDVLGLGDWQYELGIQIIDVCVSTRPYNGGLIRM
DDLIRAVMHSR-----GEEGDITEEDVVRSIAVLKPLGSGYEVIDIAGTKMVRSVPKELD
TDTSVVLGLLSSTAYVTEDGLLDKGKWTRQRARAILDDLSLGQGILWIDEQAH-PARYYS
LLGLGAG
>Aps
MRRGVGISALERSSATNASYSSLSDSLSAANLANLQSQLFTFQSSLKSFASKHGNKIKSD
PEFRGAFSAMCSELGVDPLTSGRRGLWDWIGFGDWTYELAVQVIDVCLATRDRNGGLHQM
EDLLQAVRSLREMPED-KTATITEADISRAIKSLEPLGSGYSIINLGSKKFVRSVPAELD
NDSLIIFNSILPRGYTTHDILKDSQGWNDDRVKNAIDKAVMRDSMLWLDDQNDDGARYYA
PALFIFD
>Cqf
MRRAVGISSLERTSATSASYDTLSDSLTAATLTNLQSQLSTFQSALKAFALKHGHRIRSD
PEFRTAFSSMCAELGVDPLCGGRKGFWDWVGIGDWTFELAVQVVDVCLATRDRNGGLVEI
GDLLTSVRGLRKLPNPLLEGEVSEADIGRAIKALEPLGSGYKIISVGQQKFVRSVPAELD
SDSVAVFDAILTRGFTTHKDLARRTGWSLDRTSDAIEKAMMTDAMLWVDQQALSDDQFYA
PALFVFE
>Cla
MRRHVGLSSLERQTSQAASYDSLSSSISAAQVSQLQSQLATFQAALRSFATKHRSHILQD
AEFRQQFSTMCAELGVDPLGGGKKGVWDFVGLSDWTFGLAIQVVDVCLEAKERNGGLIEL
REVLKGVIRLRTGSSN--PEEVSEADIARAIKILEPLKCGYSILTLSSRKYIRCVPQALD
QDAMVVLECCSTRPWTDHEEFAQSRGWTRQRADAALHKASVEDGLVWIDDDPRGRRSFWA
TSLVVF-
>Cmi
MRRNVGLSSLSQQSEALASYSTLSNAINEQQVSTLQSQMSTFQSALRTFANKHRAKILSD
PVFRKHFADMCNQVGVDPLGGGRKGLWDFLGVGDWTFTLAVQVVDVCLASRERNGGLIDM
EELIKGVTRLRRGDERDEDDAVTAADIERAIKALAPLGCGYSIINVGSSKLVRSVAAEFD
VDSLTLLECAAGKGYITIT----SKGWPAKRAENAINQALLMDAVVWLDDQEPGKIQYWV
PSLFDFE
>Eyn
MRRNVGLSSLSQQSATLASYSSLSSTISEQQLSTLQAQLATFQAALRSFANKHRAKILSD
PVFRTHFADMCNQLGVDPLGGGRKGIWEYLGIGEWTYALAVQVVDVCLQSRERNGGLIEI
DEVVRGVARLRSGSSSQFSATITASDVVRAINALEPLGCGYSIIQAGQKKMVRTVPAEFD
TDSMTILECASGTGCVTTSRLQSGRPWATARAENALQKALMGEGLVWLDDGADGELQYWM
PALFDFQ
>Gan
TRRNAGLSSLQRHLDSSSSYSTLSTTLSSQQTSTLSSQLSLFQSSLSKFSTSHRSQIASN
RSLRAHFSELCAELGVDPLGGGAKGLWDKLGVGDWYYALGVQVVDVCLRARERGGGLVAL
EEVIVKVGMLRSGGGKGAGNEVTEGDVKRAIETLDPLGCGYKLLEVGGRKVVQCYPLGLD
RDSLVVVEVASGRGAVGKGEVYREEGWTMDRVERALEKAVLSDGMAWIDEQEGAGAEYWV
PALFDFG
>Hvs
MRRGLGISSLERHSVTSASFNSLSNDLSATSLAAIQSQLAIFQSALKSFASKHSQKIKSD
PVFRSAFSKMCAELGVDPLSSGKKSFWDWIGIGDWTYELAVQVIDVCLATRHRNGGLIDM
GDLIYSVNSLRNGPNLITTSNETSTDVARAIKALEPLGSGYKVITAGSRKFVRSVPAELD
VDSLTVFEAAQGNGFVTKETLQKFTSWTMTRTDNAINKALLRDGIVWIDDQGAGSARYYV
PALWSFQ
>Lcr
ARRGVGYSSLQRHLDSANSYSTLSTSLAEQQTAALSQQLATFQASLASFSTHHRAKILSS
PSFRSHFSQLCAELGVDPLGGGAKGIWDKMGVGDWYYALGVQIVDVCLRARERGGGMVAL
DEVIQQVTILRRGGPNPPSAEISPSDVARAIDALAPLHCGYKIITVGGKQVVRCYPGGLD
RDSLIVVEAAGGRGAVSMHEVHAGEGWTMERVERAVEKAMMDDGMMWVDEQAGGGREYFV
PALFEFV
>Mgl
------------------------------------------------------------
---------MCASLLVDPLATGRIGLWELTGFSDWQYELGVQIVDVCISTRSQNGGIITM
DALIRGVLHLRHGKHSDNEWKISSSDIERSIKALEPLGCGYEVFDLQGIKMVRTVARELS
TDSKHVLNFLAPRDYATPESILSDAFWTKDRAAKTLEDMLMDDGTLWLDIVPNERKRYYA
IALSEIN
>Min
RRTGVGYTSLQRHLDSQSHYSTLSTTLLSSQAQSLQAQLQTFTTALASFSKTHRSRILLS
PTFRSEFTRLCAELGLDPLGGGKKKLWDRLGLGEWYLALGVQVVDVCLGLRDATGGLVRV
EVVLQGVGKLRNGGK-DEGEEVTVADLEKAIQVLGPLGCGYKIVSSNGIKLVQCRPLALD
TDSFVVLQLAAEKGYLTVEDVAKGEGWGWERCERALVKGV-EGGLCWVDAGGEGEKRYYV
AGLWAFR
>Mld
RRTGVGYTSLQRHLDSQSHYSTLSTSLLSSQAQSLQAQLQTFTTALASFSTTHRARILSS
PTFRSEFTRLCAELGLDPLGGGKKKLWDRLGLGEWYVALGVQVVDVCLNLRDATGGLVSV
EVVLQGVRKLRNGGKNDRTEQVTVGDLEKAIQVLEPLGCGYKVVSSNGIKLVQCRPQALD
TDSFLVVQLATEKGYLTVEDLVRGEGWGAERCVRALSKGV-ESGLCWVDDGGEAEKRYYV
AGLWAF-
>Mlp
MRRAVGISSLERTSATSASYSTLSESLSAATLTNLQAQLSTFQAALKAFALKHGHRIRSE
PEFRATFSRMCAELGVDPLCGGRKGLWDWVGIGDWTFELAVQVVDICLATRDRNGGLVGM
EDLIHSLRSLRSLPSQLLEGEVSESDVARAIKALEPLGSGYKIINIGEKKFVRSVPVELD
SDSLEVFDSILDRGYTTHADLAKATRWTVDRTRNAIEKAMMTDAMLWVDEQAPEGDRFYA
PALFVFE
>Msd
RRTGVGYTSLQRHLDSQSHYSTLSTSLLSSQAQSLQAQLQTFTTALASFSTTHRARILSS
PTFRSEFTRLCAELGLDPLGGGKKKLWDRLGLGEWYVALGVQVVDVCLDLRDATGGLVSV
EVVLQGVRKLRNGGKNDRTEQVTVGDLEKAIQVLEPLGCGYKVVSSNGIKLVQCRPQALD
TDSFVVVQLATEKGYLTVEDLVRGEGWGAERCERALSKGV-ESGLCWVDDGGEAEKRYYV
AGLWAF-
>Pan
MRRGPGLAALDRSLHSSTAYNTLGNDLTASQLTELRQQLDLFSTSLRQFSSQHRHEIRKN
AEFRHAFQKMCYSIGVDPLSGGLAGLWDMLGLGDWQYELGVQIIDVCVSTRTTNGGVIAM
DDLIRRVTLLRTGTSTNEAPEITEDDIVRSIKMLAPLGCGYEVFSLGNQKMVRSVPRELD
TDTMVVLSILLGSDHLTEDALVSARGWSRDRARAVLQNMSLTEGMLWIDEQCF-PPRYYS
LATLPNA
>Pst
MRRGVGISSLEWTTATSASYSTLSDSLSATNLSNLQSQLLQFQTTLKTFALKHGSKIKSD
PEFRGAFSAMCNELGVDPLSGGRRGLWDWVGFGDWTFALAVQVVDVCLNTRDRNGGLHEM
IDVINAVRSLRDLPSQLLNTTITEQDIIRAIKSLEPLGSGYSILTIGHKKFIRSVPAELD
NDSLVIFDSILSKGFTTHQLLQDSQNWSSERVKDALNKAVIRDSMLWIDYQADGPDRFYA
PVLFEFE
>Rgr
SRRAAGLSSLERYLDQSQSYNSLGTSLAAQQSASLSSQLATFQAALSTFSSQHRAKILSS
PTFRSHFSQLCAELGVDPLGGGAKGLWDKIGVGDWYYALGVQVVDVCLRVRERSGGLVAL
DEVIRA-----GGGGGTSEATITEADVQRAIEALEPLGCGYAILSVGGKKVVRCSPGGLD
RDSLVV----------------AAGPWDLDRVERALEKALMDDGMVWLDEQPGSKREYYA
LGLFVLE
>Sro
SRRTAGYSSLQRHLDSTASYSTLSTSLAAQQSANLASQLSTFQSALSNFSTQHRAKILSS
PQFRTHFSQLCAELGVDPLGGGAKGLWDKMGVGDWYYALGVQIVDVCLKKRDRGGGLVAL
DEVSIPSSNSKR----TTAADISESDVQRAIEALDPLGCGYSLIEVGGKKVVRCSPGGLD
RDSLV--------------EVLSGDYWTMDRVEQAIEKALMDDGMIWVDEQTTGEREYWS
PGLFVME
>Uvf
MRRAVGISSLERTSATTASYNSLSDDLSATSLTNLQSQLSLFQNTLKSFALKHASKIKSD
PEFRIAFSEMCNELGVDPLSGGKRGVWDWVGLGDWTFSLAVQVVDICLSTRDRNGGLHGI
DQVLEAIRSLRALPIELLNSSVTEPDILRAIKSLEPLGSGYSIVTIGSKKFIRSVTSELD
DDSLIIIDSILFLGYTSHQNLKNSLNWTSERVKNALDKAVMNDSMLWIDTQVDANAHYYA
PALFNFE
