# Supplementary material for: Convergence Analysis of Rust Fungi and Anther Smuts Reveals Their Common Molecular Adaptation to a Phytoparasitic Lifestyle
Source: Front Genet. 2022 Apr 8;13:863617. doi: 10.3389/fgene.2022.863617 (PMC9023891; doi:10.3389/fgene.2022.863617)
Supplement: Supplementary file 4 [file DataSheet1.ZIP › Supplementary file 1/conv_cal/OG0003076.fasta]

>Ain
YTPEALAQRTDPLLEAFVNNLMRDGKKAQATSHICDMLDHLAQAFHADPLPALHAAVEAA
SPLVRMQTRKGGGKNVQVPVALRAEQSRRKGIVAILDASKKRNDRKLATRLAREVIAVLE
GTSSTLAKKEEAHKVAMLNRSNASV
>Aps
DPRVSVPPPEEPLLDYMVGLFMRKGKRTIAQKHIVTLLGQLRLITGQEPFPLLAKAVQLA
SPIVVTRSEQKRLKVTTVPVALNETQRARKGILWMVKQSERRPGKKFGERLAMEVIAVLN
GNSEVLKLKAEQHRLAFVNRANVRT
>Cqf
DPPVSVPPLEHPLLNYLTGLLMRKGKRTIAQKHCVTLLSHLRLITNQDPLPLLTKAVELA
SPMVLTRTEQKRIKVTTVPVALQERQRLRKGILWMVKQSERRPGKKFGERLAMEVLAVLN
GTSETLKLKAEQHRLAFVNRANLRT
>Cla
KPTPLAPPVEDPLLGFFARLIMKDGKLLTAQKTTSTMLQHIRFLTNDDPLTLFRRAVTAA
SPSLKIVSQLTGTKRVDLPLPLTERQSVHRGIEAIVNASDKRVKTVFGKRLALEVLSVLD
GSSDALTKKLQTHKAAVLARCVAVS
>Cmi
ERTIEIPLLEDPLITFLTNLMMKDGKKATARKHVSTLLYTLRTRSSALPMAQLREAIRLA
SPYVRLTQQKKGGKQVAVPIALGERQRVHKAIEWIIDASDKRKNKVFGERVALEIEAVLN
GTSEVLKKKEQLHTTATVSRANVNA
>Eyn
KKTYEIAPLEDPLIAFMTNLMMRDGKKATARKHVSTVLETLRKKSSSPPLPILKEAIRLA
SPYIRVAQQKNRAKNVSVPLSLGERQRVHRAIRWILDASDKRTNKVFGERVALEIEAVLN
GSSEVLKKKEQLHTMGTVNRANVKR
>Gan
PPPSLTPSTETALLQTLARLIMKSGKLPRAHTHLATCLSSLSRSTSSPPVPILQRALEVV
SPSIRVVGRRKGTKSLPTPQPLTEEQRRRQAWKWIVEASDKRQGKVFGKRLAQEVLAVLA
GQSEAIKKKEAR----CVGR--LGQ
>Hvs
-PIPSLPPLHHPLLSYLIGLLTRNGKLVKAQATILSSLAHLRLLSNSNPLPLLQNAISLA
SPSVKTCSDSSRIRTLTLPLPLNDRQRLRLGFLNILKLSQKRRPLKRGHRIALEVLAVLN
GTSDALRLKADLHKLATLNRANVRL
>Lcr
PPPTASPTTDTLLLSRLARLVMKSGKLARAHSHLDTMLQHIHLTTQSPPLPILHRALQVA
SPSIRIVGRRKGTKSLPTPQPLTTEQRLRQAWLWIVEASDKRQGKIFGKRLAQEVLAVLS
GQSEAIKKKEARHMQGVVGRANVGR
>Mgl
YSPKALPPRQDPLLHFFVNLLMRDGKKASAERYIADMLAEMAKLTNADPLPLVYEAVELA
KPLLRMQSRKQGGKSLQVPIPLNSRQSTRRALKWIIQASDRRSDRSISRRLAVEVLAILE
GNSSVLSRRDEQHKIGTNNRANASV
>Min
PPPSAKPSVETELLGYLARLIMQSGKLERAHSHIALMLSQIQIATHSPPLPVLQKALQIV
EPSIRIVGRKKGTKSLPTPQPLTEKQRTRQAWKWIVESSDKRQGKQFGKRLALEVLAVLG
GQSEAIKKKEAKHQQGVVGRANVGR
>Mld
PPPSAKPSVETELLGYLARLIMQSGKLERAHSHIALMLAQIQTATHSPPLPVLQKALQIV
EPSIRIVGRKKGTKSLPTPQPLTEKQRTRQAWKWIVESSDKRQGKQFGKRLALEVLAVLG
GQSEAIKKKEAKHQQGVVGRANVGR
>Mlp
DPPVSVPPLEHPLLGYITGLLMRKGKRTIAQKHCVILLSHLRLITNQEPLPLLTKAVELA
SPMVLTRTEQKRIKVTTVPVALQERQRLRKGILWMVKQSERRPGKRFGERLAMEVIAVLN
GTSEVLKLKAEQHRLAFVNRANLRT
>Msd
PPPSAKPSVETELLGYLARLIMQSGKLERAHSHIALMLAQIQTATHSPPLPVLQKALQIV
EPSIRIVGRKKGTKSLPTPQPLTEKQRTRQAWKWIVESSDKRQGKQFGKRLALEVLAVLG
GQSEAIKKKEAKHQQGVVGRANVGR
>Pan
YTPSTLPPRTDATLEFLTNLLMKAGKKAQAQRFTTRTMSILATVTNSNPLPLVHDAIERT
APLVKLQSKKQGGKSLQVPVALTQRQSTRKALTWIIEASKKRPDREIEKRLAAEFLAVIE
GTSSAIAKKEEQHRMATVNRANAAV
>Pst
EPTISVPGLEEPLLDYMIGLLMRQGKRTIAEKHVINLLTQLRLVTGQEPFPLLSKAIQIA
APLVMTRNEKKRIKVTTLPLPLNETQQARKAILWIVKLSDRRPGKKFGHRLAMEVIAVLN
GNSDVLRLKAEQHKLAFVNRANLRT
>Rgr
------------------------------------------------------------
-----MVGRRKGTKVMQTPQPLTAKQRRRQAWKWIVDASDKRQGKDFGRRLAQECLAVLN
GQSEALKKVTGTHTLGVTGRAKCVL
>Sro
------------------------------------MLESLQLQTQSPPLPILYKALELT
SPQVRIVGRRKGTKVLQTPQPLSQKQKVRQAWLWIVEASDKRQSKVFGKRLAQEVMAVLN
GQSEALKKLVARHEQAVTGRAKYVR
>Uvf
DPPISVPPLEEPLLSYMIGLLMRQGKRMIAQKHIITLLSQLRLITGQEPFPLLSKAVELA
SPMVSTRNETKRIKVTTVPVALSEIQRARKGILWIVKQSERRPGKKFGERLALEVIAVLN
GVSLINISYYQYYYFLFLKKS----
