# Supplementary material for: Convergence Analysis of Rust Fungi and Anther Smuts Reveals Their Common Molecular Adaptation to a Phytoparasitic Lifestyle
Source: Front Genet. 2022 Apr 8;13:863617. doi: 10.3389/fgene.2022.863617 (PMC9023891; doi:10.3389/fgene.2022.863617)
Supplement: Supplementary file 4 [file DataSheet1.ZIP › Supplementary file 1/conv_cal/OG0003079.fasta]

>Ain
MADENITVNIKGPSEIKLTVEIALDATVRALKEKIESARSDVPADSQRLIYSGKVLKDEE
TLQSYKLQNNHTVHMVRSAARSAPPSSAAQGIPANFGAGQAYGSDPLAALNRADFQLGD-
QMFRGTGLNPNDPNMLMTAMQSDEFRNHMRSMLGRPEVIDQIIASNPQLASL-PGARELL
RSEQFREFLLDPQSMQRAAELSGGAGGGGLGGLGGWPPPGAFG-----QQGQAAGGNQQA
---NPFAGLGGGAFLQQILGGAGGGPPTDSRPPEERYAEQLAQMQGMGLTDGAANLRALL
TAGGSVEMSILFD
>Aps
SSSNLITINIKASGESKLSLSIELGKTVWDLKKLISESNPKVEAENQRLIYSGRVLKDET
VLSEYKIQSGHSIHMVKGAARPANPPPLTQQIPSNLNAGQQIAGNPLAPLLNATNQIPAF
NPFADLGINTNDPNMAMNMMNSPQVLQNVARLLEDPAMVDQMIASDPRLQAMGPQVREAF
RSPMFRQMLTNPDLMRTMHNVMGGGGGNPFGIPSTNSIAAALGAQARTNTTGATPASSMP
GLGDPLAFLNGQMAMQQMNSTGPGPPASDLRPPEERYQVQLGQLQSMGFTDARQNVRALL
ASGGNVEIEYILG
>Cqf
LNSDIISINIKAPGDSKLSVSISLTKTVLDLKKSISEQNPRVEADCQRLIYSGRVLKDES
LLSEYKIKSGHSVHMVKGAPRAANPPPVTQQIPSNLNAGQQIAGNPLAPLLNATNQIPAF
NPFADMGINTNDPNMAMNIRNNPHFLQSAARLLEDPAAIERMIADDPRLRTMAPQVRELM
RSPFFRQMITNPDLMRSFQGMAGAGSGGDLSGLGANPIAAALGAQAGA-AAGADVGAAGA
GLGNPFAFLNGQMAMQQMASGAGGPQPADSRPPEERFEVQLGQLQAMGFTDARQNIRALQ
ASGGNVEIEYILG
>Cla
MTTGPIKINVRL-GDKKLALEISPSKTVLQLKQLISEQTDPCPPETQRLIYSGRVLKDEE
SLTTYKVQDGNSLHMVRSAKKPEP-PPTSQQVPQNFTAGQQIANNPLAPLMNATQ-LGGF
NPFADMGLNTNDPNFLQNMMADPQVQQQMENIMSDPAVIDQIIASSPQLRSMGPQARQIM
QSPMFRQMMLNPQVMQVCLGLHASQSN---------------------------------
------------------------------------------------FKD---------
-------------
>Cmi
MATSEIEINVRPPGDKKIPIKVDTSKTVIELKQDIAKH-TDIPAENQRLIYSGRVLKDEE
QVSTYKIRPNDTVHLVKGAAKSAP-PPSTQQVPQNISSGNTIAGNPLAPLLNATN-IGNF
NPFADMGLNTNDPNLFQNMFQSPQAQAQMRNMLSNPAVIDQIIDSSPELRNMGPHVREIM
HSEQFRNILSNPQQMGQMMQQAGGAGPGGLGGLGGDPWGAAFGGAGAGA------PSAQA
GAG------GGAAQLQQLLGGMGGPQQQDTRPPEERYATQLQQLREMGFTSDAYNLRALQ
ACGGNVQIEYILN
>Eyn
MTNDTIDINIRAPGDKRVAVQIQTSKRVQELKEEVAGK-TDIPAANQRLIYSGRVLKDEE
KVEVYKIRSGDTVHLVKGASKAAP-PPIAAQVPQSMGAGNSMTGNPLAPLLNATN-IGNF
NPFAEMGLNSNDPNMVQNMMNSPQAQEQMRNMLSNPAVIDQIIDSSPELRNMGPGVRQIM
QSEQFRNMLSNPQQMAQMARQAGNMGAGGLGGLGGDPWGAPIGGGGAAGTDTAGAGAGAG
GLG--FGGFGGQAALQQMMNAFGGGQPQDTRSPEERFAPQLQQLTEMGFVNAQANVRALL
ATGGNVQVEYLLS
>Gan
---------------------VPASATVLELKALIEEGNSNFPADSQRLIYSGRVLKDED
LLSKYSLKDGHTIHLVKGSRPAGTPVSAAAGVPSNFAAGQQIAGNPLAPLLNAQNALAGF
NPFAEMGINPRDPNMVRSLYAPL-------SLLSQPTAHPALIASNPELRAMGPQVRELM
QSEQFRSFLTNPAAMQQMAGMMGGGGA--GGGGGGFPAPGGFGWGSGTATGAAAAPPAAG
TAGNPFAMGGGAQQLQAMGFGGGGGQTGPVVSPEERYQVQLEQLAGMGFHDGAKNVRALL
ACGGNVEVEWLFS
>Hvs
MASSQIDIHIKAPGDKRLSLSISLAKSVAELKKLIADIDPRVEPENQRLIYSGKVLKDDQ
ILSEYKIQSGHSIHLVKGAARSNQPPPVSQQVPSNLSSGQQIAGNPLAPLLNATNQIPAF
NPFAEMGINANDPNYLLNMMNNPQVLQNAARLLDDPQVVEQMIQTQP---AMAPQLRQML
QSPEIRQMLFNPEMMRTVNEMMRQTGRGAGGGLGA---GMAPGAPATDTTTGNTGMDPAS
APGDPFAFLNGQMAMRQMGLGGAGG-TADNRPPEERYEIQLSQLQGMGFTV-----RFFP
EIIEPIEVDWLLY
>Lcr
MSAATLSINVKGPQDVKLPITVPTGATVAELKALVAEANPDFPADQQRLIFSGRVLKDEE
LCSKYNLKDGHTIHLVKGARPAGPPTSAAAGVPSSFGAGQQVMGNPLAPLMNAQNALAGF
NPFAEMGVNPNDPNYMQNMMRDPAVQGQINSLLSDPAVIDQLIATNPELAAAGPQVRQLM
QSEQFRSFLTNPEAMQQAMGMMGGMGGAGGGGGGGFPPPGAFGWGSGAAAGAGATPPAAG
APGNPFAPAGGAQQLQQMFGGAGGDPSGPVVPPEERYATQLEQLAGMGFHDAAKNVRALL
ASGGNVEVGWLFE
>Mgl
------------------------------------------------------------
-MNPSNLHRTDTIHMVRAAIKSSGPAAESQGVPAGFSAGQQFMNNPLSALNRADYSLLNG
GMFGNFGMNPRDPNVMMGMMQNPEFLQHMRDMLSRPEVIDQIIASNPQMQAMGPQVREMM
RSEYFRDMITNPETIQRMTQLSGGGGG---AGLGGWPPPGAFGAPTSQSSSTSTTATNAA
NAGNPLASL---AQLQQMLGGVGSGAPTDSRPPEERYATQLEQLQNMGFFDARANLRALL
MSGGSVELSILLD
>Min
SSSATIKVHVKGPSDTKLTLSIATSATVLELKQAIAAEAAAFPADSQRLIYSGRVLKDED
ELEKYKLKDGHSIHLVKGAPKTGLPTSAAAGVPANFAAGQQVMGNPLAPLLNAENHFAGF
NPFADMGVNPNDPNYVQTAMRDPAVQQQINSLLSNPAVIDQIIASNPELQAMGPQVRQIM
QSEHFRTFLTNPEAMQQMASMMGGGGAGGLGGAGGFPPPGAFGWGSGAANNAAAAPPAAG
TLGNPFAAFGGAQALQQMGMGMGNGGAQSSVPPEERFQTQLAQLQGMGFYDASKNIRALL
ASGGNVEIEYLFS
>Mld
SSSATIKVHVKGPSDTKLTLSIATSATVLELKQAIAVEAAAFPADSQRLIYSGRVLKDED
ELEKYKLKDGHSIHLVKGAPKTGPPTSAAAGVPANFAAGQQVMGNPLAPLLNAENHFAGF
NPFAEMGVNPNDPNYMQTAMQDPAVQQQMNSLLSNPAVIDQIIASNPELQAMGPQVRQIM
QSDQFRSFLTNPEAMQQMASMMGGGGAGGLGGAGGFPPPGAFGWGSGAANNAAAAPPAAG
APGNPFAAFGGAQALQQMGMGMGNGAAQSSVPPEERFQTQLAQLQGMGFYDASKNIRALL
ASGGNVEIEYLFS
>Mlp
SNTSTISLNIKAPGDSKLSLSISTSKTVLDLKKLISEIDPKVLPESQRLIYSGRVLKDES
ILSEYKIQSGHSIHMVKGSPKPQTSSSSTQQIPTNLNAGQQISGNPLAPLLNATNQIPAF
NPFADMGINHNDPNMAMNMMDNPQVIQSITRMLEDPAVVDQMIASDPRLRSMGPQVREMM
RSPFFRQLITNPDMMREMQGMVGNSGGGFPGMPGMNPIAAALGAQAGAATPGSNNDTAAA
GLGDPFAFMNGQMAMQQMAAGGGGPQPADSRPPEERFEVQLTQLQGMGFSDARQNIRALQ
ASGGNVEIEYILG
>Msd
SSSATIKVHVKGPSDTKLTLSIATSATVLELKQAIAVEAAAFPADSQRLIYSGRVLKDED
ELEKYKLKDGHSIHLVKGAPKTGPPTSAAAGVPANFAAGQQVMGNPLAPLLNAENHFAGF
NPFAEMGVNPNDPNYMQTAMQDPAVQQQMNSLLSNPAVIDQIIASNPELQAMGPQVRQIM
QSDQFRSFLTNPEAMQQMASMMGGGGAGGLGGAGGFPPPGAFGWGSGAANNAAAAPPAAG
APGNPFAAFGGAQALQQMGMGMGNGAAQSSVPPEERFQTQLAQLQGMGFYDASKNIRALL
ASGGNVEIEYLFS
>Pan
MASDQLKINIKGPSDLKLSVSVSTDQTVRQLKEEIEKQKPDTPADAQRLIYAGKVLKDDE
PLSVYKIKDGNTVHMVKSAARSAPPASQSHGVPSNFSAGQNFTNNPLSALNRADYRLLNG
GAFGGMGLNPRDPNMMMGLMQNPEVQRQMRDMMSRPEFIDQMIAMNPQLQGMAPQMREMM
RSEQFREMITNPETMQRMAQMSGGMGGGGLGGLGGWPPPGAFG-----NSGSAAGGNPNS
NNGGLFSGMGGQSFLQQMFGGGGGGASRDSRPPEERFASQLEQMQAMGFYDGQANVRALL
MAGGNVEIGILLD
>Pst
MSSSTITINIKAPSDSKLSLSISLSKTVLDLKKLISESNPKVEAENQRLIYSGRVLKDDS
VLSEYKIQSGHSIHMVKGAPRATNPTPATQQIPSNLNAGQQIAGNPLAPLLNATNQIPGF
NPFADLGINTNDPNMAMNMMNNPQVLQSAARLLEDPAMVDQMIASDPRLQTMGPQVREML
RSPMFRQMLTNSELMRSMQGAMRGGGAGDFGMPGADPIAAALGAQTAAATPGGNAVPPAG
GLPDPLAFMNGQMAMQQMNNPGGGPQPADPRPAEERFEVQLGQLQAMGFTDSRQNVTALM
ASGGSVEIEYILS
>Rgr
--ADQFTLNIKGPSDLKLSVSVPSTATVADLKEAISKDKDEFPVDQQRLIFSGRVLKNED
LLTKYGVKSGVAIHLVKGARPAGAPPSEAAGVPSNFAAGQQVMGNPLAPLMNAQYQLGGV
QPVPADGRQPERPQLHPEHDEQPR----------GPGA-DEPIASSPELQQMGPMVRQMM
QSPQFRQMLSNPQLMHQMTQMMGGMGGGGLGGFGG---AGAQGGQQGGGAGAAAGGEAAT
GAGNPFAALLGTQQMQQLFGGMG--AGAPQQSPEERYSNELEQLRNMGFTNATRNVRALL
ASGGFLEIAWLLE
>Sro
SESSQFNLNIKGPSDLKLAITIGEDATVEQLKEAIAQKNADFPKDNQRLIFSGRVLANDK
ALGSYGVKNGSAIHLVKGARPAGNPPSEAAGVPSTFGAGQQVMGNPLAPLMNAQYQLGGF
NPFAEMGINPNDPNYVQNMMNSPEVQGQMNQLLSDPAVLDQLIASNPQLQAMGPQVRQIM
QSEHFRNFITNPQMM-------GGGAGGGGGGGGGFPPPGAFGFGSGQQSTPATNPNAAA
GPGNPFGAFGGQQQMQQMFGGGGGGSSTPQVPPEERYAVSLPSLYSVAFRQSTDSTRTDA
SDG----------
>Uvf
MSSTQVTITIKAPSDSKLTLSISLTKTVWDLKKLIAENNPKVEAENQRLIYSGRVLKDET
LLSEYKIQSGNSIHMVKGAPRSANPPSATQQIPSNLNAGQQIAGNPLAPLLNATNQIPGF
NPFADLGINTNDPNMAMNMMNNPLVLQNAARLLEAPAMVDQMIASDPRLQAMGPQVREML
RSPMFRQMLTNPELMRSMHGVMRGIGSGDLNLPGEDPVAAALGAQTAGNTPNATAPPTTG
GLQDPLSFMNGQLAMQQMNAPGGSPQSADPRPPEERFEVQLGQLQAMGFTVSLKK-----
-------------
