# Supplementary material for: Convergence Analysis of Rust Fungi and Anther Smuts Reveals Their Common Molecular Adaptation to a Phytoparasitic Lifestyle
Source: Front Genet. 2022 Apr 8;13:863617. doi: 10.3389/fgene.2022.863617 (PMC9023891; doi:10.3389/fgene.2022.863617)
Supplement: Supplementary file 4 [file DataSheet1.ZIP › Supplementary file 1/conv_cal/OG0003082.fasta]

>Ain
ARHQSDRFKCVGESWRKPKGIDSCVRRRFKGKISMPSIGYGSNKKTRHLMPNGYRRLVVS
NPRDVDLLLMHNGSYAAEIAHNVSAKKRIDILEKAKVLGVKVTNANARVRAEE
>Aps
SRHQSDRYKSVKPSWRKPKGIDNRVRRRFKGQLPMPSIGYGSNKKTRHLMPNGYKKFVVN
NPGEVDLLLMHNNTFAAEIAHNVSAKKRIEIIEKARVLGVKVTNATGRLRSEE
>Cqf
IRHQSDRYKSVKPSWRKPTGIDNRVRRRFKGQLAMPSIGYGSNKKTRHLMPNGYKKFVVN
NADEVDLLLMHNSKFAAEIAHNVSARKRVQIIEKAKILGVKVTNGGAKLRSEE
>Cla
-----------------PSNPDQRTHR----------IGYGSNKKTKYMMPNGLKKFIVS
NAQEVDILLMHNKAYAAEIAHNVSAAKRISIIEKCRVLGVKVTNAGARIRTEE
>Cmi
KRHQSDRYAGVSEAWRKPKGIDNRVRRRFKGQLPMPSIGYGTNKKHKHMMANGLRKFLVN
NPREVDLLMMHNKTYAAEIAHNVSSKKRIEILERAKVLGIKVTNARAKLRVEE
>Eyn
KRHQSDRYHGVKEAWRKPKGIDNRVRRRFKGQTTMPSIGFGSNRKTRHMMPNGLRKFLVN
NVNELDLLLMHNKTYAAEIAHAVSSKKRIDILERAKVLGVKVTNPRAKLRVEE
>Gan
-----DRYAGLKDSWRKPKGIDNRVRRRFKGQLPMPNIGYGSNKKTRHVMPNGFKRFLVN
NEREVELLLMHNGTFAAEIAHGVSSRKRVAIVEKARVLGVKVTNSNARVRTEE
>Hvs
IRHQSDRYKSVKPAWRKPKGIDNRVRRRFKGQLPMPSIGYGSNKRTRHLMPNGYKKFIVN
NPNEVDLLLMHNNTFAAEIAHNVSAKKRIAIVEKAKVLGVKVTNGTAKLRSEE
>Lcr
KRHQSDRYHGVKEAWRKPKGIDNRVRRRFKGQLPMPKIGYGSNAKTRHVLPNGYKRFLVN
NARDVELLLMHNGSFAAEIAHGVSSRKRIEIVEKARVVSWEMV----------
>Mgl
ARHQSDRFKRVAPNWRKPTGIDNCVRRRFKGTIAMPKIGYGSNKKTRHIMPNGFRRFVVA
NPSDMDLLLMHNNTFAAEIAHNVSSKKRIQILEKYVLSDVLNT----------
>Min
IRHQSDRYAGVKAAWRKPKGIDNRVRRRFKGQLSMPKIGYGSNKKTRHVMPNGYRRFLVN
NTRELELLLMHNGSYAAEIAHGVSSRKRIEIVEKARVLGVKLTNGNARVRTEE
>Mld
IRHQSDRYAGVKAAWRKPKGIDNRVRRRFKGQLPMPKIGYGSNKKTRHVMPNGYRRFLVN
NTRELELLLMHNGSYAAEIAHGVSSRKRVEIVEKARVLGVKLTNGNARVRTEE
>Mlp
IRHQSDRYASVKPAWRKPKGIDNRVRRRFKGQLPMPSIGYGSNKKTRHLMPNGYRKFVVN
NADELDLLLMHNKKYAAEIAHTVSARKRVLIVEKAKILGLKVTNGAAKLRSEE
>Msd
SRHQSDRYAGVKAAWRKPKGTDRELERRVTDLLPPPTTSYGSNKKTRHVMPNGYRRFLVN
NTRELELLLMHNGSYAAEIAHGVSSRKRVEIVEKARVLGVKLTNGNARVRTEE
>Pan
KRHHSDRYHRVGESWRKPKGIDSAVRRRFRSTVRMPKIGYGSNKKTRHLMPNGYRRLVVS
NVRDVELLLMHNGVYAAEIAHNVSSKKRIDILEKAKALGVKVTNANARVRAQE
>Pst
IRHQSDRYASVKQAWRKPKGIDNRVRRRFKGQLPMPSIGYGSNKKTRHLMPNGYKKFVVN
NPGEVDLLLMHNTTFAAEIAHNVSARKRVEIIEKARILGVKVTNAAAKLRSEE
>Rgr
KRHQADRYKGLKDSWRKPKGIDSRVRRRFKGQLPMPKIGYGSNAKTRHVLPNGYKEFVVH
NEQDVQTLLMANNNFSATIAHGVSARKRVAIVEKAKVLGVKVNNSNARVRVEE
>Sro
-----DRYHGVKEAWRKPKGIDNRVRRRFKGQLPMPKIGYGSNKKTRHVLPSGYKKFLVN
NERDVELLLMNNKGYAAEIAHGVSARKRVAIVEKAKVVSFHIFALATKIKNTK
>Uvf
IRHQSDRYKSVKAAWRKPKGIDNRVRRRFKGQLPMPSIGYGSNRKTRHLMPNGLKKFVVN
NPGEVDLLLMHNTTFAAEIAHNVSARKRIEIIEKARILGVKVTNAAAKLRSEE
