# Supplementary material for: Convergence Analysis of Rust Fungi and Anther Smuts Reveals Their Common Molecular Adaptation to a Phytoparasitic Lifestyle
Source: Front Genet. 2022 Apr 8;13:863617. doi: 10.3389/fgene.2022.863617 (PMC9023891; doi:10.3389/fgene.2022.863617)
Supplement: Supplementary file 4 [file DataSheet1.ZIP › Supplementary file 1/conv_cal/OG0003083.fasta]

>Ain
KKKEERKRGKKRPDKGDAEVLPIQNAKDDTAPFGFVGADLKEYMRSANTALKNLFEQENE
------GGTSIHSKEATRLRDAALSEARGHELELATDPDTSVVLENLITTMTPRHIRIVA
DGFMGNLFKLSCHRYGSHVLESILVALQGVATQEERQQSSLGTVDQSGHGTLRTAHELIS
DLTEELLPTVVEMMQHPFATHIVRTWLVVLSGQCLDSAGLRSKRSAVFRTRIAHE-----
------ASSCA-RLEPSVFPDVLQHVIATASQDLNGRTIKDMSGSPSASPTLAILLGVAS
RHGRT----SLLDLALDGLVSGLSSMDRSAHIETLLRDQVGSLFLQSCLAICSDKTNDLF
WVVYLRGRMCRLGSHVVANFVVAEVLRHLTPEQLFQALQELREGGSELVKAGRLGVLQAL
VERCGAIDSYDGQVARAVLCAFGFDLEDKLSNVVPVILNVKTVDDWAAFQTGVQTEPKIQ
GSLLLQSICRLTYPSNDVVIRSLME--QQSIIPISRSPIGVHILLSALASPTTTFKQRSD
ITAKLCAELHWLADDKFGSRATDALWERTDGFTKEKIARISLEHEQLLLGSPYGRFFVRK
LNLGLFRKSVGKWKVWLKDDPLPRHGQALQKKQGLEQRGNKKKPKLGDKVLDDILSA
>Aps
MPREFRKRGRGGRKKDQPLSNKLPENSNSNRIFPELTPDLKAYWKQVDERIQELERLGVG
RNIPAGDDEEDEEDERHLLLRSALSELSGHEVALATDPETSIILERIIYSLDDFAKRVLV
DRLIGSFVDLCDHRHASHVIQTLLALSASVLDQEARNEHLNVVQSNQDQQDLPSMSLLLS
QAAEDLIPHLSRLSSNPSGCHVLHVMLLLIFGKPIAQENYRSRNSSAWRSKKGHFKSLFS
SNSDQLPSSRDLRQVPLKLQSKANELYQEMKLFWNGTYLRSAASNPFASVLLQLMVELEF
EKGQAETQNSLTDILLDGLIQNKPSYPRSEFVEVCLRDVTASRVIEGIISHLSPIYFKRF
CATYFARRFGQLACHPVVNFIIAKAISRLEKEELFSALEECKPKMINCIDNFRIGPLTAF
INRSIILQSEQQSITKSILKAFGIEQDEDYRYAFPCLIALTRLEYFRKTVAYKTPESNVQ
GSLLLQGILQLDFPDLTKLIKALMSLPLEFSMALSHDPIGSRTLDAFLNSPSTTPASRRQ
FILRFIGKFQNLADHRIG----------------KKIATSLVGHQIRLQQSQFGHFFISK
VDLPLFERQRDAWKTKMAAKFPPRTLAK-----------------------------
>Cqf
MPREFRKRGRGNRKKQDCAAQNNAPQSDHQSLFPEPSPDLKAYWREIDDKIQELERLGAG
TQRSNLGEDEGEDDERHLLLRSALEELSGHELSLAADPETSIILERLIHSMDDFAKRVLA
DRFIGHFLALSSHRHASHVVQTLLVLSAPVLAREAQGTTEENNGVDHDQSGLPPLHLLLA
QACEDMMSDLSSLLKDASATHVLLALFLVVSGKPVTTEDRRSRKSTKWRSKQGQLRSVFH
RDQNEAKIHGDASPVPVPLRKMGDKLYDTIREKWAGAGTRNAACDPIASGLLQVLIDLEF
DKDQAEQSGSMVDHLLDGLFLCEASQARSEFVETCLRDVTASHALEVIITRLSPARFSQF
YKIYFFHRTGQLSNHPVTNFLTAKVISRLQPEQFMPALLECSPKMVDCIDNYRTAAMQAF
INRSKEFEAEQREVMQSVLRAFGVSEETEKMYTFPCLVSLMRLEYFRKTAAFQHPDSNIQ
GSLLLQGILQLAVPDLTSIVNGLLALPLSVTICLSRDPIASRALDIILESSTVPPISRRQ
FITRFIGHYHRLADDRVGSRVAELCWAVADVYTKEKIATSLTSQQNVLQQSAYGHYFIRK
LELPFFERQRDAWKVTMLGKFPPRKNVAIVGSELVKASKPKRKRQKEADELDDLFSP
>Cla
MPRAYQKKGKRNKKEDEKAK----AAQEEQSEWPELDPDNKAYC--VDKTFR--------
------AASHFTSEERKLLIKRALMELAGHELELATDPEASVIMERLLHTMDDFARRVLA
DRFTGLFSFTAQ----------------------TRDIIASGPAAGADTQLLPTMTELLL
AATTELSTATSTLIYHVYGSHSLRAALALLAGKTSQFRQNSSKKSKKFKAHQKPMKNLFA
APQESDKGKERALQVPKSFQKALVELFEAVDSGLSAEGVRQAASNEVATNVVQLALEVEG
ELGRSDSPGSILDRLLNGLITGRNEFERSDFLESMLRSPSASHTVETMLSAMSDRLFAAF
WQTYFAGRLAKMATHPTINFSCTAAIKRLSAPALEEVVASFQ------------------
----------SESIGKELLGESALPRRAT---------VLRRATDHRDRAHWPTTYYQTQ
GSFLLQSWLKLPAPHNALPLDSITAQPVETLLDMAKSPIACPILEAAVSAPTVPAKARRG
LLLKFIGHYHTLADDKQGSRLADACWAASDVYLKDKIALSLAEQQNFLVSSRFGSFFLRK
LFLPMHQRKNDEWRAKMLSIDQDAKQRVASAKV--------------PDAIDAIFSA
>Cmi
MPKELRKRGKRAKREEDAYIQPAAAEEESTSLWPAVDPDTKAYFKQLESQILEFEALHGD
RKAEQADDEEEEIDQRVLLLRAALTQLSGNEASIAADPETSPILERLVYSMDDFARRVLI
DRFTGQYSDIAQDRFASHVLQALIVLGGETVERERRGVIAAEPSGSAATGQLPTMTECIV
AFAKEILKDLPTLVKSQQGSYIVRALLLVLAGKQLPFDSARSKKSARWKAGRGEMRSFIT
DESGTVFGKGKARIVPKIFEDTLDELLVALDRALAQQALRIASDDPIATGLVQIMLEIEN
DKGRSERQGSLMDRLLQGLITLPHQPPRSDYIETLLRSNVSSHVLEKLVSLCSEPIFDLL
FKVYFAGRMGRLAGHPVANFVCARVVERANPEQIETVVEEIPPALEGIIENSRTGVLKAL
LEKIAEYKTGQEALNKALLDAFQTTTEEDMQYLIPCALSLMTLKLFKRNAAYADAEMQLQ
GSLLLQSWLKLEK---NSVTTSLLALPIPRLITFASDPTASRVIDAFLDNKAVAYKDRRA
FLRNLIGHYQTLSDDRIGSRVAERCWAVADPFLKEKIAESLIPHEMKMQGSYFGHYFARK
VNLPLYKRNKYDWKDRQARAELRAQQASMPPQRQTSDKKRRKARTEEADEIDQIFGA
>Eyn
MPKEFRKRGKRSKKEDDAYIQNAQAASQPESIWPAVDPDTKAYFRQLEERIIELEELGIG
GQTKTVEEIDEDLDDRVLLLRAALTELSGKETALATDAETSIILERLLYSMDDFARRVLA
DRFMGQYHELAKDRFASHVLQTLLVLGGETVEREVRALLKL--QCRICAFRIDTLFSLTR
SYIQELVGSVESVVTSQHGSYILRTLLLVLSGKPLPFNSGRSKKSAKWKARRGNMKSIIP
GSSNTFDAKGKARIVPLSFGSVLQALMEAVDNTLAAQQCRLKSDDAVTTGLIQILLEIEH
DAGRSEQPNSMMDRLLEGLVTSLSQPARSDYIETLLRSTVSSHVLEKIITLAPQPIYDIL
FKVYFQGRVSRLAGHPVANFVCTRVVERASKEQIEFFVDEVGDALPGCIENSRTGVVQAL
LDSCRKYDTKQAEISKLLCNAFQTRAENEIQHLVPCGLALMSLSLYRRNPAYADPEHFVQ
GALLLQSWLRLKG---SPVAKSILLTPIERLFSFTSEPIAARVIDVFLANPAVVYKDRRI
FLKSLIGHYHRLADDRIGSRVADRCWQTADAFMKDKIAESLIPHEFTLQSSHFGHYFLRK
VNLPLYKRDKREWRDRQARAELHAQAAKLQKQQDGKKRKDKKRKKEKADEIDELFNT
>Gan
--------------------ASSSTAVVDPDALPEPDPDTKAYFREIATKIEELEGMGHG
RGSYGKEEEEEQEDDRPLLLRSALESLGGHEIALAGDGDTSIILERLCYSMDDFARRVLV
DRFSGNYEKLVKHRSASHVLQTLFTLAGETVDRETRGIIASPPPSSSSETTLPTMTDLLL
SALSEILPSLPTLLYDPFASHMIRILLLIFSGAAPTAEGERSKKSLKWRKTQGTMKSFLG
ADDAPAV-----RRVPKEFDAALVEMWESLNGLDKGEGVRRAAMDDVAGPAVRIMLEMEA
DGEGGWQRGGWADRVLCGLVEEERSELRLEFLSGLLRHPASSPTFESLLSKSSQAVFNAL
WAELFATKLHRLAGNSVANFVVAVGIARLGKEQ---WLSEVGERRGEWIDNCRTGVLRSL
LERAAKLGVCEKEMSEVMIDTFSLNKPEDQKLVVPCVLSLNRLEYYKKLPDHVTAQPATQ
GSILLQSWLLL-SDHQ--VSRSINSLGVPGIMLLTRDATSSRILDSLLSSPTTPPRERRK
FLMSLIGHYHELADDRIGSRVVERCWATADVYLKDKIAASLVEQQNFLQASQYGHFFARK
VELPLFQRRREEWKLKMAN----------AGKPVKEVEETKKRRERPVDEVDEIFGS
>Hvs
MPRAFRKRGRGGRDKDQ----NQDEDKDINSEFGELDADVKAYWKAMDEQLQELIRVRGS
RPPVPASDEDEDSDECAVLLRSVLDELSGHELALAADPETSVAVERVAGQMDDFARRVLA
DRFRSYFVRLAAHRHASHVVQSLLASSGPALHREASLTERI-----PHHQTLPSLAEIIS
FA--ELIPHIADLAQHPHASHVIATLFLLVFQKHIP---LRSKKSSKWRAKQGPLPSLPP
IESLPSITPSTLLSVPKSLKRVGKEMLAALRKTWHAQAARQAATNMISSPLVAILVDIEF
DTNRAELAGSLVDDLLDGQLSKPNSFTASDFVETCFRDVVSSHVFEKILSRCSQELFDDL
YHIYFRTRLSRLLSHPVANYVVAKVLARIPSSEFLAVLEQLKLKASDCIDNYRTNPLKAI
VSRAIELDVYHEEVIEAILDGFGVAGVQDRSYAILCIVTLMRFDYFRKTAAFTQPQFNIQ
GSLLLQAMFGLKS---NTLTNMLLNSPIFTILALSRDPVGSRVLDSVLDSPSIPLKTKKT
FLVKLIGHYHTLANDRIGSRVADKCWITADTFLKEKMAKSLMDYQLDLKRSHFGSHFLKK
LDLPLFERKIGDWKLKMIYQFSNKLPSVLPPKAVPKETERAKDLTQNQVEVDSLAPR
>Lcr
--------------------DSRPDAPVDPDALPEPDPDTKAYFREIAEKIQELEGLGQG
RGSYTKEEEEQEEDDRPLLLRSALESLGGHEIPLAGDGETSVILERLLYAMDDFARRVLA
DRFIGNYEKLVKHRSASHVLQTLFTLAGETIDRETRGIVASPPVSSEGATELPTMTSLVL
SALTELLPHLPTLLYDPFGSHTLRILLLLFAGTAPTAEGERSKRSLNFRKGQGKMKSFLL
DDDHSAKGKEKERNVPPEFNDALTSMWQSLNSVDLGEGIRRAAMDDVAGPAVRVMIEMEA
VAPGGWMKGGWADRVLCGLVEEERSELREEYLAGLLRHPASSPTFETLLTRSSKPIFSAI
WEAFFVSKLHRLAGNSVANFVVAVGISRLDAGELEQTIEEIGERRGEWIDNSRTGVFRSL
LEQAAKLSVCEKEISEIIVDTFGLGAPENLKLVAPCVLSLNRLDYWKKLPSHVTAQPSTQ
GSILLQSWLKLHAPHQQVVLDSINSLGYDGILPLTRDATSSRVLDSLLSSPTTPPREIRR
FLLSLIGHYHTLANDRIGSRVVERCWATADVYLKDKIAASLVDQGNFLQSSQFGHFFARK
VELPLFMRRREEWKAKMARQMAEQKGLRMPGAPTAPIEE-KKRRERPADEVDEIFGG
>Mgl
MGSADRRRQRAPKEMQENES----TTQDVNTPFGFVPAQMQSYFKEMNGQLTE-------
------KMQSEDPEDAQMLLQAALSEMDGYELALATDPSCSLVLENMASMLQEKPLRVLL
DRMTGNFTTLARHRYGSHVLQALFTAIQRIVHTGCESLSAR-----TDQGVLRTLAEIVH
DMYEEIGPCLSAMISEPFASHTLRSIVALLAGVPMTQLTLRSKRSAKYRSKEHRKTAMVE
YDNNLLSSSTATLHVDPMFHSLLRRLYDSLHSTLTTERLHALVPEPTAAPTLSMLLQLES
SAYMSWRHDSLTSRVLGPLPE--HGGFRTDMMEAALRDAVATHVLQSALQGASPTSLIQF
WRIYLEGRIVKLGAHPCANFVVATVLRLLHIDAFSLSLQELALDGEQLVKKQVCGVLQTI
VERSIETEAYEAQVMRVIKSAFRFGNDTSVAKFVPVVLSLHTLRAYTHLMQDQDNPYTTQ
GSVLLQRIAQLREPNQTWLYESLCT---EPLGTWCRSSTAVHVVLAALTSRTASFAQRRM
LVRALLPKLLDLCDDAWGSRVADALWLSADGFTKEKIAQSAVQHEKRLLASAYGRFFVRR
LRLGLYRKDVDEWKAWAVHSDLNSKDSDLEWSDQQQPSNVSHTHRRAEAELNRIFSQ
>Min
MPRPRQRRGADVKKREQQAAASAPAAPVDPNALPELDPDTKAYFQQVDQQIAEMESLGVG
RQNKGATG---EEDDRPLLLRSALESLSGNELALAGDTETSVILERLLYSMDDFAKRVLA
DRFTGNYDRLVRHQRASHVLQTLFSLAGETVDREIRGIIALPPTASTSSTSLPTMSTLII
SIITELVPELPSLLYDPFGSHCLRALLLVVAGRAPTAEGERSKRSLQFRKAQGSMKSFLG
PVDGAAKASADKRSVPKEFDDALKTMWTTLEVIEPGDGVRKAAMDTVAGPAVRILIELEA
ARPKGWRVGGWADRILCGLIEEARTNLREEYLAGLLRHPASAPTLETILQQAPDRIVKAL
WTDFFDGKLHRLAGNAVANFVVAVALSRLDKDLFVPAVKELSERRAEWVDNSRTGVMKTL
LERASTLESAEKEVSDLILDTFGLHTPDERLLMIPCVLSLNRLEYYRKLPSHVTAESTVQ
GSLLLQAFARLHAPHSQAFYDSLSSFTIEVLTPLTRNPTSSRLIDAFLDSPTTPPREIRG
FLLSLIGHYHTLADDRIGSRLVEHCWAVADVFLKDKIAQSISQEGKYLQQSSWAHFWARK
LEIPLWERRREDWKTKMRQKDVELKGFKTAADAAAVSADVSKRKKRKKDEVDEIFEA
>Mld
MPRPRQRRGADAKKREQQAAGSGPAVPVDPNALPECDPDTKAYFQQVDQQIAEMESLGVG
RQHRAVEGEEDEEDDRPLMLRSALEALSGNELALAGDTETSVILERLLYSMDDFAKRVLA
DRFTGNYDRLVRHQRASHVLQTLFMLAGETVDRETRGIIALPPTASTSSSSLPTMSTLVI
SIITELVPELPSLLYDSFGSHCLRALLLLVAGQAPTAEGERSKRSLQFRKAQGSMKSFLG
PADGAVDSSTDKRSVPKEFDDALKAMWTTLEVIEPGDGVRKAAMDAVAGPAVRILIELEA
ARPKGWRIGGWADRVLCGLIEEARTNLREEYLGGLLRHPASAPTLETILQQAPDRIVKAL
WTNFFAGKLHRLAGNAVANFVVAVALSRLDKDLFVSAVEELSERRAKWVDNSRTGVMKML
LERASALESAEKEVSDLILDTFGLHTPEERLLMIPCVLSLNRLEYYRKLPSHVTVEPTVQ
GSLLLQAFARLHAPHSQALYDSLSSFKIEALTPLTRNPTSSRLIDAFLDSPTTPPREIRG
FLLSLIGHYHTLADDRIGSRLVEHCWAVADVFLKDKIAQSISQEGQFLQQSPWAHFWAKK
LELPLWERRREDWKTKMRQRDVELKGLKTASEALTASADDSKRKKRKKDEVDEIFET
>Mlp
MPREFRKRGRGNRKTQDSNLPDKPPAPETEPQFPEPSPDLKAYWRDIDDKIQELERLGAG
THCTDLVGEEDEEDERNLLLRSALEELSGHELSLAADPETSVILERLIYSMDDFAKRVLA
DRFMVHFLDLISHRHASHVVQTLLALSAPVLAREAHGKPEQSNEADHDHGDLPAMYLLLA
QACEDVMPNIQSLSEHPTAAHVLLTLFLLVSGKPVSAEHARSRKSAKWRSKQGHLRSVFH
RDQADEKDISDGSPVPAPLHKMGTKLYNTIKSTWPGVGTRNAACNPATNALLQVLVGLEF
DKGEAEKPGSMVDNLLDGLITSQGPQTRSEFVETCLRDTTASHVMECVISRLSPSYFSQF
YSTYFLHRMGMLSNHPVTNFLTAKVVSRLDSDQFLPALQECVPKMIDCIDNYRTGVLQAL
VSRSKNLLTEQREVIQSLLRAFGVTEDTEKPYIFPCLISLMRLDYFRKTTAFQQPDSNMQ
GSLLLQGILQLAVPDLTSIVNSLMLLPLSVTMSFSRDTIASRALDSILNSPTISPAPRRQ
FISRFIGHYHRLADDRVGSRIADLCWAVADVFTKEKIASSLVDQQNALQQSAYGHYFVRK
LELPYFERQRNGWKAAMLQKFPSRKVVALPTKELQKSKKPKKKKMEEIDVLDGLFDP
>Msd
LRSPLTRSRFLWSKREQQAAGSGPAVPVDPNALPECDPDTKAYFQQVDQQIAEMESLGVG
RQHRAVDGEEDEEDDRPLMLRSALEALSGNELALAGDTETSVILERLLYSMDDFAKRVLA
DRFTGNYDRLVRHQRASHVLQTLFMLAGETVDRETRGIIALPPTASTSSSSLPTMSTLVI
SIITELVPELPSLLYDSFGSHCLRALLLLVAGQAPTAEGERSKRSLQFRKAQGSMKSFLG
PADGAVDSSTDKRSVPKEFDDALKAMWTTLEAIEPGDGVRKAAMDAVAGPAVRILIELEA
ARPKGWRIGGWADRVLCGLIEEARTNLREEYLGGLLRHPASAPTLETILQQAPDRIVKAL
WTNFFAGKLHRLAGNAVANFVVAVALSRLDKDLFVSAVEELSERRAEWVDNSRTGVMKML
LERASALESAEKEVSDLILDTFGLHTPEERLLMIPCVLSLNRLEYYRKLPSHVTVEPTVQ
GSLLLQAFARLHAPHSQALYDSLSSFKIEALTPLTRNPTSSRLIDAFLDSPTTPPREIRG
FLLSLIGHYHTLADDRIGSRLVEHCWAVADVFLKDKIAQSISQEGQFLQQSPWAHFWAKK
LELPLWERRREDWKTKMRQRDVELKGLKTASEALTASADDSKRKKRKKDEVDEIFET
>Pan
MPPKIRQRGKKPSKLQEAKSGERSSKAEHEAPFGYVDAELKAYLRAGWERATELETQGYS
KSTMTAGDEEQEEDELALLLQATLKEMDGKELLLSTDPDTSLIVEAILHRLPAKPLRVFV
DRLAGNFAVLSKHRFASHVVQACLATLQPAVTLEHATQQHLGSATNNEDGVLRSATQLIL
DIAEELASQLAALVSDAFGSHVLRSLLCVLMGRNIQMDTLRSRRSAKFRTRKAPT-----
----SVAGSGAEVVIPDLLYARAATLRSEILGEAGTDVVRRWAADAVASPLLQLLIDAEV
DADEGEWSGSLVDLFLGGFVSGEGEVERDVYLETSLRDSVASHALQLALERAPAATAARF
FAVYIHGRMAKLCVHPAANHIVAALLRRLSAAELAPAIAEMGKVATGMVKEQMIGCLQAA
VERVGQLRELVKAVSGVVLGAFRLKAKAEMELLVPTVLALKTRKAYLHTFAAHLAEATVQ
GSLLLQSLLRLPGPSAALVLESLLA--LPTLAPFARNPTAVHTLIAALTPPTTPANRRRK
LGGALVAQLAHFCGDKYGSRLADQLWYTSDGYSKEKIAKTVVENSDTILRGAYAGYFTNK
LQLQLFRKKMREWTQAIQSQPPPHKDAQ-----VATSRKDKSTKRKIDGQLDAILDT
>Pst
MPREFRKRGRGGNEQDYPPALNIDTKDPNVVDFPPLTPDLRAYWKEIDEKLQEFERLGLG
SNSNKAEVEDDDEDERQLLLRSALTELGGHELALASDPETSIILERIIYSMDGFAKRVLA
DRFIGSFVDLCNHRHGSHVVQTLLASTASLLDEEAHLGQSQITQDDDNDDDLPLMSDLLS
QACEDILPHLDSLSTSPSGSHVLLVILLLCFGKPIGEENVRSKKSSQWRSKQGSLRSVFH
TKENQLVNSSSPRRVPEKLRQKGELVYSQMKKNWNRGGVRSVASNPSIVVLLQLIIELEF
DRGEAEVPGSLTDIIVDGLFQTPFSSDRSEFVEVSLRDVTASRVLEGVLSRMSAESFRRF
HSVYLKGRMGHLSGHPVANFVITRAVSQLDQESFGPAMEEVKPKLIDCIDNYRIGFFKAL
IERSASFQSVHQGVIETILKAFGIEGESEYRWIFPCLISLMRMDYFRKTTMFNLPESNVQ
GSVLLQCILQTLPRALTIITKGLAQLPLEVVIGFSRDPIGSRALDALLKSPSITPSVRRH
FTMRFLGNFHLLADDRIGSHIAETFWAISDVYLKEKMASSLVNQQIFLQKSSFGHFFLKK
LELPLFERQRESWKSKMVIKFPKISFDQTKPSNRPKTQESSKKKKKEVNPIDTSLNE
>Rgr
MPRPRQRKSTVSRKREQQEASRGNNGMPDPNALPEPDPDTKAYFARLSEQIEEMTQMGHG
RETQIVEVEEEVEDERPLLLRSALESLSGHEIALAGDHETSVVLERLLYAMDDFAKRVLL
DRFTGEFERLVKHRHASHVLQTLFELAGETVDRETRGNVAPAPASADDAAELPTMTALLT
SLLTELLPTITTLIYDPFASHCIRILLLVFSGVATSSADSRSKKSAQFRKGQGASKNWLS
DDDTKGKGKASAFATPAEFAAALKDLYAALDELDAGEGVRRAALHDVAGPVMRILVELEA
LQPGGWAPGGWADRILVGLVSSANQDLREEYLAGLLRHPASSPTFEMLLQLAPKPVFDAL
WQGFFVGKVHRLAANAVANFVVAVGISRLDEQQLGALLVELRERRGEWIDNYRTGVLRAL
LESATRLGACEAEVSDLLLDTFGLSAAEDRKLAVPCLLTLNRLIHWQKLKPDATPEPTTQ
GSVLIQTWLQLHAPHQQVIFDSLASLSFDDFLAITRSATSSRILDVLLTSPTTPPRALRS
FIMSLLGHFHTIADDRIGSRVAERCFASADVYLKDKMAASLFDKQSDLQRSAYAHFFARK
LELPLWGRRRDDWKAKMARATQEEKDRQRAEAEVDEGGKRKKKRERKADEVDEIFAA
>Sro
-------------KKEQAEDGTRRPAIDDPDALPEPDPDTKAYFQKVAEQIEEMQEMGHG
REKQYVEVEEEIEDERPLLLRSALESLSGHEVTLAGDNESSVVLERLLYAMDDFAKRVLL
DRFTGQIEKLVKHRCASHVLQTLFELAGQTVDRETRGNVASPPSSAASTSELPTMTDLLL
ALLPEILPTLSTLIYDPFASHTIRILLLVFSGIPCTQSDERSKKSTQFRKNQGSSKNWLS
DENGKGKGKT--LAVPPSFAQALQDIYTALDQLDAGEGVRKAAMHEVAGPVMRILIELEA
SSQGGWKAGGWADRILCGQVAEKAQELREEYLAGLLRHPASSPTFEILLTLSPHPVFSAL
WNSFFKGKLHRLAGNAVANFVVAVGIGRVGEEQLEGLVKEVRERRGEWIDNFRTGVLRSM
LEMSAKLGKCEEEMSELLLDTFGLTGEEERKLVVPCVLTLNRYQHWKKLGNNV-PEPSTQ
GSVLLQTWLKLHAPHQQVVFDSIAAMEIEALLALTRSATSSRILDALLTSPTTPPRALRT
FLLSLIGHYPAVASDRIGSRVAEKCFAVADVYLKDKIAASLAADPRDLQKSPYGHFFARK
VELPLWERRRDDWKAKMARLAAEEKAKKAEEEAVEEDKKRKKKRERKADEVDEIFAK
>Uvf
MPREFRKRGRGGTSSTAEELGSTGEQAYPVDDFPVLTPDQRAYWKEIDEKLQEFERLGLD
SQLKTSEDEDEDEDERKLLLRTALTELCGQELALACDPETTVILERIIFNMDGFAMRVLF
DRLIERFVDLCYHRNASHAVESLLAVSASVLDEEAQLENSPPDNHNEDQEGLPTMSALLS
QACEDMMTHLERLSGSPSACHVLLTILLLCFGKPVDHESHRSKKSKQWRSKQAPFRSGLN
QQKSQPPAAVDGRRVPESLRRQGDQLYSQLKKKWNGSVVRSEISNPTIVVLLQLLIELEF
DKGEAEVPGSLTDIILDGLFHTKSTHGRSDFVEGSLRDVNASRLIEGILLRLSPPSFARF
HQIYLVGRIGHLCGHPVANFIISKALSRLDCEALLSALEECKPKMVDCIDNFRTGFLKIL
VERSVCFEKVQEVVIESILKAFGIESETEYRWIFPCLNSLIRFDYFRKTTAYKQPESSTQ
GSLLLQAILNNMPSSIKIITKGISDIPLELFFGFSRDSISSRALDALLHSPSINSLTRSR
FVLRFIGRFHELADDRIGSRIAEACWAVSDVYLKEKIANSLVSHQIFLQKSSYGHYFLKK
LELPLFERQRSSWKAKMASKYPRIKPNVIPPAEDPNNDSSLKRKRKKPPVTDLILDQ
