# Supplementary material for: Convergence Analysis of Rust Fungi and Anther Smuts Reveals Their Common Molecular Adaptation to a Phytoparasitic Lifestyle
Source: Front Genet. 2022 Apr 8;13:863617. doi: 10.3389/fgene.2022.863617 (PMC9023891; doi:10.3389/fgene.2022.863617)
Supplement: Supplementary file 4 [file DataSheet1.ZIP › Supplementary file 1/conv_cal/OG0003084.fasta]

>Ain
MVLAADDVEDAILLARVGDTDELIALLQRHSSRSLLTGATETGNTLLHYASANGHSSLIK
RLVELLLLAYLLRANKSGNTALHWASLNGQLEVVRILIDTIEGLASQTEGNKQGIAVSKQ
DE------DGEEEDMSEAQMNNQEEVVRFLLDRMI----------EQDT-----------
-
>Aps
MIPNAEELDDLILSCRYGDLEDVVAFVCRFGAAALDDHVDEFGNSCLHMAAANGHQDVVK
YLLDNLQPGSMARPNLASNTPLHWAALNHHLQILQLLCPRLTTSQICLLNGRGRSAMSEA
MEGLSLNTAGSEGENVTDEIPIREQCVNYLVEMMKLGEEDEQSCMKPNEEQKVKRTSLND
T
>Cqf
------------------------------------------------MATANGHLEVVK
YILEHLPKRALLRPNNAKNTPLHWAAMNHHLGILKLLCPRLTCQDISILNGRGWSAMSEA
VEGIGLSS----DDVGPEKIPIREQCVNYLVEMMKLGADEEEGDMPEVIKPGVHKLRLDD
K
>Cla
MGPTTEERDDVVLAARYGDLADLKAFVDRFGLQQLEQASDEFGNTALHMSAANGH---LG
FLIENLPLPALVAPNLAGNTPLHWAALNGQLEVLRLLAPLLTPEQISIPNANGKTAFNIA
EERATEKT----------------ECAGYLEGQLPESEEERKANEAMEQDGGVEDLKVSA
A
>Cmi
MQPTQDELEDIILSARYGELEEIQEFVKKFGIAPLAESRDDRGNGCLHMAAANGHKDVIS
FLLPLVPSETLSATNQSGNTPLHWAAMNGHIDTLRLLVPALPKDALFLKNQFGRDALSEA
ENAVP---EGEASS-------PQQECVGYLLTFMEL-EKEKEGKEEKGGTTTTDASSAQE
S
>Eyn
MAPSLDEIEDIIFSARYGELDEVQDFHQKYGPEALAGAQDERGNTCLHMAAANGHQDVVS
FLLPFYSSEQLEAGNNVGNTALHWAASNGHLAILRLLVPALPKSALFLQNKFGKTALSEA
EVNVPVPKEGEQSE---EERAKNKECAGYLLTFMELGAKEDEDKEDQASADSVEKLALDS
G
>Gan
MAPTAEELSDLIVCARYGDLEDMKAFVAKYGASWLAEARDDRGNTCLHMAGGNGHRSFRT
-SSPSLPLSALSTPNTALSTPLHWTSLNYHLSCLRFLCPLLPADAFTLRNGHQKTAVEEA
EEACEAFIEGEETSERGKERVKREVVVGYLLGVMGLGVKKMSGKEEEVMDGSAEAVKLSE
D
>Hvs
MSPSDDQKEDLILACRYGDLQDIQAFVDKFGASWLSSCQDERGNTCLHMASANGHEDIVR
WLLEYLSPDDVIRYNNSSNTPLHWAAMNHHLTVIKLLCSKLSPEQIGTLNGRGESPMSEA
SERVQLKDEKSPDSTEKENIPIGQQCVNYLVEMMNLGEVPQNGD----------------
-
>Lcr
MTPSKDELDELLLCARYGDLDDIKAFIAKFGDKWLAEAKDDRGNTCLHLAGANGHEAIVA
YLLPLLPATALIAPNEAQSTPLHWMSLNYHLSVLRLLCPLLPISAFSIPNGKGKTAVQEA
EEACEAFIEEEQNTPRGKERVRREVVVGYLLQSMGLGVKEATTKEKETLDREAEKMKISG
Q
>Mgl
MSLTDTQLDDVLWSARAGDVEAWNEIINQVDIHVALSASNDMGNSALHYAAANGHLDLLQ
QVLPETNLDMLLSRNEAGNTPLHWAAFNGHLEVAESLVDRI--EALETQDEPSARRLREQ
EDRREHEREGESEDMSEAQMSDREDVVQMLLRHLSGEKRTQNSTDDVES--RTGKLSVSD
T
>Min
MQPSPEEISELLLCSRYGDLQEMQAFVAKYGSGWLAKAKDERGNTCLHLSGANGHDRIIS
YLLPLLPPSFLTAPNEALSTPLHWISLNYHLTTLQLLCPHLPRSAYDLKNLKGKTAVQEA
EEACEAFWEKDQDTPRGRERVRREKVVGYLLERMGLGVGKKGEGEEGTMEREAERIELEQ
K
>Mld
MQPTSEEISELLLCARYGDLEEMRAFVDKYGAEWLADAKDERGNTCLHLSGANGHNRIIS
YLLPHLSPTSLTASNEALSTPLHWISLNYHLSTLHLLCPHLPRSAYDLKNLKGKTAVQEA
EEACESFVEKDQDTPRGKERVRREKVVGYLLEKMGLGVGKVGEGEEEEIEREAERIELEQ
K
>Mlp
------------------------------------------------MATANGHIEVVK
YLLSLLTKQSLLRPNNSKNTPLHWAAMNHHLEILKLICPRLTSQEISILNGRGYSAMSEA
VEGAGPSSNSNSDSTEPDHIPIREQCVNYLVEMMKLGSEDDEADKSVPVEHEVQKLNLTD
R
>Msd
MQPTSEEISELLLCARYGDLEEMRAFVDKYGAEWLADAKDERENTCLHLSGANGHNRIIT
YLLPHLPPTSLTASNEALSTPLHWISLNYHLSTLHLLCPHLPRSAYDLKNLKGKTAVQEA
EEACESFVEKDQDTPRGKERVRREKVVGYLLEKMGLGVGKVGEGEEEEIEREAERIELEQ
K
>Pan
MALTSDQIDELLLSARYGDLEDLESTLAPLASSVLASIKNESANTLLHYACANGHLDVVT
YLLPHSDLALLLAQNESGNTPLHWAALNGHLDTVKALVAHI--EKLEAAHPEEAKKLNLI
FHPKSSAHEGDQNDMSEAQMREQEAIVKFLLERMIDGPEGSNLTPTSEVEDKTQNLSLNN
-
>Pst
MSPSSEELEDLILSCRYGDLDDVREFVARFGSSALDDYTDEHGNSCLHMAAANGHEDVVE
YLLTNLSLSSIHRSNEARNTPLHWAAMNHHLNVLKKLCPRLTTQEICQVNGRGMSAMSEA
MGSIN---SQPPLDDKDQQIPIREQCVNYLVEMMKLGDNELDSQVDNQPSPQVEKLNIND
T
>Rgr
MEPSQDELAALLECCRYGDFDDIKQFAHQYGDHWLANAKDDRDNTPLHMAAGNGHTEIVS
WLLPRLPLAALSAQNTALSTPLHWACLNYHLAVLELLCPLLPLAAFDLKNHHGKTAVQEA
EEACEALVEDDQDTPLGKERVRREKCVGYVLGCMGLGVKAPTGGDDETVKRQADKLKLEQ
E
>Sro
MKPSPEEIQAVLECFRYGDFEDIKKFTQAYGDEVLNELKDERGNTALHLCGGNGHQEIVA
WLLPRLSPSTLSIQNSSSSTPLHWIALNYHLPILQLLCPLLPLEAFSIKNKHDKTAVQEA
EEACEALVEGQEDSELGKERVKREKVVGYLLGCMGLGVRKPTGGNQELMKKQAERIKLEQ
D
>Uvf
------ELEDLILSCRYGELEDVQEFVQRYGPDALDDHVDEFGNSCLHMAAANGHADVVE
YILNNIKNSTLDRTNFASNTALHWAALNHHLSVLKILCARMTTEQICKLNGRGMSPMSEA
MGSMTSSSSNSPTSDVSTQIPIREQCVNYLVEMMKLDSINLSSTQDESVEKKVKNTHLTD
S
