# Supplementary material for: Convergence Analysis of Rust Fungi and Anther Smuts Reveals Their Common Molecular Adaptation to a Phytoparasitic Lifestyle
Source: Front Genet. 2022 Apr 8;13:863617. doi: 10.3389/fgene.2022.863617 (PMC9023891; doi:10.3389/fgene.2022.863617)
Supplement: Supplementary file 4 [file DataSheet1.ZIP › Supplementary file 1/conv_cal/OG0003087.fasta]

>Ain
LSLYFPPRPLLPAGHAAETPAPLKVAVTPQETLNDLRITITDSPEGYWLGAFCFRKKKAP
STP-AQLGDVVGEWVELKEVFEGVPRDQRELYIAHVAFNEAEARAHVQRLRELLSGGQSD
PSTIGIDGGLSVHDAIKNPELAE-----RGKKVAPKSKETK-PDPSTQEKTPFSDWA--V
QEATKMVNLVPQARSERSFPQCLRHLSVAAWNPPPHHLRIQGHLLYLHVVTLEGDTLFVT
ASSQGFYINRSTAARFDPSPRPG--NESFASCSLFDVLCGVSPLFLANFAKLFQDPA--Q
RDYFAVVPVSNCLPAHPWLARDHAHSADSLRNQAAYLLTGATSADALDGTRDWNDEIQST
RELPRSTLAERLMRDRVLNRVYAEFSLAAARAVPRVAAGEVQAMNPMDAPEAQMFIVNNL
FISKGVDGVDIYPHMGGDEAAHVAVSKDVQGIRILNNLDVEGLCLLGTVVIDWKGQRWVA
QTVVPGLFRRRDDEEEVEETEDTEKDGAEKKVDAKDDTQVIYGGVEGPEI-IHDDTSFHN
LFGRVARTLHLALHNVKDAKGDEHSLWLSVDSKGLRGADGRKYALDLARLHPVDIEWLEN
DMEGAVISGDSASSEPKETYPHRMTLLRQELLEIHWDHEFRAWAREELASRQGK------
--KEGDKEEAPKLDASKFSLSFNPDAFVEFKAEDAVLVDDESDPSVAAVRKASKFIRETS
IPRLVTDVATGLHTTQDGASLTRQLHARGISIRYLGHVARLCHPSQRGLNQELKAGPGVE
GFLKPFLTIVHHEMVVRAAKRILRSLVKNVEQTQVAACISHFLNCLLGSSVEPMPSADAD
EVAPAWTKLTPEALNKDIESQIRRRYRYQLPRLYLETELRKPQLQRDVCQRCGIQLKLRE
YSFE-RVALANGSETASSKKKRKG-KGSGVASAEGRQRTTSFEPSDVLNLLPVIKDSTPK
STLAEEAFEAGRISMGRGDRALGVELMTEGVGFHEQVYGVVHPEVARCYAVFATILHHYA
SVIAVETAEKQRQAVAEGGKAEDVQLPEISEQV-SVANALRYQRQAVTVSERSLGLDHPE
TLAQWVNLAVLERLEGNVDASLRCQQRVLDLWSIIYGADHPECVNALNNIALT
>Aps
--VFIPRPQFCPEVKVTSNYIELTLPVHGPETMRELQQSLLESTEGWWLGAVSLASVGMD
GDPKLSNRTVFGDFTELATAFDGEPTIKRALLAVNIDYTEHSARFHVIRMRDVLYSQAYE
PSQLGISGGTSLFPLLQA--------INRGLSLAQAVIEVQTEETNTISEPDFADYHFDL
SKPLAAFDSMRQDHKSKSPIQCLRTFALSNWNPPPHHYRLRGHYLYLELTTLENESFHLT
CHTQGFFVNKSTKSAFDPSPRHDPRLDQVYYHTLSHLICLLSPLFVKQITSTWNSALPAF
PDFFTSIAITNCLPAFPWLVNPEQPFPDGIRSQLAYLITGSMTAETLPPARDWADEFAQT
REQPRKTLTERILRERIWSRLQSDFSLAATRGVIGCSRGEVPPLNPQEPELAWTYILNNI
LFSRAEDPIGAYEHLGGTTAARAIANKDLQSIKDLNELDIPGIYTMATAVIDYHGKRWIA
QGMIPGIFRPPDLEAESLKLSNHMESGQPEFISSPATYDILYGSAEKPEMGLRSDPKFHQ
LAAHVAAGFSLAEHSVTDLNGQEHRLWLSADVHGIRATDGRFYLIDLYRMTPLDVLFVEN
DLNGPILNGAKQCGSNNDNYPHRFTVIRKQAILAFKKYKFRQFALKQLEQHSQTDSQLAS
NLTEARAADLN----AKFNFGLNPDAFVDRRGQPWIAPDQTQDDSIVMVRELSAFLRDQL
LSCVIQELSDVKLFPADGRGLSDLLHSYGVNIRYIGHITHRLQLAANDIEATKGKMDDQI
VTLQAAIGMLHMEMVFRACKHILNSLLTNTSESEACSCISHFLNCLLGRNSSAPISMNHS
DWSEDWRSLTCGSLQSQIIAQIRRRFRYALPTSFFTQRLPKFQMLRDICTRMGIQLALRD
YQLYPPTSDLPSTDPKLAKKKKKSKSKKGATEIESTPGNQVFSADDILNLLPIVRDSTCR
STVADELYSEGRKAFAAGNVALGQELCSDALSTYEQVFGSIHPEICRHWHSLALLYYQLS
QRTLIELSEYSKKIKEKIDLCKGLDAEAAKNEFTYIQLAANNLRQSIIVAERTLGLDHPE
TVQQYCDLSVMEYHLGNTAAAKRYTKHALDLWRLIYGPEHPDASAAVVRSCYF
>Cqf
LSIFIPKPTFCDQVKPASSYLVFTITIQGSETIRELQQVVLESAEGWWLGSFGLATVDKN
GDHDSSKRNILGEFSEVAAAFTDQPSVKRALEVVNIDYNDYSTRFHVIRMRDVLYLQTYD
PTQIGLSGGISAFPTIRGPNLPDVAEVSAKKKKAVSEDEQKQTTPTDPNPIALANYKFDP
TKPFVGFEAVRKNFGNDPPSRYLKTFALSTWNPPPHPLRLRGHHLYLTITTLECETFQIT
CHLKGFYINKCTKSQFDPSPRISTASDPPTYKSLIHLFCSISPLFTSQIAKCWNRALPSL
PDFFASISITNCPPAYPWLVDSPIPTPDGIRTQLAYLLTGSITAESLPLARDWADEFAQV
RELPRKTIQERTVRDRMWNRIQSDFSLAATRGVIACNRGEVPALNPHEPEPCWTFVHNNM
LFSRAEDPIAAYDHLGGTAAARAIASKDLMSIKYLNELDVPGIYTMGSAVIDYHGKRWIA
QGMIPGIFRPPDFEAEAAKTDNKPNPELTSSVPALSTYEIMYGSVEKPEVGLRSDPAFHK
LAANVAAGFHLVEHSVTDATGKSHRLWLSADVHGIRATDGRYYLIDLYRMTPVDILFLEQ
DVKGAILNDVPIAQTSEVDYPHRFTLIRMEAITAFKNYKFRQYAIAQIQKH-QKTA---T
TEPKASEPEKSSVPEEDFEFGLNPDACVDRKGQPWEASVDKDEKAVATIRELSAFVRDQL
LPTVVQALSELKGLPADGRRLSDLLHSHGINIRYLGQVTHRLESVAKEVALGGDNKEDQL
VVLQASIAMLHSEMVFRACKHILNRLLDRTTEPEACYCISHFLNCLLGTSPAIPHEPVCQ
DSDAPWKTYTHELLQTEITQEVRRRYRYALPSTFFSDRLPKLQMLREICTRMGIQLALKD
YRLYVPVSEADATDSSKNKKKKKSRSKKTAAATAAQLSSQVFSPDDVLNVLPIVRDSTCG
SPVADELFAEGRKAFAGGDIILGQELCTDAMATYEQVFGAVHPEMCRHWHSMAILYHQIS
QRVLMDLNEYNEKFKTLILAYNERDPEATKAEINYVQLAAQNLRQSVIVAERTLGLDHPE
TIQHYSDLSVMEYSLGNTNTALRYTKHALDLLHIVYGPGHPDGCSAVTHASYL
>Cla
VRIDLPEPPVAELVGRPAGPLAIAITCMSSETLHDLKALVTEM-DGYWLGAFQFARS---
-GPSSSSLELLSEWSDIGTVFRGEASTVRVLKVVEVPYTESEARAHVLRARDLFNNNSYD
PTALAIDCGLSLFTSIRDSTR--ANGKSKLKQLANGTHHPQKSALPKDAGHAFRDWLQSP
SNPATP--LVKRRVTHPPAPSCLQSFALSPWNPPAQHLKLRGHLMYLSLTTSEGEHCHIT
ASSAGFYLDKSTHTQFDPAPRQGKSGVARVYPSLFALLADLSPKFISALKELSSPAAPLH
PDTFTKALIINYYPANPWLVPTPSPVPDSLRSQLVYLTTGTLLPDSVPTARDWNEEFLMI
RELPRASVQERLCRERLMARQQAELTLAATRGVVGIVHGDIIPANPQEAPALHTVVHQNL
LFVPARDACDNFAHQGGEEAVRQSVAKDVLGVKILNGLDIEGLNICPSVVVDYLGQRWVA
QPILPGILAGAAREADAQGGSASLDDASKKA-DPEPGFRIVYGGTDHPEKSFAADPEFDG
IAQKLATHLMLAKHDVYDIQGVATSLHLSSDVKGIIGQDGNKYMIDLYRFQPTDVCFLEQ
DGSEPLHHNPDVAYPEHIQYPHRFVLLRPELLEAYKDVELRAWIYRQIQETSTRREAEAA
QAEEQAHQPQTIININEFELAFDPDAFVPRKDPAGGKPADENAPSTRNVREASQYLRKAT
IHGFLGEAINSGNLPADGLSLTRAMHARGINMRYLGLLASQATVEK--LEVPEKHLEFAK
HALRMLVQVFEREMVVRGAKHVLRKLLERRDFNEVAPCVSHFLNCLLGVSFNPRPAPDPT
TKERSWTSLTPESVRQSIMVEIAKRYRYALAPSYFDISLPKPQLLREVCLRCGIQLALRD
YVLDSKV-----TEGRRNKKAGKG---------PQRERLTTFEPEDVVQLCPLVKDGQQK
SLLAEELFEQGVSQLSSGNIAVGEGLVTDALNYYEQIFGSVHPELASRYHELAVTYHQLS
QPLIRNVAAYQAKAKADTTIDSDEALEHAQREMGFMESAVQMNRQSVIICERTHGVDHYL
TAQQYIDLGILEHANGDLLLGLKLCRHAIELFALIYGANHPDAIRAATNAAQM
>Cmi
LTILVPKARFTSSSSQQDDYVSLFLPATDVDVLRDIKQSVADSAEGFWIGSHSYQRIREE
AEPEGEASETFPDTTDLATVFAGEGELRRALKAVQTPYTDSEARAHVLRVRDASLGYPYD
PSQMLIDGGLSLFTAIRGPEDVNGTQSSKKGKAAKPAKSSKAPAAPKKESTPSASFLDAD
QDPQAI--YIRKDLKSSLPPAAFKNLQLSVWNPPPQHLRLRGHYLYLNVATLEGENYHIS
ATRDGFYVNKSDNHHFDPSPKSQPSQGHITHHTLFGLLAALSNQFAEKTQALVTEVIPMS
PDFFASIAITNCLPAAPWLVPQPDPIADGARSQTAFLLTGATNAEYLPNTKDWNEELTSM
RELPRETNDERLMRDRYACRLHADFQLAAARGVMSIARGDVPPLNAIDASEANSYLAYNI
LFTPAQDSVDTYKHLGGDEAARVTASKDIWATKLLSDADIPGLHTIATAIIDYCGERWIA
QAIPPGIFNKTGDETKDEAQQAGEDEAEAKKAPQSVGLRAVYGPADKPYEQYVAEPSFEP
LAQKIAEHFHLAKHTVTDSKGRELQMWTPADVHGLIGSDGRSYAIDLFRLTPVDVKFLEE
DTT-KIFGQDSKSEKEEDAYPHRVTLLRPELIEVYHSIKTREWIEAQVQEKTEKDKAAAP
ESSSAAAKQQTVINVADFKLAFNPDAFVDRPDLPTSKSAEEEDENTKAVRQASEYLRATV
IPSLMWEIISEETLPLDSSELSQMLHKRGINVRYLGHIAELCKTAPPTSSVTREAEQEVV
NFLAKFRSFLIGDMIMRSAKHVLRQLIKDLTAVEITEAISHFLNCFLGTGLVATPKPVTT
KSSGAWTSLTPASLREQITHEVLRRYRFVLPEAAFEEDLSKLRTLRELCLATGIQMELRN
YNFERAQA--NGEEAQTQEQKKQGKKARTAS-PAPVERETTFIPEDVLNIHPVVKNAPFK
SSLADDALERGQMYFIRGNVELGEAFVSDGLNMYDQIYGAVHPEMAEAYRQIGGLYHRMA
APLLRRIQLYEERIKKETGISTDEELEGAKYQHIYLQQAVKLMRQAVVICERVHGIDSSE
TLHCYSELAIFEHSIGNAELALKLLQHTVALSNAMYGENHPEKARAAFFAASM
>Eyn
LTILIPKPNFGKSSWTSDNYIPLAFPTSGTDCIRDIKQTVAESPEGFWIGSHSFRRIKEK
PEPDGEPSEVFNEALDLAHVFPEELEVRRVLIAVATSYTDAEARAHLLRLRDASLGYPYD
SSSLAIDAGLTLFPFVSGSNSVNGHDSGKKGKGKPPAKASKASPSPPDSS--SAEWLTAE
ADPLQV--HLRKSYSTSLPNSAYKHLALSVWNPPPQHLRLRGHFLYITVNTLEGENFQIT
ASEKGFYINKSDNHHFDPSPRTSSAAAQQNFHSIFDLLSAVSPQFLQRTEALVADAPTDF
LEFFASAPLATCTPAAPWLVSPPTNVADGTRSQLAYLYTGSTNADTLPSTRDWNEELTSM
RELPQATNDDRLFRDRYAAKLFSDFQLAAMRAVPSIARGDVPPLNAIDPAEAKSYLVSNI
LFTQAQDSVDAFAHLGRDEAARVTAGKDLWAAKLLNDADISKLNPIATAVVDYCGARWVA
QAIPPGIFDRGLTSTDKES--SAESDGKKDSTPAPAGLRAVYGPADKPQDGYVAEAVFEP
LAKQIAQHFHLAKHTVIDTKGRETELWTPADVHGIIAADGRAYIIDLFRLFPVDVNFLEQ
NMSGKLYGAEEASDTEADAYPHRIALLRPELIELYHGLKAREWIEQQVKESTNKETSEAP
ESGAEATKKQTVIDVGNFKLAFNPDAFVDRPDKPDLADSSKEEDSTKAVRDASTYLREKA
IPSLLRDVITDEIVPLDSAHLSTTLHKRGINIRYLGLIAEETKKPFPMGGGKLTAANEVA
AFLANFRACLIRDMVARGAKHVLRRTISGLCNAELTEAISHFLNCLFGPSSQSPNLVNTS
ASSAEWTRLQPESLQKEVAAEVRRRFRYNLPASYFEDPTSHSQLLREIALSSGIQLALKQ
YSFSASSAAVNGSEEQTSHSKQSSKKHKTAQVNGHTDASSLFSPEDVLNVFPISKKAPFK
SAFVENLFEQGQVCYMRGQHEHGEAFVTDALGYYETIFGSVHPELGEAYRALANLYHRLA
GQLSRRIQLYEKRARTETGFADEEALKVAKSHYAYCEQAIKLTRQAVIIAERTTGIDSHE
TLQCYSDLAIFESQVGNGDGALRCLQHAVALSNALYGDNHPEKAKAAFFAAQS
>Gan
----LPLQSFAKLPHLSTGFLELPIPIGLTDAVHELRQMIVESPEAFWLGAFGLVPVEAV
GDPRLTDEGVLGDYADMAAVFGGAEGKKRGLKVVVTSFSHLAMSFHLLRLRDTLYSTTYD
PTSIAVGAGSTLYAAVRGESESEATQKGKKKAVVLASSASDPASTLVDQTHPFTNWHLED
LNPYSAFDLLKPATSPSLATPCFRAFGVSAWSPPPHARRMRGDLVYLTATTLEGESFHIT
GATSGFWVSKSTNTTFDPLPKVPAPLRSTPYHSLFELFSALSAGFLRGLVQLIEAQNPAT
TDIYATLAITNSVPAAPWLVPAPVHTADPFRTQIAYLLTSTTNAELLPPARDWNDEFAQY
KELPVKTIPERLLRERLLSRVHADFVSAATRGALSIARGDVPPLNPNEPQEAHTYIHNNM
LFTRADDAIKAFGHVGGNEAAHVAAGKDLAGINVLEKLDVQGVNTMATVLVDYCGERWIV
QSLIPGLFKTTEAEEDTRTSR----PPTTRTTTTTGIFRIVYGSSELPDENVRASAYFHQ
LAKKVADEIHLDEHDVKNAKGETVKLWTSSDMHGIAAPDGRSYFIDCFRLHCVDVEFLEN
NVTGPLFHDAVTNGHSPADYPHRIVLLRTELLETYRDSKLQAWIEERVIEARAKIAAETE
KKKEAATVTPSIIHASDYHLSFNPDAFVERKPSKATVIYDPEADSTKAVRDASVWLRKTV
LPGFVHDIVSSVLVFTDGSFLTKLMHRKGINMRYLGMLAELVEVEGPKMDYGTVTKVDSE
LALSALKRTLQHEMVSRSAKHILNRLLRAASPYDHPSVVAHFFNCLLGANLEAHPIADGV
SAKRSWISLTPASLRTQLLAEIEARYRYALPSTFFAT-IVPSKLLREVCLRVGVQLLLRE
YNFGSATSSTDASD--SATKKSKKSKGKKADAKPEDRQLVSVRPEDVVNILPVLKVITIK
SGLSDDNFVAGNRAMTEGNIDLGQDLIQDSLQLCEQIFGSVHAEAASKYHSVGLLYHTLS
QAFQRKVSMHNAAATKQFEELLLPEPDAVKAEAHFLHLATRMIRQSLIIAERTLGIDSPD
TIQQYSDLGLLEQAIGNSTVGLRLTKHALYLWNAAFGPNHPTTLNLLTNAASM
>Hvs
LSVFLPRPKFCLDVKTSPSYIEITLPAQGQETIREVQQTLVETTEGWWLGSFGLALINHQ
GKPNSEKLPVFGEFAELQSVFDSEPSVRKALQVIFTQSSEFAARIQVIRMRDIIFSQGYD
PSQLGIGGGTSVFPVVRGPCAPDSAIQPANGQL--------GTAPVHSETTSLLPLQYDP
AKPFNGFQAVQQSQSDYPPARYVKSFALSSWNPPPHHLKLRGHHLYLIITSLEGDTYQIT
SHAKGFYINNCTKSNFDPSPRIVKDVSSPDFDSLTELMCFISPSFAEQIAETWQRALPNF
PDFFTCLTITNCSPAFPWLVKQPKPTSDGIRSQLAYLITGSISAETLGSARDWADEFAQT
KELPKSSQQERTLRERIWCRLQSDFNNAATRGVVTVSRGEVPPLNPLESEAAWTYVYNNM
LFSRAEDPLGVYEHMGGSEAARKIIAKDATSVKIVNELDLEGIHTMGTVVVDYHGKRWLV
QGMLPGIFRPPDLEAGQPKTDDTPQQPACSSIPAPSTYEILYGTAEKPEMGIKSDSLFHR
AAASVANAFSLAEHEVKDANGKVHQLWLSADVHGIKGTDGRFYLMDLYRMTPCDIMWVQN
EMKGPILNGSEETTGTEDVYPHKFVVARVEALSLFRQHKFRRFAFEQIAIQ-QQEGHKP-
----------HVVDASQFKLNFNPDAFIDRKGYKWDVAEESEDDSVKAVRELSLFVRNEL
IKNVVHDLVDVKTFPVDGQRLTDMLHATGVNCRYLGRIAHLITIS---ISTDKESYEDSF
IIGKAALGLVQREMVFRACKHILNGLLYQTSESEACHCISHFFNCLFSKSVVAPPADCSL
DELARWRSLTKQLLQSQILQQIRKRFRYALPSTFFTELLPKPQLLREICIRMGIQLAIKN
YDLSPSSEFSPLTDSNRNKKKKKKSTAKIVPHARSLALEHPFSSNDVLNLIPKVKDTASR
SLVAEELFLEGRKALINGQIEVGQELISDAMSTYEQVYGSIHPEVSKHWHALALLYHQLS
QQCLMQLSEQHQELRAQLQEIRSKDAEVIKTEMTFLQLAAHNLRQSIVVAERTLGLDHPE
TIQQYADLSVMEYHISNTEDALKYMKHALLMWRVAYGPGHPSASNAVVSY---
>Lcr
VVLLVPSQDFLNLPRTEEGFLELPLPSQLSDAVHDLKAIITESPEGFWLGSFGLKPIDEI
KDPRLTNEGVLGDYADLSAVFGGSEGKRRGLKVVPTSYSALAMNQHLIRVRDTLFANTYD
PTSLSIGGGTTIYASVRGEPSEEEAQKGKASNKGKKAAEPTAAAAPAPAENPFANFKVED
LNPSALLDFFKPATSASISSPCLKALGVSPWSPPPHVRRLRGDIVYLTITTLEGESYTIT
GSSSGFWISKTTANHFDPSPRAVLPMRSGAFQGFFELACALSPLFAKGLSNLIQSQHSGG
ADIFANLPISHATPAAPWLVAAPQHAADPFRTQLAYLLTGSTNIETLPPARDWNDEYAQY
KELPQTSLQERLLRERLQSRTRADFANAAVRGAMSIARGDLPPLNPNEAQEAHTWVHNNM
LFTRAEDAIGAYSHVGGNEASKYAASKDLAGVNLLEKIDVEGLHTMATVLVDYAGERWVA
QSLIPGLFKTKDPEDEPTEAKAATETGNKDDYPPTGPFRIVYGSSEVPDESVRASKYFHQ
LAKKVADTMRFAEHKVVDAQGKETQLYMSTDMHGIAAPDGRSYFIDCSRLHCVDVEFLEK
DINGAIISDSTENGHTPAAYPHRLVLLRPELLEAYHDSKLKVWLEERVAESRGRVEKEHA
KEKEAATIPTSVINAEDFVLRFNPDAFVERKAAKPVTIFDAEEESSKNVRLASEYLRETV
LTSFINDIATSGNFFTDGFFLSKVMHRKGINMRYLGLLAEKVDSEGPKIEIGPQLKEDVE
ASLKTLKEIIQLEMVIRASKHILNSLLRSADIYDHPYVISHFFNCLLGTSFQANPVAEGV
KADRKWTSLTPPSLRQEITSQVESRFRYALPQSIFTTALVHRKLLREISMRVGIQLVARD
YKFVGNAAEAAAVA--EKKEPNRKKKGKAAKEKPVVGPATTFRPEDVLNIMPIIKSSVHK
SAMADESFTLGQRALNEGQIELGTEQVQDGLQFCEQVFGGVHPEASTKYHNLGIVYHQLS
QNLLRKIQLHEADAKEKLQALLVEDVDALKSQVSYLHSAVRMVRQSVVIAERTFGLDAPD
TIQQYADLGLLEQSIGNNAVGLRFTKHAMLLWTNVYGPNHPSIHSLLTNAATM
>Mgl
LELFLPGRPLLPKDVSLETPPSLKVAVTQHETLNDLRITLNDSPEGYWLGAFRFRRP---
-DSHTRKGELVNEWEELQEVFRHDAPHDRILQVSHEPYNETEVRLHIQRLRDLLSGTQSD
PASVSVDAGATVHDAIVHANEHDAHM----------------PAPPK------PSWR---
WPQDGTAQLLALARYPRVLPKCVRGMALSAWNPPPKSWALRGHLLYLSIDTLEGDVLHIT
ASVNGFFLNASSSQKFQPQPHP---SKALHSSSLFDLLCAASPLFLQNFALLFNDPV--T
RDYFSALPVMNSLPAAPWLAREPKHESDPMRTQTAFLLTGAMSADTLDGSRDWNEELQSS
RELPRSSLAERLMRDRVLNRLYAEFTLAAARVVPRVAAGEVAPMNPADAPAAHMYLYNNL
FVTRGTDSVDMYRFLGGDAAAHVAVGKDLQGVRRLGNLDIEGLSLLGTVVIDWLGERWVV
QTVLPGLFRQVAA------------DAAASQSDGSTASHVAYGGVEGPDT-IHTDPAFHK
VLSVAGKSLHVAEHKMRDAQGMEHELCLSVDCKGLRGTDGRMYLLDVSRHTPMDVTWLDH
DMEGSVLEGTDT-----ASYPHRLPLLRPELIDAYWDMHLHEFARDKLARQRASNEASSP
ST-----ATSSQVDVSDFSLNFHPDAFAEFRTGSIQPATDESIPSIAAVRKVSEYLRKEV
IVRLISDVAAGLTSAVDGIALTNRMHARGINMRYLGYIANLSQPSQRDWDQSVKLGSGHE
ALVQAFRRVVIHEMVVRSAKHCLRTYLRALPLMEAAACIAHFANCFLGTEREPSPVPKRS
ESHKPWMSLTPAKLVEELRIDIRKRFRFELPMFFLETELRKPQALRALCLKMGIQLAVRD
YEFEPEAKHAEGAAPSSNATKEKTKKGKRAFPPSKPLRTTTFVPEDVVCVCPLVKTSTPK
SSLSEDAFEAGRISFVRGEREIGTELMLESIGFYEQVYGLVHPETGKCYSKFASFLHHYA
AEFAIKAARKADAGSADGSKTHDDQLPEVVKEVFTLENALRFQRQAVTVSERTLGLDHPE
TMTQYMNLAMMEQSSANLDDALRYQERVMQLWQLLYGRDHPDVVHTLSSIALM
>Min
ITLVIPSQSFLALPRQEDNYLEIPLPSQLQDAVLDLRNVITESPEGFWLGHFGLKPIDRV
PQPRLSNEGVLGEYADIAAVFGSGESRRRGLKVVPTPYTALAMNTHLLRLRNILFSDSYD
PSSLAIGAGQTIYREVRGQAPDDSPEKGRKGKLGKKQPTATTAAPSKPAPHAFTNFKLED
VSTAAFIEHLQPAASSSLSSPCVRAFGISPWSPPPHARRLRGDHVYITLTTLEGESYTIT
GAAFGFWVSKITAANFDPSSRTVLPVRSGAYYSLVELIADLSPLFAKNLVPLIQSQQHLT
TDIYATLAITHQAPATSWIVAAPQHAADPFRTQLAYLLTTSTTAEQLPPARDWTDEFAHA
KEIPKTSVAERLMRERLTARTQADFVSAATRCAMSVARGDIPALNPNEPPEAHTYVHNNM
LFTKAEDANHMYSHMGDHEAARYAAAKDVAGVRWLERADIDGLNSMATVLVDFAGQRWIV
QSLLPGLFKAKEEEEPKIIAKAALETPNKEDYPSFGQFRIVYGSAEVPDEKVRASAYFDG
LALQVADKLRFARHSVRDASGRETKLYTSTDMHGIACPDGRSYFIDCFRLHCVDVEFIEK
DVNGPVFSPSTENGHEPRPYPHRLALLRMELLEAYHATKLRTWMEERILEIRANSKNKLT
NG----------------------------------------------------------
------------------------------------------------------------
------------------------------------------------------------
------------------------------------------------------------
------------------------------------------------------------
------------------------------------------------------------
------------------------------------------------------------
-----------------------------------------------------
>Mld
ITLVIPSQSFIALPRQEDNHLEIPLPSQLQDAVLDLRNVITESPEGFWLGHFGLRPIDRI
PQPRLSNEGVLGEYADIAAVFGSGENRRRGLKVVPTPYTALAMNTHLLRLRNILFSDSYD
PTSLAIGAGQTIYRDVRGQAPEDSPEKGKKGKSTKKQPASTTAAPSNSTSHVFTNFKLEA
LSAAAFIEHLQPAASSTLSSPCVRALGISPWSPPPHARRLRGDHVYITLTTLEGESYTIT
GAAAGFWVSKITSANFDPSPRTVLPVRSGAYYSLVELLADLSPLFAKNLVPLIQSQQHLT
TDIYATLAITHQAPAASWIVATPQHAMDPFRTQLAYLLTTSTTAEQLPPARDWTDEFAHA
KEIPKTSVAERLMRERLTARTQADFVSSATRCAMSIARGDIPALNPNEAPEAHTYVHNNM
LFTKAEDANRMYSHMGDHEAARYAAAKDVAGVRWLERADIDGLNSMATVLVDFAGQRWIV
QSLLPGLFKSKEEEEPKLVAKAALETPNKDDYPSFGQFRIVYGSAEVPDEKVRASAYFDG
LARQVADKLRFARHTVRDVAGQETQLYTSTDMHGIACPDGRSYFIDCFRLHCVDVEFIEN
DVNGPVFGPSRENGHESRPYPHRLALLRMELLEAYHAIKLRSWMEERIVEIRAKNKDKLA
NGQEAAQSANTVIDAEDFWLRFNPDAFVERKPTASTVIYDAEEPSSKAVRDASLYLREQV
IPAFIVDIVSVGMIVTDGFFLTRLLHRKGINLRYLGMLADRIDKDAKTVDFSGHSQEEID
IALKTLKQSVLLEMVIRASKHLLNRSLRAAHEYDYAPIVSHFLNCLLGAALEPAPSAEGA
NLERSWTRLTPASLRSELVAEIESRFRYRIPTSFLETELVPNKVLREVCLRVGVQLVARH
YSFEAPTSTSTK--ASEASKGGKKKKNAAAKSPTEAPATTVFRSDDVLNVFPLVRSTPLK
SQLADETFAVGQQSLTETHIDLGTEQLMEALQLCETVCGSVHSEVSAKYHNLGILNHSLA
QTVSRRIHYHDDEARTRLESLLISDIDGARLEHTLVNAAVRMIRQSIIICERTNGLDSTE
TIQQYSDLGLLEMALGNHSVAMRLTKHAMVLWALTYGSNHPTIYQLLTNAVQM
>Mlp
------------------------------------------------------------
------------------------------------------------------------
---------------------------------------GQSTPEPESHPSSLADYSFSP
TKPFEAFNVIREEFSNHPPARYVKTFTLSTWNPPPHPLRLQGHHLYLTLTTLESETFQLT
CHTKGFYINKCTKSHFDPSPRASSPSKATFYHSLFQLICSISPLFATRLSETWSRALPSL
PDFFSSIPITNCTPAYPWLVNPPKHTADGLRPQLAFLLTGSVTAECLPLARDWADEFAQV
RELPRKTLPERTLRERLWNRLQFDFTMAATRSVIACNAGDVPPLNPHEPETAWTFVQNNM
LISRAADPIAAYDHLGGAVAARAIASKDLTNIKHLNELDIPGVYTMGSAVVDYHGKRWIV
QGMIPGIFRPPDFEAEAAKSEPAGK----KHVDDEAEWEDVEGS-DAPEMGLRSDPQFHK
LAAKVASGFNLLEHKVTDLTGNAHQLWLSADIHGIKATDGRYYLIDLYRMTPLDVLFLKN
DFKGPILNEPPPDVQVAPEYPHRFTLIRSEAVSAFKTYKFRVFALDQLTKR-QKEASEAP
SDTKKSQKANGAILEEDFKFGLNPDACVDRKSQPWETSVDKDEEQIATVKELSSFVRQQL
LPTVVQELCEVKGLPADGKRVSDLLHSHGVNIRYLGHVAHQLESAANSFGVATDHKDDQL
VVLKANIGMLHSEMVFRACKHILNRLLEQSSPAGTSHCISHFLNCLLGTSPAIPHEADCF
DSDAQWISYTKEGLQAEIVQEVRSRYRYALPASFFSERLSKTQMLRELCTRMGIQLALKD
YQLSEPVVEAAPTDSNKNKKKKKSKAKKPATNTDNSIATQTFSPMDVLNLLPIVRDSTCR
SSVADELYAEGRKAFHAGHIGLGQELCNDALTTYEQVFGSVHPEMCRHWHSLAIIYHQLY
QRALMELTEHN------------LHVEGMKVEVSYVQLAAQNLRQSVIVAERTLGLDHPE
TIQQYSDLSVMEYTLGNTKTAMRYTKHALDLWYLIYGPGHPNGSAVVTHAGYL
>Msd
ITLVIPSQSFIALPRQEDNHLEIPLPSQLQDAVLDLRNVITESPEGFWLGHFGLRPIDRI
PQPRLSNEGVLGEYADIAAVFGSGENRRRGLKVVPTPYTALAMNTHLLRLRNILFSDSYD
PTSLAIGAGQTIYRDVRGQAPEDSPEKGKKGKSTKKQPASTTAAPSNSTSHVFTNFKLEA
LSAAAFIEHLQPAASSTLSSPCVRALGISPWSPPPHARRLRGDHVYITLTTLEGESYTIT
GAAAGFWVSKITSANFDPSPRTVLPVRSGAYYSLVELLADLSPLFAKNLVPLIQSQQHLT
TDIYATLAITHQAPAASWIVATPQHAMDPFRTQLAYLLTTSTTAEQLPPARDWTDEFAHA
KEIPKTSVAERLMRERLTARTQADFVSSATRCAMSIARGDIPALNPNEAPEAHTYVHNNM
LFTKAEDANRMYSHMGDHEAARYAAAKDVAGVRWLERADIDGLNSMATVLVDFAGQRWIV
QSLLPGLFKSKEEEEPKLVAKAALETPNKDDYSSFGQFRIVYGSAEVPDEKVRASAYFDG
LARQVADKLRFARHTVRDVAGQETQLYTSTDMHGIACPDGRSYFIDCFRLHCVDVEFIEN
DVNGPVFGPSRENGHESRPYPHRLALLRMELLEAYHAIKLRSWMEERIVEIRAKNKDKLA
NGQEAAQSANTVIDAEDFWLRFNPDAFVERKPTASTVIYDADEPSSKAVRDASLYLREQV
IPAFIVDIVSVGMIVTDGFFLTRLLHRKGINLRYLGMLADRIDKDAKTVDFSGHSQEEIN
IALKTLKQSVLLEMVIRASKHLLNRSLRAAHEYDYAPIFSHFLNCLLGAALEPAPSAEGA
NLERSWTRLTPASLRSELVAEIESRFRYRIPTSFLETELVPNKVLREVCLRVGVQLVARH
YSFEAPTSTSTK--ASEASKGGKKKKNAAAKSPTEAPATTVFRSDDVLNVFPLVRSTPLK
SQLADETFAVGQQSLTETHIDLGTEQLMEALQLCETVCGSVHSEVSAKYHNLGILNHSLA
QTVSRRIHYHDDEARTRLESLLISDIDGARLEHTLVNAAVRMIRQSIIICERTNGLDSTE
TIQQYSDLGLLEMALGNHSVAMRLTKHAMVLWALTYGSNHPTIYQLLTNAVQM
>Pan
INLYLPKRPLIPSAASQETPSPLKVAVTPQETLNDLRVTITDSPEGYWLGAFCFRKPQPG
A--KVALGERVSEWTELREVFQDVPKDQRELYVTHVPFNEADARAHVQRLRDLLSGGAAD
PSAIGVDAALSVQDAVRNPEEHDSSRNGRSKKGADATAEAA----STESQLPFIDWA---
WPAVTAIDLIAVARRPRQLPLCLRQLSLASWNPPPQHCKLNGHLLYLQVGTLEGEVIFIT
ASTHGFYVNKSSGARFDPSPRAS--GQDFASCSLFDLLCGFSPLFLASFARLFNDPL--S
RDYFSAVPVTNSLPAIPWLARQHPHNPDPLRSQAAFLLTGASSADTLEGTRDWNDELQSA
RELPRTTLPERLMRDRVLNRIYSEFTQAAARAIPKVAAGEVQAMNPMDKRDAQMFIVNNL
FISKGADGVDLYPHMGGDEAAHVAVGKDIQGVKTLNSLDVSGLCLLGTIVVDWKGERWVA
QSVVPGLFRRRDDADAELEAQETEAAAKSPRGDLNDDTQVVYGGVEGPEV-IRDNAAFHK
LFRQVAQTLHLSEHDVEDANGRTHPLWLSVDSKGLRGADGRRYVLDLARLNPVDINWLEK
DIAGAIHGSESSSSDDKARYPHRMTLLRPELLEIYWDSEFRKWARAKLAERQAKAAKASE
AKKEDAKEEPERLDSSEFKLTFNPDAFVEFKVADITPITDESDASIAAVRQASDFLRKVA
IPRFVTDVAAGLFTAADGGALSRQMHARGINIRYLGYVARLCAPEAKSLDQELKAGPGHE
GFLHAFRSTVLHEMVLRASKRVLRGLVRDVEQVNVAACVSHFLNCLVGDKVNAAPQSQSD
ASEAEWTQLTPESLKQKLVEEIRKRYRFELPLSFFDQELRRPQLLREVALRAGVQLKLQN
YVLEGKLVEADGSDGKKNKNKKKGKKTAGSADPIQAARTTSFEPSDVLNLVPVVKDSTPK
STLAEEAFDAGRLSISRGDRDLGLELLLEGVSFHEQVYGLVHPEVARCYALFATIVHHLA
GVAAMERAEILNQAKAENKEVSEADLPAVNEQV-SMANAVRYQRQAVTVSERTLGLDHPE
TLNQYMNLAVLERSAGNTRESLLCQRRVLELWSLLYGQEHPDCINVLSNVALT
>Pst
LSIFIPRPNFCPDVNTPSAYIELMLPAQGPETIRELQQSVIESAEGWWLGSIGLASVDQN
GDPQLSVRNIYGEFAELSSAFQSEPTVKRALLAVNIDYNEYTARLHVIRLRDVLYSQPYD
PSQIGIAGAISLFPSVRGDHGADTPGKNKKKKLPPAIVHTSAPATA-VQESALANYRFNP
ANPFAAFSSLRGDQEQNLPARYLKSFALSTWNSPPHHYRLRGHYLYLVITTLENVSYDIT
CHTKGFYVNKSSKAQFDPSPSSDSTLDSVYFPTLTQLICTLSPAFVKQVSDTWNRALPAF
PDFFTSISITNCLPAFPWLVNPEKPTPDAIRSQLAYLITGSTTAETLPPARDWADEFAQA
RELPRKSLSERILRERIWSRLQSDFSMAATRGVISCSRGEVPALNPQEPESAWTYVLNNI
LFSRAEDPIGAYEHLGGTAAARAIASKDLYSIKHLNQLDVPGIYTMGSAVIDYHGKRWIA
QGMIPGIFRPPDLEAEKAQSQINGQVPVPDEVSPPTTYDILYGSAEKPEMGLRSDPKFHR
LASHVASGFNLNEHDVTDVNGRVHRLWLSADVHGIRATDGRCYLIDLYRMNPLDVYFIQN
DINGPILDGKTPPVSTQDTFPHRFTVIRMEAVNAFKTHKFRQFAMKHLQRHKQKELQQAA
QSIEASADSSDALDKESFEFALNPDAFVDRKDQPWTIPEDEEDESMALVKELSKYVREQL
LPSVVQDLSEVKGLPADGRRLSDLLHSHGVNIRYLGHITHRLQLAANSLSASPENKDDQN
VVLQASIGLLQSEMVFRACKHILNQMLLTTSESEACPCISHFLNCLLGQSAAIPSSEPCL
DQSSAWRTCTRQSLRSQITSAIRRHFRYALPSSFFTQRLPKIQMLREICTRMGIQMCLRD
YNLCPPSLELAPTDPKNIKKKKKSKSKKGAASPSASVDGQTFSPNDILNLLPIVRDSTCR
SSVADELYAEGRKAFSNGDIALGQELCTDALTTYEQVFGSIHPEMCRHWHSLAILYHQLS
QRALVELSEYNEKLKQRIESYRDREPEAVKNEITYIQLAANNLRQSVIVAERVLGLDHPE
TIQQYSDLSVMEYHLGNT-----------------------------------
>Rgr
VTLLVPAQSLLSSSPAPSAFLELPLPIALSDVVHDLKNIITDAPEGFWLGAFSLAPVDEL
ADPALTKDGVLGDYADLTGVFGGEEGKRRGLKVIFTPFAAATMHTHLLKVRDTLFSSAYD
PTAFAISSGSTLYASVCGETDEDKGAKGKKGKSGKKAAAPATPAPARDEPHAFTGWSADD
LSADAYLKHLSRSASPALASPCLKALGVSPWSPPPHPRRLRGDLVYLTVSTLESEQYTIT
GAASGFWISKSTNSNCDPSPRAVLPVHTGPYQSLFELLADISPSFRRGLSTLVAKASGDQ
SDLVASLAVTHTIPAAPWLVRAPQHVADPFRTQAAYLLTSATTADQLPTARDWNDEFGQF
LDLPRDDMNQRLLRERFLTRTQADFVAAATRGAVSIARGDIPPINPNEPASAYTYIHNNL
LFTKAEDGTGIYAQLGGDDAARYVAGKDLRGVEILERLDVDGLSVMQTVLVDYLGERWIA
QSLIPGLFKAARDEADAAAADKGADTPNKDDYPPTAAFRIVYGAAEKPDEQVRASKYFHQ
LASKVARQMRFAEHDVKDQDGAVTKLWTASDMHGIAATDGRSYFIDCFRMQCVDVEFREQ
NAKG----------DASVDYPHRLVLLRPELLEAYREVKLHKWLEGKVTEARAKVEKEQK
DKKEAATPTKSVINADDFVLNFNPDAFVERKPTEELVIYDPDAESTNNVRLASQYLREVV
LGEFISEAVASTFLVTDGPQVSTVLHRKGINMRYLGLLVRKIEADGDKVDYAKVSKDEAA
HTLALFKSTLQHEMVVRAAKHLVNDLLRANAEYDHASIVAHFYNCLLGASLNSSPVADG-
--ERSWATATPASVRADLVKQVAARFRYELPASWFDESMLKSKVARELSVRIGAQLVARR
YDFGSGAADLSSAASTSAKKSKKSKKAKAAVEPKVQGPPTTFRPDDVLNLGPIVKSTAHR
SALVEDAFAQGTRAIMEGQLDLGEALVNDALHLSEQIYGAVHPDAAQKYHQLGIVWHSLA
QRIASTLRTHDEQHEKSLQELLLPNADAARQEVSYLQLAVRMVRQSIVVAERTNGIDSHD
AITQYTDLGLLEQAAGNHNVALKLTKHAIDLVVAAYGPSHPQLVNLLSNAAAM
>Sro
VTLLIPPQTFLNLAESPDGFLQLPFTSALTDLVSDLKNIIVEAPEGFWLGSFSLAPVEEI
EDPALTSEGVLGDLADLSAVFGGEGTRKKGLKVAFTAFSPLSMHQHVLKVRDVLFSNTYD
PTSLAIAPGISLYSKVRGEQTADSNGKGKKSKATKKTSPSSTDPAAGTSTHAFTNFTIEE
LKNANYLEYLTPAASTAATSPCIKSLGISPWSPPPHQRRLRGDLVYITISTLESENFTLT
GSTAGFWISKTTGSNYDPSPRSVLPVHQGPYQSLFELLSDISPSFRKNLTSLISKVVPEQ
SDLVASLAITNTLPAAPYLIPTPIHAADPFRTQAAYLLTGSTTADQLPSSRDWNDDFGQF
YDLPKNDEDQRLLRERLISRTQTDFVLAATRGAMQIARGDVPPLNPNEPVSAHTFIHNNL
LFTKAEDSTGLYTNLGGSEASRYAAGKDLKGIEVLERLDVDGLSMMQTVLVDYQGARWIV
QTLIPGLFKAARDEVDETA--KALDTPNKDDYPPTSSFRIVYGASEDPDAKIRNAAYFHK
LAKKVAKKMRFAEHIVRDREGKEVKLYTSSDMHGIAAPDGRSYFIDCFRLHCVDVEFREQ
NISNA---------ERSDAYPHRLVLLRPELLELYRESKLQPWLEEQVEKTRAKIEKDS-
--KEAASPTTSIINADDFILNFNPDAFVERKPSKSVKIYDEEDDSTKNVRLASRYLREVV
LKEFLIDAGSGTLAVTDGFLLTKVLHRKGINMRYIGLLAEKIEKESNEFDFGTTSKNEAL
HSLELLKHTLRSEMVIRAAKHSLNRLLRSSGTFDHPYIVSHFLNCLLGASLNASPVAENQ
DITRSWTSLSPSSLRNELIKEIGSRFRYTLPENWIETEMLKNKTARELCLRVGIQLVARA
YSFESSSSAGSTAQTLASKKKNKKKSGKAAVNAKVELPTMTFTSDDVLNIMPVVKSTIFK
STLVDERFAQGSRLLSDGYVEAGEQISNEALHLCEQVFGAVHPEAASKYHALGLVWHSLS
QRILASVNRHEEEREKQIRDMLLPNVEAARSEASYLQQAVRMVRQSIIICERTSGIDSHE
AVQQYADLGLLEQAAGNVDLGLKLSMHAVKLWNVSYGPAHPTLVTILSNVAAM
>Uvf
LSIFIPRPKFCPGVKIPSAYIELILPAHGPETIRELQQSVIESAEGWWLGSFGLASADKD
GDPQLLLRTIYGEFAELSSAFSSAPNVKRALLAVNIDYTEYTARLHVLRLRDVLYSQAYD
PSQIGIAGAISLFPLVRGNNPPQVDTSNKKKKKASSLIASQAEAEASTQESALAKYNFNP
SKPFTAFDSLRKDQQQNSAALYLKSFALSNWNSPPHQYRLRGHYLYLTITTLENVSYEIT
CHAQGFYVNKSSKSHFDPSPSSNSPNDSIYFHTLAHLICNLSPSFSLHITEVWNRALPTF
PDFFTSISLTNCLPAFPWLVNPETPFPDAIRSQLAYLITGSTTAETLPPARDWADEFAQA
RELPRKTLAERTLRERIWSRLQSDFSMAATRGVISCSRGEVPALNPQEPEAAWTYVLNNI
LFSRAEDPIGAYAHLGGTDAARAIASKDLYNIKFLNQLDVPGIFTMGSAVIDYHGKRWIA
QGMIPGIFRPPDLEAEKSQAATNPSTAINDDIPPPATYDILYGSAEKPEMGLRSDPLFHR
LAAQVASGFNLTEHNVKDINGQEHRLWLSADVHGIRATDGRCYLIDLYRMAPLDVEFIEN
DIHGPIFDGKTSQSATRDSFPHRFTVIRMEAVNSFKQHKFRQFAIQHLQKHKQHQPQQTP
QLAKVPKEVTEGIDQENFKFGLDPDVFVDRKDQQWKVPRDHEDEAMLLVRELSKFVREQL
VNNVVQDLSEVKGLPADGRRLSDLLHSHGVNIRYLGQITHRLQLAANKLLESKDNKDDQS
VVLQASIGLLQSEMVLRACKHILNQMLLSTSEAEACYCISHFLNCLLGQSHASPSLEPHL
DPSAAWRSCTRQSLRSQIVAEIRRRFRYALSPSFFTQRLPKIQMLREICTRIGIQLFLRD
YNLSHSSPDVPKTDTKPLKKKKKSKSKKAASD---SNDGQIFVPNDILNLLPIVRDSTCR
SSVADELYAEGRKAFATGEVALGQELCTDALTTYEQVFGSIHPEMCRHWHSLAILYHQLS
QRALVELSEYNEKIKAKIESYKDREPESVKNEITYVQLAANNLRQSVVVAERTLGLDHPE
TIQQYSDLSVMEYHLGNTDTAMRYTKHALDLWHLVYGPGHPDASASVVSKSNI
