# Supplementary material for: Convergence Analysis of Rust Fungi and Anther Smuts Reveals Their Common Molecular Adaptation to a Phytoparasitic Lifestyle
Source: Front Genet. 2022 Apr 8;13:863617. doi: 10.3389/fgene.2022.863617 (PMC9023891; doi:10.3389/fgene.2022.863617)
Supplement: Supplementary file 4 [file DataSheet1.ZIP › Supplementary file 1/conv_cal/OG0003088.fasta]

>Ain
HRGIIPQKPPSRSPSPEPPTKAADIDLEEDGVGGEADDEERKLIALRKQRLAAIAQERKR
ARFGRVYPIGRPDYAREVTEASKEEAETRGDKKGTGVVCFLYKDGETCTLLAGYLDFLAE
KYPATKFVSIVGDKCIPNYPDRNLPTLLIYRNGELHRQIIGLRGLDGMKTKCEDIELLLT
ATGAIEHSKIPGAEGQ----EEEDDGDADEGRTHDRSIRNTQELDAELDL
>Aps
HRGILPPLPLSRSPSPQTQTPQNQLDTEIDQLELDDQIPTSLIDSWKSNRLDQLKKNQKL
LDNPGIKPIGRQDYIREVNQASQIDIDSTITGKGTGVVLCLWNNSPASIHILSLLQQLAH
RYPVTRFLKIPGTSCIDNYPDINQPTIICYRRGACIRQYVGIGTSTG-----------RL
DIGILDDHLKLKPSSPDDDEDYDPSNSNLGRPRLKETIYTNNDSGSDLDI
>Cqf
NRGIIPPLPPPSSPTPARGDEATDALLEIEDLDLEDELPTHLIEAWRESRLNQLGGVEAI
RRQPGVRPIGREDYVREVNEASEKNFDSEKERTGTGVVLCLWNDSAPSRHLLDLLERLSS
LYPTTHFLSIPGTSCIDNYPAANQPTLLCYRHGKCVRQYVGIGNDQGLATRLEDLEAELA
SIGMLDEDLKDAQVSAVDGNESEDSDGVEHSPNRAKNIRNGTDSDSDLDI
>Cla
NHGIIPQLEPPRTPSPEPVFTNGDLDDDDELLDLEDDLPASVLDAYRQARLKELAAVKAT
HRFKGLTEISRDDYTRDVTEASQADVDDEHE--GTGVVCFLYKDSPESQLMRKHLEKLSE
CYPASKFVCIIGDRCIPNYPDKNIPTLLLYRSGNLARQLIGLG---AMKTSMKG-EIVFP
KL-----------TSR----------------------------------
>Cmi
NRGIIPPKASRRSPSPDHSEIVSNLSDDDDLLDLEDDIPSSILEKYRAERMEQVNKLNRT
RRYGSVLPIGRESYTREINEASEEDIDEDNEGKGTGVVCFLWKDGPESQLMSQHLNTIAK
AYPSTKFVSIRGDMCISNYPDKNIPTLLIYRKGQLLKQVIGLGGLRGMKTSVLDVEALLT
LCDAIDPFLKVAPTQEMKHSDEEDSEDEAGRKGISQGIRRTSDDEDDLDL
>Eyn
NRGILPPKPNGRSPSPDAAPTAADLDDDDDLLGLEDDIPQHILEKYRESRLQEVQKIAKT
SRFGSMIPIGRDGYTREVTEASKQDIDMEESGEGTGVVCFLWKD---SYALTPRLPDISK
SWP--HHIHPLNSLFLSRNRDKNIPTMLLYRRGQLVKQIIGLRGLKGMQTTAVDVEALLT
ICDIIDPFLKAAPTTNSRRQDDDDSEDEPIS---QRKIRKGQDDDDELDL
>Gan
NHGIIPALPTSRSPSPEQRTPSS--DLDDLSLETDDALSRDVLERYRAQRMAEAGVGERN
RRFGRVYPIGKGDYKREVTDASMEDLEGEPEGSGTGTVCYLFKDYPDCKLLSPLLARVAA
LYPSTKFCSIVSDHCIENYPDKNCPTLLCYRKGEMTGQIVGMGGMGGNKATIEDVERILF
AFRALDFHLKVDSSTNTKRDSSDEEDSEDETGGRRSGIRGG---DDEYDL
>Hvs
------------------------------------------------------------
---------------------------------------FFYKKSPTSQHLIHLLDQLAI
QYPTTSFLSIPGRSCIENYPDIHQPTLICYRNNTCLRQWVGIE---GIKTTVEMLEHNLA
SVGVLDEDLKVLKDGKDKSDSNSDSENENVKYNRNRKVFDNDDSDSGLDI
>Lcr
NHGIIPEKETSHSPSPVLPPASSDLDLDDLDLNKDDALSREVLEKYREERMAKMKVQESN
KKFGRVYPIGKVDYKREVTEASNEELEGEPEGYGTGVVCVLYKDHPECKILMPLLNQLAQ
LYPSSKFVSIISDHCIENYPDKNCPTMIIYRKGQMMGQIVGMGSMGGEKAKLVDVERILF
AFRGIDFHLKVGYGERERKEESDEDSEDDQTGGRKTGIRQTVSDDDEFDL
>Mgl
------------------------------------------------------------
---------------------------------------------DTSKLLAGYLDTLAE
KYPSTKFVSIVGSQCIPNYPDHNLPTLLIYRSGELRRQIVGLRGLDGMRTKLAGMCLML-
-----------GEPEYPQTLSYF---------------------------
>Min
NHGIIPPKATTRSPSPPPAPSSSDVDLDDLDIDRDDAISRDVVEKYTAERIAKMKVAEQR
RNFGRVYPIGKVDYTREVTEASKAVIQGEPEGYGTGVVCVLYKDSPACKILLPLLDQLSL
LYPSSKFVKIVSDHCIENYPDKNCPTMIIYRNGQMMGQIVGLGAMGNENCKLVDVERILF
AFRGIDFHLKIGNEAREGGDGDDGSDEDDQTGGRRSGIRSGSDDDDDFDL
>Mld
NHGIIPPKASSRSPSPPPAPTSSDVDLDELDIDRDDSLSRDVVEKYRAERMAKMKVAEQR
RKFGRVYPIGKVDYTREVTEASKAIIEGEPEGYGTGVVCVLYKDSPACKILLPLLDQLSL
LYPSSKFVKIISDHCIENYPDKNCPTMIVYRNGEMMGQIVGLGAMGNEKCKLVDVERILF
AFRGIDFHLKIGNEAREDGQADEDSDEDDQTGGRRSGIRNGSDDDDDFDI
>Mlp
NRGIIPPLPPPDSPIRSNNDDASDAVLELDDLDLEDELPTDLIEAWRDSRLEELGGADAV
RRQPGVRPIGREDYVREVNRASEKNLDSNRERAGTGVVLCLWNNSPQSQHLLALLERLSS
SYPTTHCLSIAGRSCIDNYPDANQPTLLCYRQGQCARQYVGIGNTQGLETRLEDLEAELK
SIGMLDEDLKDQRASTPDEDESDDSESARKSSRQTKNIRNGTDDDSDLDI
>Msd
NHGIIPPKASSRSPSPPPAPTSSDVDLDELDIDRDDSLSRDVVEKYRAERMAKMKVAEQR
RKFGRVYPIGKVDYTREVTEASKAIIEGEPEGYGTGVVCVLYKDSPACKILLPLLDQLSL
LYPSSKFVKIVSDHCIENYPDKNCPTMIVYRNGEMMGQIVGLGAMGNEKCKLVDVERILF
AFRGIDFHLKIGNEAREDGQADEDSDEDDQTGGRRSGIRNGSDDDDDFDI
>Pan
HHGIIPPKPPSRSPSPELPNASSDLDLE----GAVDDEEERLLDKIRRQRMAQLRAETTK
ARFGRVYPISRPDYTREVTEASKTDPDTDAEQGGTGVVCFLYKDGDTCRLLAGYLDTLAA
KYPATKFVSIVGDQCIPNYPDRNLPTLLIYRNGELHRQIVGLRGLDGMKTKCEDIELLLT
AVGAIERSSVPGAPTNPDTIDEEDEEEEDDGQHRKRSIRDGQELDDELDL
>Pst
NRGILPPLPSPEATSPPEHTPRDELDKAIDDLELDEEIPAHLIDSWKSARLAELQHDTQI
TNASGLRPIGKEDYVREVNQASEVDIDPDSVRRGTGVVLCLWNNSPASSHLLVILEQLSH
QYPSTRFLSIPGGSCIANYPDANQPTLICYRAGACLRQYVGIGQMA---KTVDALESELL
SIGALDEHLKVKSSQLHDEIDTDDRDNDYERSKTKKNIRVTKDSDSELDI
>Rgr
NHGIIPPKEGSRSPSPPPAPASSELDLDDLDIAKDDIVSRADLEHALEARKARERDALDK
RRFGRVYNIGKVDYTREVTEASNEELPGEPEGWGIGVVCILFKDSPESKKLMPLIAELAS
LYPSSKFVSIVSDHCIENYPDKNVPTLLVYRKGALMGQIVGLGSMNGMNATLRDVERVLF
AFRGIDFHLKVGYDAADEDGSGADSDDDDQAGGRRSGIRQGGDSDSDFDL
>Sro
NHGILPPKADSRSPSPPPQPPSSELELDDLDINKDDSIRRDELERAIEARKELERQRLGK
RKFGRVYPIGKVDYKREVTDASNEELEGEPEGWGIGVVCVLFKDYPESKLLLPILDQLAS
LYPSSKFVKIVSDHCIENYPDKNVPTMLIYRKGQMMGQVVGLGSMGGMKATLRDVERILF
AFRGIDFHNKVGYNQDDEENDSQDS-EDDQAGGRKSGIRQGDSDSDEFDL
>Uvf
---ILPALPPELTPSRE-LQPQDQLDKAIDELELDDHIPVSLIESWKSARLSELHHTNKI
SNAPGLKPIGKEDYVREVNQASEVDIDPLSARKGTGIVICLWNTSSASSQILSLLDKLSH
QYPSTRFLSIPGGSCIANYPDVNQPTLICYRAGSCIKQYIGIGEISG---RL----LELL
SIGVLDEHLKIQQAGQSDRDDLDDSDAELNTPFSKRNIRF-KDSDSELDI
