# Supplementary material for: Convergence Analysis of Rust Fungi and Anther Smuts Reveals Their Common Molecular Adaptation to a Phytoparasitic Lifestyle
Source: Front Genet. 2022 Apr 8;13:863617. doi: 10.3389/fgene.2022.863617 (PMC9023891; doi:10.3389/fgene.2022.863617)
Supplement: Supplementary file 4 [file DataSheet1.ZIP › Supplementary file 1/conv_cal/OG0003089.fasta]

>Ain
MSSSPSTMDAENVAHFSRLSSQWWDEKGEFALLHAMNPVRLDFMRAKMQEVGWEQGGKWL
QGLNTLDVGCGGGLLSESLARLGANVTGIDASPENVTIAKLHAQHDPSFS-KGTPRYENI
MAEDLLARREGFDVVCAMEVVEHVKEPALFLETLADLLKPGGHLFMSTIARTPLSYFLTI
LMAEQVLRLVTPGTHNHAQYINPSELVDFFSTKPWIQYETRGVAYLPWKAGWELAPRGRY
GSELANYFFWVRKPL
>Aps
MTNPTTTISNSEINHFNQLSSIWWNETGPFSLLHRMNSVRVEFL----------------
----LLDVGCGGGIFSEALARLGGNVLGVDAAQSCIEVAKQHAKVDHHLNLNGQIDYLQS
SIESLLQQENSYELVCAMEVLEHVNDPLIFLKSLADLTKPGGHIVLSTISRTSLSRFLTI
TLAESFIGIVPPGTHTYEKYIKPSELVHLFRDQGWAELEVRGCIYDPLGARWRLFPRDAF
WGEWCNYFFGVKKPL
>Cqf
MPAPTPTVSSEEIEHFNGLGSTWWDESGGFGLLHRMNPVRTQFIRERILWDVTLPGHRFL
TGKSVLDVGCGGGIFSEVLARLGGDVLGIDAAAGSIQAASAHASLDPKLNPPSRLRYRHC
SVEDLLKEGERYDLVCAMEVIEHVEDPHAFLTGLAQLTKPGGHVALSTISRTPLARFLTI
TLAESLIGMVPPGTHTYDKFIKPEQLTEFFRSEGWAELETRGSFYEPFTGNWVLFPREAK
WGEWVSYFFGVKKPL
>Cla
MRRWLSTAAQAEVSHFARLASSWWDPNGECALLHRMNPARVAALKARLQRDSPALSSQFL
KGMTALDVGCGGGLFSETLCRLGASVTGIDAAPENIQAAAMHAAQDPMLE--PRLRYRSS
LAEEVAETGQIFDLVCSMDVLEHVNEPRLFLSSLAALTKPGGYLFISTISRTLLARFLTI
TVAEHLFGVVSPGTHDFSKYVKPSELLAFFVDQKWDACEVRGVMYLPPTRSWRLGRAVLS
YDQQANYFLAIRKPP
>Cmi
MKRHINTISPDEVSHFSSLSQTWWNEKGDFNVLQRMNKVRVQFLKERLKMVKDIDGPYPL
KGLKVLDVGCGGGLFTERLARLGASTLAVDASEENVKAAIMHASQDPQLAENGQLEYRHA
AVEDLAPTTDHFDIVFAMEVVEHVADPQGFLRCLSEIVKPGGHIILSTISRTPLARLVAI
SLAESLIRLAPPGSHTYDKFIRPDELITFFTEEGWPDMEIRGTTYLPWTGEWQLFAPDQN
LAKSCNYFFGARKPL
>Eyn
MKRNLSTINQDEISHFASLAATWWDEAGDFNVLQRMNKVRVHFLRDRLSEEGFQDPVHFL
KGKKVLDVGCGGGLFTERLARLGADTLAIDASEENVQTATLHASQDPRLLEAGQLEYRAS
AVEHLPGARDQFDVVCAMEVLEHVEDPPGFLRSLANLTKPGGHLILSTIARTPLARLLAI
DLAESLIRLAPAGSHTYSKFVLPSEIETFFRNEQWTALEARGTTYLPWKGEWTLLQKDAK
LSKSVNFFFGARKPM
>Gan
-PPPTNTISPSEIAHFSALSAHWWDPTGEFALLHRMNPARVQFMRESIQRDEELVGSRWL
EGKEVLDVGCGGGIFAEAISRLGASTLAIDASSSNISVAQTHAAYDPSFVSLNTLEYRHC
AAEDLVKQGKQFDIVCAMEVLEHVEDPRGFLSCLGDLTKPGGLLLLSTISRTPLAQLLTL
TMAETVLRLVTPGTHTYSKFVKPEELQAFFDEKGWYGMERRGCFYDPLKGGWRLLGMGGG
VGEQVNYFAGVRKPL
>Hvs
MIRTLSTVSSAEISHFNSLASSWWNESSSFALLHRFNSARVHFARHRILHDTSATPHHFL
KGLSVLDVGCGGGLFSEVLARLGASVTAIDAAPLNIKVAEAHAAQDPSLF--SRLKYEHT
TADTLIERGQSFDVVCAMEVVEHVNHPSAFLDSLAHLTKPGGHLLISTIARTFLSKFLTI
TLAESIIGLVPPGTHHHDKFIQPQELTDFFQRKGWGDMETRGVIYEPWKGTWSLAPCEAE
WALSCNYFFGAKKPV
>Lcr
MSSSTNTISPDEIAHFSKLSAHWWDPTGEFALLHRMNPARIQFMRETLLRERELEGARWL
EGKDVLDVGCGGGIFAEAISRLGATTLAIDASPANITVAQTHASLDPSFTGKNALEYRHC
AAEDLVQEGKQFDIVCAMEVIEHVEDPRGFLDCLCELTKPGAPLLLSTISRTPLASFLTL
TMAEDVLRLVTPGTHTYSKFIKPEELQAYFEEKGWTHMERRGCIYDPIKGGWRLLGMGGG
MGELVNYFFSARKPL
>Mgl
MLHTASSVDPNDIAHFSRLADQWWDESGEFAPLHRMNRVRIEFMQQKLEEVRPLNTPDFL
SGSRMLDVGCGGGLLVESAARLGACVTGVDASSENIRIASLHASKDPGLRQDASLAYLAT
SAETLRNAGRTFDIVTAMEVVEHVNQPAEFLRCLGSLVKPGGHLFMSTMSRTMFSYFLTI
FLAENVLQVVTPGTHRHSQYIHPFEMVDFFR-EGWILFETRGTMYVPGLGRWILAPPSMR
PTELCNYFFWIRRPT
>Min
MSSRTNTISASEIAHFSSLAQHWWDPTGEFKLLHRMNPTRIRFLRDRVQRVQDVSSGKWL
DGFSVLDVGCGGGIFAESLARVGATTTAIDASQVNIKTATLHVSLDDGLTHRSKLEYRHC
AAEDLVREGKQFDIVCAMEVVEHVEDPRGFLKCLAQLTKPGGHLLLSTISRTPLAHLLTI
TLAENLLRFVTPGTHTYSKYIKPQELQDFFEHDGWPTMERRGCVYDPLKGEWTLFGMGGG
LAEGANYFAGIRKPL
>Mld
MNSKTNTISASEVAHFSSLAQHWWDPTGEFKLLHRMNPSRIRFLRDRVQRVQDIASGKWL
DGFSVLDVGCGGGIFAESLARLGATTTAIDASEINIKTATLHASLDDHLTHRSKLEYRHC
AAEDLVQEGKQFDIVCAMEVVEHVEDPRAFLGCLAQLTKPGGHLLLSTISRTPLAHLLTI
TLAENLLRFVTPGTHTYSKYIKPSELQHFFESDGWPIMERRGCVYDPLKGDWRLFGMGGG
LAEGVNYFAGIRKPL
>Mlp
MTASNATVSPEEIKHFNSLASTWWDESGGFGLLHRMNPIRTQFIRERILYDVPLNPNRFL
SGQKVLDVGCGGGIFSEVLSRLGGDVLGIDAAAASIKVASSHASNDSKLNQENRLRYRHC
SVEDLLKEDELYDVVCAMEVIEHVEDPHAFLTGLAKLTKPGGHLILSTISRTPLARLLTI
YLAESFIGLVPPGTHTYEKFVKPEELTDFFRNRGWAELETRGSFYEPLTGHWNLFPREFV
LGELVNYFFGVKKPL
>Msd
MNSKTNTISASEVAHFSSLAQHWWDPTGEFKLLHRMNPSRIRFLRDRVQRVQDIASGKWL
DGFSVLDVGCGGGIFAESLARLGATTTAIDASEINIKTATLHASLDDHLTHRSKLEYRHC
AAEDLVQEGKQFDIVCAMEVVEHVEDPRAFLGCLAQLTKPGGHLLLSTISRTPLAHLLTI
TLAENLLRFVTPGTHTYSKYIKPSELQHFFESDGWPTMERRGCVYDPLKGDWRLFGMGGG
LAEGVNYFAGIRKPL
>Pan
MEAGPSSVHASEIEHFSRLSSQWWDEHGEFGLLHAMNPARIQFMREKLDEVWNLGKTRFL
SGLDVADIGCGGGLLSESLARLGARTTGVDASASNIGIATTHASRDPLLSGGSSLTYLHT
TAEQLVAEGRQFDVVCAMEVLEHVNGPADFMRSLDRLLKPGGHLFMSTIARTPLSWFLTI
FMAEDVLRLVTPGTHTHSQYINPDELKRFVQNDKWFHFEVRGTAYLPWKGTWSLAAPEAL
PATQCNYFFWARKPL
>Pst
MTNSQYTVSRSEIDHFNKLGSTWWNEHGAFGLLHRMNPVRVQFIKERLLYDVRQSSHDFL
AGKRVLDVGCGGGIFSEVLARLGAKVLGIDAAEDSINAARLHAQSDPLLNSEPNLLYRHC
SVESLLEADGKYDIVCAMEVIEHVENPAGFLTALTELTKPGGHIILSTISRTPLSRFLTI
TLAESIIGIVPAGTHTYNKYIKPDELVEFFRHQGWADLEVRGCFYDPLASKWILFNRDAF
YAEWCNYFFGVKKPL
>Rgr
MSSSTNTISQAEIDHFSALAANWWDPTGEFGLLHRMNPARIDFLRDELLRVDELDGAQWL
DGRQVLDVGCGGGIFAESLTRLGADTTAIDAAGQNIKMAQTHAALDPSLHPRNTLEYRHC
AAEDLVREGKQFDVVCAMEVVEHVEDPRGFLECLMQLTKPGGHLLLSTISRTPLARLLTI
TLAEDVLRLVTPGTHTYHKYIKPQELADFFAEKGWVGFETRGCPYDPLTGKWRLLGLGGG
IGQLVNYFASVRRPL
>Sro
MSRSTNTISQQEIAHFSSLSAHWWDPTGEFGLLHRMNPKRIQFMRDSILMQNELPKGKWL
QGMDVLDVGCGGGIFAESIARLGANTLAIDASPSNVSVAQTHATLDPSLNTRGSLEYRHC
AAEDLEQEGKQFDVVCAMEVIEHVEDPRGFLECLMNLTKPGGHLLLSTISRTPLAKFLTI
TMAESVLRLVTPKTHTYHKYLKPSELQEFFEEKGWWGMETRGCIYDPIKGGWRLLGMGAG
MGEMVNYFAGVRKPL
>Uvf
MFIHQFTTSKTEIDHFNKLASTWWNEYGTFGLLHKMNPVRVQFLKERLLDDQKKQSFQFL
NQKKILDVGCGGGIFSEVLVRLGGQVIGIDAAEDSIKSAQQHAQLDPKLKLNSSLLYKHC
SVEDLLESDGRYDLVCAMEVIEHVENPTRFLAALAELTKPGGQIILSTISRTPLSRLLTI
TLAESLIGLVPPGTHTYDKFIKPGELTNFFRDQGWADLEVRGCMFNPLVSSWKLLPRDAL
WAEWCNYFFAVRKPF
