# Supplementary material for: Convergence Analysis of Rust Fungi and Anther Smuts Reveals Their Common Molecular Adaptation to a Phytoparasitic Lifestyle
Source: Front Genet. 2022 Apr 8;13:863617. doi: 10.3389/fgene.2022.863617 (PMC9023891; doi:10.3389/fgene.2022.863617)
Supplement: Supplementary file 4 [file DataSheet1.ZIP › Supplementary file 1/conv_cal/OG0003091.fasta]

>Ain
MS--TRTMHARAISFTAVPKAFFRAFRVPAYALTAGGGAFAYASYKFMGDKLAVVGQNAS
EAFDSLATASGQAWARFSESASDFKDVEGRVASATSGSGSKGGGNGGSSSSGGGPGGVGA
AAIAASI-QDEGSSSEELMMLTRKLIEVRNILKSIEHDDDLTLPSLVVIGSQSSGKSSVL
EAIVGHEFLPKGNNMVTRRPIELTLIHTTPTAGASSKQEYAEFPGLGIGRMTDFSQVQKT
LYDLNMAVPPEECVSDSPIELKIHSPHVPDLTMIDLPGYVQLASMDQPEELREKISSLCE
KYIQEPNVILAVCAADVDLANSPALRASRKVDPLGLRTIGVITKMDLVEPSVGAAMLTNN
KYPLALGYVGVVCKNKHKPQSAGHEREGNVTVAALRDEADYFASNREHFRAPTRMTGTDT
LRRRLMSVLEENMGSSLHTISNAVQRELEEASYQFKVQYNDRAISPESYVAETMDALKMR
FNEFASHFGKPEVRQLLKHALDEKVLDILAQMYWTEPKPKELARLTDKKLTAEELDKYWQ
HKVEASSSALTKSGIGRQSTQIVVDAIRRQVEALAEAEPFNHHPDAAVRIAGFSAAILRD
RFGLTADQVENCVKPFKYEVEVEGPEWEAGRQRSVVLVQRELDMCNEALARIKKAVGGRR
LRAAVDYVEELDRRRKEQARQRLAA-HAATSQDDEDPLRPESAMIQKAREAMSLSERSSV
LSWRINALKSRRCQSGPEQKAFCPEAFLNVVSEKLTYTAVMFINIELLAEFFYAFPREID
RELVYDLDKAIFARENPAVRRHLELQERKEKLEAVMERLDALSNVYADRGGGSGWNLF
>Aps
MSSTNNNLQTRNFSISTATKVVTRAGSRLIGFGALGFGSAAYVTSQNLLKTISSLYNNAN
VYIGTFKSSTQESYQKFSDNLQKTSDFSEGLNTFFKANQEEYHNHQNQNQNNNPNNAIAG
AAISSTLD---EDSSTGLIHLTRKLIEIRSLLMSIDRDESLILPSIVVIGSQSSGKSSVL
EAIVGHEFLPKGNNMVTRRPLELTLVHTLPTPSNPKPTDYVECQQFGPGQFVDFREVQRR
LTRLNLEVPDSVGIDDQPIHLKVYSPNVPDLSLVDLPGYVQISSMDQPEELREKISQLCD
KYIRKPNIILSVCAADVDLANSPALRASKKVDPHGYRTIGVVTKLDLVDPSVGAAILAND
KYRLGLGYVGVICKPNSTSERLLKRSTNSAQLELARSEQEFFRSHQEHYDQPNLLLGTET
LKQRLIKVLEESMSSALHDISNRVSLELEEASYQYKVQYNDRNISAETYASETMDLVKRR
LNEFSTMLNKHEVRGVLRHELEQKVLGLLAEIYWSDRRVAELGKLGDSKLEPEGLDHYWI
HRLEAAQSRLTKGGIGRTSAELIANEIKFAVDQLLEHPPMSCHAQTSEEIMSITEDILDG
LRARAADHVEIAVMPYRYDVEIEKSAWESGRTRSVKLMEEEINLCEQFLKSEKAELRKWR
LREALEHVREDEEKMRKMAQRRLMTDNVSDMIEEVEEPRPPPVLLDRGTYGG--------
-EIRYLTIKARCLKE----------------------STSGLLPRDFSQRFSRPFPHELN
LRLVKRLEGDEFARENIEVRKHLELKDRKEKLERVMRELVTLSYMQQASNHSNDSNLF
>Cqf
MSSTSSAFQVRQMSISAAARAAGKVGGRLFGIGALGVGSAAYVGSQNVFGAISGTYHNLA
NALEDLATSAGRTVSNISQGASEVQSILHNLNNFWTDFNSGEDGGQQDSNGEFDPSFLPA
AALAYGLTDTDKDSSAGLMQLTRKLIEIRSLLMSIDQDDTLILPSIVVIGSQSSGKTSVL
EAIVGHEFLPKGHNMVTRRPLELTLIHTPPTTGNPSPKEYLESPEFGPGRFHDFLEVQRR
LTRLNQDVPDSVAVDDQPIHLKVYSPHVPDLTLVDLPGYVQVSSMDQPEELREKISQLCE
RYIRKPNLILAVCAADVDLANSPALRASKKVDPHGYRTIGVVTKLDLVEPTVGASILSND
RYRLALGYVGVICKPPKTSSMQLMRGAGSAQAVLAEHEHAYFRNHAEAYNEPNLMLGTTT
LKQRLMKVLEESMSSSLHDISNRVSLELEEASYQYKVQYNDRNISAETYVAETMDLLKRQ
LAEFSKMLVKPEVRSMLKRELDQKVLGLLAEVYWSDRRAPELGKLGESRLGPEGLDPYWI
HRLEAAQSRLTKGGIGRTSADLVADEIRFAVTKILQHEPMTYHPKAVSEMVAITEDILDG
LRARAADHVEIAVMPYRYEVDVERSEWENGRTRAVKLMEEEISLCDNFLRAEKIELRKWR
LREALEHVREDEERLRRRAQRWLLEG-VSPIQDEPEETRPPPILLDRARRLRDMEARSEI
LRLRYTALKSRRCKSGPASQPFCPEVFLNVLADRLSGTATDFINIDLLSRFFSALPHELN
SRLIKPLEGSEFARENPEIRRHLELQDRKEKLEKVMRELVALAYMQQDNDESGGSSFF
>Cla
MASRSSLTTTRPISFSAVPRYAFRAFRASAVAGGVGAGALAYANHKATNEKIDQVKAWGS
ATYTTASETLSDVYGRGSNDVATRSNQAQSFRDWFTGKSGAAEDEGTEYYE------SGA
AAAATMLP---DDPSNDLMLLTKKLIEIRSILLSIDHSDALRLPSIVVIGSQSSGKSSVL
EAIVGHEFLPKGNNMVTRRPIELTLVHTPATSTNPEPKDFAEFLGHQSGHLTDFAQVQQR
LTDLNLAVPAEEAVSPKPIELRISSPRVPDLSLVDLPGYVQISSMDQPEELKDKIAALCD
KYIRQNNIVLAVCAADVDLANSPALRASRKVDPLGLRTIGVVTKLDLVTPEQGADILKND
RYPLALGYVGVVCKAPKEE-RRLFDSEDSLVGPVARQERAYFGAHAQLFNVPGMLVGTNT
LKKRLMSVLEDSMAGSLTSISDKVTNELEEATYQFKVQYNDRSISAESYVAETMDSLKTK
VHELSKQFGKPQARAMLRQEIDMLVLDTLASFYWTDPKLAELAKLAATKTVPADVEPYWH
HKLEASSSAVTKSGIGRMSTNLLVQQIQERMKQIASEEPLRNHPNASQRIAALTDAILHE
RFSLTAEQVENSVKPLKREVEVEDSQWESGRSHSIALLEEDLRQCEGNWKKIQEAVGSRK
LKNATSYVRDLEERERKKRQRRFEAG----EEDDNDPNRPVPNLLVKAREALFLTDRADV
LKMRIAALKGKRCKSGSDNAVFCPEAFLSAVSSQLTYTAIQHINMELLGEFFYQFPREID
SR--YDLDKAAFARENPIVRRHLDLQDRKEKLELVREKLDSLVKLQAEKNGVRRFGLF
>Cmi
MNTPANRQAIRPASYTSIPRLAFRVVGRPVILAGGSVAGGAYVVTKSVYEWLDEASSTVG
NAASTLKEGASGAFQEASDFGKSLERLRSSVEELLESSSEGGDG------SKPLPEVAAA
AAVAASAPDDRDEATNDLMVLTKKLIEIRSILLTIDHGEGLQLPAIVTIGSQSSGKSSVL
EAIVGREFLPKGNNMVTRRPIELTLVHTPPTTQDPHPITYAEFPSLAPGRITDFSHVQQT
LLNSNLSIPADQAISSVPVELRVYSPNVPDLSLVDLPGYIELSSMDQPDTLKEEIANLCD
KYIRGPNIILAVCAADVDLANSPALRASRRVDPLGMRTIGVITKMDLVEPSQGADILANK
RYPLALGYVGVVCKAVAKAERSLISDDEGLIVPVRKQEREFFGSHADVFSREGLQVTTDV
LKRRLMHVLEESMANSLHGISNNVAMELEEAKYQFKVQYNDRTVSPESYLAETLDLLKQR
LHAFNKAYGKQQVRKLIKADLDNEAMEIIAKVYWEDQTEKELAALASRALEANDAEMIWR
HKLEAATAALTRSGVGRNETQLVVDAIRAHSNSLLTSEPLINHPSTCERITALSDAILRD
RYTITADQVENCIKPYKHEIEMDSKEWESGRNEAIDLLKKEIDLCEAAHQSITESVGGRR
LKSAVQYVKDLEERDRRRAEARKSIAGMVTLEDASDPSRPVPVLLSKAREAHVLTNRVAL
LKARLAALKSKQCRNSESIRIYCPEAFLNVVAEKLASTAVMFINIELLAEYFYLFPREIE
TRLGYEMSRSEFARENPRFKKHLDLQERKEKLELVMDKLDALVKLQQERQGGSRFRFF
>Eyn
M-----------------------------------------------------------
---------------------------------------------------------AAA
AAMAASLPHTEDDPTQDLMMLTKKLIEIRSILLSIDQKESLQLPAIVVVGSQSSGKSSVL
EAVVGREFLPKGNNMVTRRPIELTLIHTPATPSNPHPKTFAEFPVFAPGHIFDFTDVQKK
LLDMNLSIPSSQAVSSIPIELRIHSPNVPDLSLVDLPGYIELSSMDQPDTLKDEIASLCE
KYIKPPNIILAVCAADVDLANSPALKASRRVDPLGMRTIGVVTKMDLVEPQHGADILTNK
RYPLSLGYIGVVCKAAAKSERDLIREDEGLAGPVRRQEQEYFGSHREQFSREGIQVTTDL
LKRRLMHVLEESMANSLHSISNSVQQELEEAKYQFKVQYNDRTVSPESYLAETLDVLKQK
LGMFKEYYGKPKIREILKSYLEYEAMEKLAEKYWTDTSEDNLSGVAARKLRNPDPAAQWK
RKLEAATSALTKSGVGRRSTQLVVDTLRTHISGLMEEDPLINHASIAERIYAYSDAILRN
KFPGTAELIETCIKPYKHEVELDPRDWEKGRKESIELLNREIGLLDQDIGRIRDNVGGRK
LKSVIQYIDDLEAREKQKINARRAAMG-AQKEDAEDPTRPAAILIQKAREARAHQGTIAL
LKARISVLKSRQCTRADDMRVYCPEAFLNIVADKLATTAVQFVNIELLQEYFHLLPRQIE
TQMGYNLTREEFARENPKFRNHLDLQDRKEKLELVSEKLGGLLRLQQERQGPIRFGLF
>Gan
MSTPSRNMHVRSVSLSGILRLGGRTASRGVVTLGVGAGAVTYAEYKNARNLIDEIKDKVG
STYDSLSTTASDNYSALSSTASEVAAFRDKIREAFPPGEGEDEGAVASGGDEGGKKATAA
AVIAASLPDGEGDPTGDLMLLTRRLIEIRSILMSIGEDAGLTLPSIVVIGSQSSGKSSVL
EAIVGRKFLPKGDNMVTRRPIELTLIHTPPTPSDPSPQTFAEFPSLGPGHITDFSIVQQT
LLDLNLSVPASECVSDSPIHLRIHSPNVPDLSLVDLPGYVQISSMDQPEGLKDKINKLCD
KYIRSPNLVLAVCAADVDLANSPALRASKKVDPLGMRTIGVVTKMDLVAPEVGAAILSND
RYPLVLGYVGVVCKAGSKG------DGGSLVAPIKAQEDAFFGSNGDHFSREGMLVGTDT
LKRRLMQVLEESMAASLHTISNAVSLELEEARYQFKVQYNDRSISAESYVAETMDALKAR
IHGLSKAFSKAEVRRSLKMALDDQVMDLLAQQYWTDPRTPDLSKLANSKVSPDELDLYYQ
RKLDAIASSLTKSGVGRAATTLVVGAIQRKLASLSEEEPLTFHPSASERIRMTAEGILHD
RFSLTADQVENSVKPLKYEVEVNPKEWEEGRSRSLGLMQRELTMCEGALSKIRDAVGGRK
LRGAMEYVGEVEEKERRRRERRREAKGQEWEEDDSDPNRPAPALLAKAREAMFLSSRSSV
LRLRLMALKSRRCKAGPEEKAFCPEAFLNVVADKLSDTAVQFINVPEPF-FSIQFPREID
TRLGYDLDRARFARENPSVHQHLSLQERKEKLELVAEKLDSLVKLQRDKAARDPFGMF
>Hvs
MIPPRLALHPRHFSVSVAARTLTRVGARVLGISIFGAGGAVYVGSQCIVYHVAFIYPLVS
FSPLEFNHSVIYPLSNIISRSSSSSHLLQQSLSFFSNNSNHDHDHDQHSKSNHPPSAASA
AALASSSSDDDQHPAAALMHLTRKLIQIRSLLMTIDQDDSLILPSIVVIGSQSSGKSSVL
EAIVGHEFLPKGNNMVTRRPLELTLVHTPPTVSFPHPKDYAECSEFGPGRFDDFADIQKR
LTRLNQDVPDSLAVDDRPIYLKIHSPNVPDLSLVDLPGYVQISSFDQPEELREKISSLCD
KYIKKPNIILAVCAADVDLANSPALRASKKVDPHGYRTIGVITKLDLVDPSVGAAILSNE
KYRLALGYVGVICKMSNPSDRLLLRASPSSSTDLAKHEYAYFKANSEHFDRPHIQIGTGT
LKQRLMAVLEESMSSSLHDISNRVSLELEEATYQYKVQYNDRNISAESYVAETMDDLKSR
LSALSKVLAKPQVRSMLKRELDQKVLGLLAEVYWSDRRIIELGKLAESKILPENLESYWI
HRLEAAQSRLTKGGIGRSSAELVADEIRLATSQLLDKEPMSYHPQVADQILQIIEDILDG
LRARASDHVEIGVMPYRYEVEIEQNEWEIGRLRAIQLMEAEISLCEKFLKAEKTEVRKWR
LREALEHIKEDEEKMRRRAQQKLAEANNSTQAEEVEETRPPPVLLDRARRLHDMEARYEI
LKFRHLILKSRRCKAGPANKPFCPEIFLDILSDRLARTATDFINIDLLSRFFSTF-----
------------------------------------------------------FFFF
>Lcr
MSHPSRQLHVRSVSLSGLGKLAGRTAGRGVIGLGVGAGTLTWAEWKNAVGVLSDVNEKLG
QAYDTLSSTASSTFSDLSQSAAEADLLRNRFKEAFAAREGAEEEHEQEEQPPPKDKASIA
AAMAASAPDAEDDPTGDLMLLTRKLIEIRSILLSIGEEAGLTLPSIVVIGSQSSGKSSVL
EAIVGREFLPKGDNMVTRRPIELTLIHTPASPADPNPKTFAEFPSLGPGHITDFSLVQQT
LVDLNLSVPAAECVSDSPIHLRIHSPNVPDLSLVDLPGYVQISSMDQPEELKDKINKLCD
KYIRSPNIILAVCAADVDLANSPALRASKKVDPLGMRTIGVVTKMDLVQPEVGAAILANG
RYPLALGYVGVVCKASSKGERLIKKDGGSLIAPIKAQEDAYFGSNAETFSQENMLVGTGT
LKRRLMQVLEESMAASLHTISNAVAIELEEASYQFKVQYNDRSISAESYVAETMDHLKAR
IMELGKGFSKAEVRRMLKSAIDEQVLDLLAQQYWADLKTPELNKLGNSKLSPEELDLYWQ
RKLDAISSSLTKSGVGRASTQLVVDAIRAQLSQLAGEEPLTYHPEAAERVNATADALLRE
RFSLTSDQVENSVKPFKYEVEVEPKEWDQGRERSVELVQRELNMCEGALTKIKDAVGGRK
LRGAMEYVGELEEKERRRRERRREAKGEEWEDDASDPTRPAPALLAKAREAMFLSSRSGI
LRLRLQALKSRRCKLGPDQKAFCPEAFLNVVADKLSHTAVQFINIELLVEFFYQFPREID
TRLGYDLDRSAFARENPAVRTHLTLQDRKEKLEMVAEKLDSLVKLQREKAQQSPFGMF
>Mgl
MLAARRHMQTRALSRTGVPRFMLKALRLPLAGAATAGGLYAYTNNKAVNGFFSSASDKAS
DLYDSMAEYSSGMFGSFMQRLEDI-----KKAEFWDQQSIGRSSEEQDTLSGNGGNGAAA
AALAASLTDDDKEKSDELMVLTRKLIEVRNILKTIDHDDELVLPSIVVIGSQSSGKSSVL
ETIVGHEFLPKGNNMVTRRPIELTLVHVPKDRQPADGIEYGEFPGSGGGKITDFARIQKI
LYDMNMAVPKEECVSEKPIELHIHSPHVPDLSLIDLPGYVQLSSMDQPEELREKINGLCN
KYIKEPNVILAVCAADVDLANSPALRASRKVDPLGMRTIGVVTKMDLVDPDVGAAILNNN
KYPLSLGYVGVVCKPPQQMQLFAYSRSRSLIQLTQDYERRYFNEHRDAFEAPKRMVGTDQ
LRKRLMVVLEEHMGSSLSGVSNLVRSELDDAAYQFKVQYNDRSITPETYVAEVMDVLKQR
FKTFATNFGKPEVRLLLKNALDDKVMDILAQVYWSDAELPKLSEMGARKITADDLDPSWM
HKLDMCSSSLTKSGIGRMSTQLVANTIRSYLEQLATAEPFNHHVETAERIISFGSALLRD
RFSITADQVENCVKPFKYEVEMEPREWEQGREQSVRLMQTELDMCNEAYERLRKLVGSRR
LRGAMEYIHQLEERERKRVAERMEHT----SDDQNDPTRPGAALLMKAREARFLQDRADI
LRLRMAALKSRRCKAGPVSQVFCPETFLNVVADKLTYTAVMFINIELLAEFFYQFPREID
ARLGYDMTRENFARQNPVIRKHIDLQERKFKLEEVMIKLDELTRLYSEKQQPARWLFF
>Min
MSGPRAQLHVRPVSLSGLGKLAGRTAGRGALGLGVGAGALTWAEWKNVTVLLSDVNGRLG
SAYDSFSTAANETLETISGTAAGLNALKQRFREAFPESDTDTSDPEPDPTPPPTPNSVAA
TTLAAATPDAEDDATGDLMLLTRRLIEIRSILLSIGEDEGLTLPSIVVIGSQSSGKSSVL
EAIVGREFLPKGDNMVTRRPIELTLIHTAPSPSDPNPKTFAEFPSLGPGHITDFSLVQQT
LVDLNLSVPASECVSDSPIHLRIHSPNVPDLSLVDLPGYVQISSMDQPEELKDKIHKLCD
KYIRSPNIILAVCAADVDLANSPALRASKKVDPLGMRTIGVVTKMDLVGPEAGAAILSNN
RYPLALGYVGVVCKAASPKERLIKRDDDSLVVTIKAQEDAFFGGNAEVFSHEGMHVGTTT
LKRRLMHVLEESMASSLHTISNAVAIELEEASYQFKVQYNDRSISAESYVAETMDHLKAR
INELGKGFTKAEVRRMLKHALDEQILDLLAQQYWSDPKLPELGKLGDSTLTPDVLDAYWT
RKLAAISSALTKSGVGRASTQLVVESIRSRLSLLSNEEPLSYHPEAASRVHATADALLRE
RFALTSDQVENSVKPFKYEVEVEPKEWEDGRQRANELLQRELGMCESALNKIKDAVGGRK
LKGAMDYVGELEERERRRRERRREARGEEFEEDESDPNRPAPALLAKAREARFLTARSSI
LKLRLSALKSRRCRKGPESEAFCPEAFLNVVADK--------------------------
----------------------------------------------------------
>Mld
MSTPRAQLHVRPVSLSGLGKLAGRTAGRGVVGLGVGVGGLTWAEWKNVTDLLSDVNGRLG
SAYDSFSTTANETLETISGTAAGLNTLKERFREAFPESEPDSSEPEPEPSPPPEPDSIAS
ATMAAATPDAEDDATGDLMLLTRRLIEIRSILLSIGEDEALTLPSIVVIGSQSSGKSSVL
EAIVGREFLPKGDNMVTRRPIELTLIHTAPSPSDPNPKTFAEFPSLGPGHITDFSLVQRT
LVDLNLSVPASECVSDSPIHLRIHSPHVPDLSLVDLPGYVQISSMDQPEELKEKIHKLCD
KYIRSPNIILAVCAADVDLANSPALRASKKVDPLGMRTIGVVTKMDLVAPEAGAAILSDI
HYPLALGYVGVVCKAASSKERLIKRDDDSLVMTIKAQEEAFFGGNAEIFSQEGVHVGTTT
LKRRLMQVLEESMASSLHTISNAVAIELEEASYQFKVQYNDRSISAESYVAETMDHLKAR
IHELGKGFNKAEVRRMLKHALDEQILDLLAQQYWSDPKVGELGKLGDSRLGPEELDTYWT
RKLDAISSALTKSGVGRASTQLVVDSIRSRLALLSNEEPLSYHPEAASRVHATADALLRE
RFALTSDQVENSVKPFKYEVEVEPKEWEDGRLRANELLQRELGMCEGALNKIKEAVGGRK
LKGAMDYVAELEERERRRRERRREARGEDFEEIDSDPNRPVPALLAKAREARFLTARSSI
LKLRLAALKSKRCRRGPESEAFCPEAFLNVVADKLSHTAVQFINIELLVEFFYQFPREID
TRLGYDLDRSSFAKENPVIRKHLALQERKAKLELVADKLDSLVKLQREKAAANAFGMF
>Mlp
------------------------------------------------------------
------------------------------------------------------------
------------------MKLTRKLIEIRSLLMSIDQDETLVLPSIVVIGSQSSGKSSVL
EAIVGHEFLPKGNNMVTRRPLELTLIHTPSTSQNPSPEEYTECPEFGPGRFTDFSEVQQR
LTKLNQAVPDAIAVSEQPIYLKVYSPYVPDLTLVDLPGYVQVSSMDQPEELREKIQGLCE
KYLRKPNLILSVCAADVDLANSPALRASRRVDPHGYRTIGVVTKMDLVDPKIGASILSNE
KYRLQLGYVGVICKPSQTG-----RSGNNQVNRLAEQEHQYFRSHPDAFGEANLLLGTIT
LKQRLMSLLEESMSSSLHDITNRVSLELEESTYQYKVQYNDRHISADKYVSETMDSLKRR
LIEFSKCLSKSEVRNMLKTELDQKVLGLLAEIYWSDRRIAELSKLGESRIGNEGLDVHWI
HKLQSVQSRLTKGGIGRSASELVADEIRFAITKILEQEPISYHPSAKSEILSITEDILDG
LRSRAADHVEIGVMPFRYEVEISKPEWEQSRISSISLMEEEIKMCDEFLKNEKLELRRWR
LREALEHVKEDEDRLRRKAQRWILDGKIEKEVVEVEETRPPPILLDRARRLREMEIRFEI
LKLRMNSIKSRRCKLGPTSQPFCPEIFLNLLADRLSNTSTDFIKIDLLSRFFSTVPHEIN
SRLVKGLEGDEFARENPEVKRHLELQDRKEKLEKVMRELMTLSYMKEESSNASASNFF
>Msd
MSTPRAQLHVRPVSLSGLGKLAGRTAGRGVVGLGVGVGGLTWAEWKNVTDLLSDVNGRLG
SAYDSFSTTANETLETISGTAAGLNALKERFREAFPESEPDSSEPEPEPSPPPKPDSIAA
ATMAAATPDAEDDATGDLMLLTRRLIEIRSILLSIGEDEALTLPSIVVIGSQSSGKSSVL
EAIVGREFLPKGDNMVTRRPIELTLIHTAPSPSDPNPKTFAEFPSLGPGHITDFSLVQRT
LVDLNLSVPASECVSDSPIHLRIHSPHVPDLSLVDLPGYVQISSMDQPEELKEKIHKLCD
KYIRSPNIILAVCAADVDLANSPALRASKKVDPLGMRTIGVVTKMDLVAPEAGAAILSDN
HYPLALGYVGVVCKAASSKERLIKRDDDSLVMTIKAQEEAFFGGNAEIFSQEGIHVGTTT
LKRRLMQVLEESMASSLHTISNAVAIELEEASYQFKVQYNDRSISAESYVAETMDHLKAR
IHELGKGFNKAEVRRMLKHALDEQILDLLAQQYWSDPKVGELGKLGDSRLGPEELDTYWT
RKLDAISSALTKSGVGRASTQLVVDSIRSRLALLSNEEPLSYHPEAASRVHATADALLRE
RFALTSDQVENSVKPFKYEVEVEPKEWEDGRLRANELLKRELGMCEGALNKIKEAVGGRK
LKGAMDYVAELEERERRRRERRREARGEDFEEIDSDPNRPAPALLAKAREARFLTARSSV
LKLRLAALKSKRCRRGPESEAFCPEAFLNVVADKLSHTAVQFINIELLVEFFYQFPREID
TRLGYDLDRSSFAKENPVIRKHLALQERKAKLELVADKLDSLVKLQREKAAANAFGMF
>Pan
MSAPSRLMHVRAISFNSVPKAAFRVVRLPAYGLAAGGGALAYANYKMLGRSYGRLSDRAK
EAYSGISELGADALEALSERLDAIPDTPGFLRNLFSGFSGSQSSQDASGASGPDPNMAGA
AAVVASSSDDEKTSTEELMLLTRKLIEVRNILKDIDHEDQLTLPSIVVIGSQSSGKSSVL
EAIVGHEFLPKGNNMVTRRPIELTLIHTPAQPGRATKDEYAEFPGLGLGRITDFSHVQKT
LYDLNMAVPAAECVSDEPIELRIHSPHVPDLTLIDLPGYVQIASMDQPDELREKIQTLCQ
KYIQEPNIILAVCAADVDLANSPALRASRQVDPLGLRTIGVVTKMDLVPPEVGAAILSNN
KYPLSLGYVGVVCKNSLGMQAQGHDGQGRMASMVTKQESDYFNANREHFKAPARMTGTDT
LRRRLMTVLEESMGSSLHGIANAVQVELEEASYQFKVQYNDRTITAESYAAETMDALKLR
FNEFAAHFGKPEVRALLKHALDEKVMDILAQTYWSDARTPELAQLADRKLAPDQLDKYWQ
YKLDASSSALTKAGIGRMSTQLVVDAIRTQIEHLARSEPFNHHPEAAERIVAFSSAILRE
RFGLTADQVENCVKPFKYEVEVEPAEWEAGRQRSVSLVERELDMCDAAFNGIKKLLGGRR
LKGAMEYVTHMEERERRRVQARLRARSDAM-DDSNDPTRPDSALLIKAREALFLSERSRM
LRTRLGSLRSRRCKTGPESKAFCPETLLNIVAEKLTYTAVMFINIELLAEFFYQFPREID
AKLMHHLDADAFARENPAVKKHLDLQTRKHKLEHVSSVIGELVKVYKQKNSASRWAFF
>Pst
MASTVAGLQVRQMSISAATRVAARAGGRVIGMGAVGVGGAAYVGSQNVFGTVATVYDQTT
ESIKDIAGAAGRTIGHISNGANTTSDLVSNFRGLLNSNQQEEEDPKNERPSDHLRTSLSA
IGLAASSDDDRDPATAGLMHLTRKLIEIRSLLMSIDKDESLVLPSIVVIGSQSSGKSSVL
EAIVGHEFLPKGNNMVTRRPLELTLIHTPPTSSNPNVKDYVECPQFGPGQFEDFREVQRR
LTRLNQEVPDSIAVDEQPIHMRVYSANVPDLSLVDLPGYVQISAMDQPEELREKISQLCE
KYIRKPNIILSVCAADVDLANSPALRASKKVDPHGYRTIGVVTKLDLVDPSVGAAILAND
KYRLALGYIGVICKPSNSNERLLKRSGNSSQLALAKAEFDYFRSHADHYDQPNLLLGTET
LKSRLMKVLEESMSSSLHDISNRVSLELEEASYQYKVQYNDRNISAETYVAESMDLVKRR
MNEFSRMLVKPEVRGLLKHELEQRVLGLLAEIYWSDRRMNELGKLGDSKLGSEGIDQYWT
HKLEAAQSRLTKGGIGRSSAELVADEIRIAVNKLLEDPPMTHHLETSEEIREITEDILDG
LKARASDHVEIGVMPYRYEIEIDKNGWENGRIRSINLIENEIKMCDQFLKDEKIELKKWR
LREALERLEEDELKLRKLAQIKLAGFHQSPVLEDIEDTRPAPILLDRARRLRDMETRSEI
LRLRLIALKSKRCKSTASTPTFCPEIFLNILADRLASTATDFINIDLLHRFFSTFPHELN
SRLGKRLQSDNFARENLEVRNQIELQDRKEKLEKVMRELVTLSYMKQSHSINGGSNLF
>Rgr
MAHPARSLHVRSVSLSGIGRLAGRTAGRGALGLGVGAGALTWAEYKNAVGTLSDINDKLG
TAYNVASTSIASTFHSVSETASTLSNFRDRFRQAFERDDAAEQRDDADAASGPSPDATLA
AAMAAAAPDADADSSEDLMLLTRKLIEIRSILLSIGEEAGLTLPSIVVVGSQSSGKSSVL
EAIVGREFLPKGDNMVTRRPIELTLIHTPATPSNPRPTTFAEFPSLGPGHITDFGLVQNT
LVDLNLSVPAEQCVSDSPIQLRIHSPHVPDLSLVDLPGYVQVASMDQPEELKDKIAALCD
KYIRSPNIILAVCSADVDLANSPALRAAKKVDPLGMRTIGVVTKMDLVEPAQGAAILSNN
RYPLALGYVGVVCRAAKQHRLLKRSDEGSLVGPIRAQEEAFFGGNGEAFSREGLQVGTDT
LKKRLMHVLEESMASSLHSISNAVALELEEATYQFKVQYNDRTISAESYVAETLDLLKAR
IGALGKSFAKKDVRRLLKSSLDEQVLDLLASQYWIDQRAPELGTLANRSVSPEELDVYWH
RKLDALSSSLTKSGVGRAATQLVVDAIRARLATLAREEPLLYHPDAADRIAATADAILRE
RFTLTSDQVENSVKPFKYEVEVEGREWEHGRLEAVGLLERELGMCDSALAKIRDAVGGRK
LRGAMEYVAEIEEKERRRKERRREARGQEWEEDLADPTRPAPALLAKAREAMFLSSRSSI
LRLRVLALKSRRCKAGPEQKAFCPEAFLNVVADKLSSTAVQFINIELLVEFFYQFPRDLD
NRLSHDLDRARFARENPVIAQHLALQDRKEKLELVADKLDSLVKLQRDKAQQQNFGMF
>Sro
MVSPNRHLHLRSVSLSGLGRLAGRTAGRGVMGLGVGAGALTWAEWKNAVSGLSDINEKLG
RVYDQASTSLNGTLDALSTTAGEVEAFRRAWRERFPEREEGEEEIEEELKKRKGKGAGIA
TAMAATLPDAEEDSTEDLMMLTRKLIEIRTILLSIGEEAGLTLPSIVVIGSQSSGKSSVL
EAIVGREFLPKGDNMVTRRPIELTLIHTPSTPSDPRPSTFAEFPSLGPGHITDFSIVQKT
LVDLNLSVPASDCVSDSPIQLRIHSPHVPDLSLVDLPGYVQIASMDQPEELKEKIAKLCD
KYIRSPNIILAVCAADVDLANSPALRAAKKVDPLGMRTIGVVTKMDLVEPQQGAAILSNN
RYPLALGYVGVVCKPSKRYE-----ESGSLVGPIRAQESDYFYSHAPHFNQEGMLVSTDV
LKKRLMHVLEESMAGSLHSISNAVALELEEASYQFKVQYNDRNISAESYVAETMDELKSR
IGQLSKSFTKQDVRRMLKNLLDEQVLDLLAQQYWIDPKAEELGRLANRSISAEELDVYWQ
RKLDHLSSSLTKSGIGRASTQLVVDAIRARLGTLANEEPLIHHPGAAERINLTADSILRE
RFTLTSDQVENSVKPFKYEVEVEEKEWKDGRERAVDLLQRELGMCEGALGKIRDTVGARK
LRGAMEYVGEVEESERRRRERRREARGEEWEDDSSDPTRPVPALLAKAREAMFLSSRSSI
LRLRLLSLKSRRCKAGPEQKSFCPEAFLNVVAEKLSSTAVQFIN----------FPREID
TRLSGDLDRSSFARENPIVHKHLALQERKEKLEMVADKLDSLVKLQREKAKQQHFGMF
>Uvf
MPSTLPGQQIRNMSISAATRVAARAGGRVVGLGMVGVGGAAYVGSQ--------------
-TLGSLTDSAGRTVGHISNGAAITQDFLSNFSDSLHPNQRNDQENPNYEPNDRYKQASSA
LGLAASSDEDRDQAKSGLMYLTRKLIEIRSLLMSIDKDESLVLPSIVVIGSQSSGKSSVL
EAIVGHEFLPKGNNMVTRRPLELTLIHTPPTAANPNVKDYVECPQFGPGQFDDFREVQRR
LTRLNQEVPDSIAVDDQPIHLRVYSPNVPDLSLVDLPGYVQISAMDQPEELREKISQLCD
KYIRKPNIILSVCAADVDLANSPALRASKKVDPHGYRTIGVITKLDLVDPSVGAAILAND
KYRLALGYVGVVCKPTNNQERLLKRTGNSAQLELAKSEFEFFRSHADHYDQPDLLLGTET
LKQRLMKVLEESMSGSLHDISNRVSLELEEVSYQYKVQYNDRNISAETYVAETMDLVKRR
LNEFSKILAKSEVRSLLKQELEQRVLGLLAEIYWSDRRITELGKLGDSKLGQESLDNYWI
HKLETAQSRLTKGGIGRSSTELVADEIRSAVDRLLEHQPMTYHLETSEEIREITEDILEG
LRARASDHVEIGVMPYRYEIEIEEKNWEMNRNKSILLIEEEIKLCDKFLKLEKNELKKWR
FREALERLKEDEIKFRKLTQIKLLGGFDDQLVEESEDTRPAPVLLDRARRLRDMEQRSEI
LRIRLLGLKRKIIESSKLTHTFCPEVFLNILADRLASTSTDFINIDLLHRFFSTFSFFLS
FFIKKKIKKN------------------KKKLVDVYVFIANI------------FFFF
