# Supplementary material for: Convergence Analysis of Rust Fungi and Anther Smuts Reveals Their Common Molecular Adaptation to a Phytoparasitic Lifestyle
Source: Front Genet. 2022 Apr 8;13:863617. doi: 10.3389/fgene.2022.863617 (PMC9023891; doi:10.3389/fgene.2022.863617)
Supplement: Supplementary file 4 [file DataSheet1.ZIP › Supplementary file 1/conv_cal/OG0003094.fasta]

>Ain
NCRLLGPFALFVQALMGVVVVGTLVLKRQRERPKRPWKIWLLDISKQMLGQLFVHTLNVA
LSSLLASEGEENPCSLYFLNIAIDTTLGVFIIYASMRFLTHYFTDVWPGFVSGQYPPRLT
FFFRQLSLYLLSLLIMKILVVLLLALFPFLFDVGRWILDLFGHAEAQVLFVMALFPLAMN
TLQFWLIDSLLRHNPHTTKTGAP
>Aps
SCSLLGPFAILIQAIMALIILVSLLVKRHREKPKRKYQIWTADVSKQVIGQAFVHLLNIF
ISAIMAQPSGGNPCALYFINIFIDTTIGVFVLFITLNLLTHLSSILQSGLASGTYPPFFM
SWLKQLAIYLLSLAILKLFVIALFYLGDALIRFGDGLIEAISSNKTQIVIVVMIGPTILN
VLQFLLIDSFIKHKPPPVNTQAP
>Cqf
TCSLLGPFALAIQGLMAIIVLGSLLVKRQREKPKRKFRIWTADVSKQVIGQAFVHSLNIL
ISASLASPTRGNACALYFINIFVDTTLGVFILYLILRFLTYLLSATLPGLASGTYPPFLL
SWVKQLGLYLLALGILKVVVVGMFMVGESLVRFGDRVIEAVSPNRVQVVVVVMVGPTLLN
VLQFLLIDSFIRHTPQPVHPYKP
>Cla
QCQLLGALGLSIQGLLAVIVLGSLLLKRSRESPKRPWRIWLADVSKQVIGQAFVHGSNLL
ISDLIAHTKENNPCTLYFLNILVDCTVGVLVLWSFLRLISYLLIEKVEGIKTGQYPPRFL
FWLRQLGVYLMAMLLMKSCVVALFAVWPRLYGIGDWLLGFLGHNDLQVIFTVLIFPILMN
VIQFLIVDSIIKGYSHTFEEGRP
>Cmi
SCALLGPTGLLVQAIMAVIVVGSLVVKRSREDPRRPWPVWLADVGKQIIGQGFLHFTNVM
FSTLFSHASRGDACTAYFLSIFVDCTLGVLIIYSTLRIFSYVLIQRLKGFRSGQYPFQFS
WWGKQLMVYLGSLVVMKLAILGFFWI-PAVLAIGDWMLSWLGED-TKIVFVLMIFPLAMN
ALQFLLIDTILKSKPFSEGYSRP
>Eyn
SCALLGSTGLIVQGLMAAMVLSTLLLKRLKEHPKRTWPVWTADVGKQIIGQAYLHASNVL
ISTLVSHHERRDACTAYFLSILVDCTLGVLVIFATLKIISFILITRLSGFRSGQY-NNFS
WWGKQTLIYLASLTTMKLTILGFFWI-PQIFTVGDWVLSWMGEN-VKVVFVLMIFPLIMN
AFQ--------------------
>Gan
TCQLLGGFALAIQSLMGLLVVGSLLLKRARWSGKRSPRLGPSLPSHPLLGETAVPESKLI
STDLIARHQADNPCSLYALNIAVDTTVGVLILYVFLKLFTSLLSHYQPQFRTGDYPPSFR
IWSKQAAVYVACLGLMKIVVLGMFWAIPGLFVFANWCLSWLESDEAQVVAVMLVFPLVMN
VLQFLISQSPLPPQQLSLT---P
>Hvs
SCSLLGPFALAIQALMALIVLGSLLVKRQREMPKR-----------LSMNGSFPTLTLIS
IPASLASPSRGNPCALYFINIFVDTTLGVFILFIALRFITYLISLTRPGLASGTYPPFFK
SWLKQLALYLSALGVLKCSVILLFWIGTQLVKFGDSIIEWISPNRVQVVLVVMVGPTILN
VLQFLLIDSYIKHRPAGAEYSRP
>Lcr
TCQLLGPVALGVQALMGLIVMGSLVLKRAQEKPKRKWRVWSGDVGKQVVGQAFVHASNVL
ISDLIARHKADNPCSLYALNIAIDTTLGVLVLFGFLKLSTRLLVHYHPTYRTGDYPFSSA
IWARQAAVYVACLGAMKVVVLLLFWAFPALFKFANWCLSWLPTDDAQVVFVMLIFPLVMN
LFQFLTIDSILKSKPLSSASRRP
>Mgl
------------------------------------------------------------
------------------------------------------------------------
-----------------------MNMLPFLILFGSWLLSLFGTHSLQVVFVMAIFPMAMN
MLQFWIVDSMLLYKPSSTAVSV-
>Min
TCELLGPFALVVQAIMGIVVVGSLVIKRAQEKPRRRWKVWLGDVGKQIVGQAFVHFSNVA
ISDLIARHKLDNPCSLYALNILIDTTLGVLIVYSFLRISTHILKQYSPTYKTGYYPPQFT
FWARQAAVYVGCLTAMKIVVLLLFWAFPILFVFANWCLSWLESDEAQVIAVMLIFPIIMN
LFQFLITDSILRSKPLA--EERP
>Mld
TCELLGPFALVVQAIMGVVVVGSLLLKRAHEKPRRRWKVWLGDVGKQIVGQAFVHSSNVA
ISDLIARHKLDNPCSLYALNIFIDTTLGVLIVYSFLRISTHILKQYSPTYKTGYYPFQFT
FWARQAAVYVGCLTAMKIVVLLLFWAFPTLFVFANWCLSWLESDEAQVIAVMLILPIIMN
LFQFLITDSILRSKPLATGEERP
>Mlp
TCALLGPFALAIQGLMACIVLGSLLVKRHREKPKRKYRIWTADVSKQVIGQAFVHSLNIL
IAASIASPSKGNPCALYFMNIFIDTTLGVFILLLILRFLTHLLSVLLPGLASGTYPPFLI
SWLKQLGLYLIALALLKLTVVAMFYVGETLIRFGDRLIEAVSPNKVQVVIVVMVGPTILN
VLQFLLIDSFIRHTPTPVHDGSP
>Msd
------PSVHIPQAIMGVVVVGSLLLKRAHEKPRRRWKVWLGDVGKQIVGQAFVHSSNVA
ISDLIARHKLDNPCSLYALNIFIDTTLGVLIVYSFLRISTHILKQYSPAYKTGYYPFQFT
FWARQAAVYVGCLTAMKIVVLLLFWAFPTLFVFANWCLSWLESDEAQVIAVMLIFPIIMN
LFQFLITDSILRSKPLATGEERP
>Pan
KCKLMGPFALFVQAIMGILVIGSLVYKRQREKPKRRWKIWALDVSKQMLGQLFVHILNVV
LSDFVASGGGENPCSLYFLNILVDTTLGVFFIYIALKYVTWFLTERLEGFVSGQYAPRLE
YWLKQLASYLFVLLLMKMAVLVVLAIFPFLFDVGSWILGFFGSHDAQVLFSMALFPLAMN
VLQFWLIDSLLRHNPYTSATSDQ
>Pst
TCSLLGPFSILIQAIMALIILASLLYKRHREKPKRKYRIWTADVSKQVLGQAFVHMLNIF
ISDSMASPSKGNPCALYFMNIFIDTTIGVFVLFLALNFITLLVCKTKTGLSSGIYPPFIK
SWMKQLSIYFIGLIILKLFVLGLFWLGSALIKFGNSIIEAISLDKIQILVVVMIGPTILN
VLQFLLIDSFIKHKPHTNLGRRP
>Rgr
ACRLLGPVGLVAQAIMGTIVLSGLVVKRMREHPRRKWKTWLADVAKQVVGQLFLHASNVL
IADLIASATSVNPCSLYAAQILIDTTFGVLLIYYLLALATHLMRAHAPEYQQGFYPFSWH
KWGEQAAVYIACLAAMKAVVVFFMWAFPLLEDGVSWLLSWIPSDEAQVVLVMLVLPLVMN
LFQFLMGPSSLPRPPPSPLPSRP
>Sro
---------------MGFIVIGGLLIKRMRERPRRKWKIWLADVGKQVVGQFIVHLSNVL
LIDLIASNRSDNPCSLYALNILIDTTLGVLLLYFLLQYSTLLMQRFQPLYKTGFYPFSMS
LWAEQAAVYVGCLAVMKIVVLIIFWIAPELEDGMSWGLSWIENEEAQVVIVMLILPLVMN
LFQFLMG----------------
>Uvf
TCSLLGPFSILIQAIMALIILTSLLYKRHREKPKRKFHIWAADVSKQVIGQAFVHMLNIF
ISDSMASPSKGNPCALYFMNIFIDTTIGVFVLFLALSSITTLVSKIKSGLASGNYPPFLM
SWAKQLSIYFIGLLILKLFVISLFWLGEALIKFGDGIIEAISHDKIQILVVVMVGPTILN
VLQFLLIDSFIKHKHKSNFDQRP
