# Supplementary material for: Convergence Analysis of Rust Fungi and Anther Smuts Reveals Their Common Molecular Adaptation to a Phytoparasitic Lifestyle
Source: Front Genet. 2022 Apr 8;13:863617. doi: 10.3389/fgene.2022.863617 (PMC9023891; doi:10.3389/fgene.2022.863617)
Supplement: Supplementary file 4 [file DataSheet1.ZIP › Supplementary file 1/conv_cal/OG0003095.fasta]

>Ain
MQTQKKPSPSPPSPSVSQNQSNDDFFNFDDFTSQAPPAAASKDDFPRPSEGDDDYDILGA
LGGPTAMAASQPRPASPPPHIIGQVVEMGFSPFEAREALARTGN-----DESAALEQLLA
SSSSSSQEQEDRYAAQRPPASSNGPERKEDERDAAEDGQVDWQKQADQIYAQASELGASV
FSKANAFWTTAKAQAQRALEERNNNNLDRKEWEGKPRWMVEAEAAAAEEEEEEQRPKKQS
FRDEGSRPREDAAAAAAPASGARR-TPAAKAAAAAAAARTARPIEEDGAAAVESSKRHKA
RGNEHFKKGAYGEAETAYSAGLDALDAKSLRRVPLLNNRANARLKNGDARAVLADTKDVL
VLIVAGGKSPFTLYRPSPLPGALAEVNLRDGYAKALLRRAQAEEMLEQWDTARSVWTLLE
REGSSGTTGVTNLRAAQEGAKRCQKMLQPAAASEGGATARAVAKAEESARARIRAENAAT
AAEEAAKHALRDGVDARILAWKGGKEANVRALLASLQDVVWDGLGWKKVGMHELVTDAQV
KRNYMKAIGKLHPDKLTPNNSLEERL
>Aps
------------------------------------------------------------
---------------SPPPHLLGHLVEIGFSPSQSRQALLETKPSINHWDLSAALDRLLC
QSSQNFNHQSQSIPGSTSSNSRITCENDISKSELAGLNTKELQDQATELLAQASAYGTTA
LGKAASFWKQSKASLTKVIEDQTTSNSSDNEPSIKPKWMRDLRSTSSAQLPQRIINSTSS
FTS---------DITKPYASSARRKIKNDEDFFSNDFIFHSIPLVTATQNQIHQLESYRL
EGNDFFKKGQYANAEETYSKALNVFEDVYLGCLPLYNNRASARLKIGNGKGAQEDVEIVI
KVLLGEDFELIRRLESNRIPDQLKKIDLSHQLGKALSKRAKIKEDSEKWQDAKLDWMNCR
NLGLGVINGAGGIKIVNEGVARCLQALGISKRNIKSSQRSMSKSVVSDAVQKLRQANEQA
ELEANEKLQSKDMVDAKISNWKSGKETNLRALIASLDLVLWPELGWKKVGMGELLTDSQV
KMKYVRAISKVHPDKIPKESSLIEKM
>Cqf
MGSTSRASSKNSQPSQVPSIVSADPWDLDFLESSPPPFRSRKNDLPPSTQESDSEDVLGL
LGAPQRVISRSNGTASPPPHIMGKVVEMGFSIPQSRQALNQTRNETGEWDVGAAVESLLT
GQNELNSRRPSSTSDRLPSQPRAPRREDTRSTESSLVNAKEIQDQATELLAQASAYSSTA
LGKAASFWKQSKASLTKVIEDQTTSSEG---GNMKPKWMKDMQQASGGESSPSELSPMSP
FSDPSPQDRRPPEPRQPYVSSARRKKPTPDSSLGPEFNFPSYPIVNISQSQITLSLAHRN
KGNEWFKQGQYSNAEQAYTQALDLLQEAYFGCLPILNNRATARLKNGDSKGAREDVNRVI
DILLCEKNTMIKLMEFNRIPNELKNFDINEQLGKALSKRAKIKEEEEKWDEAKIDWELCK
NLGSNVIKGAGGIKLISEGLTRCMKANQVNNVNSTKSNNNNNDSNVNLAIKKLRESNEKA
ELEINQRLELKDSIDNKIENWKLGKESNLRGLIFNLDLILWDSLNWKKVKMSELLSENQV
KINYIKAISKVHPDKIPKDATLEEQM
>Cla
MLHAHRPNACSPVNAHLPQRTSSDPWDFDLLAAPASPLVASPLTLVPSTSADDSFEVFDK
LPVPSAPARESERSASPPPHILGQLVEMGFGINEAKAALVKTR-QGGEWSIESAAEALVS
TSNRP-----------------------------------SPPDLQAELLSQASEIGLSV
FKTANSYWKSSKKAAKKIYEEHLAQPGD-APPDGRPKWMKSQSAD--------------P
FADPLSIKDKLQ-----YQSSARRKQPLAA------PSKPSRPTVSAAPGILTQVASHRT
AGNASFKLGCYGDAEASYTSALDLLPDQHLLRAGLFNNRALARLKTGNAKEAITDASNVV
QIVFGADGLP-SQVDPNLEPVTVGEINLREALGKALARRAQGHEVLESWGAAEQDWQLLL
RSGSALTKAAGGQLVVSEGLARTRKALQPKALASKAKASQPLQTDNSKAVKALRAQADSA
EAEENLRASLKDSVDGKILAWKGGKEANIRALVASLDTVLWPEFGWQKVGMHELITDSQL
KIRYMKAIARLHPDKVGHFLKVSRRL
>Cmi
MPAVRTPSPNPPINASQPQKTSSDPWDFDMLSPTKSPINRSSSDMQNGSSAGADDDILGL
LGQPATDSPTAARTPSPPPHILGQVVSMGFSVQQARLALAATLGQPGQWNINAAMEILAS
DGAAHAEEPASRPFQRGERRQRQGSQASERERNTHSPSQATLDATANDLLQQASVFGTSM
LKSANAYWKTSKAHLQKAIDEKKLAIPINSPSTGRPRWMTEERDVSDEQQQNGSRPQQNG
FKDRPEDHRQPTTEKRQYISPNRRKAPVTSPPHSPTPARRPRPKVSATPAQLETSRKHRT
IGNEHFKLGRYGEAVEAYTKASNALPEGHMAQAAVLNNRANARLKIGEERQASADATSVL
SILCAPSQL-WEVILHDANPVEEMKFDAPDILGKALARRARGYEGCEKWRLAMLDWQMVT
ELGPAVVKSAGGMRVVSEGLSRCRKVVEGPTKRAAAAPPTVSTPVHSEAVDKLRESNKKA
EADEAERLNVKDAVDAKITEWKGGKENNLRALIASLDNVLWEELGWKKVGMHELISESQL
KVRYVRAISKVHPDKIGPNVPIERRL
>Eyn
MNSARSPSPASPRGPGSSRAASNDLWDFDMLSSATSSPAGSSNDLPAKSTQHETDDFLGI
LSQPASEAAVAARTPSPPPHILGQVVAMGFSLQQARLALAATLQTDRQWDVQAAVEVLAS
DGAANSPRSAKSSGKEARRTQLQAGAEGQQRRGSPGAIDRQSDDQSPDLLAQASSIGFSV
LKSANAYWKTSKAQIAKAVEENKFLAATTTPNTGRPKWMTADVDDGEAQARSPASEVAKT
FSDPPQRKQQPTKEKAAYVSPHRRKAPTPSSPVTPSPQRPPRTKVTATLSQLTASKDART
RGNEHFKLGRYGEAVDAYTSALMPLPETHLARVPALNNRANARLKIGEERKAGEDATAVI
ILLLGNTIKPYTSMLSEAIEVTAGKLDAPDALGKALSRRARGHEAGEKWRLAMLDWQMLT
ELGQRVLKSAGGMRVVSEGLGRCRKVVEGPVKQVPPTLPGAKSAKPSAALTALRQGNQQA
EADESEAIRVKDSVDAKITSWRAGKETNLRALIGSLDHVLWEELGWKKVGMHELLTESQL
KVKYVRAISKVHPDKVSYLSHASQ--
>Gan
MPTTRTPSPSLSLNTPSPGAAAPDPWDFDLLAPTISPLPTPLDSLPPSTTATDEFDLLGP
LSAPSSRTPPPSRPSSPPPHVLGQMVEMGFSVSQARIALIATLKDGGEWDVEGALEVLVE
EGQREVEEEEQGSGAEPPRVGRRAAEREKGGRE-------DAAAKAAELLAQASKIGFSV
FKSANAYWETGRATIQKALDEKMAAEEGKATGRTRPKWMTEDVQG--EEGEEPRESRKEL
FQDEEQRKLRPPEPAADYRSPWRRPKPSST------PARPPPP-----SAPLASSTTHKA
KGNDLFKLGRFGDAEQSYSLAIAALPSAHLALIPLFNNRANARLKVGDEKGAAEDCSSVV
SLILGPTGSVLAAIEEE-------DVNLKEQLSKALGRRAKAYEVTERWEKALGDWTAVL
QGGEAFARGAGGTKLASEGVARCRKMLGGASSAAPAK--KPVVVASGEAVKALRTANDEA
DAEDDLRLSLKDAVDAKLVAWKGGKEANLRALIASLDNVLWPELEWKKVGMHELISEGQL
KVRYVRAIGKLHPDKLNVNTTVEQRM
>Hvs
------------------------------------------------------------
---------------SPPPHILGKVVEMGFSIPLARSALVKSFDQRQTWNLESAIESLVL
GQQETSDRRLSS------------RQPRPHPQLLSTVNTKELQEQASVLFAQASAYGSSA
FGKATALWKQSKASITKVIEDHSTGNHQSFDGSVRPKWMKDVPPKSHPTLESTLTSKRQR
FDQ---------SSEKVYMSAARRKSPKNSESLADQLH---QPSVFSSSSSITQ---LRL
LGNQFFKQDDHDGLNRVDPQA------IYLGCLPLLNNRAATRIKNGNSKGARNDLNKII
SIIFG-----RNLNEINRIPEELKGGD-----GKCLSKRAKLNEEIEKWEEGKFDWEVCK
VLGKGVVKGAGGMKIVSEGLERCKKGMTIQSKSSQNVQDKKMANVGTRQVGTGSLPLPIL
VDESNDRLNLKDVTDQKILNWKKGKEGNLRALLVSLDQILWDELKWKKVGMGEVLSLGQV
KGKYVVAISRVHPDKLPRDTSLQNKM
>Lcr
MMRTNTPSPLPSMNSPKPPNANPDPWDFDLLASAPKPSAANQDDLPPAASASDDFDLLGA
FSQPSQPSPSRSSTASPPPHVLGSLIEMGFSIPQSKAALVATASPEGGWNVEAALEALVE
EQQVGAEDEEEEPREERPATGRRAAAAAKAKAEAATAAQTKVQEQANELLAQASKIGFSM
FKSANAYWEKGRESVKKALDEAQEGGVGAGPAKGRPKWWTEDMVD-DEEGTPAPASSSSL
FQDPQRQPQRPPPPSAEYRSPWRRAKPSSASAPAPAPARPPRPSVSHSPTALSASLEHKT
TGNSHFKLGQFGDADAAYTKAIEALPKGSLALVPLLNNRAAARLRNGDERKAGEDAGEVI
RILLRLEEGALAALDAEVLPAEASDLSLRDQLGKALGKRAKANETNEKWKAALVDWETLS
KGGEVLAKSGGGRKVISEGIARCRKMLGAGGGSAPPIASAPAVQGSGDAVRALQAASAAA
SAEEDLRLSLKDSVDARITAWKGGKEANLRALIASLENVLWPELEWKKVGMHELISEGQL
KVRYVRAIGKVHPDKLNVNTTVEQRM
>Mgl
MASSKRQSASVQANSHVKEQKSQDIWGLDAFESMISPSAATEDDLPPLPTPNDGADLLGD
LLKPLTTSMAPSPSRSPPPHIVGQLVEMGFGPVEAREALAQTSS-----DVQQAADALIA
SQPPPISSKSMKDGDERRRTSRMATRTGTPARPPFDPATKSFQQQADQLYSQASTLGTSM
LKNANAWWDSAKAQARKAMDEARGDGQDPVDYDATPRWMSTAPAPESPSANVSSSAAPR-
---KADIPTQPAGRSTKYDEPAARAAPSST--ASPANCRHERTIAPEDTTLVNRATHHKD
QGNMHFLRGAYADAEEQYTKALDLLPHTSLWRIPLLNNRANVRLKNGNSAGASADCTASI
NLIVLPTMQG-GIYRPSALPASHASLILREAYAKSVSQRARAYEAVEKYALAKQDWDKLA
REGSGVKSGDIHRRAAVDGIARCERMLNP--------PSRSSLATDSDGMARMRAIRQAQ
DQEDAQRIAHKDSVDARIQAWTKGKENNVRALLASMDDLIWEALDWKKIDLHQLITDAQV
KRAYTKAIARLHPDKLSSKTSVEQRM
>Min
MTQSSSPTPSPPLNGTAGKAASSDPWDFDLLAKAPSSSSSPLDDLPPRTTASDDFDLLGA
FSQPQAPTGPHRRSVSPPPHVLGQIVQMGFSVPQAQAALGATVGPNGEWRVEQALEVLIE
QSSGGSDDEEDARRSTPLPTGRRAAARQRD-QQSANDAVAAAQRQANELLAQASKIGFSM
FKSANAYISAGKAQFQKALDEQRIGGSGSTAPPGRPKWWTEEMENAEEE-RPSSTMTETL
FHDPVVRTKALSAAAAAYVSPWRRAAPSAVMPQAPSPARPSRTHVPVSPGDLATLNSFKT
KGNDLFKLGRFGDASAEYTQAIDALPSGTLHLVPLLNNRATARLKVGEERLASEDCTLAI
NILLAPYGGLWAALEAEELPSDVNELKLVDQLGKALGKRAKANEANEKWSAAADDWALAF
AAGGDVVKAAGGFKIVSDGVARCRK-----------------------------------
------------------------------------------------------------
--------------------------
>Mld
MVKSASPSPSPPLNGSSAKAASSDPWDFDLLAKAPSSSVAPLDDLPPRNTESDDFDLLGA
FSQPQAPTGPLRRSASPPPHILGQIVQMGFSVPQAQAALGATVGPKGEWRVEEALEVLIE
QTSGGSDDEEDARRPTALPTGRRAAARQRDQQPSANDAVAAAQRQANELLSQASKIGFSM
FKSANAYISAGKAQLQKALDEQRAGGEDSTAPPGRAKWWTEEMEKAEEEGPPSTTTAKPL
FHDPVARAQAPSAAAAAYVSPWRRAGPLAVMAQVLSPARPSRTHVPVSPDDLATSTSHKT
KGNDFFKLGRFGDASAEYTQAIDALPSGTLHLVPLLNNRATARLKFGEERLASEDCTLAI
HLLLAPYGGLWAALEADTLPSDVSELKLVDQLGKALGKRAKANEANEKWSAAAEDWSLAL
AAGGDVVKAAGGFKIVSDGVARCRKMVAGPTSEAALRPFKPAVQGSGEAVKALKAANQAS
EAEDDLRLQLKDGVDAKILAWKGGKEQNLRALIASLDSVLWPDLGWKKVGMHELISEAQL
KVRYVRAIAKLHPDKLNVNTTVEQRM
>Mlp
MNSSYGTKPNPPPSTQPHSGLSADTWDFDFLESTSLPLSSRKNDIPPTTHESGGDDILGL
LGAP----SQRTRSNSPPPHILGQVVEMGFTIPQARQSLNQTFHETGEWDVSAAVEKLLA
SQGETTSQRSRSIAERSSPSSRPPRKEETRPNESSLVNAKEIQDQAADLLAQASAYGSTA
FGKAASFWKQSKASITKVIEDQTASSSGMDGGMIKPKWMKDDQQLSEQEHNTSDVSRSNA
FSDPSPGEQRPSQSRQPYVSSARRKKPTAEASLASDYNFPSIPIINLDQSQITTSLTHRN
KGNEWFKQGQYSNAESSYTKALETLQGAYLGCLPVLNNRAAARLKNGDGKGAREDANRVI
EILLCEDSEMMKRMESNRIPNELKSMDINEQLGKALSKRAKIKEDFEKWEEAKVDWEFCR
NLGGSVTKGAGGMKMVAEGLARCMKANQSGAQNVGVRPVVVNNPNTFTALQKLREANEQA
ESESNQMFQSKDLVDAKIENWKSGKETNLRALLASLDQVLWSSLNWKKIGMGELLTESQV
KVKYVRAISKVHPDKIPKDATVEEQM
>Msd
MVKSASPSPSPPLNGSSAKAASSDPWDFDLLAKAPSSSVAPLDDLPPRNTESDDFDLLGA
FSQPQAPTGPLRRSASPPPHILGQIVQMGFSVPQAQAALGATVGPTGEWRVEEALEVLIE
QTSGGSDDEEDARRPTALPTGRRAAARQRDQQQSANDAVAAAQRQANELLSQASKIGFSM
FKSANAYISAGKAQLQKALDEQRAGGEDSTAPPGRAKWWTEEMEKAEEEGPPSTTTAKPL
FHDPVARAQAPSAAAAAYVSPWRRAGPLAVMAQVPSPARPSRTHVPVSPDDLATSTSHKT
EGNDFFKLGRFGDASAEYTQAIDALPSGTLHLVPLLNNRATARLKFGEERLASEDCTLAI
HILLAPYGGLWAALEAETLPSDVSELKLVDQLGKALGKRAKANEANEKWSAAAEDWSLAL
AAGGDVVKAAGGFKIVSDGVARCRKMVAGPTSAAALRPFKPAVQGSGEAVKALKAANQAS
EAEDDLRLQLKDGVDAKILAWKGGKEQNLRALIASLDSVLWPDLGWKKVGMHELISEAQL
KVRYVRAIAKLHPDKVSACRIC----
>Pan
MSPAAAPAIAPAANAAKPTTQPSDPWDFDSFTAPHSTTAPNNDDFPPTAAVDQSDDILGA
LAMPSSSATPTARSRSPPPHVIGQIVEMGFSPQQARQALARTPS---GLDVQAALELLVG
ADSND----QDELASFRDSDDDDAAAPRQPPQSDTDEATPDWQHQADQLYAQASEIGSSV
LTKASAFWSSAKAQAQKALEEHNRAGAESKEWEGKPKWMVEAELASNDTAATASDEPAQ-
---SPQLPTRPAAPKAAYASPHRR-GPTRSSAASPATALKRRAIPREASHTISSAARNKD
EGNEHFRRGAYADAEASYTRGIAALESDSVRLVPLLSNRANVRLKNGDTAGTIGDCDRLV
GIVLAPFGGGVAVYRPSDLPAELGEVKLRETFGKALVRRAQALEASERWKLARADWAVLL
EEGSGVRTTTSHLTFARQGMERCSRMLNPVAASQPKPATASTGGVGGEASAAFAQQQQKA
AVEESEKFALKDAVDAKIDAWKRGKETNLRALLSSLDTIVWPELGWKPIALHQVLDAAGL
KKNYTRAIARLHPDKIQSSATTEHKM
>Pst
MSQYHHHQPISPVPHQEISRTSSESWDFDLLEQ-QTTLTKKRDGIPPKQNSSSGHDILGL
LGAPSTVVGGRGRANSPPPHILGQVVEIGFSPGRSRQALIQTKNQTGDWDISTAVESLLG
NTQSETNHEDEILSSVEPRRKTRGVLPDNGPAKSTTLNAKEIQDQAAELLAQASAYGTTA
LGKAASFWKQGKASLTKVIEDQTGSSTTDEDGPKQPKWMKDAQAAAAASSSTK-TSTLTP
FSDSPSSDTLPGSSRKPYVSSARRQRTNGESTSSPSVKFPNWPIVTVTQHQLQQSENYRL
KGNELFKQGQYGDAELCYTKSLEIVQSVYLGSLSIYNNRASARLKNGDSKGAFEDIESIL
SIIFCGDDLIIDRIQWNRVPTELSTFNIYEQVGKALSKRAKIYEDKENWKEAKLNWESCR
RLGSKVILGGGGIKIINEGLSRCSKALNPSSSTADPGTEQIGNQRATQAVQRLKIINDQI
EEDENLKLEFKDQIDTKIENWKNGKQNNLRALLSSIDTVLWDKLDWKKVNMSELLTDSQV
KIKYVKAISKVHPDKIPKDATVVEQM
>Rgr
MQPARAPAPAPPLSPPPPPHTASGVWDFDLLTSAPAPSRADDDDLPPRDGGDDGFDLLDA
FAAPAADAPSPSPTARPPPHLVAHLVEMGFPRRAASAALVASYRQQNGWDLEAALEVSWE
REGEEAQEREQARGARPPTTTTAAAAADGPPHQQPLDAARVLQDQAGDMLLSAQKLGFSM
FKSANALLGEGKKALARRIEEQRAAGAAAQQGAGRPRWWTEEMEREEQEDKRRARAEGRS
FRDEAPAPRAPAPAAGEYRSPFRRAAPPAVGAPAPAPRPSSRPHLAISPAALASATSHKA
RGNSHFKLGRFGDATVAYSRALDALPRGWVGRVPLLNNRAQARLRSGEDKLAVEDCGEAV
EVLLGGGGGGLAALEADELPPEVISVDLKDQLGKALGRRAKALEALEKWSAARDDWERVQ
RSGEVVLRGAGGAKMVGDGVARCRKMLNPPSSSAPGPKPRPAVQGSGDAVRALQAQQAAA
AAEDDERHALKDSVDARVAAWKGGKEANLRALIASLDKVLWPELGWKNVGMHELISEGQL
KVRYVRAIAKLHPDKVRPLSLSLSLS
>Sro
-QRTQTPSPSLPIPSAPPSHSSSSAWDFDLLTSTPSPTPPVPDDLPSRPEVESDFSLLGA
FSQPSTRASKTSSLISPPPELLLKLTELGFSLPAANAALLETQRRTGGFRLEDAGKE---
-----VDEWGDELVKAAQPKKEELNGDGKTTEEGEKDQSEVLREQAQEVFDRAQKIGFGL
FKTANAYWGQGKEVLTKKIEEQRKMAGGAEGNGGRPKWWKEGMDEIDREGKTNGEKEKE-
---PRQQQSQPAPAQAEYRSPFRRQSPAPPSSPAPAPRRPTRPPISIPPPSLSSALKHKE
SGNSHFKLGRYSDATASYLLALEPLPSTWIGRVSILNNLALSRLKSGEEKLAIVDCTLAL
SILLSPSSGTLPFLISETLRTEEKLGDLREQLGKLYSRRAKGYEAGEKWREALRDWEVLR
EKGESVMRGAGGVKVVGEGIMRCRKALAPKVAQVKPTAAPKPVEKPSAAVAALQANQASQ
LAEDDLRLSLKDSVDSRITAWKGGKETNLRALLASLDLVLWDELGWKKVGMAELISEGQV
KVKYVRAIAKVHPDKLGANSSVEQRM
>Uvf
L----------------------NLLDLDQFNST---------NV----------DHIGL
LNNSSTSTSTQFKSNSPPPHIIGQLVEIGFSPSISRQALEKTKQNTLTWDVQSAIELLLN
NDNNTSNQRDKG------------YQNHQSKSELSGVNSKEIQDQAAELLAQASSYGSNA
LGKAASLWKQSKASISKVIEDQTSSNSNNNENPTKPKWMKDVESFSLNNPIPKSLLSRSR
FSD---------SNRQPYVSSSRRAKPKDNLSSHQVNQFPNWPKITLDEDLINQSENYKL
KGNEYFKKGQYENSEKCYTRALEILLDIYLGSLPILNNRSTVKLKNGDGKGALLDIERVI
EIILVEDKSMKNRLEWTRNPIELKKMNIEEEFGKALSKRAKILEDLERWNEAKKDWEICK
KLGYGVILSAGGLKIITEGLNRCNQVLNIVKGNEEIKIKKIAEKKATEAINKLREKEKII
QEEENLKFESKELVEKKILDWKLGQENNLRGLIIGLDKILWKELGWKSVNLSQLLTAQQL
KVYYLKAISKVHPDKVPSNSSVVEKL
