# Supplementary material for: Convergence Analysis of Rust Fungi and Anther Smuts Reveals Their Common Molecular Adaptation to a Phytoparasitic Lifestyle
Source: Front Genet. 2022 Apr 8;13:863617. doi: 10.3389/fgene.2022.863617 (PMC9023891; doi:10.3389/fgene.2022.863617)
Supplement: Supplementary file 4 [file DataSheet1.ZIP › Supplementary file 1/conv_cal/OG0003096.fasta]

>Ain
MARSPPFNPRPFIRTFESSVDALLALRQQLTSQETTLSSSVRVAESAYTSKLHDLSSHFA
SVSTSFGSLESRFSEVGRTAMHIGEQLQTIDRMRTRAAEAHDLIEYYYQFARGDTSRLEK
LRKEGREGRLKTAVIARRLGAIAREVDIKGAEQTRETIDRFSERFERDMLKLFDRFYRKS
DPKMMSHIAKVLQNFNGGHSCVQIYVNQHDFFISKDRVGQRRDVEESKIWLTMSDPDALP
PKSEPSLQALFSEIRSTVEVEAQIISAVFPNPLIVMSTFLQRVFAQSVQGYVEVLMDKAA
EDSNLAFLRTLQMARSMSLALVNDLKVYDF-RGAGIVGPGRGESGDTFTGGANSHAGANG
STSGLGGAGAVGGGSALGVMLDQAVEELFVPYMEGVKYLDRESRSLTELYGAYLLRFQNY
HRATHQTKTTNTIFDRVRAQVATTAERAANVPKSTGFG-FSKLSNLVDRARSTLVAAAAG
GGDVEERDGDLSLDTAERMLRWHAEAIGRCVDLSPPSEVPKNAFALFKVLSEAFVKSYVE
TALDSALAHASAQEARTLPSLTDLGVVRQTDLIMQLWQHYVNTALLPLAGSSVTIRREMA
IYNNHVLLRVEGKCDAVLQKVTDNVVSFLSGRLSTQKKNDFTPKNDELAFARINTDPCLA
CVDALEKVKGTANSSAGGKNAESFLTEVGLAFHGLLRYTISAAGGIMLTKDLAMYQDAVS
SFGIGALSDRFEMLRQLGNLFIVQPEVLKSYMRESHLAKIDERLLRPYLLRRADY
>Aps
MKGNGAFNPDPFIVTLEDAIQKLIPLREQVSQKIQTLEKDVAQKERAYRTSVEDVKLGLD
TVGRQFSELDSKINEVGKTAIRIGEQLESIDRVRSRAAEAHDIILYYNEFARGETTRLEA
LRKEGKEGRAKVAIIARRLLSVSRDVEIEGGELTKATIEKYAERFEKDMLRLFEKAYLKG
EPKAMSHCAQTLREFNGGHSCIQIYVNQHDFFISRERIESVDYATETAMWETLADPNKPA
PKSEPKLEALYCDTRDQISQEAQIIEAVFPQPLVVMQVFLQRVFAQVVQGHIEKLIVAAQ
GSSSLAFLRVLSLARLSTAKLINDLKAHDFFRLSPSNSKFPLDKYNSVRRMIDDDDTSGK
AAAINHAASSSLGVPALSNMLDQQLDELFSQHLDHNRYLDRESKSLTELYASYLLQFSKW
HRAMNKAKPINTIFDRMVNQLSVAAHGSIGNTQNSGLKSLLKLSGIRANEPTCDPGQPQT
EVEISDCDGELDLNVAEKMLTWHAEAVGRMIELSTAADVPKSIFSLLKTLAESFCKAYVE
TALETSLAQLSGYDLKTEPNLKPMTVIKTADLAMHLWQRYVTTAITPLAAASVTIRREMS
MFNNDILLRIEGKINSITQKALECVLSWLNTALGKQKKADFKPKNDELDFTQTHTEACVT
CCGFLNTTHEVVNASLNGKNSEVFLTEVAVVFHSLLRFPVSAIGGLMLTKDLAMYQDTIS
KFNMSTLNERFEMIRELGNIFVVQPTILKSYLQESMLGKIDLKLLKPFLMMRSDY
>Cqf
MKQDGAFNPDPFIETLESAVQALIPLRRQVAQQIKTSEREVLQKEKQYRTKVDDFKNGLE
SVSRQFSGLDAKITEVGKTAIRIGEQLEAIDRVRSRASDAHDIILYYNEFARGDTTRLEA
LRKEGKQGRATVALVIRRLLAVAKEVEVEGGEETRATIEKYAERFEKDMLRLFEKAYLKG
EPKAMAHCARTLLDFNGGHSCIQIYVNQHDFFISRERIEAPPSITETSMWDALADPNKPA
PKSEPELAELYSDIRHQISQEAQIIEAVFPQPAVVMQVFLQRVFAQVIQTHIEKLISAAQ
GSSTLVFLRVLALARSSTAQLVNDLKAHDFFRSASGVAASSFESYAMANSNEDEDAVAKK
PSKSSGVVPGGVGVAAISSMLDQQLDEFFSQHLDNNHYLECESKSLTELYASYLLKYARW
HRTINKTKPTNTIFDRMVNQLTSTAAQAAASAQ-TGLKSLLKLSGLTTAATDSSVIDPEA
EDAVEEGDGDLALDVAEKLLMWHAEAVGRMIELTPSSEVPKNVFTLLKTLADSYCKAYVE
TALESSLAQFVTHDPKLEPDLKPVTVIKTADMSMHLWQRYVTTAIVPLAAASVTVRREMS
IFNNHILVRIEGKVNSVAQKCLECIVTWLSASLSKQKKLDFKPKNDELEFTRIHTEPCVA
CSEFLNVVRETITQSMSGKNAEGFLTEVGVIFHR--------------------------
-------------------------------------------------------
>Cla
MKDS--------ISVFESAIDALLPLRQKVAAKTLDLESVVSQAERDYGNKLGELKDNFQ
AVSTSYTSLEARISEVGRTAIKIGDQLESIDRLKQRALEAHDIISFYFDFARGDTSRLEA
IRKEGREGRARVAVIARRLAAVAKEVEPEGEDPTRANIEKYCERFENDMLKLFDRYYRKG
DPKGMSHCAKTLLDFNGGQSCIQMYVSQHDFFISKDRLQEGVSSEPTLSWENLPNPDAPA
PKTEPKLADLFAEIRETVAQEAQIIQAVFPNPATVMQVFLQRVFAQVIQTYIERLMDGAS
QVSSLAFLRTLKLAHQNTHSLVDDLKSIDLFKSASALTSISNT-----------------
------ALANVAGLTAVTHMLDQAFEDLYVPYIEGSRYLDKESRNLNELYASYLLKFLNW
HKEQNKGATTKTVFDRMVTQLSNAAAQANLTTNISGLKALMKLSGMASRDS---NDKTSS
VISLDPEDGVLRLGTAERMLKWHAEAVGRMVDLTPIGDVPKSTFVLLKTLVDSYGRAYIE
TSLYTALSAAAAFDGKQEPDLTSLEVISSSDVIMALLQKYISTALVPLAGSSVTIRREMA
IFLNHMTVRIEGHINEFLQKMTENILTWFSTLLTRQKKADYKPKNDDLSFGQINTEAALS
CNRFLVQIHEAGVAWLSGKNREAFQASLTVISLSCLPVPLTGRGLINFTRDLAMYQETIN
GFDIASISDRFDMLRQLGNVFIVRPEIIKSYLTESYLARIDSRLLRPFLMQRADY
>Cmi
MAESGAFDPTAFIGALEQAVDELIPLRKDVARQTQHAEKQVEAAERQYSSKVKELRDNFN
AVNNGFQNLETRITEVGRTTVRVGDELETLDRLRTRAAEARDIITYYYDFAKGDLSSLEA
LRKEGRVGRTKLAGVLRRLANVAREIEVEDGEATRDAIDKYCEKFETDMLKHFDRYYQRG
DPTMMAHCAKVLLDFNGGQSCVQVYVNQHDFFITRSRIADSGAITASPIWDTLPDPDAPA
PHSEPGLSALYDEIRVTVGQEGKIITAVFPNPYIVMQSFLQRVFAQVIQAQIESLIEAAS
SSSTLAFLRVIYLARSSTNALVEDVKGLDFFKSASSGPAGSNATADQQA-----------
VSVSGNTSTLGSGTASSTLILDLALAELFSPYLD--KYIDREQKSLTELYAGCLVKFTRW
HRIHSKTKTGSNMFDRMVDKITTAAQNANVSEGARGLKQLMKLSGINTNEKSPSTAMGDD
LLNLTDEDGQISLATAERMFRWHAEAVGRMLELSPASDAPKNAFALLRVLGDSFGQGYLE
TALDTAISLVTSADGKTQPPIDSLKVIREVDLAVQLWQRYVSTAILPLAGSSLAMRREMS
AYNAGSMTRIENRINELEQKMTDAITSWLSTLLSRQKKMDFKPKADANLFETERTEPCAA
CCNFMLRVREVVLASLSGKNQEGLLTDIGIIFHGLLKFPVGDLGTILLTKDLAAYQDAMS
TFSIPIITERFEMLRQLGKLFEVQVEVLGSFLDAENLRKVDRKLLRPYIQLRADY
>Eyn
MAQSGG---RPLIHNPSSMLSKVM-LRMQRETTTMWV-----------------------
---LRFQNLETRISEVGRTTVRVGDELESLDRLRTRASEARDIITYYYEFAKGDFTR---
------------------------------------TVRRFC------------------
--------------------LTSTVVSRHSYVLTRERL------IWDVRWESLPDPDAQA
PKTERSLSQLYDEIRITVDQEGKIITAVFPNPPVVMQVFLQRVFAQVIQSYVEKLIDTTS
SSSTLAFLRILYLARASTHSLIEDLKALDFFRSSSAVSTTVAGSVDRSS-----------
LSVGSLPNSNVASTAAVSTMLDVALEELFQPHID--KYVEKEQKSLTELYAIYLARFTKW
HRLNSKIKQSSSVFDRMVNQITNAAQSSGGKEGGKGLKQLMKLGGLSLGDNSPTHANGIP
GLQISDRDGQVSLEVAERMLRWHAEAVGRMLELSPPAEAPKNAVALLRTLGDTFCQAYLE
TALDTSISYIATWDGKLEPPIDAIRVVRETDMAVQLWQRYVSTALLPLSGTSLANKREMA
AFNSSMLSRIENKVNDLIQRATDAITSWLSTLLSRQKKLDFKPKTDANLFETEKTEPCAA
CCSFVTRIRDIVVASVTGKNQEGLLTDIGVTFHSLLKFPVGDTGTILLTKDLAAYQDAMA
SYTIPVVTERFEMLRQLGKLFEVQVDVLKSFLEAEHLARVDRRLLRPYIQLRSDY
>Gan
MTSARAFDPQPHIRTLEQALSLLLPLRKANAAKTAELERAVSTAERTYRGDVRGAKAGFE
VRCRAEE-------DGGNRSIRLREQLESIDRLRQRASEAHDLILYYNEFALGDTSRLET
MRKSGREGNAKVAVALRRLMNLSKEVEVEGD-----------------------------
----LA-----------------------DAVLS------------------LPDPEAPA
TKSEPGLSNLYDEIRVTVGQEAQIITAVFPQPAVVMQVFLQRVFAQVIQAYIETFINTAS
SSSTLAYLRILHLARNCTTSLVEDLKGHDFFRTTSSS-ASSNPSLTSPLTSLTSQTQPSS
PTTPGVPGAGGVGVVAVGAMLDHAMEELFVPYMEGNRYLEREGKSLTELYAGKLLRFTNW
HRAMNKAKPSNTIFDRMVNQLTTAAHQAAHKGESSRLDRLMKLSGLSNMQKDKI-GQAGP
ESMFQEGDGALGLGVAEKMLKWHAEAVGRMVELSAAGDVPKNAFSLLKVLADSFGKAYVE
TALDTALHQLSLYDSKSEPDLGPIYIIRLVDMIMHLWQRYLSTALVPLAGTSVTVRREMS
IFNNHVVVRIEGKVNAIVQRTTDAIISWLAVLLAKQKKMDFKPKNDDLAFARINTEPCLL
ACDFLVKVREAAVSSLSGKNVEVFLTEVGVTFHTLLRFPISATGGLMLTKDLAMYQDTIS
AFSIPPLNDRFEMLRQLGNVFIVQPEILQSYLTESYLSRIENRLLRPFVMQRTDY
>Hvs
-----AFDPDPFIHTLQDAIHHLIPLRNSLTHKISYLEKDLALKERHYRSKVDDFKNGLE
VATQQFSGLDSKISQVGKSAIRFGEQLDSIDRVRSRASEAHDIILYYSELSRGETARLEA
LRKEGKDGRSKVAIVCRRLLAVAKEVEVEGGEQTRATIEKYAERFEKDMLRLFERAYLKG
EPKAMAHCAKTLLEFNGGNSCVQIYVNQHDFFISRERIQGPIGITSTPMWEALPDPDKPA
PKSEPELTQLYTDIRQQISQEAQIVQAVFPQPALVMQVFLQRVFAQVIQMHIEKLLTAAQ
GSNSLAFLRILALARSSTAQLVNDLKSHDFFRVASGLPTPSFDNRI---QGLTDSNDHQH
PNQPTQAIVGGTSLAAISSMLEQQLDELFGQYLDHNRYLDKEAKSLTELYASYLFKFSKW
HSLTSKAKPTNTIFDRVVNQLTTAAASASIP--------------------EPSNTPEAT
EATLDELDGQLKLEVAEKMLIWHAEAIGRMIELSVASDVPKNVFSLFKALADSYCKAYVE
TALETIITQLSSQDPKVDPDLKPLLVIKNVDMCMHLWQKYVTTAIIPVAASSLTVRREMT
IFNNHILARTEGKINTAIQKSLDVVTSWLSTCLSKQKKLDFKPKNDEFALSRINTDPCIQ
ICEFLILVRDIAKDSLSGKNAEAFLTEVGVTFHCLLRFPVSATGGLMLTKDLAIYQDTIA
SYNNSLLSERFEMLRQLGNVFVVQPSILKSYLSESTLCRIDPKLLRPFLMMRSDY
>Lcr
MKQAGAFNPQPHIKTLEHALSLLLPLRKANAAKTAELERSVAAAERAYRGDVRGAKAGFE
TVNSQFQALDSKITSVGRTAVRIGEQLESIDRLRQRASEAHDLILYYNEFALGDTSRLDT
MRKEGKEGRAKVALAARRLMSLAKEVEVEGAEATKDTIEKYCERFEKDMLRLFDRYYRKG
DPKAMAHCAQTLQDFNGGQSCIQIYVNQHDFFISKERVEAAGGLVGGAIWELLPDPDAPA
PKSEPGLANLYEEIRVTVGQEAQIITAVFPNPAIVMQVFLQRVFAQVVQAYIETLIETAT
SSSTLAYLRILHLARSSTNSLIEDLKGHEFFRTASQM-AANAPTLTSPLGSASDPNTPAS
ASAAPGAGAGGVGVAAVSTMLESAMDELFVPYMEGTRYLDKESKSLTELYAGKLLRFTNW
HRAMNQAKPSNTIFDRMVNQLTTAAHQAS-NHDSSRLDRLMKLSGLATIAKEKLGEDVQP
EQMFEEGDGALDLGVAEKMLKWHAEAVGRMVELSALGDVPKNAYTLLKVLADSFGKAYVE
TALDTSLHQLGLYDSKAEPDLSPIFVIRLADMTMHLWQRYIATALVPLAGTSVTVRREMG
IFNNHVTVRIEGKVNGIVQRTTDAIISWLTILLAKQKKLDFKPRNDNEAFSRLNTEPCLL
ACDFLVKVREAAHSSLSGRNVEVFLTEVGVTFHTLLRFPISATGGLMLTKDLALYQDTIA
TFSLSSLDSRFEMLRQLGNVFIVQPQILKSYLTEAYLGRIENRLLRPYVMCRTDY
>Mgl
MQQAPVFDARPLTDTFAQAIRELQSIKGKMLERSTALNSAVQVSQSVYTKKLRQLTNNFD
ATQSSFDSLQARISEVGRTAIRIGEQLEALDRQRTRANETQDLIEFYYMFARGSSDRLDK
LRKEGREGRLKAATILRRLAVISREVDIEGSNETRGFIERYCEQFERDMLRLFDKYYRRS
DPKMMSHIAHVLQRFNGGMSCINIYVNQHDFFISKHRIVEAEKIGASPEWSQIADPNSVP
PRSEPSLDALYTEIKRTVELEAQIIAAVFPTPLLVMQLFLRRVFAQSVQTYVETIMQRAL
DVAGLAFLRMLHVTRSATLMLVADLKTIDLRSAGITITSTPYSSSSLDGHEADGLVTSDG
YSS---KQLAAAGGSVLGAMLDQHVEELFFQFLEQVRYMDRECHVLSGLYAQALHRFFTW
HQNTIKASRNATIFSRVREQFTGGTGSFGSSPQVSSFKRLVRARGLSIPDE----NTAVP
LGHDPDEHGELSLELAERLLRWHAEALGRCVDLCASSDVPKNTFNLLRVLTDAYLKAYVE
AALETATVQMFGYDVAAPPDLRVLSLVQRVEELSELWQHYVQTAVLPLTASSVTIRRETN
IYNNHNMLRVEGKCEALLQKYTDNLLGFMAARLATQKRTDYCPRNDDVALTQLNTEPCLA
IVDALESLDQEARRTLSERTRESLYTEVGIGFHALLRYTVNATGGLMLTKDLAMYQDICG
RFGVPIVNDRFEMLRQLGALFIVQPGVLKSYMREGHLSNLDETLLRPYLLRRQDY
>Min
MKQAGAFNPQPHIKTLEQALSLLLPLRKANATKTAELEKAVAAAERAYRNDVRGAKAGFE
TVNTQFQALDSKITNVGRGAVRIGEQLESIDRLRQRASEAHDLILYYNETAMGDTSRLEL
MRKEGREGRAKVAVAARRLMSLAKEVEVDGAEQTRDTIEKYCERFEKDMLKLFDRYYRKG
DPKAMAHCAKTLQDFNGGQSCIQIYVNQHDFFISKERVESAGNLVGGAIWELLPDPDALA
PRNEPGLNSLYDEIRVTVGQEAQIITAVFPNPPIVMQVFLQRVFAQVIQAYIETLVEMAS
SSSSLAYLRILHLARSTTNTLVEDLKAHEFFRASSSSLASTNATATTPVNQVGDRTSGHG
ANGSVVVGAGAVGVAAVSMMLDQAMEELFVPYMEGNRYLDREGKSLTELYAGKLLRFTNW
HRAMNKAKPSNTIFDRMVNQLTAAAHQASQNSDPSRLDRLMKLSGLSNLAKDQMGEEIHP
EQMFEEGDGELDLGVAESMLKWHAEAVGRMVELSVLGDVSKNAFTLLKVLADSFGKAYVE
TALDTATHQLSSYDAKTEPDLGPMSVCRLADMIMHLWQRYIATALVPLAGTSVTVRREMN
IFNNHVSVRIEQKINTIVQRTTDGIVSWLSHLLSKQRKLDFKPRNDNEAF----------
------------------------------------------------------------
-------------------------------------------------------
>Mld
MKQAGAFDPQPHIKTLEHALSLLLPLRKANATKTAELEKAVAAAERAYRNDVRGAKAGFE
TVNTQFQALDSKITNVGRGAVRIGEQLESIDRLRQRASEAHDLILYYNETALGDTSRLEI
MRKDGREGRAKVAVAARRLMSLAREVEVDGAEQTRDTIEKYCERFEKDMLKLFDRYYRKG
DPKAMAHCAKTLQDFNGGQSCIQIYVNQHDFFISKERVESAGNLVGGAIWELLPDPDALA
PRNEPGLNSLYDEIRVTVGQEAQIITAVFPNPPIVMQVFLQRVFAQVIQAYIETLVETAS
SSSSLAYLRILHLARSTTNALIEDLKAHEFFRASSSSLASTNATVTGPVNQAGDRTSGHG
ANGSIVVGAGAVGVAAVSMMLDQAVEELFVPYMEGNRYLDREGKSLTELYAGKLLRFTNW
HRAMNKAKPSNTILDRMVNQLTAAANQASQNSDLSRLDRLMKLSGLSNLAKDKMGEEIHP
EQMFEEGDGELDLGAAESMLKWHAEAVGRMVELSVLGDVSKNAFTLLKVLADSFGKAYVE
TALDTATHQLSSYDAKTEPDLGPMSVCRLADMIMHLWQRYIATALVPLAGTSVTVRREMN
IFNNHVSVRIEQKINTIVQRTTDGIVSWLSHLLSKQKKLDFKPRNDNEAFSKINTEPCLL
VCDFLVKVREAAVASLSGRNCEVFLTEVGVTFHTLLKFPISATGGLMLTKDLALYQDTIT
SFSLTPLNDRFEMLRQLGNVFIVQPEILKSYLNESYLARIENRLLRPFVMMRTDF
>Mlp
----PAFNPDPFIATLEGAVQTLIPLRRQVAQQIKTSEREVLQKEKQYRAKIDDFKNGLE
SVSRQFSGLDAKITEVGKTAIRIGEQLESIDRVRARASDAHDIILYYNEFARGDTTRLEA
LRKEGKQGRASVALVIRRLLAVARDVEVEGGEETRATIEKYAERFEKDMLRLFEKAYLKG
EPKGMAHCARTLLDFNGGHSCIQIYVNQHDFFISRDRVEAPTSITETSMWEALADPNKPA
PRSEPELAELYTDIRHQISQEAQIIEAVFPQPAVVMQVFLQRVFAQVIQTHIEKLIDAAQ
GSSTLVFLRILALARSSTAQLINDLKSHDFFRSASGVGMSSFESYAVTHPGVTGEGSGSK
PSKGSHHVAGGVGVAAISSMLDTQLDELFSQHLDNNHYLERESKSLTELYASYLLKYARW
HRAINKAKPTNTLFDRMVNQLTNTASQSPTGAQATGLKSLLKLSGLTTATSDASVIDVDA
ENPLEESDGELNLDVAEKLLMWHAEAVGRMIELTPSSDVPKNVFSLLKTLADNYCNAYVE
TALESSLAQFVSHDTKLEPDLKPVTAIKAADMAMHLWQRYVTTAIVPLAAASVSIRREMS
IFNNHILVRIEGKVNSLAQKCLENVVFWLSHSLSKQKKLDFKPKNDELEFTRIHTEPCVA
CSDFLNITRDTITRSMSGKNAEGFLTEVGVIFHSLLKFPVSAIGGLMLTKDLAMYQDTIA
KFNIPALNDRFEMIRELGNIFVVQPSILKSYLTESMLGRIDSKLLRPFLMMRADY
>Msd
MKQAGAFDPQPHIKTLEQALSLLLPLRKANATKTAELEKAVAAAERAYRNDVRGAKAGFE
TVNTQFQALDSKITNVGRGAVRIGKPGRSL----TRASTGSDNVLL----------RLEI
MRKDGREGRAKVAVAARRLMSLAREVEVDGAEQTRDTIEKYCERFEKDMLKLFDRYYRKG
DPKAMAHCAKTLQDFNGGQSCIQIYVNQHDFFISKERVESAGNLVGGAIWELLPDPDALA
PRNEPGLNSLYDEIRVTVGQEAQIITAVFPNPPIVMQVFLQRVFAQVIQAYIETLVETAS
SSSSLAYLRILHLARSTTNALIEDLKAHEFFRASSSSLASTNATVTGPVNQAGDRTSDHG
ANGSIVVGAGAVGVAAVSMMLDQAVEELFVPYMEGNRYLDREGKSLTELYAGKLLRFTNW
HRAMNKAKPSNTILDRMVNQLTAAANQASQNSDLSRLDRLMKLSGLSNLAKDKMGEEIHP
EQMFEEEDGELDLGVAESMLKWHAEAVGRMVELSVLGDVSKNAFTLLKVLADSFGKAYVE
TALDTATHQLSSYDAKTEPDLGPMSVCRLADMIMHLWQRYIATALVPLAGTSVTVRREMN
IFNNHVSVRIEQKINTIVQRTTDGIVSWLSHLLSKQKKLDFKPRNDNEAFSKINTEPCLL
VCDFLVKVREAAVASLSGRNCEVFLTEVGVTFHTLLKFPISATGGLMLTKDLALYQDTIT
SFSLTPLNDRFEMLRQLGNVFIVQPEILKSYLNESYLARIENRLLRPFVMMRTDF
>Pan
MQRSPPFNPRPFIRTFESALEQLVQIRSQVDAQAQQLSSSVHVAESAYTKKLDELGKNFA
AVGNSFNSLEDRISEVGRTAIRIGEQLETIDKQRNRASEAHDLIEFYYMFARGDTSKLER
LRKEGREGRMKTAVIARRLAAISREVDVAGSEQTRDAIDRYCERFERDMLKLFDKFYRRS
DPKMMSHIAKVLQGFNGGASCVQIYVNQHDFFISKDRVGEANSIELSDIWTHMADPDRPP
PQSEPSLSALFDEIRQTVEIEAQIISAVFPNPLVVMQTFLQRVFAQSVQAFVEVIMEKAM
QTSHLAFLRALHMARSGALSLVNDLKLYDY-RGAGIIAPSSAA------NGAGGHAGADG
AISDSMMLLGGDAVAAAG------------------------------------------
-------------------QLAGAAA----------------------------------
------------------------------------------------------------
------------------------------------------------------------
------------------------------------------------------------
------------------------------------------------------------
-------------------------------------------------------
>Pst
MKEDGAFNPDPFIATLEGAIEQLLPLQDQVNQKIKTLEKDVAQKERGYRTRIDDFKNGLN
KVTHEFSGLNSKITEVGKTAIRIGEQLESIDRVRSRATEAHDIILYYNEFARGETTRLEA
LRKEGKEGRAKVAVIARRLLTVSRDIEVDGSEVTKATIEKYAERFEKDMLRLFEKAYLKG
EPKAMAHCAQTLLEFNGGSSCIQIYVNQHDFFISRDRIEAVDYVAEAPMWESLADPNQAA
PKTEAQLAALYSDIRDQISQEAQIIEVVFPHPVVVMQVFLQRVFAQVIQSHLEKLISAAQ
GSSTLALLRVLALARSSTAQLVNDIKAHDFFRSSSSISSSTSETYVLASRGGDDAEVETK
SAGVIQTVHGALGISALSSMLDQQLDELFGQHLDNSRYVERECKSLTELYASYLLQFAKW
HRATNVAKPTNTIFDRMVNQIASSATGPPGTTQTSGLKSLLKLSGISADDPAVPTEERPA
SPELCESDGELDLDVAEKLLTWHAESVGRMIELSSPSEVPKNVFSLLKTLSESFCKAYIE
TALETSLAQFSSYDLKAEPSLKPMTVIRTADMAMHLWQRYVTTAIVPLAASSVNIRREMS
IFNNQTLVRIENKINSVAQKALECALSWLNICLGKQKKLDFKPKNDELDFSRNQTEACVG
CSEFLNITRTVVNQSLTGKNSEIFLSEVGVVFHSFLKFPVSAMGGLMLTKDLALYQDTIA
KFNIPGLNERYEMIRELGNIFVVQPSILKSYLGESMLGRIDGKLLRPFFLMRADY
>Rgr
MKRQGTFDPAPHIRTLEAALAQLLPLRKANAQKTSELERQVAVAERTYRGDVRGAKAGFE
TVNSQFQALDGKITSVGRTAVRIGASLS----LRWTQASASTLNLLLHEGSVGATGK---
MRKEGREGRQKVAIASRRLLSLSKEVDVEGAETTRETIERYCERFEKDMLRLFDRYYRKG
DPKAMAHCAQTLQDFNGGQSCIQIYVNQHDFFISKERVEAAGGLVGGAIWESLPDPDAPA
PKDEPGLANLYEEIRITVGQEAQIVTAVFPHPAIVMQVFLQRVFAQVIQGYIETLIQTAS
SSSSLAYLRILHLARAQTASLVDDLKAHEFFRTTSASASASALSGTSSLSQLVSPTSASF
PGGGAGGGGGGAGGAAVSQMLDASMEELFVPYMEGARYLDKEGKSLTELYAAKLIRFTNW
HRATNKAKPSNTIFDRVVNQLSSAAHQAAHPADKSRLDRLMKFSGLSNIAHAGGPGEVDP
AMLFEDGDGELSVEVAERMLEWHAEALGRMVELSPAGDVPKNAFTLLKVLADSFGKGYLE
TALDTCVPSLSPF-----PGPDPPRRARPAPDRRHPPRRHAPVAALHLDGARATRRDE--
---RHCAAR-------------DPIVSYLSVLLSKQKKGDFRPKNDELAFSRLNTEPCVL
ACEFLERVKEAASEALSGRNKEIFLTEVGVTFHTLLKFQVSATGGLMLTKDLALYQDTIS
SFALPALNDRFEMLRQLGNVFIVQPDILRSYLTEAYLARIENRLLRPFVMMRSDY
>Sro
M---RAFDPTPHVKTLEKTLALLLPLRKQNALKTSELERSVQQSERAYRGDVRGAKAGFE
TVNSQFQTLDTKITSVGRTAVRIGEQLESIDKLRKRASEAHDLILYYNEFAKGDTSRLEQ
MRKEGREGRQKVAVASRRLLSLSKEVDEEGAEKVREGIERYCERFEKDMLKLFDKYYRRG
DPKAMAHCAQTLQDFNGGQSCIQIYVNQHDFFISKDRVE----IASGLAWDSLPDPNSPS
PKSEPGLRSLYDEIRVTVGQEAQIVTAVFPNPSLVMQVFLQRVFAQVIQGYIETLIETAS
SSSTLAYLRILHLARSQTNSLVDDLRTHEFFRSLQGSSSSSTSHSRSLSNPLGSSSSSPH
STAFPQGGGGGSSITQVSQMLEQSTEELFVPYMEGTRYLEKESKSLTELYAGKLIRFTNW
HRATNKAKPSNTIFDRMVTQLSAAAHQAHLSQDSSRLDRLMKFSGLSNIVESHEGKERAG
LVMYEEGDGELSLEVSKGMLEWHAEALGRMVELSPAGDVPKNAFTLLKVLADSFGKAYLE
TALDTAIHRLSLYDPRLEPSLSILSVLKPADMIMQLWQRYISTALVPLAGTSVTVRREMG
IFCNHVSVRIEGKINSIVQRMTDGVLQ-----LSKQKKLDFKPKNDDLAFSRINTEPCLL
VCDFLSKVKEQVDSSLSGRNREVFLTEVGVTFHTLLKFPISATGGLMLTKDLALYQDTIS
TFSLPPLNDRFEMLRQLGNVFIVQPEILKSYLNESYLARIENRLLRPFVMMRSDY
>Uvf
MKEDGEFNPDPFISTISGAIEILIPLREQVSRKIQALERDVVQKERSYRTRIEEFKDGLN
NVGQEFSDLNSKITEVGKTAISIGEQLESIDRVRSRATEAHDIILYYNEFARGETSRLEA
LRKEGKEGRAKVAVIARRLLAVAKDVEVDGSDVTKATIEKYAERFEKDMLRLFEKAYLKG
EPKAMAHCAQTLLEFNGGNSSIQIYVNQHDFFISRDRIEAVNYSAEDPVWDELADPNQSV
PKTEPQLAALYSDIRDQISQEAQIIQAVFPQPIVVMQVFIQRVFAQVVQSHLEKLMNAAQ
SSSTLAFLRILALARNLTCQLINDIKAHEFFRSSSSTNSTSLATYNSARSAQDGIDVDVK
STGANQLISTGLNVPALSNMLDQQLDELFGQHINNNRYLEKEGKSLTELYASYLLQFARW
HRAMNKAKPTNTIFDRMVNQIATSAHGTPGTAQTTSLKSLLKLSKMPAVDSNSTSEESPA
SPEICERDGELDLKVVEKLLTWHAESVGRMIELSSSSEVPKNIYSLLKTLTESFCKGYVE
TALETSLAQLSSYDSKAEPILKPMTVIKTSDMAMHLWQRYVTTAIVPLAAASATIRREMS
GFNNQILVGIENKINSVAQKALECVLSWLNISLGKQKKLDFKPKDDELDFTRNHTEACVA
CSEFLNTTCTIVNQSLSGKNAEIFLTEVGVVFHSLLKFPISVMGGLMLTKDLTMYQDTIA
RFNIAGLGERYQMIRELGNIFVVQPSILKSYLGESMLGKIDGKLLRPFLMMRADY
