# Supplementary material for: Convergence Analysis of Rust Fungi and Anther Smuts Reveals Their Common Molecular Adaptation to a Phytoparasitic Lifestyle
Source: Front Genet. 2022 Apr 8;13:863617. doi: 10.3389/fgene.2022.863617 (PMC9023891; doi:10.3389/fgene.2022.863617)
Supplement: Supplementary file 4 [file DataSheet1.ZIP › Supplementary file 1/conv_cal/OG0003098.fasta]

>Ain
MPLSRSRIPS-ANALRSDDSPARSGVSVLARARRAAVGQHDREAREVVKLNVDSTSFEEW
MKMATDNKINATNTWGFALIDYFHDMSLLRSDNDGSINFQKASCTLDGCVKVWTSRVDSV
VVETGKLLSGLQDDGGDDGSKKDEDDDAKKSKRSRAKEATLGKNFSQIAVKKYDLEFSVD
PLFKKTSADFDEGGAGGLLMNHLGVDNLARVVFDAGDVAGVGSGEGDVDEGEVSQGDMID
LGRLRFKLFPLPALLAELQLCPTFASFKFSADDMDAGKPEEAM--GTDFDFGNDGQMFPP
SQNASRPDLTMALQEVDGAFFDYFDQRLVKNWAGPEHWKVRKAVTGDAGPAEKSSKKAKE
PFVIDFSDESAVSSKDLFEVARGGAGTLLP-SSMPEDADLYLLPEDRHFSSRQLLRLFLK
PRAVLNIRRRGGRLDDDDGGDVDEEFWAQAAASRDDAPLPFGSSQFADDDGFD----AGP
SSHADADAEAEDDELATQ-ALKRIRPEYVNYAKKAKKVDVRKLKERIWSELGIAEDLARE
DGDDEESSVSTDKRTFQDILGGLRKQYPKDQMEEISTSFCFICLLHLANEEGLEITKQAR
IVEDDGQDLVGQLELLSIAKDP
>Aps
MLINKKRRLSGKFGMVRKSLPITGRVGALARAREPSTG-GAGENPLLISAEVMNNNYDEW
MKMATDNKINVNNTWSFALIDYFHDMSLLRNPEEGGINFQK--------VTFCSSSIHFI
IY---------------ISNSIDDEDDEKKARTRTANSSSLVEFNDKIKVKELELEFTVD
PLFKKTCADFDEGGSGGILMSHLAIDSSMTIIFDSSGKPFSLNSADDLQ--AEEEGQVLD
ISKLKSTFLNSAADFQACSICPCLSDFKFSTSDAALEPPP---SGDQGGDFFDSGDSFIP
AGIPSEKDLVMALVNESTGMFDYFDKSLKKSWAGPEHWKLRRTVAFETQTTMNRTKREKS
VFSFDFLKPLETNRRSIFQTTSVGLTLPGYKAISKQMLEQHCLPDDMHFNASQLLRFDMK
PKTTFNMRVKGPANTQNAGAEIDENYWARTAAAANTSAIPFATQFFQDDADMPDFEEDNP
VGLSMKEADENDLIAATQNLNVRVRPEFVNYAKKAKRVDVKKLKENIWRELEHLTIELEA
ETENLEDKEISPANTFTKVISGLRSMYPKDKMEEISTSFCFICLLHLANEKGLRIQQTKK
VTDNENERSVGRLEELKIFKE-
>Cqf
MVITSKRRLSGKFG-PRRSVPGGGRVGALARVRETSTGGVGG----AISTEVMNNNYDEW
MKMATDNKINVNNTWSFALIDYFHDMSLLRNPEQGGINFQKASCTLDGCVKIWTSRVDSV
ATETGKLLSGLAEEANNLANRTDGSSDEPRTRTANANSSSLVDFNDKLKVKDLELEFTVD
PLFKKTCADFDEGGPGGILMSHLAIDSSMTIVFDASGKPISS-QDDDKDDAEEEEQPLID
VSKLKCNILP-----------------------LPPENPHELAQGGGDADFFDTGSTFNA
GKMPNEKDLVMALVGESSGMFDYFDKSLKKMWAGPEHWKLRRTVLSEGQSTMTRTRREKS
SFSFDFTQPLDITRKAIFQPSAVALTLPGYKSASKQMLEQHCLPDDMHFNAAQLLRFDMK
PRATFNMRVRSGGGVNPNQGEIDENYWAQTAAAAEDAAVPFATQFFQDEEDIADFEEDNP
VGLLVPANDEEDLLAATQNLNTRVRPEFVSYAKKAKRVDVKKLKENIWRELEELTKELED
ENE---AEEVEKPKTFTKVIGGLRNMYPKEKMEEISTSFCFICLLHLANEKGLSIKSTDS
KHRNDEARFVGSLEALKVVKEA
>Cla
------------------------------------------------------------
------QKINATNTWNFALIDYFHDMSLLRNQDDGSINFQKASCTLDGCVKIWTSRVDST
ATAVGKLMSGLTEDAREGVEDDDERGGSGKRKQNAKRATTLVSDFEKIRQKSADLEFAVD
PLFKKTSADFDEGGASGILMNHLGCDRAMRVVFDAGDCKMPSEDDNGDEEDEDPGLRTLD
VAKLKA-LLPAPEDLDRMVVCPSLASFKFDSDEGSSVN-----GGGADADFFDDGESFNP
ARSMSQRELVMAMSQGEGAVLDYFDQGFIKNWAGPQHWKMRRMPPKADQEKAKATRKEKT
PFVIDFAAPRTVPIAELFAKPTGRQVATFSK--AIDAKHDHLLPDDMHFSSSALLRLFLK
PKVTINMRSRTRLHGDAPDGDMDEHYWAQQHHHDDDRPAPFDTQFLGEDEDFGAMFPVGP
SSMPPEEEEIDDLLAATQGQTKRARPEYVNYAKRAKRVDVKRLKDNIWKELDV-------
DQDADE--TQGQASDFTKVLSGLRKTYPKDKMEEISTSFCFICLLHLANENGLQIQPEEA
DQ-------VGNLTQLKIERQ-
>Cmi
MPLQPRRRLSRADDLRRQSLQGGGGISTLNAAKRASAGNDFTATLPTLTMEVMNTNYEEW
MKMATDNKINSSNTWSFALIDYFHDMSLLRNADEGSINFQKASCTLDGCVKIWTSRVDSV
ATETGKLLNGLSGDAAARAEEEDDENGEPKKKKTRTHVATLVDSFSKIQYKDLDLEFTVD
PLFKKTSADFDEGGAAGLLMNHLGSDSTMRVVFDAGDAKVDDGEDENNEEEDDEKLPLVD
ISKLKSAFLPDINILDGMTICPSFSSFKFNADPFQPEQLEASTDGGAPVDFFDDGQRFDP
RMAPEDREVIIGMGEGDKKVFSYFDTNMSKNWAGPEHWKMRRTIRRAAADKKTKPRKGKE
PFSINFSLSEAPSSKTIFATSKATLNLPSTSRGLVNKKEDYLLPDDKHFASQQLLTLFLK
PKAAVNMKRRLQRAAPQPAGEVDEHYWAAAAAAQDDYILPFDTQFFHDDGDTPDFDDGGP
ADSQAVGDEEDDLLKATQGQVKRARPVFVNYARKAKRVDVRMLKENIWKELALET-----
DVEEDEPEEPAPVKEFTKVITGLRKAYPEDKMEEISTSFCFICLLHLANEQGLRIQSGDV
VQEADDLRSVGGLKKLKIRKLL
>Eyn
MPLAPRRRLSASDALRRQSLPHGGGIGALNAARR----LDGAPAIPLLSKEAMNTNYEEW
MKMATDNVSNCI--------------------------LRKSLHPTRGASRLSTISTTST
FSLRPRLARK----PRKADTSAADDEGEKAKRTRAAHATTLADSFAKIQVKELDLEFTVD
PLFKKTSADFDEGGAAGLLMNHLSSDSTMRVVFDAGDAKVEQDDEDNDK--QEEGNEKID
ISKLKAKFLPDLTALADMHICPTFASFKFSSDPFSRANLEASTNAGAPQDFFDDGQRFDP
RLNPDQREVVIGMGEGDKKVFSYFDSTLSKNWAGPEHWKMRKTVRKAGGKKKAAKKPAKE
PFKIDFSADPAPETKKLFVGSNASITLPAVKKRLQEKREDYLLPDDMHFSSQQLLRLFLK
PKAAINMRRRLQRQPRPADGEVDEHYWAAAAQAVDDDPLPFDTQFFHDNDDAPDFEENLP
DDNAKAGDEEDDLLAATQGQIRRARPQFVNYAKKAKRVDVKKLKENIWRELAIDKLPVRK
DSDEEEPETTSDAKQFTSVISGLRKIYPEDKMEEISTSFCFICLLHLANEEGLRISEAGT
ATADEMIKHVGGLDKLRINRDI
>Gan
MPLQD-----NRHNVGFQSPP-------------ARLGTNFSGNLSMPPLVVESQRYEEW
MKIATDNKITSTNTWNLALIDYFHDMSLLRNGDDNSINFQKASCTLDGCVKIWTSRVDSV
ATETGKLWQRCGRRRHGF----------WGRRGTARQAATLAEDFSKIKVKAFDLEFTVD
PLFKKTSADFDEGGAGGILMNHLGCDGNMKVVFDAGDAKLENDEEDESEEEEDEDMIKVD
LTKLTSKFLPSLDAFSSMTLCPSLASFRFSPDALNPVDDEAPLFGGAGVDFFDDGEDFDP
RRLPGERDLVMSMDGNGEQMFDYFDSALMKNWAGPEHWKMRRVAVQDAITATAKQRKEKT
AFSIDFSAPPLVSQKELFAAGAATA-IKTARSSPAPREDTYVLPDDFHFSSQLLLRLFLK
PKTALKMRRRTPAE-----GEPDAQFWAPGGGGMDDDHAPFATQFMADDEDVPYFDD---
-------EDPDDLIAATQGQLQRVRPENVNYAKRAKRVDVKKLKDSIWKELEEVTIPVKE
--------------RSCPSSPAFARCNPKDKMEEISTSFCFICLLHLANEQGLRIQTPQA
EEGQDGRTSVGGLEQLRVFREI
>Hvs
MPLPSKRRISGKFSSARRSLPPITGIAALARVREANLSSPRQAPHLFISTEVMNNNYDEW
MKMATDNKINASNTWSFALIDYFHDMSLLRNPEEGGINFQKASCTLDGCVKIWTSRVDSV
ATETGKLLSGLAEDAHN-----DDNDDERQRATRSNPTSSLVDFNEKLKIKHLELEFTVD
PLFKKTCADFDEGGPAGILY----------------------------------------
------------------------------------------------------------
------------------------------------------------------------
------------------------------------------------------------
--------------ASHNG------------------AIPFATQFFADEGDLADFEEDSP
VGML----TEDDLLAATQ---REENDNFVSYAKKAKRVDVKMLKENIWKELEDLGVDFVD
NSDNNLSSQHDNGKMFTKVIGGLRSIYPKDKMDEISTSFCFICLLHLANEKGLRIESLRS
AQEEEGSRFVGRLEQLRILKED
>Lcr
MPALASRDNNSGGGSPRHSLPRLGKVAAIQAARLRAAGPRRSGNL--APLVVESQRYEEW
MKIATDNKITSTNTWNLALIDYFHDMSLLRNGDDNSINFQKASCTLDGCVKIWTSRVDSV
ATETGKLLSGLAEDGRSSAQQDDDSNDEKAKKRTARQAATLADSFAKLRVKAFDLEFTVD
PLFKKTSADFDEGGAGGILMNHLGCDGNMKVVFDAGDAKVAGDEEDGGEVEEEEIGVKVD
LSKLRAKCLPPLASLSSFSLCPSLSSFRFSPDALNPVDDDEPPYGGGGVDFFAEGEAFDP
RRAPGDRELVMAMDGGGEQIFDYFDQKLGKNWAGPEHWKMRRVVAKDETTTTAKQRKEKI
TFSFDFTQPPPLSQEELFATAPTAASIRSTRASAVGKEENYTLPDDHQFNSQILLRLFLK
PKTALKMRRRGPPQGQAEGAEIDAQYWAQAGAHGDDYAVPFDTQMLNADDDLPYFNEDEP
DIANATEEEPEDMLLATQGQLKRVRPENINYAKRAKRVDVKKLKDSIWKELEDVTIPVKE
------SSTPSAPESLVPVVSGLRKLYPADKMAEISTSFCFICLLHLANEKGLRIQTPAG
VQEGDGRKTVGGLEGLRVYREV
>Mgl
MPFRARRDASGRGGAAVATAPSGGGAVAPNMG--VSQGQQRSGELGTAALQVDNTSFEEW
MKMATDNKINATNTWSFALIDYFHDMSLLRSDSDGSINFQKASCTLDGCVKVWTSRVDSV
MAETGRLLSGLQDEGDSSAAEVDAVDRARGKRRHRAQEATLAKSFAQLQVKRFDLEFSVD
PLFKKTSADFDEDGAGGLLMNHLHVDDHMKVVFDASDVAATTEADDHDMDQPSSDTPSMD
MEKLRARIYPLASLLDTRTICPSTANFTFAEGN-EAAPPTMQLLDGADLDFFDG------
--APTNEELAFDVADEHERLFDYFDQKMQKNWAGPEHWKMTRIHMKTDSGVKAKYRRSKE
EQAIDFSAEPPPPAKELFAPSATPSAIKLTK--AQSASDAHLLPEDHHFNSKRLLRLFLK
PKATILLQRRTAASGPLDPWNDEDGMWSENHVESEDG---FDTGLFEDHD---PYDDPAP
ADAFDADSDIDEEAWANEAALRRVRPEFVDHAKRAKQVDVKRLKDNLWKSLDL-------
--DEHE------PRTLDTALDELESMYTPAKYNEISTSFCFICLLHLANEEGLEIVAPSS
AKTIEDSAHVCDLGSLQVRRDP
>Min
MPLQEPRRSSHSNDSSPQLQPKHAKIAALAAARDTTPQRSFSAQMQGAPLIVESQRYEEW
MKIATDNKITSTNTWSLALIDYFADMSLLRNNDDNSINFQKASCTLDGCVKIWTSRVDSV
ATETGKLLSGLAEDGRNGSQGVDDDNDEKAKRKNAKRAETLADSFNKIKVKAFDLEFTVD
PLFKKTCADFDEGGAGGILMNHLGCDRNMKVVFDAGDARLDKGDDEDEDDELENEDIEVD
LTRLTTRCFPDLDTLENMVLCPSLASFRFSPDALTPDNDEEELNGGADVDFFADGRPFDP
SRDDGGGELVMSMQSGDGHLFDLLDAGLSKNWAGPEHWKMRRLVQRAEDETASKQRKEKV
TFAFDFTQPPPIAQKELFASAPTPASIRSARAVQGTEEEQHILPDDFHFNSQILLRLFLK
PKLALKLRRRGSHAVALGGGQADAHFWAGAGTNFGDYAVPFDTQILNDGDDLPYFNEDSP
TGPMGGLDESDDILEETQGQLKRVRPENINYAKRAKRVDVAKLKDSIWTELKVVSIPVKE
IADESNSKPSIKPETLVPVVDRLRKTYPKDKMEEISTSFCFICLLHLANEKGLRIQTPGM
VGDEEGRKRVGG----------
>Mld
MPLQEPRRSSHSHDSSPQLQPKHAKIAALAAARDTTPQRSFSAQLQGVPLVVESQRYEEW
MKIATDNKITSTNTWSLALIDYFADMSLLRNNDDNSINFQKASCTLDGCVKIWTSRVDSV
ATETGKLLSGLAEDGRNGSQGVDDDNDEKAKRKNAKRAETLADSFNKIKVKAFDLEFTVD
PLFKKTCADFDEGGAGGILMNHLGCDRNMKVVFDAGDARLDKADGDDEDDQLENEVIECD
LTRLTTRCFPDLDTLEDMVLCPSLASFRFSPDALNPDNDDEVLDGGADVDFFADGRPFDP
SRDDDGGELVMSMESGDGHLFDLLDAGLSKNWAGPEHWKMRRLVQRPEDETAAKQRKEKV
TFAFDFTQPPPIAQKELFASAPTPASIRAARAVQGTEEEQHILPDDFHFNSQILLRLFLK
PKLALKLRRRGNHAVALGGGEADAHFWAGAGANFGDYAVPFDTQILNDGDDLPYFNEDSP
TGPMGGLDESDDILQDTQGQLKRVRPENINYAKRAKRVDVAKLKDSIWTELQVVSIPVKE
TADESNSKASLKPETLVPVVDRLRKTYPKDKMEEISTSFCFICLLHLANEKGLRIQTPGS
VEDEEGRKRVGGLEALRVFRTV
>Mlp
MTRAAKRRLSGKFG-ARRSV-GGARVGALARVREGSGGGIGGENRLVISTEVMNNNYDEW
MKMATDNKINVNNTWSFALIDYFHDMSLLRNPEQGGINFQKASCTLDGCVKIWTSRVDSV
ATETGKLLSGLAEEANNLANNIDGSTDEPRTRTANANSTSLVDFNDKIKVKDLELEFTVD
PLFKKTCADFDEGGPGGILMSHLAIDSTMTIVFDASGKSLTDLPDDDKDDAEEDEQPMID
VSKLK--YL------------------------ALAETAEEPPQPGGGGDFFDSGSTFNA
NKMPNERDMLMALVNESSGMFDYFDKSLKKMWAGPEHWKLRRTVS-EGQSTMTRTKREKT
AFSFDFTQPLTTPRKTIFQTSTVPLTLPGYKLASKQMMEQHCLPDDMHFNASQLLRFDMK
PKATFTMRVKSGANQNSSNTEIDENYWAQTAAAAEGTDIPFATQFFQDEGDTPDFEEDNP
VGALVKEVEEEDLIAATQNLNTRVRPEFISYAKKAKRVDVKKLKENIWRELEELTNELEA
ESERNPSSNTEKSKTFTKVIGGLQKLYPKEKMEEISTSFCFICLLHLANEKGLSIQSKQS
SLKDDDRKFVGGLTELKVIREE
>Msd
MPLQEPRRSSHSNDSSPQLQPKHAKIAALAAARDTTPQRSFSAQLQGVPLVVESQRYEEW
MKIATDNRVELVSPSSLALIDYFADMSLLRNNDDNSINFQKASCTLDGCVKIWTSRVDSV
ATETGKLLSGLAEDGRECGS-------------NAKRAETLADSFNKIKVKAFDLEFTVD
PLFKKTCADFDEGGAGGILMNHLGCDRNMKVVFDAGDARLDKADGDDEDDQLENEVIECD
LTRLTTRCFPDLDTLEDMVLCPSLASFRFSPDALNPDNDDEVLDGGADVDFFADGRPFDP
SRDDDGGELVMSMESGDGHLFDLLDAGLSKNWAGPEHWKMRRLVQRPEDETAAKQRKEKV
TFAFDFTQPPPIAQKELFASAPTPASIRAARAVQGTEEEQHILPDDFHFNSQILLRLFLK
PKLAVS----------------------------GDYAVPFDTQILNDGDDLPYFNEDSP
TGPMGGLDESDDILQDTQGQLKRVRPENINYAKRAKRVDVAKLKDSIWTELQVVSIPVKE
TADESNSKASLKPETLVPVVDRLRKTYPKDKMEEISTSFCFICLLHLANEKGLRIQTPGS
VEDEEGRKRVGGLEALRVFRTV
>Pan
MPISRSRQASGSNNANRSILPQNSRVAALARSRGAAAADPHGSAPPAASLRVDTSSFEEW
MKMATDNKINSTNTWSFALIDYFHDMSLLRNESDGSINFQKASCTLDGCVKVWTSRVDSV
VVETGKLLSGLQDDLEQASRKDDDADDDSSRKRKRNKEATLAKTFGHIQIKKFELEFTVD
PLFKKTSADFDEGGASGLLMNHLGVDASMAVIFDASDVAGVGSDDDMNRAEADDQVELVD
LSKLSAKWLDVESMLSRRVICPTLCNFRFSKDDGDEFNQQTFHDAGADVDFFDGG-PFDP
SAGPSS-ELVMAMAENGSDLFDYFDRRLMRNWAGPEHWKLSRVTGPAAAAARRESKKSKE
PFVIDFSDEGAVNVKEIFEPAKQAAAITL--ANAASSSDAYLLPEDRHFSSKQLLRLFLK
PRVAINMRRKGAQ-GAGDGFGADAQLWGDADGDDADGGMPFDTQFFHDADGFDANGADSP
ANATVGGDEDGDLTQSMQ-QLNRVKPEYVNYAKKAKRVDVKKLKENIWKELGILPSTDDP
EDDESMPAGAESVKTFESVLSGLQKAYPQDKMEEISTSFCFICLLHLANEEGLAISTGTE
DQIQEGELRVGKLSALRIMKDP
>Pst
MSIQKKRRLSGKLGLARRSMPGNGRVGALARAREQSIG-VAQDNPLVISTEVMNNNYDEW
MKMATDNKINVNNTWSFALIDYFHDMSLLRNPEEGGINFQKASCTLDGCVKIWTSRVDSV
ATETGKLLSGLAEEANNISNQIDGEDDEKKTRTRATNSTSLVEFNEKIKVKELELEFTVD
PLFKKTCADFDEGGSGGILMSHLSVDSSMTIIFDASGKPFSQNSDDDSPTTEEERPILLD
VSKLKSAFLDSVEGFQARSICPCLSNFKFSTTDAMPEKLDDLAHDAHDNDFFDSDETYNP
GGVPNQRDLLMALVQESTGMFDYFDKSMKKSWAGPEHWKLRRTVAFENATTINRTKREKS
TFSFDFLKPLENGRKSIFQAGSASLTLPGYKAISKQMLEQHCLPDDMHFNASQLLRFDMK
PKTTFNMRVKASGSAHNPGAEIDENYWARTAAAAEDSAIPFATQFFQDEPDQPDFEEDNP
VGMTKSKEDEHDLIAATQNLNVRARPEFVNYAKKAKRVDVKRLKENIWRELEELTTEMAS
DAPENQASTRKKTKTFTKVINGLRTMYPQEKMEEISTSFCFICLLHLANEKGLSIQSISQ
SNQQDDSKFVGRLEELKILREA
>Rgr
MPRQPHRRSSGPPATPPRNPP---KMAVLAAARD----RNVSGTLGQAPLVVESQRYEEW
MKIATDNKITSTNTWNLALIDYFHDMSLLRDGADNSINFQKASCTLDGCVKIWTSRVDSV
ATETGKLLSGLGDDARPSPFLS--PPLEPVADLAARQAATLADDFSKLRVKSFDLEFTVD
PLFKKTSADFDEGGAGGILMNHLACDGTMKVVFDAGDAKLECDEEDALEELDEEDRAEID
ISKLQARCLPNTDPLSHMSLCPSLSAFRFSADALNLHDDSDGDGGGADVDFFADGEAFDP
RRAADERDLVMAMDGDDGLLFEHFDAKLGRNWAGPEHWKMRRGVAADGAAPAPRVKKDKV
AFSLDFSGEPPVPIKELFAAAAPKSSITTAASSPTSADDDFTLPDDFHFNSQNLLRLFLK
PKTTLKMRRRGGVQLGLDGAEGDVQFWAQAGAGGDDDPPPFDTQWLAEDT---------P
DAHGDDDEEMDDLHAATQGQLRRVRPEMVSYAKRAKRVDVKKLKDSIWRELEEVVIPVKQ
DADPSAKPPRRKREALIPVVSRLRAQYPKDKMDEISTSYMFICLLHLANEKGLRIQVPKG
DDDD--RKVVGGLEGLRVLKEV
>Sro
MPRLNRRRSSSPSSSPRQSTPQRARLGVLAVARDGGLGRNVSGVLGAAPLVVESQRYEEW
MKIATDNKITSTNTWNLALIDYFHDMSLLRNGDDNSINFQKASCTLDGCVKIWTSRVDSV
ATETGKLLSGLGEEGGAGMDDEEDEDGEGEDGENGGATATLADDFSKLRIKSFDLEFTVD
PLFKKTSADFDEGGAGGILMNHLGCDGNMKVVFDAGDAKLECVEEEDEEEEEEEEGIEVD
IAKLREKCIPQLISLASMHLTPSLASFHFSADPLSSSNDDDIPAGGGGVDFFADGESFDP
RRAGGERDLVMSMDGNGRGLFDYFDGKMKKNWAGPEHWKMRRNVKKAGAPAAKKPRKAKE
PFTLDFTADPPLSKEELFQPAAPKSSILLPGSATKEEKEDYTLPDDYQFNSNVLLRLFLK
PKTTLKMRRRGPAATGADPASEDVAFWAQAGALTEDDPPPFDTQWLASADDEPD------
----PVSEAEEDLAALTLGQLKRVRPETVNYAKRAKRIDVKKLKDTMWKELEEVALPVKK
DSEEEDAPSAPKNEALLPVVSSLRRLYPKDKMSEISTSYMFICLLHLANEKGLRIQTPET
DYNE--RRSVGGLEALRVLKEV
>Uvf
MSLQKKRRLSGKYGIIRKSLPTNPRVGVLARAREQSIGVAAADNPLVISTEVMNNNYDEW
MKMATDNKINVNNTWSFALIDYFHDMSLLRNPEEGGINFQKASCTLDGCVKIWTSRVDSV
ATETGKLLSGLAEEANNITNQIDGEDDEKKTRTRATNSNSLVDFHEKIKVKELELEFTVD
PLFKKTCADFDEGGSGGILMSHLSVDSSMTIIFDASGKPFSQNSDDDSPSPEEEQPPLLD
ISKLKSSFLDSVESFQARSICPCLSNFKFSTSDAAPEKQPDLAHDTNDNDFFDTDDGFNP
SNVPNQRDLLMALVQESTGMFDYFDKSMKKSWAGPEHWKLRKTVAFENQTTSNRTKREKP
TFSFDFTKSLEITRKAIFQTSSASLTLPGYKAISKQMMEQHCLPDDMHFNASQLLRFDMK
PKTTFNMRVKASGSAHHPGTEIDENYWARTAAAVEDSEVPFATQFFQDEGDQPDFEEDNP
VGLSQVKADENDLIAATQNLNVRVRPEFVNYAKKAKRVDVKRLKENIWRELEELTTEMDS
ETEENSKKKNKGNKTFTKVINGLRTIYPQEKMEEISTSFCFICLLHLANEKGLSIQSTKE
SQIDDADKFVGRLEELQILKET
