# Supplementary material for: Convergence Analysis of Rust Fungi and Anther Smuts Reveals Their Common Molecular Adaptation to a Phytoparasitic Lifestyle
Source: Front Genet. 2022 Apr 8;13:863617. doi: 10.3389/fgene.2022.863617 (PMC9023891; doi:10.3389/fgene.2022.863617)
Supplement: Supplementary file 4 [file DataSheet1.ZIP › Supplementary file 1/conv_cal/OG0003100.fasta]

>Ain
MPRSGPYSSSV--APPGEYSPQSRRGVKTGLVYSHLMMLHTVPGSSDEGDFHPEQPDRIS
RIFDYLKDHGCVAHMKRIQIREVKREEILLVHDAGMWEGVEKTAFFTTETLALETETLER
TSLYINEHSAKCARLSCGGVIEMCEAVASGRVRNGFAVVRPPGHHAEPDRSMGFCLYNNV
AVATRYLQRRYRERVQKVLILDWDVHHGNGTQQAFWDDENVLYISLHRYNGEFFPGGIGG
ADDQVGVGAGVGRNVNIPWPDSGMGDGDYLAAFQRVVMPIAHEFAPDFVIISAGFDAAEG
DHLGQCRVTPNGYAQMTHELAALANGRLVVALEGGYNLESIERSALSVTNVLLGEAPPPV
EGTVCSVPANQAIRQVELIQAKHWKSVQPTSAQDGFEDSGVPLVQLPELIKAHRLQAIAR
KYQLGTLPVLTQEGAGFFDGSVLTSMDLLDYETVVVFAHDMGNLRAEIPLFEIYADRERA
YMVDASSKIIDWAMERGHAIIDVNVDAQLPTTIGTLERANGRRNQAREALLYVWDNFVDI
DKQPRVVLIGHGTACEAVLQLIEERHVEAAVRAVVQVPAHSTIPAIAKGNKWYWNRSKVI
LPYSHLYSFGEQERLGKRLGKTERSKEVRAVKVLLEEFEAISSFIDEQ
>Aps
MSSNGNG---TVNESNGVIQVSKFKPIRTGICHSQQMLKHWKPDDQDDENEEPERPSRIA
RIMAQVSKEKLTAYLEHVKVRKATKEEIMLVHSEGHWDRIAETATMPLQDLKDRAAYYSR
LSLYVNADTFDCARLSCGGVIEMCRAVVEGRIKNGFAVVRPPGHHSEPEDPCGFCVFNNV
AITAKWVLTVYPEKIKKILVVDWDVHHGNGTQRSFYYDANVLYISIHRFTSYFYPGSDWG
GSTRVGEGAGRGFNVNIPWPEGGMGDPDYIYTFQRLVMPIAMEFNPDFVIVSAGFDAAKF
DPLGECDVTPEGFAHMTYMLSSLANGNLVLALEGGYHLEAIALSATECIKVLMGEAPPKL
SALVASDVATETVDECLKIQSEFWKSLPRAIASKNELQADGLSIPIGDVLKMHRSYDLYK
THGLCSIPLQDSHLSKGYQNQILVSENVYESSTLVLFMHDLGSIRNEIFVEPTNLNDENE
ALLHTNHRLMQWIRKHDYGIIDVQVLPSYLSDLAADAKRVEKKRTIGRLVNWLWNQFITL
SDCQNLVLILLGEGCSVLRNVIGFKDITSKLKASVSIPNVRHIPKLESDFDWFHDISAAF
IPSES--DQGLKSFHKPPYGMVKASDKLRPSQILNSDWNSISEFIESK
>Cqf
MPSSINGPPATAQRLS-RFGRSQLTGLPTGICHSKAMLKHWKPDDDDDDDEEPERPSRIT
RIMAQVSKEQLTPHLEHIRIRKAVKEEIMLVHSEGHWNRIKETAAMSMQDLKDRAAYYSR
LSLFVNAETFDCARLSCGGVIEMCRAVVEGRIRNGFAVVRPPGHHSEPEDPSGFCIFNNA
AVSAKWLRTIYPDKIRRILLIDWD--------RSFYHDSSVLYISIHRFTSYFYPGSDWG
ASSRVGEGDGRGFNVNIPWPEAGMGDEDYIYAFQRLVMPIALEFNPDFVIVSAGFDAAKN
DPLGECDVSPEGFALMTHMLSSLANGNLVLALEGGYHLESTALSATECIKVLMGETPPNF
RALVASEAATETVNECLKVQAEFWKSLPRGLSTHDESTMHSLNIPISEILSMHRSYDLHH
AHNLCIIPLQDTS---AYHNRVMVSENVYECETLVLFLHDLGNIRNELSLQATTFKEEKE
TLLDTNNRIMNWVTQHKHGVVDVQVVYSTTSDLAAEAKKVEQKKAVRRLVQWLWNQFITL
ADCQNLVLICVGEACTTLPELLLIKAIRDKLKASVYIPNINQIPKLNSDNDWYHSISMAV
LPQGHRACVPHTTADILLHGCKQVSEHKQPSRILKHEWHQIAKFILST
>Cla
MPD----KPNGVQLVPEVVIPVRLPPPTTAYVYDALMMDHKEV-DQIPDDPHPEEPRRIL
SIYNKLKDAGCIAKMQKIAIRAAVEAEVCLVHSKAHWERVMAIESFSMERIRETKIEYAR
QSLYINNDSPYCARLSCGGVIDTCKAVAQGLVRNAFAIVRPPGHHAEPEHEMGFCFHNNV
AVAAAYLKRAYPETIKKVMILDWDVHHGNGTQKAFWDDPDILYVSVHLHGGMFYPGGPDG
GADQVGGANAQGRNINIPWEEGAMADADYLYAFQRIVMPIAYEFAPDFIIVSAGYDAAIG
DDLGQCLVSPAGYAHMTYMLASLAGGKLVLALEGGYNLDSIADSALACVKVMLGEHPPLL
PSLLPSESATSVVHEVALAQSHHWKSMVPLASQPRSASESSKTVPLTEILKAHRAARLFE
SAELVNVELADSELQELFEDQVFCSENVYKADTLVVFMHDMGSIHVELGAKDHNVQLEKS
YMIDQSDAIISWASAAGYALLDVNVVARQTKKPPPGKKKDPDLKNDEKLALFIWDAFVQV
ARAKNVILIGMGMGCQPLTNVINHRDVMSVVKASIMICGRQDPPTIFENKSWYYSVSQII
CPSTHILEEPK----VQRFGRLVDSKESRPLHVLKTALPDIKQFVQQQ
>Cmi
MPSTSSSSQAIYSTSDAIVHRA---RPRTGYCYSTKMTYHAYV-GEDEEDVHPEEPDRIV
GIHQRLQDNGLLSRMDRIAIREAVKAEATLIHSAELWHKVNSFANQPDEFYMLNRKFFNR
LSLYVNEHTALCARLSLGGVIETCRAVADGRIANAFAIVRPPGHHAEPEQAMGFCFYNNA
AVAAAYLKTVYKEGIKKILILDWDVHHGNGTQKAFWSDPDVLYISIHRYNGAFYPGGSYG
AAEMVGGEGAEGKCVNIPWPTGGMGDADYIAAFQKVVMPIAYEFRPDFVIVSAGFDAAEG
DQLGGCHVSPGGYAQMTHMLSALAGGRMVIALEGGYNVESISKSALECVKVLLGEIPPEM
PPLVAQTSAVRALHLVTEEQSRYWDCIQPTFSKQKDLAKAGKITPVTEILKAHRTHYLYN
EFGMYNVPISDPKLEETFKDQLLVSDNLFTANTLVLLVHDMGNLRAELNSMTADVKLENS
FLLDTSRQVVEWALQNQWALIDVNILAHSDTIAG--LDRDKMSSRENQMVLHVWDTIVNM
ENVERVLLIGQSIGCNALVNLVNRRTCKARVKAVVQLFDMHPPLSLAPSAAWYKKLSMAV
FPTEQDQAERIRVG--NRYAQVLISRDPRPTHVLHDRWPDIVGFITGI
>Eyn
MPVNGSEARSVYNVNHPALKRFRTGIVPSILMHALRVFRHVPTRARADSANVSETCRHVG
AATMQAEGGRYLARMQKVAIREASKAEAMLVHTEELWDRVEAFAVQIPEFYAANKNLFSF
LSLYVNEYSPLCARLALGGVIETCRAVAEDRIQNAFAIVRPPGHHAEPDQEMGFCFFNNA
AVAAEWLKYYYPETIKKVLILDWDVHHGNGTQKHFWTDPSVLYISIHLHGGSFYPGGPYG
SAEMSGQGPGRGTSVNIPWEDDGMGDADYLYAFQRIVMPIAYEFAPDFVIVSAGFDAARG
DTLGRCDVTPAGYAHMTHMLSALAGGKMVVALEGGYNVDSVANSALECIKVLLGETPPTL
ESMTASASATMTTHVVAAQQSKYWKSIRPTMPDRLDLSEIGDVTPLSEVLKAHRTHHLYH
THKLYNVPISNPVLEDLFKDQMLITDNVFTTDTIVVLAHDIGHIYAEINPISSDVNLENS
FLLDVSSRIVEWTLGKEYALVDVNLLPHSDRVIG--RDRIELAKQEFRFLEYVWVNVIKL
LNAQNVVFIGHSLGCNAIVNLINTYAMSDLVKSVVLLHGSNPPMRLATKTDWFHGRSLAI
FPAVHAELDEVTQG--KRYGNVKISHDPRPTHVLHNHWQDVQDHIQRC
>Gan
MPT-STGEEEVRKMSVGELKKAGFGRGKTGYCYSSRMLQHAPIPERPGDYPDQEQPARIA
GVFRKLEGAGLTSRMERIAVREAIKEEITLVHSPGHWDRVRGTGFQTIEYLEACSEYFER
LSLYVNPDSARCARLSCGGVIEMCRAVAEGDIRNGFAIVRPPGHHAEPEDAMGFCFFNNA
AVAAKWLRTIYDGKMQKILILDWDVHHGNGTQKAFWDDKNILYMSLHRHDGSFYPGGMYG
GADMVGRAEGEGFSVNVPFPDQGMTDADYIYAFQQVIMPIAYEFKPDFVIVSAGYDAAIG
DELGSMKVSPEGFAHMTHMLSVLANGKLVLALEGGYNVESIAKSALACVEVLLGDEPRHL
SIDCASASATEAIQDVIRVQAKYWKCMGAQLESPSELMTAGKAIPIAEILKAHRTYDLYH
EYKLYNIEFDNANLEEAFKNQLLCSENVYSCNTLVIFMHDLGSIKAAFSAATLDLNLEKT
LLLDTSREVLNWAMENKYGVVDVNFLAHLPSQKGQAPDATRDRKLEKELALYIWDNIVSI
SGAKNIVLFGSGCGASALMNIVQNRGVKQRVKACISVLGLEAPPELEASSPWYKENSLVM
LPSVHLHDDARKAGHQKKFGNIHRADEGRPVHLLKASLPKIKDFIAQR
>Hvs
MPSTANHDSPIPSALNHHSSDNKLTHKRTGLCYSSKMTDHWKPDDSD-EESEPEKPSRIT
EIMKSLKKEKLVSHAEHIQIRRATKEEIMLVHSEGHWNRMLATSQMSVEDLKDRASYWNR
LSLYVNASTFECARLSCGGVIEMCRSVVEGRIRNGFAIVRPPGHHSEPEDASGFCIFNNA
SITAKWLRTLYPEKIKRVLILDWDVHHGNGTQRAFYYDPSVLYISIHRFSTYFYPGTDWG
ASNRAGEGEGQGFTVNIPWPEAGMGDRDYLFAFQRLVMPIALEYDPDFVIVSAGFDAARD
DPLGQCDVTPQGYAHMTHMLLSLANGNVVLALEGGYNLNSLALSATECVKVLMGEIPPKL
EGMVASQVATETVEECLTIQSKYWKSLPKRLVPECKMTVSGSNIAVVDILKMHRSYDLYN
NHNLYAIPLNDEDLMNAYENQILVSENVYSAQTLVWFIHDLGTIQTEHVIGLTDLNVERN
SLIDTNSLVLDWISQQGFGIIDLQIMPTTTSVLSIGLTQIDQRKLFKKLVTWVWHQFISL
SDCQNLVLIMLGEACSQLPDILQLKDIKTKLKSSVTLPHSNQTPHMKIDFGWYEDISLSI
VPNEYL---LREPDEMPLHGKTFQSGDLRPSVALQEYWLTITQFMQEK
>Lcr
MPAPSTGEDEVQKFDTATLRRMGLGRTPSGYCFSSRMTLHKQLDSASKDDPHPEQPTRIT
GIFNRLSLAGLTDRMERIAVREVVRDEVMLVHSEGHWDRVRATGYQTVDYLASCSEYFDR
LSLYVNPETSRCARLSCGGVIEMCRAVAEGQIRNGFAIVRPPGHHAEPEDAMGFCFFNNV
AVAAKWLRTIYDGKMDKILILDWDVHHGNGTQKAFWDDPNVLYISIHRHGDGFYPGGNYG
AAEMVGEGAGVGFSVNVPFTETGMGDADYIYAFQQVIMPIAYEFAPDIVLVSAGYDAAEG
DKLGQFKVSPEGFAHMTHMLSVLANGKLVLALEGGYNVDSIVKSAHACVEVLVGDEPRHL
QLGPASASATTAVQEVIKIQAKHWKCMGFAMEPAEELKSAGKVVPVAEMLKAHRVYELYH
EYELFNVEISKPELEEAYKDQLLCSPNIYDAETLLIFMHDIGSIKSSHTAATMDVDLERT
LLLDTSREVLDWAMDNKWGVIDVNFLAHLPSIKGQVPDRARDVKLEKEFATFIWDHIARL
SSAQNIVLFASGAGCSAMMEIVSKRDTRERVRACISVLGLEAPPELDAASSWYKERSLVM
LPSTHLHDDARKAGHQKKYGNVYRADEGRPIHLLRASLPRIRQFVDER
>Mgl
------------------------------------------------------------
--------------MHQIYSREATRAEIELIHDSALWDQYEANMTLPLAQLKTLSHDLEL
SSLYLNHASTFCARLSCGSVVEMCSAVASGRVHNGFAIVRPPGHHAEPGAGFGFCLYNNV
AVSTRVLLDRPPDRVERVMILDWDVHHGNGTQRAFWDNKQVLYISLHRYNGTFYPGTSFG
NYDQVGGESARGTSVNVPWPCSGMDDGDYLHAFQHCIMPIAYEFAPDLVIVSAGFDAAQD
DMLGGCLVSPAGYAHMTHQLMALAQGNLVVALEGGYTLDAISRSALAVVRTLLGDPLPPL
RGTACSLAAADTVRRVIRAQAPYWVSLRTALEYGPSSAASVACIPTPELLLDARAARLWK
RHQLLPIPTH----AGLQRNQALCSSSLMLTQTLVIFVHDLANLHKDVQGA--------P
YVADSADALVQWAMERNYALMDLCTMVPLPLQHGKAYPDDPTPSALNEQIQHIWDVYCAI
SPVPKVFLVGLGTGCEVLMHLITTRAIQSRVHGMVQVMGMNSIPLVPKAQSWYLKHARVI
CPPTHYFAWNEQASSGKRLGTVQRAHSPCPMETLVQCLPNIDSMLSTS
>Min
MPTASTGEEQVLRLDAKTLKKMGLGRTPSGYCYSSRMTMHQQLPAVARGELHPEQPARIT
GIYHKLNDTGFLGRMDRIAVREALRDEVTLVHSQAHFDRVRALGFQTPEYLETCSEYFDR
LSLYVNPDTALCARLSCGGVIEMCGAVAEGRIRNGFAIVRPPGHHAEPEDAMGFCFFNNV
AVAAKWLRTIYDDKMNKILILDWDVHHGNGTQKAFWDDPNVLYMSLHRHDGTFYPGGTYG
AAETVGDGAGRGYSVNVPFPHTGMGDADYIYAFQQIIMPIAYEFAPDFVLVSAGYDAAEG
DELGQMKVTPAGFAHMTHLLSVLADGKLVLALEGGYNVESVVKSAHACVEVLVGDEPRRL
ELGAASQSATNVCHEVMKVQSKYWKSMGYAMESPEEAKEAGRMIPLAEMLKSHRVYELYH
EYGLYNVELADPELEEAYRDQVLCSADVYDCETLIIFMHDIGSMKASFTAANLDIDLERT
TLIDTSREVLDWAIDHGFGIVDVNFLAHTVTHKGTIPDRVRDARLEKELALFIWDQIAGL
SIATNIVLFSMGTGSRAMMNILQNRSVRERVRACIEVLGLEHPPELGAESGWFKEKSLVM
LPSTHLHEDSRKAGHQKKYGNVFRSDEGRPIHLLRASMGKVKEFVRDR
>Mld
MPTASTGEEQVLRLDAKTLKKMGLGRTPSGYCYSSRMTMHQQLPAVARGELHPEQPARIT
GIYHKLNGTGFLGRMERIAVREALRDEVTLVHSQAHFDRVRALGFQTPEYLETCSEYFDR
LSLYVNPDTALCARLSCGGVIEMCGAVAEGRIRNGFAIVRPPGHHAEPEDAMGFCFFNNV
AVAAKWLRTIYDDKMNKILILDWDVHHGNGTQKAFWDDPNVLYMSLHRHDGAFYPGGTYG
AAETVGDGPGKGFSVNVPFPHTGMGDADYIYAFQQIIMPIAYEFAPDFVLVSAGYDAAEG
DELGQMKVTPAGFAHMTHLLSVLADGKLVLALEGGYNVESVVKSAHACVEVLVGDEPRRL
ELGAASQSATNVCHEVMKVQSKYWKSMGYALESPEEAKDAGRMIPLAEMLKSHRVYELYH
DYAMYNIELADPELEEAYKDQVLCSSDVYDCETLIIFMHDIGSMKASFTAANLDIDLERT
TLIDTSREVLDWAIDNNFGLIDVNFLAHTVTNKGTIPDLARDARLEKELALFVWDQIAGL
SVATNIVLFSMGTGSRAMMHVLQNRSVRERVRACIEILGLEHPPELGAESGWFKEKSLVM
LPSTHLHEDSRKAGHQKKYGNVFRSDEGRPIHLLRASMGKVKEFVRDR
>Mlp
MPSTLNGPPSTASQSSHQVIRSSLSSIPTGICSSEQMLKHWKPDDDDDDDDEPERPSRIT
RIMAQVTKAKLIPHLLHVQVRKATKEEIMLVHSEGHWNRIQDTASMDIQELKDRATYYSR
LSLFVNAETFDCARLSCGGVIEMCRAVVEGRIRNGFAVVRPPGHHSEPEDPSGFCVFNNA
AVTAKWLRTIYPDKIRRILLIDWDVHHGNGTQRSFYHDPSVLYISIHRYTTYFYPGSDWG
GSTRIGEGLGRGYNVNIPWPEAGMGDEDYIFAFQRLVMPIAMEFNPDFVIVSAGFDAAKN
DPLGECNVTPAGFALMTHMLSSLANGNIVLALEGGYHLESLALSATECIKVLMGETPPKL
KALVASDVATETVDECLRVQAEFWKSLPRGLLTQDELTMERLNIPISDVLGMHRSYDLHH
THNLCAIPLHDTTLTNNYTNKIMVSSNVYETETVVLFMHDLGNVRNELHVQPTNFNDEKA
AMLEGNTRIMKWLHQHEYGIIDVQVSPP-TSDLTTDAKKVERKKAVKELVNWLWSQFLTL
ADCENLVLICLGEGCKSLPPLLSIKGIQEKLKASVYVPTLNRIPKLSPDLDWYQHLSITF
YPQGPLKDHGLPIPDISSHGLK--------------------------
>Msd
MPTASTGEEQVLSLDAKTLKKMGLGRTPSGYCYSSRMTMHQQLPAVARGELHPEQPARIT
GIYHKLNGTGFLGRMERIAVREALRDEVTLVHSQAHFDRVRALGFQTPEYLETCSEYFDR
LSLYVNPDTALCARLSCGGVIEMCGAVAEGRIRNGFAIVRPPGHHAEPEDAMGFCFFNNV
AVAAKWLRTIYDDKMNKILILDWDVHHGNGTQKAFWDDPNVLYMSLHRHDGAFYPGGTYG
AAETVGDGPGKGFSVNVPFPHTGMGDADYIYAFQQIIMPIAYEFAPDFVLVSAGYDAAEG
DELGQMKVTPAGFAHMTHLLSVLADGKLVLALEGGYNVESVVKSAHACVEVLVGDEPRRL
ELGAASQSATNVCHEVMKVQSKYWKSMGYALESPEEAKDAGRMIPLAEMLKSHRVYELYH
DYAMYNIELADPELEEAYKDQVLCSSDVYDCETLIIFMHDIGSMKASFTAANLDIDLERT
TLIDTSREVLDWAIDNNFGLIDVNFLAHTVTNKGTIPDLARDARLEKELALFVWDQIAGL
SVATNIVLFSMGTGSRAMMHVLQNRSVRERVRACIEILGLEHPPELGAESGWFKEKSLVM
LPSTHLHEDSRKAGHQKKYGNVFRSDEGRPIHLLRASMGKVKEFVRDR
>Pan
MPSASTYMTNGIGLGAREEASGALDKFRTGYVYSSEMMLHSNPI----DPEHPERPVRIY
KIFRKLQENSLLQYMKRIKIREVTKDEVMLVHDQGIWDGVERTALYHPDIIKEQVPRLEN
LSLYINEHSAFAARLSCGGAIELCDAIASGRIRNGFAIVRPPGHHAEPDKSMGFCFYNNV
AVATRYLQQKYPQTIRKILILDWDVHHGNGTQRAFENDAEVLYVSLHRYGGAFYPGSKYG
NYDSAGTGPGEGKSVNVPWPTKGMGDADYMYAFHHLVMPIALEFAPDFVIISAGFDAAEG
DPIGESRVTPGGYAQMTHALTSLCDGKVAVVLEGGYNPDAVADSAHAVTEVILARRTVEP
KETVASTIAANTVREVCRFHQRYWKSLKVPDLEADDTHDAPPSVRIEDLLSEYRNSVLSD
RFDLFEVPLPE--ADVHFSGQVLCSEGILEFATVVFFVHDMGNLRSGRPRLGSTIEGEAM
RLVDASSLVMSYVRDKAYGLVDMNIMREFRAVMPRASDDTDRIAEANEAAAFVWDNIVSL
STATKIVMIGFGTGCDVLTSLIQARDVETQVKAVVNIVGYNEMPRIDPSAKWYYTKSKVL
APADHHILE-RGDSPLKRFGKITPVGPPGPP-----------------
>Pst
M--QQNGKPKTDQKPAHPATTSSSRPSQTGICYSTQMLKHWKPDDQETENEEPERPSRIT
CIIAQVQREKLTEQLEHVKIRKATKEEIMLVHSEGHWKRIEETAAMTLPELKDRSAYFQR
LSLYVNADTFDCARLSCGGVIEMCRAVMDGKIKNGFAIVRPPGHHSEPEDPSGFCVFNNA
AISAKWLRTVYPEKVKKVLLVDWDVHHGNGIQRSFYHDSSVLYISIHRFTEYFYPGNDWG
GSNRVGEGDGQGFTVNIPWPEGGMSDADYIYAFQRLVMPIAMEFDPDFVIVSAGFDAARH
DPLGECDVTPEGFAHMTHMLTSLANGNTVLALEGGYHLESLALSATECIKVLMGEAPPKL
CAMVASDVATETVDECLKIQAAFWKSLPRGLSSKYELEMDGLSIPLGDVLKMHRSYDLYE
SHGLCTIPSHDQQLSKSYQNQIMVTDNVYDCKTLVLFMHDLGSLRNEIFTEAANLKDENN
ALIEYNKLLMDWIRSNQYGIIDVQVLPSYLSDLAMDTKKAEQAKTLKRMVNWIWNQFISL
SDCQNLILICLGEGCAALPVLLDIKDISAKLKASIHIPSLRHTPRLESDCQWHKDISIAF
LPSMDEGRLAVQSKHTYPYGKVEMLDKSRPSQILRSEWEKITKFVHVK
>Rgr
MPALGAGDDEVQSLSVEQLKKMGLGRVPSGFCFSARMTLHAPLPTVNENDPHPEQPARIT
GIYNKLLNGGLVARMVRVPVREVLREEVMLVHSEGHWDRVRATGFQTIDYLETCKEFFER
LSLYVNPDSAFCARLSCGGVIEMARAVAEGQIRNGFAIVRPPGHHAEPEEAMGFCFFNNV
AITARWLRTVYSGKMNRVLILDWDVHHGNGTQRAFEDDADILFISLHRHGNGFYPGGDYG
ALESTGSGAGRGFSVNIPFLNEGMSDADYLYAFQRIVMPIAFEFAPDFVLVSAGFDAAKG
DELGKMLVSPDGYAHMTHMLSSLAGGKVLVALEGGYNVNAIAESAHACVQTLVGDELPVM
SLGSASLAATNTVYEVQRMQANHWRCMGEAVEGQDELTKAGKIESLADILKAHRLYDLFH
EYELFNVAFSSASLEEAYHDQLLISENIYDAEVLLVFMHDLGSMKAAYTAATLDTDLERT
QLLDTSREVLDWALDHGFGVIDVNLLAHLATVKGQPADVNRNKAREKELALYIWDNFVSL
SSAQHVILFGSGAGCSALMEMVRHRALKERVRACISVLGHEEPPILDAASPWYKNTSLVL
LPATHLQEDARRAGHQKKFGNIHRADESRPTHLLHASMPKIKEFIASK
>Sro
MPNLGAGEEEVSKLSVAELKKMGLGRIPSGFCYSARMTLHKPLPTVGTDDPHPEQPSRII
GVFQKLDSAGLTARMQRVAVREAVREEIMLVHSESHWDRVRATGYQTIEYLETCTEFFDR
LSLYVNPDSAFAARLSCGGVIEMCRAVAEGQIRNGFAIVRPPGHHAEPEEAMGFCFFNNV
AVAAKWLQTVYAGQMKKVLILDWDVHHGNGTQKAFEDDPSVLYISLHRHADGFYPGGTYG
AMESVGSGPGQGFSVNIPFPDVGMGDADYIYAFQQIVMPIAYEFAPDIVLVSAGYDAAVG
DDLGKMKVSPAGYAHMTHLLSALCGGKLVLALEGGYNVDSVVKSSHACVEILVGDEPPYL
SLGPASASATNTVYNVMRTQAPYWKSMGAAVEATEELKKAGKTMSLTEILRAHRLYDLFN
EYGLFSLEISDPVLEENFSNQILMSEDVYDAETLLVFMHDLGSIKATYLASTYDVDLEKT
QLLDTSREVLDWAFENDFAVIDVNFLAHLPTIKGQAPDATRNRELEKKLALHVWDSIVSL
STASNVVLFGSGAGCAAVVAMVQNRTVSQRVRACISVLGHEPPPELDSSCGWYKQNSFVL
LPSNHLQEDPRKAGNTKKFGNIFRADEARPTHLLRASMPKIKEFLSAK
>Uvf
MNENPNL------VSVEKELKTQKQAFRSGICHSQQMLKHWKPDDHDNHYEEPERPSRIS
RIMNQVS-------------------------------------TMSVQDLKDRQAYYER
LSLYVNAETFECARLSCGGVIEMCRAVVDGRIKNGFAVVRPPGHHSEPEDPSGFCVFNNA
AISAKWLRTVYPETIKKVLLVDWDVHHGNGIQRSFYYDPNVLYISIHRFKKYFYPGSDWG
GSNRVGEGDGKGFNVNIPWPEEGMGDSDYIYAFQRLVMPIAMEFDPDFVIVSAGFDAAKN
DPLGECNVTPEGFAHMTHMLSSLANGNLVLALEGGYNLEALALSATECIKVLMGEAPPKL
SAMIASDVATETVDECLRVQSEFWKSLPRGVSTRN------------DILKMHRSYNLYE
AHGLCTIPLHDQQLSTAYQNQVMVTDNVYDSETLVLFLHDLAS-----------------
-----HILKSEWQSITDFILSKLVSKPPSSELNGDTITHT--------------------
ADNSNL-------------------NYNSNLNDNSNLNGSTN-P--------------II
NPNGNNSNNDTNVNNSNPNGNS--------------------------
