# Supplementary material for: Convergence Analysis of Rust Fungi and Anther Smuts Reveals Their Common Molecular Adaptation to a Phytoparasitic Lifestyle
Source: Front Genet. 2022 Apr 8;13:863617. doi: 10.3389/fgene.2022.863617 (PMC9023891; doi:10.3389/fgene.2022.863617)
Supplement: Supplementary file 4 [file DataSheet1.ZIP › Supplementary file 1/conv_cal/OG0003101.fasta]

>Ain
MRKKAKKAQEHALELGFDEVMSERECASMALQLTYVYSSNRSSSTPISNVTSELQSRVGH
MKEIQKGAWNRWQRITIQDTGLESL---VKGRESDFVYLSADAPHTITELAEDKSYIIGG
LVDRNRYKNICLNKANALGISSARLPLNE--AQLGGKKVLAVNHVVDILLGWIETRDWDM
AVDKGLPGRKLEN
>Aps
MRKKLKRLEQSSQTRNFDDKMSEKEVMSLDCQLAHSYSVNRKSNFKFQKLIASFNGKLQQ
RFQSNGNQHLNWKSFQFTSEPISSLVSNKKIEPINLIYLTADSPNVLETIDEDKVYIIGA
IVDHNRHKNLCLNLAIKQGFHHAQLPIGQYMSELKTRKVLTVNQVMEIMVSWLSERDWRK
SFEQVIPLRKLAD
>Cqf
MRKKQRKIQNKEDVCSFDIKMSPKDIISLDRQLSHSYSVNRKSQIRFTELITSFNGKLKQ
KMELNGNQHLRWKNFNFSEISLKDFIQN---DQQDVIYLTADSPNIITNIDTEKVYVIGA
IVDHNRYKNLCYDIAEEMGIQHAQLPIGKYMAEMKSRKVLTVNQVLEIMLCWLKERDWRI
AFERVIPIRKLTN
>Cla
MRKRKRHVERKARGVDSDQILLDTEQVSLINQLSRSYSAHRNSSVKPKILVTSFDGPFKA
RMEKQNGHHLQWKAVQFHPDSVPKLCEQGSLAKDSVIYLTADSPNVLEEIKEGQALVIGA
IVDHNREKNLCFNYAKENGLQHAQLPIGKFMAELKTRKVLTVDQVVEILLSWLREKDWDK
AFNTVIVRCVFYG
>Cmi
MAKKERKAEKREEELGFDDKMSEKDIKSMSTQLAHVYNVNRNAVHSINTILTPLDGQLKQ
RMIEGKGDYLRWKGLTFLEKPIEQLWSATPIKQEDVIYLTADSENTLDALEEGKTYVIGG
IVDHNQYKNLCLGVAKKHGIKHAALPIGQYIA-MATRKVLTVNQCYEIMSKWAEHRDWEK
AFFEVIPKRKFEQ
>Eyn
MARKAKQAQKREDGLSFDDKMIDKELKSMSTQLAHVYNVNRNAMHPVNIVCTPLNGRLKE
RMDTVRAVYTRWKGMNFLEDSLETLWKGVQIQQKDVIYLTADSPNTLDKLEHGKSYVIGG
IVDHNRYK-VSRRYTTALILIVSAMP----------------------------------
--------R----
>Gan
MQKKEKAKEKRELGLDFEGKMTEKEIKSMASQLAFCYSSNRLSPNPVPLLITSLTGPIEE
RLIKSNGNYKSWRGVEYWEEGYEGIWSEARSRKEDVVYLTGDSPNVLTELEEGKTYILGG
IVDRNRYKNLCFNKAVEQGIAHAQLPISEFLPEMTTRKILTVNQVFDIIVQWGEKRDWRA
ALRAVMPTRKFED
>Hvs
-----------------------------------------------------------Q
RFDVTQGHHRNWKNFTFIENSWEYLWNMHPIAKSSVVYLTGDSPNVLTSLEPGKTYVIGG
LVDHNKYKNICLDKSVAAGVEHAQLPIGQHLQELKTRKILTINQVS----------SHNS
CIKEVLLISHFYT
>Lcr
MMKKEKAAEKRELGCAFDDKMTEKEVKSMAAQLAFCYSSNRASSRPLDLLISGLSGRMKE
KFESTNKPHEAWKGVEWWEEGYEELWAESRVPKSSIIYLTGDSPNVLTTIEEDKTYILGG
IVDRNRYKKLCFDKAEAQGITHAQLPIGQFMPDMPTRKVLTVNQVYDILLQYVETKDWTS
ALQAVMPTRKMEH
>Mgl
M-----------------------------------------------------------
----------------------------PICEQKDVVYLTADTDNTIDILEPGKVYVIGG
IVDRNRYKHLCAKKAEALGLSVARLPIDPSYQKMQARKVLTVNQVFSILIGWTETRDWTA
ALKRGLPTRKFDT
>Min
MARKAKQARKRADGLGFDELMTENEVKSMSSQLGFCYSANRNALKPFDLIMTSLSGRLKQ
RLDSTGRPHEHWKGVRWITDPYTALYDPPVLEKSSFVYLTGDSTNVLTTIDPTKTYILGG
IVDRNRYKSLCLDKANKDGIAHAQLPIGEYLAEMPTRKVLTVNQVYDIMVQFVECGDWGK
ALRDVMPLRKMTH
>Mld
MSRKAKQARKRAEGLGFDELMTENEVKSMSSQLGFCYSANRNALKPFDLIMTSLSGRLKQ
RLDSTGRPHEHWKGVRWMTDPYTALYDPPALDKSSFIYLTGDSTNVLTTIDPTKTYILGG
IVDRNRYKSLCLDKALQHGIGHAQLPIGEYLAEMPTRKVLTVNQVYDIMVQFVECGDWEK
ALRDVMPLRKMTH
>Mlp
MKSKLKSNENEDEECEFDELMTLKETVSLNSQLSYSYSANRKSQVRFETLITSFNGKLKE
RMQSNGNQQIRWSNFSFFSQSLEELINHLSFQKENIVYLTADSPNLITTLDPSKHYVIGA
IVDHNRYKNLCYEKAERLGIHHAQLPIGEYMKELKSRKVLTVNQVLEILLNWISNHDWRK
SFELVIPQRKFQL
>Msd
MSRKAKQARKRAEGLGFDELMTENEVKSMSSQLGFCYSANRNALKPFDLIMTSLSGRLKQ
RLDSTGRPHEHWKGVRWMTDPYTALYDPPALDKSSFIYLTGDSTNVLTTIDPTKTYILGG
IVDRNRYKSLCLDKALQHGIGHAQLPIGEYLAEMPTRKVLTVNQVYDIMVQFVECGDWEK
ALRDVMPLRKMTH
>Pan
MKKKENRRVRHQQDCGFDELMVEKEASSMTQQLMYLYSANRNAKMPFGEIITSFNNSIGR
AMDGKRGVWRRWKRVTIYKHGIESLLSQHRIRRSDAIYLTADTEDTLTELEPGKTYIIGG
IVDKNRYKGLCRAKADRLGIRAAKLPLSQDMQSFVGRKVLTVNQVVEILAAWTETRDWVQ
ALEIALPRRKLKQ
>Pst
MRKKAKKLNNTTTTCRFDDKMSEKEIVSLDRQIAHSYSINRKSRVQFQSLVTSFNGKLKD
RLDKNGQQYLRWKSVKFIEESIEGLIDNILDNRENIIYLTADSSNVLTTLDPNKVYVIGA
IVDHNRYKNLCLDLAEQNHFNHAQLPINQYFSKLKTRKVLTVNQVFEILVEFLCVNDWGK
SFDKVIPSRKL--
>Rgr
MKRKAKAAEVKAEGMGFDHLMSDKEAKSMASQLGYCYSANRGATHPFPLLITSFTGRLRE
AYEK-RGDHVSWKGVEWWEDGIDKLYEGSRAPRSTVVYLTGDSPNVLTTLSPGHTYILGG
IVDHNRYKNLCLDKANALGIAHAQLPIGEFLPELQTRKVLTVNQVYEILVGWVEEGGWRE
ALRRVMPERKLNA
>Sro
MKKKTKAAEKREEGVGFDELMNEKEVKSMTSQVAYCYAANRNATQPFPLLVSAFSGRLKD
AYSK-RKDHLNWKGVEWWEDGFEKLYENSTAPKSSLIYLTGDSPNVLSSIEPNHTYILGG
IVDRNRHKFLCLNKANELGIQHAQLPIGQYLPEMATRKVLTVNQVFEIMVNWVESKDWRE
ALRKVMPVRKFDK
>Uvf
L-----------------------------------------------------DGKLRK
RFESNGNQHLRWKSVKFLSESIEDLVLIKDFNKLNLVYLTADSQNVLTSIDPDKVYIIGS
LVDHNRYK-VCLFLSLHFFFSFSWILRNSGF-----------------------------
---------KYTR
