# Supplementary material for: Convergence Analysis of Rust Fungi and Anther Smuts Reveals Their Common Molecular Adaptation to a Phytoparasitic Lifestyle
Source: Front Genet. 2022 Apr 8;13:863617. doi: 10.3389/fgene.2022.863617 (PMC9023891; doi:10.3389/fgene.2022.863617)
Supplement: Supplementary file 4 [file DataSheet1.ZIP › Supplementary file 1/conv_cal/OG0003102.fasta]

>Ain
EIFELQNALEKDEGQGTTFYSILNLTRSASINDIRKAYRARSKELHPDKHPHDSKATKRF
ERLGVINKILRD-ERRDRYDHFLTNGFPRWRGTGYYYSRFRPSLAFVLLFIIAATSGVQL
LIKMINWRRDVSRLESLRTTAKIMAWGPRF------------------------------
-----------------------------------------------
>Aps
-------------------------SKLATLNEINKAARKLSLSTHPDKHPGNKTIEAKF
ARLSLIVAILRDEEKRKRYNFFHDNGVPRWKGTGYMYSRWQPGLGFAISFILFVTTLMQY
AAQHVNYRSDLKRIQRFQAAAKRAAYGDKKNAQGRKKVKISLGQAMAGSQPGWLDMVVEG
DDVWLVEDGTELPLNESATSKPSLMSTFIPSTINVLIDEPKGAKSKK
>Cqf
EIFDLVSALEASEGKGTTFYTFLNITKSATLPEINKAARKRSLELHPDKNRNVKNIEARF
ARLGVITAILRDQEKRERYNFFHDNGVPKWKGTGYMYSRWQPGLGFVLIFLASVITLVQY
GIQHVHYRSELSRIKKFQIAAKQAAYGPKGKQLARKKVKISIGKSLAGVKAGLIEMVVEG
DSVWIVEDGTELPLNNSAATIPSFKNTFIPATVLKFLQLEKTGKSKK
>Cla
---------------------------------------SSSKTNSPDKNTGVAGIEERF
ARLGVIANILRDEEKLGAHHFPQSHGLILWKGTGYFYSRFRPGLGTVFVLLGILTCLAQF
AASYVTFLTEKKRISRFQAAAKQAAYGDK-PSTLRKKVRVPM-----GSPPGTLEMLVEG
DQVWLVKDVRGTPLDDSAANPPSLLKTWIPSLVLLVLDEVKGQGKKQ
>Cmi
EIFDLVSDLEAAEGPKIDFYTYLNVSPSASTAEIAKAYRRRSLEIHPDRGGD----PERF
ARMGTIANILRDAEKRKRYHYFYENGVPRWRGTGYYYRRYQPGLGTVLVFLTGFSCVMQY
VIQHLTRYGDVQRIQRFQDRAKEAAWGSTLNPNLKKRVKVPIGPGDQ---PGYINMLVEA
GQVYIVPDGNTHPLDTSAARTPSIASTWLPQLIRGAYPAEKKDKKKR
>Eyn
EIFDLVSALEAAEGPGVSFYSFMNVTPAATTADIAKTYRKRSLELHPDRGGD----PARF
ARLGTISAILRDSEKRKRYHHFYLNG-PSLTSFTFYYSRYRPGLGTVLVFLTLLTNVAQY
IVQHLSRYSETARIRRIQDRAKEVAWGSAT--SLKKKVRVPLGMGES-----VATMTVEA
GRVCIIDAGKAHPLDESAARQPAFSSTWLPSLVRGAYPLDKQNKKKK
>Gan
EIFDIVSALEVAEGKGTTFYSFLNITKAASEKEVSKAYRKRSLELHPDKNPNDSIIADRF
ARMGTIAGILRDAEKLL--------FVPSMR-TGC-------------------------
--AFSTHRLAVQQIIQFQSQALEGAWGATKPLAGRKRMKFKTGENVTGIVAGTLEVMVEG
DKVYMVDNGEESLLEPSVAIRPTIKETWLPQLGYTLYTEVKIGGRRR
>Hvs
EIFDLVNDLKASEGKKTTFYSFLNISKSATLAEINKAARKRSLELHPDKNPNVKDIQARF
SRLGVITAILRDPAKRQRYNYFYDHGVPIWKGTGYMYSRWRPGLGFAIFFIVIVASIMQF
GVQHVNYRSELNRIERFQKAAIQAAYDPKY-VFEKKKVKLSLAAGKDHAQAGWVTMVVQG
QKVWIVEDGEG------------------------------------
>Lcr
EIFDIVSALEKAEGKGATFYSFLNVTKSVAEKELSKAYRKRSLELHPDKNPNDSVVADRF
ARLGTIAAILRDAEKRKRYDFFYDNGVPKWRGTGYYYSRWRPGFGSVVAGLIVFSCFIHY
FFLVMTYFVSKARIRQFQDQALVMAWGETKPLAGRKRLRVKTGDQEDGVGPGVIEMVVEG
EKVYIVEDGEELLFHEGNAVWPSVKDTWVPRTIKNRATEVKVGGRRR
>Mgl
----------------------------------------------PDKNPNTPEVHRRF
EQLGLIHRILRD-ERRDRYNHFLSNGFPKWRGTGYFYSRFRPGLLMVLSLVLSLSVGVQY
LIQISSWRRNQKQIENLRRSALAVAWGAAFPHPQQKKVQVPIG----PMEAPIVEVIVFA
DGSMVVDAKSGEPLPESES--PTLKSTWPFQLFHSLADEHKSAGKRR
>Min
EIFDIVSALEQAEGKGTTFYSFMNVTKSANEKDITKAYRKLSLELHPDKNGDDKVVADRF
ARLGTIVGILRDAEKRKRYDFFYDNGVPKWRGTGYYYSRWRPGFGTVVTSLLVFSCFVHY
FILVVSYYVSKMRIKVFHQQALEHAWGAGKPLAGRKRLHLKTGDQGDGVAPGIIQMVVEG
TDVYVVENGEEHLFSEANAKWPSVSQTWVPRIIKNRATETKVGGRRR
>Mld
EIFDIVSALEQAEGKGTTFYSFVNVTKSATEKDITKAYRKLSLEMHPDKVGDDKLVADRF
ARLGTIVGILRDAEKRKRYDFFYDHGVPKWRGTGYYYSRWRPGFGTVVASLLVFSCFVHY
FILVVSYYVSKMRIKVFHQQALEHAWGAGKPLAGRKRLHLKTGEQGDGVAPGIIQMVVEG
TSVYVVEDGEEHLFSEANAKWPSASQTWVPRIIKNRSTETKVGGRRR
>Mlp
EIFDLVSALEASEGKGTTFYTFLNITKSASLPEINKAARRRSLELHPDKNPNVKDIEARF
ARLGVITAILRDEEKRERYNFFHDNGVPKWKGTGYMYSRWQPGLGFAIMFVLSVATLMHY
GIQHVHYRSELIRIRKFQIAAKQAAYGPKGSKVPRKKVKISIEKSLSGQQAGWIDMVVEG
DFVWIVEDGTD----ESAATKPSLKNTFIPATAYRFVNQQKTGKSKK
>Msd
EIFDIVSALEQAEGKGTTFYSFVNVTKSATEKDITKAYRKLSLEMQSVSLRSPHLPPPRH
APDWRSSQTASPGSARS-YDFFYDHGVPKWRGTGYYYSRWRPGFGTVVASLLVFSCFVHY
FILVVSYYVSKMRIKVFHQQALEHAWGAGKPLAGRKRLHLKTGEQGDGVAPGIIQMVVEG
TSVYVVEDGEEHLFSEANAKWPSASQTWVPRIIKNRSTETKVGGRRR
>Pan
EIFELQSALERSEGKGATFYSVLNIPRTASAAEIKRAYRKKSVELHPDKNAGVAGAQQRF
ERLGLVYKILRDGRK-DRYDHFVAAGFPKWRNNGYFYERYRPGLGAVIVGVVLATMLVEV
AISSLTTKQERAKIERLKMSARLVAWGPRYLATAQKKVRVPIGFSLPTSGDGIVDCLVHG
ADVLLLKFSGDYALDEEDAQPAQFHTTWPFRLVAALASQQKTNKKNK
>Pst
EIFDLVSALESAEGKSMTFYKFLNVSKSATLNEINKAARKLSLSIHPDKHPGNKTIEAKF
SRLGLITAILRDEEKRKRYNFFHDNGVPRWKGTGYMYSRWQPGLGFAVSFVLLVATLMQY
GAQHVTHRSEITRIQRFQSAAKQAAIKKSSEKSARKKVKISISKSLSGSNPGWIDMVVEG
DDVWIVDDGSELPLVESAAAEPSFQRTFIPVLIKRVLSEQKGNKSKN
>Rgr
SVSTSPSTPERADSACAPTDTFLNTTRSATPQEINRAYRKRSLELHPDKNPDDKKIADRF
ARLGVIGNILRDDEKRKHYDHFHDNGVPKWRD---YYSRYRPGLGSVLAGLTVFSCFIHY
VFLYMTFRVQKMRINAFREQAFEAAWGPTKPLAGKRRLKTKTGEQGDGMAGGTLELAVEG
DKVYVVENRKETLISEDLVTKPVLRDTWLPRAVLSRLSIKKVGGRRR
>Sro
ELFDIVSALETAEGKGTNFYSFLNTTKSATDKEINKAYRKRSLELHPDKNPNDKKIEDRF
ARLGLITSILRDAEKRKRYDFFYENGVPKWRGEMTYYSRYRPGLGSVITGLFIFSLFVQY
LFLYLTARVQKMRISAFRHQALEAAWGPTKP-TGKKKLKVKTGEQGDGIGAGTIEMMIDN
EKVYIVENKKETLLTEDLAVKPVWQDTWLPSYIIPRYNKKKVGGRRR
>Uvf
EIFDLVSALEAAEGKGTTFYTFLEVPKSATLEEIKKASRKLSLTLHPDKHPGDKKIEAKF
TRLSLISAILKDEEKRKRYNFFHDNGVPRWKGTGYMYSRWQPGLGFAISFVLIVASLMQY
AAQHVNYRTEIKRIHRFQTAAKQAAHRKGEKSTDGKNVKISIAQSLAGSKPGWIDMVVEG
DNVWIVEDGSGIRIVNRIYTEFILIIEFISS----------------
