# Supplementary material for: Convergence Analysis of Rust Fungi and Anther Smuts Reveals Their Common Molecular Adaptation to a Phytoparasitic Lifestyle
Source: Front Genet. 2022 Apr 8;13:863617. doi: 10.3389/fgene.2022.863617 (PMC9023891; doi:10.3389/fgene.2022.863617)
Supplement: Supplementary file 4 [file DataSheet1.ZIP › Supplementary file 1/conv_cal/OG0003103.fasta]

>Ain
FYGDDEARKYSANSRVQHIQATMTERALELLNLPAWKQESG---ALLLDIGCGSGLSGEV
VSEMGHQWVGYDIAPSMLEVALEREVDGDLLLADAGHGCPFRAGSFDGAISISALQWLLN
ADTNTNAPIARLSRFFSTLHACLSHGARAALQFYPESDAQVELCMKAATKSGFGGGLVVD
FPNSRKARKCFLVLWVGGAMQVLPRGLVAEHENEVKFERRKGSKVARKAGRKVKDEKGSR
EWILKKKDLYRKRGKEDVPSDSKFTGRKRRTA
>Aps
FYNDTEARKYTTSSRIQSIQAEMTERCVELLCLPNQSPDQQDFSGLLLDIGCGSGLSGEI
LSEHGHQWIGVDISGSMLEIALDREVEGDLCLHDIGQGFGFRPGSFDGAISVSVIQWLCN
ADKSSNSPPKRLKAFFETLFAALVRGARAVFQFYPESDDQVRFIMSFANRAGFTGGLVVD
YPNSQKAKKFYLVLMTGPSLHQLPKALTEEDKDRVRFSKKSQSSHSKIRNGKTNVGENRQ
TWILKKKDLYRKRGKEDVGHKQL---------
>Cqf
FYNDTEAAKYTTSSRIQSIQAEMAERCVELLNLPTITTNASSSAILLLDIGCGSGLSGEI
LTAEGHHWVGVDISGSMLEIALDREVEGDLCLHDIGQGFGFRAGSFDGAISVSVIQWLCN
ADKSTNSPPKRLKAFFESLFASLARGARAVFQFYPESDDQVRFIMSFANRAGFTGGLVVD
YPNSQKAKKFYLVLMTGPS-SQVPKGLTEESATRVKYDSGRQRRSNHRKHSKRTGGEDKQ
TWILKKKELYRKRGKEDVPRDSKFTGRMRKVQ
>Cla
FYNDSEASKYTQNSRIQAIQAQMTERCIELLALPASAEDPSSRPSLLLDIGCGSGLSGEM
LSEQGHIWVGCDVSPSMLQVAIDRETDGDLFLQDIGQGFGFRPGSFDGAISVSVLQWLCN
ADSSSHSPPQRLARFFDTLIASLSKGSRAVFQFYPESDDQVKFIMNYATRAGFGGGLLVD
FPNSKKAKKFYLVLMAGQA-QAMPKALGTEGMEEVQYGNRRERANGKAARQKAKGGKTHK
SWILEKKELYRRRGKEDVPNDSRYTGRKRRPK
>Cmi
FYGDTEASKYTGNSRVQNIQAEMTLRCLELLCLPTYPDSPDPIPSLLLDIGCGSGLSGEI
LTEHGHTWIGCDIAPSMLEVALENEVEGDLFLQDIGQGFGFRPGVFDGAISVSVIQWLCN
ADKNSNSPPQRLSLFFNTLFGSLKRGARAIFQFYPESDDQINLIMGIATRAGFTGGLVVD
YPNSKKAKKFYLCLMTGPSPMELPAAYGTEDAHTVQYEKGRNKREESHGRKGKKKDASAK
DWILRKKSLYRQRGKEGVPNDSKFTGRKRKAQ
>Eyn
FYGDNEASKYTGNSRIQNIQASMTERCIELLAMPTYASDPEPIPALLLDIGCGSGLSGEI
LSEEGHQWVGVDIAPSMLQVALEREVEGDLFLHDIGQGFGFRAGSFDGAISVSVLQWLCN
ADRSVNSPPQRLARFFNSLFASLTRGARAVFQFYPESDDQVNLIMGIATKAGFTGGLVVD
YPNSKKAKKFYLVLMSGPSN--IPKALGVDDGMEVQYEKRREKSSGKKRKVKRGILEGDK
DWILRKKSLYRQRGKGGVPNDSKSVARAYHSK
>Gan
-----EAKKYSNNSRIQSIQAEMTYRCLELLDLPPSVEDEEPRPSYLLDIGAGSGLSGEI
LTEEGHQWVGVDVSGGMLEVALEREVEGDLFLADIGQGFAFRPGSFDGAISVSVLQWLCN
ADSTSHSPPQRLLRFFTDLFGALSRGSRAVFQFYPESDEQVTFIMGFATRAGFGGGLCVD
Y-----VKKFYLVLFAGQPDQQVPSGLGLEGADQVRNERKRERV--ARAKGSKRKAGKTV
EWILKKKELYRARGKEGVPKDSKCVQRSSGAS
>Hvs
-----QALKYSSNSRIHAIQSLMASRSVELLNLSSS------LPAFLLDIGCGSGLSGDL
ISSLGHHWLGFDISGSMLELALDRQVQGDLCLHDIGQGFALRPGCFDGAISISVLQWLCN
ADASQNSPPKRLKLFFESLFIALAKGSRAVFQFYPESDDQVRMIMSFANRAGFGGGLVVD
YPNSRKAKKFYLVLMTESSTTNLPS-----------------------KKNLKGGLDTRQ
TWILKKKQLYRMRGKEDVSIISL---------
>Lcr
FYNATEAHKYSNNSRIQNIQAEMTYRCLELLDLPPSDEDEDARPSYLLDIGAGSGLSGEI
LTEEGHEWVGMDVSGGMLEVALEREVEGDLFLADIGQGIPFRAGAFDGAISVSVLQWLCN
ADSTSHSPAQRLLRFFTDLFGCLSKGSRAVFQFYPESDEQVTFIMNYATKAGFGGGLCVD
YPNSSKKKKFYLILFAGQPAQVVPQGLGVEGSDRVAYEKKRERT---KTRSGKRKNVKDV
DWILKKKELYRARGKADVPRDSKYTARSRKAR
>Mgl
YYGDTEARKYTANTRNQEIQAEMTLRAIELLALPPH-----RHPALVLDIGCGSGLSGEI
LTELGHEWVGFDISPSMLSVGLERDVEGDMILADAGHGCMFRAGSFDGAISISVLQWLCN
ADTSYNSPAARLSTFFSTLYASLSRGARCVFQFYPESDDQVTFIMSQATRAGFGGGLVVD
YPNSVKAKKIYLVLWVGGEMQRLPDALDFDENDTVRHETRKMQDVRKDRHRKNKKIESSK
AYIQRKKDLNRSRGKKDVPNDSKYSGRRRRHK
>Min
FYNPLEAQKYTSNSRVQSIQAEMTYRCLELLDLPTQEQVSTPKQAYLLDIGAGSGLSGEI
LTEEGHHWVGMDLSGGMLEVALERQVEGDLFLADIGQGIPFRPASFDGAISVSVLQWLCN
ADATSHSPSQRLLRFFTDLFGCLKKGARAVFQFYPESDEQASFIMSYATKAGFGGGLCVD
YPNSSKKKKFYLILFAGQPLPLMPEPLTDETPNRVGFEHQRQRLKVSRGKGKKGGVVKDL
DWILRKKELYRKRGKADVPRDSKYTARKRKVR
>Mld
FYNPLEAQKYTSNSRVQSIQAEMTYRCLELLDLPTEEHFSSPKQAYLLDIGAGSGLSGEI
LTEEGHHWVGMDVSGGMLEVALEREVEGDLFLADIGQGIPFRPASFDGAISVSVLQWLCN
ADATSHSPSQRLLRFFTDLFGCLKKGARAVFQFYPESDEQASFIMGYATKAGFGGGLCVD
YPNSSKKKKFYLILFAGQPIPAMPEPLTDETPSCVGFEQQRQRLKISRGKGRKGGVVKNL
DWILRKKELYRKRGKADVPRDSKYTARKRKVR
>Mlp
FYNDTEAAKYTTSSRIQSVQAEMAERCLELLNLPTITTTSSSEDIFLLDIGCGSGLSGDI
ITEEGHHWVGVDISGSMLEIALDREVEGDLCLHDIGQGFGFRAGSFDGAISVSVIQWLCN
ADKSTNSPPKRLKLFFESLFGSLVRGARAVFQFYPESDDQVRFIMSYANRAGFTGGLVVD
YPNSQKAKKFYLVLMTGTSTHQLPKALTEDNSSKVKYETQRKKLSKNHSKSKRLGGEDKQ
TWILKKKDLYRKRGKEDVPRDSKFTGRKRRTQ
>Msd
FYNPLEAQKYTSNSRVQSIQAEMTYRCLELLDLPTEEHFSSPKQAYLLDIGAGSGLSGEI
LTEEGHHWVGMDVSGGMLEVALEREVEGDLFLADIGQGIPFRPASFDGAISVSVLQWLCN
ADATSHSPSQRLLRFFTDLFGCLKKGARAVFQFYPESDEQASFIMGYATKAGFGGGLCVD
YVSASKTKKFYLILFT---------------PSRVGFEQQRQRLKISRGKGKKGGVVKNL
DWILRKKELYRKRGKADVPRDSKYTARKRKVR
>Pan
FYNDTEAQKYTANTRVQTIQAEMTERAIELLMLPEH-----RKPALLLDIGCGSGLSGEI
ITEHGHEWIGFDISPSMLEVALEKETEGDLLLADAGQGCGFRAGSFDGAISISVLQWLCN
ADATSHNPAQRLSSFFTTLYSSLSRGSRAVFQFYPESDDQVKFIMQFATRAGFGGGLVVD
YPNSKKAKKFYLVLWVGGEMQTLPEGKTHDHEEGVKYEKRRLDRDR-RGSKKKRSSETAK
EYIVRKKQLNRKRGKEDVPLDSKYTGRRRKGG
>Pst
FYNDNEAEKYTKSSRIQSIQSEMTERCLELLNLPSQSNDSQDYSGLILDIGCGSGLSGEI
ISEYGHQWVGADISGSMLEIALDREVEGDLCLHDIGQGFGFRAGSFDGAISVSVIQWLCN
ADKSCNSPPKRLKAFFETLFGALVRGARAVFQFYPESDDQVRFIMSFANRAGFTGGLVVD
YPNSQKAKKFYLVLMTGPSPNQLPQGLTTEDSNVVKYSKKSNKKLNRKSGTKNRVGDSKQ
AWIYKKKELYRNRGKEDVPRDSKFTGRKRKTQ
>Rgr
FYNAGEAHKYTNNSRVQSIQAEMTYRCLELLDLPAAQDDDDRRPSFLLDIGAGSGLSGEI
LTEEGHQWVGMDVSGGMLEVALEREVEGDLMLADIGQGIPFRPSSFDGAISVSVLQWLCN
ADSTAHSPAGRLLRFFTDLFGALRKGSRAVFQFYPESDDQVTFIMTQATKAGFGGGLCVD
YPNSSKKKKFYLILFAGQPIIAVPQGLRDEHE-QVAFEKKRADADAKKGKGKRGLKEETK
EWVLRKKELYRTRGKEGVPRDSKCVPLSHFSP
>Sro
FYNAGEAQKYTSNTRVQSIQAEMTYRCLELLDLPAAEEEEVARPSFLLDIGAGSGLSGEI
LTEEGHEWVGMDVSGGMLEVALEREVEGDLMLADIGQGIPFRPGSFDGAISVSVLQWLCN
ADSTSHSPAGRLLRFFTDLFGSLRKGSRAVFQFYPEGDEQVRFIMSQATKAGFGGGLCVD
Y-------KFYLILFAGQPIIAVPQGLDDAPQQKVSYEKQRAQMQKSRGKKGSKGDKGTT
EWVKRKKELYRTRGKADVPRDSKYTARSRKPR
>Uvf
FYNDQEAEKYTKSSRIQSIQSEMTERCLELLNLPTISSDGLDYSALLLDIGCGSGLSGEI
ITDHGHQWVGVDISGSMLEIALDREVEGDLCLHDIGQGFGFRAGSFDGAISVSVIQWLCN
ADKSCNSPPKRLKAFFETLFGALVRGGRAVFQFYPESDDQVRFIMSFANKAGFTGGLVVD
YPNSQKAKKFYLVLMTGPSLNELPKALTEEDHEQVKFSKKNLSKNHKNKKSKFKEAESKQ
AWVYKKKELYRKRGKEDVSFASFLT-------
