# Supplementary material for: Convergence Analysis of Rust Fungi and Anther Smuts Reveals Their Common Molecular Adaptation to a Phytoparasitic Lifestyle
Source: Front Genet. 2022 Apr 8;13:863617. doi: 10.3389/fgene.2022.863617 (PMC9023891; doi:10.3389/fgene.2022.863617)
Supplement: Supplementary file 4 [file DataSheet1.ZIP › Supplementary file 1/conv_cal/OG0003104.fasta]

>Ain
MMQMQRDPQSGRPGHLDPGQEHQVKKFRQIIEEKGLYNPERHDEACICRFLRARKWDLDA
SLAMFEASEAWRKDFKVDELYHSFEYPEKEKVDQFYPQYYHKTDNDGRPLYIEQLGKLDI
KALYQVTTPERQLQKLVVEYEKFQRERLPVCTHERGELVETSCTIMDLKNVGVSQFWKVS
SYVQQASNIGQHYYPETMGKFYIVNAPYIFTTVWSVIKAWLDPVTVEKIKILGSGFEKEL
MEQIPPENLPHALGGKCDCPGGCSLSDAGPWNTEEGRKILAEEEARKRDNHET
>Aps
MPQSDRDPLPGRVGHLNTEQSEILKKFKLELENEGYFKEASHDDATLLRFLRARKFDLAK
SKIMFIESEKWRKEFKVDELYETFQYPEEKDVDAIYPKFYHKTDLEGRPLYIEQLGKLDL
NKLYKVTTPERQIQRLVVEYEKFLRDRLPVCSLQHNKLIETSCTIMDLSGVGISQFWKVK
NYVQEASHLSQSYYPETMGKFYIINAPYLFSTVWSLVKPWLDEVTVKKIMILDSSYPKTL
LLQISPDSLPKSLKGSCQCGGGCSLSDAGPWNDAAIVARAKAGIPSNTDPGDV
>Cqf
MTITEKDPLSGRVGHLSVEQAQTLAKFKTELEADGFFKEASHDDATLLRFLRARKFDLAK
SKLMFTDCEKWRKEFKVDELYNTFEYPEKKEVDAIYPQFYHKTDKDGRPIYIEQLGKLDL
TKLYKVTTPERQLQRLVVEYERFLRDRLPVCSVQEGKLVETSCTIMDLSGVGLSQFWKVK
NYVQQASHLSQNYYPETMGKFYIINAPYLFSTVWSLVKPWLDEVTVKKISILDSSFHKTL
LEQIPAESLPKTLKGTCECDGGCSMSDSGPWKDADVVAHAKKGERENAPTTSE
>Cla
MATAKRDSLDGRPGFLNPEQEATLMVFKADLEKDGYFKPPSHDDGTLLRFLRARKFDVPK
AKLMFENSENWRKSFKVDELYSSFDYKEREEVNKIYPQFYHKTDKDGRPVYIEQLGKLDL
NKLYTVTTPERQLQRLVVEYEKFLRDRLPICTEQRGDIVDTSCTIMDLSGVGISQFWKVK
NFVQEASNISQNYYPETMGKFYIINAPWAFSTVWGFVKPWLDPVTVAKIAIVDSSVQREL
TAQIPPENLPAIFGGKCQCPEGCSLSDAGPWNPPK------------------
>Cmi
MHHAPKDPLSGHPGHLSVEQNHKLGKFKEELIAEGYLDTDKFDDAMLLRFLRARKFDLPK
AKIMWIDFINWRNEFKVDELYEHFEYPELVEVDKLYPKFYHKTDKDGRPVYIEILGKIDV
TKLYQVTTQERQLQRLVVEYERFLRERLPVCSEVSGHLVETSCTIMDLKGVGISQFWNVK
SFVQSAADVSQNNYPETMGKFYIINAPWAFKTVWGFVKPWLDEVTVSKIDILSSDYVKTL
AQQIPLENLPKFLGGKCECAGGCTLSNAGPWQDKELVQRVLQ---DEKAQANG
>Eyn
MGLPAKDPLSGHPGHLDPGQQHKLGQFKAELTAEGLYDPEKFDDAYLLRFLRARKFDLVK
AKIMWTDFIKWRNEFGVDELYNNFEYPEHIEVDKLYPKFYHKTDKDGRPVYIEILGKIDV
GKLFQVTTPERQLQRLVVEYERFLRDRLPICSEMQGHLIETSCTIMDLKDVGVSQFWKVK
NQVQSAAAVSSNNYPETMGKFYIINAPWAFTTVWSFVKPLLDEVTVSKIQILGSDYLKTI
EKQIPIQNIPKFLGGKCTCPEGCTLSNAGPWNDKELVERVKNKNMSAQEKGEA
>Gan
MGVHVKDPLSGHPGHLNVEQTHILGKFKAELAEEAFYDPAKHDDAALLRFLRARKFDIHK
AKIMWIDTQKWKKAFRVDELYETFDYKEKAEVDKLYPKFYHKTDKDGRPLYIEQLGKLDL
TKLYAVTTQERQMQSLVVEYEKFQRERLPICSALKGHLIETSCTIMDLKGVSISSFWGVK
GYVQEASTISQNNYPESMGKFYLINAPWGFSTVWSLVKGWLDEATVAKIHILSSDYKKSL
LEQIPADSLPAFLGGTCACPEGCSMSDAGPWKGKKAASVKAAQVEVSSEAGEK
>Hvs
MPSNSQDPRSGRVGHLSVEQNHILGQFKAALESEGLFKLSSHDDATLLRFLRARKFDLQK
AKLMFADCEKWRQSFKVDELYETFEYPEKKAVDAIYPQFYHKIDKEGRPIYIERLGKLDL
TKLYAVTSQERQLQRLVVEYEKFLRDRLPVCSLQQGKLVETSCTIMDLHNVGVSQFWKVK
SYVQQASHLSQNYYPETMGKFYIINAPYLFSTVWSLVKPWLDEVTVKKIQILDSRYVSSL
TEQIPAENLPKILGGLCECSQGCSMSDAGPWNDSEAVAKAKSGTQSTSLEAPS
>Lcr
MAAATRDPLSGHPGHLTPEQEQILAKFKEELTAEGFYDPAKHDDPALLRFLRARKFDIPK
AKIMWIDTQKWRTSFKVDELYETFDYTEKDQVNTLYPRFYHKIDKDGRPVYIEQLGKLDL
TKLYTMTTPERQMQSLVVEYEKFQRDRLPICSELAGHLIETSCTIMDLKGVGLSQFWKVK
GYVQEASGISQNNYPESMGKFYIINAPWAFSTVWSLVKGWLDEATVAKIHILSSDYKKVL
LEQVPAESLPAFLGGSCNCAEGCSMSDAGPWKGRPTKRQLAQGEVSQEQHAAG
>Mgl
-----------------------MVPDRAQLKEAGYFAPERHDEAYLCRFLRARKWDFEA
AKEMLFEAEAWRRQNKVDELYENFSFPEKEAVNELYPQFYHKTDKDGRPVYIEQLGNLDL
NKLFKVTTPERLIQQLIYEYEKCLNERMPVCSELHHKLVETSCTIMDLKNVGIGQFWKVS
TYVQQASKIGQYYYPETMGRFYIINSPYIFTTVWAVIKNWLDPVTRDKIQILGSNYIGEL
AKQIPLEEIPSIVGGKCQCPGGCLMSDAGPWNTPEGKEIVRREKRRLKSEYYG
>Min
MQAPSRDLLSGHPGHLSVEQQHILDKFKKELAEAGYYDPAKNDDPELLRFLRARKFDIPK
AKTMWIDTQNWRKSFKVDELYDTFEYKEKAEVDKLYPRFYHKTDKDGRPLYIEQLGKLDL
KKLYEVTTPERQMQSLVVEYEKFQRDRLPVCSALAGQLIETSCTIMDLKGVGMSSFWSVK
NYVQEASTISQNNYPERMGKFYIVNASWAFSAVWNLVKGWLDEATVAKIHILSSDYKKSL
LEQVPAESLPTFLGGTCQCPQGCSMSDAGPWNDPAIVEKVKKQQLVSDESASQ
>Mld
MQAPSRDLLSGHPGHLSVEQQHILEKFKKELSEAGYYDPAKNDDPELLRFLRARKFDIPK
AKIMWIDTQNWRKSFKVDELYETFEYKEKAEVDKLYPRFYHKTDKDGRPLYIEQLGKLDL
KKLYEVTTPERQMQSLVVEYEKFQRDRLPVCSALAGHLIETSCTIMDLKGVGMSSFWSVK
NYVQEASAISQNNYPERMGKFYIVNASWAFSTVWNLVKGWLDEATVAKIHILSSDYKKSL
LEQVPAESLPTFLGGTCQCSQGCSMSDAGPWNDPSILEKVKKQQVVSDESASH
>Mlp
MPVTDKDPLSGRVGHLSTTQADMLKKFKEELATEGYFKEASHDDATLLRFLRARKFDLEK
SKLMFTDSEKWRKEFKVDELYATFEYPEKKEVDAIYPQFYHKTDKDGRPIYIEQLGKLDL
TKLYKVTTPERQLQRLVVEYEKFLRDRLPVCSVQQGKLVETSCTIMDLSGVGLSQFWKVK
NYVQQASHLSQNYYPETMGKFYIINAPYLFSTVWSLVKPWLDEVTVKKISILDSSYHKTL
LEQIPAESLPKSLKGTCDCPGGCSMSDAGPWKDEEAVTKAKKGEPAKVEAVPE
>Msd
MQAPSRDLLSGHPGHLSVEQQHILEKFKKELSEAGYYDPAKNDDPELLRFLRARKFDIPK
AKIMWIDTQNWRKSFKVDELYETFEYKEKAEVDKLYPRFYHKTDKDGRPLYIEQLGKLDL
KKLYEVTTPERQMQSLVVEYEKFQRDRLPVCSALAGHLIETSCTIMDLKGVGMSSFWSVK
NYVQEASAISQNNYPERMGKFYIVNASWAFSTVWNLVKGWLDEATVAKIHILSSDYKKSL
LEQVPAESLPTFLGGTCQCSQGCSMSDAGPWNDPSILEKVKKQQVVSDESASH
>Pan
MPAMTDAAKSGRPGNLDASQQEALDTFRTTIQHKGLFNPERHDDACLCRFLRARKWDQAA
TEAMFTEAEKWRSEFNVEQLYHNFEYPEKAQVDQYYPQYYHKTDNDGRPIYIEQLGKLDL
KALYQVTTPERQIQKLVVEYEKFQRERLPVCSAHRGELVETSCTIMDLKNVGISAFWKVS
TYVQQASNIGQHYYPETMGKFYIINAPYIFTTVWSVIKGWLDPVTVEKIKILGHKYQDEL
LQQIPAENLPEALGGKCNCPGGCSLSDAGPWNTEEGRQIIEKEEKQKREQHER
>Pst
MSVADKDVLTGRVGNLTADQAESLKKFKVELAIEGFFKEASHDDATLLRFLRARKFDLPK
SKAMFIDCEKWRKEFKVDELYNTFEYPEKKEVDAIYPQFYHKTDLDGRPLYIEQLGKLDL
TKLYKVTTQERQLQRLVVEYERFLRDRLPVCSMEHQKLIETSCTIMDLQGVGLSQFWKVK
NYVQEASHLSQNYYPETMGKFYIINSPYLFSTVWNWVKPWLDEVTVKKIMILDSSYQKTL
LQQIPAESLPKTLKGKCECAGGCSMSDAGPWKDAEVVAKAKAGPATSDPAAPE
>Rgr
MSAAAKDPMAGHPGHLTQEHKAILQQFKQELAAEGYYDPEKHDDAMLLRFLRARKFDVPK
AKIMWIDTQKWKQSFHVDELYDTFDYSEKAAVDKLYPRFYHKTDKDGRPVYIEQLGKLDL
GELYKVTTPERQMQSLVVEYEKFQRDRLPICSELQGHVVETSCTIMDLKGVGLSQFWKVK
GYVQEASSISQNNYPESMGKFYIINAPWAFSTVWSLVKGWLDEATVAKIHILGSGYKDDL
LKQVPAASLPKFLGGACDCPEGCSLSDAGPWHGKTKAETVAAKKSVSVERGPD
>Sro
MPHAAKVAVSGHPGHLTPEQVQTLAQFKEELRVEGFYDPQKHDDAMLLRFLRARKFDLAA
AKKMWIDTQKWKQDFHVDELYETFEYSEKPAVDKLYPRFYHKTDIDGRPIYIEQLGKLDL
TELYKVTTPERQIQSLVVEYEKFQRDRLPICSELSGHLIETSCTIMDLKGVGLRSFYQVK
SYVQEASAVSQNNYPESMGKFYVINAPFGFSTVWSLVKGWLDPATVAKIHILGSSYKSEL
LQQCPADSLPKFLGGTCDCPEGCSMSDAGPWKGRTKEEQRAAKQSVSVENGEN
>Uvf
M-NSEKDTQAGRVGNLTTAQSELLKHFKHELINEGFFTEASHDDATLLRFLRARKFDIDK
SKLMFIDCEKWRKEFKVDELFETFEYPEKKDVDAIYPQFYHKTDKDGRPLYIEQLGKLDL
GKLYKVTTPERQIQRLVVEYEKV-------------------------------------
------------------------------------------------------------
-----------------------------------------------------
