# Supplementary material for: Convergence Analysis of Rust Fungi and Anther Smuts Reveals Their Common Molecular Adaptation to a Phytoparasitic Lifestyle
Source: Front Genet. 2022 Apr 8;13:863617. doi: 10.3389/fgene.2022.863617 (PMC9023891; doi:10.3389/fgene.2022.863617)
Supplement: Supplementary file 4 [file DataSheet1.ZIP › Supplementary file 1/conv_cal/OG0003105.fasta]

>Ain
MRPTNLFAKASRLPLNSKKANKDFYKGTGTGNIMRRKRFDRPRTWNLMTHRLDEARIPSY
IVPPGMADSRLRPLVFLGEKEDQGPLGYPMGHKMKA----------RAGMDGAYYEQMRE
DIIERRD
>Aps
FRSSAVLQGARRTPLTSKQGPIGFYKGTGSHPALGPKSQGSHGVGRQRIYRLDPQKMRSF
IVPSTMSRSDLRPYTESSHPLPNEPDRWPIDRRKLNSAHNPRSVFSKEGFDSD-------
-------
>Cqf
FKPSIVLHGARRMPLTSKQAGVGFYKGTGHHPALGPKSQGAHGSGRKKTYRLDSKKMRTF
VVPKVLVRSDLRPYTESTKSLSPDPNPWPVDQRKMQAPHNPQSIYSKEGFDHEYLKQLLD
HMRKEPT
>Cla
MKPSAACSKASRLPLTSKMANKDFYKGTGSYPGLGSKRQGEHSPRSKAPYLLKDDRMRVF
IVPDMPADCKLKPYVSKIDEPTAP--SWPIADTKSADKSKAGGIYSPRGFDGAYYLQLAQ
HRLQHPV
>Cmi
FRATVACSKASRLPLTSKQANKDFYKGPGKLPGFGQRAQGRVPIGSKAPYRKEISKMRYF
VAPEGMFTSPIKPYVYKRRPTRETPTDWPKAATGKTEQEKNDSIYSAKGFNGEYYLQLAE
LNRGRTP
>Eyn
FRATSVCSKASRLPLTSKQANKDFYKGPGAMPGLGPRAQGRHP-RSKAPYLKVPEKMRYF
VAPEGLYQSPLKPYVFKRARPSEAPGRWPVAVNGKRADSKRQGTYGPKGFDGAYYLQLEH
YKRGSQT
>Gan
----------------SSAAHTSFDEGTGSFPGLGPKRTGRHG-YGKAPYLLMPERMRTF
VVPEGLNDCELRPYVARSVKVGP-------------DVSKRQGLYGPNGFDAAYYLQLAG
YVAPEKK
>Hvs
FHASSILLGARRAPLTSKQAGVGFYKGTGPHPALGPKAQGVFGNGRKLRYALDPNRMRSF
IVPSQQSRTDLRPFTESNDPLPIEQYRWPVDRRKLAAPYNPESLFSKD-----YYLELSH
F------
>Lcr
FKATAVLSKASRAPLTSKSGNKEFYKGTGSFPGLGPKRQGRHGTRSKAPYLLMPERMRTF
VVPEGLNESELRPYVARTAKVDSKDAEWPVAHSKGNLQSKRGGIYGPNGFDGEYYIQLSQ
YLADKSK
>Mgl
FRATTTLSKASRLPLNSKKANKDFYKGTRAANVLMRKRQGRPRTWNLRTHRLDEMRMVSY
VVPPGLADTQLKPYVYLGSTSEGGPLGQPGAPKMPA-----------GGMNATYYSRLVD
RALLSKP
>Min
LRPTPVLSKASRLPMTAKQGNKNYY-----------KAQGRHGGRGKAPYILMPERMRTF
VVPSGLNTTELKPYVAKEVKVDTKDGLWPMAATKGKDQSKRGGLYGPNGFDGEYYLQLAE
FMQKQDP
>Mld
LRPTPVLSKASRLPMMSKQGNKNYYKGTGSMPGLGPKAQGRHGGRGKAPYILMPERMRTF
VVPLGLNTTDLKPYVAKEVKLDTRDGLWPMAATKGEDQSKRGGLYGPKGFDGEYYLQLAE
FLQKQDP
>Mlp
FKASCILHGARRAPLTSKQAGVGFYKGTGSHPALGPKSQGAHGSGRKKTYRLDPDKMRSF
VVPDVLARSDLRPYTESTKLLSPKPNPWPVDRRKSRAPHNPQSVFSKDGFDDIYFRQLMK
HLRQQPP
>Msd
LRPTPVLSKASRLPMMSKQGNKNYYKGTGSMPGLGPKAQGRHGGRGKAPYILMAERMRTF
VVPLGLNTTDLKPYVAKEVKLDTKDGLWPMAATKGEDQSKRGGLYGPKGFDGEYYLQLAE
FLQKQDP
>Pan
FKPTVACSKASRLPLNSKKANRDFYKGTRTGNIMRRKRNGNERYWHLKTKRIDEARLPNY
VVPPGLAQTKLRPYVFAGPASEGGKFGLPEYQRMGA-----------EGFDGTYYRSVIG
DMLTKRR
>Pst
FQPSTIIQGARRAPLTSKQGGVGFYKGTGPHPALGPKSQGSHGIGRVRIYRLEPKKMRTF
MVPEICFRTDLRPYTESTLPLPEDVDRWPIDRRKLEAPHNRDSIYSFNGFDGDYFRQLMT
HLREQNS
>Rgr
MRATSLLSKASRAPLNSKQANKEFYKGTGSFPGLGPKRQGRHSPGSKAPYILMQERMRTF
VVPDNLNSCGLKPYVAKTVKVDPRASNWPMADSKPTLDSKRGGLFGPNGFDGHYYLQLAE
TLRAEDG
>Sro
MHSTSLLSKASRMPLVSKQANKNFYKGTGSLPGLGPKRQGRHATRSKAPYLLMPERMRSF
VVPASLETTDLKPYVGKEVKIDTRDGTWPVADSKK-DLSKRGGLFGEKGFDGRYYIQLAE
FMKENKQ
>Uvf
LHPSSVVQGARRAPLNSKQGGVGFYKGTGGHPALGPKSQGSHGSGRIRIYSLKPTKMRRF
IVPSMLSRSDLRPYTESTRPLPLEPDSWPIDRRKLQSPHNPDSIYSNKGFDGDYFRQLMD
HLRNKNS
