# Supplementary material for: Convergence Analysis of Rust Fungi and Anther Smuts Reveals Their Common Molecular Adaptation to a Phytoparasitic Lifestyle
Source: Front Genet. 2022 Apr 8;13:863617. doi: 10.3389/fgene.2022.863617 (PMC9023891; doi:10.3389/fgene.2022.863617)
Supplement: Supplementary file 4 [file DataSheet1.ZIP › Supplementary file 1/conv_cal/OG0003106.fasta]

>Ain
MGDDGDDEEDEEDSDGLSDDDEGDEDEQQEEGAERRRRQASAPRDAEKDAITNLAEAFQL
NSEALSGWNDALQRQYPRDVEQEADAFQQDLRGRRKRDKAKERQMKEQILSPETRQVLSQ
ANMLYISEDIDGAIGKLQEVISLDATVRSAWATLAVCFGERGQEERSIQCRIIEAHLTAH
PVSLWVDMAHRSRSLGFFEQADYCFSQAIKSTREKIDIMWDRAMLLQDMDQPKRAAHALL
QLLKFRPHNQQVIKTLIPLLYQCDMIPRAIAVLQELEEWSMGAFADPGVDLVQNTYESSE
VVTLADLLLYVGRAEDALMTIKRGARWLQGRLHEDFWEEVPDDREFDEVREPRPQGEF-G
RRIDMAPIHYLDPEMRFRLGICRSRMGDAREAKHHFEIWRRADFLEQMDHFGELVDEYVQ
MGYAEDGLEIAEHIYNEKVQQNPSLYKRIAACFLALERSSDAIGWLEGVCVMDPGDLENK
LRLAEALEDVGERERAIELVGEVVRAKRV-REAQITAEARKQTARTNKEGLTTEQRRELE
SIREGEADLAWRRMRHRQEDVFSLEFDSVADWLEHAETLVVMFLETPQLYPSDRLKKFTG
VKDRRGDGQARALLSRMKEIEEHSSFRGIDFDDWLLILLQYAMVQTKMGNYQRAKDTLTK
AFTASVVWSRDDRKLRINLGLLACAMHHGDAGTVFEEVRHVNNFFQFDPELPRIINTFAN
AGGYGAAAYQDNRYLKSYLRRARIHEAIVQGVAAEDEEDDQDEDDDLEGKQLQPPTQYSP
HNDILYASMILTSSSGIPSMAYWLRVFAHVQSDALVCLGASIACLGRAMNRQVDNRHQCI
VQAMALLSHYRKIRLDSAEAEYNFGRALQQLGLYFLAVPHYTKALELHDQGVAFDPHKEA
AFNLALIYSVEGNKTMAAQLFDRYLAI
>Aps
MENYYPPDWDLENDDYEPDQEELDEEHQDEGSSSVAEGDDESSE-VDSDDLHRLIGAIHA
KGPNEDESRGLLGKEWDRNMDEELNEMQEAEKAMRPGRRKKSKLRGEPEISREVSMLLGE
ANLCFIEKKYDEAIPLFQEIVRIEPLCKMAWNNLGAIYQDLGNFEKSCQFRIIGAHLSVK
SAEIWKELGAESRQHGLLSQAIYCYGEAIKAGKGEVEAMWDRSYLLYEIGRPRQALTSYL
AILKLMPHNPDVLREVAHLCATTDEKDQPIKLFQEAFDHYRSTIPVPSEQWLRDGFGLGH
IRTLITLLRVYDHYCDTLKIIKQATRWLQGRIDSSSWDVLEDDREYDLQRQTREGWDTLD
LRYENCPTYSLENDFRAYLGICRLKMGDEDEAELHFEIIKMLEIEEVAELLMIIGDVYFE
YSRWDEALEYYHDLAANDSTNNPNVWHKIGRCYRNAGNLEGALECYEAISETDPLDLVAK
TQLAELYELLGDREKAFATVNDLVEIRRSARESGTIIEKNPLASR-NPMAKSVAERWLDE
EIQTRQYVQTYERLESISSQLSNDS-TLITEYIKLANPLVEGFRQTPALFPSDL------
----------------------------------------YAFSCAKLQRLDEACEVLNH
VMRAPTFRQSAPMQQVLRLAYISTCFAKEDFLEVTDTIRWLSKRLPFHNDPIRLINTLLC
QGFQPSIAFFNANIQKWLLRQLQIIDGFIGQRVCEREDEDEDEDDSYWKPSKYKPSKTSP
VFTITFSQILAGTRSFKSAIIYYLRLFEFYPDEPLLNLSLAVAYVQRAMQRQTDNRHHQI
VQSLSFFDNYRRLRTKGQEVEYNLGRLFHGLGLTTLAVRHYHRVLSLSSSERETDLSGMA
AYNLVLIYSTCGSPDLAHEIMTEYLSV
>Cqf
MENFYPGDWALEDTERDEDEEEEEEEKEDLNSESSMSGDSSDSEEPNETDLNRLIEAIHT
TKNSDDAARGMLSKEWDRSMDQELIELQEAEKTMRPGRRKRYKIRGEPELSTEVSMLLGQ
ANLCFIEKKYEEAIPLFEEVVRIEPMCKMAWNNLGAIYQDLNDFEKACQFRIIGAHLTAK
SEHLWKDLGAESRQHGLLSQAIYCYSEAIKAGKDDVEAMWDRSYLLYEVGRPRQALMGYL
AILKLNPYNPDVLREIAHLCATTDEKELPLKLFKNAFEHYRSTILVPNDTWLEDGFGIDH
IRILINLLRQHVHYFNAMILIKQANRWLQGRADPQSWDLLDDDREFDLCRKERDEWEMMD
LRYEEQPVYPLEHDFRTALGICRLKIGDDEEAKVHFDIIKELDIVEYSDLFILIGDAYFE
SEMWHEALEFYQELADNDSTNTPSIWHKIGQCYRKADNLEEAAECYEAIVETDYMDLVAK
TQLAEIYEVVGKQDEAYGMVDDIIEVRRAARAQGIVIEKNPLAARTITHGKSLNERRMEE
GIRTEKYMNSHKRLEELASKLTNGH-VLMKEFVRIANPMIEGFRQTQALFPCALTKKFAG
VVPPKKDTRANDVVEQFRPETAIQEFRGISFPDWVRIFVYYAFCCCKIQRMDEASEVLKH
VMNAPLFRQSASMQQVLRLAYAAICYAKGDFVAMIDTMRWLGLRLLYHNEPVQLINALLS
QGFQQSMAFANGNLQKWFLRQIKLIDEHVARARVEHLEDEEDEDESYWKPTKFKPKKPNP
VFILSFAQILATTRSYQSAIVHYLRMYETYPHEPLLNLLLGLSYSHRAMQRQTDNRHHQI
VQAAAFLNQYKNFRSSQEEVEYNLGRFYHGIGLSTLAIAHYQRVLAISATHRDMNFSAMA
AYNLVLIYQTSGSPELAHDLIFKYLSV
>Cla
MEDESDFLPESGDSDYGQDDESADSEPARDKGKGRAIDEDAGVSSAGKSK----VLAFHG
DNRATTTSAGALGESWDQSIRDVLDNMENDPKTRGPGRRTGG---TAEQLSPEVRYMLAQ
ANGFYVQREYAQAMEALSEIIRVEPGAKAAYNTMSAIHTELGNVDKALQVDILAAHIPPR
TGDVWRDLAIRSREMGMIQQGIYCYTQVLTLNRNDIDAIWDRAVLYDEIGSPKQAIASLN
QLLKLHPHNPNILRLLVPILIKTEDIPEATHLLEDALSHHVKSYPNGANE---SSLQLSD
ICDLVELLKSQRKYRHVIDTIKVGQRWLQGRLSTGHWDHFKDDREFDAERKSRPNWQQNL
RWMEDMPTYSLDNRLRCALGISHLLLNNLDEANYHLNVVRELDVLEVPEFFGEMADAYME
RMMYGVAQDLYVELANNETTNTPAVWSKIAECHRHLGNFDAATECYEAVLLEEPDNLDAR
LQLAEVHENLGHRDRALELVTEVLEARKRMRAEAAQAQGDAPKSKIRQKELSREMRQKLD
ANRQGEFEVAYQKLAVLAHNLSSGEPDAVKNWLDVASSLVDGFRETPELFPRDGKTKYHA
FPRARKETDANEMADRLRAVVFSETYANIKFDHWLALAINYGLVLTANGEWEEADAALRH
LTQAANFR-TPARQQALWLALAACALREGQYELACQELRRVILKYHLRTQSLNLLSSVFC
HGQHAAATFSTANLQKFNLRAIKAIDQKVSGKA--QSQAQAADDEEATGASTFKPTQINP
HFLLFYGHSLMISKSYQSAIYYYLRAYELYPDDPLVCLSLGLAYLHRATQRQTDNRHHQI
AQSFTLLAQYRKARGPCEEVEYNFGRAFQLLGLNGLALKHYEKALALAEESGASVYVKYT
AFNLHLLHLAGGSSTSAKEVADRWLAF
>Cmi
MEDDENENGSDDESEDAVDESEGDDEDT-DKGKGRARPATSNSSAKQHGELGRLINAIRD
TSATTASNRGFLGQEWDRNMEQELEDLELDERIRPKKKSRGRVAAGDIEPSPEVRNMLGN
ANLAYVQGRQKEAIDILNEIIRIEPATRSAWYTLSTIQEELGNMDKAIQLRIVVAHLTKG
RADTWKELGAQSRELGLLEQAAYCFGEAIRCDRSDVEAIWDRASLLRETGKTRQASTWFL
KLLKLQPHNPAILREIGPLYYELNEVPKAVQLYQAAYDHFRSLYPVPSAGAELQGWSSVD
FELLADFLRSLKRYKEAGKIIVEGVRWLQGRLQEGAWSSFGDDREYDPERKWRQGWQEHN
RWCEDAPVHPLDTGLRLRLGLARLYEGRTDEAKIHFDIIRQRDIMDIPDVYGEIADAYFD
RSLWAEALEVYKEMSENDETDVAAVWIKIAQCQSHLGELQDAAESYQAVIQNVPDDLDSR
LALAEIYEKLDMREEALELVNEVIETRRAARDSGLVASDSASRKRLHRRTLTQEERMEEE
RAAQETFDSTLYRLQEVDRQIEAIPEHLHLEWLDLASHLMDTFRTTKALFPSDGKKRYMG
SRGLKLDEQAAGIAERLDMNIEQNAYRGVTFEEWAALAVRYAIMLTRLDERDEAQEVLRH
MLTSSMMRQDGPRNQLLIFGLVACALYCEDYEGALEDLRKIISSRKMESEPLRVLQSVCH
SGILALDAFVNNRFQKYLLRMIKLIDQRALPNMADDSADEGDLTMPTTAGAEFKPTKVNP
HFLMLYGHIMACGKSYQSAIVYYLRAYETYPNDPLICLSLALAYTHRAMQRQTDNRHYQL
AQALAFLDGYRKLAGDQQEVQYNMARVFHQLGIVDLAVKHYEKVLEMVDKQNQLDLSKEA
AYNLSSIYFTRGAPDLARQVTDKYLSS
>Eyn
TEDDSSSSGSGEESSEDDDDSGSEEEDSRQKGKGREQQDASTSNKLPDDELGRLISAIRN
DSVEGSGSRGLLGQQWDKTMQQEMDEMDQEEEMRKPRKGRGRVAIGDQEPSSEIKAMLGS
ANLAYIHGNTKEAIDTLTEIIRIDPSTAAAWYTLSTIHDEQGNHDKALQLRIVPAHLSKS
NPETWKELGAQSKDLGLLEQAVYCYTQALRADRHNVEAIWDRSILLRTTGKTRQAIMGFN
NLLKLQPHNPNVLRELGPLYFQLKEIDAATAIYMAAYDHFRTKVPVPKTAAQIQGFGTEE
LEMLSDFLRSQRRYREAGKVISDGQRWLQGRIKEEGWASFGDDREYDLQRKVRDGWAEHQ
RWCEEAPTHSLVTGLRLRLGLCRLCEGRPEEARIHFDIIRQGDVVDYPEYYGEIADAYYE
RKLWSEAMEVYLDMSECEETNVPAVWIKIAQCQRQLGDLKGAAECYQAVVDSEPNDLEAK
LALAEIYERLDERDKALDLVNEVLAQRRSARDASVLESAKTRRERPVKRIRTQEEREEEE
RQAQDEFDAALLKLKEVDRLLETVDEALVQEWLEVAASLLDTFRTTKALFPSDGVKKTL-
------KEQGVTRYIHLDANIEHNAYRGVTWDDWAKLAVRYAFMLTIIEEREEANDVLRH
MSTSSMMRMDPPRYQLLVFGLAACAMWEDKYEEALEEFRKIIAARADESEPIRIFQAMCN
SGLPSLDAIVNTKLQKYILRRFD-----------QSKADQSQPDI--------------P
HVLRAHNGLYAI---HSSLSVYYLRAYDMRPDDPLVCLTLALSYVHRAMQRQTDNRHYQL
TQAIALLDQYRKHRPNEEEVQYNIGRVFHQLGVLDLAVKHYEKILERSDARRALDLSKEA
AYNLSQIYFTRNAPELAKAVVDKYLSL
>Gan
MESESEGSWDEDDSDEESEDEETDAEDEYNKGKGKAVAEVHDTGPDDREELARLIDAIRE
SNKTDVGGRTALDKEFDRTIEEELEGIDDPLFQPKTGR----RAAADAEPSHEVKALIGT
ANRLYANGEHEEALEMLSEVVRIDPGLRAPWFTLATIHEEQGNREKAVMFKIVATHLSKA
AMTEWAHLGGESRDIGLLQQAIYCFTQAIRCDKTDVDSMWDRAVLLKLSGSTKQATTAFK
ALLNIHPHDPGVLRELAPLLASQGLYAEASTLFSAAFDYFRTTVPHVTSSEEISSFGTQD
LETLADVLHIQRQYTQVVNVIRTGVRWLQGREKETGWDMLEDDREYDQVRKTREGWEREA
RFLEEAKVYDLDVRLRTRLGAARMGEGKIQEAQRHFAIVLEEDVVEFPELFGAVADAYLE
KGMHTEALEVYQDMAEDDETNGPHVWIKVAQCHHAMGDLEEARDCYEAVAEAEPENLESK
MQLAKIYEEMNDPHRALAMINDTALADGRPRE-----------ARREERAANAADRLASE
NKRHQEFSLAFLKLERLEPAVENGDEEAMGEWLEVATYLVDSFRETRQLFPSDSKKKFTG
VLSRHWETQAGVMASRLEPDLEVDSFRGLDFDGWLRLIIKYAFFLTKNDEADAGQETLIH
VQSASVFKQSEHRTLALQLARAACYKHVDNATEVVGIARMIALRYQFTTNSLRLLQALIP
SGLSSIDAFNSSTLQKFSIRQLKAIEHIARGKEVDKEEKEAEEEEEATGEKRFLPTKSNP
FYLVAYGTMLMASRSYQSAIVYFVRAYDLVPQNPLVNLCLGISYLHRAMSRQTDNRHHQI
AQVLSTESSKDRARKS---------STISAARLQSYAIKHYEAVLSLASDNRLDDFARTA
AYNLSSLYVLSGNPELGRKVARQWLAV
>Hvs
------------------------------------------------------VGAVQQ
SGITNEHSRDALGKEWDRSLDFKLTDLEEEESTCPPKRRRRA---KEVELSAEVATLIGR
ANLFFVMKNYKEAIAVFEEVVRIEPMCRIAWNTLGAIYAALNDFEKSSQFQIVAAHLTPN
AAPIWNELGSESRFQCGIAHIFYM-------------SLTNR------------------
-ILKTSPHNPDVLREVARLCAVSNEAALPIKLFSEALIFYQDTVPFPTAPWLENGFNLDH
IRTLANLLNSVVAFEQIIQTIKQAVRWTQGRHKTLVWDLFPDDREFDLDRETRLNWGTCG
F----TECYPLDINIRGYLGICRLYLSNEEESNYHFHVVKKFPVVEHAEIYQSIGDAYGR
LEQWSEALEFYCELAEKDEQQN--------------------------------------
---------------ALRQVNLLEDVLFLKLEAGTYIEKNLLGIRPPTLAPTAAERRMEE
EIISNTYLLLSQQLEQIFDKIQSDVRTLLSEYVDAAKLMIDGFRQTRELFPDMIVYVWLI
FFLDIR-----------NSSATATEFRKIPFDTWVDIFIRYAFACVRLDVGKIATEVLDH
VMTAPVFRQSVQMQTSLRLAFIAVTLANKEFSAVSETIRWLAQRLRFHNDLVRLLSAIFS
QGVPAIHSFASTNVQKWFLRQIKFIKRDRRSVQKQDTFNQIPKDEPYWKSSFFTPTKLNP
IFQSTFAQILAASRSYSSAIIHYLRVHELYPDDPCLNLCIAVAYSHRAMQRQTDNRNHQI
AQGAAFLDRYRRLRSSAQEVEYNLGRFFHGYGLYTLAIRHYENVLKLKSNNAHSDVSSIA
AYNLILIYTTLGSADLAHQIALKYLAV
>Lcr
MESVEEDSDDDDDDEDSDSDDETDAEEEYDKGKGKETAQEGTFAGDDGEELGRLIHAIRD
SSDTNVGGRTLLDKEFDRTIEEEMEGLDDPLNNPKKNKRRAYGPRPEPEPSTEVKDLLGR
ANRHYALGEGDQAIELLTEVVRIEPSLRVPWYTLASIYEEKGDTEKAVGFKMIAAHLMKR
AAVEWASLGAQSRDIGLLQQAIYCFTQAIKGDKDDVDSMWDRAVLLKMSGSIGLATTAFT
ALLNIHPHDPGVLRELVPLLTTSNLYGKASQLYLSAFDHYRSICPHITAHTLISSFGPQD
LETIADILNHLGMHARSIEILKRGVRWLQGREQETGWEMLDDDREFDLVRKTRVGWEREA
RFLEEAGVNELDVRLRLRLGVARMAKGDAEEAQRHFAIVLQEDVAEFPELFGAIGDSYYN
RKMYDDALDVFQIMAECDDTNGASVWAKIGLCHLETDDADAARECFEAVAEAEPDNLKNK
MHLAKCYEALQEHNKALLLINEVIATRRK-QDAGK----RKTGPRPEARAARTADRLAAE
QQRHQEFSLALITLKRLEPSVNSGDIEARAEWLEVATYLVDAFRETKELFPADSNKKFTG
VLQRSWELQADEMANRLEPLIEVDSYRGIHFDDWLELIMKYSILLTKNDEIVAGQETLVH
VTAASVFRQSPQRMLAIHLARASCYAYTKNYVGLVEVARWIQRQYQYQTDGLRLLYAFLP
GGSAAVEAFNNGPLQKFTIRQLRTIDAIVRGAPMDGAGADKEEEGEEGAEDKFLPKKASP
AYNLGYGQMLMVSRSYASAIIYLLRAYDLAPKQPMINLTLGVAYLLRAMSRQTDNRAHQI
AQALAFFSQYKALKGSCQEVEYNFGRAFHHLGLQSYAVKHYEACLSLAAVERQDDYARLA
AYNLSNLYMLSGSADLARAVARKWLAI
>Mgl
MQEYSDADWDASDSSDEYEPSEDDAEDDESTTAARQERNDEEEILIGQEDFSRLISAFQD
EPITEILSQRGKGNAWKQSMEADMESFHHELRDTRKNKS---TRIREQALSPEVKALIAQ
ANI-------------------------SAWYTLGMCFEELGEEEKSIQCRIVGAHLTSN
ASEEWRSLARRSRERGLLQQSIYCLQQVIKANRFDIDALWDRAMMLKDSGRLRVAADAFH
GILKLRPYDAEILQELIPLLVSLGDYEIGADILEDMRRTSMRGAQDPNIDPMESTFSLNE
LVTLADLLLLLKRPLQVILVVKQTIRWMRGQIREDRLDDAQNDLELDEVPAANAG-DTS-
----HLQAYELDREVRLRLGKARFMLRDFEEGKRHFSLLIDTDPMEFPLLFLEMADTYFE
YQLYAEALETYRPLLEEGLVDDVQVWIHMGMCYQNLNMLEEAAQVFEMILAEQAHQSDVK
LSLAEIYEELGERNKALDLVNEVLAARHENKNNDHTHEAASTQQRVSRSGITYAERQRLE
QQREEETRLAWIQLCALEPEVFSGPFTATRKWIQVAGRLIDSFRSMSLLFPKERHTKYRG
VRPRRSDTQAEELLNRLHNEQEQTTFRTIHFDDWVTLFMKYGIALAKVGNEDEANDMFRH
VMVSNTVWPSEERKLSLHLCWLACALYSRDFARAFEIARWLPTTYQFHNEPLRLITSLAN
SGFYGVDAFVSSTNTKQYQRRMRTHEAIIMGRPVDEKGAAGTDEYSNTTKAQVPPTKSSP
IGEIFYGYLMLCANSFQPAMGYLYRALALQQNDPLLCLLCCAATLGRATNRQVDNRNHTV
IQGMSMLANYAELRGQSLEVDYNFGRAYQHLGLVHIAVPRYERVLQRAQQASSFDMIRET
AFNLAMIYNQSGSPDLARQLYRTWLAV
>Min
MDSHNDDDDDDDDDDDDGDDDETDAEDEYGKGKARATDQDKMDQDGGDEELGRLVAAIRD
SGSSSVGGKTALDKAFDRSIEEELDGIDDPFNNPNPKKRRIVPRRLDAEPSNEVKVMLGS
ANRYYAEGQLDQAREILTEVVRIDPAIRQSWMTLATIEEESGNYDKSITFRIVGAHLLKK
SSPEWAALGAQSRDNGLLHQAIYCFTQAIKGDKEDVDSMWDRAVLLKMSGSTSLAITAFT
ALLNVIPHDPGVLRELAPLLAATEQHARATTLFLAAFDHYRRLVPHVTPRNRINTFGYQD
LETIADFLSIQKLYTRCVSVIRTGVRWLQGREKETAWDAPEDDREYDIVRKARIGWDNDT
RHLEDADVYDLDVRLRLRLGVARIGEGRVEEAKRHFAIVLQEDVAEFPELWGAIGDAYFE
SDMFEDALEIFQEMAEDEITNGPAVWAKVGACHFENRDFEDALECFQAVMEEQPENLTVK
MQLARTWEQLDKPGKALELIHQIVEVRRQLRDAGQLSELRALTARPAERAARRQSAATAE
RQRHQEFTVAIETLRKLDEDVEAEDSEAIAEWLEVATFLVDAFRETKSLFPSDGRKRFMG
AMRRQWEKQANEMASRLDENLAIDSFRGINFDEWLELIIKYSFLLIKNDEVEAGLETLKH
TQNAGPFKHSETRSLAVWLALAAGYNYI--------------------------------
------------------------------------------------------------
------------------------------------------------------------
------------------------------------------------------------
---------------------------
>Mld
MESHNSDDSIEDDDEHDGEDSETDAEDEYGKGKGRALNQDSLDQDGGDEELSRLVAALRD
SGASSVGGRTALDKAFDRSIEEELDGIDDPFNNPNPKKRRIVPRRPDAEPSNEVKVMLGS
ANRYYAEGHLDQAREILTEVVRIDPAIRQSWMTLATIEEELGNYDKSITFRIVGAHLLKK
SSLEWAALGAQSRDNGLLHQAIYCFTQAIKGDKEDVDSMWDRAVLLKMSGSTSLAITAFT
ALLNVIPHDPGVLRELAPLLAATEQHARATTLFLAAFDHYRKLVPHITPRNRINTFGYQD
LETIADFLSIQKLYTRCVSVIRTGVRWLQGRETETAWDALEDDREYDVMRKARIGWDYDT
RHLEDAEVYDLDVRLRLRLGVARIGEGRVEEAKRHFAIVLQENVADFPELWGAIGDAYFE
RDMFEDALEIFQEMAEDEITNGPAVWAKVGACHFETRDFEDALECFQAVMEEQPENLTVK
MQLARTWEQLDKPGKALELIHEIVEVRRQLRDAGQLSELRPSTTRPAERAARRQNAATVE
RQRHQEFILAVETLRKLDDDVEAEDVEAITEWLEVATFLVDAFRETKSLFPSDGKKRFMG
AMRRQWEKQADEMASRLDDNLAIDSFRGISFDDWLKLIIKYSFLLIKNDEAEAGLETLKH
TQNAAPFKHSETRSLSIWLALASGYNYLRNYDEVVMIARRISLRRQYQSEPLRLLHALLP
GGVAAVEAFNSTRLAKYLMRQLMMLERISRGAEKSKDMDGDDEDEDGVGLPSFVPTVPNP
WYNYVYACMLETSRSYQSALQYLLRAYERMPRQPLINLTIGIVYIHRAMTRATDNRHHQI
AQGLAFLSQYRAIKGRCQEVEYNFGRVFHLLGLQSYAVRHYEACLAIAAEDRKDDFARVA
AYNLSNLYMLSGSPDLAKVIAHKWLSF
>Mlp
M--------------------------------------------PDVNDLTRLIEAIHT
TKHQDDEAKGLLSKEWDRSMDQELNELQEAEKTLRSGKRRRHKIRGEPELSTEVSILLGK
ANLCFINQEYQEAIPLFEEAVRIEPMCKMAWNNLGAIYQDLNDFEKSCQFRMIGAHLTAK
SEHLWKELGAESRQHGLLSQAIYCFSEAIKVGKDDVEAMWDRSYLLYEVGRPRQALLGYL
SILKLNPYNPDVLREIAHLCATTDEKELPLKLFKTAFEHYQSSLPTPSPDFLQTGFGLDH
LRILISLLNQQSYYSYVIRIIKLSTRWLQGRSDSEGWESLDDDREFDLVRGARDDVDLLD
YRFENAPVFGLEPEFRTYLGICRLKIGDEEEAKAHFDLIKELSILEFSDLFLMIGDTYFD
SDMFHEALEFYQELVDNESTNNPSVWHKIGQCYRKSENLEEAAECYEAIVETDHMDLLAK
SQLAEIYELCGRLDDAYKMVDDIIEIRRTARSQGIVLDQNPLSIKPNPKYKSMEERRLEE
VNRTERYVISFKRLEEIALKVSDGDGSLMNEFVRIANPMIEGFRQTPALFPCEITKKFVG
VVAPKKDAHGNHVGEETQAETSLQEFRGIQFEDWVRIFVHYSFFCVKVQREDEAFEVIKH
VMLAPVFRQSASMQQVLRLAYAAICYAKGDYVKVTDTIRWISLRLLYHNEPIRLINSLLN
QGFQQALAFANGNLQKWFLRQIKIIDQHVKRFKPEFEEEDGDEDESYWKPSRFKPRKSNP
VYTITFSQILAATRSFQSSIIHYLRVYETYPDEPLLNLLLGLSYSQRAMQRQTDNRHHQI
VQASAFMNKYRKLRSLGQEVEYNFGRFFHGIGLITLAISHYQKVLCLADDQEDEDFKSLA
AYNLVLIYMTSGSPDLAHEMICKYLSV
>Msd
MESHNSDDSIEDDDEHDGEDSETDAEDEYGKGKGRALNQDSLDQDGGDEELSRLVAALRD
SGASSVGGRTALDKAFDRSIEEELDGIDDPFNNPNPKKRRIVPRRPDAEPSNEVKVMLGS
ANRYYAEGHLDQAREILTEVVRIDPAIRQSWMTLATIEEELGNYDKSITFRIVGAHLLKK
SSLEWAALGAQSRDNGLLHQAIYCFTQAIKGDKEDVDSMWDRAVLLKMSGSTSLAITAFT
ALLNVIPHDPGVLRELAPLLAATEQHARATTLFLAAFDHYRKLVPHITPRNRINTFGYQD
LETIADFLSIQKLYTRCVSVIRTGVRWLQGRETETAWDALEDDREYDVMRKARIGWDYDT
RHLEDAEVYDLDVRLRLRLGVARIGEGRVEEAKRHFAIVLQENVADFPELWGAIGDAYFE
RDMFEDALEIFQEMAEDEITNGPAVWAKVGACHFETRDFEDALECFQAVMEEQPENLTVK
MQLARTWEQLDKPGKALELIHEIVEVRRQLRDAGQLSELRPSTTRPAERAARRQNAATVE
RQRHQEFILAVETLRKLDDDVEAEDVEAITEWLEVATFLVDAFRETKSLFPSDGKKRFMG
AMRRQWEKQ------------------------GRFLLFLYSFLLIKNDEAEAGLETLKH
TQNAAPFKHSETRSLSIWLALASGYNYLRNYDEVVMIARRISLRRQYQSEPLRLLHALLP
GGVAAVEAFNSTRLAKYLMRQLMMLERISRGAEKSKDMDGDDEDEDGVGLPSFVPTVPNP
WYNYVYSCMLETSRSYQSALQYLLRAYERMPRQPLINLTIGIVYIHRAMTRATDNRHHQI
AQGLAFLSQYRAIKGRCQEVEYNFGRVFHLLGLQSYAVRHYEACLAIAAEDRKDDFARVA
AYNLSNLYMLSGSPDLAKVIAHKWLSF
>Pan
MDDDSDVDDDSSDDDDEDDDAAGDEMDMDEAGASQPRRPLTEGDEFEPESFHRLVSSLQD
TSRE----AGALRQQWDTSIEAENAEFENELRAKQKRRVR--RKAHEQPLSAEVQALMAE
VNLAYVENRLHDAIPKLEEVIRIEPSVMAAWNTLGLIYEELGEEEKSIQSRIIGAHLQPR
ANAEWKTLAYRSIKQTLYRQAIYCFQQAIKIDKTDVDSIWDRALLLRDLGDHKAAISGML
DILKLQPYDASVVRELVPMLVSTRDYDRGIEVLERWRTSSMQAYPDPAGGLTFNNFNISE
LVTLADLLLLMRKPLETIGVLRQTARWLDGRKSEDFWDAVDDDREFDGDIQIRKEGDNEG
RQVETAQPHLLDPEIRLRLGKARMMLGDVVEAKHHFDVLTEGDPGDLPQIFAEVGDCYYE
HKLWAEALDVLTDLASTEATEDVSLYAKLAACNHALGELEEAARLYEPVVEASPDTLEWQ
MRLAEVYEGLGDKEKSLEVLRRVMQILQSQRSADEQPGEAPAAKR-ARMNYNRQQRLKLE
LQREQETQLSWRRLELLEPHVFTSEYRQMAQWVEEAGGLIDAFRLHPRLNGLNLKKKRWG
GNTSRASTQARNLLHRLPKQLDMAKFRGLSIEQWIALFAKYAFLLVKSGEGMGMNSLLQS
LHTSAVVWGNWDRMVVVQLSWLSCGLYARDWSTVWGCLRWMAQEMQFHNFPLQLAASLAN
GGFHSLGRLISNNDIKFYQRRMRQGEAVARGATLEASGSDAETDEGDIKVRLARPTKPSP
LGEMFYGYMLLYSGGYQSSAAFFGRAHAIQPTDALLSLVSAVAFLSRSTNRQTDNRHHMV
LTATTFFQNYRRNRARRAEEEYNAARLLHHIGLTHLAEPHYRKVLEMPEEGQGWSLKREA
AWNLAMIYTTSNNTKLARQMYEEYLTV
>Pst
MEGFYPSNWDDVDQNYETEQEPSGEEDEDSSGDDLEDGDDSLGEDPDPGDLRRLIGAIHG
LDEDENTSHGVLGKKWDKSMDQELNELKEAEEAMKPGKRRRFKARGEPELSVEVSILLGK
ANLAFIEKKYDEAIPVFEEIVRIEPMCRMAWNNLGAIYQDMGDFERSSQFRIIGAHLTAK
SADIWKELASESRQHGLLSQAIYCYSEAIKGSKNDVESMWDRSYLLFEVGRSRQALAGYL
AILKISPHNPDVLREVAHLCATTNEKELPIKLFQDALKHYQSVVISPSSEWLTDGFGLEH
IQILVELLQIQQHYHDTLKLIKQATRWLQGRSDPNQWDSLEDDREYDPVRQNREAWEYLD
PRFEESPTYPLDNSLRTYLGICRLYIGDEDEAALHFDLIKSLGVEENAEFCMSIGDAYSE
YSQWDEALDFYHDLAENDSTNNAILWHKIGRCYRHLGNLEGALECFEAVAETDALDLTAK
TQLAELYEQLGFRQKALDMVNDLIELRRKARESGISIENNVLASR-TAAGRSMADRRIDE
ELLTQKYAKTYDKLETISSKLASDDVSLMTEYIHLAFPLVEGFRQTSALFPCVLSTKFGG
LTNTSRTAKSSNNPEETFPPETPKEFRGIGFPNWVRIFVYYSFSCAKMDRVDEACEVLGH
VMGAPTFRQSAPMQQVLRLAYAASCLAKGDYIETVDTIRWLSIRLLYHNDLVRLINALLC
RGFEQSVAFFNTNTQKWLLRQIQIIDGYLGEPHPKRDEEGEEENDTYWKPSKFKPTKLSP
IFLVTFAQILAGTRSFKSAIVYYLRIRESYPDEPLINLLLAITYVQRAMQRQTDNRHHQI
VQGLAFFDHYRTVRQKSQEVEFNLGRIYHGLGLTTLAVTHYNRVLALAPPIDGDDLSNLA
AYNLVLIYSTSGSPDLAHRLICQYLTV
>Rgr
MKSQGDPYWDDEDGEDDHSDDETDAEDEYDKGKGRADDQDLFALDDGDEDLGRLISAIRD
STSTGVGGATALDREFDKSIADELDAFDPDLMDKGRKRRRGGRRRNEMPPSPEVQRLIGQ
ATAAYSNGSHHEAIELFSEVIRIDPVITQAWYTLATIYEELEDREKSIQCKIVATHLRSQ
GVADWADIGRECRDIGLLHQAIYCFTQAIKGDKEDVDAMWDRAILLKLSGATNMAIRAFF
ALLSLLPHDPGVLRELAPLLAATDQYARATQLLLSAFEHYRALVRIVTEDTLLNTYGYPD
LETLADFLLSQRQYAETVRIVRQGVRWLQGRECEGGWDEAQDDREYDEQRKVRPGWETSA
MGFEDANLYELDVRLRSRLGLARLGMGMLDEAQRHFDIVTSEDAAEFPELFGAIGDSYFA
RRMCDEALNVYLQLTDNEETNSPTVWFKVGQCYQALNALDDARECFENVVAEEPANLEAK
LALAKCLEQCGDPQRALVLIKEVISRREAERDDSEEVEV----RRPEERQAARIRRENVE
HDRHAEFQIAFSRLQELDEGVLEGDDEALNQWLELATGLVDSFRSTTQLFPSDFKRKFTG
MRYRRREEEADHMANRLDNEVEETSFRGLDFDGWVDFLLKFAFRLALVDEIELAAEVLLH
VREAGVFRQEEARERALRFGLIACYVHAGLFEQAQKELRWFLLGRQYEVEPVRLLHVILS
KHASAVEAFNDARLVKFFLRQLKHTVARVVGKGADDADADARDEDEEEAAGAFEPTKLSP
VLFATYGHMLLTSSSYQNAIIYYLRADALDPEQPLIKLSLAVAYLQRAMSRKTDNRQHQV
AQAFAFLNEYSKLRGECAETEFNLARAFHHLGIQGRAVDHYRKVLSIVSTSTDSGVAKAA
AYNLWLLYIMADRADLARAIAAKWLAV
>Sro
M------QYQEEEREEGESEEETDAEEEFDKGKGKEKAVDRDGDVEGGEDLGRFINAIRN
SASTGVGGNTALDREFDRSIADELDAFDPEMMDRGKKRRKGQRAAADVEPSPEVQRLLFT
ANEHYAQGRLDEAVQLLSEIIRIDPIIRVTWYTLATIYEEEGEKEKAIQCKIVASHLSKQ
AAGDWAELGTESRDLGLLHQAIYCFTQAVKANKGDVNSMWDRAYLLKMSGATKMAIKAFQ
ALLELLPHDPGVLRELAPLLASDRLYPQAVQLLLSAFSYYRQTVPQITPSTLLNSYGYED
LETLADFLITQKQFGECVRVIRQGVRWMQGRERETEWDTVLDDREFDVERKMRDGWEKGN
QWLEREPVYELDVRLRARLGIARLWMGEVEEAKRHFDLMLEEDVASFPELFDAVGDAYCE
RGMYEKALEMFAVMAECEEVSSKFL------CQFRL---------LNSISLESHSSLQAD
----------------LDSLRAVMKLRRR-RDGTELST-----RRSSERVSARQDKLNAE
EERKMEATAAFSRLEQLEPSIEIGDEEAVYQWLEIATRLIDSFRSTRQLFPSDYKKKFTG
MRRKRGAEEADEIANRLEDEVEETSFRGRDFDQWVNFILQYCFLLTKSDELELAAEVLVH
VREASVFRQDQAKEESLRLGLIACFHYAGKFEHVVSELRWWQNTYPFQTEPVRLLLSLLS
QGHDAAIAFNEHRLQKFLIRQLKEIGRHSGGKTAAEEGNDGENEEEEGDASSWKPSVLSP
VFFSAYGFMLMNSQSFQTAIIYLLRAYELDPKQPLVNLALATSYLQRAMSRQTDNRQHQI
AQALAFLSQYRKLRGPCQETEYNFARAFHHLGERELASISFS--------------SNVA
AYNLMVLLAASNQEEEAREISMKYLAV
>Uvf
MFDLVEEDWNS-DQNFETEDEESDHPPQSDDDDDNDDEGDSSVEDDGSNDLHRLIRAMND
RNVNENTSQGILGENWDRNMEQELNELREAEEALKPGRIRKSKMRGEPELSVEVSILLGQ
ANLSFIEKNYEKAIPLFEEIVRIEPMCKMAWNNLGAIYQEMGNFERSSQFRIIAAHLTVK
SAELWKELAAESRQHGLLSQAIYCYSEAIKAGKNDVESMWDRSYLLFEIGRPRQALAGYL
GILKISPHNPDVLHEVAHLCATADEKEQPIKLFKEALKHYQLVMPSPSEQWLSNGFGLEH
ILILVRLLQSHEHYFETLHLIKQATRWLQGRLDPNQWNLVEDDREYDPVRRTRQNWESLD
PRYENSLTYPLHDELRAYLGICRLMIADEEEAAFHFDIIKRAGGHENEDYFMSIGDAYFQ
CNQWDEALEFYHDLAENDSTNNPILWHKIGRCYRHLGNPEGALECYEA------------
----------------------MIELRRKARESGLENDSHTLANRTTGGGKSLAERRLDE
ELLTSKYVKTFEKLETISSKLSPDDLLFMTEYMQLAHPLIEGFRQTTALFPCALSAKFGG
LPVNKR---SENTHEET---DVGQEFRGIRFPSWVRIFVYYAFSCTKMNQADEACEVLRH
VVRAPTFRQSASMQQVLRLAYAACCFAKEDYVEVVETIRWLCRILLFHNDPIRLVTALLS
QGFQASIVFFNTNIQKWLLRQLHFIDAFLDSKNPKDQEDAEDEDDSYWKPSKFKPTKRNP
VFTFTFAQILAGTRSFKSAIVYYLRLHEIYPDEPLLNLSLAISYVQRAMQRQSDNRHHQI
VQGLAFFDHYRRLRGKSQEVEFNLARIYHGLGLISLAVTHYHRVLSLASTLSSTDLSNLA
AYNLILIYSTSGSPDLAYQISSQYLTV
