# Supplementary material for: Convergence Analysis of Rust Fungi and Anther Smuts Reveals Their Common Molecular Adaptation to a Phytoparasitic Lifestyle
Source: Front Genet. 2022 Apr 8;13:863617. doi: 10.3389/fgene.2022.863617 (PMC9023891; doi:10.3389/fgene.2022.863617)
Supplement: Supplementary file 4 [file DataSheet1.ZIP › Supplementary file 1/conv_cal/OG0003108.fasta]

>Ain
DIKGKSLIQRSYRDDVAPSTVERFLPLLLDMEEEGSAVNPCFTSEGVNYMFIRHNNLYLL
ALSRRNSNAAEILLFLHKLASVLEEYFKELEEESIRDNFVIIYELLDEMMDFGYPQTTES
KILQEYITQESHKLEIQARPPMAVTNAVSWRSEGIRYRKNEVFLDVVESVNLLVNANGNV
VRSEILGAVKMKCYLSGMPELRLGLNDKVMFESTGRAARGKAIEMEDVKFHQCVRLSRFE
NDRTISFIPPDGEFELMSYRLSTQVKPLIWAEAIIERHEGSRIEFMVKCKAQFKRRSTAN
NVEIHVPVPDDADSPKFRAAVGSVHYAPEKSAMVWKIKQLGGGREFLMRAHFGLPSVKNE
DLDRRAPINVKFEIPYFTVSGIQVRYLKIVEKSGYQALPWVRYITQHGEYDLRTQSDKAQ
AR
>Aps
---------RNYRDDVLPTTVEKFMPNLLEMEENDASVTPCFTVAGINYMSILNDNLFVI
MWVIHHMSSAQIYTVLFFWIQIFEWSFN-----------IPGFSSIHEMMDFGYPQTTES
KILQEYITQESHKLEIQVRPPMAVTNAVSWRSEGIRYRKNEVFLDVVESVNLLVNANGNV
VRSEILGAVKMKCYLSGMPELRLGLNDKVMFENTGRTSRGKAIEMEDTKFHQCVRLSRFE
NDRTISFIPPDGEFELMSYRINTQVKPLIWAEAIVEVHSNSRVEYMVKAKAHFKRRSTAN
NVEIYVPVPDDADSPRFRASVGTVHYVPEKSAFVWKIKQLGGGREYLMRAQFGLPSVRSE
EIEKRAPITIKFEIPYFTVSGIQVRYLKIVEKSGYQALPWVRCVSSFHFISIKEHLEFEN
TC
>Cqf
DLKGKSLIQRNYRDDVLPSTIEKFMPSLLEMEENDSSVTPCFTVAGINYMYIRHNNLYLI
ALSKRNSNAAEILTFLHKLAQVLSEYFKELEEESIRDNFVIIYELLDEMMDFGYPQTTES
KILQEYITQESHKLEIQVRPPMAVTNAVSWRSEGIRYRKNEVFLDVVESVNLLVNANGNV
VRSEILGAVKMKCYLSGMPELRLGLNDKVMFESTGRTSRGKAIEMEDTKFHQCVRLSRFE
NDRTISFIPPDGEFELMSYRINTQVKPLIWAEAMVEVHSNSRVEYVVKAKAQFKRRSTAN
NLEIYVPVPDDADSPRFRASVGTVHYVPEKSAFVWKIKQLGGGREYLMRAQFGLPSVRSD
DIEKRAPITIKFEIPYFTVSGIQVRYLKIVEKSGYQALPWVRYITQHGDYSLRTCIDKST
AQ
>Cla
DLKGKVLIQRNYRDDIQTTEVDRFLPLMLEMEEENVIVTPCFSSQGTNFLHIRHNNLYLL
ALSKSNSNAAVILTFLYKLVQVFTEYFKELEEESIRDNFVIIYELLDEMVDWGHVQTTES
KILQEYITQESHKLEIQVRAPVAVTNAVSWRSEGIRYRKNEVFLDVVESVNLLVNANGNV
VRSEILGAVKMKCYLSGMPELRLGLNDKVMFESTGRTSRGKAIEMEDVKFHQCVRLSRFE
NDRTISFIPPDGEFELMSYRLSTQVKPLIWAEAVIEHHQGSRVEYMVKARAQFKRRSTAN
NVEIFVPVPDDADSPKFRASVGTVHYVPEKSAFVWKIKQLGGGREYLMRAHFGLPSVKAD
EQDTKAPITVRFEIPYFTVSGIQVRYLKIVEKSGYQALPWVSFCLTDR--------DGAQ
AS
>Cmi
DLKGKSLIQRSYRDDIPSITVERFLPLMLEQEEEGQTLTPCFTHGGINYVYIRYNNLYLL
ALSKKNSNAIEILTFLHKLADVLVEYFKELEEESIRDNFVIVYELLDEMMDFGYPQTTES
KILQEYITQESHKLEVQARPPMAVTNAVSWRSEGIRYRKNEVFLDVVESVNLLVNSNGSV
VRSEILGAVKMKCYLSGMPELRLGLNDKVMFESTGRTSRGKAIEMEDVKFHQCVRLLRFE
NDRTISFIPPDGEFELMSYRLNTQVKPLIWAEASIELHSGSRIEFVVKVKAQFKRRSTAN
NVEIYVPVPDDADSPKFRAAVGTVHYVPEKSAFVWKIKQLGGGREYLMRAQFGLPSVKGE
EVENRAPITVVFEIPYFTVSGIQVRYLKIQEKSGYQALPWVRYITQNGDVQLRTNQKKGS
QN
>Eyn
------------RDDIPALQVERFLPLLLELEEEGQTLTPCVTHGGINYMYIKYNNLY--
----------------RTRAPVLTEYFKELEEESIRDNFVIVYELLDEMMDFGYPQTTES
KILQEYITQESYKLEVQVRPPMAVTNAVSWRSEGIRYRKNEVFLDVVESVNLLVSLS---
TRMEVLCEVR---YWGGVRNIR--------------------------------------
NDRTISFIPPDGEFELMSYRLNTQVKPLIWAEASIEQHSGSRVEYVVKVKAQFKRRSTAN
NVEIYVPVPEDADSPKFRAAVGTVHYVPEKSAFVWKIKSLGGGREYLMRAHFGLPSVKGE
EVDKRAPITVMFEIPYFTVSGIQVRYLKIQEKSGYQALPWVRYITQHSDYQLRTNQKKGQ
SS
>Gan
DLKGKSLIQRAYRDDIPSTAIERFLPLVLEQEEDGAYVTPCFSSAGINYLHIRHNNLYLV
ALTKRNSNAAEILTFLHKFVSVLTEYFKDKEEESIRDNFVVLYELLDEVMDWGYPQTTES
KILQEYITQESHKLEVARAPP-AVTNAVSWRSEGIRYRKNEVFLDVVESVNLLVNANGNV
VRSEILGAVKMKCYLSGMPELRLGLNDKVMFESTGRTSRGKAIEMEDVKFHQCVRLSRFE
NDRTISFIPPDGEFELMSYRLNTQVKPLIWAEALIENHSGSRIEYVVKVKAQFKRRSTAN
NVEIYIPVPDDADSPKFRASIGTVHYVPEKSAFVWKIKQLAGGKEYLMRAHFGLPSVRGE
EVDKRAPISIKFEIPYFTVSGITVRHSRSLRSEARNDFLSALQVTQHGDYSLRTNQQAAK
QA
>Hvs
DLKGKSLIQRSYRDDIPPTTIEKFMPTLLEMEENDLAVTPCFT-------------VAVI
ALSKRNSNAAELLTFLHKLAQVLSEYFKELEEESIRDNFVIIYELLDEMMDFGYPQTTES
KILQEYITQESHKLEIQVRPPMAVTNAVSWRSEGIRYRKNEVFL----------------
-----LSMTPLICALA---------------------SRGKAIEMEDTKFHQCVRLSRFE
NDRTISFIPPDGEFELMSYRINTQVKPLIWAEAMVEVHSNSRVEYMVKAKAQFKRRSTAN
NVEIYVPVPDDADSPRFRASVGTVHYVPEKSAFVWKIKQLGGGREYLMRAQFGLPSVRSE
DIEKRAPITVRFEIPYFTVSGIQVRYLKIVEKSGYQALPWVR------------------
--
>Lcr
DLKGKSLIQRSYRDDIPSSAIERFLPLVLEQEEEGTYVTPCFSNGGINYLHIRHNNLYLV
ALTKKNSNAAELLTFLHKLVSVLTEYFKELEEESIRDNFVIIYELLDEMMDFGYPQTTES
KILQEYITQESHKLEVQVRPPMAVTNAVSWRSEGIRYRKNEVFLDVVESVNLLVNANGNV
VRSEILGAVKMKCYLSGMPELRLGLNDKVMFESTGRTSRGKAIEMEDVKFHQCVRLSRFE
NDRTISFIPPDGEFELMSYRLNTQVKPLIWAEALIENHSGSRIEYVVKVKAQFKRRSTAN
NVELYIPVPDDADSPKFRASVGTVHYVPEKSAFVWKIKQLAGGKEYLMRAHFGLPSVRGE
EMDKRAPIDVKFEIPYFTVSGIQVRYLKVVEKSGYQALPWVRYITQHGEYTLR-------
--
>Mgl
DLKGKPLIQRSYRDDVDPAALERFLPLLTEIEEEAGAIQPCLSSQGVNYMHVRHSNLYLL
ALSRRNTNAAEILLFLHKLASVLEEYFKQLEEESIRDNFVILYELLDEMMDFGYPQTTES
KILQEYITQESYKLEVQVRPPMAVTNAVSWRSEGIRYRKNEVFLDVVESVNLLVNANGHV
VRSEIVGTIKMKCYLSGMPELRLGLNDKVMFESMGRSTRGKSIEMEDVKFHQCVRLSRFE
NDRTISFIPPDGEFELMSYRLNTQIKPLIWAEAVVERHEGSRIEFMVKVKAQFKRRSTAN
NVEILINVPDDADSPKFRAAIGSVSYAPELSAMVWKIKQLSGGKEYLMRAHFGLPSVQDE
EIVRRTPINVKFEIPYFTVSGIQVRYLKIVEKSGYQALPWVRYITQNGEYDLRTQSEKNS
AN
>Min
DLKGKSLIQRSYRDDIPSSTIERFLPLVLEQEEEGAYVTPCFSNAGINYLHIRHNNLYLV
ALTKRNSNAAEILTFLHKLVAVLTEYFKELEEESIRDNFVIIYELLDEMMDFGYPQTTES
KILQEYITQESHKLEVQVRPPMAVTNAVSWRSEGIRYRKNEVFLDVVESVNLLVNTNGNV
VRSEILGAVKMKCYLSGMPELRLGLNDKVMFENTGRTSRGKAIEMEDVKFHQCVRLSRFE
NDRTISFIPPDGEFELMSYRLNTQVKPLIWAEALIEHHSGSRIEYVVKVKAQFKRRSTAN
NVEIYIPVPDDADSPKFRAAIGTVHYVPEKSAFVWKIKQLAGGKDYLMRAHFGLPSVKGE
EMDKRAPISVKFEIPYFTVSGIQVRYLKVVEKSGYQALPWVRYITQHGDYSLRTNQLASK
AA
>Mld
DLKGKSLIQRSYRDDIPSSTIERFLPLVLEQEEEGAYVTPCFSSSGINYLHIRHNNLYLV
ALTKRNSNAAEILTFLHKLVAVLTEYFKELEEESIRDNFVIIYELLDEMMDFGYPQTTES
KILQEYITQESHKLEVQVRPPMAVTNAVSWRSEGIRYRKNEVFLDVVESVNLLVNTNGNV
VRSEILGAVKMKCYLSGMPELRLGLNDKVMFENTGRTSRGKAIEMEDVKFHQCVRLSRFE
NDRTISFIPPDGEFELMSYRLNTQVKPLIWAEALIEHHSGSRIEYVVKVKAQFKRRSTAN
NVEIYIPVPDDADSPKFRAAIGTVHYVPEKSAFVWKIKQLAGGKDYLMRAHFGLPSVKGE
EIDKRAPISVKFEIPYFTVSGIQVRYLKVVEKSGYQALPWVRYITQHGDYSLRTNQLASK
AA
>Mlp
DLKGKSLIQRNYRDDVLPSTIEKFMPSLLEMEENDSSVTPCFTVAGINYMYIRHNNLYLI
ALSKRNSNAAEILTFLHKLAQVLSEYFKELEEESIRDNFVIIYELLDEMMDYGYPQTTES
KILQEYITQESHKLEIQVRPPMAVTNAVSWRSEGIRYRKNEVFLDVVESVNLLVNANGNV
VRSEILGAVKMKCYLSGMPELRLGLNDKVMFESTGRTSRGKAIEMEDTKFHQCVRLSRFE
NDRTISFIPPDGEFELMSYRINTQVKPLIWAEAMVEVHSNSRVEYVVKAKAQFKRRSTAN
NVEIYVPVPDDADSPRFRASVGTVHYVPEKSAFVWKIKQLGGGREYLMRAQFGLPSVRN-
DIEKRAPITIKFEIPYFTVSGIQVRYLKIVEKSGYQALPWVRYITQHGDYSLRTLV----
--
>Msd
LLSTQSLIQRSYRDDIPSSTIERFLPLVLEQEEEGAYVTPCFSSSGINYLHIRHNNLYLV
ALTKRNSNAAEILTFLHKLVAVLTEYFKELEEESIRDNFVIIYELLDEMMDFGYPQTTES
KILQECTSRR---------------NRTSWRFK-YDHRWRSFWTWWNPSTCWCVNTNGNV
VRSEILGAVKMKCYLSGMPELRLGLNDKVMFENTGRTSRGKAIEMEDVKFHQCVRLSRFE
NDRTISFIPPDGEFELMSYRLNTQVKPLIWAEALIEHHSGSRIEYVVKVKAQFKRRSTAN
NVEIYIPVPDDADSPKFRAAIGTVHYVPEKSAFVWKIKQLAGGKDYLMRAHFGLPSVKGE
EIDKRAPISVKFEIPYFTVSGIQVRYLKVVEKSGYQALPWVRYITQHGDYSLRTNQLASK
AA
>Pan
DLKGKSLIQRSYRDDVSPSAVEKFLPLLLDLEEEGSAVSPCFSSEGVNYMFIRHNNLYLL
ALSRRNSNAAEVLIFLHKLASVLEEYFKELEEESIRDNFVIIYELLDEMMDFGYPQTTES
KILQEYITQESHKLEVQVRPPMAVTNAVSWRSEGIRYRKNEVFLDVVESVNLLVSANGNV
VRSEILGAIKMKCYLSGMPELRLGLNDKVMFENTGRAARGKAIEMEDVKFHQCVRLSRFE
NDRTISFIPPDGEFELMSYRLSTQVKPLIWAEAIVERHEGSRIEFMVKVKAQFKRRSTAN
NVEIHIPVPDDADTPKFRAAIGSVVYAPEKSAMVWKIKQLGGGKEFLMRAHFGLPSVKSE
DLDRRTPISIKFEIPYFTVSGIQVRYLKIVEKSGYQALAWVRYITQHGEYDLRTQSEKPS
AR
>Pst
DLKGKSLIQRSYRDDVLPATVEKFMPNLLEMEENDSSVTPCFTVAGINYMYIRHNNLYLI
ALSKRNSNAAEILTFLHKLAQVLSEYFKELEEESIRDNFVIIYELLDEMMDFGYPQTTES
KILQEYITQESHKLEIQVRPPMAVTNAVSWRSEGIRYRKNEVFLDVVESVNLLVNANGNV
VRSEILGAVKMKCYLSGMPELRLGLNDKVMFESTGRTSRGKAIEMEDTKFHQCVRLSRFE
NDRTISFIPPDGEFELMSYRINTQVKPLIWAEAMVELHSNSRVEYMVKAKAQFKRRSTAN
NVEIYVPVPDDADSPRFRASVGTVHYVPEKSAFVWKIKQLGGGREYLMRAQFGLPSVRSE
DIEKRPPITIKFEIPYFTVSGIQVRYLKIVEKSGYQALPWVRYITQHGDYSLRTCIDKSN
AQ
>Rgr
DLKGKSLIQRSYRDDVPASAIERFLPLVLEQEEEGSYVVPCFSSQGINYLHIRHNNLYLV
ALTKKNSNAAEILTFLHKLVSVLTEYFKELEEESIRDNFVIIYELFDEVMDFGYPQTTES
KILQEYITQESHKLEVQVRPPMAVTNAVSWRSEGIRYRKNEVFLDVVESVNLLVNANGNV
VRSEILGAVKMKCYLSGMPELRLGLNDKVMFENTGRTSRGKAIEMEDVKFHQCVRLSRFE
NDRTISFIPPDGEFELMSYRLNTQVKPLIWAEALIEQHSGSRIEYVVKVKAQFKRRSTAN
NVEVFIPVPDDADSPKFRASVGTVHYVPEKSAFVWRIKQLAGGKEFLMRAHFGLPSVRGE
ELDKRAPITVKYEIPYFTVSGIQVRYLKIVEKSGYQALPWVRCVSRPLLYSPRRRRRPRA
ST
>Sro
DLKGKSLIQRSYRDDIPTSAIDKFLPLVLEQEEEGQYVVPCFTSNGINYLHIRHNNLYLV
ALTKKNSNAAEILTFLHKFVAVLTEYFKELEEESIRDNFVIMYVFF----RLGSLTLSPS
PL---YITQESHKLEVQVRPPMAVTNAVSWRSEGIRYRKNEVFLDVVESVNLLVNANGNV
VRSEILGAVKMKCYLSGMPELRLGLNDKVMFESTGRTSRGKAIEMEDVKFHQCVRLSRFE
NDRTISFIPPDGEFELMSYRLNTQVKPLIWAEAMIEQHSGSRIEYVVKCKAQFKRRSTAN
NVELYIPVPDDADSPKFRVRFPSL------------LNQRSFGRSILI----GRVSACTE
EMDKRTPITVKFEIPYFTVSGIQVRYLKIVEKSGYQALPWVRYITQHGDYSLRTNTHGQK
AA
>Uvf
----------------------------------------CF--------------LKVI
ALSKRNSNAAEILTFLHKLAQVLSEYFKELEEESIRDNFVIIYELLDEMMDFGYPQTTES
KILQEYITQESHKLEIQVRPPMAVTNAVSWRSEGIRYRKNEVFLDVVESVNLLVNANGNV
VRSEILGAVKMKCYLSGMPELRLGLNDKVMFESTGRTSRGKAIEMEDTKFHQCVRLSRFE
NDRTISFIPPDGEFELMSYRINTQVKPLIWAEAMVELHSNSRVEYMVKVKAQFKRRSTAN
NVEIYVPVPDDADSPRFRASVGTVHYVPEKSAFVWKIKQLGGGREYLMRAQFGLPSVRSE
DIEKRPPITVKFEIPYFTVSGIQVRYLKIVEKSGYQALPWVRYITQHGDYSLRTCLDKSS
AQ
