# Supplementary material for: Convergence Analysis of Rust Fungi and Anther Smuts Reveals Their Common Molecular Adaptation to a Phytoparasitic Lifestyle
Source: Front Genet. 2022 Apr 8;13:863617. doi: 10.3389/fgene.2022.863617 (PMC9023891; doi:10.3389/fgene.2022.863617)
Supplement: Supplementary file 4 [file DataSheet1.ZIP › Supplementary file 1/conv_cal/OG0003109.fasta]

>Ain
EKRANSTWSSSSGKLEEAAELFKAAGNKFRLASRFDEAGQAFMRAAETEIKAGETDYAAN
TFFEAHKCFKMARPELAVVALTRCKTILVERGRFRQAADREKNIAELYKNEANDPRKALE
SYEQAGEWYLQEGAQATASGCFREAATVATEVGDYKRALERWEQVAQMSLESNLTRYSVK
DYYLNAGLCYMAIPDYVACGNAMGFYANQDPSFPTTMEGRFLHSLLEVCEAGDVAAFDER
VQDFDRTKRIIGWQATLLRNVRKAVQEEPDLS
>Aps
---------------------MSRLPNQFKVEKKWKESGDAFCKAAECSLKLGEKDDAGN
DFWSAAKSYNKCNPELGIACLRRTVEILVEKGRFRQAADRQKDIGRVFQQDAGDLQGALD
AFQQAAEWYAQEDAHATANACYKDAADIAAQLEQYSLAITNFELVAQNSLSNALTRYGVK
EYLFKAGLCHLCAGDLVSTKRAMEKYAELDPSFVQQREYKFLLAIIDAVEAGNQEDFTNH
VAEFDSMMKLDSWKTAILLNIKKGIQEEPGLL
>Cqf
DRKLTSSFGSSSSKLEEARELYQTASNQFKLEKKWKESGDAFCKAAECSLKLGEKDDAAN
DYWSASKSYNKSNPELSIGCLRRTVEILVEKGRFRQAADRQKDIARIFQQDTGDLQGALD
AFLQAGEWYAQEDAHATANGCYKDAADIAAQLELYSIAIDNFELVAQNSLTNPLTRYSVK
EYLFKAALCHLCTGDLVSTKRALEKYAELDPNFTQQREYKFLLAIVDAFEAGDQEAFTNQ
VAEFDATLKLDSWKTTVLLKIKRSIQEEPGLL
>Cla
KKKESSAFSSSSSKLEEARELYNSAANAFKADKNLKEAGDAYVKAGDVAIKAGEKDDAAL
DYWNAGKAYKKTHPESWLSPLGL-------KRSFTQGHNTE-DVAAIYQQDGGDLKAAME
AYEQAGEWYAGEDAQATANACFKEVAEIAAQLDLYEAAIEKFELVRIDNMNSRLPVWATT
SLACVSSPC-------LMTRRAIEHYQNQDNTFSATRECKFLLLVLEAVDAGDQEGFTQA
VVDFDSLTKLDNWKTQILLKVRNTIVDDEKLT
>Cmi
DKKANSGFGSSSSKYEEAHDLYRGAGNAFKLEGRMKEAGDAFCKAADMAIKAGEKDDAGQ
RFHDASKAYKLSHPERAIMALRKTIDILLEKGRFRQAADRMKEIAQIYQADGENMRHAME
SFIQAGEWQKLDDYNIAATTMFKEAADLAALLGDYDLAIKHYEDVANHSLNSPLTKYSVR
EYFFKATLCYLCQ-DIVGARRALDDYRMKDASFEQQREYKFLVQLVQVVEDRDEEAFANL
VRDYDQYSRLDNWKVTLLTRIKHTLAESGGLS
>Eyn
DKKANSSFGKSSDKWDEAHDLYQGAANAFKLESRWKESGDAFCKAAEMSLKAQDKDGAAS
DFWNASKSYKKSHPELAVASLKRTIEILLERGRFRQAADRES------------------
---------GRPDPPASVCRYATVLSDLGATLGHYQKAIQRYEQIAVASLSSPLTRFSVK
DFYLKAGICHLCTGDIVSAHQAIEQYTQQDSNFATTREYKFLKGITDAVDANDAETFTMH
VQEYDRLTHLDNWKTDMLLKIKKSIEEEEGLA
>Gan
DKKAASTFSSSSAKYEEAHDLYVSAGNAYKMEKLWKESGDCFCKAAEMAMNGDEKDDAAN
DFWTASKSYKKTNPELAVAALQRTIQLYKEKGRFRQAADREKEIAGIFQQEGGNLAGALE
AFEAAGELYSSEDATATANGCFKEAADIAATLGQYSRAVDHYERVASASLGSALTRYSVK
EYYLKAGLCWLASGDVVSTKRALENYSNADATFPSTREAKFLMAITDAFDSGDAETFTGA
VAEYDRLTKLDNWKTGILLTIKKSIAEEPGLV
>Hvs
NQKFSASFSSSSTKLEEAQDLYKSAANQFKLEKQWKESGDAFCKAAECSLKLREKDDAAN
HFWSAAKSYKKTHPELAIASLRKTVELLIESGRFRQAADRQKEIAQVFQQDAGDLQGAME
AYEQAGEWYAQEDAHATANGCFKEAADMAGELEDYTKAIKLYEQVAKASLGSALTRYSVK
EYFLKAGICHLCTGDIVRTKRAVEEYVEWDGHFQTQREYKFLVGLAGAVEEGDSEGFTQV
VGEFDEMSKLDGWKTRALLKVKRAIHEEPGLL
>Lcr
DKKAASSFSSSSAKYEEAHDLYSQAGNQFKIDKQWKESGDMFCKAAEMSLKGDEKDDAAN
DFWTASKSYKKSNPELAVASLQRTIQLYKEKGKFRQAADREKEIAQILAQEGGDLNGALE
AFEAAGELYSAEDAQATANGCFKEAAELAGTLQQYDRAVKHFEQVAQASLGSALTKYSVK
DYYLKAGMCWLAGGDVVSTQRALSTYEQQDPTFSSTREAKFLHGITDAFDQGDAEAFTGA
VAEFDRLTKLDNWKTGILLAIKRPIAEEPSLT
>Mgl
EKKASSTWTSKQSKLEEAVELFKEAANKLRAENRMEDAGRVLVKTAELEIETNERDFAAN
TYFEASKCYRMVRPDQAVIALGRCSDLLVERGRFRQAADRQKNMAELYREDPSRLDQGLE
AYERAAHWYIQEGATATASACQREAAQLAIQLQQYPRAIELWEAVATSSLNSNLTKYSVK
EYYLNAGLSYLAIPDHGAATRAMAFYAQQDPSFPSTTEAQFLHGVLEACEHSDLDAFDAR
VRDFDRLKPITGWRATLLHSVRNTVADGPDLS
>Min
EKALKPSWGSQKSRNTAAEELYEQAGNRYKGEGCLNDAGYCYVKAGELARTNDERASAAN
HFWNACKVYKKQHPELAVAALQNAIELYKSDNKFRQAADREKEMAAILQAEGGDLRGALD
AYERSARLYEAEDAQATANACLKEAAELAASVGDYPRAVTHFEAVAKHSLTSALTRYSVK
EYFLKAALCWLATGDVVSTQRKLEEYCSQDPSFGATREAKFIHDIADAFEGGDSEAFTAA
VADFDRLTRLDNWKTTILLVIKRQISEEPSLS
>Mld
EKALKPSWGSQKSRNTAAEELYEQAGNRYKGEGYLNDAGFCYVKAGELARTNDERASAAN
HFWNACKVYKKQDPHLAVGALQNAIELYKSDNKFRQAADREKEMAAIWQAEGGNLNEALN
AYERAARLYEAEDAQATANACLKEAAELAASVGEYPRAVTHFEAVAKHSLTSALTRYSVK
EYYLKAALCWLATGDVVSTQRKLEEYCSQDPSFGATREAKFIHDIADAFEGGDTEGFTAA
VADFDRLTRLDNWKTTILLAIKRQISEEPSLS
>Mlp
DRKLTSSFGTSTSKLEEARELYQSAANQFKLEKKWKESGDAFCKSAECSLKLGEKDDASN
EFWSASKSYNKSNPELSIGCLRHTVEILIEKGRFRQAADRQKDIARIFQQDSGDLQGALD
AFLQAGEWYSQEDAHATANGCFKDAADIAAQLEQYSIAIENFELVARNSLSSPLTRYSVK
EYLFKAALCHLCTGDIVSSKRALENYGELDPNFTQQREYKFLCSIMDSIESGDQESYTNH
VAEFDSMLKLDAWKTTILLKIKRSIQEEPGLL
>Msd
-----------------------------QGEGYLNDAGFCYVKAGELARTNDERASAAN
HFWNACKVYKKQDPHLAVGALQNAIELYKSDNKFRQAADREKEMAAIWQAEGGNLNEALN
AYERAARLYEAEDAQATANACLKEAAELAASVGEYPRAVTHFEAVAKHSLTSALTRYSVK
EYYLKAALCWLVTGDVVSTQRKLEEYCSQDPSFGATREAKFIHDIADAFEGGDTEGFTAA
VADFDRLTRLDNWKTTILLAIKRQISEEPSLS
>Pan
EKKASASWSSATSKQEEAIELFKAAANKFRIQNRFEEAGNAYMRAAETEIKTGEKDYAAN
TFFEANKCFRMSRPELAVVALTRAREILIERGRFRQAADREKAVAELYKNDAADPEKALE
AYEQAAAWYLQEGANATASGCYREAAQLATDLARYPQAIERWEQVASMSLESNLTRYSVK
DYYLNAGMCYLAIPDYVAAVRAMQFYAEQDTSFPTTMEGRFLHSLVQACEEGDLQAFDGR
VQEYDRTKKIQGWQASLLRAVRKGIQDEPDLS
>Pst
DRKLTSSFGSSTSKIEEARELYISAANQFKVEKKWKDSGDAFCKAAECSLKLGEKDDAGN
DFWSAAKSYNKSNPELGIACLRRTVEILIEKGRFRQAADRQKDIGRIFQQDAGDLQGALD
AFLQAAEWYAQEDAHATANGCYKDAADLAAQLEQYSVAIENFEIVAQNSLSSPLTRYNVK
EYFFKAGLCHLCTGDVVGTKRAIEKYTELDPSFVQQREYKFLLSIVDAFDSGNQEEFTNQ
VAEFDSMMKLDSWKTAILLNIKRGIQEEPGLL
>Rgr
QKKAASSFSSSSTKFEEAHDLYQSAANAFKMDNLHQQAGECFCLAAEMALRNDEKDDAAN
DFWAASKAYKKSNPELAVAALQKTIQLYKEKGRFRQAADRHKEIAAILQQEGGDLAGSLE
AYEAAGDIYMNEDAAASANACYKEAAELAGTLGQYPRAVSLFERVASQSLGSALTRYGVK
EHYLKAGLCWLATGDVVSTKRAVDSYCAADPSFATTREAKFLEAIADAFDAGDAEEYTAH
VAEYDRLTKLDAWKTALLLTIKRSIAEEPALT
>Sro
--KASSTFTSSTAKYEESHDLYQSAGNSYKIDKRFKDAGDCFVRAAEMALKMEEKDDAAN
DFWTASKAYKLSNPELAVASLQKTIQLYKEKGRFRQAADREKEVATILQSEGGDLNGALE
AFESAGDLYSSEDASASANACYKEAAELCATLQLYPRAIGHFERVASQSLGSALTKYGVK
EYYLKSGLCWLATADVVSTKRAIDNYCTTDPTFASTRECQFLNAIAESFDAGDAEGFTAA
VAEYDRYALLRS--TSLSMTRGTDIG------
>Uvf
DRKLTSSFGSSSSKLEEARELYTSAANQFKLEKKWKESGDAFCKAAECSLKLGEKDDAGN
DFWSAAKSYNKSHPELGIASLRRTVEILVEKGRFRQAADRQKDIGKIFQQDAGDLQGALE
AYLQAADWYAQEDATATANGCYKEVADIAAQLEQYPVAIENFELVAQNSLSSALTRYSVK
EYLFKAGLCHLCTGDVVSTKRAIDKYAELDPGFVQQREYKFLLAIVDAYEAGNQEEFTNH
VAEFDSMMKLDSWKTAILLNIKRGIQEEPGLL
