# Supplementary material for: Convergence Analysis of Rust Fungi and Anther Smuts Reveals Their Common Molecular Adaptation to a Phytoparasitic Lifestyle
Source: Front Genet. 2022 Apr 8;13:863617. doi: 10.3389/fgene.2022.863617 (PMC9023891; doi:10.3389/fgene.2022.863617)
Supplement: Supplementary file 4 [file DataSheet1.ZIP › Supplementary file 1/conv_cal/OG0003110.fasta]

>Ain
VLVLFETAVGFCLFKMADGKVESPSLWKEFDTAESANNLLKLSAIHRFSSTAEAVEDATS
LSEGKMSKNLKNFLTQEISGKKSAKNEELVVVDPKLGGSISKKLGIQVLSDSSVLDLYRG
IRTHLASLLSSLDPRDLNTMSLGLSHSLSRYKLKFSPDKVDTMVVQAIGLLDDLDKEINI
YAMRVKEWYGWHFPEMGKIISDNLAYAKVIRAMGFRTNAQTTDFSEILPEEIEETLKAAA
EISMGTEISDTDIEHIWSLCDQVISITAYRAQLYSYLQNRMAAIAPNLTALVGELVGARL
ISHAGSIMNLAKHPASTVQILGAEKALFRALKTKHDTPKYGLIFHSSLVGSAPPKLRGKM
ARMVATKAALSSRLDALADADSKSDMGAATIGLDARAKLEARLRTLEHGSDVAGLRAARG
RDSQQPFQMQPGGRSYNTAAD---PQSAQEKKALKR-AESGMSKEERKAAKKARKSASGE
EKKAKKDKKRGAEAGAGDVSVAPKKKKKK
>Aps
MLVLFESSVGFCLFKIADGQLSDGNLYKKFQNPASASNLVKLKSIHSFKSTADAVEDMSA
IAEGKLSKNLKKFLVDEISGLGKKSKETLAVVDPKLGGAIAKKLGFNVLSDSTTTDLFRG
IREQLASLLSDVNENDLNTMNLGLSHSLSRFKLKYSSDKVDTMIVQAIALLDDLDKEINI
YAMRVKEWYGWHFPEMSKIITDNLAYAKIVKAMGVRTNHDNTDFSEILPEELEATLKTAA
SISMGTEISDSDLINIQALASQVVSLMKYRTELFEYLRNRMIAIAPNLTAILGELVGARL
IAHSGSLISLAKAPASTIQILGAEKALFRALKTKHDTPKYGLIFHSSLVGSAPGKLKGKM
ARMTAAKAALSIRHDALSDADNKSSEEAAVIGVEARLKLESRLRRLEHSIGIQSVRKFIT
PHEQKPFFRRPDPGSYNAAADIMIPTANVTNGHKDSADSEAAAKRKRKAEKKAAKAARAQ
PSEI---KSKKRSDEPDLNDQNKKKKRKS
>Cqf
MLVLFESSLGFCLFKVADGKLSDDQLYKKFETPASASNLVKLQSIHRFQSTADAVEDMSA
IGEGKLSKNLKNFLIEEISGEGKKSKETLAVVDPKLGGAITKKLGFNVISDSTTTDLFRG
IRSQLAPLLGEVEESDLNTMNLGLSHSLSRFKLKYSTDKVDTMIVQAIALLDDLDKEVNI
YAMRVKEWYGWHFPEMSKIITDNLAYAKVVKAMGDRTDHDKTDFSEILPEELEGTLKAAA
AISMGTEISDTDLHHIKHLASQVISLMQYRTELFEYLRNRMTAIAPNLTAILGELVGARL
IAHSGSLINLAKAPASTIQILGAEKALFRALKTKHDTPKYGLIFHSSLVGSAPGKLKGKM
ARMTAAKAALSIRHDALADADTKSSEDAPLIGIEARIKLESRLRRLEQSIGIQSVRKSST
AQQQLSALRMPNTGSYNPAADIMIPAANVEKKQKKKKDEEAVAKRLKKEAKQAKKAARAT
ESEPTKSKKRKNIDVDQVEEASKKIKKKK
>Cla
RTVLFETSLGFCLFELNEKGALDENLPAKLATPALASNLLKLKSIHRFQSTADAVADISA
LQDGKLSKNLKKFLVDGVQSKKGATAPSLIVSEPKLGGAIAKKLGINVVANASTEDLYRG
IREQLVSLLGDVDESDLTTMNLGLSHSLSRYKLKFSPDKVDTMVVQAIALLDDLDKEINI
YAMRVKEWYGWHFPEMAKIISDNLAYAKCIKAMGFRTSAATTDFSSLLPEELEETLKAAA
VISMGTEISITDLTHINLLAEQVISITEYRTELFEYLRNRMAAIAPNLTALVGELVGARL
IAHSGSLMSLAKAPASTIQILGAEKALFRALKTKHDTPKYGLIFHASLVGSAPQQLKGKM
ARMVSGKVALAVRYDALADADTRSEPDAASIGVSGRSRLEARLRQLEAGLGITSVKRLAG
QGQNKFAFGKTGNGSYNPAADSLIPTQVADKKKKRKTEEDEEARRERKRLKKEAKAAKAP
ANGETSSKKSKKRSATGEEEEGKKKKHKK
>Cmi
VLALFETSAGFCLVKVTDGLLQKAEQRSSLEDPTKASNLLKLQAIHQFQSTAEGVEEITA
ISEGKISKTLKKFLVEEVQGKKGGKDEQLIVSDPKLGGAIAKKLSMAVISDSTTQDLFRG
IRQQLAVLLQEVDDKDLSTMSLGLSHSLSRYKLKFSPDKVDTMIVQAIALLDDLDKEINI
YAMRVKEWYGWHFPEMAKIISDNQAYAKVVKAMGFRTNAATTDFSEILPEDLEEVLKAAA
VISMGTEISTTDLQHIHLLADQVISISQYRTELYTYLTNRMNAIAPNLTALVGELVGARL
IAHAGSLMTLAKHPASTIQILGAEKALFRALKTKHDTPKYGLIFHASLVGSAPQKLKGKM
ARMVATKAALSVRIDALSDADTKSAEDAPIAGIEHRVKLESRLRALEQGMGIQSVRRSTV
GTSNGKPSMNGNGATYNPAADALIPSQPSSKKEKKREDVS--------------------
-----------------------------
>Eyn
VLVLFESSLGYTLFKLSDAALDKPESYK--QDSSNLAKLLSLSAIQRFSSTAEGVEEISS
IQEGKLSKTLKKFLVDEVQGKKGEVNEQLVVSDPKLGGAIAKKLALNVVSDSTTQDLFRG
IREQLAGLLSEVDEKDLSTMSLGLSHSLSRYKLKFSPDKVDTMIVQAIALLDDLDKEINI
YAMRVKEWYGWHFPEMAKILSDNMAYAKVVKAMGLRTNAATTDFSTILPEDLEEVVKAAA
VISMGTEISVTDLHHIHLLADQVISISNYRAELYSYLTNRMAAIAPNLTALVGELVGARL
IAHAGSLMTLAKHPASTIQILGAEKALFRALKTKHDTPKYGLIFHASLVGQAPQKLKGKM
ARMVATKTALSCRIDALSDADTKSAEDAPIQGIENRSKLESRLRALEQGMGITNIRRQTA
GAAPGKFEMRTNGAQYNNGADALIPSQTTDKKDKKRETADEADKKEKKKRKKEAKAEKAD
ASTLNDDEKKRLKK--------KAKKAAA
>Gan
MLVLFESAVGLCLFKIKDGKLDDKELYKQFDTPEAANNLVKLQAIHRFTSTAAAVEDITS
IGEGKVSKSLKEFLRTEISENKKFKNEKLAVSDTKLAGAIAKKLSLAVVSDSSVNDLYRG
IRTQLASLLNDIDPKDISTMELGLAHSISRYKLKFSPDKVDTMIVQAIADDDDLDKEINI
YSMRVKEWYGWHFPEMAKIISENITYAKVVKAMGFRTNYNTTDFSSILPEELEETLKAAA
AISMGTEISDSDLIHIHLLTDQVISITQYRTELYEYLRNRMTAIAPNLTALVGELVGARL
IAHAGSLLNLAKHPASTVQILGAEKALFRALKTKHDTPKYGLIFHASLVGQAPQKLKGKM
ARMVATKAALSIRLDALADADSKSSLDSATIGLESRAKLETRLRLLEQGMGHTSLRSIGK
AHDQKKFEMTGTGASYNDAADTLVPTGVKVKKEKKRAEDEEAAKKAKKAAKKEAKLAALS
PTKDKKEKKSKRKAESDDEGAV--KKARS
>Hvs
MLVLFESSLGFCLFSFSDGTLSQKDIHKYFESPGSASALIRLKSIHRFESTADAVENMTA
IGSGKLSKNLKDFLTREISGEGAKAVETLAVSDSKLGGAISKKLGLNVISDQTTAEVFRG
IRTQFSSLLDEIEEKDINTMSLGLSHSLSRFKLKFSPDKVDVMIIQSISLLDDLDKEINT
YAMRVKEWYGWHFPEMAKILSDNVAYSKVVVTMGFRTNYAKTDFSTILPEELEETLKAAA
AISMGTEISFTDLIHIQSLAQQVIQFSEYRATLMSYLQNRMLAMAPNLTALLGEIVGARL
IAHSGGLTSLAKAPASTIQILGAEKALFRALKTKHDTPKYGLIFHSSLVGSAPGPLKGKM
ARITAAKAALAVRHDALADGDTKSSDDASTLGLELRHKVESRLSYLERNIGIQSVRSKNK
AEHQKPFIPQPNKGDYNPAADVLIPTAANSEQKPDTDAVQQEAKKRRKEEKKAAKARKAE
PSDEPAPKKRKVETVESPEKSAKKKKKRA
>Lcr
MLVLFESAVGLALFKLKDGKLEDKDIHKQFDTPEGANNLLKLQAIHRFTSTADAVEDMTS
IGEGKVSKSLKKFLTEEVTSNKKYKNEKLVVSEPKLGGAIAKKLELAVVSDSSVNDLYRG
IRTQLSALLGDVDPKDISTMELGLSHSVSRFKLKFSPDKVDTMIVQAIALLDDLDKEINI
YSMRVKEWYGWHFPEMAKIISENITYAKVVKAMGFRTNYNTTDFSAILPEELEETLKAAA
AISMGTEISDTDLAHILLLTDQVISITQYRTELWDYLRNRMAAIAPNLTALVGELVGARL
IAHAGSLLSLAKHPASTVQILGAEKALFRALKTKHDTPKYGLIFHASLVGQAPQKLKGKM
ARMVATKAALSIRLDALADADSKSSLDSATIGLENRAKLETRLRLLEQGMGHTSLRSISK
AAGQKKFEMMGNGATYNSAADTLVPTAPEEKKAKKEEEDDEAAKKEAKRLKKEAKAAKAD
GTPSKKEKKDKKRSEDGEEKSS--KKVKA
>Mgl
VLVLFETAVGFCLFSLSDAKVNSPNLYKHFENETEANRLLQLSAIHRFQSTVEAVEGVTA
TNEGKLSKGLKQFLTSEILEAKGASAEKLIVSEPKLASAINKKLGIQVTSESSLMDLYRG
IRENLASLLSSLDPRDLNTMSLGLSHSLSRYKLKFSPDKVDTMVVQAIALLDDLDKELNI
YAMRVKEWYGWHFPEMGKIITDNIAYAKVVRAVGFRTNASSCDLSEILPEEVEQTLKAAA
EISMGTEVSDSDMEHIWSLCEQVVSISEYRAQLYSYLCNRMAAIAPNLTALVGELVGARL
ISHAGSIMNLAKQPASTIQILGAEKALFRALKTKHDTPKYGLLYHSSLVGMAPPKMKGKM
ARMVATKAALSTRLDALADADSKSDLSAPTIGSESRAKLEARARGLDYVQTMAGIRANRG
ADAQKSFSMEAGGRGYNVGAD---PPVVTSKKDKKD-------KKEKKKEKEEKK----K
EKKAKKEEKKSKRSDADDSTEAKKKKKSS
>Min
MLVLFESSVGLALFKVKDGKLDDKQLYKQFNDPESASNLVKLQAIHRYTSTASAVEDMTS
IGEGKVSKALKKFLTDEITGNKKLKSEKLAVAEPKLAGAIAKKLELSVISDSTVNDLYRG
IRQQLSTLLGDIDPKDLSTMELGLSHSVSRYKLKFSPDKVDTMIVQAIALLDDLDKEINI
YSMRVKEWYGWHFPEMGKIISENITYAKVVKAMGFRTNYNTTDFSAILPEELEETLKSAA
AISMGTEISDTDLNHILLLADQVISITQYRTELFDYLRNRMAAIAPNLTALVGELVGARL
IAHAGSLLSLAKHPASTVQILGAEKALFRALKTKHDTPKYGLIFHASLVGQAPQKLKGKM
ARMVATKAALSIRLDALADADSKSSLDSATIGLENRAKLEARLRLLEQGIGHTSLRSLAK
TGAQPKFEMKGNGAKYNDAADLLLPTATA-------VEKDEEAKKERKRLKKEAKAAKEQ
EKKETKDKKKKRKADEGEVEAGKSDKKKK
>Mld
MLVLFESSVGLALFKIKDGKLDDKQLYKQFDDPESASNLVKLQAIHRYTSTASAVEDMTS
IGEGKVSKALKKFLTDEITGNKKLKSEKLAVAEPKLAGAIAKKLELSVISDSTVNDLYRG
IRQQLSTLLGDIDPKDLSTMELGLSHSVSRYKLKFSPDKVDTMIVQAIALLDDLDKEINI
YSMRVKEWYGWHFPEMGKIVSENITYAKVVKAMGFRTNYNTTDFSAILPEELEETLKSAA
AISMGTEISDTDLNHILLLADQVISITQYRSELFDYLRNRMAAIAPNLTALVGELVGARL
IAHAGSLLSLAKHPASTVQILGAEKALFRALKTKHDTPKYGLIFHASLVGQAPQKLKGKM
ARMVATKAALSIRLDALADADSKSSLDSATIGFDNRVKLEARLRLLEQGIGHTSLRSLSK
TGAQSKFEMKGNGAKYNDAADLLLPTATA-------VEEDEEAKKERKRLKKEAKAAKEE
EKKE-KDKKKKRKADDGEVEEGKSKKKKK
>Mlp
-LVLFESSLGFCLFKVADGKLSDDKLYKKFETPASASNLVKLQSIHRFKSTADAVEDMSA
IGEGKISKNLKKFLTDEIS-QSKNSQETLAVVDPKLGGAITKKLGFNVISDSTTTDLFRG
IRSQLAGLLGEVEESDLNTMNLGLSHSLSRFKLKYSTDKVDTMIVQAIALLDDLDKEVNI
YAMRVKEWYGWHFPEMAKIITDNLAYAKIVKVMGVRTDHDKTDFSEILPEELEGTLKAAA
AISMGTEISDTDLLHIQSLASQVISLMQYRTELFEYLRNRMTAIAPNLTAILGELVGARL
IAHSGSLINLAKAPASTIQILGAEKALFRALKTKHDTPKYGLIFHSSLVGSAPGKLKGKM
ARMTAAKAALSIRHDALADSDTKSTEDAALIGIEARIKLESRLRRLEQSIGIQSVRKSSQ
SYQQLPALRMPNAGSYNPAADIMIPAANNSKKDKKKE--------IADEAKKAAKKAKSP
ASE-AKSKKRKNEDVEMTITDEKKSKK--
>Msd
MLVLFESSVGLALFKIKDGKLDDKQLYKQFDDPESASNLVKLQAIHRYTSTASAVEDMTS
IGEGKVSKALKKFLTDEITGNKKLKSEKLAVAEPKLAGAIAKKLELSVISDSTVNDLYRG
IRQQLSTLLGDIDPKDLSTMELGLSHSVSRYKLKFSPDKVDTMIVQAIALLDDLDKEINI
YSMRVKEWYGWHFPEMGKIVSENITYAKVVKAMGFRTNYNTTDFSAILPEELEETLKSAA
AISMGTEISDTDLNHILLLADQVISITQYRSELFDYLRNRMAAIAPNLTALVGELVGARL
IAHAGSLLSLAKHPASTVQILGAEKALFRALKTKHDTPKYGLIFHASLVGQAPQKLKGKM
ARMVATKAALSIRLDALADADSKSSLDSATIGFDNRVKLEARLRLLEQGIGHTSLRSLSK
TGAQSKFEMKGNGAKYNDAADLLLPTATA-------VEEDEEAKKERKRLKKEAKAAKEE
EKKEKKDKKKKRKADDGEVEEGKSKKKKK
>Pan
VKVLFETAVGFCLFNVSDSKLESKNLHESLDSAQGATNLLKLSAIHRFTNTAEAVEDISA
INEGKMSKSLKKFLTDEIVDAKGKDKENLIVAESKLASTIAKKLGIQVTYDSELLDLYRG
IRENLATLLSSLDPRDLNTMSLGLSHSLSRYKLKFSPDKVDTMVVQAIGLLDDLDKEINI
YAMRVKEWYGWHFPEMGKIITDNLAYAKVIRAMGFRTNASATDFSEILPEEIEETLKAAA
EISMGTEISDTDLEHIWSLCDQVISITQYRTQLYQYLQNRMAAIAPNLTALVGDLVGARL
ISHAGSLMNLAKHPASTVQILGAEKALFRALKTKHDTPKYGLIYHTSLVGQAPQKLKGKM
ARMVATKAALSIRLDALADAETKGDEGAPTVGIEARAKLESRLRALEMQSGMSGMRSARN
AAGQKAFQMEAGGRSYNAAADAAGPSDMAERKALKKAGEAELSKEERKALKKAKKEANGT
PKKDKKDKKKRSAADVTATPSSKKKKSKK
>Pst
MLVLFESSVGFCLFKVADGTLTDGNLHKKFDSPASASNLVKLQSIHRFKSTADAVEDLSA
IGDGKLSKNLKKFLIDEISGEGKKSKETLAVVDPKLGGAITKKLGFNVLSDSTTTDLFRG
IRSQLAPLLGDVDESDLNTMNLGLSHSLSRFKLKYSTDKVDTMIVQAIALLDDLDKEVNI
YAMRVKEWYGWHFPEMAKIITDNLAYAKIVKTMGIRTNHSKTDFSEILPEELEGTLKASA
AISMGTEISDSDLLHIQSLASQVISLMQYRTELFEYLRNRMTAIAPNLTAILGELVGARL
IAHSGSLINLAKAPASTIQILGAEKALFRALKTKHDTPKYGLIFHSSLVGSAPGKLKGKM
ARMTAAKAALSIRHDALADADTKSAEEAPLIGMEARIKLESRLRRLEQSIGIQSTRKSGV
SQDQKPFFKRPDPGSYNPAADVMIPAANNAEEGKAKNDDEAEAKRKRKEEKKAKKAARAA
PPKSSSSKDKKRKDDDEQEEGDKKSKRKS
>Rgr
MLVLHESAIGLALFKVKDGKLDDKDLHKAFETEEGANNLVKLQAIHRFTSTASAVEDMTA
IGEGKLSKSLKKFLTDEVVGNKKLKSEKLAVSEPKLAGAIAKKLELNVVSDSSVQDLYRG
IRQQLSSLLGDIDPRDLSTMELGLSHSLSRYKLKFSPDKVDTMIVQAIALLDDLDKEINI
YGMRVKEWYGWHFPEMGKIITENITYAKVVKAMGFRTNYNTTDFSSVLPEELEDALKSAA
AVSMGTEISDSDLDHIHLLADQVISITQYRTELYEYLRNRMAAIAPNLTALVGELVGARL
IAHAGSLVSLAKQPASTVQILGAEKALFRALKTKHDTPKYGLIFHASLVGQAPQKLKGKM
ARMVATKASLSIRLDALADADTKSQLDGATIGIENRVKLEARLRQLEAGQGFSSLRSIAK
ANGQKKFELKGNGAGYAAGADALVPTGVEEKKEKKE-DEDEAAKAERKRLKKLAKAAKAE
ETPSKKEKKKRSRDEDGASPEKKSKKSKA
>Sro
MLVLFESAVGLALFKIKDGKLEDKDIHKQFETEEGANNLVKLQAIHRFTSTATAVEDMTA
IGEGKVSKSLKKFLTEEVTGNKKFKNEKLAVSEPKLAGAIQKKLEISVVSDSTTHDLYRG
IRQQLSALLGDIDPRDLSTMELGLSHSLSRYKLKFSPDKVDTMVVQAIALLDDLDKEINI
YSMRVKEWYGWHFPEMGKIITENITYAKVVKAMGFRTNYNTTDFSHVLPEELEETLKSAA
GVSMGTEISEQDLDHIHLLCDQVISITQYRTELYEYLRNRMAAIAPNLTALVGELVGARL
IAHAGSLMSLAKHPASTVQILGAEKALFRALKTKHDTPKYGLIFHASLVGQAPQKLKGKM
ARMVATKAALSIRLDALADADSKSSLDSATIGIENRAKLESRLRQLEAGIGHTSLRSLSK
ANGQKRYEPTGNGASYNSGADSLLPTGVEEKKEKKEVGDDEAAKKERKRLKKEAKAAEAA
ASPSKKDKKKKRKADDGEEESSKSKKVKA
>Uvf
RLVLFESSVGFCLFKVTDGTLSDGNLYKKFESPASASNLVKLQSIHRFKSTADAVEDLSA
IGEGKLSKNLKKFLVDEISGEGKKSKEILAVVDPKLGGSITKKLGFNVISDSTTTDLFRG
IRSQLAPLLSEVDESDLNTMNLGLSHSLSRFKLKYSTDKVDTMIVQAIALLDDLDKEVNI
YAMRVKEWYGWHFPEMAKIITDNLAYAKIIKAMGPRTNYPKTDFSEILPEELEGTLKASA
AISMGTEISESDLLHIQSLASQVISLMQYRTELFEYLRNRMVAIAPNLTAILGELVGARL
IAHSGSLLNLAKAPASTIQILGAEKALFRALKTKHDTPKYGLIFHSSLVGGAPGKLKGKM
ARMTAAKAALSIRHDALADADTKSTEEAPLIGMEARIKLESRLRKLEHSIGIQSVRKAGS
SHEQKPFFKRPDPGSYNPAADLIIPTANTQPPASNKEEDEVGAKRKRKEEKKAKKAAKAS
EPSTSTTKVKKRKDDDDDDDNAKKKKRKS
