# Supplementary material for: Convergence Analysis of Rust Fungi and Anther Smuts Reveals Their Common Molecular Adaptation to a Phytoparasitic Lifestyle
Source: Front Genet. 2022 Apr 8;13:863617. doi: 10.3389/fgene.2022.863617 (PMC9023891; doi:10.3389/fgene.2022.863617)
Supplement: Supplementary file 4 [file DataSheet1.ZIP › Supplementary file 1/conv_cal/OG0003111.fasta]

>Ain
MADTEKSEGEAENDPHFEPVIKLQQIETKTHEEDESVLFKMRAKLFRFDKESKEWKERGT
GDVRLLEHKKSGKVRLVMRRDKTLKVCANHYVTSDMKLAPNVGSDRSWVYNVAADVADGE
PTAETLAIRFANSDNAEEFKKSFESAQEKNAKASGGAPAESDAPEKEAAKEAAKDEEKK-
------KKE
>Aps
MADQSNLDTAAEPEKHFEPLVKLDAVETKTHEEQEDVFFKLRAKLFRFDKELGEWKERGT
GDLKLLKHQTSKKIRLVMRRDKTLKVCANHYITSDMTLAPNVGSDRSWVYNVAADVSEDV
PRAETLAIRFGSSENANKFKEKFEEAQEINSSLASNPNGATQVGGEEAQKQTKAEANTVD
ATANAVKKE
>Cqf
-------EGTQEPEPHFEPLVKLDAVETKTHEEDEDVFFKLRAKLFKFDKELGEWQERGT
GDLKILQHKTSKKLRLVMRRDKTWKVCANHFISPEMSLAPNVGSDRSWVYNVTADYSDGK
VEALTLAIRFGSSENANLFKGKFEEAQQINSSLSTAAPESTPAAAKEEPKA-EAKEAAPD
ATADAVKKE
>Cla
MASEEPAFGAPVEEPHFTPVHLLDRVDVKTGEEDEEELFKMRAKLFRFDRVGNEWKERGV
GDLKLLKHKETGKVRLIMRRDKTHKICANHYVTSDMKLAPNIGSDRSWVWSVLADVSDGE
PSAETLAVRFANSENAGIFKDKFEAAQALTASKPATDAAEPEEKEEDAAPAAAAEEKPAE
EEKAKLADE
>Cmi
MAEAESQAQSGETEPSFQPVVQLDVVETETGEEREETLFKMRAKLFRFEREAKEWKERGT
GDIRLLKHKESGKIRVLMRRDKTLKVCANHNITSDMKLAPNVGSDRSWVWSVAADVSDGE
PKAETLAVRFGNTENAQLFKTAFEDAQKANAALPASAPASTSEEVQTDAASAAQEESSAQ
STDAPVAHK
>Eyn
MSEPSGAVDEQVHDPHYDPVVKLKEVAAQSGEEGEDQLFKMRAKLFRFDKEGRDWKERGT
GDLRLLKHKQTSKVRLVMRRDKTLKVCANHFSNHKRH---EVGSQRPNWDNVAADVADGE
ATAETLAVRFGNSENAQLFKQAFESAQASNAALGSSSPQSTEATATESTPAAAADDSASD
ASAEAVAEE
>Gan
LGKKNPVAAEEESGAHFEPVIKLEAVEVKTHEEDRGVALQ---DLFRFIAESSEWKERGT
GEVRLLQHKESQKVRLVMRRDKTLKVCANHYITPEMALSPNVGSDRSWVYNVAADVSDGV
ASAETLAIRFANPENAGLFRTAFTAAQETNKPLLGHGPVVEKEE--EAAPVAAANEAAPE
ETAAPAKKE
>Hvs
MADTENVECPPEPQPDYQPLVKLDVIETKTHEEDEEIFLKLRAKLFRFDKKAVEWKERGT
GDCKLLQHNVTRKIRVVMRRDKTLKVCANHLITSDMQLAPNLGSDRAWVYNVAADATEEK
VTSETFAIRFGSTENANIFKEKFEEAQKINASLPKADEAETAEPGDEVSKS-QVTSSTET
ATPQAV--D
>Lcr
MSSEQPTAAEEESGAVFEPVIKLDKVEVKTHEEDEEVLFKMRAKLFRFIAESSEWKERGT
GDVRLLQHKESKKVRLVMRRDKTLKVCANHYITPEMALSPNVGSDRSWVYNVAADVSEGA
PTAETLAIRFANSDNAGLFKTAFSSAQETNKPLLGHSPVDEDQSEDAPAPAAAAEESNPE
EVKETTKTE
>Mgl
MSEHETPGAEAEHDPQFDPVIKLHKVEVKTNEEDEDVQFKIRAKLFRFDKESKEWKERGT
GDVRLLKHKETKKVRLVMRRDKTLKVCANHFLSPEIKLQPNVGSDRSWVYNVTADVSDGE
PAAETLAIRFANSENADLFKKEFESAQEANKNASNENPAKSEDQ--TSA--AAATS----
---------
>Min
VASEEPNAAEEESGAVFEPVIKLEKVDVKTHEEDEEPLFKIRAKLFRFTPESSEWKERGT
GDVRLLQHKDSKKVRLVMRRDKTLKVCANHYVTPEMALSPNVGSDRSWVYNVAADVSDGE
PTASTLAIRFANSENAGLFRTAFLSAQETNKPLLGSNPSDDEPQKEAEAPKAAAEETKPE
EVKVPTATE
>Mld
MASEEPNAGEEESGAVFEPVIKLEKVEVKTHEEDEEPLFKMRAKLFRFTPESSEWKERGT
GDVRLLQHKDSKKVRLVMRRDKTLKVCANHYVTPEMALSPNVGSDRSWVYNVAADVSDGE
ASAATLAIRFANSENAGLFRTAFLSAQETNKPLLGSNPVDDEPQKDVDAPKAAAEETKVE
QVKVPTATE
>Mlp
MADADNPEGTQEPDLHFEPLVKLDAVETKTHEEDEEVFLKLRAKLFKFDKEAGEWQERGT
GDVKILQHKTTQKFRLVMRRDKTLKVCANHYISPDMTLACNVGSDRSWVWNVTADTSDEG
TMAVTLAIRFGNSENANIFKGKFEEAQKINGSLAPST-EKSDAAAEAETETTKAEEETPD
ASADAVKKK
>Msd
MASEEPNAGEEESGAVFEPVIKLEKVEVKTHEEDEEPLFKMRAKLFRFTPESSEWKERGT
GDVRLLQHKDSKKVRLVMRRDKTLKVCANHYVTPEMALSPNVGSDRSWVYNVAADVSDGE
ASAATLAIRFANSENAGLFRTAFLSAQETNKPLLGSNPVDDEPQKDVDAPKAAAEETKVE
QVKVPTATE
>Pan
MADTEASAEEAENDPHFEPVIKLNQVEVKTHEEDESVTFKMRAKLFRFDKEAKEWKERGT
GDVRLLEHKQTHKVRLVMRRDKTLKVCANHYVTSDMKLSPNVGSDRSWVYNVAADVADGE
PTAETLAIRFANSDNANAFKDAFEAAQKSNAA------SKSDAPKKDAAPEAAKDDDKA-
---------
>Pst
MSQQDEPDVTPEHDPDYQPLVQLTAVETKTHEENEDVFFKLRAKLFRFDKTASEWKERGT
GELKLLQDTSTKKIRLVMRRDKTLKVCANHFIAAEMVLAPNVGSDRSWVYNATADVGDGI
VSAETLAIRFGNSENANAFKLKFEEAQKINISLTKESKKEEAEADKKETPAS-------D
ATADAVKAE
>Rgr
MSAEEPTAQVEESSAQFEPVIKLQAVEVKTHEEDEEALFKMRAKLFRFIADSAEWKERGT
GDVRLLQHKQSKKVRLVMRRDKTLKVCANHYITPEMALSPNIGSDRSWVYNVAADVSDGE
PSAETLAIRFANSENANLFKEAFVQAQDTNKTLLGSSVAASDAPGKEAAPSADAQDDEPE
EVKEPTATS
>Sro
MSAEEVKPTEEDSTAVFEPVVKLKAVEVKDGEEDEEVLFKMRAKLFRFVADSSEWKERGT
GDVRLLKHKESKKVRLVMRRDKTLKVCANHYVTGDMALSPNIGSDRSWVYNVAADVSDGE
ATAETLAIRFANSENANLFKTAFKSAQDNNKSLLSGNPVESDAPGTESAPSAVAEAEQPQ
EVTESTNTK
>Uvf
------------------------------------------------------------
-----------------------------------MVLAPNVGSDRSWVYNAAADMGDDG
VTAETLAIRFGNSENANSFKAKFEEAQQINADLAKEN-------DEKTKENEEVKESKVD
ATADAVTVE
