# Supplementary material for: Convergence Analysis of Rust Fungi and Anther Smuts Reveals Their Common Molecular Adaptation to a Phytoparasitic Lifestyle
Source: Front Genet. 2022 Apr 8;13:863617. doi: 10.3389/fgene.2022.863617 (PMC9023891; doi:10.3389/fgene.2022.863617)
Supplement: Supplementary file 4 [file DataSheet1.ZIP › Supplementary file 1/conv_cal/OG0003114.fasta]

>Ain
-----------------------------------------MGLAVLEVPDSGSSRTSFN
LVKLRRITSVKPLQDASASKL--LTPCREVNVQAAEARERAATGEALKRAAKIGVGVSKL
GQDVFDALSKTLPCRWADQHIIVMDEMVVSAEYD--KAHIPKQKATRWQRVSKVLEGERR
KILSRQQ
>Aps
QSAGHSATRSLSLLLGRSVKLKLISGGEKWVEGNLWCYDPITGVVILDSPGSGKGKQTFR
MVKVNQVREVQLGEPIESP--KILEPVRPINVTAIAMREAQAVKADDARRARIGHGVSRW
AQEIFDALGKTLPVRWHQTSIIILDDVMLSPQYRPEDVKVSGNNSARLARVRQVLEGEWG
RLLRTEE
>Cqf
TTGPIGPARNIGLLLGCPVKLKLVGGGERWVEGQVWCYDPIPGVVVLECPGAGKGRQTFR
MVKMNQIRDIQIAEQAAAPTKKVLEPIKPINVTAVAGRELAAVKSDDVRRARIGFGVSRW
AQEIFDALGKTLPVRWAQTSIVILDDVLLPPRYRPEDVKTN--NEQRMSRVRQVLEGEWA
RLLKTDE
>Cla
---SAPSQEDFSDLIGASLSLTLD--SQAAVNGALWAYDPSLSLLVLESP------RDYR
VIKTTSIASVEVTAMPSAEALAKLAKVTAVSLERLKVNEAKGLELDKARTKRLGRGVSAL
AQAVFDALSKTYSAEWQSTSILVLDDILIKEPYTPSD----SGAAQKLERVQKVLAGERG
RVLKANP
>Cmi
SDASSPATLSLSSVIGSQIRLTLNAKERPIVEGQLWCYDPAYGSLALRTPPSNSTKHNYR
IVRLSSIASVTVLQPADPETATMNVPLKAICVNRLQEREAEAVKEEAKRIANEPPGVSEL
GKSLYEALGKTLPVRWANKTIVVMDEVLVESPYAATEQCIKSNNAQRKERVMKVIIGETE
KLKRTQP
>Eyn
PAASAACNVNLQEVLGAELELTVNGSSSSKVQGTLWTYDASMGCLVLSTA------SSFR
IIRLSSIANITVLSLP-----NKDEPLPPVDLSRVKEREINGVKEELRAIEREAQGTSEL
GKELYDAFAKTMTVRWTQETIIVLEEVVVSPPYRVDDAKSPKGTDPRLERVKKVLQGERD
KLSRLKP
>Gan
RPSSPAPLQSLDTLLHLPLRLTLIGLPERTVEGTLWTYDASTSVVVLTSLNPSNQKRSYH
LLKTPQIKSVVVLSTSPDETL---GPAAAINLKEVDARVEKAVRKDQEERARVGQGVSEE
AQALFDALGKTLPVRWAGASIVVMDEVMISVPYGTADVKGTKSAGGQVERVRKVVSWPFR
RGGVDEC
>Hvs
MSNSNPLARNLSALIGCNVKLKLIP---RIVQGFIWSYDPLTGVIVLTS-DTNPSKNNFR
FLKVNHIKDIQFLSTNPPPSLSILKPIQPVNLNYVHLSEAKAVKSEIERRAKIGIGVSRW
AQEIFDALGKTLPVHWQQTNIVILDEVTLSPEYRPEDAKAGKDSQARLDRVKQVLEGERS
RLLRTEL
>Lcr
TTTTGEALPDLTTLLNLPLRVVIAGLPQREVEGTLWTYDPLTSFVVLTTANPPSQKRSYH
LIKSTQIKAVTILSLTPDTSLAPSSLLRAINPAEVSARVEKAVLEDQKARARVGQGVSDE
AQALFDALGRTLPVRWAGKNIVVMDEVMIAEPYGVGDVKGGKGAGGYVERVKKVLEGERQ
RRAARQI
>Mgl
---PADVQNALQTNISMPVQLTVMATGTDSVVGRIWAFDTVSNLVVLETPPSSGLVTGFK
IVRASSIKQLKVLNEAQYEKLSQLTHISAVPVAAMEVREAAATKKCQERSMQLASEASDI
GQIVFDAVNKTLPCRWHESHIIVLDEVVISPSYSVSATYVPKDKARTWLRVTKVLDGIHT
KFALVE-
>Min
SAGSSIPFPSLAQYINHPIRVLLAGLAARAAKGTLYTVDQATQCLVLTIPPSRTVKRNYS
FHHFTSIQSTTLLSTIPDPSVSKSGPLSVLDSEEMKLTIERAVAGLVKERSRKPQGITQE
TQALFDGLAKTMPVRWYGAQIIVMDQVIISPPYTVDQVKGEKGAHEGVERVKKVLQGERQ
RRSSKPT
>Mld
SAGSSIPFSALAQYVNHPIRVLLVSLPSRTAQGTLYTVDHHTQCLVLTTPSSTTTTRNYS
FHPFSSIQSTTLLSTLPDPSLSKNTP--RMDQEEMKLRIEKGVAALVKERSRKPQGVTPE
TQALFDGLAKTMPVRWHGAQIIVMDQVIISPPYTVDQVKGEKGAHEGVERVKKVLQGERQ
RRNNKPT
>Mlp
APNTIGPPRNIGLLLGCPIKLKLVGSNDRWVEGKVWCYDPLPGVIVLECPQSGKGKQTYR
MIKMNQIKEVQIGDKNKIESSKILEPLKPININAVELREATAIKNDDARRARIGHGVSRW
GQEIFDALGKTLPVRWHQTSIVILDDVLLPPLYRPEDAKSN--KEARLQRVRTVLEGERI
RLRATEE
>Msd
SAGSSIPFSALAQYVNHPMRVLLVSLPSRTAQGTLYTVDHHTQCLVLTTPSSTTTTRNYS
FHLFSSIQSTTLLSTLPDPSLSKNTP--RMDQEEMKLRIEKGVAALVKERSRKPQGVTPE
TQALFDGLAKTMPVRWHGAQIIVMDQVIISPPYTVDQVKGEKGAHEGVERVKKVLQGERQ
RRNNKPT
>Pan
AATASNQLANISKMLGSHVTFTVG-KQSQTLSGKLWAYDPSLGVVGLECPAQASAAVGFT
IVKVSEIKKIEFRHSTDAANGQSLTPIHPVSLKAAQLREADAVKQSLTKVARTGKDVSQL
GQQVFDALSKTLPCRWHNSHIIVMEEVVISPGYDAASTNVPQSKANSWQRVTKVLQGERR
KMNAAAA
>Pst
GGGGFPNIRNLGILLGWTVKLKLNPVNDRSVEGSIWCYDPIPGVVILESPGNSKGKHNYR
MVKVNQIKDLQILSDPPVIPSKILEPVNHIHVDSIKMRQSLALENLDLQRARIGLGVSRW
AQEIFDALGKTLPVRWHQTSIIILDEVLLPPYYRSIDVKANQTNQASMSRVKQVLDGEWS
RLLRTEE
>Rgr
ASNPQQPLPDLDQLLNLPIRVKVAGVAARDVEGSLFAVDSSFIVLAAAPPGATAPKRTFH
FLKTSTLESVTVLLRTADPSLAPSTPLSFAHLPRTPADVSHAVSRALAAQARLAAGVSAD
AQKLFDALARTLPVRWAGESIVVLDEVVVDKPYGIASVKGAKGSAERVERVRKMV---RP
ALALSPS
>Sro
TSTSNPSLPDLSTLLNLPLQLTLKPSPNRQLKGSLFTYDPSTSFAVLCSSPSLSSPTSYH
LIKTSQIISLSVLSSTPTASLSPSDPLPSVSL---------AVQQFQKQQASKGKGTSEE
VQKVYDSLSKTLPCRWSGSDIVVLDEVVVDKSWG---VKGGKGSRDRVERVQKNVSTQEK
SSAINVS
>Uvf
NSNNLNLVRNLGNLLGWSVKLKLNETEDRWVEGKIWCYDPIPGVVILESPGTCKGRHTYR
MIKVNQVKDVQVGDLIPIPP-KILEPVRPINVTAIAMREAEAVKADDARRARIGHGVSRW
AQEIFDALGKTLPVRWYQTSIIILDDVLLTPLYRAEDVKMNNSNSV----VKQVLEGEWA
RLLRSEE
