# Supplementary material for: Convergence Analysis of Rust Fungi and Anther Smuts Reveals Their Common Molecular Adaptation to a Phytoparasitic Lifestyle
Source: Front Genet. 2022 Apr 8;13:863617. doi: 10.3389/fgene.2022.863617 (PMC9023891; doi:10.3389/fgene.2022.863617)
Supplement: Supplementary file 4 [file DataSheet1.ZIP › Supplementary file 1/conv_cal/OG0003115.fasta]

>Ain
TSHNRRETSEERAIRKEAKKSSKKSDEAEKRAKAAETLYYAADANPFNDDNISQKFRWGK
KEERERKMGLTPGEARRRDEDRRREAEEEIKRLIQKRVEREKEQAIKEEEEGRKARMAES
AAMSEWVAKEDDFYLEQSRRRAVIRVREQRAKPIDILAINLKWVDPHVTQEDGEDEDDEE
NDASLEIDLEEPYLIFESLGLEDTEELENDIQMYLSLEKDEQNLDFWRAMVVVCEERLSE
LREEAGQASTASRLEPSVKADMSEMLSTKSYDELVKLQGQVRGKLQSGEPVDVEYWEALL
KSILVWRAKAKLRDMHEVVISNRLEYLKRRQKEDAARRE---ALGLPSA----------E
EEKA----------------------------QERRKRLEAAASSTIEVE-------SGE
PD-------GLGMFETEAGKDLDEDEDVFNVAEDLGRETYDWEDKFRPRKPRYFNRVHTG
YEWNKYNQTHYDTDNPPPKVVQGYKFNIFYPDLIDKSKPPTYRIINERGNDETSLIVFEA
GPPYETIGFRIVKKPWNMSHRRGFRASFERGVLQLHFNFQRQFYRK
>Aps
--RKKRESSSERRARKAAEKLAKRSREEADRRAAAELSMYSATDNPFHDANLSTQFEWVK
KRERERKMGLSAEEASRRDAERRAEAVAELERLTRRRAEREKEIELREAESSRMAQMAES
AQMAEWIAKEDDFQLEQAQKRAEIRVREKRAKPIDLLALNLKWGHREIESENEKDGDEED
DGVGLEVDLDEPYTIFDNLTLEETQELAQDIKMHIALEKSKPKLEFWKCLQCVCEDSLSQ
LSNPGTLAQDSLRATTALKDEITRLLEGKSYEQLVVLEGNIEAKLAGNEPVDPEYWQDLL
AQLKVWKAKAKLRAMHEVVLRNRLEHLRRRQRDEAVKVQAELESTLSSQHVHLDNMEIDD
DQVLVEEYEIAMEPPLIQHLTSEEQKLEILSPTDDWNQIINARQIVLSTRFVPKLNDNSN
ANDQEILDRAEKLYAQEAEKGLGEEEEMFELEAEMGRQSYSWEDKYRPRKPRYFNKVHTG
YEWNKYNQTHYDTDNPPPKVVQGYKFNIFYPDLIDKTKAPTYKIIKNKENEDVATLLFKA
GPPYEDIAFTIVNKDWEHSHKRGFRSSFDRGVCCPFYTFMLFHYPA
>Cqf
SH-KKRESSSERRARKNAEKAARKSRDEEDRRAAAELSVYSATDNPFHDANLSSQFEWGK
KRERERKLGLSAEEAARREAIRRAEAKEELERLNIRRAEREKELELREMESNRMAQMAES
AQMAEWIAKEDDFQLEQAQKRAEIRVREKRAKPIDLLALNLKWGHRELAADSKEEGEDED
DGAGLEVDLDEPYTIFDNLTLEDTQELAEDIKMHIALEKSASKLEFWRCLLCVCDDALEQ
LSNERNSALDALRTGAAIRSEITRLLEGKSYEKLMALESSIEIKLAGNDPVDPEYWQSLL
GQLKVWKAKAKLKAMHEVVLRNRLEHLRRRQRDEAVKVQAELASSLVP-HVQTETHDLSE
DEAAGEDFEPDMDPPPITQLEADDHKLELALPADDWLQIIQARQAVLSTRFVPKAKDGSA
AKTGEILDRAEKLYAQEAEKGLGEEEEMFELEAEMGRQSYNWEDKYRPRKPRYFNKVHTG
YEWNKYNQTHYDTDNPPPKVVQGYKFNIFYPDLIDKSRAPTYKIIKNKENEDVATLLFKA
GPPYEDIAFTIVNKDWEHSHKRGFRSSFDRGVLQLHFTLKRIHYRK
>Cla
SHRRRDETSAERRARKAAKKASK------QQPQPGPMSMFDALG---EDMDSGAAFVWAK
KKEKEKGSGISEQEAARREADRRAEAQEELARLNARRAEREKEMEERESEASRQAVLNES
RQMAEWIAKEDEFYLEQAKKRAEIRVRERRAKPIDFLALNLKWSVPPEQQ----GGDDDD
EGEGLDVDLEEPYAIFENITLEQTEELEQDIKMYLTLEKNGTNLEFWRSMLLVCASALED
LRSQRRLGSEAIRSQAAIKAEFANLLRGKTQPQLTGLQQSVQRKLTSGEPIDVEYWENLL
KELIVWKAKAKLKDMHEIVLHNRLEQLRRKQRDEAAQMQAELASTLPTL------MDIEE
EDL-PEEFDPSMDPPLLKFLSEEDKRLDLLDPLQEFKALLQARRAVHATRFVSRKSKARE
AADLDPTSRAEALYQAELEKGLDDDEELFNMEEELSKQSYAWEDKYRPRKPRYFNKVMTG
FDWNKYNQTHYDADNPPPKVVTGYRMVLFYPDLIDKAKAPQFSIIKDKANPDTCTLVFKS
GPPYEDIAFQIVNREWEMSHRKGFRCSFDHGVLQLAFQFKKAHFRT
>Cmi
KERHRRETSEERRARKRSKKAH-PDAAEEQRRAAAEVSLYSAVDNPFNDANLTDRFVWGK
KREKEKKSGLTAEEAAIRDARRRAEAEEELERLNRRRADREAEMQLREEEAMRMARQQES
AQMAAWHAKEDDFHLEQAMRRAAIRTREGRAKPIDLLALNLKWSQPRIPGQV--DDDEED
EGIGLDVDLEEPYLIFDNLTLEETEELYEDIEMYISLEKSEANLEFWRSMIVVCSAALET
LRSERTMGRAANRANEAVKNDITNLLRGKSLDELRQLQDSVRAKLSSGDPIDVEYWEGLL
KELAVWMAKAKLKAMHEVVLRNRLEHLRARQRDEAAQVQNDLANAVEEEAASAAAAEAPA
DGEEPEQWNPSMAPKAVSKVPMEDQNLQLLDAEEELQKLIAARRAVAQARFVPKRRA-AP
AEGAEPADTADALVKAEAAKGLEEDEEIWNEQAEQVSQTYSWQDKYRPRKPRYFNKVITG
FEWNKYNQTHYDIDNPPPKVVQAYRFTIFCPDLVDPTKAPTYKIIKEPGNQDTCILQFKI
GPPYEDLAFRIVNKEWEYSHKKGFKSTFDRGVLQLHFNFKRAFYRK
>Eyn
RDRSDRETSSERRTRKKAKRAR-EDAAEEQRQAAAELSVYSAVDNPFNDANLTDQFTWGK
KRDKEKKAGVSEMEARRKDAERRAEAKEELERLNRRRADREAEMELREQEAMRMARDQES
AHMEAWIAKEDEFHLEQGMRRAQIRMREGRAKPIDLLALNLKWSKPKIPGEDQDEEDEED
DGIGLDVDLDEPYLIFDNLTLEETEELYEDITMYLSLEKAEANLEFWRSMMVVCSSALET
LRSERSLGRAANRATEAVRGDITALLRNKSLQELRQLQDSVKAKLASGDPIDVEYWEGLL
KELAVWMSKAKLKTMHEVVLRNRLEHLRRKQRDEAVKVQTELANAVEN-DAEAATATAQQ
DAEVPEEWEERMQPKLVSRIPMEDQHLQLVDPAEELEKLIAARRIVAHARFVPKKQKAAL
AAVGETGDKADALVRAEAAKGLDEDEEVFQAESELKTQAYTWQDKYRPRKPRYFNKVITG
FEWNKYNQTHYDIDNPPPKVVQAYRFTIFCPDLVEPTKAPTYKVIREPGNDDTCILQFKI
GPPYEDLAFRIVSKEWEYSHKKWVTDVIAKGW--------------
>Gan
---KPRETSTERAARKAERKAQKQALPQDARQAAAEVSFYSSTDNPFHDANLGDKFVWGK
KREKERKQGMTPEEAKRRDMERQIESQQEIERLNSRRAEREADMQLREEESMRAARMTES
AQMSAWIDREDDFHLEQAKKRAEIRVRERRAKPIDFLALNLKWSQPPLQPGDDGDEEQED
EGIGLEVDMEEPYVIFDNLTLEDSEELHEDIKMYLSLEKLEANLEFWRALLIVSSASLET
LRNERSIGTSASRANATVKAEITRLLSGKTYEQLVALQGQVQRKLASGEPVDVEYWEGLL
KELIVWKAKGKLRDMHEVVLNNRLEQLRRKQRDEAVRYKEEIKHALHVPDEEVEDEEEDM
EIEE-EEWDESLEPVAMSRIPEEFRGYEILGVRGSRQKLYAQRRSIVQTRFVARPRAA--
------DAKDEEIYQAAVGQGLDEEEELFNVEVEMSKTAYTWEDKYRPRKPRYFNKVHTG
YEWNKYNQTHYDTDNPPPKVVQGYKFNIFYPDLIDKTKAPTYRLIKEKGNDDTSS---AS
SSDNYHVAFTIVNKDWEYSHKRGFRSSFDRGVLQLYVTFKREFYRR
>Hvs
SH-----SSRHPHAHRSSKHSDRKSRDEEDRRQAAELLMYSAAENPFHDVDLGSKFQWAK
KREKEKKLGLTPEEAARRDAIRRQEAKEELERLNIRRAEREKELELREAEANRMAQMAES
AQMAEWIAKEDDFQLEQAQKRAEIRVRENRAKPIDLLALNLKWGNHNLVKSEDDQDVEED
DGAGLEVDLDEPYTIFDNLTLEETQELAEDIKMHFTLEKSERNKEFWSCLNVVCDDALQN
LALARHSGAEASRTSEVIKAEITKLLEGKSYEKLTELERSIKARLASGDPVDPEYWESLL
AQLQVWKAKAKLRVMHEAVLRNRLEHLRRRQRDEALRMQTEFASSIPNKHQDSNNNNELE
EDITEEAFEDTMNPPIIAKLSPEDENWEIVLPSDDWQNIIAARQVVLRTRFVPKPKEGQV
ANKDTLLDGAAKLYAAEAEKGLEEEEELFELEAEMGQQSYNWEDKYRPRKPRYFNKVHTG
YEWNKYNQTHYDTDNPPPKVVQGYKFNIFYPDLIDKTKAPTYKIIKNKENEDIATLLFKA
GPPYEDIAFTIVNKDWEHSHKRGFRSSFDRGVSVFIYLFLYLNKQK
>Lcr
KEKKPRETSTERAARKAERKAQKAALPQDARQAAAETSFYSSTDNPFHDANLGDKFVWGK
KREKERKSGITPEEAAAKDRQRHLESMEEIEKLNQRRAQREAEFALREEEQMRAARMAES
AQMSAWIDREDDFHLEQSKKRAEIRVRERRAKPIDFLALNLKWSQPPLQPGDEGEEEQED
EGLGLEIDMDEPYVIFDNLTLEDSEELHEDIKMYLSLEKSEANLEFWRSLLIVSSASLEA
LRNERAIGINATRANAAVKAEITRLLSGKTYDQLVALQGQVQRKLASGEPVDVEYWEGLL
KELIVWKAKGKLRDMHEIVLGNRLEQLRKKQRDEALRIKDDLKHALVAPEEEGDEEEEEM
DVEQDQPWDPSLEPKQLKKIPEELKNCEVVEVDEQRNKLFAQRRKIVSTRFVAKPRVGAP
APAPKTNNKDEEIYQAAVGQGLDEEEELFNMEVEMSKSAYSWEDKYRPRKPRYFNKVHTG
YEWNKYNQTHYDSDNPPPKVVQGYKFNLFYPDLIDKTKAPQYRVIKEKGNDDTCTLLFSA
GPPYEDLAFTIVNKDWERGHQRGFRSSFDRGVLQLHFSFKRTFYRK
>Mgl
TQGSTTGSSSSRRIQNGGRDEHE--LPSAKRARTDEVLSESC------DTGAGEKFRWKK
KEVQEQRAGLSREEAERRDAERRAEAEREVERLAARREQRERARQQREEEELLRARQAEA
SVMADWVAKEDEFVLEQNKARAVIRVRDHRARPIDWFVVQLLWTEVPVSADEENDDEGDE
LDDTLDIHMDEPVAFIRSLLPGELRELHSDVLTLVRLDKDAKRAAYWKDVLLVCDEQLRH
CDAVQND----ERIDASIVADVDAMLADKSADQLLDLQTSVRAKLRSGEPLDVEYWEAML
KRIVVWRSAAKLRALHATVTQNRIAKLRLQQRREARRQQAFVAEQAHMQHT---------
----HDVWDNEMEPAGRSELLYEEQHLPRYTLEALRDKLRDARKQVLQQAFVSHVPASAG
ARAAEDGKTEDMLLRKEASRAMGVDEEVFDDDVRLVEQAYHWESKYEARKPRYFNRVHTG
YEWNRYNQTHYDANNPPPKVVQGYKFHIFYPDLIDPFKAPTYRVQPDPDGPETVLLRFSA
GPPYEDVAFRIVQREWDYSFKRGFRSSFDRGILQLHCTCTYRERRR
>Min
NSSTPRESSAERKARKAERKAQKAALEQDARQLVAETSFYSATDNPFHDANLGDKFVWGK
KKEKEKKMGMTPEEALRRDRERAIESKLEIERLNQRRAEREQEMLLREEEQMRAARMAES
AQMSAWIDREDDFHLEQAKKRAEIRVRERRAKPIDFLALNLKWSQPPLQEGDEGEEQDED
EGEGLDVDLEEPYTIFDNLILEDAEELHEDIKMYLSLEKSEQNLEFWRSLLIVSASSLEA
LNEERAIGATTTQANASVNGEITRLLSGKSLDQLVTLQNQVQSKLSSGEPVDVEYWEGLL
KELVVWKAKAKLRDMHEVVLANRLEQLRKKQRDEAARQADEVKKALASGDDEEDDQDMDD
DVDQPEPWSDDLEPIQFDTVPSELRSCAVVDAAEERAALQAARLKVVQTRFVTKTRAASQ
ADGVQQSAQEAAIYQAAIGQGFGDEEELFTGEIEMNKQAYSWEDKYRPRKPRYFNKVMAG
YEWNRYNQAHYDSDNPPPKVVIGYKFHIIYSDLVDKTKTPQWRIIKDKDNPEMATILFTA
GPPYEDLAFRIVNKKMEHSSKRGFRSSFDRGVLQLHFTFRRNFYRK
>Mld
SSSTPRESSAERAARKAERKARKAALEQDARQLVAETSFYSASDNPFHDANLGDKFVWGK
KKEKEKKMGMTPEEAMKRDRERAIESKLEIERLNQRRAEREQEMLLREEEQMRAARMAES
AQMSAWIDREDDFHLEQAKKRAEIRVRERRAKPIDFLALNLKWSQPPLQEGDEGEEQEED
EGEGLDVDLEEPYTIFDNLILEDAEELHEDIKMYLSLEKSEQNLEFWRSLLIVSSSSLEA
LNEERAIGATATQANASVKGEITRLLSGKSLDQLVTLQNQVQSKLSSGEPVDVEYWEGLL
KELVVWKAKAKLRDMHEVVLANRLEQLRKKQRDEAARQAEEVKKALASGDDEDEDQDMED
ENDQPEPWSEDLEPIQFDTVPSELRSCAVVDAAEERAAVQAARLKVVQTRFVTKTRAPNE
VGGVQQSAQEAAIYQAAIGQGFGDEEELFTGEIEMNKQAYSWEDKYRPRKPRYFNKVMAG
YEWNRYNQAHYDSDNPPPKVVIGYKFHIIYSDLVDKTKTPQWRIIKDKDNPEMATILFSA
GPPYEDLAFRIVNKKMEHSSKRGFRSSFDRGVLQLHFTFRRNFYRK
>Mlp
SHSKKRETSSERRVRKKEEKASRRSREEEDRRAAAELSVYSATDNPFHDANLSSQFEWGK
KRERERKLGLSAEEAARRDAMRRAEAKEELERLNIRRAEREKELELREMESNRMAQMAES
AQMAEWIAKEDDFQLEQAQKRAEIRVREKRAKPIDLLALNLKWGHRELTPEDKEDGEDED
DGAGLEVDLDEPYTIFDNLSLEETQELAEDIKMHIALEKSASKLEFWNCLLCVCDDALEQ
LNNERNSAVDALRSGAAIRSEVTALLQGKTYEKLIALESSIKTKLAGNDPVDPEYWQSLL
VQLKVWKAKAKLKAMHEVVLRNRLEHLRRRQRDEAVKVQAELASSLVP-STQLEANDPLD
EEIVSEDYEPEMEPQPLTQLDIDDHKLDLVLPMDEWLQVIHARQAVLNTRFVPKNKDGSA
DKGGEVLDRAEKLYAQEAEKGLGEEEEMFELEAEMGRQSYNWEDKYRPRKPRYFNKVHTG
YEWNKYNQTHYDTDNPPPKVVQGYKFNIFYPDLIDKSRAPTYKIIKNKENEDVATLLFKA
GPPYEDIAFTIVNKDWEHSHKRGFRSSFDRGVLQLHFTLKRIHYRK
>Msd
SSSTPRESSAERAARKAERKARKAALEQDARQLVAETSFYSASDNPFHDANLGDKFVWGK
KKEKEKKMGMTPEEAMKRDRERAIESKLEIERLNQRRAEREQEMLLREEEQMRAARMAES
AQMSAWIDREDDFHLEQAKKRAEIRVHERRAKPIDFLALNLKWSQPPLQEGDEGEEQEED
EGEGLDVDLEEPYTIFDNLILEDAEELHEDIKMYLSLEKSEQNLEFWRSLLIVSSSSLEA
LNEERAIGATATQANASVKGEITRLLSGKSLDQLVTLQNQVQSKLSSGEPVDVEYWEGLL
KELVVWKAKAKLRDMHEVVLANRLEQLRKKQRDEAARQAEEVKKALASGDDEDEDQDMED
ENDQPEPWSEDLEPIQFDTVPSELRSCAVVDAAEERAAVQAARLKVVQTRFVTKTRAPNE
VGGVQQSAQEAAIYQAAIGQGFGDEEELFTGEIEINKQAYSWEDKYRPRKPRYFNKVMAG
YEWNRYNQAHYDSDNPPPKVVIGYKFHIIYSDLVDKTKTPQWRIIKDKDNPEMATILFSA
GPPYEDLAFRIVNKKMEHSSKRGFRSSFDRGVLQLHFTFRRNFYRK
>Pan
RHSKRRETSEERRVRKAAKRADKDSTSAAERTAVAELMMYSAEDNPFNDANLGQKFKWGK
KEDKERKQGLTREDAERRDAERRREAMAEIEKLNAKRAEREAQAALREEEESRMARLAES
AQMASWVAKEDDFYLEQAHRRAVIRVKENRAKPIDLLSINLKWADPNIVAEHENKQDDDD
DEAGLEIDLDEPYSIFEDLSLEETQELHQDIQMYLSLDKQDSNLDFWRSMLIVCDDKLEE
LNEEQASATAPARQDPEERGRINTMLASKTTDELHQLQEHVRAKLASGEPVDVEYWERVL
KSIVVWRAKARLRDMHEAVLSNRLEYLRRKQRDEAVRHEQELVHQTGAANDDAEALDQPD
DARAEALFDDEMEPRPISRLSYEDRRLAVRDLRADLEELVQARRQVTQQLFIPKVRATEA
SPEAPGTDEAERMFMQEASRALDVSEEVMDGQAEVVHQTYQWEDKYRPRKPRFFNRVHTG
FDWNKYNQTHYDSDNPPPKTVQGYKFNIFYPDLIDKTVAPTYKITKEAGQDDTVLLRFSA
GPPYEDIAFRIVNREWEYSHKRGFRNSFDRGVLQLHFNFKRLRYRK
>Pst
SHKSKRETSKERRARKTADKAARRSREEADRRAAAELSMYSAIDNPFHDANLSSQFDWSK
KRERERKMGLGAEEASRRDAERRAEAAEELERLARRRAEREKELELREAESNRMAQMAES
AQMAEWIAKEDDFQLEQAQKRAEIRVREKRAKPIDLLALNLKWGHRDFEAEEDMDAEEED
DGAGMEVDLDEPYTIFDNLTLEETQGLAEDIKMHIALEKSESKLEFWRCLQCVCDDALGQ
LVNERNLAQDALRAAATIRDQITRLLEGKTYDQLIALETNIKTKLAGNEPVDPEYWEGLL
TQLKVWKAKAKLRVMHEVVLRNRLEYLRRRQRDEAVKVQTELANSLLHQHHNYDNHEVEE
DDAQVEEYESSMEPPLAQHLTAEEQKLDLISAIEDWGQIINARQMVLSTRFVPKTKNGTD
SKDQDILDRAEKLYAQEAEKGLGEEEEMFELEAEMGRQSYNWEDKYRPRKPRYFNKVHTG
YEWNKYNQTHYNTDNPPPKVVQGYKFNIFYPDLIDKNRAPTYKIIKNRENEDVATLLFKA
GPPYEDIAFTIVNKDWEHSHKRGFRSSFDRGVLQLHFTLKRIHYRK
>Rgr
RRHRHRETSEERRARKAARKAEKAALPEDARQAAAEVAFYSAQDNPFHDANLGDKFVWGK
KREKERKMGMTPEEAAKRDRERAYESQQEIERLNVRRAQREEEFKLREAESMRAARDAES
AQMAAWIDREDDFHLEQAKKRAEIRVRERRAKPIDYLALNLKWSQPPLQPGDEGDEDDED
EGEGLEVDLEEPYAIFEHLTLEDAEELHDDIKMYLQLEKIEAHTEFWRALLIVSSASLEA
LREERAIGVNASRANAAVKAEIQRLLSGKSFDQLVQLQQQVQGKLASGEVIDVEYWEGLL
KELVVWKAKAKLRDMHEVVLFNRLEQLRKKQRDEALRYAEEVKNALAGPDHDDDDDEMDV
EDDEPDAWNPEWEPALLKRIPEEYRLCQVVDFASDRAQLYAARRAVAQARFVVKPRGPSG
AEGDGAASKDDAIYQAAVGQGFDEEEELFNLEAEMSRPSYSWEDKYRPRKPRYFNKVHTG
YEWNKYNQTHYDSDNPPPKVVQGYKFNIFYPDLIDKTKAPQYRIIKNKENPDICTITFSA
GPPYEDIAFTIVNKQWEHSHKRGFRSSFDRGVLQLHFSFRR-----
>Sro
RSSKLRETSEERAARKATRKAEKAALPEDARHAVADVSFYSAADNPFGDANLGDKFVWGK
KREKERKQGLTQEEAARKDRERQIESQQEIERLNQRRAQREEEFQLREQESMRAARDAES
AQMAAWIDREDDFHLEQAKKRAEIRVRERRAKPIDFLALNLKWSQPPLQPGDEGDEEDED
DGMGLEVDIEEPYSIFEHLTLEDAEELHEDIKMYLSLEKVESHQEFWRSLLIVSSASLEA
LREERHIGIVAVRANQTVKSEITRLLAGKSFEQLIQLQSQVQRKLTSGEAVDVDYWEGLL
KELVVWKAKAKLRDMHEVVLNNRLEQLRKKQRDEALKYAQEVKSVLQQPEEEEEEEEEEM
EIEEPQEWDASWEPPALKSIPENYRLCQVLEASDDKQKLYAARRAVAQARFVAKPRAGPS
GEGGPVKSKDDEIYQAAVGQGLDDEEELFNLEIEMSKTAYTWEDKYRPRKPRYFNKVHTG
YEWNKYNQTHYDSDNPPPKVVQGYKFNIFYPDLIDKTKAPQYRIVKNKENPDICTLVFDA
GPPYETIAFQIVNKQWEHSHKRGFRSSFDRGVLQLHFSFRRRFYKN
>Uvf
SHKSKRESSKERRARKTAEKATRRSREEADRRAAAELSMYSAIDNPFHDANLSTQFDWAK
KREKERKMGLGAEEAARKDAERRAEAAEELERLARRRAEREKELELREAESNRMAQMAES
AQMAEWIAKEDDFQLEQAQKRAEIRVREKRAKPIDLLALNLKWGHRDFAAEEEQDVEEDD
DGAGMEVDLDEPYTIFDNLTLEETQELAEDIRMHIALEKSSTKLEFWRCLQCVCDDALGQ
LNKERNLAQQALQAAVTIRNEINRLLEGKNYEQLINLEANIEAKLAGNEPVDPEYWQGLL
SQLKVWKAKAKLRTMHEAVLRNRLEYLRRRQRDEAVKVQAELATALSHQHQHQDNYEIGE
EDIQTEEFETIMEPPLILNLSPEDQKLEFILPAEEWDQIISARQMVLSTRFVPKVKHSTY
SKEQEMLDRAEKLYAQEAEKGLGEEEEMFQLEAEMGRQSYNWEDKYRPRKPRYFNKVHTG
YEWNKYNQTHYNTDNPPPKVVQGYKFNIFYPDLIDKSRAPTYKIIKNKQNEDVATLLFKA
GPPYEDIAFTIVNKDWEHSHKRGFRSSFDRGVSIFFFSYIYIYYRF
