# Supplementary material for: Convergence Analysis of Rust Fungi and Anther Smuts Reveals Their Common Molecular Adaptation to a Phytoparasitic Lifestyle
Source: Front Genet. 2022 Apr 8;13:863617. doi: 10.3389/fgene.2022.863617 (PMC9023891; doi:10.3389/fgene.2022.863617)
Supplement: Supplementary file 4 [file DataSheet1.ZIP › Supplementary file 1/conv_cal/OG0003116.fasta]

>Ain
MQDDDDDEGHGNDGLSAGNASASDPLGAGNERAAGYDFEQASYFTAQATRRRIMGSGISQ
DGVFANLNAKPERRRREDRGDDDVEDTLPPTYETAAADTAPPYWETTIIGPGHVGAIEDL
IVDGLPVGNFFGFAWNLLVSMSFQFVGFLLTYLLHTTHAARCGSRAGLGITLVQYGFYLR
TRAIQIVDGSQGGQQGWWMYPNQPADDSDSHRSFISRSLSTNPPVNAQDLGASTEWLAYI
LMALGWFILFSSLLSYWRVHRWGKQLVDAA
>Aps
MSCFQDEELDAAFDEPDDDANQEDEDDLINSTSTAYDFERDPYQHSITTRSNAIGGGTQN
DGVFNNLSAKPDCPKIEYVGGNDDKDEMLPTYDSAALDSSPPYWETTVTLPGGILGPDDI
LVDGLPVGNLFGFAWNLLVSMSFQFIGFLLTYLLHTTHAAKNGSRAGLGITLIQYGLYTR
TKSAELVNASRTNHTSWGLFGPTSGSDWDGSTGRKIKGAGPIPAEQAHIVGAANEWLSYV
LIAIGWFLLLGGLLNYWRAVRWARAVRSED
>Cqf
MTDDQDEELDAAFDDSTERHDHQVPSPFPTNAPGGYDFERDPFEAPRLPRPRLIGLG--N
DGVFTNLSAKPTASGISSSQGGGDKEEALPTYDAAALDSAPPYWETTITLPGGILGPDDV
LVDGLVVGNLFGFAWNLLVSMSFQFIGFLLTYLLHTTHAAKNGSRAGLGITLIQYGLYTR
TRASEPGPGTINGQD-WGLFGTPARPDWDGSTSSPVSL--DQPEQKHQMSTVANEWLSYV
LIAIGWFLLLGGIVNYYRAVSHVDT-----
>Cla
------------------------------------------------------------
------------------------------SYEAAAADAAPPYWETTIIAPTGYYGSDEV
LVEGLPIGNMFAFAWNMLVSCSFQFVGFLLTYLLHTTHAAKHGSRAGLGITLIQYSFYLK
TRASELENGNATQGDK-GLFNAAASASASASSSASS----EGLEQAMRMSSMANDWLSYV
LMIIGWALLIGALLSYYKAVRSPNLLGINL
>Cmi
MSDNEDDELEAAFGDSSENSSSTSAGNSSSSNPGGYDFEADPYER-------IYGGGLSN
DGVFANMAAKPGNSRSDIVGGDDPEKEIPPAYELAVLDAAPPYFDTTVHAPGGVGGLEEI
LIEGLPLGNPFSFFWSLLVSMSFQFVGFLLTTLLSTSHAAKNGSRAGLGVTLIQYGLYLG
TEGENAFDGK------WAFWGGSGGDSQGDAATATGAAVRVLLDGGAAVSGVATSWLSMV
LMIGGWFLLVSSLTSYLKAIRYAKALRDGS
>Eyn
MNSDEDDELEAAFGDGRHEPTLDDDALNTTSNPGGYDFERDPYER-------LYGGGTRN
DGVFSNMNAKPGGRSNDVVGGDDPEKEIPPAYEMAVLDSAPPYFDATVHAPGGSGGIDEV
LIEGLPLGNIFSFFWSLLVSMSFQFLGFLLTTMLSTSHAAKNGSRAGLGITLIQYGLFMQ
NHEDDPSRGK------WSFWGNPGSSSSSTAAASSLAAIGVLMDGTAAVSGVAGSWLSMA
LMVGGWFLLVSSITAQIKAIRYAKALRDGG
>Gan
M----DEPSDGEEDAPSSPDDLDDPLTRETSLPGGYDFEPQANEGTTNPSTRIFGGGQGN
DGVFANLSAKPDGSRPDFVGGDDDKDEVLPSYQAAALDSTPPYWETTVITPGGILGPDDI
CVDGLPVGNLFGFAWNMLVSMSFQFVGFLLTYLLHTTHAAKNGSRAGLGITLIQLGFYLK
QRAEHPELGDATGLDGWTWWGGTMPLDPSEVATSTLSAIGLNPEEMQKMNQAANEWMAFM
MVTVGSFLLIGAFLISLHSI-----VRNGA
>Hvs
MHDDQDDELEAAFDDSSET--------LINSLSASYDFDRDPFDLTSIPHHRAIGGGAQN
DGVFANLSAKPEGTTREFVGGDENKDEVLPTYDSAALDAAPPYWETTVTLPGGVLGAEDV
LVEGLPVGNLFGFAWNLLVSMSFQFVGFLLTYLLHTTHAAKNGSRAGLGITLIQYGLYLR
SKSNDLANANRTSLHAWGLFGGSSSRDWDGSTAHSGSMINVSPE-QLHISSVANEWLSYM
LIAIGWFLLIGGLLNYWRAVRWARAVRSEE
>Lcr
MDDDDDEDGEGEEDAPTTTSDLIDPLTPSPRIPGAYDFEPQGHEGPGGGGGRVFGGGQGN
DGVFANLSAKPDGVNGDYVGGDENKDEVLPAYEVAAMDTTPPYWETTVITPGGVLGPDDI
CVDGLPVGNLFGFAWNLLVSMSFQFVGFLLTYLLHTTHAAKNGSRAGLGITLIQLGFYLK
QRAEHPELGDATGLDGWSWWGGVSAPSSDTLPSSTASALGISQEEMMRMSTAANEWMAFM
MVTVGSFLVIGAVLSYWRAVRSVLA-----
>Mgl
M-----------------------------RLPG-----------SSRPTTHMMGGGMSQ
DGVFSNLNAKPETRRSHDRGDDDADDTPPPTYEVAAADAAPTYWESNVFGGSYVGEVSDM
LQDGMMVGTIFAFLWNLFVSTSFQFIGFVLTFLLHSTHAAKFGSRAGLGISLLQYGYDLR
LTVQSSLESQENGNDD----------NEDNM-----PSSG-----AIQRSNIGCD----L
VMALGIFLFLDAIIKFYLLYRKSSKIVAES
>Min
MDGDDDDDHSDHEDGRTATDDATDPLTSNIRIPGAYDFEPQPHHGASGAGGRIYGGGQAN
DGVFGNLSAKPDGYPRDYVGGDEDKDEILPSYTAAALDSTPPYWETTVVTPGGVLGPDDI
CVDGLPVGNLFGFMWNLLVSMSFQFVGFLLTYLLHTTHAAKHGSRAGLGITMMQLGFYLK
QQADHPEL-LMMQINGWTWWGGVSTDATDGLATASSAAFGVSAEEFVRMSTSANEWMAFI
MVTIGAFLFIGGCLSYWRAVRWARAVSQNQ
>Mld
MEDGSDEDGDDHHEGRTATDDTTDPLTFTIRIPGAYDFEPQPHHGSSGAGGRIYGGGQAN
DGVFGNLSAKPDGYPRDYVGGDEDKDEILPSYTAAALDSTPPYWETTVVTPGGVLGPDDI
HVDGLPVGNLFGFMWNLLVSMSFQFVGFLLTYLLHTTHAAKHGSRAGLGITMMQLGFYLK
QQADHPEL-LMMQINGWSWWGGVSTDAIDGLATATSAAFGVNAGDFVRMSTNANEWMAFI
MVTIGAFLFVGGCLSYWRAVRWARAISQNR
>Mlp
MQSEQEEELDATFDDSSEREDSLTPSSNPGSLPGSYDFERDPFQPDTLPKPRLMGQG--N
DGVFANLSAKPTTTHTDPTSLNGDKDEALPTYDAAALDSSPPYWETTVTLPGGILGPDDV
LVDGLAVGNLFGFAWNLLVSMSFQFIGFLLTYLLHTTHAAKNGSRAGLGITLIQYGLYSR
TRSNENPSGTLNGLDAWGFGG----PDWDGSTSSLHQQ--ATVEGQVHISSMANEWLSYV
LIAIGWFLLLGGLVNYWRAVRWARAVRTDD
>Msd
MEDGSDEDGDDHHEGRTATDDTTDPLTSTIRIPGAYDFEPQPHHGSSGAGGRIYGGGQAN
DGVFGNLSAKPDGYPRDYVGGDEDKDEILPSYTAAALDSTPPYWETTVVTPGGVLGPDDI
HVDGLPVGNLFGFMWNLLVSMSFQFVGFLLTYLLHTTHAAKHGSRAGLGITMMQLGFYLK
QQADHPEL-LMMQINGWSWWGGVSTDAIDGLATATSAAFGVNAEDFVRMSTNANEWMAFI
MVTIGAFLFVGGCLSYWRAVRWARAISQNR
>Pan
MPSRRSDELFAAFNGPAPRSAATDPLGASNNTP-AYDFERPEYFPAGVHRPRVVGGGIGQ
DGVFANLSAKPERRRRDDRGDDDEDDVQPPTYDIAAADAVPQYWETTILGGSHVGAIEDL
IVEGLAVGNLFGFAWNMLVSMTFQFVGFLLTYLLHTTHAARCGSRAGLGITLIQYGFYLR
TRAAEIAEGVSAGAGG-GWFGE----DIDSDAGGARRRRGVGDQNITDSMSQSTEWLAYV
LMVLGWTILLSSMLSYWRIYRWGKSLVDAA
>Pst
MYFDQDDELDAAFNEPTQESSTEDEDDNTNTNQRTYDFEPDSSSTPMLMNLIGKGGGIQN
DGVFANLSAKPDGPGTEFVGGNDDKEDILPTYDSAALDSAPPYWETTVTLPGGLLGPDDV
LVDGLPVGNLFGFAWNLLVSMSFQFIGFLLTYLLHTTHAGKNGSRAGLGITLIQYGLYTR
TRALEIGAGSYNSSSSWGLFGPTSGNDWDGSTDRPNKGASPNPGHHANVSGAANEWLGYI
LIAVGWFLLLGGLFNYWRAVRWARAVRSEE
>Rgr
MPDDDDDHHHDSEPAR---HDHAAPASSRTSIPGGYDFEPQQEPAAAGAGGRVFGGGQGN
DGVFANLAAKPDNPSGDIVG---GKDEVLPPYEAAQLDPSPQYWETTVITP-GLYGPDDI
LVDGLPVGNLFSFAWNLLVSMSFQFVGFILTYILHTTHAAKNGSRAGLGVTLIQLGFYLK
QRTDHPEFGDETGLNGWSWWGGGFDDTATGGATATLAALGVSDAEMMRMSMAANEWMAFA
MVTVGSFLLIGSCLAYWRAYRYSRAIRDGQ
>Sro
MDSDDDDDPYSSNRGESTAFDETNPSSTSATIPGGYDFEPQVSSGTPIPSGRVYGGGSGN
DGVFSNLAAKPEGANEDFVG---DKDEILPAYEAAALDSTPPYWETTVITPGGFLGPDDV
CVDGMPVGNLFSFAWNLLVSMSFQFVGFLLTYLLHTTHAAKNGSRAGLGITLIQLGFYLK
QHTDHSGDGDETGLNGWSWWGGQVEEIDTPSTSTFTSALGLNEAELNQMSMATNEWMSFA
LVTVGSFLLIGGCLSYWRAVRYARAMRQGQ
>Uvf
MHLDQEDELEAAFDDSTEQQDSDLDSD------------------SSLPLLAGMGGGVQN
DGVFANLSAKPDGPGAEYVGGNDDKEDVLPTYDTAALDSAPPYWETTVTLPGGLLGPDDV
LVDGLPVGNLFGFAWNLLVSMSFQFIGFLLTYLLHTTHAAKNGSRAGLGITLIQYGLYTR
SRALEGTNG--NNSSSWGLFGPSSRSDWDGSTEHGGKGAH--PTDHSHVSGTANEWLGYI
LIAIGWFLLLGGLVNYWRAVRWARAVRSEE
