# Supplementary material for: Convergence Analysis of Rust Fungi and Anther Smuts Reveals Their Common Molecular Adaptation to a Phytoparasitic Lifestyle
Source: Front Genet. 2022 Apr 8;13:863617. doi: 10.3389/fgene.2022.863617 (PMC9023891; doi:10.3389/fgene.2022.863617)
Supplement: Supplementary file 4 [file DataSheet1.ZIP › Supplementary file 1/conv_cal/OG0003120.fasta]

>Ain
M-AIAEPARVYNVSGGGRGSTSLPDLLRRHGRSNKRKSR-NAQKIDEIELLQDFEFPEAS
NVIKSTRDGQHIVATGTYKPQMRVWECEQLSLKFERHSDAETTDFVLLSDDWTKSLHLQN
DRTLELHGQGGHHARLRIPKFGRALGYHFGTANALVGAAGNEVFRLNLDQGRFMAPLELG
PEVRGVNAVDVNPAHGLLSFGAEG-GGESGVEIWDIRSRNRAGTLNVATRDVVDAAILSS
DAVSSLSVTALSTSSDGLNLAAGTSTGHVLLYDLRMTKPYATKDQGFGLPIKSLSWPSDV
NSGRQPATEKRVLSADEKVIKVWSSQESDNIVTITPSANLNCVHQLPGTGLVLAANEATR
CAAWYVPELGVAPKWCSFLDILTDEADGETTSGTYEDFKFVDQSELERLGLTHLIGSPVL
RPYMHGFFMSLKLYDKARLVSNPTAYADARERAIKAKMDQLAESRIRESPKERNEKELET
IRVNRDLAAKLRKEADREERGEEDARSAGGKSNLLQDSRFSELFTNPQFEVDETSREFAM
VNPRAAAAQKKKREREEESDRVSDESDNSDDDAIYQRNRANV---RTTKGAQDDGDEKTF
GQRMRDKAAFEPSSRSFTFTPSSTSSRDKKKGEETFGAGLSKGAGSHNQRFGRDKRRKVG
RSASKNVMRER
>Aps
MKTNTHQAKIYTVNGGVEAGKSQPDWLGSTITRAHRERAKVQTGTEGKSLIQDFDFPEAS
NKIKSTLDGKFLIATGTYKPRMKVYELDELALKFDRVTDTENVDFCILSTDWTKTLHLQA
DRTLDLHTQTASHYKVRIPRHGRALAYHFPSCDAICGGAGSELWRLNLQQGRFLSPFQLS
NDVLGVNSIDINPAHGLIALGTETEIGQGTVEFWDHRAQSRVGLLRLPHNKLLGLTHSNL
DYSTPVSVTALASRLDGLTIAVGSSTGHTLLYDLRASSPHTTKDQGYGLPIKKIEWPTSV
SASGFGQTDGLVATTDSKVFKIWSRHTTENLISVNPLASVNDMHIYPDSGLVLLANEASP
MTGYFIPSLGPAPRWCRFLENMTEEMEESNEVTLYDDYKFVSEVELKALSLDHLVGTPAL
RPYMHGYFIDLRLYAKAKAIANPFAYVEHRDKLVKERLQKEQESRIRTSKMKHTESVLQN
VKINKELAQRIIQENPN---DKKKGKKASAGQSLLNDQRFADLFTNEEFEIDEFSQEFAA
LNPSSAAAARDGISSDSE------SEDSSEDDDIWKKKSNKKFDKKPKKSMIINDTDKTF
GEQLAGQRELGGGAMEISFTAENLENKKNKGLTETFGIGLSKGSVPEEHQSGRKQKRRIE
RSASRKKIKTL
>Cqf
MNASGTHTKLYTVNGGVAPGHTQPDWLGSTLTRAHREKAKVAPGTEGKSLIQDFDFPEAS
NKIKSTSDGRYLIATGTYKPRMKVFELDELAMKFDRVTDSENIDFCILSTDWTKTIHLQT
DRTLDLHTQTASHYRVRIPKHGRALAYHFPSCDAICGGAGSELWRLNLEQGRFLAPFQLA
DEVLGINAIDINPVHGLISLGTETESGQGTVEFWDHRARSRAGRLCLPCLSLGGGPTMNI
ESFVPISVTALASRLDGLTTAVGTSTGHTLLYDLRAATPHTIKDQGYGLPIKKIEWPTSI
AASGFGQTEGLVATADSNVVKIWSRHTTENLVSVNPVSPINDMHIYPESGLIFLANEASP
MTGYFVPALGPAPRWCRFLENMTEEMEESKEAAIYDDYKFVSDSELKALALDHLVGTPAL
RPYMHGYFVDLRLYAKAKAIANPFAYIEHRDRLVKQKLEKEQESRIRASKAHNTDKMLEN
VKINKEFAQRILEQEAKLRRTTSKDKSAASTGSLLHDSRFKDLFTNEDFEIDEYSREYAA
VNPSSVASARKQLRHDSEDDSDAGDDDSSEDDDIWKKGRKPEQPDKRKVSMLIDNDDKTF
ARRLASERVLPGGGMEMSFIPSDEPAKPKSKPGEVFGIGLSKGSRAGEDKTGRTKRRRVE
RSASKTKVRSL
>Cla
MVSQGGDVKIYTVNGG---SGQAPDWLAKRGSKKGKGRATKDDESKGIRLLQDFDFPEAS
NKIKSTRDGRFMIATGTYKPRMKVFELDELGMKFERTTDAENVDFEILSDDWTKTIMLQD
DRSVELHNQSSAFYRTRIPRAGRAIAYHFPSCDALVGGLGGELYRLNLELGRFMAPFALE
GNVTGINAIDINPAHQAIALGTECLSGQGTVEFWDQRSQNRIGILHLPYAKLASSTSSAA
DHATTVSVSALASRSDGLNLAVGTSTGHTLLYDLRSSKPYAIKDQGYGLPIKKIIWPSSS
HSESSD---PLVATADEKVVKVWSSSPGKNLVSITTPASINDMHIYPNSGLICLANEQSA
MTGYYVPQLGQAPKWCRFLDNMTEEMEDDTHGTVYEDYKFVDRKELEALNLEHLIGTQTL
RPYMHGFFMDLRLYIKAKALANPFAYAEHRQKLIADRMEKERESRIRSKGGKSGNRDGSK
IAVNKDLAERLQGQKEPRKR------ATEEQPSLLTDSRFGSLFTNPEFAIDERSTEFAM
LNPSAASAKRRIVGL----------ERAA-------------------------------
----------------LTFVTGAESS----------------------------------
-----------
>Cmi
MASTGSNARCYIVNGG---GQNVPDWLAAKKKGERRRRHK-GDEGQGMRLIQDFEFPEAS
NKIKTTRDGQYCLVTGVYKPRLRIYDLLELGMKSERVTDSENVDFVILSDDWSKTLHLQT
DRSVSVHTASSVFYSTRIPTQGRSLAYHFPSCDALIGATGNQVYRLNLDQGRYLNPFELS
ASVSGVNAVDVNPAHGLVACGTEGDGTAGTVEFFDPRSRTRAGILNLPVEQLTGATSFSG
DFAEPISVTSLASRIDGLNIAVGTSTGHTLLYDLRSSHPFTVKDQGYGLPVKAIEWCYSG
GSDSNNDMNGLLATVDSKVLKVWGSQSGDNLISINPPNDINDLHIYPGSGLVMLANEASP
VTAYYVPQLGNAPKWCRFLDGMTEELEEDTVETIYQDYKFVDREELRSLGMDHLIGTDTL
KPYMHGFFVDLRLYTKARAIANPFAYAEYRDRLIREKLEKERESRIRGASNNESAKLVEK
AKVNKELAERIRIKEEKEERAPEDEEADQAKPSILRDSRFKDLFTNPDFEVDEDSLEFAM
LNPSSATTSKRTKDKDDDEENEDEESDSSDEGDLGQYDRMGKGRAKRKAPLVVDGEDRTL
GQRLHGDRALPGGGMEYTFVPTTTADTERKAKAGRFAAGLEKADSAEDVRSGRKGMRRDI
RSASRNKTRYL
>Eyn
------------VNGA---NLSVPDWLAPKKKGERRRRNKADSEQQGLRLIQDFDFPEAS
NKIKTTRDGQYCLVTGTYKPRLKIYDLVELGLKSERVTDSENVDFAILSDDWTKTLHLQA
DRSLSVHTAASVFYSTRIPKHGRALAYHFPSCDALVGAQGNQIYRLNLDQGRFLNSLECQ
TSVAGVNALDLNPAHGLLACGTEGIDTPGTVEFWDLRSRRRAGILEMPASQLQGATSFSA
DVDAPLSVTSLASRTDGLNLAVGTSSGHTLLYDLRANAPYTMKDQGYGMPIKKIEWCYSS
ASTDSNEAGGYVATVDAKVMKIWGAQSSNNLISINPPNDINDMHIYPGSGLVMLANEASP
VTAYYVPQLGQAPKWCRFLDNMTEEMEQDTVETLYDDYKFVDRAELQQLGMDHLVGTETL
KPYMHGFFVDLRLYTKARAIANPFAYAEYRDRLVREKMEKEQESRIRASKTSEAAEAVKS
ASVNKDLAEKIRLREEKEEQQPASTKPKAGAQSILTDSRFGALFQDPEFEVDEDTLEFAM
LNPSTVARKANQPKDASDEQAEDEDSNSSDEGDLGQYDRVKNRAAKRRAPLVVDNGEQTF
GQRAHKDRSIGGGGMEYSFVPKTTSAMDKKDAKGRFGAGLEKGTAAEDERSGRKNMRRPF
RSASRNKTRNL
>Gan
VASAGGAAKIYCVNGGGQSNKNASAWLEAKLGNTRKRR--GGKGQTGIRLIQDFDFPEAS
NKIKTTRDGQYVLATGTYKPRMK-----ELSLKTERVTDSENIDFCILSSDWTKTLHLQA
DRSLELHTQSSAHYRVRMPRHGRALAYHFPSCDAIVGGQGNEVWRLNLEVGRFMKPFGME
GAVTGVNAIDINPAHQLMSFGTETAAGRGTVEMWDPRSRSRAGILRLPYAKLLAMSGSSA
DGKNGVAVTALASKFDGLNLAVGTSTGHILLYDLRANKAYTTKDQGYGLPIKKIQWVDSG
VASSGAEAEGWVASVDEKVVKIWGKETGKNLVSINPPMPINDMHIYPSTGLMFLANETSP
MTGYYIPQLGPAPKWCRFLDNMTEEMEDGQEVLMYDDYKFVDRTELDSLNMTHLIGTDAL
KPYMHGYFIDLRLYTKARAIANPFAYAEHRERLIRNKLEQEQESRIRGAKKSSGTALPAG
VKVNRSLAKKATEAEERTSKRKRKKKGGVETPSLLKDDRFGSLFTNPDFQIDEDSREFAL
LNPSTKPKVRFAVLVGDDTDGFSAESRGGGGGDLGFDNKATREPLRAQASLVVADESQTF
GQRAREGRGAPGGGMEMSFIPSGKSERTKKTDKAQFGAGLENRRNAGEDGAGRSKMRKVV
RSASRTVVRQL
>Hvs
-----MRDKIYTVNGGAPLGTTLPPWLGSTLSRLHRTRSRPAQSTHGHSLIQDFAFSEAS
IKLATTPDSNYLLATGTYKPSLKVFDLNQLSLKFDRVTDAENIDFTILSSDWSKSLLLQS
DRTIDFHTLKHSHYKIRIPKHGRSIAYHFPSCDALCATTGNLLYRLNLEQGRFLSSFQLD
QDVVGGNVVNVNPVHGLIAVATERSQNTASVEFWDHRARERAGILSVSDSS---------
------AVTALASRLDGLTLAVGTAQGFTHLYDLRSPHPFMSKDQGYDLPIKKIEWLLPP
ASSSACDSSTIIASADQKVIKIWSRDSTENLISINSPVPINDFQFYPRTGLVFIANEASP
MTAHFVPSIGPAPKWCYFLEHLTEELETSTHLTTYQDYKFISDEELDRLGLNHLIGSEML
RPYLHGYFMDLKLYSKIKSMVNPVGWEEYREKVVKEKLEKERESRIRASNNKSLETAQRD
VKFNKELAKRLLNDDLNQPNKKNKKKKINSDLIDGEDDRFKKLWSDEEFEIDEFSREFAA
VNPSAYARNLERGRGDSD------DDSDTIRRDLWNLKRKRGSGEDRKSRFEIDHNKKSF
ASRLSANRMLGRGEMEMAFVPTPKTRKGSKRGVEVFGVGLSKGLNAEEQVAGRKKRRMGQ
RGAGKHKLRNG
>Lcr
MASAGGAAKIYCVNGGGQSNKNAAAWLEAKVGQTKKRRN-GGQGGSGIRLIQDFDFPEAS
NKIKTTRDGQYVMATGTYKPRFKVFDLEELSLKTERVTDAENVDFCILSSDWTKTLHLQA
DRSLELHTQSSSHYRVRMPRHGRTVNYHFPTCDALVGGQGNEVWRMNLEVGRFMKPFELE
GSVTGVNVIDINPAHQLLSFGTETEMGRGTVEMWDPRSRSRAGLLRLPYSKLLASSGSSA
DGRNGVAVTSLSSKFDGLNLAVGTSTGHILLYDLRANREYMTKDQGYGLPIKKVQWVENG
VATSGAEAEGYVASVDEKVVKVWGKETGSNLVSINPPMPINDMHVYPSSGLVFLANETSP
MTGYYIPQLGPAPKWARFLDNMTEEMEDGQEELLYDDYKFVDRQELDSLNLTHLIGSSQL
KPYMHGFFLDLRLYTKARAIANPFAYAEHRERLIREKLEQEQESRIRGAKKAGASKLPEG
VKVNRSLAKKAKEAEERERKRKRKKKNAVDTPSLLKDDRFGDLFTNPDFQIDEDSREFAL
LNPSTKPNARAQEEEDEDDDASAGDSDSSDDGDLGFDNKGKRDPLRVAAPLVVADDLQTF
GQRAREARGAPGGGMEMSFIPKEKTKMAKAEEKAQFGAGMEKRGDAGEAESGRTRMRKPM
RSASRNVTRQL
>Mgl
MSASVELARVYSVSGGTSSSTSLPDILRRSGSSNKRKKRKAAIENDKIELIQDFEFPVAS
NKIRCTNDGMHIMATGSYKPQIRVWECEQLSLKFERHTDAENVDFL--------SLHLQS
DRSLELHNQGGMHTRVRLPRFGRALAYHYPSADALVGAVGQEVYRLNLDQGRFLSPYVLG
SQVHGCNAVDVNPAHGLLSFGTE---GSGIVELWDPRMRRQAGSLSIATRTVLDAALLAA
EASNSLSVTSLSSAADGLNLAVGTNTGHVLLYDLRMDKPYTTKDQGFGLPIRSLSWPGDT
NHDTQSEAEGKVLSADAKVIKIWDKQSGDNLVSVAPAGNLNQVIQYPGSGLLMAAVEATQ
MAAWYVPALGPSPRWCSFIDNITDEIEMTDMANAYEDFKFVDQAELERLELTHLIGTPLL
RPYMHGYFLALKLYERARLLAHPKAFDEAKQRAIQAKLEREAESRVRSVHQV----PGRH
VQVNRPLAEKLAQN------------AGDGSESLLHDDRFKELFTNPEFQVDESSREYAL
LHPSASLQARPALREAEESDAESDESESEPEPELDQRHKAKASHTPKHMPAGEDHDERTL
GDRARSSDDALFAGTSISWTPSASARAAKKKASETFGMGLSKGAGVEQARSGRKERRKPT
RSASKNAMRAA
>Min
MASAGGAARVYCINGSGSNSKNAAAWLEAKIGKQNKRRKQGGQGGTGIRLIQDFEFPEAS
NKIKTTSDGQYVVATGTYKPRMKVFDLQELSLKTERVTDSENVDFCILSSDWTKTLHLQT
DRSLDLHTQASSHYRVRMPKHGRAVAYHFPSCDALVGGQGNQVWRLNLEVGRFMKPYGLE
GCVLGVNAIDINPAHQLLSFGTETELGRGTVEMWDPRSRARAGILRLPYAKLMAASGSSA
DGRRGVAVTALSSKSDGLNLAVGMSTGHILLYDLRAQREYTMKDQGYGLPIKKAQWVEGG
VG---GEAEGYVASVDEKVVKIWSRETGANLISINPPVPINDMHVYPSSGLVFLANETSP
MTGYYIPQLGPAPKWCRFLDNMTEEMEQDQEALLYDDYKFVDRQELDALNLSHLIGSNQL
KPYMHGYFLDLRLYTKAKAIANPFAYAEHRDRLVRERLEQEQESRIRGAKKAGAGALPSG
VKVNKALAKKAQEAERKREPRKKRKKTQVERPSLLKDDRFGDLFVNPDFEIDEQSREFAL
LNPSTKPTVRGQGLDDDDVEEDDDDSDSSDEGDLGFDARRGAKTLRRAAPLVVADGSRTF
GQRARESRSAPGGGMEMSFIPHAKTKKRKKEAKASFGAGMETSSGPGEQESGRTRMRKPL
RSASKGKIRSV
>Mld
MASAGGAARVYCINGSGNNSKNAAAWLEAKIGKQNKRRKQGGQGGTGIRLIQDFEFPEAS
NKIKTTSDGQYVVATGTYKPRMKVFDLQELSLKTERVTDSENVDFCILSSDWTKTLHLQA
DRSLDLHTQASSHYRVRMPKHGRAVAYHFPSCDALVGGQGNQVWRLNLEVGRFMKPYGLE
GCVLGVNAIDINPAHQLLSFGTETELGRGTVEMWDPRSRARAGILRLPYAKLMAASGSSA
DGRRGVAVTALSSKSDGLNLAVGTSTGHILLYDLRAQREYTMKDQGYGLPIKKAQWVDEG
VG---GNAEGYVASVDEKVVKIWGRETGTNLISINPPVPINDMHVYPSSGLVFLANETSP
MTGYYIPQLGPAPKWCRFLDNMTEEMEQDQEALLYDDYKFVDRQELDALNLSHLIGSNQL
KPYMHGYFLDLRLYTKAKAIANPFAYAEHRDRLVRERLEQEQESRIRGAKKVGAGALPSS
VKVNKALAKKAQEAERKREPRKKKKKVQAETPSLLKDDRFGDLFVNPDFEIDEQSREFAL
LNPSTKPTVRRQEDDDSDDDDEEDDSDSSDEGNLGFDARRGAKALRRGMPLVVADESRTF
GQRARESRSAPGGGMEMSFIPHAKTKKHKKEAKASFGMGMETSSGPGEQESGRTRMRKPM
RSASKGKIRSV
>Mlp
MTATGTHTKLYTVNGGVAPGHTQPDWLGSTLTRAHRDKAKIAPGTEGKSLIQDFDFPEAS
NKIKSTSDGRYMIATGTYKPRMKVFDLDELAMKFDRVTDSENIDFCTLSTDWTKTIHLQT
DRTLDLHTQTASLYRVRIPKHGRALAYHFPSCDALCGGAGSELWRLNLEQGRFLAPFQLS
EEVLGINTIDINPVHGLISLGTETESGEGTIEFWDHRARARAGRLSLPCSSLGGGPISNL
---VPISVTALASRLDGLTVAVGTSSGHTLLYDLRAAMPHTTKDQGYGLPIKKIEWPTSI
AASGFGQNEGFVATADSNVVKIWSRHTTENLVSVNPVSPINDMHIYPESGLIFLANEASP
MTGYFVPALGPAPKWCRFLENMTEEMEESKEPAIYDDYKFVSDSELKALVLDHLIGTPAL
RPYMHGYFVDLRLYAKAKAIANPFAYIEHRDKLVKEKLEKQQESRIRASKAHEADKMLEE
IKINKELAERILEQDNKLQR------KAAPSGSLLQDSRFKDLFTNEDFEIDEFSREYAA
VNPSSVASVRKKLRDDSETEVGSNDDDSSEDDDIWKKSRKAESSDKRKATMLIDQDDTTF
GKRLAGERVLPGGGMELSFIPSEEPVKAKPKVSETFGIGLSKGSKEGEEKTGRTKRRRVE
RSASKTKVRSL
>Msd
MASAGGAARVYCINGSGNNSKNAAAWLEAKIGKQNKRRKQGGQGGTGIRLIQDFEFPEAS
NKIKTTSDGQYVVATGTYKPRMKVFDLQELSLKTERVTDSENVDFCILSSDWTKTLHLQA
DRSLDLHTQASSHYRVRMPKHGRAVAYHFPSCDALVGGQGNQVWRLNLEVGRFMKPYGLE
GCVLGVNAIDINPAHQLLSFGTETELGRGTVEMWDPRSRVRAGILRLPYAKLMAASGSSA
DGRRGVAVTALSSKSDGLNLAVGTSTGHILLYDLRAQREYTMKDQGYGLPIKKAQWVDEG
VG---GNAEGYVASVDEKVVKIWGRETGTNLISINPPVPINDMHVYPSSGLVFLANETSP
MTGYYIPQLGPAPKWCRFLDNMTEEMEQDQEALLYDDYKFVDRQELDALNLSHLIGSNQL
KPYMHGYFLDLRLYTKAKAIANPFAYAEHRDRLVRERLEQEQESRIRGAKKVGAGALPSS
VKVNKALAKKAQEAERKREPRKKKKKVQAETPSLLKDDRFGDLFVNPDFEIDEQSREFAL
LNPSTKPTVRRQEDDDSDDDDEEDDSDSSDEGNLGFDARRGAKALRRGMPLVVADESRTF
GQRARESRSAPGGGMEMSFIPHAKTKKHKKEAKASFGMGMETSSGPGEQESGRTRMRKPM
RSASKGKIRSV
>Pan
MPAAVEPARVYTVSGGGAASSSLPDLLRRSGSSNKRKKRKTALKDEEIELIQDFEFPEAS
NRIAATRDGQSIVATGTYKPQIRVWDCEQLSLKFERHTDAENVDFLVLSDDWTKSLHLQT
DRTVQLQAQGGAHARVRIPKFGRALGYHFPSADAVVAAAGREVYRLNLDQGRFLAPFVLG
GGPAGCNAIDVNPAHGLLCFGTE---GTGVVEMWDSRMRKRAGVLSVATETVLDAALLVA
DALASLSVTALAGAEDGLNLAVGTNTGHVLLYDLRMDRPYQTKDQGFGLPIKKLMWPGDK
AAANTSEAEGKVLSADAKVIKIWDKDSGDNLVSVTPPSDINDVAHYPGTGLLMAAVEGTQ
MAAWYVPALGPAPRWCSYIDTLTDEMDGVDTGGVYEDFKFVDRAELERLSMSHLIGTQLL
RPYMHGYFVSLALYERARLLNNPTAYADARERAIKAKLEKQAESRIRAIKNP---KLDAG
VRVNKELAEKVARDAQAAAKAKSLDK---GAANLLSDSRFTQLFQDPDFQIDTSSREFAM
LNPSTALKTARD---DEESDRESDSDNNDDEGDLGQYDRARDSGKPDVRALVDDDDDRSF
EERLKAPGQAPAGAREFTWTPSSGRRKSGKKGEETFGFGLSKGAGADEARFGRQKRRHPN
RSASKNVIMRR
>Pst
MASNTHQAKIYTVNGGVAPGQNQPDWLGSTITRAHRERAKVGPGTEGKSLIQDFDFPEAS
NKIKSTSDGKYMIATGTYKPRMKVYELDELALKFDRVTDSENVDFCILSTDWAKTLHLQR
DRTLDLHTQNGSYYRIRIPRHGRALAYHFPSCDALCGGAGSELWRVNLEQGRFLAPFQLS
SNVSGINAIDVNPVHGLIGLGTETDDGKGTVEFWDHRARAPAGILQLPFAKLCGVGGSWE
DSSMSVSVTALASRLDGLTVAVGTSTGHTLLYDLRAPLAHTIKDQGYGLPIKKIEWPTSV
AASGFGQTEGLVATADSKVVKIWSRHTTDNLISVNPQAPINDMHIYPDSGLVFLANEASP
MTGYFIPSLGPAPRWCRFLENMTEEMEDSQEVAIYDDYKFVSDSELASLSLDHLVGTPAL
RPYMHGYFIDLRLYAKAKAIANPFAYVEHRDKMIKERIQKEQESRIRASKMKESKSIAQN
VKINKDLAEKLVEQEDPSVPQSKKSKKNATTESLLTDERFGDLFTNEDFEIDVYSREYAA
LNPSSAATARNQVIEAEFSDSNSQEEDSSEDDDVWKKRRRQMTDLSRGGEMYINGDNKTF
GQKLVHDRALGGGSMEFSFNPSASSSSKKQRPSENFGIGLSKGSIAQDNLSGRTQKRKIE
RSASKTKIRKL
>Rgr
MASTGGAAKIYCVNGGGLSSKNAAAWLEAKLSDKNKRRKKGGQGGTGIRLIQDFDFPEAS
NKLKTTRDGRYLLATGTYKPRMKVFDLEELSMKMERVTDSENVDFAILSSDWTKTLHLQS
DRSLELHTQSSSHYRVRMPRQGRTLAYNFPTCDALVGGLGTEVWRLNLEVGRFMKPFGLE
GAVTGVNVIDINPAHQLLCFGTETRHGRGTVEMWDPRSRSRAGILRLPYASLAQSSMSSA
DSTGGVAVTALANRNDGLNLAVGTSTGHILLYDLRANKPYTTKDQGYGLPVKKVEWVESS
PATSSADREGWVASADEKVVKIWGKDTGTNLVAINPPMPINDLHIYPGTGLVFLANETSP
MTGYYVPQLGPAPKWCRFLDNMTEEMEDDQVTTIYDDYKFVDRAELDDLNLTHLIGTDTL
KPYMHGYFVDLRLYTKARAIANPFQYAEHRDQLVRDKLAAEQESRIRGAKKAGSQSAGSG
VKVNKALAKKLRTEEERQRKRRKKKNGGADAPSLLKDDRFGDLFTNPDFEIDEESREFQL
LNPSTKPRQHQASDDDDDDEQDED-SDSSAEGGASPPLLSFPLAL---------------
------------------------------------------------------------
-----------
>Sro
MASTGGAAKIYCVNGGGTTGKNAAAWLEAKVEEKGKRRRKGGQGGTGIRLIQDFEFPEAS
NKLKTTRDGKYLLATGTYKPRMKVFDLEELSLKSERVTDSENIDFCILSSDWTKTLHLQS
DRSLDLHTQSSSHYRVRMPRHGRTLAYHFPTCDALVGGQGSEVWRMNMEVGRFMKPFSLE
GSVLGVNAIDINPAHQLMCFGTETVQGRGTVELWDPRSRTRAGLLRLPYTSLMGSSQSSA
DGSMGLSVTSLANKSDGLNLAVGTSTGHVLLYDLRANRPYQTKDQGYGLPVKKVEWIESG
RQGAGSEAEGWVASADEKVVKIWGKETGTNLVAINPPMQINDLHVYPGTGLVFLANETSP
MTGYYVPQLGPAPKWCRFLDNMTEEMEEDQDTLLYDDYKFVDRQELEDLNLTHLVGSDTL
KPYMHGYFIDLRLYTKAKAIANPFAYAEHRDKLIRDKLAAEQESRIRGAKKQSKSAETSG
IKVNKTLAKKIKESEERQRKKRKKRKKMADQPSLLKDDRFGAIFENPDFEIDEESREFQL
LNPSTKPNRNRDNEDDSDVEEDEAEDDSDSDSSIGEL-----SPL---------------
----------------LYFAASAHL----------------------------------F
SSICRHRLRQD
>Uvf
MNSNTHQAKVYTVNGGVAPGQSQPDWLGSTITRAHRERAKLQPGTEGKSLIQDFDFPEAS
NKIKSTSDGKYLIATGTYKPRMKVYELDELALKFDRVTDSENVDFCILSTDWTKTLHLQA
DRTLDLHTQTASHYRVRIPRHGRTLAYHFPSCDAICGGAGSELWRLNLEQGRFLAPFQLS
SNVSGINTIDINPVHGLIGLGTETDDGKGTLEFWDHRARASAGILKLPYSKISNMSSSLN
DSLTSISVTALASRLDGLTVAVGTSTGHTLLYDLRAPLAHTIKDQGYGLPIKKIEWPTSV
AASGFQQIEGLVATADSKVVKIWSKHTIENLISINPLAPINDMHIYPDSGLMVLTNEASP
MTGYFIPNLGPAPRWCRFLENMTEEMEDSQQVVIYDDYKFVSDAELASLSLDHLIGTPAL
RPYMHGYFMDLRLYAKAKAIANPFAYVEHKDKLIKERIQKEKESRIRTSKLKRNN--LEN
VKINKDLAAKLAEQDQSSIHRLKKNK---PTESLLHDQRFGDLFTNEDFEIDKFSREYAA
LNPSSAAIIRNQVTEDE-SDASDRAEDSSEDDDLWKKKRRQKNGFAQGHDMYINANNKTF
AQKLNQDRNLGGGSMEFSFNPSNNENKDKTSVSDSFGIGLSKGSMAQNNLSGRTQRRKAQ
RSASKSKIRKL
