# Supplementary material for: Convergence Analysis of Rust Fungi and Anther Smuts Reveals Their Common Molecular Adaptation to a Phytoparasitic Lifestyle
Source: Front Genet. 2022 Apr 8;13:863617. doi: 10.3389/fgene.2022.863617 (PMC9023891; doi:10.3389/fgene.2022.863617)
Supplement: Supplementary file 4 [file DataSheet1.ZIP › Supplementary file 1/conv_cal/OG0003121.fasta]

>Ain
MQEPLTPFGNALAGALGGVFSNAVIVKTRIQADQGPKAKK--------KGQVTVRKAGLE
GVMTIARSKEGVTGLYRGFGASMVNTFSTQFAYFYWYTVVRTLYVNRATKGAQLSTAVEL
LLGAVAGGLAQIFTIPVSVIATRQQLGGDPDSFLGVAREILRDDGITGLWRGLKPSLVLT
VNPAITYGVFERVKNIILAASGKMTPAKSFLVGAVSKTLATLVTFPYILAKVRLQA----
----------KDTPYTGAIDVLQKVFKREGVIGWYKGCQSQVTKAVLAQALLFYFRDYFE
VWTRKILYSAKKP---
>Aps
MKDDLSPFGNALAGAIGGVISNAVVVKTKVQAES---EKLESLPRLNAPSRLPFRQQSAF
QVFLRIYKLQGIGGFYRGFLASMLNTFSMQFAYFYWYMVVRKTYISKLPKSVNLGIATEL
TLGALAGAIAQIFTIPVSVVATRQQLENGGKSLLATASEIIRDDGPTGLWRGLKPSLVLT
INPAITYGSFEQLKFIFLGPEGKMTPGKAFWIGALSKTLATVVTYPYIMAKVRLQAKYEV
EGSSESHLQLRKERYSGAIDVLKQVHTEKGYLGWYQGMQAQIMKAVLSQALLFGIKDALE
DYTVLILIIFSSFAKS
>Cqf
MKEGLTPFGNALAGAIGGVLSNAVVVKTKIQAESTEAGSSDSLPRQNAPNRLTIPRLSSR
DVILETLRDQGISGFYRGFLASMLNTFSMQFAYFYWYTVVRKTYTASFPSVASLGTATEL
GLGALAGAIAQIFTIPVSVVATRQQLETEAKSLITTATEIIKDDGITGLWRGLKPSLVLT
VNPAITYGMFERLKVFFLGADGKMTPGKAFLIGALSKTLATVVTYPYIMAKVRLQAKYDD
SSEDEASNSKKKERYSGALDVLRKVAAEKGLTGWYQGMQAQITKAVLSQALLFGIKDLLE
NYTVLLLIFFSKWKKR
>Cla
MKLALTPFGHALAGALGGILSNSIVIKTVIQADQKAAAKQELLPRDGAPKRLPGPRPGVR
AVAKAILKEQGMLGFYRGFSASMFNSFTLQFAYFYCSSVVRKFYLLNYPALKSLNTATEL
LLGALAGAMAQLFTIPVGVVATRQQLDDVPRTFSETVLDILKDDGITGLWRGLKPSLVLT
VNPAITYGMFERLRVILLGEDGKMSPGRAFYIGALSKTLATV-------AKVRLQAKYQD
EESDQLTGKPKKERYTGAIDVLRKTYKEKGLVGWYQGMQAQIIKAVLAQALLFGLKDALE
GYTIRLLAFLAVMRQR
>Cmi
MTPQLSPFGSAVAGALGGVIANSIVVKTRVQAESDAKLQEKEVPRNGAPRKLTSAQVRVR
DVIRHVWRDGGIAGFYRGYSASMLNTFSMQFAYFYWYTVVRGAYVQKYPGVVTLSTAAEL
ILGALAGALGQVFTIPVSVVATRQQLDDKSQSLLATTMEIIRDDGITGLWTGLKASLVLT
VNPALTYGSFERLKPFILGD-SKMTPRKAFVLGALSKTIATIITFPYILAKVRLQAKFKE
AQEEDSTVLEKAKRPSGALEILGAIYKQKGFRGWYQGMQAHIFKAVLAQALLFGIKDALE
EGTIALLLHAAKFHGR
>Eyn
MPISLSPTGSALAGALGAVLANSIVVKTRIQAETDAKVEEKGIPRHGAPRRLTETQARAR
DVVRQIWREQGLAGFYRGYSASMLNTFSMQFAYFYWYTFVRSAYCNKYPTMVTLSTAAEL
VLGALAGALGQVFTIPVSVVATRQQLSSTSQSLYETTAEILREDGITGLWRGLKASLVLT
VNPALTYGSFERLKPLVLGEGAKMTPGKAFILGAMSKTIATIVTFPYILAKVRLQAKYDH
AEDAVLTGQKKKERYANALDVLKQIYAKRGFAGLYQGMQAHIFKAVLAQALLFGIKDILE
EATIKLLLYAALFHGR
>Gan
MKSLLSPFGMAFAGAVGGVVSNSVIIKTRIQTEVQTPASASATPRPGAPRQLTLAKSGAR
RMLFKILKEQGVAGLYRGFGASMLNTFSMQFAYFYWYTIVRRTYVKRFPTLASLNTLTEL
ALGALAAAFAQLFTIPVSVIATRQQLADKSISFLATLKSILADDGITGLWRGLKPSLVLT
VNPAITYGMFERLKTAVLKDGEKMTPGKAFVLGALSKTMATVVTYPYIMAKTRLQAKYTD
DTPAIDAAASKKERYSGAIDVLTQTYKEKGFAGWYQGMQAQITKAVLSQALLFGIKDALE
AYVVLALIYYSKVSGA
>Hvs
MAKNLSPLGNAVAGALGGIVSNAVVLKTNLQAGALSLSKTSPSPRPNAPRSLSIPNPPFA
SLFRHIFRTHGIAGFYRGFLASMLNTFSMQFAYFYWYSIVRKTYFSRFPKSPTLGIGTEL
ILGALAAAIAQIFTIPVSVIATRQQLESDSKSLLATAKEIIQDDGITGLWRGLKPSLVLT
VNPAITYGVFERLKSAVLGPEGKMTPAKAFFLGATSKTLATVFTYPYIMAKVRLQAKYLN
DIDDVAGLRVKREKYSGAIDVLRQVAAQKGYKGWYQGMQAQIAKAVISQALLFGVKDVLE
DYTALLFAVLSQNSGQ
>Lcr
M-SALSPFGMACAGALGGCVSNAVVIKTRIQTEVSSSSTTAASPRPGAPRQLPARKISAR
QMLFRILKQQGVAGLYRGFGASMLNTFSMQFAYFYWYTIVRRTYLKRFPTVQALNTVTEL
ALGALAAAFAQLFTIPVSVIATRQQLANKSVSFLTTLKDILADDGITGLWRGLKPSLVLT
INPAITYGMFERLKTAFLKEGEKMTPGKAFVIGALSKTMATVVTYPYIMAKTRLQAKYED
DAPDEASIQKRKERYSGALDVLRQEYKQNGFAGWYQGMQAQITKAVLSQALLFGIKDLLE
AYVVLSLIYYSKLRGA
>Mgl
M-----------------------------------------------------------
-----IARTKGIRSLYRGFLANMANTFIQQFAYFYWYSLVRSVYIARIRAKPVLSTATEL
VLGALSAALAQLFTTPVGVIATRQQVGPGDDSFIGLIKDIFRKDGITGFWRGLRPSLVLT
VNPAITYGLYERVKNVILAASGQMTPGKSFVIGALSKSLATVVTFPYILSKTRLQT----
----------MSTPHSTAFDVLSHIYKQKGPIGWYQGMNAQITKAVLSQALLFYFRDYFE
MWTRQLLLLSNTKATA
>Min
MSNQLSPFGMAFAGAVGGVVANSIVIKTRIQTEVQAKGARAASPRPGAPNRLPAAKKGAR
EMLFKILKEGGVKALYRGFGASMLNTFSMQFAYFYWYTIVRRTYIKRFPTVAALNTATEL
ALGALAAAFAQLFTIPVSVIATRQQTSTKDQGFAATTRDILTDDGITGLWRGLKPSLVLV
VNPSITYGAFERLKTALLKPGEKMTPGKAFYVGALSKTLATIVTYPYIMAKTRLQAKYED
VDEDEASIKKRKERYTGAVDCLLQVHKENGFAGWYQGMQAQITKAVLSQALLFGIKDAIE
AYVALALLWYARKSGL
>Mld
MSNQLSPFGMAFAGAVGGVVANSIVIKTRIQTEIQAKGAAASSPRPGAPNRLPAAKKGAR
EMLFKILKEGGVRALYRGFGASMLNTFSMQFAYFYWYTIVRRTYMKRFPSVAALNTATEL
ALGALAAAFAQLFTIPVSVIATRQQTSTKDQGFAATTRDILADDGITGLWRGLRPSLVLV
VNPSITYGAFERLKTALLKPGEKMTPGKAFYVGALSKTLATVVTYPYIMAKTRLQAKYED
VDENEASIKKRKERYNGAVDCLRQVYKENGFAGWYQGMQAQITKAVLSQALLFGIKDAIE
AYVALALLWYARKSGL
>Mlp
MKEGLTPFGNALAGAIGGVISNAVVVKTKIQADSTDSETNDSIPRQNAPNRLTIPKLSVR
EVIMEIFNHQGISGFYRGFLASMLNTFSMQFAYFYWYTVVRKTYAASFPIQEHLSIATEL
GLGAISGAIAQIFTIPVSVVATRQQLETESKSLIKTASEIIQDDGITGLWRGLRPSLVLT
VNPAITYGMFERLKVFFLGVDGKMTPGKAFLIGALSKTMATVVTYPYIMAKVRLQAKYDD
DSNDEVNQNKKKERYSGALDVLRKVAAEKGLAGWYQGMQAQITKAVLSQALLFGIKDLLE
DYTVLILILFSKWKKT
>Msd
MSNQLSPFGMAFAGAVGGVVANSIVIKTRIQTEVQAKGAAASSPRPGAPNRLPAAKKGAR
EMLFKILKEGGVRALYRGFGASMLNTFSMQFAYFYWYTIVRRTYMKRFPSVAALNTTTEL
ALGALAAAFAQLFTIPVSVIATRQQTSTKDQGFAATTRDILADDGITGLWRGLRPSLVLV
VNPSITYGAFERLKTALLKPGEKMTPGKAFYVGALSKTLATVVTYPYIMAKTRLQAKYED
VDENEASIKKRKERYNGAVDCLRQVYKENGFAGWYQGMQAQITKAVLSQALLFGIKDAIE
AYVALALLWYARKSGL
>Pan
MEAPLTPFGQALAGALGGVFSNAVIVKTRIQAGQSSAAGKVRDPKDPTKTIVTVPKVGIK
GILHIIHSKEGAMGLYKGFAASMVNTFTTGFAYFYWYSTVRTLYQNRAKRSAIMSTAAEL
VLGAIAGALAQIFTIPVAVIATRQQLATVDESFMGVARDILKEDGVTGLWRGLKPSLVLT
VNPAITYGVFERVKTIILATSGKMTPGKSFLVGALSKTLATVVTFPYILSKIRLQA----
----------KNTRYTSAIDCLTQIAKEQGISGWYQGMQAQITKAVLAQALLFYFRDYFE
VWTRQILKVAKKPVK-
>Pst
MGKELSPFGNALAGAIGGVISNAVVIKTKIQAQTDEIEKDSNLPRPNAPNRLPAPGISAF
QVIVQVLKSHGIPGFYRGFLASMLNTFSMQFAYFYWYMVVRKTYTTRLPKPPNLHIITEL
SLGALAGAIAQIFTIPVSVVATRQQLDNGGKSLLTTASEIISDDGITGLWRGLKPSLVLT
VNPAITYGTFERLKLLVLGQEGTMTPGKAFWMGAISKTLATVVTYPYIMAKVRLQAKYPN
QSEDDNHLDHIKEKYSGAIDVLRQVYKEKGYSGWYQGMQAQIFKAVLSQALLFGIKDILE
DYTVLFLILVSNFQRR
>Rgr
------------------------------------------------------------
-MALRILKEGGAKAFYRGFGANMLNSFSMQFAYFYFYTLVRTTYQKKFP--AVMTTATEL
LLGALAAALGQVFTIPVSVIATRQQLAKKHLSFRRAIAHILRDDGITGLWRGLKPSLVLC
VNPAITYGMFERIKTLSLKPGDKMTPLKAFVVGALSKTLATVVTYPYIMAKTRLQAGDDD
EDDDTWQAKPKKERYNGAIDCLQQVYSEEGFTGWYQGMQAQITKAVLSQALLFGIKDALE
AYTILALVAVARVRGS
>Sro
MLPMLSPFGSAVVGAVGGVVSGSVVIKTRIQTEVSDA-KQASVPRLGAPSRLPR-KTRAR
EMLLRILKEGGPLAFYRGYGANMLNTFSTGFSYFYFYSLVRSTFIKRFP--TALNTPIEL
VLGALAAALAQLFTIPVSVIATRQQLATKNLSFRQTFQAILADDGVTGLWRGLKPSLVLC
INPAITYGMFERFKTLLLKEGEKMTPGKAFIIGALSKTMATVVTYPYIMAKTRLQAKYDD
TDTQDSTTVKKKERYSGAIDCLTQVYRESGPTGWYRGMQAQITKAVLSQALLFGIKDALE
AYTIASLVALSKTRGS
>Uvf
MEKHLTPFGNALAGAIGGVISNAVVVKTKIQANTGDKESEESLPRPNAPMRLPAYRMSAF
EVIMQVLQTQGIGGFYRGFLASMLNTFSMQL--------------------------TEL
SLGAIAGAIGQMFTIPISVVATRQQLDNGGKSLITTALEIIQDDGPTGLWKGLKPSLVLT
VNPAITYGTFERLKLVLLGPEGEMTPGKAFWMGALSKTLATIVTYPYIMAKVRLQAKYEA
QNSGEFQSRTSRNRYNGAIDVLRQAYSEKGFSGWYQGMEAQIVKAVLSQALLFGIKNILE
DYTVLLLILFSNFRKS
