# Supplementary material for: Convergence Analysis of Rust Fungi and Anther Smuts Reveals Their Common Molecular Adaptation to a Phytoparasitic Lifestyle
Source: Front Genet. 2022 Apr 8;13:863617. doi: 10.3389/fgene.2022.863617 (PMC9023891; doi:10.3389/fgene.2022.863617)
Supplement: Supplementary file 4 [file DataSheet1.ZIP › Supplementary file 1/conv_cal/OG0003122.fasta]

>Ain
MEDEDAEEEDVEDEEELSSEQRSEGEWERIDEEIREMEASVEGISNYEVIDKLGEGTFSS
VYKAVDRDHYLFDNYIWTGKNRRRQKSVYVALKRIYVTSSPSRILNELELMEDLRHCQHI
AYLITAFRTHDQIIAVMPYSRHSDFREYYRIMPLSDLKCYFRCLFGALEGAHALNIIHRD
VKPANFLYDPRSGEGTLCDFGLAERFEPQEWRGKCHHTCPTKE---PHGKVVANQHVYSS
HMEPGGAL---------------MAPPERIGYNKEDARPGVRANRAGTRGFRAPEVLLKC
QDQTPALDIWSAGIILLAFLTKRFPLFNSNDDIEALLELMVVFGKKRINQAAILHNRVMH
SVPLANADGIPDFVLKMNPAILDPELYTQEVHQAMDLARACLQTDLTRRYNAREALSHPF
LQ
>Aps
MEDEE----DEEEDEDESMDERTDAELAAVALELQDLEQSVPLLKSYHLLDRLGEGTFSS
VYKAIDLHHHLYDNSQWATCKKKSAGNTYVALKRIYVTSSPQRIMNELELLAQLRDARHV
SYLIQAIRHEDQVIAIMPYRKHQDFREYYRTVSLPTIRRYLYCLFSALKDTHAKGIIHRD
IKPANFLFDIHTKTGVLCDFGLAEQFHPNDWYGKCLHSLPEPKCHNFHGKPLTAPRPTFS
QMMDQWKKLINQPSIEWYESWKPSLYPEKVGFKRDDTRPGAKANRAGTRGFRAPE-----
-----HFDVYQ--LESLCYVFSREGSLFSIPTM-----IPMLFWKSPLSLVEV--NRTII
SIPEVTNPRLHTLVRTLNPSLYEPWYLRSELWYLVDLLKRTLDLDCTQRITAAQALQHKF
FT
>Cqf
MEDKHYGATNQQQDDDESTDDRTDAELAAVALEIKDLEDSVPLLKSYHLLDRLGEGTFSS
VYKAIDLHHVLYDNSQWTSHWKKDRSNVYVALKRIYVTSSPQRIMNELELMTQLRDARFV
AYLIQAIRHEDQVIAIMPYRKHQDFRDYYRTASLPTIRRYLFCLFSALQDTHAKGIIHRD
IKPANFLFDVHTKVGVLCDFGLAEQFQSNDWHGKCLHSLPEPKLNDFHGQLLHRPRSTHE
QKVEQWKKLTNAQSEEWHQAWKPGQGFERIGFKRDDTRPGAKANRAGTRGFRAPEVLLKC
PDQTGAIDIWSVGITLLCFLTRRFPFFNSNDDTEALMEIATVFGRNKLEKSAALHNRTLV
SIPEVNSPRLHTLVRTLNPTLYEPWYAGSELWCLVDLLKKTLDLDCTQRITAYQALKHKF
FV
>Cla
MEEPAEVAADSDASTNSDDDDRSEGEIEGIAFDMRELEDKFTVLNEYRLIDRLGEGAQGW
V--------------------------VCLPALVLTLACRLSRTFK--------------
----QAFPIPD------PQNREQDF---YRTLPLTDIRTYMRCIFAGLAHSHKQGIIHRD
VKPANFLFNPATGQGTLCDFGLAEQFQPLDWHSKCLHSLPCEQLGHAHGQLLAEPLTLWQ
QVNNHRMAVTADDNQDFYDNWVRWSKKAKVGHLKPDRRPTIRANRAGTRGFRAPEVLLKC
PDQTISLDVWSVGIILLSFLSRRFPFFQSNDDVEALMEIAAIFGKKKMEACAAIHSECPL
CLPFVVAQS-----LGLRPNV------------------------CHQR-----------
--
>Cmi
MDEEQEQQHDEENDSGSSEDCRKDEELEAIRNEIAELEQEIDISKQYKVVDRLGEGTFSS
VYKAIDCKHAFYDNKKWCPTKETSRSNVYVALKRIYVTSSPQRIWNELDILGLLRNARHT
AYLISAIRHEDQVIAVMPYEKHQDFRTYYRNMALWQMQAYFRCLFAALADCHDIGIMHRD
VKPANFLFNVNTNTGTLCDFGLAQRYHPSEWQGRCLHSQPILWANQVHGEKLARPIDTLD
QLHEQRAKKRKTEKDQWAERWHPPSSAMKVGYMKPDKRPAIRANRAGTRGFRAPEVVLKC
PDQTMALDIWSVGVTMLCLLTRRFPFFTSTDDTEALVEIAAIFGKKRMEKCAALHSESFN
E-----------------------------------LLKTCVE-----------------
--
>Eyn
MDEQERDLGDEDEDAPSSEDNRTEEEIEAIQYEIYELLENIDISKRYKIIDRLGEGTFSS
VYKAIDCQHPFYDNSNWAPSKGKGGNPVYVALKRIYVTSSPIRIANELAILADLRNARNT
CYLISAIRHEDQVIAVMPYSRHQDFRTYYRSMSLTSMRSYFRCLFSALADAHRQGIIHRD
VKPANFLFDIHTQQGQLCDFGLAQRLNLLEWHSKCLHSIPEIWKGNIHGKKMAQPSELVD
QLEDSWNDKQLKEGGKFIERWIPHPAGQKIGHLKVDKRPSIKANRAGTRGFRAPEVVLKC
PDQTMALDIWSVGVTLLCFLTRRFPFFTSTDDTEALLEIGTIFGKRRLEKCAAQHNRTFL
TLPNIEVPKLHDLVFDLNPNIFSEWYEGSELFQIVDLMKKCLTLDCTRRITAHDALSHPF
MT
>Gan
MLEDDEPMEASEEEEDEDLDEEDASEREAIQYEMQNLLETVPILNQYKLTDRLGEGTFSS
VYKAIDLLHTHYDNLLWATPNPEANGKVFVALKRIYVTSSPIRIFNELDILNDLRGANNV
AYLISAIRYEDQVIAVMPYNRHQDFRTYYRRATLPLLRSYFASLFRALSSTHQSHIIHRD
VKPANFLYDTLSGTGVLCDYGLAQKIEWYEWKAECCHSLPGPSWGGLHGVRLVRPVALFE
QVEAMEEEMRWKERVGWYKNWRPNAKKERVGYLKEDRRYALSFPRP-----RSPPQMPR-
PN---PLDIWSAGIMLLCFLTRRFPFFNSNDDTEALVEIAAIFGRKKIERCAAGHNRSFI
TIPTLETPPLHALVKSLNPTLFDEWYGGSELFLVVDLMKRCLELDGTRRWSFFLLLQRSE
AD
>Hvs
MMEKEEEVADSDEESESSSDERTDAELAAIALEIQDLEEVVPFLKHYHLLDRLGEGTFSA
VYKAIDLHHTVFDNTSWAPSRPSKKGHVYVALKRIYVTSSPQRIMNELDLLRQLRHARYV
AYLIQAVRHEDQVIAVMPYRRHQDFRSYYLTASLSMIRRYLYCLFSALADTHKLGIIHRD
IKPANFLFDTNTMEGVLCDFGLAERFDPWEWTGTCLHTLPDINSGDFHGKLLKSPVSTHE
QMQKQWAQLTNLQPPEWYDAWKPAPNQDRVGFKKDDQRASAKANRAGTRGFRAPEVLLKC
PDQTVAIDIWSVGITILSFLTRRFPFFNSSDDTEALMEIAAIFGRPKLERSACIHNRTIT
TVPDVTTPKLHGLVRTLNPTLYEPWYRYSELWHLVELLKRTLELDCTKRITAIEALKHHF
IV
>Lcr
MEEEDEEEEDEEEDDDEMSDGKSEGEMEAIQYEMAKLTENVPALISYKLVDRLGEGTFSS
VYKAIDLKHSQYDNSVWSPTPQPKAGKVYVALKRIYVTSSPIRIQNELDILNDLRGTNNV
AYLIAALRHEDQVIAIMPFNRHQDFRTYYRTTSLPLLRSYFSCLFRALASTHTQQIIHRD
VKPANFLFDTLTGTGVLCDYGLAQKIEWYEWKSDCCHSLPGPSWGGLHGVRLGRPLSLYE
QSSKQEQEGRWRERQGFLKGWRPGGQGGRVGYLKEDRRPSVRANRAGTRGFRAPEVLLKC
PDQTVSIDIWSAGIILLCFLTRRFPFFNSNDDTEALAEIAAIFGKRKMERCAALHNRTFI
TIPTFDAPPLHALVKALNPPIFKTWYEGSELMECVDLMRRCLELDCTKRWTAEECLEHPF
FN
>Mgl
M----EECSDESED-----DGRDEESIERLEEEISQLNDTIDGIEAYHIVDKLGEGTFSS
VYKAIDIHHEMYANAEWFKSERSRGGTVYVALKRIYVTSSTARILNELEIMESLRGEPYI
SYLITAFRSADQVMVVMPYTRHSEFRDYYRIMPLSDFPCYFYCLFSALEAMHRQGIVHRD
IKPANFLYDPRTGYGTLCDFGLAERLDASEWHGKCHHTLPSPE---PHGEQCINYTTQST
HIQPGGAL-DGGKSSSYVSRMAPMGPPDRVGYLRNDPRPSIRANRAGTRGFRAPEVLLKC
PDQTPAIDIWSAGIVLLSFLLRRFPLFNANDDTEALLELAAIFGQRRMEQCAMLHNRTFS
CLPTVNHSGIPELIQQFRPDLFEPSDYRQQVQYVVHLASVCLYLDCTRRWPASRILQHAF
FQ
>Min
MEEEAEEEEAEEDDEDEEMDSRSDGERDALRYEMHQLETMVPDLKKYKLIDRLGEGTFSS
VYKAIDLKHDEYDNSSWEASCEGPNGQVYVAIKRIYVTSSPVRIQNELDILNVLRGKDNI
AYLIDAMRHDDQVIAIMPFSRHQDFRTYYRTASIPLMRSYFACLFRALAGTHVHHIIHRD
VKPANFLFDVTKATGVLCDYGLAQKIEWYEWKSECLHSLPGPSWGGLHGVRMQRPVNLHD
QVTKSQQDIKAKERVGFYKGWRSPAPKDRIGFLKEDRRPSVRANRAGTRGFRAPEVLLKC
PDQTVALDIWSAGIILLCFLTRRFPFFNSTDDTEALAEIGTIFGKRKMERCAALHNRSFV
TIPHLESPSLHALVKSLNPVIFQKWYTDSALFHAIDLMKRCLELDCTKRWTAEECLEHPF
FD
>Mld
MEAEVEEDEEEEEDEDEEMDSRSDGEKDALRYEMHQVETMVPYLKNYKLIDRLGEGTFSS
VYKAIDLRHDDYDNSSWEASCEGPNGQVYVAIKRIYVTSSPVRIQNELDILNVLRGKDNI
AYLIDAMRHDDQVIAIMPFSRHQDIRTYYRTASIPLMRSYFACLFRALAGTHVHHIIHRD
VKPANFLFDVTKGTGVLCDYGLAQKIEWYEWKSECLHSLPGPSWGGLHGVRMPRPINLHD
QVTKSQQDLKAKERVGFYKGWRSPVPKDRIGFLKEDRRPSVRANRAGTRGFRAPEVLLKC
PDQTVALDIWSAGIILLCFLTRRFPFFNSNDDTEALAEIGTIFGKRKMERCAALHNRTFV
TIPHLESPPLHALVKSLNPAIFQKWYTDSPLYHAVDLMKRCLELDCTKRWTAEECLEHPF
FD
>Mlp
-------------------------------------------IESYHLLDRLGEGTFSS
VYKAIDLHHNLYDNSNWTSHKRKSEGNVYVALKRIYVTSSPQRIMNELELMTQLRDARYV
AYLIQAIRHEDQVIAIMPYRKHQDFREYYRTASLSTIRRYLFCLFSALQDTHAKGIIHRD
IKPANFLFNVESKMGVLCDFGLAERFRPNDWHGKCLHSLPEPKMNDFHGKKL--------
--------LGNTHDHTYH-----GQGCERVGFKKDDTRPGAKANRAGTRGFRAPEVLLKC
PDQTGALDIWSVGIILLCFLTRRFPFFNSNDDTDALMEIATLFGRAKLEKTATLHSQLFL
---------LHFLYRSLYRSLY--------------------------------------
--
>Msd
MEAEVEEDEEEEEDEDEEMDSRSDGEKDALRYEMHQVETMVPYLKNYKLIDRLGEGTFSS
VYKAIDLRHDDYDNSSWEASCEGPNGQVYVAIKRIYVTSSPVRIQNELDILNVLRGKDNI
AYLIDAMRHDDQVIAIMPFSRHQDIRTYYRTASIPLMRSYFACLFRALAGTHVHHIIHRD
VKPANFLFDVTKGTGVLCDYGLAQKIEWYEWKSECLHSLPGPSWGGLHGVRMPRPINLHD
QVTKSQQDLKAKERVGFYKGWRSPVPKDRIGFLKEDRRPSVRANRAGTRGFRAPEVLLKC
PDQTVALDIWSAGIILLCFLTRRFPFFNSNDDTEALAEIGTIFGKRKMERCAALHNRTFV
TIPHLESPPLHALVKSLNPAIFQKWYTDSPLYHAVDLMKRCLELDCTKRWTAEECLEHPF
FD
>Pan
MVDELAEEEEEEVPMTTSSDDTRYSEMLKLHDEIEDLESAIDGLSYYKIVDRLGEGTFSS
VYKAIDLQHFAFDNDEWVTRDPFRKGVCHVALKKIYVTSSPQRIFNELSIMEDLRPAEYV
SYLITAFRSEDQIVAVMPYSRHRDFRDYYKEMPLGDFKYYFRCLFSALHSVHDAGIMHRD
IKPANFLYDPSTGHGTLCDFGLAERFEPTEWRGKCHHTCPTPR---PHGTKEINRAVDSI
YFEPG---LVSGSHHSGLAASTSDPPPERVGYLLNDARQPVRANRAGTRGFRAPEVLFKC
QDQTVAIDIWSAGVILLTLLIRRFPVFNSNDDVEALLEIAAIFGKGRMEQCAMLHNRTFV
SVPTIQHTNLTDFIFGLNPQLANPEQYRQDLLDALDLVKSCLHLNCTSRKTAGELLQHPF
LR
>Pst
MEEEEEEEEEEDEEDDESVDNRTDAELAAIALELQDLEESVPLLKSYHLLDRLGEGTFSS
VYKAIDLHHHLYDNSLWAPEPKKKNSHVYVALKRIYVTSSPFRIMNELKLLAELRDAEHV
AYLIQAIRHEDQVIAVMPYRKHQDFREYYRTASIGTMRNYLRCLFSALKDTHSRGIIHRD
IKPANFLFDIDTQTGVLCDFGLAEKFDPYDWYGKCLHSLPEPKACNFHGKLLSKPKSTYD
QMEEQWKRLTNQVSYEWYQSWKPNMIIDRVGFKKEDGRPSAKANRAGTRGFRAPEVLFKC
PDQTGAIDIWSVGVTLLCFLTRRFPFFNSNDDVDALMEIATIFGRSKLESVALHHNRTVI
SIPEVNGPRLHTLVRTLNPTIYEPWYLRSELWYLVDLLKRTLELDCTKRITAAHALRHKF
FV
>Rgr
MGLEVEPEEDEQDDSEHEQDSRSEGEIQAIGHEMDGVERSVPGLLKYHLVDRLGEGTFSS
VYKAVDLHHESFDNSSWQPQAQARRGKVYVAVKRIYVTSSPSRILNELEILHDLRGARNV
AYLVDAIRHEDQVVAVMPFNRHQDFRTYYRTATLPLLRSYFSCLFRALAATHNLQIIHRD
VKPANFLFDITTGQGILCDYGLAQKIEWFEWKSDCLHSLPGPSWGG-----------LYD
QAIAMEPR---------------DEDWDRIEERRSFYKSCVRANRAGTRGFR-------C
PDQTVGLDIWSAGIILLCFLTRRFPFFNSNDDTEALAEITAIFGRRKMERCAALHNRTFE
TIREYDTVALHSLVRELNPPIIAEWYQGSEVSQVVDLMKRCLELDCTKRWTAQECLEHPF
FR
>Sro
MEEMEEEEEEEEDSSDVSGEGKDPMERIQIEDEMEQLEQNVPQIVKYKLVDRLGEGNAQY
TFELRQV------------------------LSR-HIQFSTTQNGNPTH--RQERGASNV
AYLIDAIRHEDQVLAVMPYNRHQDFRTYYRRASLPMLRSYFSCLFRALAATHKLQIIHRD
VKPANFLFDSMTGQGVLCDYGLAQKIEFFEWRSECLHSLPGPSWGGLEGRR---------
--------KSMAERKNFYKSWRPMGGNQRASYLKDDKRPSVRANRAGTRGFRAPEVLLKC
PDQTVG---------LVCFLNPKIPFLQLERRYRSTC-------RDHGAMCCSSH-----
----------------------AEWYQDSDIYHAIDLMKRFLVLSSQTRRTCKRSLSFAF
LV
>Uvf
MEEKEEDTKEETEDDEKSVDNRTDAELAAVALELQDLEESVPLLKSYHLLDRLGEGTFSS
VYKAIDLHHHLYDNSQWAPEKKKGAGNVYVALKRIYVTSSPQRIMNELELLTELRGAKYV
AYLIQAIRHEDQVIAVMPYRKHQDFREYYRIAPISMIRKYLFCLFSALKDTHSKGIIHRD
IKPANFLFDIKTQTGVLCDFGLAEKFEPYDWHGKCLHSLPEPKCQNFHGRLLDEPQPTMD
QMEEQWRKLVNQPSYEWYENWKPSNAFDRVGFKREDTRPSAKANRAGTRGFRAPEVLFKC
PDQTGAIDIWSVGVTLLCFLTRRFPFFNSNDDTDALMEISTIFGRRKLEIAAMHHNRTII
SIPEVTTPRLHTLVRTLNPTIYESWYLRSELWHLIDLLKRTLDLDCTQRITATNALRHKF
FT
