# Supplementary material for: Convergence Analysis of Rust Fungi and Anther Smuts Reveals Their Common Molecular Adaptation to a Phytoparasitic Lifestyle
Source: Front Genet. 2022 Apr 8;13:863617. doi: 10.3389/fgene.2022.863617 (PMC9023891; doi:10.3389/fgene.2022.863617)
Supplement: Supplementary file 4 [file DataSheet1.ZIP › Supplementary file 1/conv_cal/OG0003124.fasta]

>Ain
MAARLQRWVGRLQSLPSIALPTDYPRPTTSQVVQALSSLHLSSRTRTALVQLGIHHDGHS
SVPSPFHLLLAAFVTVLHRYTGDTDIVVGSSSPITGEPLLLRIPIEPGDPFWQIVRRIQA
VEKEAADDIASYEDIVDRLEAIKKESSAPSAPIFRVRFFDELGSRQRNFVQSTSLTTDLT
IFVAKPGASTSSSASRSALVPDISLYSSYNALIFSADRVKLLLAHISHVVIAASSNPTAL
VGSIGLRTKAEDAALPDPRTDLDFCGWQGSITSIFERNAKAHPDRRCIVESLPQEDAPPA
SRVRQISYHQLDEASNVLAHHLLQSGLQREEVVTVYAYRGADLVVAVLGTLKAGGTFSVI
DPAYPPSRQTIYLQVAKPRALVVLAKAGKLHPTVRKCIQDELEIRTEVPALELLDDASVR
GGSQERGADVLQGQQALASQSTNVILGPDSIGTLSFTSGSTGIPKGVRGRHHSLTHFFPW
MGTRFDLDASSRFTMLSGIAHDPIQRDIFTPLFFGAELHVPTADDIGTPGRLAEWMAATQ
ATVTHLTPAMGQLLSAQATALIPTLRNAFFVGDVLTKRDCTRLQALAANVRIINMYGTTE
TQRAVSYFEIPAISDRATFLATQKDIMPAGQGMKDVQLLVVNRHERTATCAVGEVGEIYV
RSGGLAEGYLGPPEVTAEKFVANFLEKTKFSDTLVGRPEAQFWKGIRDRMYRTGDLGRYL
PDGTVECTGRADDQVKIRGFRIELGEIDTHLSRHAYVRENVTLVRRDKDEEKVLVSYFVP
SSSAAELEYSESSDGEAGNKDLVRGMRRYRNLIKDIRDHLKKKLPAYSVPTLFVPLGKMP
LNPNGKIDKPALPFPDTAVASAALMSSSASARDATPTEQAVADLFASLLPSCPRPVPFDE
SFFDLGGHSILATRLVFSMRKTFVVNVPLGIVFESPTVEGLAKEVERLRHADLNIGAEPV
TNQAVVGEDDYDRDVDALGRTLPESFISQQQQQQKRTVLLTGATGFLGAFVLRDLLRQKE
VGRVIAHVRAKDSASGLARLREGGTARSCWDEAWVEEGRLEVIVGDLAEERLGLKEREWV
RLAQEVDVIVHNGALVHWVYPYSKLRAPNVLSTVACINLCATGKPKTFTLVSSTSALDTE
HYVRLSDALVQQGQLGVPETDTLQGSARGLKSGYGQSKYVAERLVMVCASRGLRASIIRP
GYVVGDSESAVTNTDDFIWRLVKGSTQLGLIPDMWNSINMVPVDHVARIASLAALRETGG
ARVYHVTGHPEIRLNDVLEALATYGWKISKGEYVQWRARLEDHVMAGETNALFPLLHFVL
DDLPTSTKSAELDDRHTEALLDAHGESSKAGVDEALVGTYLSWLVAVGFLDKPTVQAGEP
LPALKGVGLRAIGRSAH
>Aps
MD----------------------------KI----------------LSNLNLSNDHST
QNFTSFHLILTSFLIILFRQTYQSDLIIPISNLSKIDPLLLSLNLNSNLSFLDLLNQIIK
SHHQAELDHVPFDELLEAFQKSKNQFDSNLSPLFRIRFLDATNPKTQDF---TSIITDLT
IIIKSISN-----SSNNSHLNNLSINLLYNSLLFSSNRMEILLEQISSILIQASNNPHSI
INSFSLLGPIQSSNLPNPSQDLHWSHWPGPITQIFSKNALQNPNKPCIIQHIDSNLNNFH
SHHLTFTYSQIHLASNVLAHHLINQNILPEDVVTIYSNRGVDLVIAILAILKAGATFSVI
DPAYPIERQKIYLQVSKPSGLIILEKAGKLLPQVQEFIKSNLNIKLTVPSLAFQPHGTIK
GGHDQNPSDVLNQSQHLASHLPNIIIGPDSIGTLSFTSGSTGIPKAVQGRHFSLTHFFPW
MAQQFNLDHSSKFTMLSGIAHDPIQRDIFTPLFLGAELHIPTSEDIGTPGRLAEWMAEQQ
VSITHLTPAMGQLLSAQASTQIPSLKNAFFVGDVLTKRDCSRLQHLAPNVDIINMFGTTE
TQRAVSYYLIPAISKDPIHLETKKEIIPAGKGMIDVQLLVVNRLDKNLQCGVGELGEIFV
RSSGLAEGYLGLPEISAEKFIPNWFSDSKKFDSINNIHIQGKWLGIRDRVYRTGDLGRYL
PNGMVECVGRLDDQIKIRGFRIELGEIDTHLSQHPSVRENVTLVRRDKDEEKILVTYFVP
LDSKSQSNHLTSADEEDHVDEIEKGIRKHRKLIKNIREYLKTKLPSYSIPTLFVPLVRMP
LNPNGKIDKPALPFPDTALQVSSQPKKSKSHNHLTPTETIIQSVWKTLLPNTSSTIPLDE
SFFDLGGHSILATRLVFEIRRALAVNIPLGLVFEYPTIGSLAQQVDLSKNSDFGLIEEET
DRGHLNNIFDYAADAKALMKTLKPNYTKPNLSDEPKTVLLTGATGFLGVFILKELLQKNQ
IGIVICHVRGRSKEFGFNRLRESCQSLGVWNEDWLINNRLEVVIGDLEARQVGIEDESWN
ELTQQIDIIIHNGALVHWVYPYSKLRAVNVMATLSLMELAGTGKAKSLIFISSTAVLEKD
HYVSLSDALIQQGKKGIPEFDNLDATGNGLTTGYGQTKWVSERLVLEAGRRGLQGGIIRP
AYILGDLRTGACNTDDFLWRMIKGCVQIGSIPDIDNTINMLPVNHVARCTVLAALEIQEP
LKVYHLTPRPLPRFSFFLNILTHYGYDVKKEDYMGWRIRLEETIMSGSDNALFPLLHFVL
NDLPSSTKSAELDDRNTVELNQKNGLKENFEISVEDLGIYLAWLIEVNYLPSPNLTGSCK
LPTLKEKTKKLIGRTGH
>Cqf
MSHTLARITRRLSSLPSIALPTDYPRPSHSKVVEASIDADLNHRASLALARLSLYEDERA
NPPSPFHILLATFLALLHRYTGETDIVVATSSPSAEDPLLLRAELPPDRTFWGLVRAIEQ
LEKEAESDHVPFETLLQTVGQREHDLDSPYAPLFRVRFLDAMDQTESDFIHSTSLTTDLT
IIVKSSVPSTALRSSHEPLPRPVSLTFLYNSLLFTSTRMHLMIDQLSMLLIQASMRPSAK
LSTIPFLTPAQLSLLPDPRQDLNWTTWPGPITRIFSSNAHRHPQKLCVSEHLINDQPPPK
SHMRTFTYQQIDEASNILAHHLLAGGIQPEEVVTIYSTRGVDLVVAILGILKAGATFSVI
DPAYPNQRQKIYLEVSRPRGLIVLERAGRLSHEVQTFIDDQLSIKVTVPALSLQDDGSLL
GGFASERQDVLAHTQALSTVLPDVKLGPDSVGTLSFTSGSTGIPKGVKGRHYSLTHFFPW
MATEFKLDANSKFTMLSGIAHDPIQRDIFTPLFLGAELHIPTAEDIGTPGRLAEWMDDSR
ITVTHLTPAMGQLLSAQATRQIPSLQNAFFVGDILTKRDCTRLQQLAPNVMIINMFGTTE
TQRAVSYCPIPPIAKDPIYLDTKKDIIPAGRGMKDVQLLVVNRFERSLQCGVGELGEIYV
RSSGLAEGYLGPAEVSAEKFLPNWFTSGIVETKASDEEMEGKWLGVRDRVYKTGDLGRYL
PDGTVECVGRLDDQIKIRGFRIELGEIDTHLSQHPAIRENVTLVRRDKDEEKILVSYFVP
MARDEAEG-LVSGDEEEEVSELEKGIRKYRKLIKHIREYLKTKLPTYSIPTLFVPLVRMP
LNPNGKIDKPALPFPDTARQVTSSHIKPSSCSDLTPTQSTIQSIWQSLLPNSTSVIPVDE
SFFDLGGHSILATRLVFEIRRMMAVNAPLGLVFEHPTIGGLAHQVDLLKNADFGIAKDDE
EKKSDPATFDYAADGRALIKTLKLKFSKPSSTDIPKTVFLTGATGFLGAFILRALLRPTQ
IGKVVCHLRAKTREAGLARLREACESRGFWEEAWVMEGRVEVVLGDLESRQIGLTDSVWA
ELSERVDVVVHNGALVHWVYPYSKLRSANVLGTLALLEFVSTGKPKMLTFVSSTAVLEKA
HYVDLSDVLIQRGGRGVPETDDLEAGATGLTTGYGQTKWVSERLIMEAGRRGLCGSIIRP
AYIVGDSRTGVTNTDDFLWRLVKGCVQIGAIPDIHNTVNMLPVDEVARCTMLASVRKPTD
LKVFHLTARPLPRMNAFLDTLATYGYNVAKEDYLTWRIKLEQSVLGREDNALFPLLHFVL
NDLPSSTKSAELDDSNTINLLGTDDGEIEMTVKAEQVGIYLAWLVRVGFLPVPEAGCGLE
LPALGGGAGWAVGRSGH
>Cla
MADKAAKVQSRLANLPSMALPTDYPRPLPEKSVDGAVTQNLNEQVALALMRLSLVQD--I
DRPSPFHILLSAFVVLLHRYTGDTDLVLATSSNASADPLLLRVTLDPADSFWALLQKIQF
LEAEAQADAMPFEQVVKLLGREDG-----TGPLFRVRFFDATDATLPTFLQSTSLTTDWT
VYVEKSSS----STSHDALLPKLALRCHYNSLLFAQTRIQFFLSQLSAITEAFSKNPQLE
IGKVSLITPEQTALLPDPTADLDFCGWKGAITDIFAANAAKHPDRRCLIESYADPSAGSA
QKVRTFTYQQINEASNVLAHHLIKSGIEREDVVTVYSTRGVDLVVSVMGILKSGATFSVI
DPAYPPERQTIYLQVAQSRGLVILARAGTLAPTVRDHISENLKIKCEVPALWLDNSGVLH
GAAAGSTSDPLDAAQSLAAQPVGVPLGPDSVGTLSFTSGSTGIPKGVRGRHFSLTHFFPW
MGQRFEMDEKERFTMLSGIAHDPIQRDIFTPLFLGAELHIPTAEDIGTPGRLAEWMADSQ
VTVTHLTPAMGQLLSAQATRSIPTLRNAFFVGDVLTKRDCTRLQQLAENVRIINMFGTTE
TQRAVSYFPIPPRAQQPSFLSTRKDIMPAGAGMIDVQLLVVNRNDPNLICGVGEVGEIYV
RSGGLAEGYLQLPDATKEKFLANWFSAIQWPDAITNQPYSKHWKGVRDRLYRSGDLGRYG
PDGQVECTGRADDQIKIRGFRIELGEIDTHLSRHPLVRENVTLVRRDKDEEKVLVSYFVP
LQGKE-LDELLESDAGADADEVMRGVKRHNRLIRDIRTYLRTKLPSYSIPSLFVPLKKMP
LNPNGKVDKPALPFPDTATSSRVAK--DANSSELSPTERRLSEIWARLIPTAPTPIPVDE
SFFDLGGHSVLATRLIFEIRNGMAIKAPLGIVFDHPTIKQLAAELDRIGSDDFGLSNGVP
TEDSADTTTEYARDLNALLQELPASFPAVQPSSNPKVVFLTGATGFLGAFILQNLLQKPE
VARVICLVRASSDKDALARLRQTAIDRGVWSDQWVVSQRLSAVAGDLDQEHFGLASPLWH
QLANDVDAVVHNGALVHWVYPYAKLRAANVLGTVTALKLCTNAKPKAFVFVSTTAVLENS
HYVPLSESIVAKGGLGVSEADDLEGSRTGLPAGYGQTKWVCEKLIMEAGRRGLSGGILRP
SYIVGDSQNAVTNSDDFLWRLIKGCIQLGSSPDIYNTFNMVPVDHVATIACHAALQASTG
LPVLNITSNPLTRINDFLGALPRHGYAVRRLEYLEWRKQLEDHVLTSPDNALFPLLHFVL
EDLPTSTKGPQLDDSNTVALLKKAGLPPAVTIDNQLMALYMAWLVGTGFLPSPPEGSGEP
LPAIDVSKTKVVGRSGH
>Cmi
MAAKLARWKTRLSDLPSLVLPTDYPRSTSSKLVEATHSTTLSDRLSLGLARLALYDDNQV
NPATPFHIILSAFVVLLHRYTGDSDLLIATSSIKSDNPLLLRIKVDPNDSFWELVRRIQF
LELEAENDIVPYEELIKALGRGEGEEGAHAGPLFRVRFFDELDKAEKRFMEQTSSTSDMT
IYISTSSPAGLLASSRSSIVPSLSLRLHYNSLLFSHARIIHLSEQLSLVLSSVVNKPLSP
IGSINLVTPAQKKILPDPRADLEWCGFRGAITDIFSSNAAKHPDRTCIVENID------Q
NTTRSFTYKQIDEASNILAHALLEKGIEREDVVTVYSTRNVDLVVAVMGILKAGATFSVI
DPAYPPARQQIYLRVAKPRALVILARAGSLLPPVRQFVTDELSIKAEIPALQMLDNGELV
GSSTVSDDDILAPYLSKRSTPTGVVLGPDSVGTLSFTSGSTGIPKGVRGRHFSLTHFFPW
MAQHFGMTSEEKFTMLSGIAHDPIQRDIFTPLFLGAQLHIPTADDIATPGRLAEWMADSQ
VTVTHLTPAMGQLLSANATRQIPTLKNAFFVGDILTKRDCARLQVLASNVRIINMFGTTE
TQRAVSYFRIPSINEDPTFLKTRKDIMPAGTGMINVQLIVVNRNDRNAVCGVGEIGEIYV
RSGGLAEGYLELPEATAEKFLKNWFTAMKLEDTLT-GPASQYWHGVRDRMYRTGDLGRYG
PDGIVECTGRADDQIKIRGFRIELGEIDTHLSRHPLVRENVTLVRRDKDEEKVLVSYFVP
LSGDA-LEGMVSSDDQSTDEEVIKGLKRYRRLIKDIREYLKTKLPSYSIPTLFVPLKRMP
LNPNGKIDKPALPFPDTALAAAAAVPSPGKAVKLTPTEQKIHDIWARLLPSAPPSIPTDE
SFFDLGGHSILATRLIFEIRKVLVTNAPLGLVFSHPTIAGLARAIDELGGSDFGLANGSQ
SQSSDNAANDYAADEKKLIAALPASFQAPAELPAQSTVFLTGATGFLGAFILADLLRTEK
VKKVICHVRAKDRNSALARLKDGCDGRGVWSDDWLSQSRLDVVVGDLESPKLGMSDADWD
KVAQEADAIMHNGAVVHWVYPYSKLRAANVTATLDVISLSQAGKPKPISFISTTAVFETT
YYLNLSDAAIARGGLGVPESDPLDGSLTGLSSGYGQSKWVAERILMECARRGLRTSIVRP
SYVLGDSKSAVTNTDDFVWRLVKGCIQLGLVPDIYNTINLSPVDHVAHIASASLFRPPEP
LKVFQVTARPNVRFNDFLSAMPKYGYKVDRVEYLVWRTKLEQYVMEVGDNALFPLLHYVL
DDLPTSTKSPELDDTNTAKLLKDAGEKDRMPVDDALMGKYLAWLVKADFLPLPTEKDAQP
LPELENKAVRAIGRMGH
>Eyn
MPARLERWKSRLQGLPSLQLPTDYPRPTSSKLVEATQSTVLNERLSLGLARLALYDD---
PPATPFHLLLSAFVVLLHRYTGDTDLLIATSSIQAKDPLLLRIKADPGDSFWELVRRIQF
LENEAENDTVPYSSLLEKLGREEG-----TGPLFRVRVFDESDKAERNFMDQTSSTSDIT
LFIKVGDGPSLLSSSRSSLVPSISLRIHYNSLLFSQARISHLLDQISLVLSTAVSKPLSQ
IGTINLITSSQKTILPDPRADLEWNGFRGAITDIFSANANKFPDRTCIVESVD----GDS
AKSRIFSYKQMDRASNILAHALLENGVEREDVVTVYSTRNVDLVVAVMGILKAGATFSVI
DPAYPPARQQIYLRVAKPRALVILARAGSLLPPVRQFVKAELSIKVEIPALQMLDDGTLL
GSPSSEPPDILQPYASKADTPTGIVLGPDSVGTLSFTSGSTGIPKGVRGRHFSLTHFFPW
MAERFGMSEKEHFTMLSGIAHDPIQRDIFTPLFLGAQLHIPTADDIATPGRLAEWMSEHE
CTVTHLTPAMGQLLSANATRPIPTLRNAFFVGDILTKRDCSRLQSLAGNVRIINMFGTTE
TQRAVSYFPIPAINDDPTFLKTRKDIMPAGTGMINVQLLVVNRNDRNAICGVGEMGEIYV
RSGGLAEGYLELPEATSEKFLTNWFTSMNFKDEINNGPEAKHWKGVRDRMYRTGDLGRYG
PDGIVECTGRADDQIKIRGFRIELGEIDTHLSRHPLVRENVTLVRRDKDEEKVLLSYFVP
LEGSK-LDGLVSEDDQQTDEEVVKGMRRYRKVVKDIRDYLKTKLPSYSVPTLFVPLKRMP
LNPNGKIDKPALPFPDTALAAASAASSNGSDIKMTPTESTIHDVWKRLLPSAPPSIPLDE
SFFDLGGHSILATRLIFEIRKALVTSAPLGLVFSQPTIKGLARAIDELRGTDFGLANGGE
KNTPDPQANEYARDAERLIAALPTSFQAPPVLKAAATVFLTGATGFLGAFILRDLLRPNS
VKKVICHVRAQNIDKALFRLKDGCEARGIWDDDWIKQGKISVVLGDLESNRLGMSEEDWN
MVAQEADAILHNGALVHWVYPYSKLRAANVLATLNILTLSQQDKPKPISFISTTAVFEVN
FYIDLSDAEIAKGGKGVPESNSLDGSLVGLGSGYGQSKWVAERVLMEASRRGLRVSIVRP
SYVLGDSTSAVTNTDDFVWRLVKGCIQLGLVPDIHNTVNLSPVDHVARISSLSLLRADPS
LKVFQVTARPNVRFNEFLSALPKYGYKVQQVEYLIWRTKLEQHVMEVGDNALFPLLHYVL
DDLPTSTKSPELDDTNTQALLTAAGEKPRTSVDTALVGKYLAWLVKADFLSEPTEKGALS
LPEIYTSAVRAIGRAGH
>Gan
MAPLVKRWQQRLSDLPQLALPTCYPRPVGESMVEAQEQRIIDSRTASSLVRLALFDEKRQ
QRPTAFHLLLASFVVLLHRYTGDTDLVIATSSPSSPSPLLLRIKLDPADSFWSLVKRVQW
LEQEAEDDKIPYEALLEALGQGESN--KEAVPLFRVRFFDETDETDRSFVHSTSLTSDLT
VFVTSTTPTSTPTSLRTPLLPTISLTLSYNSLVFSTPRMAYTLDQLLHLVHHASSHPLDP
IGSISLLTTRQRKLLPDPKKDLEWTGFRGAITDIFSANAKSFPDRVCIVESTEPLVPGGA
NGKRVFSYRQIDEASNVLAHHLVKGGVQREEVVTVYSTRGVDLVVAVMGVLKAGATFSVI
DPAYPPARQTIYLQVAQPRALVVLAHAGALLPAVRAYVSNELSIRVEVPALQLLADGLWI
GSETASPNDVLAPQLELASTPVGIPLGPDSIGTLSFTSGSTGIPKGVRGRHFSLTHFFPW
MAKTFGLDENAKFTMLSGIAHDPIQRDIFTPLFLGAQLHIPTAEDIGTPGRLAEWMADSQ
VTVTHLTPAMGQLLSAQATRPIPTLLNAFFVGDILTKRDCTRLQQLANHVQIINMFGTTE
TQRAVSYFPIPALSTDPTFLKTRKDIMPAGSGMINVQLLVVNRNDRNQLCAVGEIGEIYV
RSGGLAEGYLGTTEATAEKFVENWFGAVEREDSIKGKDWAPYWRGVRDRMYRTGDLGRYG
PDGLVECTGRADDQIKIRGFRIELGEIDTHLSRHPAVRENVTLVRRDKYEEKVLVAYFVP
LQGSKELDELVSDDEEGGATDVAKGLKRYRRLIKDIREYLKTKLPSYSIPSVFVPLSRMP
LNPNGKIDKPALPFPDTVAAATSSTT-TANAQALTPTERTIHEIWLRLLPSPPADIPLDE
SFFDLGGHSILATRLIFELRKSLAVGAPLGIVFDFPTIRTLAQELDGLRDADLGLPGESR
RAAPAVEDTEYSEDAEVLTKELRASYERPQESSEAKTVFLTGATGFLGAFILRDLIRKEA
VKKVICHVRAKTPEAAMSRLRESGEGRGAWDESWVEQGLLEAVVGDLESEKLGMSEEDWT
RVAAESETIVHNGALVHWIYPYSKLRPANVLATMAVIELAATTRPKALSFVSSTAAIEKG
SYVRLADTIVQKGGLGVPESDPLDAGKTGLKGGYGQTKWVSERLILEAGRRGLAGAIIRP
AYIVGDTTSAVTNTDDFLWRLVKGCIQLGAIPDINNPINMVPVDHVARITSVSALQSLEP
LRVHHVTARPAPRFNSYLGALARYGYDVRRTEYLPWRTQLEQHVLKVQDNALFPLLHFVL
DDLPTSTKAAELDDTNTVNMLRKAGEVEAVTVDDEQMGRYLAWLVAADFLEAPKGAGALP
LPKLENGAARAIGRSGH
>Hvs
MKSALGRIANRLEQLPLIALPTDYPRPLHSKVVEASVNAVLGPNVSLALLRLSILPTTHS
QPPTPFHILLSSFLLLLHRYTGELDLVVATSSPDPLDPLLLRVNVSPDRSFSSLVTEIAL
KEKEADTDHVPFEKVLQAVGQRESDPDSPFHPLFRVRFLDATVNTQSEFIQATSSTTDMT
IIVKYDSAPPNSLSLHTPNTPSIKLTVLYNALLFTSSRIKLLLDHLSTLLVHASNHPDAI
IGTLPFRTLAEDNVLPNPVEDLNWSFWPGPITQIFTANTLKHPDKICLVETLSSDDFAQQ
SLQRTFTYRQIHEASNVLAHYLQSKNILPEEVVTIYSTRGADLVVAIMAILKAGATFSVI
DPAYPSSRQKIYLQVSKPRGLIILKKAGRLLKDVRQYIQSELDIKAEIPSLELKDDGSLR
GGSDDDHIDVLSTCQSQLSTTPNVIIGPDSIGTLSFTSGSTGIPKGVKGRHFSLTHFFPW
MATRFGLDSNSRFTMLSGIAHDPIQRDIFTPLFLGAELHIPTAADIGTPGRLAEWMDDSA
VTVTHLTPAMGQLLSAQASRRIPSLRNAFFVGDILTKRDCSRLQHLAPNSTIINMFGTTE
TQRAVSYYAVPPLSEDPIFLDTKKDVIPAGSGMKDVQLLIVNRVDRNLKCGVGELGEIYV
RSSGLAEGYLGPPDLTEEKFLKNWFNPASISSQSEENLVSGKWLGMRDRVYKTGDLGRYL
PDGTVECVGRLDDQVKIRGFRIELGEIDIHLSQHPFVRENVTLLRRDKDEEKILVSYFVP
NMDPNASAASVSADDE--APELERVIIKYRKLIKNIREYLKAKLPSYSVPTVFVPLVRMP
LNPNGKIDKPALPFPDTAYQVTSSRGANTQENELTPTEEVIHSIWQKLLPNKRSTIPPDE
SFFDLGGHSILATRLVFEIRKQTAFNAPLGLVFENPTIRLLAKQIDQLKNTDFGLALEDS
DKNQSRPSHDYSADANALLKTLKPDYSSPPNSQAGKIVLLTGATGFLGVFILSQLLKRAD
VHRVICHVRAKTREAGLHRLKEACATRGLWKDEYMSKHQIEVVIGDLESRQIGLDADTWN
DLAERVDAVIHNGALVHWVYPYTKLRSANVLSTLSMIELVSSGKPKTFTYISSTAVLEMD
YYVQLSDAVVDKGGRGLPESVSLDAGATGLTTGYGQTKWVSERLVLEAGQRGLKGSIIRP
AYIVGDSTTGVFNTDDFLCRLIKGCVQIQSIPDINNNVNMLPVDHVAFAIVLSALESPNS
VQVYHLRPHPLPRVNSFLSCLKIYGYDIVKDDYLAWRVKLEQSILSNDNNALFPLLHFVL
NDLPSSTKSAELDDRMTETLLSSSDKEMKVTVDVELMGKYLAWLVKVGYLPPPPSKGETE
LPILEGEGMKAVGRSRK
>Lcr
MATPVARWLARLADLPSLQLPTDYPRPGNESLVEAQEKRVIDDRTASALVRLGHFVERQQ
QRPTAFHLLLASFVVLLHRYTGDTDLVIATSSPSSPDPLLLRIKLDPTDSFWSLIKRVQF
LEQEAEDDKIPYDTLLEALGHGKNTGGPPAAPLFRVRFFDETDETERAFVKETSLTSDLT
VFVTSTSSTGTPTSLRTSLPPRISLTLSYNSLVFSHPRISFTLDQLVHLVNHAAAHPLDP
IGSISLLTVKQRKFLPDPRKDLEWTGYRGAITDIFSANAQKFPERTCIVESLAPEEIGGK
NGLRQFTYQQIDEASNVLAHHLVKSGVQREEVVTVYSTRGVDLVVAVMGVLKAGATFSVI
DPAYPPARQTIYLQVAQPRALVILAAAGSLLPPVRAYVEKELQIRVEVPALQLTTSGLLL
GSKPSDGADVLADVQQLKSQPLNIPLGPDSVGTLSFTSGSTGIPKGVRGRHFSLTHFFPW
MGETFGLDESSKFTMLSGIAHDPIQRDIFTPLFLGAQLHIPTAEDIGTPGRLAEWMADSQ
VTVTHLTPAMGQLLSAQATRPIPSLLNAFFVGDILTKRDCTRLQQLANNVRIINMFGTTE
TQRAVSYFPIPSLSSDPTFLKTRKDIMPAGSGMINVQLLVVNRNDKNQICAVGEVGEIYV
RSGGLAEGYLQLPEATSEKFVANWFGAIDREDSIKDAPWKPYWHGVRDRMYRTGDLGRYN
PDGTVECTGRADDQIKIRGFRIELGEIDTHLSRHPAVRENVTLVRRDKYEEKVLVAYFVP
LVGSKELEGLVSSEDIAEATEVAKGLKRYRKLIKDIREYLKTKLPSYSVPSVFVPLARMP
LNPNGKIDKPALPFPDTVAAASSATK-SSSSEQLTPTERTIHDIWLRLLPSPPADIPLDE
SFFDLGGHSILATRLIFELRKSLAVGAPLGIVFDFPTIRTLAKELDSLRDSDLGLSKT--
--DAPVADTEYAEDEPVLVKGLRAKYDKPEVKAGPKTVFLTGATGFLGAFILKDLLRRSQ
TKKVICHVRAKTAEAALGRLKDSGEGRGAWDDKWVEEGIVEVVVGDLEQEKLGLSEADWS
RVAEEADVIIHNGALVHWIYPYAKLRPANVLATVAIIELAATTRAKVLSFVSTTATIEKG
HYVRMADEIVARGGKGVPESDSLDVGKAGLKGGYGQTKWVAERLIMEAGRRGLAGSIIRP
AYVVGDSRSAVTNTDDFLWRLVKGCIQLGHIPDIHNTINMVPVDHIARITAVSAFQSEEP
LRVHQVTARPAPRFNNFLAALARYGYAVQKTEYLPWRTLLEQHVLASQDNALFPLLHFVL
DDLPTSTKAAELDDTNTVALLKKAGEIPAMTVDDKQMGLYLAWLVAAGFLEQPTGEGRVP
LPKLDGGVARAIGRGAH
>Mgl
MTKNLDYWSQQLRNLPRLALPLDYPRPATTRVVHALKSCVLPPATCRALARLSLYEDEEE
EQPRACHFLLAALVVLIHRYTGDTDIVVASNHPDTGEALILRIRVEPGDAFLQVAKCVQA
VEAEAIRHLAPYDDIARRLESDRVASGTSHAP-FRVRFFDETA-SMQWFMQRTNATTDLS
MFVTPPEARDGVSAFRAPAHAPVAVHISYNALLFSAHRIESILSQFDQLICSAAKHPMTP
VGQILIRTKAESHMLPDPRKDLDWCGYRGSITSYLERHAQTFPERRCLVESVMSAAPAPA
SQVRTVSYGELDRASNVVAHHLLHSGVQRGEVVTVYAHRGVDLVVAVLGVLKAGATFSVI
DPTYPSSRQNIYLQVAKPRALIVLAKAGSIHQQVRACIQEELELRTEIPALELGADGVLR
GGN-VGAGDVLKEAQAFAGQPTRVVLGPDSIATLSFTSGSTGIPKGVQXRHYSLTHFFPW
MGERFELGENDRFTMLSGIAHDPIQRDIFTPIFFGAELHIPTSEDIGTPGRLASWMASSG
ATVTHLTPAMGQLLSAQATTPIPTLRNAFFVGDILTKRDCTRLQSLAQNVRIINMYGTTE
TQRAVSYFAIPPASVEPAFLQTQKDIMPAGQGMIDVQLLVVNRNARQETCAVGEVGEIYV
RSGGLSEGYLGPPEVTAEKFLFNWLAPLEIADTLQGTCEGQFWKGPRDRMYRTGDLGRYL
PDGTVECTGRADDQIKIRGFRIELGEIDTHLSRHPRVRENVTLVRRDKDEEKVLVSYFVP
TDDVQSESEAVQ-DVKEAGRDSLWRIRQYNRLIKDIRDYLKGKLPSYSVPTLFVPMTRMP
LNPNGKIDKPALPFPDTVLAQRMAQVSQSESRERSHTERAIADVWRQLLPGVAEPVPLDE
SFFDLGGHSILATRLVFQLRQKLGIHVPLGLVFDAPTIAQLASALDQLRSHESDLAMTPA
GG----------------------------------------------------------
------------------------------------------------------------
------------------------------------------------------------
------------------------------------------------------------
------------------------------------------------------------
------------------------------------------------------------
-----------------------------------------------------------P
GP---------------
>Min
MATSMQRWLARLADLPQLTLPTDYARPSGEAMVEAHEKRTIDDRIGNTLVRLALYDERQS
NNPTPFHLLLASFVVLLHRFTGDNDLVIATSSPSSPDPLLLRIKLEPSDSFWSLVKRVQW
LEQDAENDKVPYEKLFEALGRGKRCDGPPEAPLFRVRFFDETDETETSFVQQTSLTSDLT
VFVTSTTNTATPTSLRTSRAPTVALTLSYNSLVFSQPRMATMLDQLLHLVHHAAAHPLDP
IGSISLLTHKQRKVLPDPRADLEWTRYRGAITGIFSRNAREFPDRTCIVESLSPTTVGGE
NGLRRFTYQQIDEASNVLAHHLVDSGVEREDVVTVYSTRGVDLVVAVMGVLKAGATFSVI
DPAYPPARQIIYLQVAQPRALVVLAAAGSLLPPVRKYVTESLKIRVEVPAMQLLASSFLL
GSAAEGEPDALDGARPKAGQALNIPLGPDSVGTLSFTSGSTGVPKGVRGRHFSLTHFFPW
MSKTFGLDEKSRFTMLSGIAHDPIQRDIFTPLFLGAELHIPTAEDIGTPGRLAEWMANSK
VTITHLTPAMGQLLSAQATRSIPSLLNAFFVGDVLTKRDCTRLQQLANNVRIINMFGTTE
TQRAVSYFAIPSLSTDPTFLKLRKDIMPAGQGMINVQLLVVNRNDKNQICAVGEVGEIYV
RSGGLAEGYLQLPEATAEKFVANWFGAIEREDVIKDNLWKPYWKGVRDRMYRTGDLGRYN
PDGTVECTGRADDQIKIRGFRIELGEIDTHLSRHPAVRENVTLVRRDKYEEKVLVSYFVP
LVGSKELDGLVSGDDGAGASEVAKGLTKYRRLIKDIRDYLKTKLPSYSIPTVFVPLTRMP
LNPNGKVDKPALPFPDTVAAAAATTTISGSAPTLSVTERAIHDIWLKLLPSPPTQIPTDE
SFFDLGGHSILATRLIFELRTSLAIGAPLGIVFDHPTISGLAKELDRLRDSDLGLVGGER
STTSNANDDEYVEDAEKLMARLQAKYEKPQEVEGPKTVFLTGATGFLGAFILKDLLRQSQ
VKKVICHVRAKSPEAALQRLRQSGQDRDAWDDVWVEKGLVEAVTGDLEADKLGMSEQEWE
RAAKEADVIIHNGALVHWIYPYAKLRAANVLATLAVLDLAATSRPKVVSFVSTTAVIEKG
HYVRLGDSLVQQGSKGVPESDPLDAGNEGLKGGYGQSKWVSERLVLEAGRRGLAGAIVRP
AYVVGDSTSAVTNTDDFLWRLVKGCIQLGHIPDIHNSINMTPVDHVARITAVSALQSSEP
LRVHQVSARPPPRFNQFLSAVQRYGYAVEKTEYLPWRTLLEQHVLKSQDNALFPLLHFVL
DDLPTSTKAAEIDDSNTIALLKKAGEVETMTVDDELVGLYLAWLVAAGFLDPPSDKNVLA
LPALRGQVARAIGRSGH
>Mld
MAPSMQRWLARLTDLPQLVLPTDYARPSGAAMVEAHEKRTIDDRIGNALVRLALYDEQQS
NTPTPFHLLLASFVVLLHRFTGENDLVIATSSPSSPDPLLLRIKLEPSDSFWSLVKRVQW
LEQDAENDKVPYEKLLEALGRGKRSDGLPEAPLFRVRFFDETDETETSFVQQTSLTSDLT
VFVTSTAHTATPTSLRTSRAPTVALTLSYNSLVFSQPRMATMLDQLLHLVHHAAAHPLDA
IGSISLLTHKQRKVLPDPRADLEWTGYQGAITDIFSRNARAFPDRTCIVESLSPTAVGGA
NRLRSFTYQQIDKASNVLAHHLVASGVEREEVVTVYSTRGVDLVVAVMGVLKAGATFSVI
DPAYPPARQIIYLQVAQPRALVILAAAGSLLPPVRKYASESLKIRVEVPAMQLLASSFLL
GSAAESEPDALDGVRSKAGQALNIPLGPDSIGTLSFTSGSTGIPKGVRGRHFSLTHFFPW
MSKTFGLSETSRFTMLSGIAHDPIQRDIFTPLFLGAELHIPTAEDIGTPGRLAEWMADSK
VTITHLTPAMGQLLSAQATRSIPSLLNAFFVGDVLTKRDCTRLQQLANNVRIINMFGTTE
TQRAVSYFAIPSLSTDPTFLKLRKDIMPAGQGMINVQLLVVNRNDKNQICAVGEVGEIYV
RSGGLAEGYLQLPESTAEKFVANWFGTVEREDLIQDEAWKPYWKGVRDRMYRSGDLGRYN
PDGTVECTGRADDQIKIRGFRIELGEIDTHLSRHPAVRENVTLVRRDKYEEKVLVAYFVP
LMGSKELEGLVSGDDGAGASEVAKGLKKYRRLIKDIRDYLKTKLPSYSIPTVFVPLTRMP
LNPNGKVDKPALPFPDTVTAAAATTTTPGSAPTLSVTERAIHDIWLKLLPSPPAQIPTDE
SFFDLGGHSILATRLIFELRTTLAIGAPLGIVFDHPTVAGLAKELDRLRDSDLGLASGER
TATSTANDDEYAEDMEKLVARLHAKYEKPQEVEGPKTVFLTGATGFLGAFILKDLLRQSQ
VKKVICHVRAKSPEAAVQRLRESGQGRDAWDEAWVEKGRVEAVTGDLEADKLGMSEQEWD
RTAQEADIIIHNGALVHWIYPYAKLRAANVLATLAVLDLAAATRPKVISFISTTAVIEKG
HYVRLGDYLVQQGSKGVPESDPLDAGKEGLKGGYGQSKWVSERLILEAGRRGLAGAIVRP
AYVVGDSTSAVTNTDDFLWRLVKGCIQLGHIPDIHNSINMTPVDHVARIIAISALQSSEP
LRVHQVSARPPPRFNQFLSVLQRYGYQVKKTEYLPWRTLLEQHVLKSQDNALFPLLHFVL
DDLPTSTKAAEIDDSNTIALLKKAGEVETMTVDDGLVGLYLAWLVAAGFLEAPAGKNVLT
LPALRGQVAKAIGRSGH
>Mlp
MSHTLARIARRLSSLPSIALPTDYPRPSHSKVVEASIDVNLNHRASLALARLSLHEDERP
NPPSPFHILLATFLALLHRYTGETDIVVATSSRSADDPLLLRAELPPERSFWGLVRGIEQ
LEKEAEADHVPFETLLQTVGQRENDRDSPYTPLFRVRFLDAMDQTESHFINSTSMTTDLT
IIVKSSVPSTPLVSSHEPFPRPISLTFLYNSLLFTSTRIHLMIDQLSQLLIQASMRPSAK
LSTIPFLTPSQLSLLPDPRQDLNWTTWPGPITRIFSANAQRHPEKLCVSEHLISQTAPPQ
NRLRTFNYRQIDQASNILAHQLLAGGIEPEDVVTIYSTRGVDLVVAIVGILKAGATFSVI
DPAYPNQRQKIYLQVSRPRGLIVLERAGKLSQEVQAYIDEELDIKLTIPALALQDDGHLL
GGVSASGEDLLAPVQSTSDSAPDVSLGPDSVGTLSFTSGSTGIPKGVKGRHFSLTHFFPW
MATEFKLDSNSKFTMLSGIAHDPIQRDIFTPLFLGAELHIPTAEDIGTPGRLAEWMDDTQ
ITVTHLTPAMGQLLSAQATRIIPSLSNAFFVGDILTKRDCTRLQQLAPNVQIINMFGTTE
TQRAVSYCPIPPISQDSIYLDTKKDIIPAGRGMKDVQLLVVNRFEKNLQCGVGELGEIYV
RSSGLAEGYLGPAEVSAEKFMPNWFTSGAIGTDAKSNQIEGKWLGVRDRVYKTGDLGRYL
PDGTVECVGRLDDQIKIRGFRIELGEIDTHLSQHPAIRENVTLVRRDKDEEKILVSYFVP
MKGQENE--LISGEEEEEVSELEKGIRKYRKLIKDIREYLKTKLPTYSIPTLFVPLVRMP
LNPNGKIDKPALPFPDTAKYLTASQVKSTSTTELTQTQSTIQSIWQTLLPNSNSIIPIDE
SFFDLGGHSILATRLVFEIRKMMAINAPLGLVFENPTIGALAHQLDLLKNTDFGLAKDDE
EKTSDVATFDYAADSRMLMKTLKPRYSKPQWTDEPKTVLLTGVTGFLGAFILRELLCPNQ
IGKVICHLRAKSKEAGLVRLRESCESRGFWDESWMANGRVEIVLGDLESRQIGLNDDLWK
ELSERVDLVVHNGALVHWVYPYSKLRSANVMATLSLIEFMAIGKSKAMTFVSSTAVLEKS
HYVDLSDVLVQRGGRGIPETDDLEASATGLTTGYGQTKWVSERLVMEAGRRGLCGSIIRP
AYIVGDSNTGVTNTDDFLWRLVKGCVQIGAIPDIHNTVNMLPVNEVARLTMLASTRNPND
LKVFHLTARPLPRMNEFLETLKVYGYNVIKEDYLTWRIKLEQSVMDSEDNALFPLLHFVL
NDLPTSTKSAELDDSNTVQLIKNDDGENRMTVNAERIGIYLAWLVRVGFLPKPNGDDAFT
LSKANEREGV----STH
>Msd
MAPSMQRWLARLTDLPQLVLPTDYARPSGAAMVEAHEKRTIDDRIGNALVRLALYDEQQS
NTPTPFHLLLASFVVLLHRFTGENDLVIATSSPSSPDPLLLRIKLEPSDSFWSLVKRVQW
LEQDAENDKVPYEKLLEALGRGKSSDGPPEAPLFRVRFFDETDETETSFVQQTSLTSDLT
VFVTSTAHTATPTSLRTSRAPTVALTLSYNSLVFSQPRMATMLDQLLHLVHHAAAHPLDA
IGSISLLTHKQRKVLPDPRADLEWTGYQGAITDIFSRNARAFPDRTCIVESLSPTAVGGA
NRLRSFTYQQIDKASNVLAHHLVASGVEREEVVTVYSTRGVDLVVAVMGVLKAGATFSVI
DPAYPPARQIIYLQVAQPRALVILAAAGSLLPPVRKYVSESLKVRVEVPAMQLLASSFLL
GSAAEGEPDALDGVRSKAGQALNIPLGPDSIGTLSFTSGSTGIPKGVRGRHFSLTHFFPW
MSKTFGLSETSRFTMLSGIAHDPIQRDIFTPLFLGAELHIPTAEDIGTPGRLAEWMADSK
VTITHLTPAMGQLLSAQATRSIPSLLNAFFVGDVLTKRDCTRLQQLANNVRIINMFGTTE
TQRAVSYFAIPSLSTDPTFLKLRKDIMPAGQGMINVQLLVVNRNDKNQICAVGEVGEIYV
RSGGLAEGYLQLPESTTEKFVANWFGTVEREDLIQDEAWKPYWKGVRDRMYRSGDLGRYN
PDGTVECTGRADDQIKIRGFRIELGEIDTHLSRHPAVRENVTLVRRDKYEEKVLVAYFVP
LMGSKELEGLVSGDDGAGASEVAKGLKKYRRLIKDIRDYLKTKLPSYSIPTVFVPLTRMP
LNPNGKVDKPALPFPDTVTAAAATTTTPGSAPTLSVTERAIHDIWLKLLPSPPAQIPTDE
SFFDLGGHSILATRLIFELRTTLAIGAPLGIVFDHPTVAGLAKELDRLRDSDLGLASGER
SATSTANDDEYAEDTEKLVARLHAKYEKPQEVEGPKTVFLTGATGFLGAFILKDLLRQSQ
VKKVICHVRAKSPEAAVQRLRESGQGRDAWDEAWVEKGRVEAVTGDLEADKLGMSEQEWD
RTAQEADIIIHNGALVHWIYPYAKLRAANVLATLAVLDLAAATRPKVISFVSTTAVIEKG
HYVRLGDSLVQQGSKGVPESDPLDAGKEGLKGGYGQSKWVSERLILEAGRRGLAGAIVRP
AYVVGDSTSAVTNTDDFLWRLVKGCIQLGHIPDIHNSINMTPVDHVARITAISALQSSEP
LRVHQVSARPPPRFNQFLSVLQRYGYQVKKTEYLPWRTLLEQHVLKSQDNALFPLLHFVL
DDLPTSTKAAEIDDSNTIALLKKAGEVETMTVDDGLVGLYLAWLVAAGFLEAPAGKNVLT
LPALRGQVAKAIGRSGH
>Pan
MPASLDRWSARLTSLPSIALPTDYPRPATSQLVQALSSSTLSSATRKDLVRLALHHEEDN
ASPTPFHLLLAAFCVLLHRYTGDTDLVIGSSNPYTGEPLILRIPIEPNDPFWQIVRRIQQ
VEKEAAADAVPYDEIVKRVEAERAEEGVQSAPIFRVRFFDETGGKARNFMQSTSLTTDLT
VFLTKPGAAATTHTFRDSLVPNIAVHLSYNSLLFSSQRMQLILAQLSQLISVAASNPAAA
VGSLPIRTPQENAFLPDPTKDLEWCGFRGAITQIFERNARAHPDRRCIVESLADDSGAPA
SRVREITYGQLDRASNVVAHHLLQAGVQREEVVTTYAHRGVDLVVAVLGTLKAGATFSVI
DPAYPPSRQNIYLQVAKPRALIVLAKAGVLQPSVRKCIQDELELRTEVPALELLDDGSVR
GGASQGGADVLEQQQALAGESTNVVLGPDSVGTLSFTSGSTGIPKGVKGRHFSLTHFFPW
MGERFGLGAHERFTMLSGIAHDPIQRDIFTPLFFGAELHIPTSEDIGTPGRLAEWMAATK
ATVTHLTPAMGQLLSAQATALIPSLRNAFFVGDVLTKRDCTRLQALAANVCIINMYGTTE
TQRAVSYFAIPPVSTSTTFLQTQKDIMPAGQGMINVQLLVVNRNERTATCAVGEVGEIYV
RSGGLAEGYLGPPEVTAEKFMPNFLAPLSFADTIKDKPEGQFWKGIRDRMYKTGDLGRYL
ADGTVECTGRADDQIKIRGFRIELGEIDTHLSRHPHVRENVTLVRRDKDEEKVLVSYFVP
GAGAAEFEEQVTEDDEGADAMLVKGMRRYRTLITDIRDHLKRKLPAYSVPTLFVPLHKMP
LNPNGKIDKPALPFPDTAMVAAVGSGSAAALAAATPTERSVTELWSRLLPNAPSPIPLDE
SFFDLGGHSILATRLVFEMRKQFVINVPLGVVFDAPTVRGLAKAVDQLRQADLGLGASQA
NGEEANLDENYGADVATLTPSLPESFAGKTAAAGPRTVLVTGVTGFLGAFILYDLLRASS
VAKVYAHVRAKDEANALERLREGCKGRGIWDDKWVSEGRLEVVLGDLAAQRLGMSEAVYA
KLADEVDDILHNGALVHWVYPYSKLRAANVGSTICAIKLCNTGKAKTLTFVSSTSALDTD
HYIRLSDSIVQKGSHGVPETDDIEANSRGLTTGYGQSKWVAEKLIMIAASRGLKASIVRP
GYVVGDSTTAVTNTDDFLWRLVKGSIQLGLVPDMHNPINMVPVNHVARIATLACLKTGTN
AKVFHVTNHPSIRFNDMLGQLSRYGWKVEKTEYVHWRARLEEHVLSTEDNALFPLLHFVL
DDLPTSTKSPELDDRHTQAILDAASEGKAMGVDRSLVGTYLAWLLAVGFLPAPSQADAEP
LPKLAGTEMKAIGRSAN
>Pst
MSDKLNRITTRLSSLPSIQLPTDHPRPTQSKVVQASIDAQLNQKCSLAISRLSLLDSDQL
DRPSPFHLLLTSFLILLYRYTSETDILIATSSPNPDDPLLLRVSLNSDQSFSSLLKSIVS
LQAEAEADHVPFDQLLKAIGRNQTNAESNYAPLFRVRFLEATDPTGHDFVQSTALTTDLT
IIVKSIDQSPTTPSSRQPLPQALSLNVLYNSLLFSSNRIHTLLEQLSAIIIQASIQPDSC
ISTIPLTGPLQQPYLPDPCEDLHWTAWPGPITQIFARNSDQHPDKLCVIEHYDGTTPNPK
SLERSFTYSQIHHASNVLAHHLLQHGILPEEVVTVYSTRGVDLVIAIMGILKAGATFSVI
DPAYPTQRQKIYLEVSKPRGLIILERAGQLSPEVEAYIKSDLSIKVTIPALALQNTGAIK
GGPAETGTDVLDDTQHLASQLPSVKIGLDSIGTLSFTSGSTGIPKGVQGRHFSLTHFFPW
MAEQFNLDSNSKFTMLSGIAHDPIQRDIFTPLFLGAELHIPTAEDIGTPGRLAEWMDDQQ
VTVTHLTPAMGQLLSAQASRQIPSLKNAFFVGDVLTKRDCSRLQHIAANVDIINMFGTTE
TQRAVSYHLIPSISKDPIYLETKKDIIPAGRGMKDVQLLVVNRVQKSLQCGVGELGEIYV
RSCGLAEGYLGTPEMSAEKFIPNWFHTIPSDQQATDIDMGGKWLGLRDRLYKTGDLGRYL
PDGTVECVGRSDDQIKIRGFRIELGEIDTHLSQHPSIRENVTLVRRDKDEEKILITYFVP
NQPKSGSSELTSADDEEPVSEVEKGIRKYRKLIRNIREYLKTKLPIYSIPTLFVPLVRMP
LNPNGKIDKPALPFPDTALQPSSRVKKSSTPHHFTSTETAIQTIWKTLLPNSKSTIPKNE
SFFDLGGHSILATRLVFEIRKTLAVNIPLGLVFEYPTIGSLAQQVDMCRNNDFGLAREDE
EHGQPQSAFDYAADAKALMKILKPKYSQPVASNDKKTVLLTGATGFLGVFILRELLHSDT
IGTVICHLRAKTKEAGLIRLRESCQSRGFWKEEWLSENLVEVVLGDLESRQLGVGDQAWN
DLSARVDIVIHNGALVHWVYPYSKLRTANVMATLTLMDLVATGKPKALTFVSSTAVLEKD
HYVNLSDALIQQGEKGIPESDDLEASASGLTTGYAQTKWVSERLVSEAGRRGMRGGIIRP
AYVLGDTVTGVSNTDDFLWRLVKGCIQIGSIPDIHNTINMLPVNHVATCTVLASFEDQEP
LKVYHLTARPLPRFSSFLGTLNHYGYQVIKQDYLTWRISLEQSIMKNQDNALFPLLHFVL
SDLPSSTKSAELDDFNTTKLLAKNHLNDHRSIEIQDLAVYLAWLVNVAFLPPPASHSGNP
LPTLSHHMTKLISRTGR
>Rgr
MAKVLQRVLDRLQDLPQLALPTDYPRPAGDSLVEAREQRRLDSRTGQALLRLSL------
RGPSAFHILLAAFAVLLHRYTGDTDLVIATSSPSSPEPLLLRIKLDTTDSFWSLVKRVQF
LEQEAEDDKVPYDDLVD--------GAPAPPPVFRVRFIDQTEQPDSAFLEQTSSTTDLT
VFVSTTPSTTTPSSLRTSTPPRISLTLSYNSLVFSQPRIALVLDQLAHLVHHAAAHPQDQ
VGSISLLTTRQRKLLPDPRADLEWTGFRGAITDLFSANAREFPDRSCIVESVADDAAG--
-GERTFTYRQIDEASNVLAHHLVDGGVEREDVVTVYSTRGVDLVVAVMGILKAGATFSVI
DPAYPPARQTIYLQVAQPRALVILAAAGKLLPPVRQYVKDKLDIRVEVPALELKADGVLL
GSSSSSSGDVLDAQRSRAAEPLGIALGPDSVATLSFTSGSTGIPKGVRGRHFSLTHFFPW
MRERFDLSAESRFTMLSGIAHDPIQRDIFTPLFLGASLYIPTAEDIGTPGRLAEWMADKR
VTVTHLTPAMGQLLSAQASRLIPSLRNAFFVGDILTKRDCTRLQQLAQNCRIINMFGTTE
TQRAVSYFPIPPLSEDPTFLKTRKDIMPAGSGMVNVQLLVVNRSDKNQICAVGEVGEIYV
RSGGLAEGYLQLPDATRDKFVDNWFGAIERDDAIRDAPWKRHWLGVRDRMYRTGDLGRYN
PDGTVECTGRADDQIKIRGFRIELGEIDTHLSRHPAVRENVTLVRRDKYEEKVLVAYFVP
LVGSKELEGLVSGDDQGDQTEVAKGLRRYRKLIRSIREYLKTKLPSYSVPSVIVPLARMP
LNPNGKVDKPALPFPDTVAAAAALVSSNGAQQQLSSTEKTIHDIWMQLLPSPPAEIPLDE
SFFDLGGHSILATRLIFELRRSLAPGAPLGLVFDFPTIRALAHELDQLRNADLGLASGDK
KPAAAAADNEYSEDADKLVSSLRASYDKPTSTGAGQVVFLTGATGFLGAFILRDLLRGDK
VRKVVCHVRAGSADKALARLRESGEGRGAWDDAWVSEGRLEVVVGDLEGDKLGMSDDDWT
RVAQEADVIVHNGAIVHWVYPYKQLRAANVLATLAVIELAATTRPKALSFVSTTAAIEKA
HYVRLSESIKQAGGQGVPESDPLDAGKQGLKGGYGQSKWVSERLVLEAGRRGLAGSIVRP
AYIVGDSQSAVTNTDDFLWRLVKGCIQLGHIPDIHNTINMVPVDHVARITACAALQDSTP
LKVHHVTARPMPRFNSFLAALKLFGYGVATTEYLPWRTLLEQHVLRVQDNALFPLLHFVL
DDLPTSTKAAELDDANTVALLKAAQQPEGVTVDDEQMGRYLAWLVAAGFLEAPPEQGVKP
LPQLEVGGARAIGRSAG
>Sro
-------------------------------MVEAREVRSLDAKTGAALLRLSLYEELGN
QRPTAFHLLLAAFAVLLHRYTGDNDLIIATSSPSSPAPLLLRIKLDPTDSFWSLVKRVQF
IEAEAEEHKVSYEDLLSALGHEQTAGGPSPPPLFRVRFFDSTDAQDSSFLESTSLTSDLT
VFVSTTPTASTPTSLRTSTPPRISLTLSYNSLVFSRPRISLTLDQLVNFLHHVSSHPQDS
IGSISLLNSKQRKQLPDPKADLEWTGFRGAITDIFSANARAFPDRTCIVESIPAPAIGGK
NGERTFNYRQIDEASNVLARYLVDNGVQREEVVTVYSTRGVDLVVAVMGVLKAGATFSVI
DPAYPPARQTVYLQVAQPRALVILAAAGSLLPAVRQYVTEKLSIRVEVPALQLSSEGLLL
GSSTPSNSDIFALTLALASEPLGIPLGPDSVGTLSFTSGSTGIPKGVRGRHFSLTHFFPW
MKERFGLSEESRFTMLSGIAHDPIQRDIFTPLFLGASLYIPTAEDIGTPGRLAEWMSDNS
VTVTHLTPAMGQLLSAQATRPIPSLLNAFFVGDILTKRDCTRLQQLAQNCRIINMFGTTE
TQRAVSYFPIPPLSEDPTFLKTRKDIMPAGEGMINVQLLVVNRNDKSQLCAVGEVGEIYV
RSGGLAEGYLQLPEATQEKFVQNWFGVVEREDTIASEPWKEWWHGVRDRMYRTGDLGRYN
PDGTVECTGRADDQIKIRGFRIELGEIDTHLSRHPAVRENVTLVRRDKYEEKVLVAYFVP
LVGSKELEGLVSGDEEGDQNEVARGLKRYRKLIKSIREYLKTKLPSYSVPSVIVPLARMP
LNPNGKIDKPALPFPDTVAAAAAASSSASSTQQLTSTERTIHDIWAKLLPSPPSEIPLDE
SFFDLGGHSILATRLIFEVRKTLAVGAPLGLVFDYPTIRALASELDSLRDSDLGLAGNKK
GSSATNADNEYSEDADKLVGTLQTSYEKPTSSDSPKTVFLTGATGFLGAFILRDLLRGGK
VAKVICHVRAASQEKGFLRLRESGEGRGAWDEEWVTGGRLEVVTGDLEGDKLGMGEGVWN
RLAKEVDVIVHNGAIVHWVYPYNKLRAANVLATLAVIELASTTRPKALSFVSSTAAIEKA
HYVRLADSVVQQGGLGVSESDPLDAGKEGLKGGYGQSKWVSERLILEAGRRGLAGSIIRP
AYIVGDSTSAVTNTDDFLWRLVKGCIQLGHIPDIENTINMVPVDHVARITACAALQPSEP
LRVHHVTARPAPRFNRFLSALSLYGYKVEKTEYLPWRTLLEQHVLRVQDNALFPLLHFVL
DDLPTSTKAAELDDSNTVKLLRSSQQVETVTVDDEQMGRYLSWLVAADFLEKPSQHGVIP
LPELDAGGARAIGRSAG
>Uvf
MN---NSTSTNNSDLTSISLPTDHPRPIQSKVVQASINTQLDQKTCLAISRLSLLDTPDL
DRPSPFNLLLTSFLILLYRHTAETQLLVTTSSPSAD-PLQLKVTLDPDQSFSSLLKSVVT
FQSNPGPDQIPFNQVLNHINQNQGDIHPNFASLFRLRFLEATDPTRHEFIHSTSLITDLT
IIVKSIENNTNPPSSRQPIPSVLSLNILYNSLLFSSNRIQAIIEQLSVILVQVSLHPNSS
INTIPLLGPLQQSYLPNPCQDLHWTQWPGPITRIFANNTDRHPNKLCVIEHSDPSALASQ
SLQRTFTYRQIHHASNVVAHHLLKHGLLPEQVVTIYSTRGVDLVIAIMGILKAGCTFSVI
DPAYPPQRQKIYLQVSKPSGLIILERAGKLSPDVQAYIESDLDIKVTIPALALQNDASLK
GGPGHIQVDVLNDSQHLASELPLVKIGPDSIGTLSFTSGSTGIPKGVQGRHFSLTHFFPW
MAQQFNMGQNSKFTMLSGIAHDPIQRDIFTPLFLGAELHIPTAEDIGTPGRLAEWMSEQQ
VTITHLTPAMGQLLSAQASTQVPTLQNAFFVGDVLTKRDCSRLQYIAPNVDIINMFGTTE
TQRAVSYHLIPSISKDPIYLETKKDIIPAGRGMEDVQLLVVNRVDKSVQCGIGELGEIYV
RSSGLAEGYLGPPEMSTEKFMLNWFHTIPPDESSKDTDMGGKWLGVRDRLYKTGDLGRYL
PDGTVECVGRADDQVKIRGFRIELGEIDTHLSQHPSIRENITLVRRDKDEEKILVTYFVP
MQTKSELPQVTSSDDEETVSEVEKGIRKYRKLIKNIREYLKAKVPSYSVPTLFVPLVRMP
LNPNGKIDKPALPFPDTALQSSSRTKKVMKPNELSPTEMAIQSIWKNLLPNQSSMIPLGE
SFFDLGGHSILATRLVFEIRKALAVKIPLGLVFEYPTIGSLAQQVDLCQNNDFGLVREED
EQSQSQNAFDYAADAKALMKTLKTAYSQPLKSNDKKTILLTGATGFLGVFILKELLRVDQ
IGLVICHLRAKTKEAGLTRLRESCQSRGVWDEQWLTENRIEVVLGDLESRQIGVGNEAWK
SLSERVDVIIHNGALVHWVYPYSKLRTANVMSTLTLMELVGIGQAKSFTFISSTAVLETD
HYVSLSDALIQRGENGISECDDLEASANGLSTGYGQTKWVSERLIAEAGRRGMSGGIIRP
AYILGDTQSGVSNTDDFLWRLMKGCVQIGSIPDIHNTINMLPVNHVANCVTLASLTGENQ
LKVFHLTARPLPRFNNFLGSLIKYGYQVDQQDYLTWRIKLEQSILNKDDNALFPLLHFVL
SDLPTSTKSAELDDSNTRLLFKNQSLLDVMTITQENL--VKPIITNRSNHPKTNSKSKTN
LPELGKRAAQASARSAH
