# Supplementary material for: Convergence Analysis of Rust Fungi and Anther Smuts Reveals Their Common Molecular Adaptation to a Phytoparasitic Lifestyle
Source: Front Genet. 2022 Apr 8;13:863617. doi: 10.3389/fgene.2022.863617 (PMC9023891; doi:10.3389/fgene.2022.863617)
Supplement: Supplementary file 4 [file DataSheet1.ZIP › Supplementary file 1/conv_cal/OG0003126.fasta]

>Ain
ANTGQPAQGGFFGQPQPATNGFSFGQPSLFGAG-GFGG------FGQSAPQQGLQQQGGS
LFGQQPSGFSFGSQQPQQQQQQQQDPASPFYHQRERFNDLPEDARKLVEELDAHISSQQR
LKEELSSRDFGAEIRKAAQEASLSNVSATLEQDSTVAKSIAERVETDRADYATLYEIAVN
FKEGRG-DGAQWAAWPASFFAKSAMEFRDRINRYRATMEQIERHLSSTAQHSPQAIADVI
RAQHTSFMALASNVAALHSEVDALKKEYQRWYRQQHNTVRDPFSASLM
>Aps
TSTAAGTSGGLFGASLTASMAFGAPAAGLFSAPTLFTPGSSTGLFGNLNSSASNQATSNS
LFGSNPSPFLFGG-PVGKPANVPT------IFFTGDLLEMNIILKEILNLLLSPYSLKCN
DSNPMPALGCIKSYTNSRAMTEMHTTSASVITASNLLDSVRQNIDGDVADLIKLASIVDV
YRAQRTEVLPNPINFQYEYFSQKAIEMEERVKTYRQTIDFVELQLKGFDRPSPASIVPAL
KAQYHTFMILADKVAQLDTEVRAVKDEYREIWRHQTGSVRDPFSEVDR
>Cqf
ASAAQPATGGLFGSSTPTGSLFGSSNTGLFGSTTLFGSTNTAGLFGSSTPQPTQATGSGG
LFGS-PTAGLFGSPSQQKPVTATTASTSGTLLRTTRFNDLPDDVKRQLESLDGMIQNQCR
LADTIKATELGREINDGTILTDMHSTSALVDESATSLERLRKSVDSDVADVLRL------
------GTGTGLAKFQLDYFLRMTAKLEDRMKDYEQTLEFVEIQLKGADRPNPAAIVPAI
KAQYGTFMVLADRVAALVERLRLLKEGFREIWRHQTGSVQDPFGGSIE
>Cla
ASTAAPAT-PFFGTPQQTSSLF-----GLFGQPALFSS--TTGLFGQQQQQQQQPAPSTG
LFGSQPAASLFSG----QPQQQQQSWPSPYWRKTSRRTSTPCGCLLPL--------SFCR
IPSDL----------------EYRGLVSVLDQVARSAAQLKQRSLLDLSDVARVIKIVDN
FKGQQSNKGGVDPNFPFKFFKRKTDEMADRLKLYQTTIEELQGQLFDSETDQVKAILPTL
QAQHALALSLAAKIAALHENIAELRAVYTTLYRRKTG-LRDPFIEADM
>Cmi
PSTTQPAAPSFFGNTQPTTSLFGQPAQGQAGQAPGFGASTAGGFFGGFGAASTTPAPSGG
LFGSQQSKFSFGGTSTQQPLQQSQLTSTAPITKSTRFEDLPEPARKMIEEMESYIQGRIA
IHDSLKAEKLGAEIEETSHTNEFSALSNHLAHDSRYTADLRSRFEQSLRDAVKAVQIVDA
FRAPVVQPSKPHPTFLQEFFRRKAEELARRLATYKSSIEQIQGQLSRSDPDQVKAILPTL
RAQHAATLQLASKLSSLEHSTTELKDEYRDLWREKTGSVRDPFIERRR
>Eyn
ASTNQPAAPSFFGNTQQPALSFGQPQQ----AAP-FGNSSTGGFFGGLGASTTTAAPSFS
-FGNQAAKFGFGAAPATQPAQQQQSTSSGPITKSTRFEDLPENERRQIEAIEQHIQGRIA
IYESLKNQDLGTNITETRVLGEFAALQNHLAHDHRATTVLKTRFERSIKDGANAAQIVNN
FRAPPNQSPKANPAFLQEFFRRKAEELASRLETYKSSIEQIQSQLSRSDPDQVKAILPTL
KAQHAATLQLAGKLSSLEGSVMELRDEYRDLWRERTGSVRDPFIERRR
>Gan
ASTSQPA-PSLFGAPTPSSSLFSTPSSGLFGAAPSFGAPVAGGLFGAT-----QPAAGGS
LFGQQPAASLFGGLGAQGPPLQQPQPQGPAISKLSKFNDLPDAVRTEIEAIDAFIRSQIQ
VSEEIKTRDLGGEISKTSELAEATAVSNMLAQDGRLVAELRTKLETDLSDLAKATAIVEG
FKNPQAAAAKAVANFPYEFFSRKADEFRERLGRYRSTMDVLSYALTSSTPPTASLAIPLV
RSASLTSTRTA-------------------------------------
>Hvs
SSTTAPSTSGLFGQSQPSTGVFEQSTPGLYGQAALFGQPSSTGPFGQSMTPASTSQPSMG
LFGQQPSTGLFGQNTPQNSNATNNQTANPSIVKSTRFNDLPEEYKKDLEALDAMIQTQCL
HAETLRACELGTDITKGTSLSELTATITIVSEASQTLDSLRRGLDQDTSDLIRVTTIVEG
YRNPSSKTSQISSRFPFEFFSAKVKELENKVKVYKKSIDFLDCQLKNFERRSPAGIVPAL
KAQYNTLLVMADRVATLDNRVKSIKDDFRELWRAQTGSVRDPFSELEE
>Lcr
ASTPAPAAPSLFGAPKPTPSLFGAPATGLFGASSGFGAPAAGGLFGSPAPPAPAPGATGG
LFGQAPAAGLFGGGASQAPAAPTPAAGSDQFTKSTKFNDLPDAARAAIEGIEASIRSQIA
VSEDLKSRDLGKETTLTSSLSEATAVSNMLSQDARLAQELREQLELDQLDLKKSSMIVEG
FKNPQQAQAKSVAGFPFEYFSRKAEEFRHRLTLYKSTMDQIQSLLQTSASPSPSSIPPTL
RAQHTSFMALASEVASLDLQLKGLKEDYREIWREKTGMRGDPFRRGRE
>Mgl
AGTSAPSSGGLFGQS--GSGLFGQSTTGLFGQTNLFGQSSSGGLFGQNMQSTKSNNTGGG
LFGQQPSSGLFGQQPNTKPAAPTLQNTSPLYYQRERYNELPDAQRALLDSMEKFITSQVQ
IKHELRARNSSESVRQLLSSSEQQALAAVLEADSIRLQSMLTKVEQDRNDNAVLHQVAMH
ARD---SDGSSFVDWLRRFYERVSNEYVARIQRYRLTMEQLERHLLSREQFAPQVISDII
HEQNVLFMALAEQVATLHAEIDMLKKDYVKWYQTRFHSVRDPFAPVAA
>Min
ATSTAPSSPSFFDASTSPSSLFGGGGAGLFGAPKLFGGPSGGGLFGTAAAVSTTTQGGGG
LFGAQPGAGLFGGGGRQKEGPQQQQASTSSLNKMTKFNDLPENVRAVIEGIDSFVRQQVH
LSDQLKSRELGEEIEKTRNEADATALSSLLLHSSNSVSALRNRLDQDAQDVEKATWIVEG
FKNPQGQQAKAVQTFPFEFFRNKTDEFEARLRNYKETIEQIQQHLTSSSSIDPSSIVPTL
KSQTASFLALASNVASLQADLDRLKDQYRVIWRDKTGRVMDPFRERER
>Mld
TSTTAPSSPSFFGASSSNPSLFGGATSSLFGTKSLFGQPNGGGLFGGAGVTSIQPTGGVG
LFAGQPTSGLLGSGGQQQPQQQQQQASTSSLNKMTKFNDLPENVRAVIEGIDSFVRQQVH
LSEQLKRRELGVEIEKTRNEADATAISSLLLHSSNSVSAVRNRLDQDAQDVEKATWIVEG
FKNPQGQQAKAVQTFPFEFFRNKTDEFEARLKNYKETIEQIQQYLSSSSSIDPSSIVPTL
KSQTTSFLALASNVASLQSDLDRLKDEYRVIWRDRTGRVMDPFREREG
>Mlp
ATTSNPSTGGLFGGSQPTGGLFGASNTGLFGASNLFGASNTGGLFGSTTSPQPSSSSTGG
LFGSQPSSGLFGSPSSSQPS----SSSTGGSTNNQSTNTAP-------------------
----------GTGL----------------------------------------------
FGSSSS------------LFGTKSNS----------------------------------
----------------------------------------NP------
>Msd
TSTTAPSSPSFFGASSSNPSLFGGATSSLFGTKSLFGQPNGGGLFGGGGVTSIQPTGGVG
LFAGQPTSGLFGSGGQQQPQQQQQQASTSSLNKMTKFNDLPENVRAVIEGIDSFVRQQVH
LSEQLKRRELGVEIEKTRNEADATAISSLLLHSSNSVSAVRNRLDQDAQDVEKATWIVEG
FKNPQGQQAKAVQTFPFEFFRNKTDEFEARLKNYKETIEQIQQYLSSSSSIDPLSIVPTL
KSQTTSFLALASNVASLQSDLDRLKDEYRVIWRDRTGRVMDPFREREG
>Pan
SGTGAAANSGFFGAKAPAGGLFGSSQPGLFGSNSLFGKSAAGGFFGNSAT-NTASTSTGG
LFGSQPSTFSFGGQQQQQQQQQQAAGSSPFYFQKERFNDLPDDARKLVEELEAHISAQTQ
LRDELKTKSFGDEIRKCAAESALKSLSATLDTDEKQSQDVAQLLERDRNTTSTLYTIIVN
AKEPRGSDGASFVEWLERFFAQLAQEYRERIVRYSSTVETIQHHLQSRETYTPQAISDAI
HAQHESFMALAAQVAALHAEVDALKKDYAKWYKQVNNSVRDPFGSMNA
>Pst
ASTTAPASGGLFGAKQQTGNIFGGGSTGLFGASTLFGASTQSGLFGSSTQANTGQPTSGN
LFGANPTPNLFGSSSGSKPSSAPISQNNPVFTRTTRFNDLPEDVKKQMEMLDAMIQTQCR
HSDTLKAMQLGTEITEGSSLSEIHGTSASVKTSSTLLDSIRQTIDGDVADLLNLAAIVDA
HHSQRMESLPNPMKFQFEFFSNKTVDMEERVKRYRQTIDYVELQLKGFDRPSPASIVPAL
KAQYSTFMVLADKVAQLDGALTILKEEYRDIWRHQTGSVRDPFAEIDQ
>Rgr
TSTAAPAAGGLFGALKPAPSLFGSTSTGLFGTSASFGAPATGGLFGSTATQPQQQQGGGG
LFGQAPQQSLFGQSQAQQPGAVPQAPAAGAISKTTKFNDLPDAARNAVEEIDKFIRQQCT
LADDLKAKDLGSDIASTQRMAEAATVSSLLQMDSRLLSALRAELEQSLTDLTKTTLLIEG
FKAPQSQEAKQVATFPYEFFRRKTDEMKDRVGRYKATMDQISALLSSSHALSPSSIIPTL
KAQHASLVSLASAVSALDLDLKQLKDAYRAIYRDKTGRLADPFRVNGS
>Sro
----------------------------------AYSAPS----FG----QPQQQQNQQN
QFGQ---------SQAQ-------QASTSGINKNTKFQDLPDQARNLVEEMDKFIRSQGQ
LADELKAKDLGSEITQTTQMSEATTITSLLQTDSRLISSLRQDLEKSLSDLSKTTTLIEA
FKAGPSSEAKSVASFPYEFFRRKSLELESRVGNYKSTIEQLSSVLSS-SQLSPSSILPTL
KAQHASLLSLAGEIAGLEGELKGLKDMYRGIWREKTGRTGDPFRLNGG
>Uvf
------------------------------------------------------------
------------------------------------------------------------
----------------------MHATSASVTTSLNLLDSIRQAIDTDVVDLLKLAAIVDA
HLTQRLESTPNPIKFQHEFFSQKCAEMDARLKRYRQTIEFVEVQLKGFDRPSPASIVPAL
KAQYSTFMALADKVAQLNTSLMSLKEGYREIWRHQTGSVRDPFAEVDR
