# Supplementary material for: Convergence Analysis of Rust Fungi and Anther Smuts Reveals Their Common Molecular Adaptation to a Phytoparasitic Lifestyle
Source: Front Genet. 2022 Apr 8;13:863617. doi: 10.3389/fgene.2022.863617 (PMC9023891; doi:10.3389/fgene.2022.863617)
Supplement: Supplementary file 4 [file DataSheet1.ZIP › Supplementary file 1/conv_cal/OG0003127.fasta]

>Ain
MDSSSSSVLVKRQRQGDVGERQIAIASSDGGKGLVRTVKRTSNLSAPILSLSAHGAEILD
VKFSPDGQLIAAASSDKTISLWQTFGENKNIGILAGHSKAVTSLCWSSSPRLFSASADGT
LIVWDASTGAKLRRLRGHKGIVNSVSCTR-GGREILVSGGDDGRVLLWDPHERTPLDVLE
IGYPVTAVAFSDDGGQIYVGGLDNDVHVYDLLRKEIVFSLRGHTDTITSLSLSPSGSHLL
STSFDDTVRVWDVQPFASEPGPG--VGSARLHRTLTGSACGFENLLIKGGWSHDGEKVAT
GGGDRNCTIWELEKATILYQLPGHRGTCTAVAMHPREPVIVSASTDTTLLLGEIET
>Aps
MTAESGALISKRPKSEEPNTQQLVVSSDGSGKGLIQAIKRTSGLAAPIMVLSGHSAEVLD
VKFDLSGDHLASASMDRTINLWSVYGECRNYGVLKGPKGAILSIDFSPLERLYAGSADKI
LTTFDLKTGQSVRRHRGHGAVLNSIAVSRASGHELVASASDDGTVRVWREDDKEAIDLFE
LGYPLTAIEWSADGQQLFIGGLDNDIHCFDLRKKEVSWSLRAHTDTVAGLRLSPDGSFLL
SAAFDDTLRIWDVRPFAPVNNLQGPSAPARLVQTLLGAPAGFDNQLRTPAWDPSGDKVAV
GAADRSLCIWNAHKGNILYKLPGHKGTVTSCAFHPKEPIIASGGVDRQVFLGEIDP
>Cqf
MNSDAGALISKRVKADDENHQQLIVSSDGSGKGLIQTVKRTSGLAAPIMVLSGHSAEILD
VRFDSSGDHLASASADRTINLWSVYGECRNYGVLKGPKGAIMSMDFSPLDRLYAGSADRT
LTTFDLHSGLAARRHRGHSGIVNTISVSVSTGRDLVASGSDDGTVRIWCEEEKEPVDEVE
LGYPVTALQWSADGQQLFIGGIDNDIHCFDLRKKDVSWSLRAHTDTIAGLRLSPDGSFLL
SSAFDDTLRIWDVRPFAPVNNLNGPNYPPRLVKTLLGAPAGHDNQLRTPAWDPSGDRVAV
GAADRSLTIWHVTNGNILYKLPGHKGTVTSCDFHPKEPIIVSGGVDRQVFMGEIDP
>Cla
MAQDQGMQLQKRARVEEENTAQVMVSQDARGKGLIHSIQRTSGLQAPIMILSGHSGEILD
ARFSADGEAIASCSKDRTICLWKTYGDCTNYGLLRGSKAIFTTLQWSASTNLFAGASDGT
LTTFNAKTGQTVRRHRASSNVVNTVDCVRGTGRELLVAASDDGIARVWSVDSKDSVAEIE
LGYPLTSAKWSVDGQQVFVGGVDNDIHCYDMRKKEVIYSLRGHTDTISGLSVSPSGSHLL
SSSFDNTVRVWDIRPFAPVANPSQI-TSPRLHRTLMGAPAGFDSQLRKPAWEPSGERVAV
GGADRSVTIWD-----IRYKLPGHKSTVTAVEFSPKEPIIMSCGLDAQIFLGEIDP
>Cmi
ME--------------DSNAQQIVVSSGGKGSGLVASIQRTSGLQAPIVSFAGHDAEILD
IKFNASGDVLASAGVDKRINLWRVYGEDNNFAVLKAQNGAITSLAFPGN-HLTASSTDKT
VATFDIVRGDVVKRHRGHKGIVNDVDVTRGGNRELIASASDDGTIKIWDLDTKEAIDQVE
LEYPVTAVKWSQDGQQLFIGGIDNDIHAYDLRSKSVLYTLFGHNDTITSLSLSPSGTHIL
SASADDTIRVWDVRPFAPSSSSSDPNADPRLYKTFPGAPAGFEGWLRKASWDRDGSRVAV
GGADRTVTIYNVEQSRLTHKLPGHTGFVTAAAFSPKDNIIASCGIDRAIYLGEIPE
>Eyn
MSEGYGGQLVKRARFDDDGSQQIVVSSDAKGRGLVASVKRTSGLTAPIVKLQGHGSEVLD
VAFDARGEVLASASTDKSINLWKVYGESANFGILKGQQGAITSIAFPGSPHLFAASTDKT
VATFNTSTGELLRRHRGHKGIVNCVDVTRGGRSELIASASDDGLIKIWDVEAKNAIDEVE
LGYPVTAVRWSQDGQQLFIGGIDNDIHCFDMRTKSVLYSLNGHNDTVTSLSLSPSGTHIL
SASADDTLKIWDVRPFAPTVSTADPNAHPRLYKTLPGAMSGFEGWLRKAAWDRDGSRVAV
GGADRCVTIYNVEQHRMTHKLPGHTGFTTAVVFSPTDNIIASAGTDSTIFLGELPE
>Gan
MSGSESSSLIKRARVEDPALQQIVVASDGNSKGLIQTIRRTSGLQAPIMCLQGHRGEVLD
LKFSPDGESIASASADKTVLLWKVYGACENYGIIRLPKGTPTSLAYASNTTLVVGCTDHT
VFLYNLKSGEVIRRFRGHRGIVNSVDVQHGAGKGLIVTGSDDGTVRVWSAEAKEEVEVVE
LGYPITTVKWSEDGQSIYIGGVDNDVHVFSLSQHAISYTLRGHTDTITSLSLCPTSSQLL
TSSMDSVLHIWSVQPFAPTLNTANPALHPRLIRSFYGAPAGFEGLLRKASWSKGGSMVAI
GGADRALTVWDASTGEIRYKLPGHTGTVIATDWSPREPVVASSRVLD---------
>Hvs
M-PDPIDLSARALVSTAHQPHQIVVASDPSSKSLIQSIRRTSALPHPILLLSGHTAEVLD
VKFDPSGQYLATASSDRSINLWRVYDDCQNFGSLKGNKGSILAVDFSPQDRLYAASADKT
LTSFDLHSGLALRKHRAHTSIVNSLALSKISPRDLISTASDDGTVRIWSHDQKHPIDTIE
LGYPLTAVDWSADGQQIFIGGIDNDIHCFDLHKKQVVWSLRSHTDTIAGIRVSPDGNYLL
SSSFDDTVRIWDVRPFAPVSNPDQPHFPPRLSKVLLGAVAGFDNQLRKPAWDPSGLRVAV
GSADRSLTIWQVSSGNLLFKLPGHKGTVTSCDFHPKEPIIVSGGVDRQVYMGEIDP
>Lcr
MSGSESEALIKRTKLEDPALQQIVAATDGNSKGLIQTVRRTSGLQAPIMCLQGHQGEILD
VKFSPDGESIASAGVDKTILLWKVYGNCTNYGILRTPKGAPTSIAFASDNTLLAGSTDHT
LFLFNLKSGEVIRRFRGHRGIVNSVDIQRGAGQGLFASASDDGSVRVWSEESKEAVDTIE
LGYPITAVKWSEDGQSLFIGGIDNDVHVYSLTSRAISYSLRSHTDTITSLSLSPTSSHLL
SSSMDSVLHLWSVQPFAPTVNAANPAAHPRLIRSFYGAPAGFEGLLRKASWSKGGSMVAI
GGADRALTVWDASTGEIRYKLPGHTGTVVATDWSPKEPIIVSGGVEGVLYLGEVAN
>Mgl
M-----------------------------------------------------------
------------------------------------------------------------
---WNTLTGERYRRLRGHRGIINDIACTR-AGNGCFASASDDGRVLFWDAESRYPVDSLE
FGYPITCIEFSNDASLLFVGGVDNAIHAMDLATKNRQYSLLGHKDTVASLALSHAGTRLV
SSGLDDSVRVWDVQPFAAAAPAQQPQKSARLIRTLDGMASGFESLLIKARWSPDDEFVAC
GSADHTSNVWK-----YVNKHP--SGCIFQADCVKR--------------------
>Min
MSGDESSSLIKRVRIDDPAMQQIVVASDGNSKGLIQTIRRTSGLQAPIMCLQGHQGEILD
VKFSPDGEHLASAGVDRTILLWNVYGECKNWGMLRTPKGAPTSIAFVGNDRLLAGSTDHT
LFLFQLQSGEVQRRFRGHTSIVNSVDVQRGAGRGLFASGSDDGYVMVWSEDSKEAIEVVE
LGYPVTAVKWSEDGQQLFIGGLDNDIHVYSLASKSVIYSLRAHTDTITSLCLSPSNSHLL
STGMDSVLHLWSVAPFAPTINASNPSLHPRLIRTFYGAPAGFEGLLRKASFSKGGSMVAV
GGADRALTIWDAETASIRYKLPGHTGTVIATDWSPKEPICASTGVEGVIYLGEVAS
>Mld
MSGDESSSLIKRVRMDDPAMQQIVVASDGNSKGLIQTIRRTSGLQAPIMCLQGHQGEILD
VKFSPDGEHLASSGVDRTILLWNVYGECKNWGMLRTPKGAPTSIAFVGNDRLLAGSTDHT
LFLFHLPTGQVQRRFRGHTSIVNSVDVQRGAGRDLFASGSDDGCVMVWSEDSKDAIEVVE
LGYPVTAAKWSEDGQQLFIGGLDNDIHVYSLASKSVIYSLRAHTDTITSLCLSPSNSHLL
STGMDSVLHLWSVAPFAPTINASNPSLHPRLIRSFYGAPAGFEGLLRKASFSRGGSMVAV
GGADRALTIWDAETASIRYKLPGHTGTVIATDWSPKEPICASTGVEGVIYLGEVAS
>Mlp
MVSEDGALISKRAKADEENHQQLIVSSDGSGKGLIQSVKRTSGLAAPIMVLSGHTAEVLD
VKFDSSGDHLASASADRTINLWSVYGECRNYGLLKGPKGAIMSIDFSPLERLYAASVDRT
VTTFDLHTGIPSRRHRGHTGIVNSISISSTSSRDLIASGSDDGTVKIWCEDEKDAVDEVE
LNYPITAVQWSADGQQLFIGGIDNDVHCFDLRKKEVSWSLRAHTDTISGLRLSPDGSFLL
SSAFDDTLRIWDVRPFAPVNNLNGPHYPPRLVKTLLGAPSGHDNQLRTPSWDPSGDRVAV
GAADRSLTIWHVNTGNILYKLPGHKGTVTSCDFHPKEPIIASGGVDRQVFLGELDP
>Msd
MSGDESSSLIKRVRMDDPAMQQIVVASDGNSKGLIQTIRRTSGLQAPIMCLQGHQGEILD
VKFSPDGEHLASSGVDRTILLWNVYGECKNWGMLRTPKGAPTSIAFVGNDRLLAGSTDHT
LFLFHLPTGQVQRRFRGHTSIVNSVDVQRGAGRDLFASGSDDGYVMVWSEDSKDAIEVVE
LGYPVTAVKWSEDGQQLFIGGLDNDIHVYSLASKSVIYSLRAHTDTITSLCLSPSNSHLL
STGMDSVLHLWSVAPFAPTINASNPSLHPRLIRSFYGAPAGFEGLLRKASFSRGGSMVAV
GGADRALTIWDAETASIRYKLPGHTGTVIATDWSPKEPICASTGVEGVIYLGEVAS
>Pan
MESYREAALVKRQRQDDAGSQQIAIASSKDGKGLVRSVKRTSSLSHPILGLTAHTSEILD
AKFSRDGSRIAAASADRTISIWSVYGDCANIGVLKGHSKAVTCLAFSLSDALYSGSADGT
LIAWSLATGEKQRRLRGHRAIVNCVSATR-SGPELLVSGSDDGKVMIWDPQAKEPLDVLD
VGYPVTAAAFSDDSSQIYIGGIDNQVHIYDLARKTTVLSLRGHMDTITSVSLSPSGSHLL
TTSFDDTLRIWDVRPFAPEPNPADPTANPRLYRTLRGTTGGFENLLIKAGWSADGEKVVA
GGADRTCTIWDVESSTILYKLPGHRGTCTAAVFHPREPVVVSCSTDMTLLLGEIDP
>Pst
MTSEAGTLISKRTKSEEPNTQQLVVSSDGTGKGLIQSVKRTSGLAAPIMVLSGHSAEVLD
VKFDKSGDHLASASVDRTINLWSVYGECRNYGVLKGPKGAILSIDFSPLERLYAGSADKT
LTTFDLKTGQSVRRHRGHGALLNSIAVSGASGHDLLASASDDGTVRIWREDDKEPLESFE
LGYPLTAVEWSADGQQIFVGGLDNDIHCFDLRKKEVSWSLRAHTNTIAGLKLSPDGSFLL
SAGFDDTVRIWDVRPFAPVTSTHGPSAPRRLVQTLLGAPAGFDNQLRSPAWDASGDRVAV
GAADRTLCIWNVNTSNILYKLPGHKGTVTSCAFHPKEPIIASGGVDRQIFLGEIDP
>Rgr
------------------------------------------------MCLRGHSAEILD
VKFSPDGDVLASAAADKTILLWRVYGDCQNYGQLKTGKGVPTSISFHSPSTLVAGCSDHT
VFLFDLKTGEVIRRFKGHSAMVNCVDVQRGAAQGLIASASDDGTVRVWSEDAKEEIEVVE
LGFPITTVKWSEDGQTLFIGGIDNDVHAFSLTSHAISYSLRAHGDTITSLALSPNSSQLL
SCAMDSTLHLWTVQPFAPTVNAANPALHPRLVRSFYGAPAGFEQLLRKACFSRTGTMVAA
GGADRALTVWDATTGEIRYKLPGHTGTVAATDFSPKEPILASGGVEGVIYLGEVDA
>Sro
MSTSESEALIKRQRTDDPTLQQLVVAAADATKGLIQTVKRTSGLHAPIMCLRGHAAEVLD
LKFSPDGETLASASADKTILLWKVYGECQNFGLLRMSKGAATCIAFVSKTHLIAGSSDHT
LFLFDLKSGEVERRFRGHHGVINAVDVQRGMGKGLIASASDDGTVRVWSEDAKEEIEVVE
LGYPITAVKWSEDGQSLYIGGLDNDVHVFSLTSHSVTYSLRSHADTVTSLSLSPNSQQLL
SVGADSVLNLWNIQPFAPTVNTTNPTLHPRLLRSFYGAPSGFEGLLRKASWSRGGSMIAV
GGADRALTVWDATTGEIRYKLPGHTGTVISTDWSPKEPILASGGVEGVIYLGEVEA
>Uvf
MISEAGTLITKRPKSDESNTQQLVVSSDGTGKGLIQSVKRTSGLADPIMVLSGHSAEVLD
VKFDASGDHLASASVDRTINLWTVYGECRNYGVLKGPKGAILSIDFSPLERLYAGSADKI
LTTFDLKTGQSVRRHRGHEALVNSIAISGASGNELLASGSDDGTVRIWREDDKDALDTFE
LGYPITAIEWSADGQQIFVGGLDNDIHCFDLRKKDVSWSLRAHTNSIAGLSLSPDGSFLL
SAAFDDTVRIWDVRPFAPVTSVHGPNAPRRLVQTLLGAPAGFDNQLRTPSWDPSGDRVAV
GAADRSLCIWNANTGNILYKLPGHKGTVTSCAFHPKEPIVASGGVDRQVFLGEIDP
