# Supplementary material for: Convergence Analysis of Rust Fungi and Anther Smuts Reveals Their Common Molecular Adaptation to a Phytoparasitic Lifestyle
Source: Front Genet. 2022 Apr 8;13:863617. doi: 10.3389/fgene.2022.863617 (PMC9023891; doi:10.3389/fgene.2022.863617)
Supplement: Supplementary file 4 [file DataSheet1.ZIP › Supplementary file 1/conv_cal/OG0003128.fasta]

>Ain
LA-------TRAFSSPVRLAMPTAPTSAYAKEKGANGKYLVTLIPGDGIGPEVSNSVKEI
YRAANVPIEWEEVNVTPTIKNGKQVIPEESVVSIKKNTIALKGPLATPIGKGHVSLNLTL
RRTFSLFANVRPCRSIAGYQTPYDNVDTVLIRENTEGEYSGIEHEVVDGVVQSIKLITLE
ASERVARYAFHHAEQNGRNKVTAVHKANIMKMSDGMFLHACRQVAKEYPHIEYDEDLLDR
ACLRIVQDPAPYADRVMVMPNLYGDILSDMCAGLIGGLGLTPSGNIGKDASLFEAVHGTA
PAIAGKDMANPTALLLSSIMMLRHMSLFEHADKIESGVFSAIAAGERTGDLGGDLGTKAF
TESIIKRL
>Aps
SFKKTINLSVKSFSSHSTHQKASGLTAQFQGFKLPDQTYKVTLIPGDGIGPEISESIKAI
YSAAKVPITWEERDVTPILVNGRSTIPQDAIDSIRENTVALKGPLATPIGKGHVSLNLTL
RRTFKLFANIRPCRSIVGFKTPYDDVNSVLIRENTEGEYSGIEHEVVDGVVQSIKLITMD
ASERVARYAFQYARQNNRPHVTAVHKASIMKMSDGMFLQACRQVKEDFPDIKYDEDILDR
VCLRIVQNPAPYSDRVMVMPNLYGDILSDMCAGLIGGLGLTPSGNIGRDASIFEAVHGSA
PDIAGQGKANPTALLLSSLMMLRHMGLPHYAERIERATLQTIAEGKHTGDLGGKASTKEY
TEAILKKL
>Cqf
MLSRISNPAIIRR-----QFATAAPTQAFKGFKLPDGTYKVTLIPGDGIGPEISESIKSI
YKTAKVPITWEERDVTPVILNGRSTIPQTAIDSIKQTTVALKGPLATPIGKGHVSLNLTL
RRTFKLFANVRPCKSIVGFKTPYDDVNSVLIRENTEGEYSGIEHEVVDGVVQSIKLITME
ASERVARYAFQYATDQKRPHVTAVHKASIMKMSDGMFLQACRKVSQEYPEIKYDEDVLDR
VCLKVVQNPQPYSDRVMVMPNLYGDILSDMCAGLIGGLGLTPSGNIGTDASIFEAVHGSA
PDIAGKGLANPTALLLSSLMMLRHMNLSSYADKIEKAALDTIAEGKFTGDLGGKASTQQF
TEAILKKL
>Cla
KLARTLHTSARRFAPSATYTAPQHPSHGYKGKKGSDGNYLVSLIEGDGIGPEISQSVKDI
YTQAKVPITWESIDVTPTIVDGKSVIPKDSLDSIRRNTLALKGPLATPIGKGHVSLNLTL
RRAFNLFANVRPCRSVEGFKTPYENVDSVIIRENTEGEYSGIEHEIVAGVVQSIKLITYE
ASERVARYAFEFAVSSGRNEVTAVHKAPIMKMSDGMFLQACRTVRKEFPNVKYDEDLLDR
VCLRIVQDPRPYSSKVMVMPNLYGDILSDLNSGLIGGLGLTPSGNIGKDASIFEAVHGSA
PDIAGKGLANPTALLLSSVMMLRHMGLNDHAAQIEKAVLGTIAEGSVTGDLGGKSSTSEF
TNAILSRL
>Cmi
RVSKPIASNARCYAEAEPKKSASAPNETFKGVKNDKGNYLVSLIPGDGIGPEISESVKSI
FSQAKVPIEWEEIEVQPVFVDGKSSIPVDSIKSIKKNTIALKGPLATPIGKGHVSLNLTL
RRTFGLFANVRPCKSIKGYKTAYDDVNSVLIRENTEGEYSGIEHEVQPGVVQSIKLITYE
ASERVARYAFQYAEVNNRPHVTAVHKAPIMKMSDGMFLTACRAVAKEFPHIKYDEDLLDR
VCLRIVQNPQPYSDRVMVMPNLYGDILSDLCAGLIGGLGLTPSGNIGAHASIFEAVHGSA
PDIAGQGKANPTALLLSSIMMLRHMGLFQQADKIEKAALSTIAEGKMTGDLGGKASTQQF
TEEILKKL
>Eyn
LSILPAVPAVRCYAEAEPKKSVSSENKVFTGVKNSRGNYIVSYVRGDGIGPEIAKGVEDI
FAAAKVPIEWEDIEVRPILPDGRQTIPEESIVSIKKNKVALKGPLMTPVGKGFKSLNLTL
RVTFGLFANVRPCKSIPGFKTAYDDVNSLLIRENTEGEYSGIEHEVQPGVVQSIKLITRD
ASERVARYAFEHAVETGRNYVTAVHKAPILRLSDGMFLNACRDIAKLYPNVKYDEDILDR
VCLRIVQNPAPYSTRVMVMPNLYGDILSDLCAGLIGGLGLTPSGNIGSEASIFEAVHGSA
PDIAGQGKANPTALLLSGIMMLRHMGLFQHADRIEKAVLSTIAAGKTTGDLGGSASTSQF
SEAIIKAL
>Gan
--MLSIRSPARRVAQTRAYAVPSGSTPVFKGNKASNGKYNVTLIPGDGIGPEISESIKQI
FETAKVPIQWEEVSVTPVLVDGVSTIPEKAIVSIKKNTVALKGPLATPIGKGHVSLNLIL
RRTFSLFANVRPCRSIVGFKTPYDNVDSVIIRENTEGEYSGIEHEIVDGVVQSIKLITHE
ASERVARYAFEYASKNGRPHVTAVHKAPIMKMSDGMFLRACRELAAEYPEIKYDEDLLDR
VCLRVVQDPAPYADRVMVMPNLYGDILSDMCAGLIGGLGLTPSGNIGKDASIFEAVHGSA
PDIAGKGLANPTALLLSSIMMLRHMGLMEHALKIETAALSTIAAGKNTGDLGGKGSTSLF
TKEILGRL
>Hvs
SLYRSIHPARLLHLPLSLFASPASSPGKLLGNKLSDGNFKVTLIPGDGIGPEISTAVQQI
FAHAKVPITWEEQSVAPILVAGRSTIPQPAIDSISQNKVALKGPLATPIGKGHVSLNLTL
RRTFNLFANVRPCKSIVGFKTPYDDVNSVLIRENTEGEYSGIEHEVVDGVVQSIKLITAE
ASERVARYAFEYAKSNKRPHVTAVHKASIMKMADGTFLAACRRVHADYPDVVYDEDVIDR
VCLKIVQNPQPYSNRVMVMPNLYGDILSDMCAGLIGGLGLAPSANIGRTASIFEAVHGSA
PDIAGQGKANPTALLLSSIMMLRHMNLGNFADKIEHAALQTIAEGKSTGDLGGKATTQEY
TKAICKKL
>Lcr
MFLRRAASATRAFTSARAYAQPAPTAPAFVGNKTG-GNFNVTLIPGDGIGPEISESIKAI
FSTAKVPISWEEVDVTPTIVDGVSTIPADAIASIKKNTVALKGPLATPIGKGHVSLNLTL
RRTFNLYANVRPCRSIEGYKTPYDGVDSVIIRENTEGEYSGIEHEIVDGVVQSIKLITHQ
ASERVARYAFEYASKNGRPHVTAVHKAPIMKMSDGMFLRACRELAAEYPEVKYDEDLLDR
VCLRIVQNPAPYADRVMVMPNLYGDILSDMCAGLIGGLGLTPSGNIGRDASIFEAVHGSA
PDIAGKGFANPTALLLSGIMMLRHMGLMEHAAKIESAALTTIAEGKFTRDLGGKASTSEY
TEEILKRL
>Mgl
RAVRPASRPLARVASSVGFAAEAAPTSAYNKEKDADGKYTVTLFSGDGIGPEVSGAVQEI
YRAANVPIKWEEADVTPSISQGKQVIPEETVKSVRRNTVALKGPLATPVGKGHVSLNLTL
RRTFNLFANVRPCVSLKGFKTPYDDVNTVLIRENTEGEYSGIEHEVVDGVVQSIKLITYG
ASERVARYAFHHAKQNGRSRVTAVHKAPIMKMSDGMFLNACRNVAKEYPDVEYDEDLLDR
ACLSIVRDPTPYSDRVMVMPNLYGDILSDMCAGLIGGLGLTPSGNIGRDASIFEAVHGSA
PDIAGKDKANPTALLLSSIMMLRHMNLFEHADKIEKAIFDTIAAGERTGDLGGDLGTRAF
TERIISRL
>Min
MFLRQLRSQARTFASAKASA----VESGFVGNKTGN-TYNVTLIPGDGIGPEISESVKQI
FDKANVPIVWEEVSVAPVIVDGVSTIPADAIASIKKNTVALKGPLATPIAKGHVSLNLTL
RRTFALYANVRPCRSIKGYKTPYDNVDSVIIRENTEGEYSGIEHEIVDGVVQSIKLITYE
ASERVARYAFEYAASNGRPNVTAVHKAPIMKMSDGMFLRACRDIAAQYPNVKYEEDLLDR
VCLRVVQNPAPYADRVMVMPNLYGDILSDMCAGLIGGLGLTPSGNIGKDASIFEAVHGSA
PDIAGKGFANPTALLLSSIMMLRHMGLMEQAAKIETAALSTIAEGRHTRDLGGKASTSEY
TNAILKKL
>Mld
MFLRQLRAQARTFASARASA----VESGFVGNKTGN-TFNVTLIPGDGIGPEISESIKQI
FDKANVPIAWEEVSVAPVIVDGVSTIPANAIASIKKNTVALKGPLATPIGKGHVSLNLTL
RRTFSLYANVRPCRSIEGYKTPYDNVDSVIIRENTEGEYSGIEHEIVDGVVQSIKLITYE
ASERVARYAFEYAANNGRPNVTAVHKAPIMKMSDGMFLRACRDVAAQYPNVKYEEDLLDR
VCLRVVQNPAPYADRVMVMPNLYGDILSDMCAGLIGGLGLTPSGNIGKDASIFEAVHGSA
PDIAGKGFANPTALLLSSIMMLRHMGLMEQAAKIESAALNTIAEGRYTRDLGGKASTSEY
TNEILKKL
>Mlp
--MR-SNLSILRQFSSSSRLSAAAPTQAYKPYKLPDGTFKVTLIPGDGIGPEISESIKSI
YSTAKVPITWEERSVTPFILNGRSTIPQDAIDSIRQTTIALKGPLATPIGKGHVSLNLTL
RRTFKLFANVRPCRSIQGFKTPYDDVNSVLIRENTEGEYSGIEHEVVDGVVQSIKLITMD
ASERVARYAFQYAQDNNRPHVTAVHKASIMKMSDGMFLQACRKVAQDYPKIKYDEDILDR
VCLKVVQNPAPYSDRVMVMPNLYGDILSDMCAGLIGGLGLTPSGNIGTDASIFEAVHGSA
PDIAGQGKANPTALLLSSLMMLRHMGLNEYATKIEKAALSTIAEGKFTGDLGGKASTQQF
TEAILKKL
>Msd
MFLRQLRAQARAFASARASA----VESGFVGNKTGN-TFNVTLIPGDGIGPEISESIKQI
FDKANVPIAWEEVSVAPVIVDGVSTIPANAIASIKKNTVALKGPLATPIGKGHVSLNLTL
RRTFSLYANVRPCRSIEGYKTPYDNVDSVIIRENTEGEYSGIEHEIVDGVVQSIKLITYE
ASERVARYAFDYAANNGRPNVTAVHKAPIMKMSDGMFLRACRDVAAQYPNVKYEEDLLDR
VCLRVVQNPAPYADRVMVMPNLYGDILSDMCAGLIGGLGLTPSGNIGKDASIFEAVHGSA
PDIAGKGFANPTALLLSSIMMLRHMGLMEQAAKIESAALNTIAEGRYTRDLGGKASTSEY
TNEILKKL
>Pan
LAKRPLASSALKLNMSVGLAMPTAPTSAYNKQKGSDGKYTVTMIPGDGIGPEVSNAVKEI
YHAADVPIKWEEVSVAPFIKDGKQTIPEESIVSIKKNTVALKGPLATPIGKGHVSLNLTL
RRTFHLFANVRPCKSIEGFKTAYDNVDTVLIRENTEGEYSGIEHEVVDGVVQSIKLITYE
ASERVARYAFHHAEQNGRNKVTAVHKAPIMRMSDGMFLHACRQVAKEYPHIAYDEDLLDR
ACLRIVQDPAPYADRVMVMPNLYGDILSDMCAGLIGGLGLTPSGNIGKDASIFEAVHGSA
PDIAGQDKANPTALLLSSIMMLRHMSLFDKADRIENAIFKTIASGERTGDLGGKLGTRAF
TDKIISRL
>Pst
QAHKSFGTSISSQAAVSPKNESSAQTGVFKGHKLPDQTYKVTLIPGDGIGPEISESVKAI
YKAAKVPITWEERDVTPVIVDGKSTIPQDAIDSIHQTTVALKGPLATPIGKGHVSLNLTL
RRTFKLFANVRPCRSIVGFKTPYDDVNSVLIRENTEGEYSGIEHEVVDGVVQSIKLITMD
ASERVARYAFQYARTSKRPHVTAVHKASIMKMSDGMFLQACRKVKQYYPDIKYDEDILDR
VCLRIVQNPAPYSDRVMVMPNLYGDILSDMCAGLIGGLGLTPSGNIGRDASIFEAVHGSA
PDIAGQGKANPTALLLSSLMMLRHMNLPQYADRIEKAALDTIAEGKHTGDLGGKASTQQY
TEAILKRL
>Rgr
MLARTLRSATRAVPATRAYATPAKGTGNFVPNTNPDGTTNVTLIPGDGIGPEIAESVKEI
FTTAKVPIKWEEVSVAPILVDGVSTIPADAISSIKKNTIALKGPLATPIGKGHVSLNLTL
RRTFNLYANVRPCRSVEGYKTAYDNVDTVIIRENTEGEYSGIEHEVVDGVVQSIKLITHE
ASNRVARYAFEYARANNRLHVTAVHKAPIMKMSDGMFLRACRELAPEYPDVKYDEDLLDR
VCLRIVQNPGPYAERVMVMPNLYGDILSDMCAGLIGGLGLTPSGNIGKDASIFEAVHGSA
PDIAGKGLANPTALLLSSCMMLRHMGQFDAAAKIESAALKTIAEGKFTGDLRGNATTQQY
THEILKKL
>Sro
MFASTFRSALRTPLAARSYSVPKAAVPSFVGSKNADGTFNVTLIPGDGIGPEIAESVKAI
FTKAKVPIVWEEVDVTPTIVDGVSTIPADAVASIRKNTIALKGPLATPIGKGHVSLNLTL
RRAFSLYANVRPCRSVEGFKTPYDNVDSVIIRENTEGEYSGIEHEIVDGVVQSIKLITHE
ASSRVARYAFEYARSNKRLHVTAVHKAPIMKLSDGMFLRACRELAPEYPDVKYDEDLLDR
VCLRVVQNPAPYADRVMVMPNLYGDILSDMCAGLIGGLGLTPSGNIGKDASIFEAVHGSA
PDIAGQGKANPTALLLSGIMMLRHMNLFEHAAKIEHAALSTIAEGKKTGDLRGTASTSEY
TDEILKKL
>Uvf
LTLQPPKPQRLMILSTTSSSSLAAQTGSFKGFKLPDQTFKVTLIPGDGIGPEISESVKTI
YKAAKVPITWDERDVTPVIVDGKSTIPQDAIDSIHQTTVALKGPLATPIGKGHVSLNLTL
RRTFKLFANVRPCRSIVGFKTPYDDVNSVLIRENTEGEYSGIEHEVVDGVVQSIKLITME
ASERVARYAFQYAKLNGRPHVTAVHKASIMKMSDGMFLQACRKVKQDFPDIKYDEDILDR
VCLRIVQNPAPYSDRVMVMPNVSN------------------------------------
------------------------------------------------------------
--------
