# Supplementary material for: Convergence Analysis of Rust Fungi and Anther Smuts Reveals Their Common Molecular Adaptation to a Phytoparasitic Lifestyle
Source: Front Genet. 2022 Apr 8;13:863617. doi: 10.3389/fgene.2022.863617 (PMC9023891; doi:10.3389/fgene.2022.863617)
Supplement: Supplementary file 4 [file DataSheet1.ZIP › Supplementary file 1/conv_cal/OG0003129.fasta]

>Ain
RELEEKRINREMAHIRQKFKESQLDGYQRRKYLAKIIFTYILGYNVDIGHMEAVNLIASQ
KYTEKQIGYLAITLLMHENSELVRLVINSIRKDLDEYNEINNCLALHAIANIGGKEMAEA
LGGDVHRLLISPTSKSFVKKKAALTLLRLYRKHPEVIPAEEWAVRIVSIMDDENLGVALA
ATSLVMTMAQDHPAAFEISYQKAVDRMAKVVLEDDYSTEYVYYKVPVPWLQIKCLRLLQY
YPPSDDPTVRKTIHNVLEAILDNSQDTPKNVQHNNAQNAVLFEAINLAIHLDTESGVVAK
AAVLLGRFILSRETNVRYLGLDTMAHLAACAESLEPIKMHQDTIILSLRDKDISVRRRGL
DLLYSMCDVTNAKAIVTELLRYLQIADYALREEMVLKIAILTEKFATEYSWYVDTILQLI
SSAGDHVGEEVWFRVVQIVTNNEDVQEYAAGKVFEHLKSASCHENLIKVGGYILGEFGHL
IANNPGASPIEQFHALHSRSHLCSQPTRALLLSTYVKWLNLFPEIRTQILFVLNRYRHVL
DAELQQRACEYVALASLPDDDLLQAVCDEMPPFQEKSSLLLSRLQRKHGDTEDKRTWIIG
GKEVNRDREQARQQSLQKGAINGGAMPTHQRPDVVSAGAYEQTNGAQDDILAGLEGLDMN
AGTDAGIGASSPVTAAQFTPGYTRQLHRLCFTNEGVLYEDSQLQIGVKSEYHGNLGRIAL
YFGNKISVGFSSFTVQIKSQEPDKLGVVLPKMPANTLGAMTQVQQIVEVECKDVFTKLPV
LKVSYLAGSMQELTLRLPVILSKFIEPVQLGQTDFFERWKQIGGAPREAQKVFGIKLQSN
GQVDTARQRKVISGSRLQILDGIDPNAVNIVAAGVLHMSDGKVGCLLRNEPNAPAKLCRL
TIRTTNDVVSSEL
>Aps
RELEEKRINKEMANIRQKFKDGNLDGYSKKKYLAKIVFTYILGYQVDIGHMEAVNLISST
KYSEKQIGYLALTLLMHENSDLVRLVINSIRKDLDEHNETNNCLALQAIANIGGKEMSES
LLNDVYSLMISPISNAFVKKKAALTLLRLYRKNSEVFPISDWSLRIISLMNDHDMGVCLA
VTSLVLTLAQDHLEDFELSYQKAVDRLHKVRIKCERPS-------------ISLLIVFVT
LVTIADAAVSSSLQNVLRTILDISQETPKNVQHNNAQNAVLFEAINLIIHLDPNSNLVSR
SSILLAKFILSKETNVRYLGLETMSHLAARSENLEVLKQHQDTIILSLKDKDISVRRRGL
DLLFSMCDTTNAKVIVGELLRYLTISDYSLREELVLKIAILTEKFSTEYEWYLNTMLKLM
SAAGDHLGDEIWYRVIQIVTNTEELQDYAAKKVFEFIHMPVCHEQMIKVAAYILGEFGHL
VANDQGLSPIEQFQVLHSKANLCSPSTRSMLLTTYLKWLNLFPEIRAQILDVFEKYTYVL
DAELQQRACEYLAIANLPSEELLQTICDEMPPFPERESALLSRLSKTLGQTGDKRTWVIG
GKDANIEKEENHLNGPRRKSGASERVSAEAAAQGSSMPDTSGDNGIADELAKNMNGLDIH
ATSTPNVPITAP-VTSLFTRGTEKQLARWSYINEGVLYEDVQLQIGLKSVYHGERGRLAL
YFGNKITAPFESLTLSIENQESNKLSVSMAKIPTDTIESMSQIEQVAMVECKGPFETSPV
LNVSYLAGSLQTLAIPLPIFLNKFIEPIQLDSTTFFGRWKQIGGPPRERQEIFKVKLESN
QMMSHQKMAQLLSGMKFDLLNQVDPNPNNLVGAGVLNMSVGKVGCLLRLEPNESAKLARI
TIRTTNDLVSAEL
>Cqf
RELEEKRINKEMANIRQKFKDGNLDGYSKKKYLAKIVFTYILGYPVDIGHMEAVNLISSP
KYSEKQIGYLALTLLMHENSDLVRLVINSIRKDLDEHTEANNCLALHAIANIGGKEMSEA
LLHDVYSLLISPISKSFVKKKAGLTLLRLYRKNPEIFPISDWALRIVSLMDDGNMGVCLA
VTSLVLTLAQDHLDEFSVCYQKAVDRLSKIVVEQDTPTEYIYYKVPIPWLQCKLLRLLQY
YPPTDIPTVASTLEEVLQTILRNTQDTPKNIQHNNAQNAVLFEAINLAIHLDPDSDLVRQ
ASVLLAKFILSKETNVRYLGLDTMSHLAARAENVETIKQHQDTIILSLRDKDISVRRRGL
DLLYSMCDSSNAKVIVGELLRYLAISDYGLREELVLKIAILTEKFAKEYEWYLDTILKLM
GTAGDHIGDEIWYRVIQIVTNTIELQEYAARKVFEYIHMPACHEQMIKVAAYIMGEFGHL
VANEDGLSPIEQFQVLHSKANLCSPSTRSMLLTTYLKWLNLFPEIRPQLLEVFEKYTHVL
DAELQQRACEYLAIAKLPDEDLLQTVCDEMPPFPERESALLSRLTKAQGHTGDKRTWVIG
GKEANRDKEEVREKQTRRSKAGVAPQP-------SGLVAENGAEQAQQQLTGDLAGLEIG
SG--SNTSLSAP-STSVFTHGTEAQLARLSYTSEGVLYEDAQLQIGLKSEYTGNRGRLAL
YFGNKITAPFDSLTLVIENGNENALMVTLAKMPTNKIEPMTQIEQIITVECSEPFKELPL
LKVSYLAGSLQTFMIRLPICLTKFMEPVELDSQVFFERWRLIGGPPRETQEIFKIRLDPS
GILQDAKIRKILSGFKLKILEAVDPNPVNVVGAGVLNMTKGKVGCLFRLEPNQDAKLARI
TVRTTNDVVSVEI
>Cla
RELEEKRINKEMAHIRQKFKEGNLDGYAKRKYLSKIVFTYILGYQVDIGHMEAVNLISSN
KYAEKQIGYLAITLLMHENSDIVRLVINSIRKDLDDMNEMNNCLALHAIANIGGKEMADA
LAPDVHRLLISPTSPTFVKKKAALTLLRLYRKYPSAIPAEEWALRIVSIMDDADLGVALA
VSSLVVALAQDQLDAFSICYQKAVHRLSKIVLDHEYSADYVYYKVPIPWLQIKLLRLLQY
YPPSDDPTIRLMLHNVLQTILQNSQEKPNNVQHSNAQNAVLFEAINLAIHLDTESTIVNS
AAQLLGRFILSRETNVRYLGLDTMTHLAARSDSLDVVKVHQETVILSLRDKDISVRRRGL
DLLYSMCDVSNAPAIVGELLRYLHSADYSLREELVLKIAILTEKFAREYEWYLDTMLRLM
AQAGDHIGDEVWYRVVQIVTNTEELQEYAARKVYEYIRSPSAHENLVKVAAYILGEFGHL
VANEPGLSPIEQFTTLHAKSNVCSPATRALLLTTYIKWLNLFPEIRDQIIAVLQRYRHVL
DAELQQRACEYLAIAELPSEDLLQIVCDEMPPFPERESALLARLVSKHGDASDKRTWHVG
GRELNKDKDAERYKGLQKRSTTNGSATTNGDSPTLQLSPATASSAQVENVMDSLIGLDLS
PTVSPSAVEATPKAPVQFTLGADKYLARLSYASEGILYEDSQLQIGIKSEYHGHLGRLAL
YFGNKISVSLESFTVTVDVEESDALNVTLPKIPSNTLDGMTQVQQAVQIECKQFFTSQPI
LHVSYLAGSHQTLTLKLPVFLTKFVEPVRLGQSDFFERWKQIGGEPLEAQQIFPIKLTSS
GGVDHARHTKIISGFKLGVLEGIDPNPTNIVGAGVLHMSTGKVGCLLRLEPNASAKASQY
HFRSA--------
>Cmi
RELEEKRVNKEMAHIRQKFKEGNLDGYQRKKYLSKIVFTYILGYQVDTGHMEAVHLIAST
KYSEKQIGYLALTLLMHENNDIIRLVINSIRKDLDNFEEVNNCLALHAIANIGNKEMAET
LAPDVHRLLISPTSKSFVKKKAALTLLRLYRKLPECVEVAEWGLRIVSILDDHNLGVVTA
VTSFIMALAQENLEAMAVCYQKAVNRLHKIVVEREYSSDYIYYRVPVPWLQVKLLRLLQF
YPPSDDPTIRKILNNVLKTILQNSQETPKNVQHNNAQNAVLFEAISLAIHLDAESSIVAL
AAQLLGRFILSKETNVRYLGMDTMAHLAARSESLEPVKKHQETVIFSLKDRDISVRRRAL
DLLYSMCDNSNAKVIVGELLKYLAVADYTLREEMVLKIAILTEKFATEYEWYFDTILRLM
STAGDYVGEEVWHRIVQIVTNTEELQEYAARKVYEYLRNPACHETIVKVGAYILGEYGHL
VADPQAISPIEQFSLINSKISICSPATKALVLTTYAKWLNLFPEIREHILAVLARFTHAL
DAELQQRACEYIAISKMPEEEILQVVLDEMPPFPERESALLNRLLKKHGAAGEKRTWAPG
TKELNQEMDEERYKGFGARRKAAPVTTTPEDAALIAMSGSGASYIAPDDIMAGLAGLDLS
GQTSPSTSAQTPQGDIQFTHGAEKWLSRLSYNSEGILYEDSQLQIGLKSEYHGHEGRIAL
YFGNKISVPFSSLTVTIESQTPDALICNLQKIPPATLNAATQIQQVLTLSCKAAFEIPPV
MRVSYLAGSMQSLTLRLPVWVNKFMETAQLDTQSFFARWKTIGGPPREAQVIFPCRLASN
GEVDVSRNKKVLRGLRFGILEGVDPNPNNVVAASVFHTTSGKVGCLLRLEPNAAAKLARL
TIRTTNEEVSSQL
>Eyn
------------------YAEGNLDGYQRKKYLSKIVFTYILGYEVDVGHMEAVNLISSS
KYSEKQIGYLALTLLMHEDSDLIRLIVNSIRKDLDSMEEVNNCLALHAIANIGGREMSDA
LAGDVHRLLISPTSKSFVKKKAALTLLRLYRKYPECVDAKEWGLRIV--IDEFDADAYIR
ISQMKWPYATRNLHRTTSTIE----------------FRYLGCRSSAQHRQTRYLLMFQL
---VDDPTIRLVLHNVLKTILENSKDTPKNVQHNNAQNAVLFEAISLAVHIDTESSVVST
AAQLLGRFILSRETNVRYLGMDTMAQLAARSENLEVVKKHQDTVIFSLKDRDVSVRRRAL
DLLYSMCDGTNAKTIVGELLKYLGVADYTLREEMVLKIAILTEKFATEYEWYIDTILRLM
STAGDYVGEEVWYRIVQIVTNTVELQEYASRKVYEHLRNPTCHENIVKVAAYILGEFGHL
IANEEDVSPIEQFTLINSKISTCSPTTKALILTTYVKWLNLFPEIKPHILVILQKFTHTL
DAELQQRACEYLAIASMPDEEILQIVVDEMPPFPERESALLNRLLKKHSDSGRPSTGKES
SKQTADLHASRRKAAITNQNGQATEDQEDSRPDDEGLLGNLASYVPPDDIMAGLAGLDLS
SNGPPTPQAETPVEPPQFTHGSDKYLARLSYNSEGILYEDAQLQVGLKSEYHGHLGRISL
YFGNKISAAFDSFTVTVESQEPAALSVTLPKFAPTVLNAATQIQQVVQVDCKDLFTKFPV
LRISYLAGSLQTITLALPVWLNKFVEPVVLSQVDFFERWKSIGGAPREAQAIFPARLSTI
GGIDVARHKKVVKGLKLGVLDGIDPNANNLVAAAVLHMQSSKVGCLLRLEPNSEAKVCRG
TILRQMARLSDAG
>Gan
RELEEKRINKEMAHIRQKFKGALV-------YLSKIVFTYILGYQVDVGHMEAVNLISSP
KYSEKQIGYLALTLLMHENSDLVRLVINSIRKDLDDTNETNNCLALHAIANIGGAEMAEA
LAGDVHRLLISPCG----------------------FDAAE--------------GVALA
VTSLVMTLAQDNLEAYAVCYQKAVDRLSKIIIENEYSADYVYYKIPIPWLQVKLLRLLQY
YPPSEDPTLRLVLHNVLERILKNSQEVHKNPQHNNAQNAVLFEAINLAIHLDTESTIVTA
SATLLSRFILSKETNVRYLGLDTMAHLAARSDSLDAIKKHQDTIILSLRDKDISVRRRGL
DLLYSMCDVTNSKAIVGELLRYLSIADYTLREEMVLKIAILTEKFAVEYEWYVDTILRLM
STAGDHVGDEVWYRVVQIVTNTEELQEYAAQKVFNHLSNATSHENVVKVGAYVLGEYGHL
IADEPGRSPIEQFQTRSSRSNLCSTATRALLLTTYFKWLNLFPEIREQIVAVFKGYSRVL
DAELQQRACEYLAIANRPDDDLLQVVVDEMPPYPEREIACSRKL----------ATPATS
GRGTSEGRRSTRVR-----------TPSTRDSDLIWPRPPRA--------------VPLL
PPPTSKFTLTSPKMSTPLTHGADKWLSRLLLSPEGILYEDGQLQIGVKCEFHGHLGRIAI
FFGNKISVALESFTATIDVEDPDALTVTLPKIPTSTLGPMSQIQQLVHVECKEIFDSPPI
LNISYLAGSLQTITLRLPIFLSKFVEPVQLGATDFFERWKQIGGPPREAQNIFPIKLRPE
GGVDVARNQKVVGGTGFGLLDGIDPNPNNIVAAGVLHMSTGKVGCLLRLEPNTEAKLCRL
TIRSTNELVSAEI
>Hvs
-------------------------GYSKKKYLAKIVFTYILGYQVDIGHMEAVNLISSN
KYSEKQIGYLALTLLMHENSDLVRLVINSIRKDLDEMNEANNCLALHAIANIGGKEMTES
LSGDVHRLLISPTSTSFVKKKAALTLLRLYRKHPEVIPASEWALRIVSLMDDSDL-----
VSSVICDIL-------------------TIVVDKDTPLEYVYYKIPIPWLQCKLLRLLQY
YPPSDIPTVLLSLQNVLKHILNNSQEVAKNIQHNNAQNAVLFEAINLAIHLDPDSDIVRQ
ASFLLSRFILSKETNIRYLGLDTMAHLAARAENLDSLKQHQDTIILSLRDKDISVRRRGL
DLLYSMCDTKNSKVIVGELLRYLQISDYALREELVLKIAILTEKFAVEYEWYLDTILKLM
GTAGDHVGDEVWYRVVQIVTNTEELQDYAAKKVFELLHGATCHENLVKVGAYILGEFGHL
VANEPGLSPIEQFQILHSKITLCSPATRALLLTTYLKWLNLFPEIKPQILEVFEKFRHVL
DAELQQRACEYLAIAQRPDEDLLQIVCDEMPPFPERESALLSRLTKTQGMTGDKRTWVIG
GKEANQEKEVARLKGVKRKKQYPTNVTS----------------------VNGLNDLTIG
NTPTENVSFIDPAFPAALAPGTSEQLMRLIYMQEGVLYEDAQLQIGLKSEYHGNFGRLSL
YFGNKIAAQFESLTLTVESPEESALTVSLPNIPASTLEPFTQSQQIVLVECKQPFMEPPI
IKLSYLAGSLQAMTLALPVYITKFIEPVQLAASDFFERWKQIGGPPRECQEIFSIKLDSS
GMVDVKKNKKVVCGCKFGLLEGIDQNPINLVGAGVLHMSTGKVGCLLRLEPNRDAKLARL
TIRTTNDLVSKSL
>Lcr
RELEEKRINKEMAHIRQKFKEGNLDGRQKKKYISKIIFTSILGYNVDVGHMEAVNLISSP
KYSEKQIGYLALTLLMHENSDLVRLVVNSIRKDLDEMSEMNNCLALHAIANIGGAEMAEA
LAGDVHRLLISPTSRSFVKKKAALTLLRLYRKHPEVIPAAEWALRIVSIMDDHNLGVALA
VTSLVMTLAQDNLEAYAVCYQKAVNRLSKIVIEEDYPSDYVYYKVPIPWLQVKLLRLLQY
YPPSEDGTLRILLHNVLERILKNSQETPRNAQHNNAQNAVLFEAINLAIHLDTESTVVHA
AAHLLGRFISAKETNVRYLGLDTMAHLAARSDSLDAIKVHQPIIIQSLRDKDISVRRRGL
DLLYSMCDTTNSKTIVAELLKYMQVADYTLREEMVLKIAILTEKFAVEYEWYVDTILRLM
STAGDHVGEEVWYRIVQIVTNTEELQEYAARKVFDFLGNPSCHENVVKVGAYILGEYGHL
IADEPGRSPIEQFSILHSRFNLCSTPTKALLLTTYFKWLNLFPEIQEQLVAVFRKCSHVL
DAELQQRACEYLAVSQRPDEDLLQVVVDEMPPYPERESALLSRLLKKTGDTGDKRTWYIG
GKEVNQGQDAERYKGFGRRKAKEVDPDSLVDVEPQQQQPTHAPGSAADDLMSSLAGLDLS
TPPTAAAATATPKPSTPLTHGADKWLSRLVYNNEGVLYEDGQLQVGIKSEFHGHLGRIAL
FFGNKISVALESFTATIDVDDPDAVSVTLPKIPTSHISAMSQIQQLVHVECKGVFSSPPI
LNISYLAGSLQTITLRLPIFLSKFIEPVQLGSNDFFERWKQIGGPPREQQKIFAIRLGSD
GKVESEKHRKVVGGTKFGVLNGIDPNPINIVAAGVLHMSTGKVGCLLRLEPNTEAKLCRL
TIRSTNDRVSEEL
>Mgl
LEEEHQCVRREMIHVRSKLSGSKSDRYEQKKSAAKVIFTRLQGFPVDGISLEPYALMSSP
KYSEKQMGYLAWTTCFADCPEVLVRALSIVQKDLASLNESDTCLALQAVSCMSSRVLARQ
LGEEVLKLLISHTSSVPVRKKAACVALSFYRMDPSFVDLAEWLDRIAPLLEHPQLGLAHC
ACLLAMELVRNAPSSFSLFYKHAIDALSAILLQNDVRRDYVYHRVPAPWLQVQLLALLRL
YPPVLDADYKIKLHDILTFIWKQALAAKADVHEANARYSVQLEAMRLVVHLDASSPLVSR
FTSSLGQLLTSPETNVRYLSMEIMAHLAQRIPSLSPINLHRDVIFVALGDTDISVRRRAL
DLLYAMCDRTNVRQIVRRLLDYLVVAEPSLRQDLTLKISILAELHTSESSWYIDTTLELL
HVAGRHVSNTTWQRILQVVTNHPKVHVYAVEQIIMYLQQALCHDSLVKLGAYLLGEYGYV
VANRPGCTPMDQFQLLTRHMLSCTAMTQAMCMTTYAKWAGMYPEMQTTLLTTLQRYVHVL
HMETQQRASEYLILLSMREKLDLQDVLDELPPFNESQLGGTNASVNGILEPNRRVSAVPV
VSSVRRGEAKHRLPALTSVLPESTYTAPLSSPDHSSLLTSS-PTVYTGDLLLDLQSLHMT
SPNTGMVDSSSPLATQSPTRSPLRSLSESS--SHPVPSPPSPTQFLSRSRSWTLPQSLSL
---SPPPASTSPTTSSIPVPAP-AVSVALPFLPSPLTNTPASPAQR---PC---------
-SLPSTTGSLHHLYIDMPFMLL------------FAER----------------------
---------------------------------GTLHETKERL-TFARERPKATMRDARI
TLSITNKTKSTLL
>Min
RELEEKRINKEMAHIRHKFKDGNLDGRQKKKYISKIIFTSILGYPVDVGHMEAVNLISST
KYSEKQIGYLALTLLMHENSDLVRLIVNSIRKDLDALDETVNCLALHAIANIGGAEMAEA
LASDVHRLLISPTSRSFVKKKAALTLLRLYRKHPEVIPAAEWASRIVSIMDDQDLGVALA
VASLVLTLAQDNLVAYAVAYQKAVDRLAKIVLENEYPSDYLYYKVPIPWLQVKLLRLLQY
YPPSEDANLRLTLHKVLERILKNSQDMPKNPQHNNALNAVLFEAINLAIHLDTESTIVHS
AALLLGRFISAKETNVRYLGLDTMTHLAARSDSLDAIKVHQTVIIQSLRDKDISVRRRGL
DLLYSMCDTSNSKVIVSELLKYLPIADYTLREEMVLKIAILTEKFAVEYEWYVDTILKLM
SIAGDHVGDEVWYRIVQIVTNTEELQEYAAQKVFDHLSLPNCHENILKVGAYILGEYGHL
IADEEGRSPIEQFQLVNSRANLASASTKALLLTTYFKWLNLFPEIYEQIVNVFERYSRVL
DAELQQRACEYLVIAKQPDDELLQVVADEMPPYPERESALLSRLLKKHGDTGDKRTWHIG
GKDINRGQDAERYKGFGRRKMNATSDATAAPIDTTTAARSVAPEVDTNDVMSSLAGLDLS
SS-PAAGEASTPKMSLSLTHGSEKWLARLLYNSDGVLYEDTQLQVGVKTEFHGHQGRIAI
FFGNKLSVALESLTATFDVEDEDALEVKLPSIVPSHLSA---------------------
------------------------------------------------------------
------------------------------------------------------------
-------------
>Mld
RELEEKRINKEMAHIRQKFKEGNLDGRQKKKYISKIIFTSILGYPVDVGHMEAVNLISST
KYSEKQIGYLALTLLMHENSDLVRLIVNSIRKDLDGLDETVNCLALHAIANIGGAEMAEA
LASDVHRLLISPTSRSFVKKKAALTLLRLYRKHPGVIPSAEWASRIVSIMDDQDLGVALA
VASLVLTLAQDNLSAYTVAYQKAVERLAKIVLENEYPSDYLYYKVPIPWLQVKLLRLLQY
YPPSEDANLRLTLHKVLERTLKNSQDTPKNPQHNNALNAVLFEAINLAIHLDTESSIVHS
AALLLGRFISAKETNVRYLGLDTMTHLAARSESLDAIKVHQNVIIQSLRDKDISVRRRGL
DLLYSMCDTSNSKVIVSELLKYLPIADYTLREEMVLKIAILTEKFAVEYEWYVDTILKLM
STAGDHVGDEVWYRIVQIVTNTEELQEYAAQKVCHHLSLPNCHENILKVGAYILGEYGHL
IADEEGGSPIEQFQLVTSRANFASASTKALLLTTYFKWLNLFPEIYEQIVNLFERYSRVL
DAELQQRACEYLVIAKQPDDELLQVVADEMPPYPERESALVSRLLKKHGDTGDKRTWHIG
GKDVNRGQDAERYKGFGRRKMNSTADATAAPIDATTVGRSKVPEVDTTDVMSSLAGLDLS
SSSPAAGEASTPKTSLPLTHGSEKWLARLLYNPDGVLYEDTQLQIGVKTEYHGHQGRIAI
FFGNKLSVALESLTATFDVEDEDALEIKLPSIVPSHLSASTQVQQLVLVEGKSIFSTPPL
LRISYLAGSHQELVLRLPAFLTKFIEPVQLSSDAFFERWKQIGGAPREQQKIFPIVILEG
GRVDVAKQRKVVGGIRMGLLNGVDPNPNNLVAAGVLHMSSGKVGCLLRVEPNPERKLCRL
TVRSTNEQVSTEM
>Mlp
RELEEKRINKEMANIRQKFKDGNLDGYSKKKYLAKIVFTYILGYQVDIGHMEAVNLISSP
KYSEKQIGYLALTLLMHENSDLVRLVINSIRKDLDEHNEANNCLALHAIANIGGKEMSES
LLNDVYSLLISPISKEFVKKKAALTLLRLYRKHPEIFPISDWALRIVSLMDDGNMGVCLA
VTSLVLTLAQDHLEDFAVCYQKAVDRLNKIVVQQDTPSEYIYYKVPIPWLQCKLLRLLQY
YAPTEIPTVLSTLELVLQTILRNTQETPKNVQHNNAQNAVLFEAINLAIHLDPNSDLVQQ
ASALLAKFILSKETNVRYLGLDTMSHLAARSDNLETLKQHQDTIILSLRDKDISVRRRGL
DLLYSMCDTSNAKVIVGELLRYLAISDYALREELVLKIAILTEKFAKEYEWYLDTILKLM
STAGDHIGDEIWYRVIQIVTNTIELQEYAVKKVFEYLHMPTCHEQLIKVAAYIMGEFGHL
VANEEGLSPIEQFQILHLKANLCSPSTRSMLLTTYLKWVNLFPEIRTQLIDVFERYTHVL
DAELQQRACEYLAIAKSPDDDLLQTVCDEMPPFPERESALLSRLTKAQGQTGDKRTWVIG
GKEANQEKVEGRSNGMRRQQPSTQPKPIGGNGTADGDQSTSGESRATNDLMGDLSGLDLT
TPPSGSTSLSAP-STSAFTHGSQIELTRLSYKSEGVLYEDAQLQIGLKSEYHGNRGKLML
YFGNKISAPFESLTLVIENPNEANLVVNLAKMPTNIIEPMQQIEQVVLVECLEPFKELPV
LRISYLAGSLQSFTIGLPIYLTKFMEPIQLNSQAFFERWKLIGGAPREAQEIFKIKLDPH
NILDTSKIRKILVGFKMNLMEAVDSNPINVVGAGVLTMAKGKVGCLFRLEPNEEAKLARI
TVRTTNDLVSPEI
>Msd
RELEEKRINKEMAHIRQKFKEGNLDGRQKKKYISKIIFTSILGYAVDVGHMEAVNLISST
KYSEKQIGYLALTLLMHENSDLVRLIVNSIRKDLDGLDETVNCLALHAIANIGGAEMTEA
LASDVHRLLISPTSRSFVKKKAALTLLRLYRKHPGVIPSAEWASRIVSIMDDQDLGVALA
VASLVLTLAQDNLSAYTVAYQKAVERLAKIVLENEYPSDYLYYKVPIPWLQVKLLRLLQY
YPPSEDANLRLTLHKVLERTLKNSQDTPKNPQHNNALNAVLFEAINLAIHLDTESSIVHS
AALLLGRFISAKETNVRYLGLDTMTHLAARSESLDAIKVHQNVIIQSLRDKDISVRRRGL
DLLYSMCDTSNSKVIVSELLKYLPIADYTLREEMVLKIAILTEKFAVEYEWYVDTILKLM
STAGDHVGDEVWYRIVQIVTNTEELQEYAAQKVFHHLSLPNCHENILKVGAYILGEYGHL
IADEEGRSPIEQFQLVTSRANFASASTKALLLTTYFKWLNLFPEIYEQIVNLFERYSRVL
DAELQQRACEYLVIAKQPDDELLQVVADEMPPYPERESALVSRLLKKHGDTGDKRTWHIG
GKDVNRGQDAERYKGFGRRKMNPTADATAAPIDATTVGRSKVPEVDTTDVMSSLAGLDLS
SSSPAAGKASTPKTSLPLTHGSEKWLARLLYNPDGVLYEDTQLQIGVKTEYHGHQGRIAI
FFGNKLSVALESLTATFDVEDEDALEIKLPSIVPSHLSASTQVQQLVLVEGKSIFSTPPL
LRISYLAGSHQELVLRLPAFLTKFIEPVQLSSDAFFERWKQIGGAPREQQKIFPIVILEG
GRVDVAKQRKVVGGLRMGLLNGVDPNPNNLVAAGVLHMSSGKVGCLLRVEPNPERKVSRE
---RTHDRMTCLS
>Pan
RELEERRINKEMAHIRAKFKEGQLDGYQKKKYLSKIVFTYILGYQVDIGHMEAVNLIAST
KYSEKQIGYLAITLLMHENSDIVRLVVNSIRKDLDEISEVNNCLALHAIANIGGKEMAEA
LAGDVHRLLISPTSRSFVKKKAALTLLRLYRKHPDVIPADEWALRIIAIMDDDDLGVALA
VTSLVMAMAQDHPHAFATSYNKAVLRMHRIVVENDFTSEYVYYKVPIPWLQVKLLRLLQY
YPSTEDPTLRRTLETVLDTIINNSQESPKNVQHNNAQNAILFEAINLAIQLDTESAVVAK
AAVLLGRFILSRETNVRYLGLDTMAHLAACAESLEPIKMHQNTIILSLRDKDISVRRRGV
DLLYSMCDVTNARVIVSELLKYMQIADYALREEMVLKIAILTEKFATEYAWYVDTILQLI
SSAGDHVSDEVWYRVIQIVVNNEDVQEYAATKVLEHLKSTTCHENMIKVGGYILGEFGHL
IANDPGASPIEQFHTLHSRSHLCSQSTRALLLSTYVKWLNLFPEIREQILYVLNRYRHVL
DAELQQRACEYVALAEMPDDELLQAVCDEMPPFAQKSSLLLSRLHKKHTDTEDKRTWIIG
GKDSNRGREEARLESLKKGKANGGAMPTGHPSEAVTADSMRNASDDADNVLAGLEGLDMN
ATEDAGLLSETPVSAATFSAGSDKYFQRLCFAAEGVLYEDSQMQIGLKSEYHAHQGRLAL
YFGNKIGVNFTAFSVSVRSPDA-ALSVSVPKIPTNVLGAMTQAQTVVLVECHDLFTQPPV
LEVSYLAGSLHEIRLRLPVLVSKFIEPVQLGATDFFERWRQIGGAPREAQKIFGFRLSGA
GEVDVSRQRRIIEGARLQHLDGVDPNPTNSVAAGVLHMARGKVGCLLRLEPNRDAKLARL
TVRTTNDLASTEL
>Pst
RELEEKRINKEMANIRQKFKEGNLDGYSKKKYLAKIIFTYILGYPVDIGHMEAVNLISSP
KYSEKQIGYLALTLLMHENSDLVRLVINSIRKDLDGHNEATNCLALQAIANIGGKEMSES
LLHDVYSLLISPVSNPFVKKKAALTLLRLYRKNPEVFPISDWALRIVSLMAERDMGVCLA
VTSLVLTLAQDHLQDFAVCYQKAVDKLYNVIIDYVTPSEYIYYRVPIPWLQCKLLRLLQY
YPPTEDRATASTLQIVLTKILDLANETPKNVQHSNAQNAILFEAINLAIHLDPNSELVSR
SSVLLAGFILSKETNVRYLGLDTMSHLAARSDDLSVLKQHQDTIILSLRDKDISVRRRGL
DLLYSMCDSTNAKVIVGELLRYLGISDYTLREELVLKIAILTEKFATEYEWYLNTILKLM
NTAGEHISDEVWYRVIQIVTNTEELQEYAMQKVFEYIHLPVCHEQMIKLAAYIMGEFGHL
VANNEGLSPIEQFQVLHSKANQCSTSTRAMLLTTYLKWLNLFPEIRTQILEVFEKYSHVL
DAELQQRACEYLAIAQLADEDLLQTVCDEMPPFPERESTLLNRLTKTQGETGDKRTWVIG
GKEANKAKEENRLQGVPRENRASLLPSPTPLPPVPSSAPNEGPNGATNELTESLDELQLD
TKPTHTELVE-PPATTGFTHGTEKQLMRLSYLSEGVLYEDVQLQIGLKSEYHGDHGQLTL
YFGNKITAPFESLTLGVENDDSQALTISLPRISSNTIEPMTQIGQKVIVECKGPFTNLPI
LKVSYLAGSLQTFRIRLPIYLSKFLEPIPLNATTFFERWKQIGGPPREQQEIFKVKIMGD
GMMTSKKMAQLVTGIKLNILEQVDPNPNNLVGAGVLNTSDGKVGCLMRLEPNEKAQLARI
TIRTTNDLVSAEL
>Rgr
RELEEKRINKEMAHIRQKFKDGNLDGRQKKKYISKIIFTSILGYPVDIGHMEAVNLISST
KYSEKQIGYLALTLLMHENSDIVRLVVNSIRKDLDEMNETTNCLALHAIANVGGPDMAEA
LAPDVHRLLISPTSKSFVKKKAALTLLRLYRKHPEVIPAADWALRIVSILDDSDLVVSLS
C--------------------RASSSPSRIVLQGEISPDYVYYKIPIPWLQVKLLRLLQY
YPPSDDPTLRLVLHNVLERILKNSGDQHRNVQQNNAQNAVLFEAINLAIHLDTESAVVQQ
AAHLLGRFILSKETNVRYLGLDTMAHLAARSDNLDAIKKHQATITQSLRDKDISVRRRGL
DLLYSMCDTSNSKAIVGELLKYLVVADYTLREEMVLKVAILTEKFATDYEWYLDTILTLM
STAGDHVGDEVWYRIVQIVTNTEELQEYAARRVFEVLLKPTVHENLIKVAAYILGEYGHL
VADEPGRSPIEQFHLLNSRQPQCANPTKALLLTTYFKWLNLFPEIRHELIAAFDKSSRLL
DAELQQRACEYLAIANLPDEELLQVVVDEMPPFSERESALLSRLIKKTGDTHDKRTWYIG
GKEVNQGQDAARYGAFGRRKGRDGHAATHEALGSGTA--AGGAPLGSGTIADDLLGLDLG
GGASSPVTATTPRAKQQVTHGADRWLSRLVYNSEGVLWEDAQLQVGVKCEFHGHLGRVAL
YFGNKVPVALESFTATVTVHGDDALKVTLPKIPTPHISALSQVQQLVHVECKDLFAHPPL
LHISYLAGSLQTLTLRLPVWPTKFVEPVKLDAAAFFERWKQIGGAPREAQQIFP--LPGS
GVVDAEKNRRVVGGARLGVLDGIDPNPNNVVAAGVLHMSNGKVGCLLRVEPNAEAKVRPF
SLLSSQAGPDEPL
>Sro
RELEEKRINKEMAHIRQKFKDGNLDGRQKKKYISKIIFTSILGYPVDVGHMEAVNLISSP
KYSEKQIGYLALTLLMHENSDIIRLVVNSIRKDLDDMNETTNCLALHAIANIGGADMAEA
LAPDVHRLLISPTSRSFVKKKAALTLLRLYRKHPDVIPAAEWALRIVSILDDQNL--VSA
VESILSSRSLKTTSRLTLC---AIRRLLAVVLKNEYSSDYVYYKVPVPWLQVKLLRLLQY
YPPSDDPTFRQLLHNVLERILKNSGDTHKNVQQNNAQNAVLFEAINLAIHLDTESTIVQS
AAHLLGRFIMSKETNVRYLGLDTMAHLAARSENLEAIKRHQTTIIQSLRDKDISVRRRGL
DLLYSMCDSSNSKLIVGELLKYLSVADYTLREEMVLKIAILTEKFAIEYEWYVDTILSLM
NTAGDHVGEEVWYRIVQIVTNTEELQEYAARKIFDVLLKPSVHENLIKVGAYILGEYGHL
VADEPGRSPIEQFHILHSRSNLISNATKALLLTTYFKWLNLFPEIREQLIAVFEKYSRLL
DAELQQRACEYLAIANLPDEELLQVVVDEMPPFPERESALLSRLIKKTGDTGDKRTWYIG
GKEVNQGQDAERYKGFGRRKGKEVATEEEGTPTAPTSSNGNAANNGSEDVMASLAGLDLV
ATATSPSIATTPTARKQVTHGADKWLSRLVYNSDGVLYEDAQLQVGVKCEFHGHLGRIQV
YFGNKLPVALDSFTATVDVEDPDSLAVTLPKIPSPHVSALSQIQQLIHVECRSTFNEPPL
LNISYLAGSLQTLTLRLPVWISKFLEPVKLDSSAFFERWKQIGGPPREAQKIFKIQVDSN
TGVDVAKQQRVVGGTKMGLLPGVDPNPSNTVAAGVLHTSKGKVGCLLRMEPNEKAKVSSI
YLGPKFPLRNPNA
>Uvf
--------------------DGNLDGYSKKKYLAKIIFTYILGYQVDIGHMEAVNLISST
KYSEKQIGYLALTLLMHENSDLVRLVINSIRKDLDEHNETNNCLALQAIANIGGKEMSES
LLHDVYSLLISPISNSFVKKKAALTLLRLYRKNPEVFPISDWALRIVSLMADSDMGVSLA
VTSLVLTLAQDHLQEFAVCYRKAVDRLHNVIVELATPSEYIYYKVPIPWLQCKLLRLLQY
YPPTDDSAILATLQNVLHTILDIAQETPKNIQHSNAKNAVLFEAINLAIHLDPNSDLVSR
SSVLLGSFILSKETNVRYLGLDTMSHLAARSDDLAVLKQHQDTIIMSLRDKDISVRRRGL
DLLYSMCDSTNAKVIVAELLRYLGISDYTLREELVLKIAILTEKFATEYEWYLDTILKLM
NTAGEHISDEVCYRVIQIVTNTEELQEYAMQKVFEYIHLPVCHEQMIKLAAYVMGEFGHL
VANKEGLSPLEQFQILHSKASICSSSTRAMLLTTYLKWLNLFPEIRTQILEVFEKYSHAL
DAEIQQRSCEYLAIAKFPDEELLQVVSDEMPPFPERESALLNRLTKTQGETGDKRTWVIG
GKEANQEKEDNRLQSLRRKKGTSMAPS----PPVVTSLGVE-TKNAAKDLIDDLNGLELK
AKPSNLGYISGPSRTSGFTQGDEKQLVRLSYVSEGILYEDAQLQIGIKSEYHADHGEMWL
FFSNKISAPFESLTLIAESEDTESLSLNLPRIPTSTIEPMSQIQQEIKVECKKPFGRLPI
LKVSYLAGSLQSFTIQLPVYLNKFLEPVQLNAQSFFERWKQIGGPPRERQEIFKVKRDES
GMMSNSKMVKLVSGMKINLLEKVDPNPNNIVGAGVLNTSSGKVGCLIRLEPNEKAQLARL
TVRTTNDFVSAEL
