# Supplementary material for: Convergence Analysis of Rust Fungi and Anther Smuts Reveals Their Common Molecular Adaptation to a Phytoparasitic Lifestyle
Source: Front Genet. 2022 Apr 8;13:863617. doi: 10.3389/fgene.2022.863617 (PMC9023891; doi:10.3389/fgene.2022.863617)
Supplement: Supplementary file 4 [file DataSheet1.ZIP › Supplementary file 1/conv_cal/OG0003130.fasta]

>Ain
VRWDRYLSLRKQKRLAGLVTTVPTTFLAAAGAGSYFLTQEVDPSQAVMGIDPVYVFALAT
IGCTGFGYLIGPTLGSTIWSMFHRRDMKAFEQKDQDFFDRIKKWRADPSRQTIQNRPPDP
YGEKVGSISEYRQWLRDQAAFRRKAAHGVDE
>Aps
LTWPEYLALRKKQRRFALFTTIPSTTLGLGLGINYFATIEAAPTDLIMGIEAPYIYGIST
LACGILGYLIGPTIGHAIFRLRVNKVRTEM---------------VDPAQSIVNNPLPDW
HGERIGSLKDYRRWLRDQSAYRRKATQHGEL
>Cqf
MSWSQYLALRKQQRQYSLFTTIPSTTIGLYLGISHFATIESLPTDLIFGLEANYVYAIAT
FGCAVLGYLVGPVIGHGLFRLRISKIQKSMQERNSQFYQHVQRNRVDPAQSNLNNPIPDF
YCEKVGSLRDYRNWLRDQATYRRKVSQHKDL
>Cla
LTWPEYLKLRRSQRLAGLVASVPTTFGGLVLGASQFGNIEADPTAATDWRIPRQVYGIAT
LGCVGLGASRLPL----------------------------------PCLSE--------
------------------CSF----------
>Cmi
MPWAEYFRLRKSRRTWGTVAAIPTTIAGVMIGGGYFANLEASPNELIFGIEPIWVYSGAI
VACVALGWLSGPMLGNALWKLRYRQVLGKVEHMDNVFLAHIKKKRVDPSRQSVNNPVPDY
YGEKIGSMKNYRQWLRDQATYRRKATFGADL
>Eyn
ASTSSTSSLRKSRSTFGTIAAVPTTIAGMAVGGGYFANLQSEPGQLLLGQEPIIIYGVAI
LGCVAAGWLSGPIIGNALWKLSHRNVLSSMEQMDNVFLSHIKRRRVDPSRQSVNNPVPDY
YGERVHSKKQYRQWLRDQAAYRRKASK--DN
>Gan
LDWPTYLALRRSQRRYGLLASIPTTLAGFTLGAGHFASIEAEPTDLIMDLE---------
--------------------------VDASEEDEAEFYNHILKNRVDPSRQSVSNPVPDY
YCEKVRSAFGLREETRELTKGVRSSRWGCDN
>Hvs
MSWSSYLALRKKQRTYALLATIPSTALGIYIGINSFAVVVTAPDDLILGIPAPYAYGFAT
LGCAFFGYLIGPSIGNLLFRLRISSERHEMQRLTSDFYSHIKRNRVDPVQSNLNNPLPDW
HGEKIGSLYDYRKWLRDQAAYRRKASQHGDL
>Lcr
LDWPTFLRMRRQQRIIGLAASVPTTIVGLGVGVQYFASIEADAGSLIMGVEAVYVLGAAA
IGCGVVGWLVGPVVGNQIWRLTHRKALKAFETKEKDFFEHIKRNRADPSRQSVSNPVPDY
YAEHVSSLRLYRVWLRDQAAHSRKAAFGDDR
>Mgl
------------------------MILAAVGSGSYFMTLDIDPSQTIAGIDPMFVYLGAT
LTCTGLGWLIGPSFGSTAWSLLHRRQASRMAQRDKQFFDHIRKMRADPTRQVVHNPLPDY
YGEKIGSLREYRHWLRKQCSMRKKKRAGSDS
>Min
LTWPKYLSLRRSQRLYGLLASVPTTFAGLTLGASYFATIEAEPTDLILGLEPVYAYGIAT
MACVALGWLSGPIVGTALWRLTHRKVLQAMEVKEKDFYAHIARNRVDPSRQSVSNPVPDY
YAEKVSSLSGYRQWLRDQNVYRRKATFGEDG
>Mld
LTWPKYLALRRSQRLYGLLASIPTTFAGLTLGASYFATIEAEPTDLIFGLEPVYAYGIAT
TACVALGWLSGPIVGTGLWRLTHRKVLQAMEVKEKDFYAHIARNRVDPSRQSVSNPVPDY
YAEKVSSLSGYRQWLRDQNVYRRKATFGEDG
>Mlp
MSWSQYLALRKKQRQYALFATIPSTTIGLSVGILRFATIESLPTELIMGIEANYVYAIST
LGCAIFGYLIGPTIGHSIFRLGVSKLQAAMQERNAQFYAHIKANRVDPAQSNLNNPLPDW
HGERVGSLSDYRRWLRDQAAYRRKASQHGDL
>Msd
LTWPKYLALRRSQRLYGLLASIPTTFAGLTLGASYFATIEAEPTDLIFGLEPVYAYGIAT
TACVALGWLSGPIVGTGLWRLTHRKVLQAMEVKEKDFYAHIARNRVDPSRQSVSNPVPDY
YAEKVSSLSGYRQWLRDQNVYRRKATFGEDG
>Pan
LSWDNYLQLRRSRRLAGMVTTIPTTLLAGAAAGSYFLTLEIDPSNTIAGLDPIYINAGLT
LACTGLGWLTGPTVGTAIWGLLHRKNAKQIAHKDHDFYEHIKRNRVDPTRQSVQNPVPDY
YGEKIGSIKQYRQWLRDQAAFRRKAAHGLDA
>Pst
LTWPEYLALRKQQRRYALFATVPITTLGLTLGINYFATIEAAPTDLIMGIEAPYVYGLAT
LSCGFLGYLIGPSIGHAFFRLRVSKTQRAMQEKNAKFYHHIKQHRVDPAQSIVNNPLPDW
HGERIGSLKEYRKWLRDQLAYRRKATQHNDL
>Rgr
----------------------------PSSSGCAFATIEADPTSTILGFEPVVIYGAAT
LGCVGLGWLAGPTVGGALWRLTHRRVKGAIEAKDKDFFRHISRWRADPSRQSPRQPVSRL
-------LRREGRLLRDQASFKRKAQFGQDA
>Sro
----------------------------------------MDPTNLILGIQPVFVYGAAT
IGCVGLGWLAGPVLGSGVWKLVNRRNVKAMEAKDKEFFRHVVKNRADASRNSAMNPIPDY
YAEKVGSLTQYRHWLRDQRAFMRKSEHL---
>Uvf
LTWPEYLALRKRQRQYALLATIPITTLGLSLGINYFATIEALPTDLIMGIEAPYVYGLAT
LGCGLLGYLIGPSIGHAFFRLQVNKIQRAMQDKNAIFYSHIKKYRVDPAQSIVNNPLPDW
HGERIGSLKDYRKWLRDQSAYKQKATQHNDM
