# Supplementary material for: Convergence Analysis of Rust Fungi and Anther Smuts Reveals Their Common Molecular Adaptation to a Phytoparasitic Lifestyle
Source: Front Genet. 2022 Apr 8;13:863617. doi: 10.3389/fgene.2022.863617 (PMC9023891; doi:10.3389/fgene.2022.863617)
Supplement: Supplementary file 4 [file DataSheet1.ZIP › Supplementary file 1/conv_cal/OG0003131.fasta]

>Ain
SAASRLQGREGTGQQGPSANGFDQPARKQSKIGLGIALLAVVGGIAYLSIGNGSYAVLAV
KRSTTIAKAVALCVWDYRKTLNQKYADSKEEQEALRQCHLRSAHRVLKALQENGGLYIKL
GQHISSVILLPEEWTNTMKPLQDQNTPTPLPELEAMFRSETGWTFAEAFSEIDAKPIGVA
SLAQVHRAIDRKTGQALAVKLMHPEVERFSHVDMQTVNVLVKWVKKVFPQFEFTWLAEEM
NDNMPLEMDFRHEAQNAQRADKDFAHYRKTSVYIPKVPWVFKRAMAMEFIDGRRPDDLAY
LAEHDIDRNRVSQELSRVFAQMLYLHGFFHADPHGGNVLIRPSKDGSRSPYNFEVVLLDH
GLYFDIDQELRTNYARFWLSLMSRSTPKSAERRKYAKLVANIDDDLYPILESAITGRSGL
EGASSILDMETGSDDEQNHIRKTVMKEGLFLSILDLLRRVPRRMLMVLKLNDLSRSLDAS
LHTTHGPTRPFIILARYCALAVWNDDQQRLSRRWKDATFSVLGDYVASFYRYLWFYRGLS
FFEAVSDVRARFSRAFAGA
>Aps
LQDFIIGHRRWDYCLKTGFVGLTTSANFVRRALLGLALIFLTCATLFELSPPFRYGVVGI
VRCSRVAVAVLGAIWDYKALFSKSWADDAQRHLDYQSTHLSAARRIFNVLKQNGGIYVKL
GQHMSSIQLIPMAWSSTMRPLQDQCLPTPYEHINQLFLEDVGVDIPQLFDRFDHEPIGVA
SLAQVHRARDRLTGKELAVKVMHPRLEEYQEIDTRTVVVMLGFVKWVFPEFEFSWLGEEM
QENLPKEMDFRIEAANAARCAHDFSTLPSTTLKIPDVLWAKKRVLVMEYIKGGRFDDLEY
LAQHKIDRNRASQELTRIFAQMVYLNGYFHADPHAGNLLIRPSPSSSRSPYNFEIVLLDH
GLYFDLSEEFRVNYAKLWLSFLKPNS--TAQRRKYAKLVGNISDENYDIFETAITGRVGM
KGQGSLMAMQAQTREEQKLIQNVVMQEGILVEILKILRNVPRRLLMILKVNDLTRSLDQA
LNTTHSPIRVWLILARFCELAIWNHEWAMIQASYRHNSLSLISNWFKAWWDFQKWHNSLQ
IVERFFDIYAGWFNGLVQG
>Cqf
KQEIHPGRSR--RCPITTWVTRTTSAEMMGRVIIRLVLVMGISVILFMVVPSFRYVVIGL
VRCTRVALAVIGAIFDYKKLFATTWADDTQRHLDYQSTHLSAARRILEVLKQNGGIYVKL
GQHLSSIQLIPIAWSQTMRPLQDQCLATPYVLIDRLFLDDVGVGISDLFDEFDPQPIGVA
SLAQVHRARDRLTGREVAVKVMHPSLEEYLEVDMRTVVVMLRFVKWVFPEFEFTWLGEEM
QENLPKEMDFRIEAANALRCARDFSSLKSTSLKIPDVLWAKKRVLVMEYINGGRFDDLEY
LAQHKIDRNRASQEVTRIFSQMLYLNGYFHADPHAGNLLIRPALPSSRSPYNFEIVLLDH
GLYFDLSDQLRVNYAHLWLSLLKSNA--SADRRKYAKLVGNIDDDHYNIFESAITGRVGM
KGTGSLMVMENQTREEQQLIRSTVVEEGMIMNIFQILRNVPRRLLMILKVNDLTRSLDVS
LNTTHPPVRIWLIVARFCELAIWRDEIRQMRSERHISSFSLVSRWLHSFWEYQKWYNALR
VVEWGMDFVASWLKGLKEG
>Cla
CRNFVVSSFPTYRAAVTAASGRFEATKARRRFLYTFVIVSAVGAIAFAVVEPFRHFIIAV
ERSSLVGAAVALNIIDYKLLFRKKWPDTLARQRRHEDTVRAAHSVCIEA------AWRGL
CQGRPAYQLSAD--AAGGMDINDQCSPTRLEDVQKLFFSETGKTIQETFTDFDSEPLGVA
SLAQVHVAEHRATKRRVAVKVMHPELEDFAAIDTKTTVYMLRVIKALFPAFAFEWLGEEM
QENLPLEMDFRHEARNAERCRFNFSNLRQTPLVIPEVLFASKRVLVMEFIDGGRVDNLEY
LAKHKINRNQVSQELARIFARMIYQDGWFHADPHLGNLLIRPRASQSRSPFNFEIALLDH
GLYFDLPDDLRLKYARFWMSLIAPATKEERQRRLYAKELAGIDDDLYLVFQSAITGRASL
AETFSMMDLAPSDAKEFHRIRQAVIAEGFMQSIFDMLRRIPKRLLMVLKLNDLTRSLDSA
LQTTHGPT-VWLIVARFCARAVWKDDFARMKAQYWSGSLRLLPDLLKTFVAYQSWSTALL
IAEWLAKLRGMWARPAH--
>Cmi
STPTSIRTLQTASSIPIDQSRTSSPSSRQKKILSIAAALALAGLIGWNFIPSVRRFFIAL
KRCAFVAVAVAECIVDYKLLFRKEWDDPLVRHNDYKACHKRCAERILRVLQRNGGIYIKL
GQHLSAVQLVPEEWSSTMRPLQDQCHPTPIDEIQALFLNDVGEPLENLFSDFNPNPIGVA
SLAQVHIATDKLSGRKVAVKIMHPDLQEFMRLDMTTTSLMLKVVKAFFPTFEFTWLGEEM
EQNLPLEMDFRHEAANAKHCKANFSKLKRTSLVVPEILWSQERILVMEFIEGGRVDDLAY
LNEHGIDRNAVSCEISRIFSQMLFIDGSFHGDPHAGNILIRPVPHSSRSKHNFEVVLLDH
GLWFDISYTLRTNYARLWLAFLKPKTPEDKERRMYAELVGNIEPDMYPVFEAAITGRPGI
AEEGSLMGLTVQTPEEAQRLRNAFAQEGMLESIFELLRRVPRRLLMVLKINDLTRSLDKA
LNPSHPPWRVWLIVARFCCLSAYYDDMLHYRSPCKLRGFSLFKARLSTWINFEIWYRGLG
MVEWLADRYAAWSVGLLRG
>Eyn
TRPPFASRFYATSSIPISQLEAASPLKALKKFLYILAILGAAGVIGYYTVRPFRRLCIVV
QRCTRVAYAVGACILDYKILFRTEWDDPTKRHMDYKACHKRCAERILDVLKTNGGIYVKL
GQHLSSVQLVPEEWSSTMRPLQDHCFPTPLDEVQAMFLHDIGEPIEDLFSSFDPEPIGVA
SLAQVHIATDKLSGRRVAVKLMHPDLQEFTRLDMTTTIIGLKVVKFFFPTFEFTWLGEEM
EQSLPLEMDFRHEAANAKHCVANFAKLKHTSLVVPEVLWSQERILVMEYIIGGRVDDLQY
LQKHGIDRNQVSCEISRIFSQMLFIDGSFHGDPHQGNLLIRPVTKSSRSRFNFEIVLLDH
GLWFDIAKDLRVNYARLWLSLLAPKTDADAERRKYAELVGNIGPDLFPIFEAAITGRAGI
SEEGSLMGLATQTPEDAQRLRNAFMQEGMLESIFELLRKVPRRLLMVLKINDLTRSLDKS
LNPSHPVWRVWLIVARYCCLAAHYDDIEQLESPYRASRLSIVRQRFTNWIGFQVWYRGLG
MVEFFADRYAKYLIGLARG
>Gan
QRQLSTSLARTSPLIPPTTSSRSSTREQLRRLRLSLLLALVTLLVTYQFSGDFRRVLLAG
KRCALIGVAVMGCIVDYKMLFRKTWAEDAQRHEDYEDCHRRCAERIREVLKKNGGIYIKL
GQHLSSIQLIPVAWSSTMKPLQDQCFPTPLADLQELFLSDVGAPLSTFFSTFDPVPIGVA
SLAQVHRATDRESGRAVAVKIMHPDLEEFCHVDMKTTTFMLRVVKRVFPTFEFTWLGEEM
EQNLPLEMDFRHEAANAARCASDFSDLDKTTLYVPEVLWAKKRAMVMEFIEGSRIDDLQY
LAEHSIDRNRVAQQLSHIFSRMIYITGFFHADPHGGNLLIRPARPNSRSPYNFEIVLLDH
GLYFDMSESLRVNYAHLWLSLLSPSSPSELDRRKYAYLAGNIDESLYPIFQAAITGRASL
ETPGSMMELGDLTREETVEIRRAVVQEGLMTSIFDLLRRVPRRILMVLKVNDLTRALDAS
LHTTHGPTRIFLIVAQYCNLAVYLDTKTQVAALYRTTSLSLLRSYISAWWLFETWAISLS
VVETGADLRAGWWRGYWRA
>Hvs
HQPLPSSILSSLKPQHVSAFQISSTATFLR-LFLYLSLITGFYVVVSQLFPSLRHFEIGV
LRCANIAWAVAGAVIDYKLLFQKNWDSTAQRHQDYEDTHSSAARRILEALKRNGGIYVKL
GQHLSSVQLIPAPWSETMRPLQDQCQPSPYDEVNKLFLRDLGKSIEELFSEFDLKPIGVA
SLAQVHRAIDRQTQKEVAVKVMHPSLEEYLAVDLRTVKIMVKFVKWIFPEFEFSWLAEEM
EENLPKEMDFRIEANNSIRCAQDFSRLKHTTLKIPDILWSKKRVLVMEYIHGGRFDDLQY
LADHKIDRNRASQELTRIFSQMLYLNGYFHADPHGGNLLIRPAAPNSRSPYNFEIVLLDH
GLYFDLPDTLRVNYARFWLSLMKSASPQAVDRMKYAQLVGNIDPKHYSIFESAITGRAGL
HHAGSILEMSTVSRDEMRLIRNAVVMEGMVTDIFQILRTVPRRLLMVLKVNDLTRSLDAS
LNTTHSPTRIWLILARFCEAAIWQDDKIQLATQWRLNSFKLCKDYMAAFWQYQYWYNGLR
VIEWSMDAYAGWLDGLRKA
>Lcr
SQP-----LSSVSSPTPSSASRNDYRTLLRRLALSLLLLATALVLLYKFVSPFRRLVIAA
ERCSRVGYAVFRCIIDYKILFRGKWEATAERHEAYENCHRKCAIRIREVLRTNGGIYIKL
GQHLSSVQLIPLPWSQEMRPLQDQCQPTPLPELQALFLSDVGAPLSTFFSSFDPTPIGVA
SLAQVHRATLRETGQQVAVKVMHPDLEEFSEVDMKTTTLMLKIVKSVFPSFEFTWLGEEM
EENLPLEMDFRHEAANAARCAADFASLKTTTLVVPQVIWAKKRAMVMEFIEGARIDDLRY
LAEHQIDRNQVSKQLQHIFSRMIYVTGFFHADPHGGNLLIRPAQPGSRSPYNFEIVLLDH
GLYFDMAPDLRVNYAKLWLSLISPSSESESDRRKYAYLVGNIDDSLYPIFQAAITGRAAL
DDRGSVLELGEHTEQEQRRMRHAIVTEGLMLSLFDLLRRVPRRLLMVLKVNDLARALDNS
LHTTHGPSRIFLIVAHYCNLSIYISDLSLLSHTYRTSSFSLVRQSLSVWWRFELWNVSLG
VAAAWADMTAKWARGMRKD
>Mgl
AKAAPCHGR-GQIRLLATGSSFDEPARRGSRLSYVLGVTLVLGGTVYVGWNTAQFMILAL
KRSTTIIKAVALCVWDYRRVLNAKYASKEEEEESLRNCHLRSAQRLLVALQTNGGLYIKL
GQHLSSVILLPPEWTTTMRPLQDQNEPTPLPELEVLFQHETGKTFDEAFSWLDEKPLGVA
SLAQVHRACDRETGQILAVKMLHPNVERFSDIDMRMVTILVNWVKRVFPQFAFDWLADEM
NKNLPLELDFRHEAGNSLRAQKDFAQYKSTCVYFPKVPWVHKRVMAMEFVKGQRPDNLAF
LAEHHIDRNRVSQELARIFSQMLYMHGFFHADPHGGNVLIRPRQPGSRSAENFEIVLLDH
GLYFEIDEELRANYARFWLSLISRSSPKTRERRKYARLVGNIDDDLYPVLESAITGRSGL
EGKSSLLDLDSSSDDEKDHIRKTVMKEGLLVDVMALLRRVPRAMLMVLKINDLTRALDAN
LHTTHGSARPFIITARYCAMAARRDDKERLTARRRSESFGFVKSYLSSCWNYMYFYHGLM
FLERFSDIKAYYIRAMLSD
>Min
TRNGPASTGPWTQTSTASRPAQISYAALLRRLAMTLVAIAVTLALLYNLSATFRRLVIAI
DRCSRVGIAVAQCIVDYKILFRGEWPDTQQRHDAYENCHSKCAVRIREVLKKNGGIYIKL
GQHLSSVQLIPLPWSQAMVPLQDQCKATPLAELQQLFLDDAGAPLSTFFSSFDPIPIGVA
SLAQVHRATLRSTGEQVAVKVMHPDLEEFCQIDMKTTTIMLRLVKSMFPSFEFTWLGEEM
EENLPLEMDFRHEAANASRCQADFSGL-TTSLVVPKAIWAKKRAMVMQFIEGARIDDLAY
LEAHHIDRNEVSKELSRIFSRMIYITGFFHADPHGGNLLIRPAEPESRSRSNFEIVLLDH
GLYFEMDSPLRVAYARLWLALISPSSPKEADRRKYAYLAGNIDDELYPIFQAAITGRAAL
DDKGSVMELGEHTLDEQKRMRHTIATEGLMTSIFDLLRRVPRRILMVLKVNDLARGLDNS
LHTTHSPTRIFMIVAEYCNLAAYLDDLAQIRTQYHSRSLGLAWRSIRAWTRYQSWNLSLG
IAMWWTDLKAR--------
>Mld
VRNVPASTAPSTKASIPSKPARHSYAALLRRLAVTLSAVAVGLTLLYNLSATFRRLVTAI
DRCSRVGIAVAQCIVDYKILFRGEWPDTQQRHQAYENCHSKCAVRIREVLKKNGGIYIKL
GQHLSSVQLIPLPWSQAMIPLQDQCKATPLAELQQLFLDDAGAPLSTFFSSFDPNPIGVA
SLAQVHRATLRDTGEQVAVKVMHPDLEEFCQIDMKTTTLMLRVVKSMFPSFEFTWLGEEM
EENLPLEMDFRHEAANASRCQADFSELKTTSLVIPKVIWAKKRVMVMQFIEGARIDDLAY
LEAHQIDRNEVSKELSRIFSRMIYITGFFHADPHGGNLLIRPAQPGSRSRSNFEIVLLDH
GLYFEMDSALRVAYARLWLALISPSSPKEAERRKYAYLAGNIDDELYPIFQAAITGRAAL
DDKGSVMELGEHTLDEQKRMRHTIATEGLMTSIFDLLRRVPRRILMVLKVNDLARALDTS
LHTTHSPARIFMIVAEYCNLAAYLDDLAQLRTRYHSRSFGLAWGSIRAWTRYQSWNLSLT
IAIWWTDLKARWSSPRRGD
>Mlp
------------------------------------------------------------
------------------------------------------------------------
------------------------------------------------------------
------------------------------------------------------------
------------------------------------------------------------
----------------------------------------------------MEIILME-
-------------YAHFWLSLLKSNA--TENHCQYAKLVGNIDDDHYNILESAITGRVGM
KGTGSLTVMHNQT-----------------------------------------------
------------------------------------------------------------
-------------------
>Msd
VRNVPASTAPSTKASIPSKPARHSYAALLRRLAVTLAAVAVGLTLLYNLSATFRRLVTAI
DRCSRVGIAVSQCIVDYKILFRGEWPDTQQRHQAYENCHSKCAVRIREVLKKNGGIYIKL
GQHLSSVQLIPLPWSQAMIPLQDQCKATPLAELQQLFLDDAGAPLSTFFSSFDPNPIGVA
SLAQVHRATLRDTGEQAAVKVMHPDLEEFCQIDMKTTTLMLRVVKSMFPSFEFTWLGEEM
EENLPLEMDFRHEAANASRCQADFSELKTTSLVIPKVIWAKKRVMVMQFIEGARIDDLAY
LEAHQIDRNEVSKELSRIFSRMIYITGFFHADPHGGNLLIRPAQPGSRSRSNFEIVLLDH
GLYFEMDSALRVAYARLWLALISPSSPKEAERRKYAYLAGNIDDELYPIFQAAITGRAAL
DDKGSVMELGEHTLDEQKRMRHTIATEGLMTSIFDLLRRVPRRILMVLKVNDLARALDTS
LHTTHSPARIFMIVAEYCNLAAYLDDLAQLRTRYHSRSFGLAWGSIRAWTRYQSWNLSLT
IAMWWTDLKARWSSPRRGD
>Pan
LADSRRPTSPGASSSPPDASDFDQPARRNSRVGVALLALILVGAVGYQLQDSTNFALLAL
TRSTTIAKAVALCVWDYRSTLNKTYSSREEETEELRQCHLRSAHRILAALQTNGGLYVKL
GQHLSAIVLLPPEWTTTLRPLQDQNTPTPLPELEAMFRTETGMSFNEAFSEIDPKPIGVA
SLAQVHRAVDRQTGQQLALKMMHPDVERFSEVDMKTVTVLVKWVKRLLPDFSFEWLADEM
NENMPLEMDFRHEAQNAKRAEDDFAAYRTTSVYIPKVKYVFKRVMAMEFIDGRRPDNLRY
LAEHDIDRNRVSQELSRVFSQMLYLHGFFHADPHGGNVLIRPAPPGSRSRYNFEVVLLDH
GLYFDIDPKLRANYARFWLSLLKRASPETAERRKYAKLIANIDDDLYPILESAITGRAGL
EGAGSLLDMDGGSDDEQEHIRKTVMKEGLFLSILDLLRRLPRRMLMVLKLNDLTRSLDAS
LHTTHGPTRPFLIAARLCALAVYRDDLKQLKERRASGSLSLWKDYFRAWWSFVYFYRGLA
LVEMASDIRARFGANRVGK
>Pst
IRNLPLQRLHQNYRLNFNRLQYSSSTSRAQKLILFASIGVVVGTTLYETIPPFRYSVIGT
IRSTRVLIGVIGAIYDYKLLFSTQWTDQEQRHLDYQNTHLKAAQRILKVLKQNGGIYVKL
GQHLSSVQLIPIGWSSTMKVLQDQCIPTPYPEINRLFVNDVGVEIDELFESFDPVPIGVA
SLAQVHRAVDIKTGKKLAVKVMHPTLEEYVKIDTVTVVYMLRFVKWVFPEFEFTWLGEEM
QENLPKEMDFRIESNNSKTCLLSFEHIKSTTLKLPEILWATQRILAMEFIDGGRFDDLEY
LAKHNIDRNKASQELTRIFSQMIYINGYFHADPHAGNLLIRPAPSTTKSPYNFEIVLLDH
GLYFNLDDQLRVNYSKFWLSLLS-SNPSIHQRKQLAKLVGNIEEENYDIFESAITGRIGL
KGNGSLIEATAKSEIELKLIKNTLVQDGIFIEILKILRNVPRRVLMILKVNDLTRSLDQS
LNTTHSQIRIWLIVARYCGLAIWLNDLDSFKFERSTHSFNLFCKFWHSWWQYQKTYNFLR
IVEISMDIYGTYMNALIQD
>Rgr
------------------------------------------------------------
--------------MDYKALFRKTWDETAQRHNDYEETHRKAATRLMEAMRKLGGIYIKL
GQHLSTVQLVPLPWSQAMKPLQDQCFPTPLEALQELFLAETGAPMSFFFSSFDPEPIGVA
SLAQVHRAVDRESGRLVAVKCMHPDIEEFSAIDMRTTTFLLRIVKRVFPEFEFTWLGEEM
EANLPLEMDFRHEAANAARCVKDFSSLEKTTFVIPDVLWAKKRVMVMEFIKGARVDDLDY
LARHKIDRNLVSREIAEITSRMIYITGFFHGDLHAGNLLIRPAQPNTRSPYNFEVVLLDH
GLYFDLPTDLRVNYARFWLSLMARPSPAELERRRYAKLVANISDEGYVLFVTAISGRAAV
DGRQSMLEMGANTDEEKKKVRKAMVQEGLLPQLFALLRTMPRKLVMLFKVNDLNRALDLA
LQTTHSPVRVFLILAEYCNLAIRLDDLDHMPPL----SF---GDRLSSWWRFQSWKWTLK
MWTVGADAKYA-WRGRASK
>Sro
KRPFSHSPLRTADPPPPPATK-----RLILSILSTLLLSLAGLYALYEFSTPAQHAVLAV
ERCATIAYAVLRAVVDYKILFRKSWDETRQRHLDYEATHWKAATRLMEALRSLGGIYIKL
GQHLSTVQLVPAPWAQAMKPLQDQCHATPLKDLEQLFLEETGEPMTRFFSSFDPNPIGVA
SLAQVHRAVDRESGREVAVKCMHPALETFCDIDITTTIFLLKTVKRIFPSFEFTWLGEEM
QQNLPLEMDFRHEAANAARCVNDFSQLKQTSVVVPEVLWAKRRVMAMEFVKGGRVDDLDY
LARHNIDRNEVSRQIAEITSRMIYITGFFHADLHGGNLLIRPASPKTRSPFNFEVVLLDH
GLYFDLPPDLRVNYARFWLSLMASPTPSEAARRKYAKLVANIDDAHYPLFQAAITGRAAL
EGRGSMLDLGENNMDEKKKMRNAMVQEGLMEALFQILRNVPRRMLMLFKVNDLNRALDVS
LQTTHSPARIFLIIADYCNLSIRLSDISSPQPR----SI---LEKWRSWYRFESWKWTIR
VWVWGMETKAWWMRGRRAG
>Uvf
VQKNYSSKLQHSQVIFFNSYQFSQSTSFSQKLILTLSVSLALGSSLYEFVPSFRYAIVGF
VRCTRVAIAVIGAMWDYKVLFAKDWADDAQRHLDYQTTHLSAARRILNVLKQNGGIYVKL
GQHLSSVQLIPLAWSSTMKPLQDQCTPSSFEMINQLFLRDIGVPITDLFDHFNPVPIGVA
SLAQVHRAIDRQTGREVAVKVMHPTLEEYLQVDTRTVVIMLKFVKWVFPDFEFTWLGEEM
QENLPKEMNFTIEAANASKCAKQFSNLSSTTLKLPDVLWAQKRVLVMEYITGGRFDDLEY
LAKHKIDRNRASQELTRIFSQMIYLN---------GNLLIRPAPPLSRSPYNFEIVLLDH
GLYFDLTDELRVNYAKLWLSLLNSSSTSAQERKKYAKLVGNIEEESYDIFESAITGRVGL
KGHGSLMALRNPSLEEQKLIQTVIVQEGIFAEILKILRNVPRRLLMIFKVSHIKTSTEPC
KDPACLQSKQSLL----NEIKSLRHQISSLQKSHHLKNISLASTLAKSWISFKRDY-ATR
VVEKLNDLTAKYLSHPEHD
