# Supplementary material for: Convergence Analysis of Rust Fungi and Anther Smuts Reveals Their Common Molecular Adaptation to a Phytoparasitic Lifestyle
Source: Front Genet. 2022 Apr 8;13:863617. doi: 10.3389/fgene.2022.863617 (PMC9023891; doi:10.3389/fgene.2022.863617)
Supplement: Supplementary file 4 [file DataSheet1.ZIP › Supplementary file 1/conv_cal/OG0003135.fasta]

>Ain
MAFLPPPAH--SSSQGHLVVKCPDQLVLSNCIVVNQQEWGNTQYILIDGRYVFTALPDTS
IQAGTIGTALLQRQWAGLSAQGHTVRAEVFDSSGQAIYLAGLDVELSFLKGTEVDEQFDA
DEMARNFLRAFDSHIFTKGQLLVFEFHGQNLKAVINGVSVVEADQPSHAGQNRGILISQT
QINFFKAPDSTLRIKASGKRARPNAILQPNFKFEDMGIGGLDDEFSAIFRRAFASRIFPP
ELVEKLGIQHVKGILLYGPPGTGKTLMARQIGKMLNAREPKIVNGPEILNKFVGASEENV
RKLFADAEKEYKEKGDESGLHIIIFDELDAICKQRGSTGGGTGVGDSVVNQLLSKMDGVD
QLNNILLIGMTNRLDMIDEALLRPGRLEVHMEINLPDEKGRRQIISIQTSKMRSNGVMDD
DVDLEEVAALTKNFSGAEIAGLVKSATSFAFNRHVKVGTMAGISDDIDSMRVNRDDFMNA
LDEVQPAFGVSEEELQQVVANGIMHYAPHIDGILRDGELRVEQVRTSTRTPLVTALLHGP
PGSGKTALAATIAIASQFPFIKLISPENMVGMAEGQKIAYLNKVFNDSYKSPLSIIVVDN
IEKIVEWVPIGPRFSNPVLQALSVLFGKRPPKDRRLLILATTSNKPMLTDMEISDTFLAD
IRVPSITSLRSVDHVLRQVHLFSSEEEHARCMGLLQSAGLGEESRLNIGIKKLLSEIEMA
RLDDDPADKLTAALNFM--
>Aps
MSRLPGTRGSSGTGHGFRVVECPNQLAFSNCLIVSPLDFGPNPYVRVKGEYVFTTKADRA
IQPGTVGAMKAQRSWAQLSLMGDVVDIVPFDEMGVNCYLGELDLEVGWWQGSATHGVFDA
DEMAKLITRSFDSLIFSLGQPIVFEMNSEKLRAVVIAARSVDVQA-GPQETQMGILMPNT
IINVIKAPDASLKIKASSKRVAPNAIIKPNFKFQDMGIGGLDSEFGAIFRRAFASRIFPP
GMVEKLGIQHVKGLLLFGPPGTGKTLMARQIGKMLNAREPKIVNGPEILNKFVGESEKNI
RELFAEAELEYKAKGDESGLHIIIFDELDAICKQRGSTGGGTGVGDSVVNQLLSKMDGVD
QLNNILIIGMTNRLDMIDEALLRPGRLEVHMEISLPDEKGRLQILNIHTAKMRANSIMAS
DVILDELAALTKNFSGAELSGLVKSATSFAFNRHIKVGTTAGVGDDLDKMQVNLNDFLNA
LDEVKPAFGVAEEELKSIVSKVFFSCSPN----------FPDYVRTDTWHV-------SP
PSAGKTALAASIAQASDFPFIKLIAPENMVGFSEAQKINYLFKVFSDSYKSPMSVIVVDN
IERILDWVPIGPRFSNGVLQALMVLLGKRPPKDKRLLVLATSSSRTMLQDMGMSDTFAAD
IRVPPIDTLKSLEIVINAVELFPDRHAYQRAMQLLEQAGFRQEGRLAVGVKKLLNIAEMC
RQDKDRADKLVMELMGLGS
>Cqf
MSRLSSAAQSTG-GAGFRVVECPNQLAFSNCLIVSNEDLGSCPYVRIKGRYVFTTRPDRA
IQAGTVGAMKAQRAWAQLSTMGDVVDITPFDELGANCYLGEIDLEVGWWQGSSTPGVFDA
DEMSKLITRSFDALILSVGQPVVFEMNGEKLRAIVTGARTIDIQADGPQEATMGILMPNT
VINVMKAPDASLKIKASSKRAAPNAIIKPNFKFQDMGIGGLDSEFGAIFRRAFASRIFPP
GMVEKLGIQHVKGLLLYGPPGTGKTLMARQIGKMLNAREPKIVNGPEILNKFVGESEKNI
RELFAEAEVEYKAKGDESGLHIIIFDELDAICKQRGSTGGGTGVGDSVVNQLLSKMDGVD
QLNNILIIGMTNRLDMIDEALLRPGRLEVHMEISLPDEAGRLQILNIHTAKMRSNKVMAG
DVILEELAALTKNFSGAELSGLVKSATSFAFNRHIKVGTTAGVGDDLDRMQVNLDDFLNA
LDEVKPAFGVAEEELKSVIQNGIIKFAPEIDEILHDGKLFVEQVRTSTRTPLVSVLIHGP
PSSGKTALAASIAQASDFPFIKLIAPENMVGFSEAQKINYLFKVFSDSYKSPMSVIVVDN
IERILDWVPIGPRFSNGVLQALMVLLGKRPPKNQRLLVLATSSSRSMLQDMGMSDTFAAD
IRVPPISTLRSLEIVISAVKLFPDPKMHFRAMELLKQAGFQEEGRLAVGVKKLLNIAEMC
RQDEGRADKLAVELMNLSI
>Cla
MSWFQVSQQQPQGGGAFTVVELPGELALTNRLTFNPQDFVAGSYIAIKRDYVFAVQRSGV
DDPAQVDEHGLQRPGAG---------------------------------------ALTS
AYLYNSFRQVFDGTMFTVDQVIIFAFNGKNLLATVKSLQLVELMSSEGRQGRMGILVPQT
EVSFLKAEGSSIRIKSSSKRAPANAIIQPNFKFEDMGIGGLDSEFSNIFRRAFASRVFPP
GLVEKLGIQHVKGILLYGPPGTGKTLMARQIGKMLNAREPKIVAGPEILNKFVGQSEENI
RKLFADAEKESAASDSA-----VLINETSRGCTSSSLTS--WTCFPRCVNVLLF-MDGVD
QLNNILIIGMTNRYDMIDEALLRPGRLEVHMEISLPDEAGRLQILKIHTSKMSTNGVMAS
DVDVAELASLTKNFSGAEIGGLVKSATSFAFNRHVKVGTTAALGDDIDQLQVQRQDFMMA
LDEVHPAFGVSEEELTQAVENGIIHFSEHVKTIQNDGRLYVKQVSKSEHTHNLSVLMHGP
AGSGKTALAATIAMESEFPFIKLVTPDNMVGFDENRKIDYLNKVFSDSYKSVLSVVVTGC
LLGLLS-------------------------QGHRLLIIATTTNKQVLQEMELLDSFQAE
IHVRAISHVNGLLQVVAELRLFQTQQDFDRFQHLLQSAGFMEEDRFVIGVKKLLSLIEMA
RQDQDPADRLLNGLLAHIG
>Cmi
MSWLGPGQMGGNPNGQFEVVATPSQLVPRNRLIVSERDFPPSQYVHLRGDFPWAIEANPR
VNPGTVALGKDHRLWCSLRNSGDFVTIDPLDETGGKSYLQTMTLEIGFYEKTGLDTPYDA
EALESHLKETLDGNLFCIGQPIIFSFNSKMLRGTVRSVSNIDLSYASKAPTHFGILMSET
EITFTKTEGSPMNLKASKKRAAANSIVRPDFNFSDMGIGGLDDEFQIMFRRAFASRIFPP
GLVEQLGINHVKGILLYGPPGTGKTLMARQIGKMLNAREPKIVNGPEVLNKFVGQSEENI
RKLFADAEKEYKAKGDESGLHIIIFDELDAICKQRGATASSSGVGDTVVNQLLSKMDGVD
QLNNILIIGMTNRKDLIDEALLRAGRLEVHVEISLPDEAGRLQILNIHTTSMRAGGLLDQ
DVDLAELAAQTKNFSGAEIRGLVNSASSFAFTRHVKVGTSAGIADDVNQLKVNRSDFQHA
LEEVKPLFGVAEEELSQVVQNGIMRFSPTIDEILNEGELLVRQVRESEYSHLVSVLMHGI
PGSGKTALAATIAQRSDFPFIKLISPANMVGFSEWEKIAYINKVFNDSYKSPMSVVVVDS
IERLIDWTPIGARFSNNVLQALMVLMKKRPPKNRRLLVIATTSNRPMLTEMEVTSIFDTE
VRVPPIDSIEQIMSVVEESNLYKPSDAGYRIESTLAKAGYADEGSVMIGVDRLLTLVDRS
RQFVEDPQKLSNALLETLR
>Eyn
MSWFQPAQQRGGGNSKFEVVPLPQGLALMNRLVVSPADFDATPYLRVSQHFPFAIHTDPG
VQPGQVAMGKDQRAWCFVRKEGDFVDVEPIDETGGKSYLATATLEVGFYDKNGTDAPFDS
EALESDLRKRFDGNLLAMNQPLVHSFQNLTLRLVVRSLSNVDLSQGSSSSSSFGLIMSRT
ELTFVKTEGSRINLKASSKRAAANAVVKPDFNFSDMGIGGLDDEFQTMFRRAFASRIFPP
GLVEKLGIQHVKGILLYGPPGTGKTLMARQIGKMLNAREPKIVNGPEVLNKFVGQSEENI
RKLFADAEKEYKAKGDESGLHIIIFDELDAICKQRGSSGSSTGVGDSIVNQLLSKMDGVD
QLNNILIIGMTNRMDMIDEALLRAGRLEVHMEISLPNEFGRLQILNIHTSKMRNNGIMDN
DVSLEELAAQTKNFSGAEIGGLVKSATSFAFNRHVKVGTTAGISDDVEKLKVNRKDFMHA
MEEVKPLFGVAEEELAQVVQNGIIDYDIQVESILRDGELVVKQVRESPRSHLVSTLMWGP
AGSGKTALAATIAQRSEFPFIKLISAENMVGYTDASKIQYMSKIFTDAHKSPMSVIVVDS
VETIIDYIPVGPRFSAPVLVALKVLMRKLPPKNRRLLVLATTTNRNMIEEMDLLNSFDSE
IAINTLNTLESIMAVVEAVDLYKPNQPGYNIQSLLARRSQEGNLRLVIGIKRLLSLIEMA
RQDLDDPGKLVKSLESVMR
>Gan
MSWFPPSEKAAGRPGRYAVVEAPSSHALTNCLIVSEADWAGVPYVLVKGQYVFTTKTDPK
VAPGTIGAARLVRQWAQLSQSGDIVDVEAFNSTGSDVYLASLDLEIAYWEKNATGEQYDA
DQLMQVFVRAYNGLIFTPGQLLVFDFHGQNLKATVKGLHNLSL--GGSSGGRIGILTPES
EVNFVKDPASAIKIKSSAKKAPPNAILAPNFKFEDMGIGGLDTEFSAIFRRAFASRIFPP
GLVEKLGIQHVKGILLFGPPGTGKTLMARQIGKMLNAREPKIVNGPEILNKFVGQSEENI
RKLFGDAEKERAGTDGASS------------TRRRGTSR------DFISSSLTSSMDGVD
QLNNILIIGMTNRLDMIDEGPVRPGRLEVHIEISLPDEAGRIQILQIHTSKMRTNGVMAQ
DVDLVEL-----------------SATSFAFNRHAARGWT----DEWSRFRSGGTTLCR-
---------------RSRLAAYPTRLAPHPRSVLP--PLLSQELTLSRRT--------GQ
SGTGKTALAATIAMASDFPFIKLISAENMVGYSEAQKIAYLNKVFTDSYKSPLSVIVVDG
IERILDWVPIGPRFSNGVLQALMVLLGKRPPKGRRLLVISTTSNRSMLTDMDVMDSFASS
IRVPSLSSLSQIDYVLRDVALFRTAPEAQRAMQLLQQAGFGEEGKVDIGIKKLLSLVEFC
RADQEPGEKLVGSLLELAA
>Hvs
MSAFPPSSRNANNSHTFRVVECPNQLAFSNCLIVSPLDLGPHKYVNVKNSYIFTTKPDTS
IAPGTVGAMKAQRAWAQLSTMGDQVDIIPFNELGPNCYLAELDLQVGWWQASATPAVFDA
DQMSSLIARSFEAVMFSLGQPLVFEMNGEKLKATVIGARTVNVQPSEPQDAHMGILMSNT
VINITKAPDASLKIKASSKRAAPNSIIKPNFKFQDMGIGGLDSEFGAIFRRAFASRIFPP
GMVEKLGIQHVKGILLFGPPGTGKTLMARQIGKMLNAREPKIVNGPEILNKFVGESEKNI
RELFAEAEAEYKAKAEESDLHIIIFDELDAICKQRGSTGGGTGVGDSVVNQLLSKMDGVD
QLNNILIIGMTNRLDMIDEALLRPGRLEVHMEISLPDEKGRLQILNIHTSNMRSHSIMAS
DVKLEELAVLTKNFSGAELSGLVKSATSFAFNRHVKVGTTAGVGDDLDKLQVTLDDFLNA
LDEVKPAFGVAEEELKSVVQNGIIKFSPIIDVC--------------------------P
PGSGKSALAASIAQASDFPFIKLVSPENMVGFSEAQKINYLYKVFSDSYKSPMSIIVVDN
IERILDWVPIGPRFSNGVLQALMVLLGKRPPKKHRLLILATSSSRSMLQDMGMSDSFSSD
IRVPAIESLESLQIVIREVGLFPSQRAEQNAFSLLHQAGFHKEGKLAIGVKKLLNIIEMC
RQEEGRAEKLVTELMGLGC
>Lcr
MSWFAPSYRGGGRAGRYAVVEAPSGHALSNRIVLNERDWGGVPYVVIKGKYVYATLMDPS
IQPGCIGAARLVRQYAQLSMSGDQVDVEAFDSIGSDIYLASLDLEIAYWEKNATPEAYDA
DELQRVFLRAYEGLIFSVGQPLVFDFHGQNLKASVKGLHSLALQGGGAGAGRMGILTAQS
EVNFIKDPASAIKIKSSAKKAPPNAILAPNFKFEDMGIGGLDTEFSAIFRRAFASRIFPP
GLVEKLGIQHVKGILLFGPPGTGKTLMARQIGKMLNAREPKVVNGPEILNKFVGQSEENI
RKLFGDAEKEYKEKGDESGLHIIIFDELDAICKQRGSTGGGTGVGDSVVNQLLSKMDGVD
QLNNILIIGMTNRLDMIDEALLRPGRLEVHIEISLPDEAGRVQILTIHTSKMRNNGVMGG
DVDLVELAGLTKNFSGAEIGGLVKSATSFAFNRHVKVGTLAAISDDIDQIQVGREDFLHA
LEEVQPAFGVNEEELQAVVQNGIIHFADHVHNILRDGKLFVEQVRNSERTPLVSLLLHGP
PGSGKTALAATIAMASEFPFIKLISAEAMVGFSEQQKIGYLNKVFTDSYKSPLSVIVVDG
IERILEYVPIGPRFLNGVLQALIVLLHKRPPKGRRLLILSTTSNRQMLADMDALDAFASS
LRVPALSSLREISSVLRDVSLFSSKEEEARAMTLLQQAGFAEEGQLSLGVKKLLNVAEMC
RQDQDGAEKLVTSLMEMGY
>Mgl
MP--PPIVHETRQPHMFRIVKSPPTLNTTNCVILNPSEWGNTRYVLVSGRFAFTAIPDNT
IAPGTIGTALLQRQWARLSAEGHDVAVEAFEVLGKGVYLGNVDIELDYLRSQMPTGPFSA
DEMQGIFTRVFDSHVLSNGQVLVFEFHGQNLKATVRGVYSID----TSAAHHLGVMIPQT
QVNFFVAQGSALEIKASGKRARPNAILQPNFKFEDMGIGGLDTEFSAIFRRAFASRIFPP
DLVEKLGIQHVKGLLLYGPPGTGKTLMARQIGKMLNAREPKVVNGPEILSKYVGASEENI
RKLFAEAEAEFRSKGDESGLHIIIFDELDAICRQRGTTGGGTGVGDSVVNQLLSKMDGVD
QLNNILIIGMTNRLDMIDEALLRPGRLEVHMEINLPDENGRLQIINIQTAKMRTNGVMDG
DVNLQELAALTKNFSGAEIAGLVKSATSFAFNRHVKVGTMAGISDDVEGMRVNREDFLCA
LDEVKPAFGVAEEELQQVVRNGIMHFAPHIDTILRDGQLRVEQVRTSERTSLVTALLHGP
PGSGKTALAATIAMASDFPFIKLVAPENMVGMNEQGKIAYLNKVFNDSYKSPLSIVVVDN
LEKIIEWVPIGPRFSNPVLQTLAVLLGKQPPKDRRLFVLATTSNKAMLNDMDMANAFLAD
IRVPDITSLRSIDHVLRETQLFKTQEEHLRCMQLLASAGLGQNGRLSIGIKKLLSEIEMA
RLDDDPADRLTAALNFM--
>Min
RSWFPQTQGGQGTPGQYNVVPIPPDLAHTNKIVVSERDWQGVHYVNVRTSTPYSILPHPK
IESGTIAAGLLIRTHLGFSKLGDTAVLSTLDSLGPDAYLASLDLEVAYLQRNAEPDPYDT
DQLQQIFLSAYDGLMVSIGQPMAFEFRGRNLKVTVKGLHHLSLGTKGGSASQAGIITSET
EVNFIKDPASAIKIKSSAKKAPPNAILAPNFKFEDMGIGGLDTEFSAIFRRAFASRIFPP
GLVEKLGIQHVKGILLYGPPGTGKTLMARQIGKMLNAREPKVVNGPEILNKFVGQSEENI
RKLFADAEKEYKEKGDESGLHIIIFDELDAICKQRGSTNNGTGVGDSVVNQLLSKMDGVD
QLNNILIIGMTNRIDMIDEALTRPGRLEVHIEISLPDENGRQQILTIHTAKMRTNGVMGK
DVDLHELASLTKNFSGAEIGGLVKSATSFAFNRHVKVGTLAGISDDIDQIQVGREDFMHA
LNEVQPAFGVNEEELQQVVQNGIIHFADHISNILQDGKLFVEQVRSSTRTPLVSLLLHGP
SGSGKTALAATIAMTSGFPFIKLISAENMIGFNEGAKIQYLNKVFTDSYKSPLSVIVVDG
IERILEYVPIGPRFSNGVLQALIVLLAKRPPKGRRLLIISTTSNRRMLQEMDALDAFASE
LRVPALSTLRQIDYILRDVQLFPSKEEGQRAMHLLVQAGFGEDEGLGLGVKKLLGIAEMS
-------------------
>Mld
MSWFSQIHGAHGTPGQYNVVPIPPDLAHTNKIVVSERDWQGVNYVNVRSSTPYSILPHPR
IQSGTIAAGLLIRTHLGFSKLGDTAVLSTLDSLGPDTYLASLDLEVAYLQRNAEPDPYDT
DQLQQIFLSAYDGLMVSIGQPMAFEFRGRNLKVTVKGLYHLSLGTKEGSARQSGIITSET
EVNFIKDPASAIKIKSSAKKAPPNAILAPNFKFEDMGIGGLDTEFSAIFRRAFASRIFPP
GLVEKLGIQHVKGILLYGPPGTGKTLMARQIGKMLNAREPKVVNGPEILNKFVGQSEENI
RKLFADAEKEYKEKGDESGLHIIIFDELDAICKQRGSTNNGTGVGDSVVNQLLSKMDGVD
QLNNILIIGMTNRIDMIDEALTRPGRLEVHIEISLPDENGRVQILTIHTAKMRTNGVMGK
DVDLHELATLTKNFSGAEIGGLVKSATSFAFNRHVKVGTLAGISDDIDQIQVGREDFMHA
LDEVQPAFGVNEEELQQVVQNGIIHFADHVSNILQDGKLFVEQVRSSTRTPLVSLLLHGP
SGSGKTALAATIAMASGFPFIKLISAENMIGFNEGAKIQYLNKVFTDSYKSPLSVIVVDG
IERILEYVPIGPRFSNGVLQALIVLLAKRPPKGRRLLIISTTSNRRMLQEMDALDAFASE
LRVPALSTLRQIDYILRDVQLFPSKEEGQRAMQLLVQAGFGEDEGLSLGVKKLLGIAEMC
RQEPEGRDKLVQSLMELQY
>Mlp
MSRLPSSAQSTGNGAGFRVVECPSPLAFTNCLIVSHSDLGSTPYVKAKGRYVFTTRPDKA
IQPGTVGAMKAQRAWAQLSTMGDVVDITPFDELGPNCYLGELDLEVGWWQGSATLGVFDA
DEMAKLITRSFDTLIFSVGQPLVFDMNGEKLKAVVTGARTVDVQADGPQEATIGILMPNT
IINLMKAPDANLKIKASSKRAAPNAIIKPNFKFQDMGIGGLDSEFGAIFRRAFASRIFPP
GMVEKLGIQHVKGLLLYGPPGTGKTLMARQIGKMLNAREPKIVNGPEILNKFVGESEKNI
RELFADAEVEYKAKGDESGLHIIIFDELDAICKQRGSTGGGTGVGDSVVNQLLSKMDGVD
QLNNILIIGMTNRLDMIDEALLRPGRLEVHMEISLPDEGGRLQILNIHTAKMRTNNVMAG
DVILEELAALTKNFSGAELSGLVKSATSFAFNRHIKVGTTAGVGDDLDQMQVNLDDFLNA
LDEVKPAFGVAEEELKSVIQNGIIKFAPEIDEILHDGKLFVEQVRTSTRTPLVSVLIHGP
PSSGKTALAASIAQASDFPFIKLIAPENMVGFSEAQKINYLFKVFSDSYKSPMSVIVVDN
IERILDWVPIGPRFSNGVLQALMVLLGKRPPKNQRLLVLATSSSRSMLQDMGMSDTFAAD
IRVPAISTLRSLEVVISAVKLFPDPKTHARAMDLLRQAGFQEEGRLSVGVKKLLNIAEMC
RQDEDRADKLAVELMNLNI
>Msd
RSWFSQIHGAHGTPGQYNVVPIPPDLAHTNKIVVSERDWQGVNYVNVRSSTPYSILPHPR
IQSGTIAAGLLIRTHLGFSKLGDTAVLSTLDSLGPDTYLASLDLEVAYLQRNAEPDPYDT
DQLQQIFLSAYDGLMVSIGQPMAFEFRGRNLKVTVKGLHHLSLGTKEGSARQSGIITSET
EVNFIKDPASAIKIKSSAKKAPPNAILAPNFKFEDMGIGGLDTEFSAIFRRAFASRIFPP
GLVEKLGIQHVKGILLYGPPGTGKTLMARQIGKMLNAREPKVVNGPEILNKFVGQSEENI
RKLFADAEKEYKEKGDESGLHIIIFDELDAICKQRGSTNNGTGVGDSVVNQLLSKMDGVD
QLNNILIIGMTNRIDMIDEALTRPGRLEVHIEISLPDENGRVQILTIHTAKMRTNGVMGK
DVDLHELATLTKNFSGAEIGGLVKSATSFAFNRHVKVGTLAGISDDIDQIQVGREDFMHA
LDEVQPAFGVNEEELQQVVQNGIIHFADHVSNILQDGKLFVEQVRSSTRTPLVSLLLHGP
SGSGKTALAATIAMASGFPFIKLISAENMIGFNEGAKIQYLNKVFTDSYKSPLSVIVVDG
IERILEYVPIGPRFSNGVLQALIVLLAKRPPKGRRLLIISTTSNRRMLQEMDALDAFASE
LRVPALSTLRQIDYILRDVQLFPSKEEGQRAMQLLVQAGFGEDEGLSLGVKKLLGIAEMC
RQEPEGRDKLVQSLMELQY
>Pan
MAFL-ASEKMPRRGGGHLVVKCPEQLILSNCLIVNGQEWGSTQYVLVEGMYVFTAQADPA
IQPGTLGTAKLQRQWAGLSAQGQSVEAVPYDAFGNSVYLGSIDIEVAFIKGEVAAQAYDT
AEMAKVFARAFENHIFTTGQLLVFEFKGMNLIATIRGVEVVELHESHPSRSDRGILIAQT
QINFSATPDGGVKLKASGNRPPPNAILQPNFKFEDMGVGGLDKEFANIFRRAFASRIFPP
ALVEKLGIQHVKGMVLYGPPGTGKTLLARQIGKMLNAREPKIVNGPEVFNKYVGGSEENV
RKLFADAEKEQKDKGDESQLHIIILDELDAMVRQRGSGGGATSAGDNVVNTLLAKLDGVE
QLNNILVIGMTNRLDMIDEALLRPGRLEVHVEVSLPDEFGRRQILNIHTSKMRTNGVMDG
DVNIDELAALTKNFSGAEIAGLIKSATSFAFNRHVKVGTMAGISNDVEDMKVMHQDFLNA
LEEVKPAFGVAEEELSQVVQNGIMHFAPHIDVILRDGHLRVEQVRTSQRTPLVTVLLHGP
PGSGKTALAATIAIASDYPFIKLISPESMIGMGDAQKINYLNKVFNDAYKSPLSIVVIDN
IEKIVEWVRIGPRFSNSVLQALAVLLGKRPPKDKRLLVLATTSNRRMLHEMEMLNAFIAE
IRVPNITSLRSVDHVVRQMQLFEHDGEAQRCQQLLAQAGLGEEGKLNIGIKKLLSEIEMA
RLDNDPADRLASSLSSVQS
>Pst
MSRLPPSRSSSNNAPGFQVVECPNQLAFSNCLIVSPQDLGKYQYVRVKDHFIFTTKPDKA
IQPGSVGCMKAQRAWAKLSTMGDIVNITPFDELGSNCYLAELDLELGWWQGSATPGVFDA
EELSQLITRSFDSLIFSVGQPMVFEMNGEKLRAIVTAARTVDIQADDPQEAQMGILMANT
IINVTKSPEASLKIKASSKRAAPNAIIKPNFKFEDMGIGGLDSEFGAIFRRAFASRIFPP
GMVEKLGIQHVKGLLLFGPPGTGKTLMARQIGKMLNAREPKIVNGPEILNKFVGESEKNI
RELFAEAEVEYKAKGDESGLHIIIFDELDAICKQRGSTGGGTGVGDSVVNQLLSKMDGVD
QLNNILIIGMTNRLDMIDEALLRPGRLEVHMEISLPDESGRLQILNIHTAKMRMNNVMSG
DVLLNELAALTKNFSGAELSGLVKSATSFAFNRHIKVGTTAGVGDDLDQMQVNLDDFLNA
LDEVKPAFGVAEEELKSVIQNGIIKFSPLIDEILHDGKLFVEQVRTSTRTPLVSVLIHGP
PGSGKTALAASIAQVSDFPFIKLISPENMVGYSETQKINYLYKVFSDSYKSPMSVIVVDN
IERILDWVPIGPRFSNGVLQALMVLLGKRPPKGKRLLVLATSSSRTMLQDMGMSDSFAAD
IRVPPIDTLRSLEIVIKDVGLFNDQGSYNRAITLLDQAGFRGEGRLAVGIKKLLNIAEMC
RQDEDRADKLVMELMGLGM
>Rgr
-------------------------------------------------------MFDPA
VPRGAIGAARLVRQWVGLSQSGDVVDVEPFDSLGSDIYLASLDLEIGYWEKSARPDPFSA
DELQSVFRKAYDGLIVTVGQPLVFDFHGQNLRATVRSIASLGLGANGGGSMRSGILTSQT
EVNFVKDPASAIKIKSSSKKAPPNAILAPNFKFEDMGIGGLDTEFSAIFRRAFASRIFPP
GLVEKLGIQHVKGILLYGPPGTGKTLMARQIGKMLNAREPKVVNGPEILNKFVGQSEENI
RKLFGDAEKEYKEKGDESGLHIIIFDELDAICKQRGSTNNGTGVGDSVVNQLLSKMDGVD
QLNNILLIGMTNRLDMIDEALLRPGRLEVHIEISLPDEHGRVQILTIHTSKMRQNGVMGP
DVDVAELASLTKNFSGAELGGLVKSATSFAFNRHVKVGTLAALSDDIDQMQVVREDFLHA
LDEVQPAFGVNEEELAAVVQNGIVRFDHHIEDILRDGHLFVDQVRTSARTPLVSVLLHGP
PGSGKTALAATMALASDFPFIKLVSAENMVGFSEQQKVQHLYKVFSDSYKSPLSVVVVDG
IERILDWVPIGPRFSNAVLQALLVLLNKRPPKDRRLLILATTSNRAMLTEMDAMDAFATT
VSVPALTSLSQISAVLDSVGLFQSGGEKDRVMRALEQAGIEQAGRWAVGVKRLLGVCEMC
RQDGDRADKLVAELVGLML
>Sro
LS---------SKGNTFTL---PCSYKLQSSDTLNETDKSV------------SKRFDPA
IRPGTIGAARLVRQYAQLSQSGDVVDVEAFDSLGSNVYLASMDLEVGYWEKNAQPTAYSA
DELQAVFVRAYEGLIFTSGQPLVFDFHGQNLRATVKGIHSLALDGGAGQGARTGILTNQT
EVNFVKDPASAIKIKSSAKKPPPNAILAPNFKFEDMGIGGLDTEFSAIFRRAFASRIFPP
GLVEKLGIQHVKGILLFGPPGTGKTLMARQIGKMLNAREPKVVNGPEILNKFVGQSEENI
RKLFGDAEKEVR------------YFLLLVYSTRRRVFTSLSSMSWTQFAKSVSQMDGVD
QLNNILLIGMTNRMDMIDEALLRPGRLEVHIEISLPDESGRVQILTIHTSKMRSNGVMGR
DVDLAELASLTKNFSGAEIGGLVKSATSFAFNRHVKVGTLAAISDDIDQMQVVREDFMNA
LDEVQPAFGVNEEELQQVVQNGIIHFDSHVHNILRDGKLLVEQVRTSERTPLVSALLHGP
PGSGKTAMASTIAMSSGFPFIKLVSAENMVGYSESQKISYLNKVFTDSYKSPLSCIVVDG
LERILDWVPIGPRFSNGVLQALMVLLGKRPPKGRRLLIISTTSNRPMLSEMDLMDAFTST
LLVPSITTLPQLHHALSEMALFRSQSELERTMSLMQQAGLGQDGRLQVGVKKLVGIVEMC
RQEKESIDKLVSELVNLQL
>Uvf
MSRLPSNRSTPASGSGFQIVECPNQLAFSNCLIVSPLDLAKYPYVRVKDNFIFTTKGDKA
IQPGSVGCMKAQRAWAKLSTMGDFVNITPFDELGPNCYLAELDLELGWWQGSATPGVFDA
EELSQLISRSFDSLIFSVGQPLVFEMNGEKLRAIVTGARTIDVQADEPTEAQMGILMSNT
IINVTKSPDASLKIKASSKRAHPNAIIKPNFKFQDMGIGGLDSEFGAIFRRAFASRIFPP
GMVEKLGIQHVKGLLLFGPPGTGKTLMARQIGKMLNAREPKIVNGPEILNKFVGESEKNI
RELFSEAEVEYKAKGDESGLHIIIFDELDAICKQRGSTGGGTGVGDSVVNQLLSKMDGVD
QLNNILIIGMTNRLDMIDEALLRPGRLEVHMEISLPDEKGRLQILNIHTSKMRTNNVMST
DVNLEELAALTKNFSGAEISGLIKSATSFAFNRHIKVGTTAGVGDDLHQMQVNLDDFLNA
LDEVKPAFGVAEEELKSVIQNGIIKFSHLIDEILHDGNLFVEQVKTSTRTPLVSVLIHGP
PGSGKTALAASIAQASGFPFIKLISPENMIGFSESQKINYLYKVFSDSYKSPMSVIVVDN
IERTLDWVPIGPRFSNGVLQALMVLLGKRPPKSKRLLVLATSSSRSMLQDMGMSDTFAAD
IRVPPIDSIESLEIVIKEIDLFPDKQSYNRAISLLDQSGFRQEGRLAVGIKKFLNIAEKC
RQDKDQADKLVIELMGLGS
