# Supplementary material for: Convergence Analysis of Rust Fungi and Anther Smuts Reveals Their Common Molecular Adaptation to a Phytoparasitic Lifestyle
Source: Front Genet. 2022 Apr 8;13:863617. doi: 10.3389/fgene.2022.863617 (PMC9023891; doi:10.3389/fgene.2022.863617)
Supplement: Supplementary file 4 [file DataSheet1.ZIP › Supplementary file 1/conv_cal/OG0003136.fasta]

>Ain
MASTAPGEAKAAPQDSEEEDEDEDEEEEEEPTLKYSRLTGSVPDILKKDSASALAVSDRF
LALGTHAGSIYILDEQGNLIKGFRSHSASVLDIAIDSTAEFVGSAGMDGLVSISALSSSE
SYVFDMKRPTRTIALEPGFGRRSSRAFVCGGMAGQLIMREKSWFGHRESVLHEGEGPVWI
VRWQGRLVAWANERGVRIYDTANKQRITFIAPPSDKPRADLFRCSLLWQDDNTLLVAWAD
HIKNAKVKERTKKSSTASPQLFVEITTILQLDCMISGIAPRGIDFLVLAYITEDHQRRRE
GLRPEMRLISHDGEELSSDVLGMQSFARFQCNDYLLVPSADHNYFYVVSPKDIVIARPRD
QKDHVEWLLQHKYYEEALICVEAMPKDEKAHFDASEIGRKYLAYLIEEARFEKAARVATN
ILGQNVQAWEDWIFLFVERNQLDVIIPYVPTDAPRLTGVVYDMVLAHFLRTDPVMLLETI
KKWPVDIYSTKAVVLAIEDRLKRASETTVLMECLAELFIANRQPGKALTYFLRLRRPGVF
DFIREHNLFTVVQDQALLLVEFEEDVNVKQGQRKSESKHGAAIELLVDHTHSIPIHRVVS
QLEAKPRYLYMYLDALFDRDSQLVADYADTQVSLYAEYEYSKLMSYLRASSYYSFEKARK
VCEAHDYIPEQVFLLGRIGDNKTALNLIIQRLEDVEMAIEFALTYAESRPKFIRALLENV
GADVDPVRLIRRIKDGLEIPGLKSALGKILYDFLLQISLLEGCLAIIAHDGQTFSQLLQQ
GQTVGHYLDTSSTCVVCSLRLFDNEKLAIMFLCRHSAHLGCLISAAQIPTKAKTRDGTPI
RQEVEFLQKIAYENRLKVGMTKGCPVCFSERRQ
>Aps
MSQDKGLESEKALTNSNESDTEDDEVDEEEPLFKYQRLNGQIDKIFENDDASAIATSEKL
AAIGTHSGVVYIVNHGIELIKRFRPHSATIHDIKFEGAEQFIAAASMDGKISVVQIIGND
VFILDLKRPMMAIAMDPLFHKHNKRQLVSGGLAGNLTLHEKGWLGNKETVLHSGEGPIWS
VEWKSNYVAWANDTGIRILDIATHQKVAYITRGHDEPRADLYRCHFAWSTPEKLLVGWAD
TIRIISIKETSSSNTANGSAFSVNVEAIFQVDCIISGIGAWQVGIAILAHTSESESKRKP
AHRPELRIISLSGEETSSDALNINSFQRYQPNDYCLCLLPPSESLYVMSPKDLILVELRN
RSDHISWMIDHQDYLGAMREVEEAGLAGAHGYSLSEIGQKYLDHLVGQGKFQTAAEASPP
ILASDVKAWEDWIFMLTEKGQLEIIIPFVPTETPRLSKLVYEVILVHLLRKDPQKMLNMI
QKWSPDLYNISAVLSATLDRLSRDAESEILMTCLSELYILNHQPGKALPYFLRLRKPEVF
DLIKEHNLFTDVQDQALLMIKFGDELICEQNRKKIDRDYGPAINLLVHHTFSIPVSRVIE
QLANHRRYLFMYLDALFDVDPLSAMGFGDLHVDLFSEFDRRRLMKFLRASTTYNLEKAYT
ICQKLDFVSEMVYLLGRMGNNRKALFLIIDRIGDVQRAIEFALRYSETRPAFIRGLLDNV
GSEIDPIRLIRRIQNGLEIPDLKASIIKILHDFNLQISLIQGCRSILVSDCRDLSNTYYA
SQTLGALGDPSLRCQKCNRLLTESSALSIMFLCRHSFHSLCVFDTNTVLEQQLDRRRPLL
VGERYNAINLKFSQTLVLKSDGCCPICATIKKW
>Cqf
MTSTSAYEQERVLGSHGLSDEDAEEEDEEEPLFKYRRQEGEVERIFGKDSACAIFASEKS
VAIGTQNGVVYILNHRSEILKRFRPHAAFIHDIKLDTSDQFVATASMDGKISILQLVGND
VFIQDLKRPMRSIALEPLYHKHNKRHYVSGGLAGNLILHEKGWLGNKETILHSGEGPIWS
ADWKLNYVVWANDAGIRIIDITTHQKIAFIPRSQSEPRADLYRCHFSWPDTKTLLVGWAN
TIRVISITDQTFPTLAHHSATTVKVLDIFEVDCTISGLCAWGEALAVLAHTLQTYSKRRL
AERPELRIISKLGEETSSDALSINCFERYQAHDYLLSPLPASSGFYVLSPQDLILVELRN
RSDHINWLIEHQDYEQAMREVEAAGLAGAQGFSLSEIGKKYLDHLLHQGKYQTAAEASPA
ILGNDSKAWEDWIFLLTEKGQLETIVPYVPVDVPRLSKLVYEVILVHLLRKEPDRMLEMI
RKWPSELYNVSAVISATQDRLNRANDSEVLMTCLSELYILNHQPGKALTFFLRLKKPEVF
ELIKDHNLFTDVQDQVLLLLRFDDELNQHVVDQKKKRAHGTAINLLVEHTHSIPVPRVVV
QLVDHRRYLSAYLDALFDVDPLLATDYSDLHVDLFAEFDRVRLMEYLRASNTYSLAKAYQ
ICDGLDFVPEMVYLLGRMGDNKKALFLIIDRIGDVQRAIEFALRYSESRPAFIRGLLNNV
GSEIDPVRLIRRISNGLEIEGLRASIIKILHDFNLQISLIEGCRSIMANDCRDLSKMYYA
SQTVGVLGDKSLRCQKCGLKLDERNEISVMFLCRHTFHAWCVFEQETVLEGRG-------
VKGQKSSAESKFEQTVVLMSGAGCVICCREARI
>Cla
M------------DAHSSAEEEDEDDEEEEPTLKYSKL--DTSALLARDNASALAVSDRF
IALGTHSGSVALLDLEGHLIKQYQPHFASVLGLDIDSTSEFIASASIDGKVFIASTSTDE
TYSFDMARPMRSVALEPDFAKRKVRQFAAGGMAGALVLHEKGWLGQKDTPIHSGEGPIWA
IAWKANFIAWANDEGVRVYDVRSGTRVTQVARDEDSPRADLFKYSLFWADSRTLLIGSAS
YVRVVTIKEREKARA-TSTQLYGEVTAVFQLDCMVSGIRAFKNDFLILAYSTEDTQRRKE
SSRPELRLISREGEELSADTLALADFTKYQCNDYSLASAPDQEVFYVISPKDLVVVRPRD
EVDHVVWLVEQGHYEQALAATDKLSKHQAATLDVRDIGIKYLQHLIEQRDYTKAAEQCPK
ILGNDSKAWEDYIFLFMERGHH----PLCPNNAAR-------PLLA--LRPFIFTLLKTI
NTWPLDIYDAATVISAVEDALSGSKDPETLKECLADLFTLNRQPSKALPYLLELRRPGAL
DLIREHNLFTSVSDSVLQLIEFERDVEKRQGKLQSKGKHGAAIELLASHTHSIPIPKVVA
QLKNHRQYLYMYLDTLFDEDPHLAPDYADLQVDLYAEFEPTKLMDFWKATNYYNLEKAYD
ICAKKDLVREMVFLLARMGNSKKALSLIIERVGDVQRV---------GGHRFCQG---SV
GSDIDPIRLIRRIQNGLEIPGLRSSLIKILSDYNLQTSLIEGCESILQSDCRQLSLQLYR
GQSSALHGNGESVCYACRKPLFIPQAVILMFLCRHVLHAGCAFPSSEAVPRHLVAADALL
EFDKEFRSKMRFLAELRARVRVQCPICESATPK
>Cmi
MGQKEVVETQDASDASEASEEEEDEDEDEEPTLRYNRINSAVNDLFQKDTCSCFTVSERY
LVLGSHNGLVTIFSRPGYVVKKYRAHSAGIMDIVIDEESQFIGTASMDGKVIIYHLPTND
AQAFDLGRPLRCLALEPSYASRSTRQFVSGGMAGNLTLHEKGWLGPKDVVLHSGEGPIWS
TQWRRNYIAWANDNGVRIYDTHTSTRIASIPRPEASPRADLYPCYLLWQTDTRLVIGWAD
FIRTVDIRDRKGKSGPAYQPTYAEVTNVLKLDCMIAGIVPFVALYIIFSYITEEDSFAKP
SHPPELRIVDESGEELSSDILGISQFEKYQCRDYCIVASYSLASYFATSPTDLIEVKKRD
VWDHIAWLCERKRYEEALRVAEKEGLKGRNGFSVQEIGRKYLEHLFAEGDYAAAARNMSK
TLGHDSKAWEDWVFRYVQQGQLETIIPHIPTANPKLDHIVYEMVLAHFLGSNPSTLLQML
KTWPSDLYESQAVINAIKNSLDQQDKINVLMECLVEIYTMNRQPGRALPYYLRLKKPGVF
DLIRQHNLFADVNDQALLLVDFQQDMKRRTEKADPDSKHGEAIQLLVDHTQSIPISRVVP
QLSSNRYYLYMYLDALASKDPHSAFEYSDDLVDLYAEYDYPRLLDCLRASTSYNLERAYD
ICKKRDYVPEMVFLLGRMGNNKQALMLIIERLGDVQRAIDFALKYAESKPSFIRGLLENV
GPEVDPIRLIRRIKNGLEIPGLKPAIIKILQDFNIQISLIEGCKTILKADCRTLTLQLYD
GQTNASLGSDTTMCYKCHKPAFLPEATSIMFLCRHIFHITCALPDVDLPSRPQHFLNPLL
DQERDLAAKILFASQLKSRSPVSCPACLAGSRV
>Eyn
MNEDDTEQAEASSSTEDEDDEDDTDNEDEEPALRYSRLSTAVQDLLNRDTCSSIAVSSKY
IVLATHSGGVCVLSRSRTVVRRYKPHTAAVTDIVIDEDSQFIGTASMDGKVIVLHLATSD
AQEFNLKRPLRCLALEPSYATKSARQLVSGGMAGVLTMHEKGWLGPKDVTLHSGEGPIWA
CTWRRNLIAWSNDNGIRIYDTHSSTRIAAIPRPDHSPRADLYPCTLLWQTDTTLVSAWAD
YIKVIKVRDRRVKTAPSQPPVYAEVANILQLDCMISSIVPFLSSFLVLSHLTSEDATLKP
SQMPELRIIDASSEELSSDVLPVSEYERWQCKDYKLVGLFPTESYFVISPKDVVLVKKRD
VADHIAWLCERKRYEEALKVVEKQRLLPHKQYDVSTIGTKFLTHLLEENEYEKAASNANK
IFAQHAKHWEDFVFTYAEKEKLDVVVPYIPVEDPTLGKLVYELVLVHFLKTDPPTLLQTI
KTWPSSIYDISSVLNAVRNNLDRDTRAPILMECLIELHLLAHQPGKAIQYYLKLRKPGVF
DLIRDNNLFTDIQDQALLLVDFEMDMQRRSSKEHGIGRHGEAIDLLVNHTHSIPAARVVP
QLKPNRFYLYKYLDALSEKDPSAAYDYSDSLVDLYAEYDYAKLLDLLRKSSAYNLGRAYD
ICKERDYVPEMVYLLGRMGNNKQALMLIIERLGDVKGAIDFALTYSETKPTFIRGLLENV
GLEIDPVRLIRRIKNGLEIPGLKPAIIKILQDLNLQISLIEGCQNILKTDCRSLTLQLIS
GQSSAFYANETTLCYKCAKPAFLPEALSILFLCRHVWHIDCAFPNLDLPPRPQHYLHSMH
DADRDMATKILFASQLKARSKISCPACVGGLRK
>Gan
MEEDEVQEGADGASAEVSSSDGSDEEDEEEPTLKYSRLGGGTVEILAKDSASALAVSTKY
IALGTHNGAIFILDFQGAIVKRFRPHSAMINDLSIDTGSEFVVSASMDGKISIQALATPE
AYVFDLRRPMRCVALEPNFGKRSTRQFVSGGMAGALILHEKGWLGHKEVTLHSGEGPIWA
VEWRGTLIAWANDAGVRIYDTSSSQRITYISRAEDSPRADLFKCTLHWQDDRTLLVAWAD
FIKVAVVKSREGKRGPTATELFVEVESIFQVDCMISGIAPHGDSYLILAYLTEETQRRKA
GSRPELRVISKDGEELSSDALSLRSYDRFQCRDYSLCPAPTDGSFYVISPQDIVVAKPRD
EADHIAWLIEQRMYEKALEALESSGLTGLDGVDITEVGKKYLEYLVQDHQYAKAAETCPK
ILGINAKLWEDWVFLFADKGHLQTIIPFVPTHDPQLSRLVYEMILSHFLRHDNDALLRTI
RAWPHDIYDVAAVILAIQGQIERKPNAKVLMESVAELFVLNRQPGKALPYFLMLRRPGVF
DLIRENNLFTDVQDQALLLVEFDQDVQKDRLLLSEPPKHGTAIALLVDHTHSIPIPRVVS
QLQSHRQYLFMYLDALFDKDPHLAFDYSDLQVDLYAEYEPNKLMDFLRASNYYSLERAYN
ICDSRDLVPEMVFLLGRMGDNKRALNLIIERLGDVQRVSRRSLRYGDF--HFIRGLLENV
GAEIDPIRLIRRIKNGLEIPGLKRALIKILQDFNLQISLMEGCKTVLYSDCRQLALSLHD
GQTNGFLWTGDTLCRASQHPIFPQLPFAVHFLCGDTFDGAHAFPSTETQQRDKLLAASLL
ASARAMSAKIRLAGDLKARREEGCPECAKAVKL
>Hvs
M---------------------SDLPSADEPLFKYLQF-----PLFSADSASAVALSPHF
LAIATHAGLIHLFHLNPFLLKSFSPHAATIYDLKFDAHHLFLAAASMDGKVSTLQINGKH
LSIHDLKRPVRSIALEPDFAKHSTRQFISGGMAGSLILHEKGWLGHKDTILYSGQGPIWK
CDWNLNLIVWATDDGVRILDSHSHQRVAFISRSSSIPRSDLYPCHFYWSSSLELVIGWAD
TIQAVSL-----------VPSHIQIKKVFQVDCMIAGIVGRQSNWIILAYVTAQLDNPGP
TLRPELRVISEHAEEISSDAITIQSFETLRPIDYALCASTADFRLYILSPHELIEVQERD
NLDHIRWLLDHRDYLAAMAHVESEQKNNVLEWTVKDIGVQYLNHLIELKDFETAAAASSN
ILADDAQAWEDWIFLLADKGQLQAIVPFVPTCKPQLSKLVYEVILVHLLRKDPNGLLEMI
QNWPIEIYDILAVISAILDRLEHPSECEILMTCLSELYLKNHQPGKALAYFLKLRKKEVF
DLIKDHNLFTDVMDQVLVLIEFEDELNNRLIEQPSNNQHGTVINLLVHNTLSIPVPKVVH
QLVNHRKYLHLYLDALFELDSQLAIDYSDLQLDLYSEFDRVKLIQFLRASNSYSLEKAYA
KCQELDLVSEMVYLLGRMGNNRQALALIIDRIGDVQRAIDFALKYSETRPDFIRGLLDSV
GSEIDPIRLIRRVQKGLPIPELKASIIKILQDFNLQISLIEGCRSIMASDCRDLVDLFYS
SQTLGAFGDASSTCQKCHGLLKEPKSVSVMFLCRHSFHAICVFDQETVIDQAKNIKNRTG
GVDR----------LICLKSNGFCPICCDSVRR
>Lcr
MQRPDPGEAAEGRSDEEDSDDDDDDEEEEEPTLKYSRLGGGTTEILVKDSASALAVSTQY
IALGTHNGAIFILDFQGNIVKRFRPHAAMINDLSIDGASEFVASASMDGKVAIQSLTASE
AYIFDLRRPMRCVALEPNFGKRSTRQFVSGGMAGNLILHEKGWLGHKEVTLHSGEGPIWA
TEWRGTLIAWANDAGVRIYDTSSSQRITYISRAEDSPRADLFKCTLHWQNDNTLLIAWAD
YIKVAVVKEREGKRGLHQTELYVEVTAVFQVDCMISGIAPHGDSYLILAYMTEDLQRRKA
GSRPELRIISKDGEELSSDAISLRNYDRFQCRDYSLCPAPTDDSFYVISPQDIVVAKPRD
EADHIAWLIEQRMYEDALIALEHSGLSGASNFDVTEVGKKYLEFLVDDGQYAKAAETCPK
ILGINAKLWEDWVFLFADKGEIKTIIPFVPTHDPQLSRLVYEMILAHFLRHDHDALLRTI
KAWPHDIYDVAAVILAIEGQIERKPNSTVLMESVAELYILNRQPGKALPYFLKLRRPGVF
TLIREHNLFTDVQDQALLLIEFDQDIQLQRSRAKPLARHGTAIDLLVDHTHSIPIPRVVS
QLQSHRQYLFLYLDALFDKDPHLAFDYSDLQVDLYAEYDANKLMDFLRASNYYSLERAYK
ICDARDLVPEMVFLLGRMGDNKRALNLIIERLGDVQRAIEFALKYSETKPRFIRGLLENV
GAEIDPIRLIRRIKNGLEIPGLKMALIKILQDFNLQISLMEGCKTILYSDCRMLALQLHD
GQTNGVLWTGETTDKTTGEVIFPQLPFGVHYLCHHTYSSTSLYPNLELPQRDNLLAASLL
ARSKAMNAKMRFVADLRSREEGGCPDCGKAVRV
>Mgl
MSPTEMDRQSHELRCEASGDADDTLSDSHEPAFHETCLLASVQDIMKKDSASAMAVSRTH
IALGTQSGMIYVLSHSGHLEKGFRFHSAPVLDLVFDTSGEFVGSAGMDGIVAIASLTTSE
QYQFDHQRPMRTIALEPHFASRSSRAFVCGGMSGVLVYREKRWFGYRDMVIHSDEGPIWT
TAWRGHWLAWATDRGVRVANATTHDMITMIPTPQGSPRAELARCSLVWRDSHTLLIAHGD
TITVASIKTRESTTAAPEPSEYVEITDIFQLDCVVAGMACTPDYMATLAYVSDGT----A
CQAPELRCVNSQGEELSSDVLEVVYEGRYRCNDFHMKMSVERPVFYVASPRQISVLRPRD
ERDHIEWLLEHDEYRRALEALEALGSAPAMGFDVAAIGREYLMYLIDEQDYAGAAALLPL
LLRSDKAAWDSFVLLFLERHQVETILPFIPTQDPELSEVVYDLVLVHLLQENQALLLATL
TTWPSHLYSTQAVAAAIHDKARN---SRMLLECLAQLYMADRQPGKALPYMIHLRDASVF
ALIREHNLLIDVQHRIGTLVELDQELAG-----TSEPRHSVLMPLLVQYTHSIPIERAMQ
QLQPYPWYEFLYLHALFERDASLVTNYALDLLRLYCRYDYAKLMPFLRSSSVYSLKEAYA
VCEAHNYVPEMVFLRGRSGDLRGALQLILERLRDVEMAIEFVLAYSDNKPEFIRGLLEHA
SGEIDPVRMIRPIRHGLIIPGLRSALIKIFTNFHLQHSLFCGGLAVLERDAHERGMQYYA
SLQTALACDAHTPCAMCHEPLLQLYKPLVLYLCSHTAHRACVTKTRPDS-RSSAYAAVPL
RADRDAWIENRQLYRLDVG-LHGCPICARAYRE
>Min
MQEEEEDGKTGSADEDDDDEDDGDEEDQEEPTLKYARLGGATTNLLLKDSASALAVCAKY
IAMGTYSGAICVLDRQGQLVKIFQPHTAMINDLNIDTTSEFIAAASMDGKISVQSLLSTE
AYSFDLRRPMRCVALEPNFGKRNTRQLVSGGMAGNLILHEKGWLGYKETTLFSGEGPIWT
VAWRANLIAWTSDAGVRIYDTSTSTRITYIPRAVDSPRADLFKSTLHWQDDRTLLIAWAD
IIKVAVVKTRETKRSSKATETYVEVNAILQVDCMISGIAPYGDSYLILAYLIEDAQRRKA
GQRPELRIISKDGDELSSDALSLRDYDRFQCRDYSLCRAPPEERFFVISPQDIVVARPRD
EEDHVAWLIEQRLYEQALEALEVMGNKGVLGFDVTEVGRKYLDFLIEEDQYEKAAEACPK
ILGINAKLWEDFVFLYADRGHINTIIPYVPTHDPQLGRLVYEMILAYYLRHDQEAFLRTI
KVWPCDIYDTNAVLVALQAQLERTSSSKLIMEALAELYILHRQPGKAVPYFLKLRRREVF
DLVVEWNLFTDVMDLALELVEFEEELRGEKEGEGEGSIHGKA------------------
------------------------------------------------------------
------------------------------------------------------------
------------------------------------------------------------
------------------------------------------------------------
---------------------------------
>Mld
MQEGDDDEETDSADDDDDEDEDEDEDDEEEPTLKYARLGGATTNLLLKDSASALAVCAKH
IAMGTYSGAILVLDHQGQLVKIFKPHTAMINDLNIDTTSEFVAAASMDGKISVQSLLSTE
AYSFDLRRPMRCVALEPNFGKRNTRQLVSGGMAGNLILHEKGWLGYKETTIFSGEGPIWT
VAWRANFIAWTSDAGVRIYDTSASSRITYIPRAVDSPRADLFKSTLHWQNDRTLLIAWAD
IIKVAVVKTRETKRSSKPTEIYVEVNAIFQVDCMISGIAPYGDSYLILAYLVEDTQRRKA
GQRPELRIISKDGDELSSDALSLRDYDRFQCRDYSLCRAPPEERFFVISPQDIVVARPRD
EEDHVAWLIEQRLYEQALEALEVMGNKGVLGFDVTEVGRKYLDFLIEEDQYEKAAEACTK
ILGINVKLWEDFVFLYADRGHINTIIPYVPTHDPQLGRLVYEMILAYYLRHDPEALLRTI
KTWPCDIYDTNAVLVALQAQLERAPSST-LMEALAELYVLHRQPGKAVPYFLKLRR-EVF
ELIAEWNLFTDVMDLALELVEFEEELRGEKEGDGEYPRHGKAIELLVNHTHSIPVSRVIA
QLKGHRRYLYMYLDALFDEDPHLAFDHSDLQVDLYAEYDPNKLMDFLRASNYYSLERAYN
ICDKKDLVPEMVFLLGRMGDNKRALNLIIERLGDVQRAIEFALKYSETKPRFIRGLLENV
GPEIDPIRLIRRIRNGLEIPGLKPAVIKILQDFNLQISLMEGCKTILYSDCRQLALALND
GQSNGFLWTGETTCKGTGEPIFPQIRFGIHFLSGETFSSTHAFPSLDLPERDMMVANLLV
AEARAMSHKIRFLADVKAQRGDRGPTGITTARV
>Mlp
M--EENESKSFSLENSNVEDEEEEEEDEEEPLFKYRRLEGEVDKVFGKDSGCAIVASEKL
LAIGTHNGVVYVFNHKTEIIKRFRPHSATIHDIKLEASDQFVATASMDGKISIVQLSGND
VFILDLKRPMRSISLEPLYHKHNKRHFISAGLAGNLILHEKGWLGNKETILHSGEGPIWS
TDWKSNLVVWANDAGIRIMDINPHHKLAFI------------------------------
------------------------------------------------------------
------------------------------------------------------------
------------------------------------------------------------
------------------------------------------------------------
------------------------------------------------------------
-----HALI---------------------------------------------------
------------------------------------------------------------
------------------------------------------------------------
------------------------------------------------------------
------------------------------------------------------------
---------------------------------
>Msd
MQEGDDDEETDSADDDDEEDEDEDEDDEEEPTLKYARLGGATTNLLLKDSASALAVCAKH
IAMGTYSGAILVLDHQGQLVKIFKPHTAMINDLNIDTTSEFVAAASMDGKISVQSLLSTE
AYSFDLRRPMRCVALEPNFGKRNTRQLVSGGMAGNLILHEKGWLGYKETTIFSGEGPIWT
VAWRANFIAWTSDAGVRIYDTSASSRITYIPRAVDSPRADLFKSTLHWQNDRTLLIAWAD
IIKVAVVKTRETKRSSKPTEIYVEVNAIFQVDCMISGIAPYGDSYLILAYLVEDTQRRKA
GQRPELRIISKDGDELSSDALSLRDYDRFQCRDYSLCRAPPEERFFVISPQDIVVARPRD
EEDHVAWLIEQRLYEQALEALEVMGNKGVLGFDVTEVGRKYLDFLIEEDQYEKAAEACTK
ILGINAKLWEDFVFLYADRGHINTIIPYVPTHDPQLGRLVYEMILAYYLRHDPEALLRTI
KTWPCDIYDTNAVLVALQAQLERAPSST-LMEALAELYVLHRQPGKAVPYFLKLRR-EVF
ELIAEWNLFTDVMDLALELVEFEEELRGEEEGDGEYPRHGKAIELLVNHTHSIPVSRVIA
QLKGHRRYLYMYLDALFDEDPHLAFDHSDLQVDLYAEYDPNKLMDFLRASNYYSLERAYN
ICDKKDLVPEMVFLLGRMGDNKRALNLIIERLGDVQRAIEFALKYSETKPRFIRGLLENV
GPEIDPIRLIRRIRNGLEIPGLKPAVIKILQDFNLQISLMEGCKTILYSDCRQLALALND
GQSNGFLWTGMLCDSGL-------C-VSIHFLSGETFSSTHAFPSLDLPERDMMVANLLV
AEARAMSHKIRFLADVKAQRGDRGPTGITTARV
>Pan
MGQTEHDETFEDE-DESADESDEDEEEDVEPSLKYSRVKGGVSDVLKRDTASAFALSPRF
MALGTHAGMIYILDINGNLVKGFRLHTASILDVVIDNTSDFVAAASMDGLVSISALATAE
QYVFDFKRPMRCISLEPNFGRKSSRAFVCGGMAGSLTHREKSWFGHKETVLHSGEGPIWT
TRWRGSMIAWASDKGVRVYDTDAKQRISFISPPSKDVRGDLHRCTLYWQDDRTLLIAWAD
HIKVAKIKERQANGAPSHPQHYIEITAIFQLACMISGIAPYGLDYLVLAYVTDEPRRRPE
AQRPELRIISRAGEELSSDVLSLNDYSRFQCNDYLLVPSIEASQFYVVSPRDIVVSKPRD
EKDHVEWLLERQRFQEALIKIEGMGKTAQNGFDAEVIGKKYLNWLVEEDRYSEAARVASK
ILGRNASAWEDWIFLFVEKGKLGLAIPYIPTSDPTLSEMVYDMILAHFLQHDLDKLLETI
KEWPSEIYSTPAVVLAIEDRLASSGGERLLMECLAELYIKNRQPGKALQYYLRLRRANVF
DLIRDNNLFTAVQDQALLLIEFEEDLKTRRAPSSLHSKHGAAIDLLVDHTYSIPIGRVIA
QLETHPRFLYMYLDALFDRDPQQVTQFCDLQVKLYAEYECGRLMSYLRASSFYSFEKAYA
ICSEHDYVAEMVFLLGRVGDNKRALSLIIERLGDVERAIDFALGYSESRPAFIRGLLENV
GAEIDPIRLIRRIKNGLEIPGLKAALIKILSDFTLQISLLEGCEAILSHDTKVLSDELQR
SQLYASYVDDESICASCGAALFASQPKVVVYLCGHVHHLTCLLPLANVPAESVKLTSTQA
HATAQFHARLKYEARLRSTVKKGCPTCISLSR-
>Pst
MSHDQGRSPEDVLEGEDDDDEEEEEEEEEEPLFKYQRLEGHIDKLFQNDNASALTTSEKH
IGIGTHNGVVYILNHRIELIKRFRPHSATIYDIKIEVAEQFVATASMDGKISIVQIAGND
VFILDLKRPMMAVAMEPLYHKHNKRQFISGGLAGNLTLHEKGWLGNKETILHSDEGSIWS
AEWKNNLVVWANDTGVRIIDVNTHQKVAYIPRGADEPRADLYRCHFSWSTPGKLLVGWAD
TIRVVSIKENPIATHGSSSNVVVSVDMVFQVDCIISGICAWEVSIAILAHTNEAESKRKP
AQRPELRIISSNGEEISSDALNINSFQRYQPNDYCLCYLLPDESLYVMSPKDLILVELRN
RSDHISWMIEHQNYEGAMKEVEEAGLAGAHGYSLSEIGQKYLSHLISQGQFQVAADASPP
ILANDVKAWEDWIFMLTEKGQLDVIIPHVPTEEPRLSKVVYEVILVHLLRKNPQEMLNMI
RKWSPELYSIPAVLSAALDRLSRDSGSEILMTCIAELYILNHQPGKAVSYLLRLRKPEVF
DLIKEHNLFTDVQDQALIMIKFSDELNRQNLLDQSPHEYGAAISLLVQHTYSIPVARVIA
QLADHRRYQFMYLDALFEVDPSLGTDFGDLHVDLFAEFDRQRLMKYLRASTFYDLEKAYQ
ICQDLNFVPEMVYLLGRMGNNKKALFLIIDRIGDVHRAIEFALRYSETRPAFIRGLLDNV
GSEIDPIRLIRRIQNGLEIPDLKASIIKILQDFHLQISLIEGCRSIMVSDCRDLSNVYYT
SQTLGALGDPTLRCQKCNRLLTEPSAISIMFLCRHSFHSLCVFDSNTVLEQQLDRNRSGF
DRQRFSAINLKFAQTLILRSDGSCPICITQSLR
>Rgr
MHEGSEEGGSGPAAS--EDDSDEDEDEDEEPTLKYARLGGGTVDLFAKDTASAIAVCATY
TVLGTHNGVVFIFTRDGQLVKRYRPHSAMVNALSIDSTCEFVASASMDGRVAIQSVATTE
AHVFDMQRPMRGVALEPHYGKRSTRQFAHGGMAGSLVLSEKGWLGQKDVTLFSGEGPIWA
VEWRGTFIAWASDAGVRIYDTATSQRITYIGRADDSPRADLFKCSLRWRDDRTLLIAWAD
VVKVAVVKERESKRAPSATEVYVEVTAIFQLDCMVSGIAAYGSALLVLAYPVDDEPKRRV
GARPELRIISSEGEELSSDAISLRNYERYQCRDYILCPAADGQSFLVVSPEDVVVARPRD
ESDHIVWLIEMSRYEEALHALEQSGLETVGGFDAANVGKRYLEFLVADGQFGKAAETCPK
ILGINAKLWEDWVFLFADKGRLDTIIPYVPTHDPQLSRLVYEMILAHFLRHDQEALLETI
KAWPSDIYNVSAITLAIKGQLERSPKSQLLMKSIAELYVMNRQPGKALPYLLRLQDPHVF
TLIRDHNLFTDIQNQALQLIEFDEELRRQDNK---DCSHGTAIELLVDHTHSIPIPRVVA
QLQDHRRFLFMYLDSLFDKDPHLAFDYSDLQVDLYAEFNQSKLVDFLRASNYYNLERAYK
ICDARDLVPEMVFLLGRMGDNKRALNLIIERLGDVQRAIEFALRYSETKPRFIRGLLENV
GAEIDPIRLIRRIQNGLEIPGLKPALIKILQDFNLQISLMEGCKSILYSDCRTLALSLQG
SQTSGFLWTGDTKDASTGEPVFPHLPFGVRFLSGSAHTGTSAFPSLAAAKRDQLVAASLL
EAKREMEDKVAAVRELRERLEERERSRRRAVRV
>Sro
MEEPDRLNQTQDSSTEEDEEEDDYEDEEEEPTLKYARLGGSAAGILEKDSASALLVSNKY
IVLGSHNGAVYVLSLEGKLLKTFRPHAAMVNDLSLDLQSDFVASASMDGKVAIHSLTSNE
AHVFDLQRPMRCVALEPNFSKRSTRQFVSGGMAGSLILSEKGWLGHKETVLYSGEGPIWT
TEWRGTLIAWASDAGIRIYDTASSQRITYIARPEDSPRADLFKCSLHWTDDHTLLIAWAD
FIKVAVVKERETKRGPSSTELYVEVTAIFQVDCMISGIVPYGNSFLILAYLTEDLQRRKA
GSRPELRIISKDGEELSSDAIGLRNYDRFQCRDYSLCPSADQKSFFVISPKDIVVAQERD
ESDHIVWLIEQRRYEEALHSLEKSGLGKVGGFDVTDVGTKYLEFLVEDGQFETAAAATPK
ILGINAKLWEDWVFLFADKGQMNVSLS---------------SLCAVSSTHDSRTLPPS-
--------RSSSVILAIKDQLERTPKSQILMQSIADLYLLNRQPGKALPYFLKLREPTVF
SLIREHNLFTDVQDQALLLIEFDQELQKQNQKKREESQHGTAIDLLVDHTHSIPIPRVIS
QLQDHRNYLFLYLDALFDKDPHLAFDYSDLQVDLYAEYNSSKLMDFLRASNYYSLERAYK
ICDSRDLVPEMVFLLGRMGDNKRALNLIIERLGDVQRAIDFALRYSETKPRFIRGLLENV
GAEIDPLRLIRRIKNGLEIPGLKPALIKILHDFNLQLSLMEGCKSILYSDCRHLTLSLHD
SQTAGFLWTSETKDKLTGESIYPQLPLGIRFLSGETYLGASAFPSLQSDKRDQLVAAALL
PSRRAMEEKLRMVKELREQLDQRERERRRAVRV
>Uvf
MSPELPSKP----NDSDFSDESSLDAEEEEPLFKYQRLEGDLNKIFQNDTASALTTSDKL
FAIATHNGVVYILNHRVELIKRFRPHSATIHAIRIEVSEQFVATASMDGKISIVQLAGSD
VFILDMKRPMMTVVMEPLFHQHNKRQFISGGLAGNLSLHEKGWLGNKETILHSGEGSIWS
AEWKNNLVAWANDTGIRIIDVNTHQKVAYIPRAADEPRADLYRCHFCWSTPEKLLIGWAD
TIRIVSIKENPHAATTSSPTVLVKVDEIFQVDCIIAGICAWEAGVAILAHTSEAESKRKP
AQRPELRIISSRGEETSSDALNINSFERYQPNDYCLCYLVPDESLYVMSPKDLILVELRN
RSDHISWMIEHQDYQGAMKEVEEAGLAGAHGYSLSEIGRKYLDNLISKGKFQIAAEASPP
ILANDAKAWEDWIFMFAERGQLEVIISFVPTEAPRLSKVVYEVILVHLLRNNPEEMLRTI
QNWSSELYSIPAVLSAVLDRLSRNSESQTLMSCIAELYILNRQPGKAVSYLLRLRKPEVF
DLIKEHNLFTDVQDQVLLMIKFSDELDHQRLQKSSFRDYGAAIDLLVQHTYSIPVSKVVD
QLAGHRRYLFMYLDALFEVDPFLATDHADLHVDLFSEFDRQRLMKFLRASTSYDLEKAYQ
ICQELNFVFEMVYLLGRMGNNKKALFLIIDRIGDVHRAIEFALRYSETRPTFIRGLLDSV
GSEIDPIRLIRRIQNGLDIPDLKASIIKILQDLHLQISLIEGCRSIMVSDCRDLSNVYYA
SQTVGALGDPSLRCQKCKRLLTESSALSIMFLCRHSFHSLCVFDSDTVLEQKLDKSRSTL
RGDRSKAIHLKFAQTLILRSDGSCPVCTSQSKK
