# Supplementary material for: Convergence Analysis of Rust Fungi and Anther Smuts Reveals Their Common Molecular Adaptation to a Phytoparasitic Lifestyle
Source: Front Genet. 2022 Apr 8;13:863617. doi: 10.3389/fgene.2022.863617 (PMC9023891; doi:10.3389/fgene.2022.863617)
Supplement: Supplementary file 4 [file DataSheet1.ZIP › Supplementary file 1/conv_cal/OG0003139.fasta]

>Ain
MAADIITTALPQLDQPIVDYLSGYVESADEVLGGLRRVERVVDMGALDHSKTANFEGQID
ITHGGVVHKSTVDVRKLEKQEAKTKAKLQKRAQRDLYETSKLVENAKRQESYEEMFLKVN
PLETAG-NRSKNKDIHLPNIDVSFGSNRLLSGASLTLAHGRRYGLIGRNGTGKSTLLRNM
ALREVPIPTNVSLLYVEQEITGDDTPALTAVLKADVWREKLMEEERNINTELSAIEEASK
E-MNTRQREIRKEELTGRLGEVQAKLVDMEADTGPSRAAALLNGLGILDKDQQRPTSSFS
GGWRMRLALARALFCKPDLLMLDEPSNMLDLNAIAWLEDYLNQWQGTLLVVSHDRAFLDM
VATDIVHMHSERLDYYKGNFTQFYETKEERRKNQQREYEASEAKRAHLQAFIDRWRYNAN
RAAQAQSKIKELEKMPVVEAPETEDVVRFRLPETEKLSPPLLQLDGVKFGYSKDKTLLRD
INFDVGQDSRIAIVGPNGAGKSTLMKLLMGDIQPLQGEQKRNNKLRVGFFSQHHIDQLDL
SVSPVAFLAAKFPGKSAEEYRAHLGAFGIKGTTGLQQIATLSGGQKSRVAFAQLSLMRPH
VLLLDEPTNHLDIEGLDALMEAIRQWNGGVIAISHDQKFVNTVMDELWVAADGTLKKFYG
DVSAYKKIIVEAGQTRQS
>Aps
MTIDLVTSLIPSLDHLVVDYLEGYLDEEDPVTTGPKTLDHAVHMKSQAMSKTGLMGAAVD
IESTVKARDSRVDVAKLAKAEAKVM---------------------------KNSFWKSI
LLTPLTLSKGKTKDIHVDNIDLNFGSNKILSGAKLDLAYGRRYGLIGRNGIGKSTLLRNM
ALREVSIPPHITILYVEQEVVGDETPAIESVLKADVWRDRLLTEEAELNALLSTTDPQAV
SDAEAREKARQRELA--------------------NRAAELLAGLGFSAEDQARPTKTFS
GGWRMRLSLARALFCRPDLLLLDEPSNNLDLNALAWLEDYLQTWPGTLLVVSHDRAFLDE
VATDIIHQHSQRLDYYKGNFTQFYATKSERAKNQRREYEAQLQYRQHLQAFIDRWRYNAN
RAAQAQSKIKILEKLPELEPPGDDDVVHFKFAMTDKLPPPLLQLEDCTFGYAADKITLKD
VNIDVTMESRLGLIGPNGAGKSTLLKLLIGDLQPVSGRQHRNSRLRISYFSQHHVDQLDL
NLSPVSFLASRVPGKSDQEYRQHLGSFGITGLTGLQQISTLSGGQKSRVAFALLSLQQPH
ILVLDEPTNHLDIEGLDALMEALSKWNGGVIVVSHDSQFIHTVCKEF-----------YG
DVSAYKSLIVANQKAKPT
>Cqf
MASSLITALIPSLDDVVVDYLDGYLDEDDPVESGPKTLDQAVHMRSQIMSKTALMGAAVD
IESTVKARDSRVDVAKLAKAEAKLKAKRDKKKDRFEFEESRLVKARDAQKSYEELFLEVN
PLNAAALAKGKSKDVHVDNIDVNFGSNKILSNAKLDLAYGRRYGLIGRNGIGKSTLLRNM
ALREVSIPTHITILYVEQEVLGDDTSAIDSVLKADVWRERLLAEEASLNATLSVAEVPGG
PDAEARAASRERELAAVRLGEVHQLLIDIDAETGPSRAAELLAGLGFSAEDQARPTRTFS
GGWRMRLSLARALFCRPDLLLLDEPSNNLDLNALAWLEDYLQTWPGSLLVVSHDRAFLDA
VATDIIHQHSQRLDYYKGNFTQFYATKSERAKNQRREYEAQVQYKQHLQAFIDRWRYNAN
RAAQAQSKIKILEKLPELEPPEDDDVVHFKFASTDKLTPPLLQLNECSFGYSENKPILLD
VNIDVTMESRLGLIGPNGAGKSTLLKLLIGELQPTSGQQNRNSRLRISYFAQHHVDQLDL
NLSPVSFLASRMPGKSDQEYRQHLGSFGLTGLTGLQQISTLSGGQKSRVAFALLSLQQPH
ILVLDEPTNHLDIEGLDALMDALAKWNGGVIVVSHDSRFIHTVCKELWVVANQKAEKFYG
DVSAYKSLIVANQKVKPT
>Cla
AAANAFRAALPDLDPTLSAYLAGYLQDEAELDSRIKQLDQIIDMNKLSISANTLLPGSVD
ISSTSKSRTTQVDLAKLEKAEAKIKAKATKRAKKTLYEGSKLVDAKKRQEEYEEMFMQVN
PLSAFGAARSKSKDVHLENIDVSYGSLKILVGASVTLAQGRRYGLIGRNGIGKSTLLKHM
AVRDVAVPEHISVLYVDQEAHGDDVSAIQTVLNADVWLVRLQAEERDLNVRLSDPAVD--
--------EKTKDKASARLGEVHQLLLDIEAESAPSRAAELLYGLGFDSDDQQKGTRTFS
GGWRFRISLARALFVKPDLLLLDEPSNNLDLVALAWLEDYLNSWTGTLLVVSHDRAFLDA
VATDIIHQHSQRLDYYKGNFAQFYATKEERAKNQRKEYEAQQLYRAGLQAFIDRWRYNAN
RAAQAQSKIKILEKLPHLEPPQDDQVVKFTFQETDKLSPPLLQLEEVTFAYEQGRVIVSG
VNLDIGLDSRIGLVGPNGAGKSTLLKLLIGELQPTAGKLNRNGRLRIAYFAQHQVDALDL
SMSPVAFLASKFPGKSEQEYRAQLGHFGITGLTGVQNMSTLSGGQKSRVAFAILSLLQPH
LLILDEPTNHLDIEAHDALAVALDKFNGGVLVVSHDKHFVEHVCKELFVVSGGQCKKHYG
SVDDYKAIILKNAKMKPT
>Cmi
TAVSLVTGLLPGLDSDITRYISGIWDESDGLRDGAKRLDKAIDMKSNPVSFTANLKGPVD
IESTTKGRTTQVDLKKLEKAEAKIKAKMEKRARRTEFEGSKLVDAAKAQKAYEEMYMAVN
PLQLQSMNKGKSKDILLEAIDVSYGSNQILSNASLTLAHGRRYGLIGRNGVGKSTLLRAM
AMRDVPIPSHITILLVEQEVLGDDTPAIESVLKADVWREKLLGEEKELGEKINAADATGG
EDADVRNARRVREDATARLGEVQQLLVEMEADTAQSRAAHLLAGLGFSESDQSRPTRTFS
GGWRMRLSLARALFCKPDLLMLDEPSNNLDLNALAWLEDYLQTWENTLLVVSHDRSFLDA
VATDIVWQHSQRLDYFKGNFTQFYATKSERNLAQKREYETQMQYRAHLQAFIDRWRYNAN
RAPQAQSKIKILEKLPVIEPPEEDESMHFKFAEAEKLSPPLLQLDEAAFGYTPDRLILKG
VSIDVDADSRHGIIGPNGAGKSTLLKLLTGENEPSMGKVNRNGRLRIGYFAQHHLDQLDL
DLSPVAFLAQKFPGRSEQEYRQHLGGFGITGMTGLQTLKTLSGGQKSRVTFALLSLQRPH
VLLLDEPTNHLDVEAMDALMEALKVWHGGVILISHDERFINNVCKQLWVCADGTLSKWRG
DVSSYKALIVGAPKNKPT
>Eyn
TALSIITGLVPGLGSEVTDYISGLFDDSDSLREGAKRLEKAIDMKSNTISFAATLTGPVD
IESTTKGRNTQVDLKKLEKAEAKIKAKMEKRARRTEFEGSKLVDAAKAQRAYEEMYMTVN
PLQAGGAGKGKSKDVLLEAIDVSFGSNQILMNAELTLAHGRRYGIIGRNGVGKSTLLRAM
ARREVPIPSHITVLMVEQEVMGDETLAIESVLKADVWREKLLAEEKDLNATLTNVEGVST
DDADSRSAKRKREDATTRLGEVQQLLVEMEADTAQSRAASLLAGLGFSAEDQQRATKTFS
GGWRMRLSLARALFCKPDLLMLDEPSNNLDLNALAWLEDYLQTWPSTLLVVSHDRAFLDA
VATDIVWQHSQRLDYFKGNFSQFYATKSERVKNQKREYEAQLQYRAHLQAFIDRWRYNAN
RAAQAQSKIKILEKLPVLEPPEEDDSMHFRFAEAEKLSPPLLQLNEVAFGYTPEKLVVKG
INLDISADSRIGIIGPNGAGKSTLIKLFMDELTPSAGQLNQNGRLRRAYFAQHHVDQLDL
SLSPVAFLAQRFPGKSEQEYRSHLGGFGITGMTGLQTLNTLSGGQKSRVSFAALSLMRPH
ILLLDEPTNHLDVEAMDALMDALKVWHGGVVLISHDERFINNVCNQLWVCADGTLSKWLG
DVSSYKQLIVGNRKDKPT
>Gan
MAAEILNAAFAQLDWPIIDYVTSLWADDEPVESGPAKLDKVLDMRRQELSKKQTVTQVVD
IASVVKARDTQVNLKALEKAEAKIRAKMEKRDRRGAYEGSKLMDANKGQKSYEELFLEVN
PLQLASANKGKSKDIQLEAIDLSFGSLRILSNATLTLAEGRRYGLIGRNGIGKSTLLRAM
ALREVAIPSHLSILFVQQEVIGDDTLAIESVLQADVHRTRLLAEEKELNAVLQTMEDVEA
KD--AASKNRKTEDATARLGEVQQLLVEIDADSGPSRAAELLAGLGFSASDQDMPTRAFS
GGWRMRLSLARALFCKPDLLLLDEPSNNLDLNALAWLEDYLQTWPGTLLVVSHDRAFLDA
VATDIVYQHSERLDYFKGNFKQFYATKSERAKNQKREYEAQLQFRAHLQAFIDRWRYNAN
RAAQAQSKIKVLEKLPELEPPEEDDIVKFKFQDCDKISPPLLQLSEVSFGYTKEKPILKG
VNIDVGLDSRLAIIGANGAGKSTLMKLLIGEISPTHGQQSRNGRLRIAYFAQHHIDSLDL
TLNSVAFLQKMFPGKTDQEYRQHLGAFGITGMTGLQLIGTLSGGQKSRVSFATLSLQRPH
ILLLDEPTNHLDIEGLDALMDALKVWNGGVIVISHDSTFIHNVCNELWVCADQKCEKFYG
DVSAYKDLIINNAKNKPT
>Hvs
MLTDLIRSTLPHLDPVVLDYLDGYLEEDNPILSGPKTLDHVVHMKSQIMSKTALLGPGVD
LESTVKAKVSQVDVEKLARAEAKLKAKREKKKDRFEFEESRLVKARNAQQSYEKLFLEVN
PLHAATLAKGKSKDLHIDNIDINFGSHKILSNAKLDLSYGRRYGLIGRNGIGKSTLLRAM
ALREVAIPTHITILYVEQEVLGDDTSALDSVLKADVWRDHLLAEEASLNAKLSIPDDDTG
ADAAKRTLAREKELATIRLGEVHQLLIDIDAETGPSRAAGLLAGLGFSTEDQAKPTRSFS
GGWRMRLSLARALFCKPDLLLLDEPSNNLDLNVLAWLEDYLQTWPGTLLVVSHDRAFLDA
VATDIIHQHSQRLDYYKGNFTQFYATKSERNKNQRKEYEAQQLYRQNLQAFIDRWRYNAN
RAAQAQSKIKILEKLPELEPPEDDDIVHFQFQPTEKLLPPLLQLDDCEFGYSPDNPILKN
VNIDVTMESRLGLIGPNGAGKSTLLKLLIGELQPNSGRLNRNSRLRISYFAQHHVDALDL
NVSPVSFLSSKIPGKSDQEYRSHLGSFGITGLTGLQQISTLSGGQKSRVAFAWLSLQQPH
ILVLDEPTNHLDIEGLDGLVNALKNWNGGVIVVSHDSRFIHTVCKELWVVANRKAEKFFG
DVVGL-------------
>Lcr
EAAKIVSECFSGLDYPIMDYISGLWAEDDPVNTKPQVLEKALDMRRAELSKKQTIVSAVD
IASVVKARDTQVNLKALEKAEAKIVAKMQKRDRKNAYEGSKLMDAHKAQKSYEELFLEVN
PLQSPSANKGKSKDIHLENIDVNFGSLRILSNATLTLPDGDRAGLIGRNGIGKSTLLRAM
ALREVAIPQHISILYVQQEVIGDETPAIESVLQADVHRTRLMAEEAELNALLQSMEEADA
KAQKDKKRNRKADDATARLGEVQKLLVEIDADSGPSRAAELMAGLGFSASDQLMPTKAFS
GGWRMRISLARALFCKPDLLLLDEPSNNLDLNALAWLEDYLQTWPSTLFVVSHDRAFLDA
VATDIIHQHNERLDYYKGNFKQFYATKSERAKQQRREYDSQLQYRQHLQAFIDRWRYNAN
RAAQAQSKIKILEKLPELTPPEEDDVVTFKFIETEKISPPLLQLSEVAFGYTKDKPLLAG
VNIDVSLDSRLGLIGANGAGKSTLMKLLIGELNPTSGQQSRNGRLRIAYFAQHHIDSLDL
TVNSVAFLAKMFPGKTEQEYRQHLGAFGITGMTSLQLIGTLSGGQKSRVSFATLSLQRPH
ILLLDEPTNHLDIEGLDALMAALKVWNGGVIVISHDSTFLHTVCNELWVCADRKVEKFYG
DVTEYKNIIVNNAKNKPT
>Mgl
AAAVLLKEALPSLDEPIVTYLDRYIQDSDVMRDGLTRLDKVVDMGAVEMSSTITYDDSMD
LALGRSSRNTTVDVKKLEKQEAKTRAKLAKRAQRDLYESSKLVENAKKMASYEEMYMQVN
PLESISAAKGKNKDIHLPNIDVSFGSNRILSNAELTMAYGRRYGLVGRNGVGKSTLLRHM
ALRDVPIPTNVSLLYVEQEIVGDDTPAVDAVLKADVWREKLIAEERRLNAQLQSLEEAAN
AALPTRQRENQRDELSSRLGDVQAKLVDMEADTGPSRAATLLNGLGIVGADQRKPTKAFS
GGWRMRLALARALFCKPDLLMLDEPSNMLDLNAIAWLEDYLNEWEGTLFVVSHDRAFLNQ
VATDIVHMHSERLDYYKGNFDQFYETRDERRRNQLREYEANQQKRAHLQAFIDRWRYNAA
RAAQAQSRIKELERLPVLEPPEKESGEHFTLPEAEKISPPLLQLDNVTFGYSKDKILLRN
INFDVTMDSRIALIGSNGAGKSTLIRLLINQLSPLSGDAKRNSRLRIGYFSQHHIDQLDL
TQNPVAFLAARFPGRTEQEYRQHLGSFGITGTTGLQRIATLSGGQKSRVAFAQLSLLKPH
VLLLDEPTNHLDIEALDALMDAINRWNGGVIVVSHDERFINSCLKEMWVCDNGTVYKFDG
NVSEYKRVIVESNKRKLE
>Min
SASEILTSCFPGLDYPIVEYVSSLWSDNDPVSTEPTKLENVLDMRRQELSKRQTVTQVVD
IASVVKARDTQVNLKALEKAEAKIAAKMAKRDRKNAYESSKLLDAAKAQKSYEELFLEVN
PLQSASQHKGKSKDIHLENIDVSFGSLRILSNATLTLPHGKRAGLIGRNGIGKSTLLRAM
ALREVAIPQHITILYVQQEVIGDDTLAIDSVLQADVHRTRLMTEEAQLNATLQSMEEAAD
KAAETKKKDRKRDEVMARLGEVQNLLVEIDADSGPSRAAELLAGLGFSASDQKLPTRAFS
GGWRMRLSLARALFCKPDLLLLDEPSNNLDLNALAWLEDYLQTWPSTLFVVSHDRAFLDA
VATDIIHQHNERLDYYKGNFTQFYATKSERAKQQRREYDAQQQYKQHLQAFIDRWRYNAN
RAAQAQMKIKILEKLPDLEPPEEDDVVTFKFPETDKISPPLLQLSEVSFGYTKDKPLLKN
VNIDVGLDSRMGLIGANGAGKSTMLKLLIGELQPSSGQQTRNGRLRIAYFAQHHIDSLDL
TVNSVQFLAKMFPGKSEQEYRQHLGAFGITGMTSLQLIGTLSGGQKSRVSFATLSLQRPH
ILLLDEPTNHLDIEGLDALMNALKAWNGGVIVISHDSTFLHTVCDQLWVCADQKVEKFYG
DVTEYKNIIVNNAKNKPT
>Mld
SASEILSNCFQGLDYPILNYVSSLWSDNDPVETEPTKLENVLDMRRQELSKRQTVTQVVD
IASVVKARDTQVNLKALEKAEAKIAAKMAKRDRKNAYESSKLLDAAKAQKSYEELFLEVN
PLQSSSQNKGKSKDIHLENIDVSFGSLRILSNATLTLPHGRRAGLIGRNGIGKSTLLRAM
ALREVAIPQHITILYVQQEVIGDDTLAIDSVLQADVHRTRLMNEEAELNATLQSMEDAAD
QAAEAKKKDRKRDEVTVRLGEVQNLLVEIDADSGPSRAAELLAGLGFSASDQKMPTRAFS
GGWRMRLSLARALFCKPDLLLLDEPSNNLDLNALAWLEDYLQTWPSTLFVVSHDRAFLDA
VATDIIHQHNERLDYYKGNFTQFYATKSERAKQQRREYDAQEQYKQHLQAFIDRWRYNAN
RAAQAQMKIKILEKLPDLEPPEEDDVVTFKFPETDKISPPLLQLSDVSFGYTKDKLLLKD
VNVDVGLDSRMGLIGANGAGKSTMLKLLIGELQPTSGQQTRNGRLRIAYFAQHHIDSLDL
TVNSVQFLAKMFPGKSEQEYRQHLGAFGITGMTSLQLIGTLSGGQKSRVSFATLSLQQPH
ILLLDEPTNHLDIEGLDALMNALKAWNGGVIVISHDSTFLHTVCDQLWVCADQKVEKFYG
DVTEYKNIIVNNAKNKPT
>Mlp
----------------------------------------------SSLDQTALMGTTVD
IESTVKARDSRVDVTKLAKAEAKLRAKREKKKDKFEFEESRLVKARDAQKSYEELFLEVN
PLNAAALAKGKSKDVHVDNIDVNFGSNKILSNAKLDLAYGRRYGLIGRNGIGKSTLLRNM
ALREVAIPTHITILYVEQEVLGDETSAIDSVLKADVWRERLLTEETELNATLSAPDLPGG
ADAEARAASRERELAAVRLGEVHQLLIDIDAETGPSRAAELLAGLGFSADDQGRPTKTFS
GGWRMRLSLARALFCRPDLLLLDEPSNNLDLNALAWLEDYLQTWPGSLLVVSHDRAFLDA
VATDIIHQHSQRLDYYKGNFTQFYATKSERAKNQRREFEAQEQYKAHLQAFIDRWRYNAN
RAAQAQSKIKILEKLPELEPPEDDDVVHFKFASTDKLTPPLLQLNDCAFGYSDDRPILKD
VNIDVTMESRLGLIGPNGAGKSTLLKLLIGELQPTSGQQNRNSRLRISYFAQHHVDQLDL
NLSPVSFLASRMPGKSDQEYRSHLGSFGLTGLTGLQQISTLSGGQKSRVAFALLSLQQPH
ILVLDEPTNHLDIEGLDALMDALSKWNGGVIVVSHDSRFIHTVCKELWVVANQKAEKL--
-LVIFDAFSVENQ-----
>Msd
SASEILSNCFQGLDYPILNYVSSLWSDNDPVETEPTKLENVLDMRRQELSKRQTVTQVVD
IASVVKARDTQVNLKALEKAEAKIAAKMAKRDRKNAYESSKLLDAAKAQKSYEELFLEVN
PLQSSSQNKGKSKDIHLENIDVSFGSLRILSNATLTLPHGRRAGLIGRNGIGKSTLLRAM
ALREVAIPQHITILYVQQEVIGDDTLAIDSVLQADVHRTRLMNEETELNATLQSMEDAAD
QAAEAKKKDRKRDEVTARLGEVQNLLVEIDADSGPSRAAELLAGLGFSASDQKMPTRAFS
GGWRMRLSLARALFCKPDLLLLDEPSNNLDLNALAWLEDYLQTWPSTLFVVSHDRAFLDA
VATDIIHQHNERLDYYKGNFTQFYATKSERAKQQRREYDAQEQYKQHLQAFIDRWRYNAN
RAAQAQMKIKILEKLPDLEPPEEDDVVTFKFPETDKISPPLLQLSDVSFGYTKDKLLLKD
VNVDVGLDSRMGLIGANGAGKSTMLKLLIGELQPTSGQQTRNGRLRIAYFAQHHIDSLDL
TVNSVQFLAKMFPGKSEQEYRQHLGAFGITGMTSLQLIGTLSGGQKSRVSFATLSLQQPH
ILLLDEPTNHLDIEGLDALMNALKAWNGGGMVQHFISPEFHSVCDQLWVCADQKVEKFYG
DVTEYKNIIVNNAKNKPT
>Pan
------------------------------------------------------------
------------------------------------------------------------
------------------------------------------------------------
-------------------------P----------------------------------
------RREIKREELSTRLGEVQAKLVEMEAETGPARAAALLNGLGFKTDDQQRATKTFS
GGWRMRLALARALFCKPDLLMLDEPSNHLDLNALAWLEDYFNDYEGTLLVVSHDRAFLNR
VATDIIHMHSERLDYYKGNFDQFYQTREERRRNQQREYEAVQLQRATLQAFIDRWRVNAN
RAAQAQSKIKQLEKLPNIEPPEDDEVVHFRLPEADKLPLPLLQISNVTFGYRPDKLLLKG
VDFDITQQSRVAVVGPNGAGKSTLMKLLMGEITPLQGDQKRNGKLRVGFFSQHHIDQLDL
NANPVSFLASKYPGKTEQEYRSHLGAFGIKGMTGLQKIATLSGGQKSRVAFAHISMMRPH
VLLLDEPTNHLDTEGLDALCEAINRFNGGVICISHDETFIHNCLHELWVVDGGRVEKFKG
DVAEYKRIILSKNKSTAR
>Pst
MATSLITSLIPSLDEVILDYLEGYLDEDDPVGTGPRTLDQAVHMRSQAMSKTGLMGGAID
IESTVKARDSRVDVTKLAKAEAKLKAKREKKKDKFEFEESRLVKAREAQKSYEELFLEVN
PLNAAALAKGKTKDIHVDNIDLNFGSNKILAGAKLDLAYGRRYGLIGRNGVGKSTLLRNM
ALREVAIPSHITILYVEQEVVGDETRAIDSVLKADVWRDRLLAEEVELNALLSAPDVHGN
SDAEARAAVRDRELATIRLGEVHQLLVDIDAETGPSRAAELLAGLGFSTEDQARPTKAFS
GGWRMRLSLARALFCRPDLLLLDEPSNNLDLNALAWLEDYLQTWPGSLLVVSHDRAFLDE
IATDIIHQHSQRLDYYKGNFTQFYATKSERAKNQKREYESQLQYRQHLQAFIDRWRYNAN
RAAQAQSKIKILEKLPELEPPEDDDVVHFKFAPTDKLTPPLLQLEDCSFGYSADKPILKH
VNIDVTMESRIGLIGPNGAGKSTLLKLLIAELQPIDGRQHRNSRLRISYFSQHHVDQLDL
KLSPVSFLAARMPGKSDQEYRQHLGSFGLTGLTGLQQISTLSGGQKSRVAFALLSLQQPH
ILVLDEPTNHLDIEGLDALMDALSKWNGGVIVVSHDSRFIHNVCKELWVVASQKAEKFVG
DVTAYKSLIVANQKTKPT
>Rgr
-------------------------------------------MKRQEKSRKQAVTQVVD
IASVVKARETQVNMKALEKAEAKLKSKLEKRNAKSLYEGSKLMEAQNNKKSYEELFLEVN
PLNAVGQSKGKSKDIQLENIDLNFGSHRILSSATLTLPYGRRAGLIGRNGVGKSTLLRAM
ALREVPIPGHISILYVQQEVVGDDTPAIESVLQADVHRTRLMAEEKELNEQMEVLEREGD
ELGEVRKLERKKDDAMARLGEVQRLLIDIDADSGPSRAAELLAGLGFTKEDQDMPTRAFS
GGWRMRLSLARALFCKPDLLLLDEPSNNLDLNALAWLEDYLQTWPSTLFVVSHDRSFLNA
VATDIIHQHAERLDYYKGNFAQFYATKSERAKQQRREYESQLQYRQHLQAFIDRWRYNAN
RAAQAQSKIKILEKLPELTPPEEDDVVTFKFPETDKISPPLLQLADVDFGYHKDRVLLKG
VNIDVGLDSRIGLIGANGAGKSTLLKLLIGELQPIRGQQTRNGRLRIAYFAQHHIDSLDL
TVNSVTYLQRMFPGMTEQQYRQHLGAFGITGMTSLQLIGTLSGGQKSRVSFAVLSMQRPH
ILILDEPTNHLDLEGLDALMDALNQWNGGVILVSHDSLFIHTVCKELWVCGDQQAQKFYG
DVDEYKSLIVNGKQTRPT
>Sro
SPTALIQSALGSLDYPVLSYINSLFTSSDPVGGGPAKLDQALDMRRQEKSKRGAVTQVVD
IASVVKARESQVNMKALEKAEAKLKQKLEKRNARNLYEGSKLMEAQNNKKSYEELFLEVN
PLQTAGQNKGKSKDIHLENIDVSFGSLRILSNATLSLPYGRRAGLIGRNGIGKSTLLRAM
ALREVNIPQHVSILYVQQEVIGDDTPALESVLQADVHRTRLMAEEAELNAQLGTLEKESE
EMGELRKVERKKDDLTARLGEVQGLLVEIDADSGPSRAAELLAGLGFSTADQSMPTRAFS
GGWRMRLSLARALFCKPDLLLLDEPSNNLDLNALAWLEDYLQTWPSTLLVVSHDRAFLNA
VATDIIHQHGERLDYYKGNFAQFYATKSERQKQQKREYESQLQYRQHLQAFIDRWRYNAA
RATQAQMKIKILEKLPELSPPEEDDVVTFKFPETDKISPPLLQLSDVAFGYTKEKQLLKG
VNLDVGLDSRIGLIGANGAGKSTLMKLLIGELQPTLGQQSRNGRLRIAYFAQHHIDSLDL
TVNSVAYLQKLFPGLTEQQYRSHLAAFGITGMTSLQLIGTLSGGQKSRVSFAVLSMQRPH
ILLLDEPTNHLDLEGLDALMEALNRWNGGVICVSHDSTFIHTVCKDLWVCADGTASKFYG
DVDAYKSLIVGNAKKTPT
>Uvf
MATALITSLIPSLHDVIVDYLEGYLEEDDPVGSGPKTLDHAVHMRSQAMSKTGLMGSAID
IESTVKARDSRVDVTKLAKAEAKLKAKRDKKKDKFEFEGSRLVKAREAQKSYEELFLE--
-------------------------------GAKLDLAYGRRYGLIGRNGVGKSTLLRNM
ALREVAIPSHITILYVEQEVVGDDTRAIDSVLKADVWRDRLLAEEAQLNATLCAPDPSGN
SDAEARGAARERELASIRLGEVHQLLIDIDAETGPSRAAELLAGLGFSTEDQARPTRAFS
GGWRMRLSLARALFCRPDLLLLDEPSNNLDLNALAWLEDYLQTWPGSLLVVSHDRAFLDE
IATDIIHQHSQRLDYYKGNFTQFYATKSERAKNQRREYESQLQYRQHLQAFIDRWRYNAN
RAAQAQSKIKILEKLPELEPPEDDDVVHFKFAPTDKLTPPLLQLEDCSFGYSSDKSILKN
VNIDVTMESRMGLIGPNGAGKSTLLKLLIGELQPTNGRQHRNSRLRISYFSQHHVDQLDL
NLSPVSFLASRMPGKSDQEYRQHLGSFGLTGLTGLQQISTLSGGQKSRVAFALLSLQQPH
ILVLDEPTNHLDIEGLDALMDALSKWNGGVIVVSHDSRFIHNVCQELWVVASQKAEKLIL
GLLPIKNPIQSNQKLKPF
