# Supplementary material for: Convergence Analysis of Rust Fungi and Anther Smuts Reveals Their Common Molecular Adaptation to a Phytoparasitic Lifestyle
Source: Front Genet. 2022 Apr 8;13:863617. doi: 10.3389/fgene.2022.863617 (PMC9023891; doi:10.3389/fgene.2022.863617)
Supplement: Supplementary file 4 [file DataSheet1.ZIP › Supplementary file 1/conv_cal/OG0003140.fasta]

>Ain
MAKVDDFLGGDDDDDDEDGEDDEEDDEEL-----EDIDALSDGGESYLAYLQENDRDLLE
FGGEDEEMDEAESSSK---SKKKNKAGAAVVTSEMLRQWQKSMLQTHSLRLLLAFRAAAD
MGDEADQGPSFVFNKLVVTTLKFVPVVLQHHIPAREQSGKYKLPTNGKKYGALQRSVQSY
FVSLHKLLRTLPEPATVYACVSESVRMVPYLVPHRRLCREHIKILLELWSSAAPNVRIAA
FLAIRRIAAAGDATVVDVCLRGAYHGLVRNCKTTTIHTLDSINLLKNSASELYALDLGAS
YEHAFGFIRQLAIHLRACLQAKTRESFQHVYNWQFLHCLDFWALVLGQTCAVERNDPSPS
PMQPLLYPLVQVATGALRLLPTSRYFPFRFHVVASLLRLAQRTAVYIPLAPYLVDVFDAP
ELQRRSKPSTLAPLNLDVTLRAPANYVRTRTYADQVAAEAAHLLLEFFAGQARSIALPEL
VVAPTVQLRRLLKTAANAAWTSQVRGVLDKAAQNAQWIQARRADVEFAPNDLSAVQRFLA
DADSEAPLEVALRLARKVRKQKRDLLAAAA-----
>Aps
M-------------------------------SRMDFKMLKEKDPEFYKYLQENDKDLLE
FNPDEEGDQLMEEGAATAEEVDIESLKQLVLTKDMLRAWKKAILQNRSIKLLLAFKSAAF
CSSEANLDLPFVFNALVTTTFKYLPVFLNQTLPAKALNGKFKLATHSKSYALMQRILKSY
FTSLIELIAQLPTGDLLYIAINESAKLSPWVVGNRKIMRIWIKNLLDLWSSSADSVRIAA
ILALRRLAVAADSTTMTSIIKGTYTKLVRSSKHITAFTLPMVTLMKNSASEIFLINPELS
YPIVFSYIRQLAIHLRNSMKLKSKEGFQAVYNWQFVHSLDFWSLVLSAAHANTSKKPGPS
PLLPLIYPLVQITTGVIKLIPTSRYFPLRFHCIKLLLRLNQKTQNFIPLAPLLLDVFDSP
LFKQRPKLTSLKPLDWEYIVRCPKSHENTRIYADGVAEETTYLLLEYFATFCKSIAFPEL
VLPALVMLKRVCKHLKNQKLVGQLRTLVEKLEANKVWVEERRTKLNFGSQLRKEIDEFLG
SDSERTPLGNHLKLQAKMRNQKRVALDKSTRNEEE
>Cqf
MAGLDALLSAESDDGSSSDDDDLQSLGSAPLGTGMDIKSLKEKDPEFYKYLEENDRDLLD
FDPNETGSEKDDDDQSDDSDKQSASSASVVVTRELLRSWQKSIIETKSMKLLLAFRSAAF
SANETVVDLPFVFDALVSTTLRYLPVFLNMTAPAKEMNGKFKVATHTKMYASVQRILKSY
FSSLLELISQLPSESMVYRAISESAKLTPWIVGNRKVVRNWTKTLLELWSTADDNIRMAS
FLALRRLALASDETIKELVMKGVYTNLIRNAKHTATFTLPAINLMKNSASELYLLNQECA
YPIVFSYIRQLAIHLRNSMKLKTKEGFQAVYNWQFYHSLDFWSLVLSTACDPTNQSKTPS
PLQPLIYPLVQITTGVMKLIPTSRYFPLRFHCARLLLRITQRTGTFIPLAPFLFDTIDSA
LFQRRPKPSNLKPLDLEYLIRCPKQYEHTRVYADTVASETIFLLLEYYASQSDSIAFPEV
VLPAIVSLRRFAKHANNRNLASQIRVLVEKLEANATWIEGRRAGVNFGPSDRVQVNRFLE
NEAAKAPLRTHLKLQSKIRNQKRAALDRSVHDTIE
>Cla
MTA-------DSDDQDEDGDDDLESLEDFAEAHKMDLAALKEKDPEFFKFLQENDQELLD
FDDADGQDEDMEEGSS----------GVTIVTLDLLAQWQKALIKSHSIKLLLAFKAAVV
SDAE--AKAQFVFEKLVQITLKYTPVILSHHVPVKKLSGKFKVQTQSKKYATVQRIIKSY
CSTLFLFFESLPSASLAQMACTESAKLVPFIVGNRRIAKLYNKVMLEQWSSALDSVKIAS
FLAVRTLALAGDASLVEQILKSTYTILVASFKRINVHVIPAINLMKNSASELFLLSRASS
YQLAFSYIRQLALQLRTATKSQDKDAFQQVYNWQVVQAIDFWSLVLSSAGDKERVTQGHS
DLEALIYPLVQISLDGVRLLPTSRFFPLHLHIIRSMLRITVRTGTFIPLAPFLINMLGSS
EFKRKPKPSELKPLDLEYAIRAPQAYLRTRTYADTMAEDLAFALLEVFEVQSKSIAFPEI
VVPALITLKKTVKTSSAPKLVASLKPVVEKLEANKVFIEKKRAKVEFAPNDKTQVAGFLR
NDSDETPLAAMLRRERKIRAKKRELLEKNATADEI
>Cmi
MGKLEALLAGDEDDHADGERSDLEDLEGEEERHKVSLQALKEKDPEFYKYLEENDPALLG
FGSDDEEEDDEEDAKKKKSKKGKEKARALVVNKDLLATWQTQMLKQRSLKLLIAFRTAAK
TEDEDENKEVYMFNKVVTAALKYTPLVLGYHVPVKEQNGKFKVPTQSKKYATAQRIVKNY
FTSLHALFSSLSTAALLQLSITESGRLIPYVVGNRKIAKEYIRHLLSFWSSTSDSVKLSA
FLSLRTIALAGDATIFELVAKGTYLAIGQISKNTTAFTLPSITLMKNSASSLFVNAASQS
YQLAFSYIRQLAVTLRNSMKAGSGEQYRQVYSWQFVHSIDFWSLVLATACDTEREEQAES
ELRPLIYPLVQLTLGVIRLVPTSRYFPLRFQLVTSLLRVVQRTGVYVPLAPVLLEIFDSS
EFSGKPKGSSLKPLDLAYYIRAPAAYPQTRVYVDSIADETIYLLLEFFASQSTSIAFPES
SVPVSVTLKRHIKKTRNAKLSNGLKALVERLESNAKWIEEKRANIEFSPQDREQIDSFLS
GDGAATPLKSYLKLQRKIRDQRREMLEKSLAGDED
>Eyn
MARLQALLNDGADGASDDEEDSLDNLEGEEERHKLDIAALKEKDPEFYKYLQENDQALLD
FGDDASDNEDDEEMSTKKSKKGKNKAKATVVTKELLKSWQKQMLQVNS-----TLQVNAR
SKRYGK----------------------QSSIPSRTRTKSFKVATQSKKYASAQRIVKSY
YSSLDALFGSLSGTELVHLAITDSSRLIPYLVGNRKASKDYLRSLLENWTMRDDSVRLAS
FLALRKLAVCSDAAFSELVLKGTYLAFQQVAKTTNAYSLPSINLMKNTASTLYHL-QSQA
YQIAFRYIRQLAITLRNSMKLKDKERHRQVYSWTFIHSIDFWASVLATACDRGKEENGES
ELRPLIYPLVQITLGVIKLVPTSRFYPLRFQLVTSLLRVMQRTGTYIPIAPFLLEILDSS
EMTRKPKGSSLKPLDWTYYLRAPAAYTHTRVYVDGLIDEVAYLLLEFLATQSTSIAFPEL
CVPILVTIRKHIKKSKNPKLSSAMKALVERIETNSRWIEEKRNKVEFSPQDREQVDAFLL
G--EGSPLRTYLKLQKKVREQKRELLEKSLVDDED
>Gan
MGTLDEVMGGDEDDASDLEDDDLSGLESDDAQHVEDLKALALKDPEFFKYLQENDAELLD
FGGEGDSDSDMEDEGENKSKKGKGKEATPILTKEVLKGWQKSILTTRSIKLLLAFRTAAS
TGVVKEGGERWVFNKLVVTSLKYTPVVLAQHVPFKEVNGKYKLSTSTKQYATAQRLIKSY
FVSLQSLQSSVASSGIPALAVTESAKLVPWIVGNRKVARGWVKMLLGLYSSAADEVRVAA
FLALRKLAVASDHSLRELVIKGVYATLLASCRATSVYTLPSLTLMKNSASELFLLEGEMA
YQLTFGYVRMLAILLRKGVKEGSKDAFKAVYNWQFVHAIDFWSLVLSASCDKDHVQHGES
PLKQLI------------LVPTSRYYPLRFHLIRSLLRIVQRTGTYIPLSAPLFEILDSP
DLSKRSKPSTLKPLDFEYYLRCPAAYQKTRVYADGLADELVYVLTEYYGALSTSIAFPEI
VLPGIVALKRHAKKTGQARLGNQIKVLVEKLEGNARWIEEKREKIEFAPSKRDKVDRFLQ
GETSMTPLGALLRLQNKLREQKRLTLEKAVSEVRC
>Hvs
---VDDLLNASSEEGEMSENDDLESLDSFSSG-GIDFKSLKENDPEFYKYLEENDRELLD
FDPDKSDEENNDEVKAHATEKLPAKSRQAVVTQDLLRVWQKAILETKSIKLLLAFKSAAF
SASPKADGLPF-------------------------------IIESSSAHATNQRIVKSY
FTSLLELISQLPSSDLLQTAIAEGAKLTPWIIGNRKIIRMWAKALLEYWSSADDRIRLAS
FLALRRLTVAADTSSAEQIVKGVYVHLVRNAKNTTAFTLPTINLMKNSAAELYLVDQSTS
YQLAFTFIRQLAIHLRNSIKLKSKEGFQAVYNWQFIHSLDFWSIVLSTACSKNSKKKNEQ
TLQPLIYPLVQITIGVIKLIPTSRYFPLRLHCIRILFRLVEKTNTFIPLTPYILDIFNTP
DFKKRVKPSSLKPLDWDYHLKCPKAYLNSSVYRDGMYEEGMFALVEVLGNLSQSIAFPEI
SLPILICLKRIFKQLPKDKLTTNIKTILEKIESNREWMIIRRDKIEFGTSSKIE-ENFLE
NNFDESPLGHYLKLQIKIRNNRRKALDKSVADT--
>Lcr
MGKVDAVLGGDEEEGSDLEDDDLSGLGSDDAQHVADLKALAEKDPEFFKYLQENDAELLD
FDGEGSEDEDSEDEGAKKKGKGKEKEKVPILTKEVLKGWQKSILEKRSLKLLLAFRSAAS
TGSATAVGERWVFNKLIVTSLKYTPVVLAQHCAYKEVNGKYKLSTNSKAYSTAQRLIKSY
FVSLQALLQTVASSGIPALAVTESAKLVPWVVGNRKVARGWVKMLLGLYESASDEVRVAA
FLALRKLAVASDHSLRESVLKGVYATLLASSRQTSVYTLPSLTLMKNSASELFLLEGEMA
YQLTFGYIRMLAILLRKGVKEGSKDAFKSVYNWQFVHAVDFWSLVLSASCEKERVQHGES
PLQQLLYPLIQVALGAIRL----------------------RTGTYIPLSSSLFEILDSP
DLTKRTKPSTLKPLDMEFYLKCPTSYLKTRVYAEGLAEELVHLVTEYYGAMATSIAFPEL
VLPAVVALKRHSKKTGQAKLGAQIKVLVEKLESNARWIEERREKIEFAPSKRDKVDRFLQ
GEVDKTPLGGYLRLQRKLRDAKRATLEKAAQGDDI
>Mgl
MAKVDEFLRGDEEREGGDDDDDLDEVDDLEEAHAQDLAKLAETDPEFYKYLQENDQDLLH
FGQDNEDEEEAEDASAMNAGDGSE--SERILTMDMLRQWQKGLLRHRSPRLLLAFRAALD
SGESNGSAKAYVFSKLIVTTLKYMPMVMESHVPYKKGDGHFKVPTNTPKWQVLYRPVRSY
FLSVVKLLRTLPEPDMVYIALNESAKMVPYLHHDRRVTRDYVRALLEQWTSGTDENRLAA
FSCLYTTASALDEEMGDFCLKSTYHALIRGTKITKPHTLEQIALMKNTACELFTLHPDAS
YQQAFGFIRQLAISLRNCLKLKTQEQFQTVLNWPYLHCLDFWSLVLARTCHVDR-EQGPS
HMRPLIYPLVQVALGVGRLVPMTRYFPLRLHVIQSMLRLIQSTHVYIPLAPLIIEVFESS
EFQRRGKGATLKPLDLATTFRAPAAYVRTRIYADQLAEEFVYVLQEFLATQARHIAYPEL
IIPMTVQLRRSIKTSPNVRLSESLRPLLDKMRQNATWIEQRRSAVEFAPSDQAQVDAFLQ
HNTDEAPLQQALRLARKVREQKQRLLQTNAHIVED
>Min
MGKVEDVLGADDEDDLALEDDDLSDLGSDKRSHLADLNALADKDPEFFKYLQENDAELLQ
FNEDDDEHHDDDDDQKRTKSRGQQVEPAPVLTQDILRKWQKSILQTRSIRLLLAFRSAAT
TGSHSTHGARWVFNNLVIASLKFTPVILSSAVPYKEKDGKYKLATNTKSYALAQRLVKSY
FVSLQALLGSVSTSGIPSIAVNESSKLVPYIVGNRKIARAWAKLLLSLYESSTDEVRIAA
FLALRKLALASDHSLRESVLKGVYATFLMSAKTTNVHSLPSLNLMKNAASQLFLIERELV
YQLTFGYVRMLAILLRKAVKDGSKDSFKSVYNWQFVHAFDFWSIVLSSACDLERSLQTDS
PLRQLLYPLIQVGQGAIRLVPTSRYFPLRFHLVRSLLRIVQKTGVYIPLATSLFQVLDSP
ELARGLKRSTLKPLDFDLHLQAPSKYARTRVYADGLADEVVHLLGEYSTALSSSIAFPEW
SLPCIVRLKRHAKKTRQAKLGSLIKVLVDKMEMNAKWIQGERDKVEFAPMQRDQVERFLL
GEKERTPLGAWMKLQSKVRDRTREMVEKAARRNGI
>Mld
MGKVEDVLGADDDDDLALEDDDLSNLGSDKRSHVADLKALAEKNPDFFKYLQENDAELLQ
FNEDEED--DDEEDEEDTNRRGKKVEPAPVLTHEILRKWQKSILQTRSIKLLLAFRCAAT
TGSHQTQGARWVFHNLIIASLKFTPVTLSSAVPYKEKYGKYKLATNTKAYALAQRLIKSY
FVSLQALLGSVSTSGIPSVAVNESSKLVPYIVGNRKIARAWVKLLLSLYESSTDEVRVAA
FLGLRKLAIASDHSLRESVLKGVYATFLSSSKTTNVHSLPSLNLMKNAASQLFLIEQELV
YQLTFGYVRMLAMLLRKAVKEGFKDSFKSAYNWQFVHAFDFWSIVLSSACDLERTSQTDS
PLRQLLYPLIQVGQGAIRLVPTSRYFPLRFHFIRSLLRIVQKTGVYIPLATSLFEVLDSP
ELARALKRSTLKPLDFELYLKAPSKYPKTRVYADGLADEVVHFLGEYLTAWSTSIAFPEW
SLPCIVTLKRHAKKTRQAKLGMLIKVLVDKTEMNAKWIEGERENIEFAPMQRDKVERFLL
GEKEKTPLGGWMRLQRKVRERTREMVDQAARAEGI
>Mlp
MGGLDALLNAENEDGFSSDDDDLKSLASASLSTGMDLKALKEKDPEFYKYLEENDRELLN
FDADK--NESDDEDLSDDEDNKAEAHVATVLT----------------------------
-----------LFNSLVSTTFRYIPVFMNLTVPAKELNGKFKVASNSKMHASVQRILKSY
FSSLLELISQLPSESMIQQAVRESAKLTPWIINNRKIVQNWTKALLELWSTADDQIRMAS
FLALRRLAVASADTTKESLMKGVYTNLIRASKHTATFTLPAINLMKNSASELFLLNQEAA
YPIIFSYIRQLAIHLRNSMKIKTKEGFQAVYNWQYIHSLDFWSLVLSTACDTANSSKTPS
PLQPLIYPLVQITTGVMKLIPTSRYFPLRLHCARLLLRIMQRTGTFIPLAPFLFDTVDSA
LFQRRPKPSNLKPLDLEYLVRCPKQYEHTRAYADTVANETIFLLLEYYTCQSKSIAFPEL
ALPAIVTLRRFGKTASNRNLASQIRVLVEKLEANSSWIEECRTGLSFGPSDRSQIERFLE
NESSKAPLVSHLRLQSKVRLQKRAVLDRPTQDDIE
>Msd
MGKVEDVLGADDDDDLALEDDDLSNLGSDKRSHVADLKALAEKDTDFFKYLQENDAELLQ
FNEDEED--DD-EDEEDTNRRGKKVEPAPVLTHEILRKWQKSILRTCSIKLLLAFRCAAT
TGSHQTQGARWVFHNLIIASLKFTPVTLSSAVPYKEKDGKYKLATNTKAYALGQRLIKSY
FVSLQALLGSVSTSGIPSVAVNESSKLVPYIVGNRKIARAWVKLLLSLYEYSTDEVRVAA
FLGLRKLAIASDHSLRESVLKGVYATFLSSSKTTNVHSLPSLNLMKNAASQLFLIEQELV
YQLTFGYVRMLAMLLRKAVKEGSKDSFKSVYNWQFVHAFDFWSIVLSSACDLERTSQTDS
PLRQLLYPLIQVGQGAIRLVPTSRYFPLRFHLIRSLLRIVQKTGVYIPLATSLFEVLDSP
ELARALKRSTLKPLDFELYLKAPSKYPKTRVYADGLADEVVHLLGEYLTAWSTSIAFPEW
SLPCIVTLKRHAKKTRQAKLGTFIKVLVDKTEMNAKWIEGEREKIEFAPMQRDKVERFLL
GEKEKTPLGGWMRLQRKVRERTREMVDQAARAEGI
>Pan
MGKVDDFLGGDEEDDDEDAADDLEDVEEMVGMHAQDLEKLKEKDPEFYAYLQENDKELLQ
FGQESDDDEEEQSSSKAKATTSKAAKGPQRVTIKMLAGWQKSMLTHRSLRLLIAFRCAVK
PEEEDQEGASFVFNKLVLTALKYTPVVLQHHVPLSEDQGNIKIPSNNKKWNLIKKPIQSY
FSNLFLLTETLTEPRMLEIVVRESTRMVPYALCIPKTTREFIKVALNLWSSSEDGVRMSA
FLTLRRLGMAGGTASLENVLRGVYSSFIQSSRSVSIHTQPMLNLMKNTAVELYLLDADVA
YTQAFGFIRQLAIHLRNCIKTKTKDAFKAVLNWQFVSAVEFWSLLLSRACDQESEQAGES
PLKPLIYPLVQVATGVVGMVPNSRYFPYRLHLLKAMMRIVSRTGTYIPLAPLVLFVFESP
EFQRKLKGSTAAPIDFSTTLRAPTQMVRTRPYSNQLLSEYSFLLLEFLASQSRSIALPEL
VLPLQIQLKRLSKTTTNAKFQAEAKQLLDKSHQTALWVGKQREAIDFTPKDLDKVKNWEM
-DAKENPLEAMLRLAKKVRAKQEALIKAQAQVVRD
>Pst
MGSVDALLNAEEEEGESDDDDDLESIGSSGSGGKMDLEILKEKDPDFYKFLQENDKGLLE
FDQNDEQEQDDDDDDENDENMDPKKTKTVVLTKELLRTWQKAILENRSMKLLLAFKSAAF
SSSNDNTNLPFVYNALINTTLRYLPVFLNQSLPARELNGKFKIANNSKMYATMQRILKSY
FSSLTELISQIPSDSMLHTSISQSSKLTPWIIGNRKIMKTWIKTLLDLWASSSDQVRVAT
ILSLRRIAVASDSSTMESIMKGVYTGLIRSAKNTTVFSLPLINLMKNSGSGLFLVNTETS
YPIVFSYIRQLAIHLRNSMKLKSKEGFQAVYNWQYIHSLDFWSLVLSSACEKNNQGSSSN
ALQPLIYPLVQITIGVIKLIPTSRYYPLRLHCIRLLMRIIQRTGTFIPLTPFLLDMIDSP
LFKKQANPSSLKALDFEYLIRCPKSHENSRVYSDNISEEVSFLILEYHSLYSTSISFPEL
VLPALITLKKFIKSFNHPKLISNLKVLIDKLELNKTFIEEKRSTIGFGPKDRIKTLHFLS
DDSAKSPLGNHFRLQSKLRNQKLVALNQAAHKHIV
>Rgr
MAKVDDVLGAGEDDGSDLEDDDLSNLEDDEGQHMADIAALAQKDPDFFKYLQENDPELLD
FADQDSEEEDSEDEARKKASKGKGKERDDVLTKDVLRSWQKNILETRSPKLLLAFRSAAQ
SGNNDDAAERYVFEKVVTTALKYTPVVLQTYSPYKEVAGKYKLSTNSKQYATTQRLLKSY
FVSLQALLNTTSSSGIPSLAVAESAKLVPWVVGNRKVARGWVKLLLSLYDSASDEVRVQA
FLALRKLAVAADHSLRESVLKGAYAALLGSSRQTSMYTLGAITLMKNSASELFLLEGDLA
FQLAFGYIRSLAILLRKGVKDASKEAFKSVYNWQFVHAVDFWSLVLSASCDKQRVEQGES
PLQPLLYPLIQVVLGAIRLVPTSRYFPLRFHLVRALLRIIQRTGTYVPVATSLFEVLDSP
ELTKRTKPSTLKPLDWDYYLKCPTAYQRTRVYADALVDEVVFLLSEFYGALSTSIAFPEL
ALPACVALRRHAKKLAAPKLSQQVKQLVDKLEANAQWIEQRREQVEFAPAKRDKVDRFLA
GDGHKTPMGTHVKLQRKLREQKKAQMERAMHAGED
>Sro
MAKVDGVLGAGEDEGSEV-----------PTQHMEDLKALAEKDPEFFKYLQENDAELLN
FEGNTEEEDDSEDEGEKKKGKGKEKEKDQILTKELLKTWQKNVLEVTIISLVHSNRSESL
LLNMDQNDTRFTSLPLFVSSHTCLLTTLSRLV-------HSKLASNSKSYATAQRLIKSY
FVSLQQLLATTSSSGIPALAVSESGKLVPWIVGNRKVARAWTKMLLGLYDSAADETRVAA
FLALRKLAIAADHSLRETVIKGTYATLLASSRQTSIYTLPSITLMKNSASELFLLEGEQA
YQLAFGYIRMLAILLRKGVKEGSKDAFKSVYNWQFIHAVDFWSIVLSASCDKQRVERGES
PLQQLLYPLIQVALGAIRLVPTSRYYPLRFHLIRSLLRIVQRTSTFIPLSTPLFEILNSP
ELSKRSKPSTLKPLDWEYYLKCPTSYQRTRVYADALAEETIHLLTEFFGALSISIAFPEL
ALPAIVSLKRLSKKTLQVKLSALVKGLIDKLESNSKWIEAKREQVDFAPMKRDKVERFLK
DDEARTPMGTHLKLMRRARETRKATLERGVSRSFS
>Uvf
------------------------------------------------------------
------------------------------------------------------------
------------------------------------------------------------
------------------------------------------------------------
------------------------------------------------------------
---------------------------QAVYNWQYIHSLDFWSLVLSSEKSNYKSSGSTS
ALEPLIFPLVQITIGVIKLVPTTRYYPLRFHCLRLLLRLIQQTETFIPLTPFLLEPLDSP
LFKRSPTPTNIKPLDFEYIIRCPKSHEHSRVYVEGVTDELVFLLLQYHASLAHSYSFPEL
VLPGSFILKKFIKNFTKQKIINQIKTLVQKIESHQDWIKLKRNASSSGIMQDLKFDDLD-
-ALNKSPLISHFILQSKIRKQKQSALDRSAHNDIQ
