# Supplementary material for: Convergence Analysis of Rust Fungi and Anther Smuts Reveals Their Common Molecular Adaptation to a Phytoparasitic Lifestyle
Source: Front Genet. 2022 Apr 8;13:863617. doi: 10.3389/fgene.2022.863617 (PMC9023891; doi:10.3389/fgene.2022.863617)
Supplement: Supplementary file 4 [file DataSheet1.ZIP › Supplementary file 1/conv_cal/OG0003141.fasta]

>Ain
MATPVDVASTQKVMNNDIISEVLHQAPRASTAQRPIYLDAQSTTPMDPRVLDAMMPFMTN
QYGNPHSRTHAYGWESESAVEKAREHIAQLIGADPKEIIFTSGATESNNMSLKGVAHFYG
QKKRHVITTQTEHKCVLDSARKLQDEGFDVTYLPVQPNGLVKLEDVEAALRPDTSVVSIM
AVNNEIGVIQPLAQIGELLKTKAGLMFHTDAAQAAGKIAIDVNKMGVDLMSLSSHKIYGP
KGIGACYVRRRPRVRLEPIINGGGQERGLRSGTLAPQLVVGFGEAARLAHQEREYDYAHV
SALAARLRNRLLAEIECVLVNGDPEGYPGCTNLSFQYIEGESLLMALKDICLSSGSACTS
ASLEPSYVLRALGLDDENAHSSLRFGIGRFTTEEEVDYVCEKIIKVVHKLRELSPLWEMV
QEGIDLKTIQW
>Aps
MADVVEDSDSTSSRPDPLVPTVSQDVSKLQNIGRPIYLDFQATTPVDPRVLDAMMPYFTN
QFGNPHSKTHAYGWESEKAVENARNHVADLIGANSKDIIFTSGATETNNMAIKGVGRFYK
ERKRHIITSQTEHKCVLDSCRVLQDEGFDVTYLPVNGNGLINLQQLADAIRSDTVLVSIM
AVNNEIGVIQPLKEIGSIVRAHKGVFFHTDAAQAVGKIPIDVDEMQIDLLSMSSHKIYGP
KGVGAAYVRRRPRVRLEPIISGGGQERGLRSGTVPTASVVGFGEACRLAKLEMQNDHQHV
SSLSQRLHDKIKQRCTHIVRNGDPSGYPGCLNLSFEYIEGESLLMALKDVALSSGSACTS
ASLEPSYVLRALGSSDENAHSSLRFGIGRFTTEREVDFVADKIAYVVNKLRDLSPLWEMV
QEGIDLKSINW
>Cqf
FVPPVNLDDSIASRPDPLVALGFEASNKQEAIGRPIYLDMQATTPMDPRVLDAMMPYMTN
QYGNPHSKTHAYGWETEKAVETARGHVADLIGANAKDIIFTSGATETNNMVIKGVALI--
-KTSLILYHHHPFRSASD------------TLLPLRKNGLIDLQELEAAIRPDTVLVSIM
AVNNEIGVIQPLKAIGEIVRKHQGVFFHTDAAQAVGKIEIDVDEMKIDLLSMSSHKLYGP
KGIGAAYVRRRPRVRLEPIMSGGGQERGLRSGTVPAPSVVGFGEACRLAKQEMKNPKSPL
KEAHERGAQSAPFWCH-----------------------------------------CST
SS----------------------------------------------------------
-----------
>Cla
LATLVDDKIKRRPSPEPVVDLGFEVSASEEDIGRPIYLDMQATSPLDPRVLDAMLPYLTN
QYGNPHSRTHAYGWEAEKATEEARTHIASLIGANPKDIIFTSGATESNNLAVKGVARFCR
NKKKHIITLQTEHKCVLDSCRVLQDEGFDVTYLPVQENGLVDLKLLEESIRPDTCLVSIM
TVNNEIGVIQPIKEIGALVKKHKGCYFHTDAAQAVGKIPIDVDEAGIDLLSISGHKLYGP
KGIGAIYIRRRPRVRVDPIISGGGQERGLRSGTLAPALAVGLGEAARLAKQEMQNDYAHV
KALSQRLHQGITAKCDYVSQNGDANGYPGCLNLSFAYIEGESMLMAMKDVALSSGSACTS
ASLEPSYVLRALGADEALAHSSIRFGMGRFTTEREVDFVVDKIVSVVQKLRDMSPLYEMV
LDGIDLKSIEW
>Cmi
MAEVVETPEIKPFNPDPLVGVDAAVQSIREDIGRPIYLDVQATTPVDPRVLDAMLPFLTN
QYGNPHSRTHAYGWETEKAVEVARKQVADLIGANAKDIIWTSGATESNNMAIKGIARFYG
NGKKHIITLQTEHKCVLDSCRYLQDEGFDVTYLPVEHDGKVNLEKLEAAIRPDTCLVSVM
TVNNEIGTIQPIKEIGQIVKKHKGVFFHTDAAQAVGKIPMNVDEMNIDVMSISGHKLYGP
KGVGAIYVRRRPRVRLEPIINGGGQERGLRSGTVPAPLVVGLGEAARIAQEEMAHDTAHI
KYLSDKLIKGVTDKCEAIERNGATDGYPGCVNLSFSFIEGESFLMAMKDIALSSGSACTS
ASLEPSYVLRALGAEEDMAHSSIRFGIGRFTTEGEIDYVTSKIVDIVERLRDLSPLWEMH
QEGIDIASINW
>Eyn
LATVVDNANVKPYRPEPVVIVDEAVKALREDIGRPIYLDMQATTPTDPRVLDAMLPYMTN
QFGNPHSRTHAYGWETEKAVEEARQHVADLVGAGPKDIIFTSGATESNNMLVKGVARFYG
SGKKHVITLQTEHKCVLDSCRNLQDEGYDVTYLPVKEDGKVDLKLLEESIRPETCLVSVM
MVNNEIGTIQPIKEIGAIVKKHKGCYFHTDAAQAVGKIPINVDEMNIDVMSISGHKLYGP
KGIGAAYVRRRPRVRLEPIINGGGQERGLRSGTVPAPLCVGLGEAARIAKKEMEFDNKHI
KFLSDRLLKGVTDKCEAIVRNGAADGYPGCLNLSFSFVEGESFLMAMKDIALSSGSACTS
ASLEPSYVLRALGAEEDMAHSSIRFGIGRFTTQGEVDFVTSRIVDIVERLRDLSPLWEMH
QEGIDLKSIDW
>Gan
LATVSNLTSLDILDNEALVMLGFEVAQTSEEPGRPIYLDMQATTPTDPRVLDAMLPYMTN
QYGNPHSKTHAYGWETEKAVEDGRKYVADLIGANAKDIVFTSGATESNNMSIKGTARFWK
GKKKHIITTQTEHKCVLDSCRVLQDEGFEVTYLPVAVNGLVDLELLEASIRPDTCLVSVT
RESSSTPT--PLKPSGR-VRSLPAPSFSTNPANTV---PIDVDEMGIDLMSISGHKIYGP
KGVGACYVRRRPRVRLEPILSGGGQERGLRSGTVPAPLVVGFGEACRLAKKEMAFDEAHV
SRLSKRLFDGITSKCDMIVRNGDVNGYSGCLNLSFSYIEGESMLMAMKDIALSSGSACTS
ASLEPSYVLRRLTLSSTRLWRSLSV-----------------------RLRELSPLWEMV
QEGIDIKSIDW
>Hvs
MAEVLDYTGDLTTNNDSLLSLGFKVISKRQDVGRPIYLDMQATTPLDPRVLDTMLPYLTN
QFGNPHSKSHAYGWESEEAVEIARSHIASLIGANSKDIIFTSGATESNNMTIKGVARFYK
RTKEHIITLQTEHKCVLDSCRVLQDEGFEVTYLPVQQNGVVDLNLLEQSIKPETILVSVM
TVNNETGVIQPISEIGKIVKKFKNMFFHTDAAQAVGKIPINVDEMKVDLMSLSSHKVYGP
KGIGAAYVRRRPRVRLTPLISGGGQERGLRSGTLAPSLVVGFGEACRIAQLELSNDLEHV
TRLSNRLRDKIYERCTHILRNGDTAGYPGCLNISFEYIEGESLLMAMKDVAVSSGSACTS
ATLEPSYVLRALGASDEVAHSSLRFGIGRFTTEKEVDYVADRIVTVVNRLREISPLWDMV
QEGIDLKSINW
>Lcr
LATVSDLEDLKITGDEPLHMLGFEVSETQSDVGRPIYLDAQATTPTDPRVLDAMLPYMTN
QYGNPHSKTHAYGWETEKAVEQGRQYVADLIGANAKDLVFTSGATESNNMSIKGIARFNK
GKKKHIITTQTEHKCVLDSCRILQDEGFDVTYLPVKTNGLVDLELLESSIRPDTCLVSVM
MVNNEIGTIQPIKEIGAIVKKYKGVYFHTDAAQAVGKIPINVDEMNIDLMSISGHKVYGP
KGIGACYVRRKPRVRIEPIMSGGGQERGLRSGTVPAPLVVGFGEACRLAKNEMAFDAAHV
RRLSDRLHKGITDKCELIVRNGDVDGYPGCLNLSFSYIEGESMLMAMKDIALSSGSACTS
ASLEPSYVLRALGAEDDMAHSSIRFGIGRFTTEEEIDFVTNKIVAIVERLRDLSPLWEMV
QEGIDIKTIDW
>Mgl
AVPSVALNDDGPLSNDQLVERILGKGASHRGATRPIYMDAQSTTPVDPRVLDSMLPYYVE
QYGNPHSRTHAYGWETEAATDKARKHVAELVNADPKEIIFTSGATESNNMILKGVANFYR
AKKNHIITTQTEHKCVLDSCRNLQEQGFEVTYLPVQSNGKIDLDMLRKELRPTTSLVSIM
SVNNEIGVIQPIKEIGEILKTEKGMFFHTDAAQAVGKIPIDVNEAGIDLMSLSGHKLYGP
KGIGAAFVRRRPRVRLDALISGGGQERGLRSGTLATPLVVGFGEAARLAKKEMAFDHAHV
SALSKRLRDNIMSRVEMVLLNGDPDGYPGCTNLTFQYIEGESLLMALKDICLSSGSACTS
ASLEPSYVLRALGLDDANAHSSLRFGIGRFTTEEEVDFVCDKIVAVVQRLRDLSPLWEMV
QEGIDLNSIQW
>Min
LATVSDLSDLAIESDQTVHMLGFEMTASQVNVGRPIYLDAQATTPTDPRVLDAMLPYMTN
QYGNPHSKTHAYGWETEKAVEQGRVYVADLIGANAKDIIFTSGATESNNMSIKGVARFYK
GKKKHIITTQTEHKCVLDSCRVLQDEGFDVTYLPVQANGIVDLKLLEESIRPDTVLVSVM
MVNNEIGTIQPIKEIGAIVKKHKGVFFHTDAAQAVGKIPINVDEMGIDLMSISGHKIYGP
KGIGACYVRRKPRVRLEPIISGGGQERGLRSGTVAAPAVVGFGEACRLAKKEMAFDHAHV
RRLSQRLYEGITAKCELIVRNGDPNGYPGCLNLSFSYIEGESMLMAMKDIALSSGSACTS
ASLEPSYVLRALGTEEDMAHSSIRFGIGRFTTEEEIDFVTNKIVAIVEH---LSPLWEMF
QEGIDIKSINW
>Mld
LATVADLSDLAIESDRTVHMLGFEVTASQVHVGRPIYLDAQATTPTDPRVLDAMLPYMTN
QYGNPHSKTHAYGWETEKAVEQGREYVADLIGANAKDIIFTSGATESNNMSIKGVARFYK
GKKKHIITTQTEHKCVLDSCRVLQDEGFDVTYLPVQADGIVDLQLLEESIRPDTVLVSVM
MVNNEIGTIQPIKEIGAIVKKHKGVFFHTDAAQAVGKIPINVDEMGIDLMSISGHKIYGP
KGIGACYVRRKPRVRLEPIISGGGQERGLRSGTVAAPAVVGFGEACRLAKKEMAFDDAHV
RRLSQRLYEGITSKCELIVRNGDPNGYPGCLNLSFSYIEGESMLMAMKDIALSSGSACTS
ASLEPSYVLRALGTEEDMAHSSIRFGIGRFTTEEEIDFVTNKIVAIVERLRDLSPLWEMF
QEGIDIKSINW
>Mlp
---------------------------------------MQATTPLDPRVLDAMMPYLTN
QYGNPHSKTHAYGWETEKAVETARTHVADLIGANSKDIIFTSGATETNNMAIKGVGRFYK
ERRRHIITTQTEHKCVLDSCRVLQDEGFDVTYLPVQANGLIDLKEFEAAIREDTILVSIM
AVNNEIGVIQPLKEIGQIVRKHKGVFFHTDAAQAVGKIPIDVDEMNIDLLSMSSHKVYGP
KGIGAAYVRRRPRVRLEPIMSGGGQERGLRSGTVPAPSVVGFGEACRIAKIELQNDHDHV
KSLSDRLHQQILSRCTHIVRNGDPLGYPGCLNLSFEYIEGESLLMALKDVALSSGSACTS
ASLEPSYVLRALGASDENAHSSLRFGIGRFTTVEEIDYVAEKIAKVVNRLRDISPLWEMV
QEGIDLKSIDW
>Msd
LATVADLSDLAIESDQTVHMLGFEMTASQVHVGRPIYLDAQATTPTDPRVLDAMLPYMTN
QYGNPHSKTHAYGWETEKAVEQGREYVADLIGANAKDIIFTSGATESNNMSIKGVARFYK
GKKKHIITTQTEHKCVLDSCRVLQDEGFDVTYLPVQADGIVDLKLLEESIRPDTVLVSVM
MVNNEIGTIQPIKEIGAIVKKHKGVFFHTDAAQAVGKIPINVDEMGIDLMSISGHKIYGP
KGIGACYVRRKPRVRLEPIISGGGQERGLRSGTVAAPAVVGFGEACRLAKKEMAFDDAHV
RRLSQRLYEGITSKCELIVRNGDPNGYPGCLNLSFSYIEGESMLMAMKDIALSSGSACTS
ASLEPSYVLRALGTEEDMAHSSIRFGIGRFTTEEEIDFVTNKIVAIVERLRDLSPLWEMF
QEGIDIKSINW
>Pan
MATPIEVAGSKMGSGKNLLSDIIAAAPKHSTANRPIYLDAQSTTPVDPRVVDKMMPYMTN
QYGNPHSRTHAYGWESEKGVEEGREHIASLIGADPKEIIFTSGATESNNMAIKGVAHFYK
SKKNHIITTQTEHKCVLDSCRRLQEEGFEVTYLPVQSNGLIDLKQLEDALRPTTALVSIM
AVNNEIGVIQPIKEIGHLLKTKSGRFFHTDAAQAAGKIPLDVNELGIDLMSLSSHKLYGP
MGIGACYIRRRPRVRLEPIINGGGQERGLRSGTLAPQLIAGFGEAARLAKQELAYDHAHI
TKLSERLRNTLEASITHVLFNGDPNGYPGCLNLTFQYVEGESLLMALKDICLSSGSACTS
ASLEPSYVLRALGLNDENAHSSLRFGIGRFTTEEEVDYVADKIIRVVNKLRDMSPLWEMV
QEGIDLESISW
>Pst
MAEVVDQVDPIAHHPDPLLLRETTNTKKQEKIGRPIYLDMQATTPLDPRVLDAMMPYMTN
QYGNPHSKTHAYGWETEKAVETARSHVANLIGASTKDIIFTSGATETNNMSIKGVSRFYK
ERRRHIITTQTEHKCVLDSCRVLQDEGFDVTYLPVKRNGLIDLQQLEASIRPDTVLVSIM
AVNNEIGIIQPMKEIGAIIRRHKGVFFHTDAAQAIGKIPIDVEEMQIDLLSMSSHKIYGP
KGIGAAYVRRRPRVRLEPIMNGGGQERGLRSGTVPAPLVVGFGEACRLAKLEIQNDHEHV
SRLSQRLNDKITQSCTHIVRNGDGVGYPGCLNLSFEYIEGESLLMALKDVALSSGSACTS
ASLEPSYVLRALGASDENAHSSLRFGIGRFTTEQEVDYVADKIVDVVTRLRELSPLWEMV
QEGIDLKSINW
>Rgr
--------------------------------GRPIYLDAQATTPMDPRVLDAMLPYETN
AWGNPHSKTHSFGWEAEKAVDEAR-HRALLQG----------------------------
QEEAHVITTQTEHKCVLDSCRVLQDEGFDVTYLPVGQNGVVDLTLLEQSIRPDTCLVSIM
MVNNEIGTIQPIKEIGAIVKKHKGVFFHTDAAQAVGKIPVDVDAMGIDVLSISAHKLYGP
KGIGALYVRRKPRVRLEPIISGGGQERGLRSGTVPAPLVVGFGEACRLAKREMQADHKHI
RTLADRLYHGITKECERVVRNGDVEGYPGCTNLSFTAVEGESLLMSIKDIAVSSGSACTS
ASLEPSYVLRALGAEDDMAHSSIRFGIGRFTTEEEVDYVVDKVTSSVKRLRDLSPLWEML
EEGIDLKTINW
>Sro
-------------------MMGFELTAGEENLGRPIYLDAQATTPTDPRVLDAMLPYMTN
QYGNPHSKTHAYGWETEQAVDEGRKHIADLIGANPKDIVFTSGATESNNMAIKGIARFYK
GKKKHIITTQTEHKCVLDSCRVLQDEGFDVTYLPVKTNGIVDLELLESSIRPDTCLVSIM
MVNNEIGTIQPIKEIGEIVKKHKGVFFHTDAAQAVGKIPVNVDDLKIDVLSISAHKLYGP
KGIGAIYVRRKPRVRLEPIINGGGQERGLRSGTVAAPLVVGFGEAARLARKEMSYDHSHV
RRLAERLHDGITSQCDKVVRNGDIDGYPGCTNLSFTAVEGESLLMSMKDIAVSSGSACTS
ASLEPSYVLRALGAEEDMAHSSIRFGIGRFTTEEEVDFVVDKVVSSVTRLRDLSPLWEMI
QDGIDLKTIDW
>Uvf
MAEVVDESDSIASHPNPLNLRETTNIQKKENVARPIYLDMQATTPLDPRVLDAMMPFMTN
QYGNPHSKTHAYGWETEKAVETARSHVADLIGAGPKDIVFTSGATETNNMSIKGVGRFYK
ERKRHIITTQTEHKCVLDSCRVLQDEGFDVTYLPVKNNGLVDLQQLADAIRPDTVLVSVM
AVNNEIGVIQPLKEIGAIVRSHKGVFFHTDAAQAVGKIPIDVEEMQIDLLSMSSHKIYGP
KGVGAAYVRRRPRVRLEPIMSGGGQERGLRSGTVPAPLTVGFGEACRIAKLEMQNDHEHV
SRLSQRLHDKILARCTQIVRNGDPSGYPGCLNLSFEYIEGESLLMALKDVALSSGSACTS
ASLEPSYVLRALGASDENAHSSLRFGIGRFTTEQEVDYVADKIVRVVNRLRELSPLWEMF
EEGIDIKSINW
