# Supplementary material for: Convergence Analysis of Rust Fungi and Anther Smuts Reveals Their Common Molecular Adaptation to a Phytoparasitic Lifestyle
Source: Front Genet. 2022 Apr 8;13:863617. doi: 10.3389/fgene.2022.863617 (PMC9023891; doi:10.3389/fgene.2022.863617)
Supplement: Supplementary file 4 [file DataSheet1.ZIP › Supplementary file 1/conv_cal/OG0003142.fasta]

>Ain
MVRSYLRHEPTQAYGVIVSPSSRSLLDGKTAVVGALEDVLVWDVKTGVQLGMWHEVGHRA
SVTCLAKAPSSPEVYAVGYADGSIRIWDAATATAKLTLNGHKSAVTSLCFDATGLRLASA
GQDTDVILWDLVADSGLFRLRGHRAAVTEVCFLDVPSPSLDDFNDTNPGQFLLTTAKDGL
MKLWDLSLQHCIDTVVHGKGEVLSLTVDDVAALVLTGSSEGEVKLWEVTRAALTRGLEHV
DSEVEPSRLIRSCGSLGLQVQ---KRVTQMHFDPSRRYLAVASSDRGVEVFRIRSQEDMK
KKMARRLKRAKEKAGGASEAVQAAAAAAAKVTWPDRLERYTTVRPQGRVKSFSFASASSS
SKDTASMLLTLSTNALEVVAIPDATVAKKNAVEAQLSCGLDLPGHRSEPRALALSSDDSM
LASASLGTLKVWNVATGRCVRTLDCGYALTLAWLPDDHHVVVGCKDGTLRTYDVRAGQAL
ETIAAHTGPVWSLAIHPDGQSAVTASGDKDVKFWEFDLQGRGNAGGAGRRPASMTMTHVR
TLKMTDEVLCARFSPDARLLALSLLDSTVKVFYADSLKFFLSLYGHKLPVLSMDISGDSK
LIVTVSGDKNAKIWGLDYGDCHRSLFAHDEAIVACAFERGSHRFWTCARDGRLRYWDGDR
FELVQTMEGHHGEVWALATGHKGQLVASAGNDRSIRVWEKTEEPLFLEEERERELERMFE
AQASGGDDRRAIGSLAQGNEAQQEATAVSKSTGETLMAGERLIEALDIAQADIEAQQAWQ
AAGTSAAPTRHPVLASAFGPDEEVDAHTFVLKTVQRIAPAHLDDALLVLPLHDVVRLLDH
VDVWVQRARTVHLVARLVFFLLRTHHNHIVANRSMRVRIVSLKTHLRGALARQKQTIGYN
LAGLRFIKAQHTAQRTSQLLQD--LDDAAIQQRLEQEPRKRKLVV
>Aps
---------GTEVFGLIASNTSNSLFDGKRAYVPALEDVYVWDLKRGEHLGMWHATSHTS
PVTYISRSPTDPDKFAVGYQDGSIRVWSAQSKEVITLFEGHRRGISNLAWDRDGVRLVSG
ALDGEIVLWDVTGETGLFKLRGHNHRITGLVFVSASPPISDPTALPPSSTHLLSTSQDTY
LKLWDLQTQHSIESLIAHRSECWSLAVPERQVLLLTTGGEGEAKLWTLSETILINGPQRS
ASGQGFMKAIFHVGNLTLATSAHGARVLSATSHANGIAIAFQVGDRAVEVWRVQSPEEVK
TKSSRRKKKEAAKRKDVAQEVDKSKEAEPAFNWAERFSHWVTLRGSGKVVSFAFPPTSNA
RPAELQILLALASNSLEVFTIPRP-SSKSTPQEPTRLHKVALPGHRTNIRTVFLSSNDQL
VATGSNGALKVWNVKTQKCIRTFDCGYVLCGAWLPGDRHILVGTKAGQLMLYELSSSTLL
ESYNAHTQSIWSLDIRPDGKAFVTGSADKSVKFWNFAPKAVASQEQDTQKCLSLSFVHFK
TIKMTDDVMGVRYSPDLRFIAVSTLDCTVKIFFQDTLKFFLSLYGHKLPILDLDISFDSK
LLVTCSADKNVKLWGLDFGDCHKSIFAHEESVMQVAFESNSHYFWTAGKDGLVKYWDGDK
FENIQILRGHHKEVSSLAVSHNGIFLITGSFDQSIRIWEKTDEPLFLEEEREKELERLYN
QEETQQAELLAVRKQKLKENEVEEAGPVSKPTAETLMSGEKIVEALILAASDLESIEKYR
SLKSEVAKLAPPVRNPIFVVFNNISAHAYVLKVVQNVPRAALEDALLVLPFAQVIMLLTH
IKYWIEQGWMTSLTCRVLFFLLRVHETQITATESLKLVIHAIKTGMGDRLTKQRDTIGYN
VEAVKFLKRQIEDEQDKQFFDLDVKPLEEVRAMTGKA-KKRKLVL
>Cqf
MVRSYLRHGGTEVFGLIASNSSNSLFDGKRAYVPALEDVFVWDTKRGERVAMWHATGHTS
PVTALSRSPIDASRFAVGYQDGSIILWSAKSHEPVANFQGHRRAISSLAWDRDGARLASG
AVDGEVIIWDTAAETGQFKLRGHNNRITALVFVAAPTHTPDPTTLPSASTHLLTTSQDTY
LKLWDLQTQHSIESVVAHRTESWSLTVPLVDQLLITTGGEGEAKLWLLSSSILLKGPQPS
PTGQGLARAILSVGSINLSTSSHGKRVSGATAEKNGVVIAFQVGEREVEVWRIRTLEEVK
KKRARRRKKEASKSQKVTSDVADASASDDAITWLDRICPWIVVRGTGRICSFAFAPTASD
KPSELEILLALSNNSIEVFSIPKPSSSKSASLQPCLLHSIALPGHRTGIRALSISFNDQL
VASGGNGCLKVWNLKTQKCIRTMDCGFALCVAWLPDNQHILVGTKDGKIMLYELSSSTLL
TTIDAHSGAIWSLDLRPDAKGFVTGSGDKSIKFWNFTRKCTNPSSSEDLKTIQLSASLSK
TMKMSDDVLGVRCSPDSKFLAVATLDSTVKVFFYDTLKFFLSLYGHKLPVLAMDISFDSK
LIVTCSADKNVKIWGLDFGDCHKSIFAHEESVMQVKFESRSHYFWTVGKDKMVKYWDGDK
FENIQTLQGHHDEVSALAVSHDGQLLVSGSRDKSIRVWEKTDEPLFLEEEREKELERLYS
LDESEKMDISISRAKKQGEGGDEEVEAVTKQTPETLMAGEKIVEALILADSDIDLTNKFE
TAKRAAAKLAPPARNPIFSAYDNISAFAYVLKVIQKLPRAALEDALLVLPFAQVAMLLTH
IDHWASKGWATSLVCRMLSFVIRTHESQITATASLKLIIDSIRLNMTRTLKKQTEMVAYN
AEAIRFVKQTIELEKEKEFLNVDLKPEDDVRRSITEKLKKRKVVL
>Cla
M-PEYFQHNPTDAFGLITHSSARALYTNHIALSPALEDVLLWDLKTGNKVAEWHVIGHRS
PVSCLALSPTSKEV-AVGYEDGSIRIWEFGKNSVKVTLDGHKKGVTALCFDAKGQKLVSG
SQDTEIVVWDLLLEQGLFKLKGHKDQVTTLNFVH--------------PDFIVSASKDTL
LKLWHLPTQHCLDTVVAHRAECWSSVPEEAEALLLTTGSEGEVKLWSLELAVL--GADQP
ESSKTPRRFIKAIKTPTFSSPSHAHRVQNVLYDPMSGMLGFQTSDRLVEFARIRPVDELK
RKQARRKKRNAKKAAGEAD------EEDKPITVADRLSSWTVLRSAGKIKSFSFALPSSA
AKEEFSVLLALANNAFQTYTIALPSADNKKTVEPEQQFSLGIPGHRTDIRSLCLSSDDAL
LASVANGSLKVWNRRTLNCVRTIENGYGLCSQFLPGDKHVIVGTKEGDLELYDLASSSLI
HKVEAHAGPIWSLQIHPSGKTLITGSSDKSVKMWDFVVSV--------ASQKRLTLKHVR
TLKMTDDVLCVRISPDARLLAVATLDFTIKIFFYDTLKFSLSLYGHKLPVVSMDISHDSS
LIITSSADKNIKIWGLKFGDCHVSLFAHQDTVMGVQFEADSHNFWSVGKDALVKYWDADK
FECIQKLEGHHAEVLALATSHKGRFVITASLDKSIRVWEKTDEPLFIAEQRERELEQLYD
APISRG-GENALTVSKVDE-DGEEAGDVAKETVESLTAGEKIIEALVLSEVDRAAIAEA-
----AASGMPREARNPILALQDSYTAERHVLTVIEKIPSSHLTDALLVLPFSQVANLVYH
LQYWIARRWNTGLSSRILFFILKTHHTQIVATKSMRDLLLGLRTDLRTALGAQKDMLGYN
LAALKFMQRQQKEDATVSILRVGLDDEAAVQAELNERAKRKRAIQ
>Cmi
MVRSYNRHGAVEAFGIIAGNSSNSLFDGKVAYVPACEDVLVWNLKKGEMIAMWHETGFRS
AVTCIARCLSKNDLFAVGYQDGSIRIWQAG--SVLVTFNGHRKAVTALCFDQEGNRLASG
SQDTDIILWDVIAENGMFRLRGHRDQITALEFVSAPSEQSASSPTLSHQNHLVSTSKDTL
LKLWDLSTQHCVSTVVAHRTQIWTLATSTGNVLVVTGGGEGEAKAWTIDAQILAGNRLEN
ENGSTPIRAIKPLGLLPLATLSHAQRIAQIQYHAKERILAIQTTEKTIEVLRLRSEEEIR
KKVARRRKREKEKREKKKGDLAVTEAALREPTWKDRLASWIVIRTTGKIRSFDFGIGNRN
LKGEVNIMAAMANNALEVYQLPEQKKTKDESAEATRIHALELPGHRTDIRTLCLSSDDAL
LASGANGSVKIWNVKTTKCLRTIECGYALCSTFLPGDRHLVVGTKSGELYLYDVASSTLL
EVTKAHNAEIWGLSLRPDGKGLVTGSADKDVKFWDFEIKDVVLNEEEKAIRKTLTVVHTR
TLKMTDDVLAVKYSPDGRLLAVALLDFTVKVFYADSLKFFLSLYGHRLPVLSMDISSDSK
LIITSSADKNVKIWGLDFGDCHRSLFAHDDTVTQVQFEKDSHYFWSVGKDKLVKYWDGDK
FEMIQKLEGHHGEVWAVAVSHKGAFVATAAHDKSIRIWEKLDDQLFLEEEREKELEAIYD
ANIERDRERDELRAIKEGD-TGPEASSVSKTTTETLMAGERIVEALEISEEDRLALDAFN
DTKKQIKKLAPRQRNPIFSIYPDTEPEVHVLRVVQKIPPASLNDALLVLPFAKVVSMLKH
LDYWAMKKMNVPLTSRILFFLLKTHYTQIVATRLMRTTILKLREHLSNALTDQKDTIGYN
MAALRQVSRQQKTSKINEFYTEGFEKADQLQAHLDEGKKRKRAVI
>Eyn
MVRSYSRHGPVEAFGVIASNSSNAIFDGKVAWVPGLEDVLKWNMKKGELLDMWHETGLRS
EVTCIARSSIK-DTFAVGYQDGSIRLWSDFNKSVTVTFNGHRKAVTSLVFDKDGTRLASG
SQDTDIIVWDVVAETGMFRLRGHRDQVTSLAFTAAPPAEVVPVNNDPQQNHLVSCSKDTL
LKLWDLSTQHCISTVVAHRTQVWSLATSTSSVVVITAGGEGEAKAWRINPDILAGKREGQ
GSEAAPTRAITALGLLPLASISHAQRISQVAFHPVEQLLAFHTTEKTVEILRLRTEEEIR
KKAARRRKREREKKKGKNAAAEEDVDMGKEPTWKDRLASWITIRTPGKIRSFDFGIGANK
LKQEVTIMCALANNAVEVYQLPDQKSSKSAEAEATKLHSLDLQGHRTDIRTLALSSDDAL
LASGANGSLKIWNVKTTRCLRTLDCGYAICSTFLPGDRHIVVGTKSGELLLYDIGSSTLL
ETFQAHQGTVWGVAVRPDGKGLVSASADKDIKFWNFEIKDVVVNAEEEAKRRALSMNHFK
TLKMTDDVLAVKYSPDGRFLAVSLLDSTVKVFYADSLKFFLSLYGHKLPVLAMDISSDSK
LIVTCSADKNVKIWGFDFGDCHRSLFAHDDSIMQVQFEKGSHYFWSVSKDKMVKYWDGDK
FECIQKLDGHHAEVWALAVSNEGKFVASAAHDKSIRIWEKLDEPLFLEEEREKELEAIYD
ASIERDRERDELRVTKDGGITGPEATAVEKTTTETLMAGERIMEALDISEEDRAGADTHA
ESQKAIARMAPRKRNAIFTIYSDIEPEVHVLKVVQKIAPGSLNDALLVLPFAKVVSMLKH
LDFWAERKLNIPLTSRILFFLMKTHYSQIIATRLMRTTILQLREHLGSALADQKDTIGYN
LAALRHLQRQNISKKTNDFYREGFGGEEKVRARLEEGKKRKRASI
>Gan
MVKSYLRHGPTESFGVVASSSSNSLFDGRRAYVPALEDVLVWDVKKGEQTAMWHETGLRS
LVTCLARSPVDWDAFAVGYADGSIRIWSAATKEVTVTFNGHKSAISALAWDADGTRLASG
SKDTDIIVWDVVGEVGMFRLRGHRDQITGLAFISAQREGEDDSETKTPGTHLLSSSKDTF
IKLFSLSTQHCVETVVGHRGEAWSFAYDRDSGVLISGGGEGEVKCWRVDSEVLTKGVITE
-ANGKLRRAIRPIAALSLPSTSHTHNITQITLHPTLPVLAVHSGEKTIDVFRLRTEEELR
KKMARRRRREREKKKEKDGEVEEDEEVDGEIEWRDRLAVWSVVRATGKVKSFAFAPETAK
SKGDVQILAALANNSLEVYTLPPPPSSKSPAVEPIRLYTLDIPGHRSDVRTLCLSSDDAL
LASASSGSLKIWNVKTTKCVRTMECGYAICSTFLPGDRHIVVGTKSGELLLYGLFYYSLL
ETFAAHTGPIWSLHVRPDGRGLVTGSADKDIKFWDFEVRELEQE-EGGRKGQVLTMAHTK
TLKMTDDVLAVKYSPDGKLLAVSLLDSTVKVFYTDTLKFFLSLYGHKLPVLSLDISSDSK
LIITCSADKNIKIWGLDFGDCHRSLFGHEESIMQVAFERGTHYFWSVSKDKMVKYWDGDK
------------------VAFRSSMVTMGTLSRPVR---TTSPFLFLEEERERELEELYS
SNVNARADRDELRVLPSGEAAQADSTEVHKSTTETLMAGERIMEALDVSAQDQELQRAYL
ESGE---------------------KDEYVLKVVRTIPAAALHDALLVLPFGKVIQLIEH
LDFWAHKEWQITLTSRVLFFLLRTHHSQIVATRAMRNTMVSLRLHLREALKRQKDTIGYN
LAALRYISRQHEAARVADFYQDGMVEEAKVREKIAEGKKRKRAAL
>Hvs
-IFSYLRHGGTEVFGLIASNSSNSYFDGKRAFVPALEDVLVWDVKKGEQVGMWHSTGHVA
PVTAISRSPENKDTFAVGYHDGSIRLWSSKSKNVLSVFQGHSRAISKIIWDKNGARLASG
ALDGEIVIWDLTSETGLFKLRGHRDQITDLAFVNVPNEPYSVNADLPSSSHLLTTSKDTY
LKLWDLQTQHCIETVVAHRSESWSLTVLPEDMIFLTTGGESEAKLWSLSSLVLLKGPQLG
NNGQGLLRPISFVSSITLATSGHGHRVSAAAVHNRYLLIGIQVGDRSLEIWKLHSAQELQ
KKQRKKEKEQKKKAKSQQINETKEHHDEAKTNWSDRLSHRLTIRGSHKIRSFAFPPTYNQ
ADTNISVLIALSNNSIEVHSFPKPLPSKAFPPESSLRYIISTQGHRTDIRTLCISSDDQL
VATGSNGALKVWNVKTQQCIRTMESGYALCSAWLPGDRHIVLGTKDGKILLYCLASSTLL
ESIDAHSGEVWSINVRPDGKGLASGGGDKAVKIWDFCTKPIEQNTDGAQVSKRLSLKHST
TMKMSDDVLGVKYSPNGKLLAVSTLDCSVKVFFQDTLKFFLSLYGHKLPVLSFDISHDSK
LLVTCSADKNVKIWGLDFGDCHKSIFAHDESVMQVAFENNSHYFWTVGKDKLVKYWDGDK
FEHIQTLSGHHQEIWALDVSHQGDFLITGSHDKSIRIWIKTDEPLFLEEEREKELEQLYL
QDQEDT--FLKLNSNSHRLAIEAEVTDVSKPTSETLEAGERLIEAVSENADNNKMV----
----LSAMSEKPFRNPIFGALGDISAYEYIMKIVQKIPRPALEDALLVLPFTQVLMLLDH
LEYWAHR-------------------------------------------------VSSN
L---------------------NI---------------------
>Lcr
MVKSYLRHGPTESFGLVASASSNSIYDGKKAYVPALEDVLVWDVKKGEQHAMWHETGLRS
LVTCLSRSPLDWDSFAVGYADGSIRLWSASSQTVIVTFNGHKSAISALSWDKDGTRLASG
SKDTDVIVWDVIGEVGMFRLRGHRDQITGLEFVSGNAGEEGEEIAKKPSTHLITSSKDTF
IKLFNLTTQHCIETVVGHRGEAWSFAYDHQSGVLISGGGEGEVKCWKVDQEVLRKGVLSD
STKGKLRRAISPIAALSLPNTSHTHNITQITLHPTLPVLAIHSGEKTIDVFRLRTEEELR
KKLARRRRREREKKKEGKGEEEEDVGEDGEPEWRDRLAVWSVLRAGGKIRSFSFAPETLK
NKGDVQILAALSNNSLEVYTLPPPPSSKSPAIEPIKQYTLDIPGHRSDVRTLAVSSDDEL
VASAAQGSLKIWNRKTTKCVRTLECGYAICSTFLPGDRHIVVGTKSGSLLLYDLSSSSLL
ETITAHTGPLWSLHVRPDGRGLVTGSADKDVKFWDFEVREIPAEVEGGPVNRVLTVAHTK
TLKMTDDVLAVKYSPDGKLLAVSLLDSTVKVFYADTLKFFLSLYGHKLPVLSLDISSDSK
LIITCSADKNIKIWGLDFGDCHRSLFAHEESIMGVAFERGTHFFWSVGKDRMVKYWDGDK
FECIQKLAGHSGEVWALAVSHRGNFVITGSHDKSIRIWEKTDEPLFLEEERERELEELYD
TTTNGRGDRDELKVTSNGGAGGIESTEVSKSTTETLMAGERIMEALDLSAHDRALTTAYE
EEVRVAAKVAAPSRNAVFQMYGGVGPEEYVLKVVRQIPAASLHDALLVLPFGKVTQLIEH
LDYWAHKEWQITLTSRVLFFLLRTHHSQIVATRALRQTMISLRAHLRDALKRQKDTIGYN
LAALKYLHRQHEAARTADFYQEGIADEEAVRAKIEAGKKRKRATL
>Mgl
M-----------AF------SS----SGTCSFSIALK-----------------------
------------------------------------------------------------
------------------------------------------------------------
--------QSCLAT-----SELWSLAVHAQDTLVATGGSNGHVRLWCMPHSVSQRGLQAA
EQGSGSAHFFNAHGTLDVPSS---HRISQLAVYG--SYLAAASGDRAVHVYRIRTPEEAH
KKQQRRIKRAREKGDEGAA------VDTIPMTWLTRLDAYVIVRPIGRIRSFAFPSGHAS
SDASVPLLCSLTTNSAEIHSIPPPRAEKSGAIEPSVSHALELPGHRSDIRAVALSSDDTL
LASVGSGQLKIWNVRTYRCIRTLASAFALCVTWLPGDRYVVVGCKDGSLHTFDVPAGVAI
ESLEAHTGPIWSCVVHPQGLSAVTGSADKQVKFWEFEMVA-------EHTPPQLSLVHVR
TLQLTDDVLSVKYSPDGRLLAVSLLDNTVKIFYADTLKFFLSLYGHKLPVLSLDISDDSK
LCVTCSADKNAKIWGLDFGDCHRSLFAHDDSIMNVAFEHGSHRFWTVGKDAKVKYWDGDR
FVGIQVMEGHHGEVWALATGHRGRLVVTAGADRSIRVWEKTDEPLFLEEEREKELEQMYE
SAAPSQ-DEPATG------AAEAEATGVSKTTTESLMAGERLLEALETADADLAQRAQAE
RQGADSVPL-HPLIQAVFHDMDTPDTHKYVLRVVEKIPPTHLEDALLVLPFDRVVSLFRY
IDVWVTREWNVSLGARILFFLMRTHHSQIVSNRVMRTTLLRLRTHVKDVLVKQKALVGFN
LAALRFLQQQFTMRRTTELFRPEILDEAAVRDKLQEHKRKRKLVV
>Min
MVRSYLRHGPTESFGVIASSSSNSVYDGKRAYVPALEDVLVWDVKKGEQHAMWHETGLKA
LVTSIARSPVDWDQFAVGYADGSIRVWSAATTSVIVTLNGHKSAVSALAWDRDGARLVSG
SKDTDVILWDVIAEVGLFRLRGHRDQITGLIFVAAPASSSSESSRPAPSTHLLTSSKDTF
IKLFDLSTQHCIETVVGHRGEAWSIAYDPNSAVLVSGGGEGEVKCWKLDALVLERGITSE
TSASKLKRAIRPLMALHLPNTSHAHNITQITLHPTLPVLAVHSGEKTIDVFRLRTEEELR
KKLARRRRREREKTSK-RGAGDDDENAEGEIEWRDRLAIWSVIRAGGKVRSFAFAPETAK
TKGDVQILAALSNNSLEVYNLPKPASSKAPAVEPVKMYSLDIPGHRSDVRTLCVSSDDAL
IASASQGSLKIWNLKTTKCIRTLECGYAICSTFLPGDRHVVIGTKAGEVLLYDLGSSTLL
ETFSAHTGPVWSLHVRPDGRGLVTGSADKDVKFWDFEVREIPSEVADGPVTRVLTMAHVR
TLKMTDDILAIKYSPDGRLLAVSLLDSTVKVFYADTLKFFLSLYGHKLPVLALDISSDSK
LIVTCSADKNIKIWGLDFGDCHRSLFGHDESIMQVAFERGTHYFWSVGKDKMVKYWDGDK
FECIQKLAGHAGEIWALAVSHRANFVITGSHDKSIRIWEKTDEPLFLEEEREREIEEMYD
SNLNGRGERDEMRVLPNGEVVGPEATDVSKSTTETLMAGERIIEALELSMLDQ-------
------------------------------------------------------------
------------------------------------------------------------
---------------------------------------------
>Mld
MVRSYLRHGPTESFGVIASSSSNSVYDGKRAYVPALEDVLVWDLKKGEQHAMWHETGLKA
LVTSIARSPVDWDQFAVGYADGSIRIWSASTASVSVTLNGHKSAVSALAWDRDGARLASG
SKDTDVILWDVVAEVGLFRLRGHRDQITGLIFVAAPSSSSDQSARPPPSTHLLTSSKDTF
IKLFDLSTQHCIETVVGHQGEVWSIAYDSHSAVLVSGGGEGQVKCWKVDAPVLERGITAE
TTASKLKRAIRPLAALHLPNTSHAHNITQITLHPTLPVLAVHSGEKTIDVFRLRTEEELR
KKLARRRRREREKSSK-KGAADDDENAEGEIEWRDRLAVWSVIRAGGKVRSFAFAPETAK
TKSEVQVLAALSNNSLEVYNLPKPASSKAPAVEPVKMHSLDIPGHRSDVRTLCVSSDDAL
IASASQGSLKIWNLKTTKCIRTMECGYAICSTFLPGDRHVVVGTKAGEVLLYDLGSSTLL
ETFSAHTGPVWSLHVRPDGRGLVTGSGDKDVKFWDFEVREIPSEVADGPVTRVLTMVHSR
TLKMTDDILAIKYSPDGRLLAVSLLDSTVKVFYADTLKFFLSLYGHKLPVLALDISSDSK
LIVTCSADKNIKIWGLDFGDCHRSLFGHDESIMQVAFERGSHYFWSVGKDKMVKYWDGDK
FECIQKLSGHAGEIWALAVSHRANFVITGSHDKSIRIWEKTNEPLFLEEEREREIEEMYD
SNLNGRGDRDEMRVLPNGEVVGPEATDVSKSTTETLMAGERIIEALELSILDQQQTAAYE
EEVAQKAKVPVPSRNAVFQMYDGVGPHEYVLKVVRKIPAASLHDALLVLPFTRVTQLIEH
LDVWAHKEWQIILTSRVLFFLLRTHHSQIVATRALRQTMMSLRAHLRAALNRQKDAIGYN
LAALKYIQRQHDANKTADFFKDGVLDEDKVREKIEMGKKRKRATL
>Mlp
MVRSYLRHGGTEVFGLIASNSSNSLFDGKRAYVPALEDVFVWDTKRGERIAMWHATGHTS
PVTAISRSPVDPNLFAVGYQDGSIRLWSGKSHDPLSIFEGHRRAISILAWDRDGGRLASG
AVDGEVVIWDPVAETGLFKLRGHNHRITGLVFVAVPTHIPDPTSLPSPSTHLLTTSQDTY
LKLWDLQTQHSIESVVAHRTESWSLTVTLDDQLLMTTGGEGEVKLWILSSLVLLKGPQPS
ASGDGLQRAIIGAGSLTLSTHAPGKRVLNAIAQRSGIVIAFQVGDRDVEVWRIRTVEEIK
KKKARRRKREASKSQKASSNVADLTSTDDTITWLDRIHPWITVRGTSRICSFAFAPTANE
KPNELEVMLALGNNSVEVFTIPKPSSSKSGSLQSTLLHSITLPGHRTGIRAVSISFNDQL
VASGSNGSLKVWNIQTQKCIRTMECGYALCVAWLPDNQHILVGTKCGKLMIYELSSSTLI
ATIEAHTGPIWSLDLRPDSKGFVTGSGDKSIKFWTFTKKTANPSSSAELKTVELSATLSK
TMKMSDDVLSVRYSPDSKFLAVATLDSTVKVFFQDTLKFFLSLYGHKLPVLSMDISFDSK
LIVTCSADKNVKIWGLDFGDCHKSIFAHEESVMQVKFESRSHYFWTVGKDKMVKYWDGDK
FENIQTLQGHHGEISALAVSHDGQLLISGSHDKSIRVWIKTDEPLFLEEEREKELERLYS
LEESEKLDISITQSRKQGEAGDEEVEAVSKQTTETLMAGERIIEALLLADADLDLTNRFN
IAKEKAEKLAPPARNPILVAYDNISASAYVLKVIQRIPRAALEDALLVLPFAQVTMMLTH
INYWAKKGCSTSLVCRILSFLIRTHETQITVTASLKLMIDSIKTNMTRSLKKHADMVAYN
VEAIRFVKQAIELEKEREFVDIDLRPEQEVRKLIKDKVKKRKVVL
>Msd
MVRSYLRHGPTESFGVIASSSSNSVYDGKRAYVPALEDVLVWDLKKGEQHAMWHETGLKA
LVTSIARSPVDWDQFAVGYADGSIRIWSASTASVSVTLNGHKSAVSALAWDRDGARLASG
SKDTDVILWDVVAEVGLFRLRGHRDQITGLIFVAAPSSSSDQSARPPPSTHLLTSSKDTF
IKLFDLSTQHCIETVVGHQGEVWSIAYDSHSAVLVSGGGEGQVKCWKVDAPVLERGITAE
TTASKLKRAIRPLAALHLPNTSHAHNITQITLHPTLPVLAVHSGEKTIDVFRLRTEEELR
KKLARRRRREREKSSK-KGAADDDENAEGEIEWRDRLAVWSVIRAGGKVRSFAFAPETAK
TKSEVQVLAALSNNSLEVYNLPKPASSKAPAVEPVKMHSLDIPGHRSDVRTLCVSSDDAL
IASASQGSLKIWNLKTTKCIRTMECGYAICSTFLPGDRHVVVGTKAGEVLLYDLGSSTLL
ETFSAHTGPVWSLHVRPDRRGLVTGSGDKDVKFWDFEVREIPSEVADGPVTRVLTMVHSR
TLKMTDDILAIKYSPDGRLLAVSLLDSTVKVFYADTLKFFLSLYGHKLPVLALDISSDSK
LIVTCSADKNIKIWGLDFGDCHRSLFGHDESIMQVAFERGSHYFWSVGKDKMVKYWDGDK
FECIQKLSGHAGEIWALAVSHRANFVITGSHDKSIRIWEKTNEPLFLEEEREREIEEMYD
SNLNGRGDRDEMRVLPNGEVVGPEATDVSKSTTETLMAGERIIEALELSILDQQQTAAYE
EEVAQKAKVPVPSRNAVFQMYDGVGPHEYVLKVVRKIPAASLHDALLVLPFTRVTQLIEH
LDVWAHKEWQIILTSRVLFFLLRTHHSQIVATRALRQTMMSLRAHLRAALNRQKDAIGYN
LAALKYIQRQHDANKTADFFKDGVLDEDKVREKIEMGKKRKRATL
>Pan
MVRSYLRHEPTSAFGLVCSASSNSILDTKTAFVPALEDVLVWDVRRGTPLATWHEIGHRS
KVTALARSPTDPDTFAVGYEDGSIRLWSAETNSTSVTFNGHKKAVIALTFDPQGLRVASA
SLDTDIILWDLVAETGLFRLRGHRDAVTAIAFVQTPSHIQDRHTQPDAAGYLLSTSKDGL
LKLWDLSLQHCIETVVHGSGEIWSLGVADGSALVLTGGSDGDMRVWEISAEALSRGLQAA
SAAPSTAKFLVPRGSVPLSGK---HRVTQIEFCGGQGYIAVSSTDKAVQVFRLRSTQEMV
KKMERRRKRNKEKADKKRAGARAAEAGSDQVTWADRIEAYTNVRPAGKLRSFSLVTPS-S
NKFALSLLCALSSNALEIYSVPSPKAEKANPIEAVLASALEAPGHRSDIRAVALSSDDNL
LASAGAGQLKIWNVKTGRCVRTLPCGYALSVAWLPGDQHVLVGCKDGTLRSFDVRAGIAV
ETLDAHQGPLWSVAIQPNGLGCVSASADKEVRFWEFEMQVPEADGDSPQAPPQLALVHVR
TLKMTDDVLSARFSPNGKLLALSLLDNTVKVFFADSLKFFLSLYGHKLPVLALDISADSK
LCVTVSADKNVKIWGLDFGDCHKSIFAHNESIMGVAFERGSHHFWTVGKDGLLKHWDGDR
FQMIQQLEGHHGEIWAVAPGHSGKVVVTAGADRSIRTWEKTDEPLFLEEEREREMERAFE
SAGQTRDDERAIGSLADGAAAGPEATAVSKSTTETMMAGERLVEALDVADADIAARTAAR
AAGQ-----AEPAFHALIMAEDDITAQKYVLRVAEKILPAQLDDALLVLPFDKVLSLMRF
LDYWARKSWNIPLVSRILFFLLRTHHNQIVSNRIMRPTLIDLKAHLYAALERQKETIGFN
LAALKFIKSQHTANKTAEIYRDGILDDHAVQAKINDKPRKRKLLV
>Pst
MVKSYFLHGGTEVFGLIASNTSNSLFDGKKAYVPALEDVYVWDVKRGEQIGMWHATGHYH
PVTSIARSPSDPEKFAVGYQDGSVRIWSSQSKTEISVFEGHRRAVSCLEWDGDGARLASG
AVDGEVIMWDVAGESGLFKLRGHNNRITGLVFLSGSTPVSDPTALSPPSTHLLSTSQDTY
LKLWDLQTQHTIESVVAHRTESWSVTVEEPMFLLITTGGDGEAKLWTLSSSILISGPQRA
VDGQGFRRAIVHVGNLGLNTSAHGKRVSGATAHHSGIAIAFQVGDRSVEVWRIRSVDEVK
KKQARRKKKEAAKSRKSE-EKKEASETDQSVTWLDRLCPWIMLRGSGKISSFAFPPTSNE
RTTELQILLALANNSVEVLSIPRPTSAKWASLEADNLYKLALPGHRTDVRTVCLSSDDQL
LASGSNGSLKIWNLKTQKCIRTMECGYVLCGTWLPGNKHVLVGTKGGQLMLYELSSCALL
QTCDAHTGAIWSLDLRPDGKGFVTGGADKCVKFWNFTTRKTIVDTTDSQKTLSLSMTHSK
TMKMSDDVLGVRYSPDFKFLAVSTLDATVKIFFQDSLKFFLSLYGHKLPVLDMDISFDSK
LVVTCSADKNVKIWGLDFGDCHKSIFAHEESVMRVAFESGSHYFWTVGRDKLVKYWDGDK
FENIQTLSGHHKEVSSLAVSHNAKFLVTGSFDKSIRVWEKTDEPLFLEEEREKELERLYN
QEENDQADLMAVRQQKLKEGEVEEAGAVLKQTAETQMSGEKIIEALNLAAEDLEAFEKYD
FVKATAKKLAPPSRNPIFSAFNNISAHAYVLKVVEKVPRPALEDALLVLPFAQVTMLLTH
IDHWITKGWSIPLVCRILFFILRTHESQITATNSLKTSINSIQKKLSNRLTKQREMVGYN
VEAIKFLNQCLETQQTKRFYDDDLKPIDEIRAMIGNTQKRRKVVI
>Rgr
MVKSYQRHGPTEAFGVIASGP--AVFDGRKAYCPALEDVLVWDVKKGEQVAMWHETGLRA
LVTAISRSPADWDSFAVGYADGSVRLWNAKTQTVTVTFNGHKTAVSALAWDRDGTRLATG
AKDTDIIVWDVVGEVGLFRLRGHRDQITALAFVAARAGSDVDAAPSRPSTHLISSCKDTF
IKLWALETQHCIETVVGHRSEAWSFAYDADSNVLISGGGEGEVKCWKVDNDVLLRGLSAL
AARKKLKRAISPIAALSLPNPSHTHNISQITLHPTLPVLAIHSGERAIDVFRLRTEDELR
KKLARRRKREREKKDKAKSEVDEDAAADGQVEWRDRLAVWSTVRTSGKVRNFSFAPETLK
NKGEVQLLASLSNNALEVYNLPPPASSKAPAVEPVKMLTLDLPGHRSDVRCLAVSSDDQL
IASASHGSLKLWNVKTTKCVRTMDCGYAICCSFLPGDRHIVVGTKSGELLLYDLSSSSLL
ETFAAHTAPLWSLHVRPDGRGLVTGSADKDIKFWDFEVREVPAEVEGGAVTRVLTLAHVK
TLKMTDDVLAVKYSPDGRLLAVSLLDSTVKVFYADTLKFFLSLYGHKLPVLSLDISSDSK
LIVTCSADKNIKIWGLDFGDCHRSLFAHDESVMQVAFERGSHLFWSVGKDRMVKYWDGDK
FECVQKLAGHSGEVWALAVSYKGNFVVSGSHDKSIRIWEKTEEPLFLEEERERELEEMYA
NASNARGERDELRVLPSGEVPEAESTEVTKSTTETLMAGERILEALELAEIDRLAMSAYE
DEVAAAKRVPFPNRNAVFAMYNNVSADEYVLKIVKGIPAAQLQDALLVLPFGRVTQLIEH
IDVWAHKGWQLALTSRVLFFLLRTHHSQIVATRALRPTMVQLKGHLRESLKKQKNTLGYN
LAALKFLSRQHEANKVADFYQDGMASEESVREMIEQGKKRKRAVM
>Sro
MVKTYLRHGPTEVFGLVASSTSNSVWDGRKAYVPACEDVLVWETRTGTQVSMWHETGLKS
LVTHISRSPTNWDLFAVGYQDGSIRLWSAANQSVVVTFNGHKSAVSCLAWDRDGTRLASG
SKDTDIIVWDVVGEVGMFRLKGHRNEVTGLNFIATNGGDQGQ----KPSTHLLSSSKDTF
LKLFNLSTQHCIETVVGHRGEAWSFAYDSNSNVLVSGGGEGEVKCWKISNEVLLNGFTSM
-GGGKLKRAIVPIAALNLPHTSHNHNISQITLHPTLPVLAIHSGERAIDVFRLRTEEELK
KKLARRRKREREKKEKGKGEAEEDANGEGEVEWRDRLAIWSVVRTGGKVKSFSFAPETLK
SKGEVQILAALSNNSLEVYKLPPPASSKAPAVEPLKLHTLDLPGHRSDVRCLAVSSDDQL
IASASHGALKLWNVKTTKCVRTMDCGYAICCTFLPGDRHIVVGTKSGELLLYDLSSSSLL
ETLPAHTGPLWSLHVRPDGRGLVTGSADKDIKFWDFEVRSIPAEVEGGQDTRVLTLAHTK
TLKMTDDVLCVKYSPDGKLLAVSLLDSTVKVFFADTLKFFLSLYGHKLPVLSLDISYDSK
LIITCSADKNIKIWGLDFGDCHRSLFAHDESVMQVAFERGSHLFWSVGKDRMVKYWDGDK
-------------VSSLSLSESGR----------------------RRMKRERELEEMYS
NSANPRGDRDDLRVTAGGEAVGEESTEVSKSTTETLMAGERIMEALEISEIDRAAHKAYL
EETSLAKRVPPPSRNPIFSMYGNCQAEEYVLKIVRAIPAAGLQDALLVLPFGKVVQLIEH
LDYWAQREWSLPLTSRVLFFLLRTHHSQIVATRILRPTMVELRTHLRAALKRQKNTLGYN
LAALKYINRQHEAKKVAEFYSEGMASEEKVREKIEEGKKRKRAAL
>Uvf
LLSRYFRHGGTEAFGLIASNTSNSLFDGKKAYVAALEDVYVWDVKRGEQVAMWHATGHVH
PVTFVTRSPSDPDKFAVGYQDGSIRIWSAQSKSELSVFEGHRRGISFLEWDRDGARLASG
AVDGEVILWDVTTECGLFKLRGHSNRINGLVFLSGSNLESVATSLPPPSTHLLSTSKDTY
LKLWDLQTQHTVESVVAHRTESWSLTVEDSMFLIFTTGGDGEAKLWTLSSKILISGPQRD
SSGQGFKKAITHVGNLALNTMAHGQRVLGAVAHPSGIAIAFQVGDRSIEIWRLRTTKEA-
QKHARRKNKEAAKNKKSENEVESS----QSPNWFNLFCPWITFRGSAKVSSFSFPSSSNE
RPAELQILLTLSNNSVEVLSIPRPSSANWASLEPVNLYKVALPGHRSDIRALFLSFDDQL
LASGSNGSLKVWNMKTQKCIRTMECEYALCGTWLPGNKHILVGTKGGQLLLYELSSCTLL
QSCDAHTGAIWSLDLRPDGKGFVTGSADKCVKFWNFTTKTSPAVPADTQKLLTLSMTHSK
TMKLSDDVLGVRYSPDFKFLAVSTLDSTVKIFFQDTLKFFLSLYGHKLPVLDMDISFDSK
LVVTCSADKNVKIWGLDFGDCHKSIFAHEESVMKVAFESGSHLFWTVGRDKLVKYWDGDK
FEHVQTLTGHHKEVSSLAVSHKGQFIVTGSFDKSIRIWEKLDDLLFLEEEREKELERLYA
EEDNDQADLMAVRKRELNKDEAEEAGAVLKETAENQMSGEKIMEALNLAAQDLESLEKYH
SLKAMAQKLAPPARNSIFSAYNNVSPYAYVLKVIENIPRSALEDALLVLPFTQVSLLLTH
IDHWIMQGWSGLLVCRILFFILRTHESQITATGSLKILINSIQTKLAKSLTKQREMIGYN
VEAMKFLNETLDTHKEKTFYDLDLKPVDEVRGMIGNIKKKRKLVL
