# Supplementary material for: Convergence Analysis of Rust Fungi and Anther Smuts Reveals Their Common Molecular Adaptation to a Phytoparasitic Lifestyle
Source: Front Genet. 2022 Apr 8;13:863617. doi: 10.3389/fgene.2022.863617 (PMC9023891; doi:10.3389/fgene.2022.863617)
Supplement: Supplementary file 4 [file DataSheet1.ZIP › Supplementary file 1/conv_cal/OG0003144.fasta]

>Ain
MFALGSEEAKMLQGAIQRGLASKGWSDEDDEVMAEYILVMLTATQIGGELQELVGEASDA
AFIGGMWEEAQAILSDRAPAAPGPSRRSASPENIRLQSADGR-------AGGGRAADRWP
PRRRELFGEAGPAGPDTASPPSIFARAGV-----------PDPYAAAFVP----------
MNAVPSLLSRIDPMIPDNE-------------------VAAPASFPDKPTDATLCRWGTR
CTDPSCGFSHPSTAAAKEGGLVLRKEACRFGSGCTKVDCEFSHVSPAVAFVKAKLDQVLP
SGAVGPAEASNGGGGEHPCRFGVNCTRKDCTFAHPFGRSSQVPCRYGKACTRADCFFSHP
EGRGSSDRLQGFSSTAMETIIPGQAQTM
>Aps
MIVMQTPEAKQLE------FSENSLNSL--------QLLMM-----WLKLTELIGEDYDP
QFTKWLFEEVARQYGLDSSPPENQDQSFQ----SNNPQVPSRSIFSQSATLINFQLI---
----------------EPIGKSILERVGMGNPPSQPIFYGPSPYPIPLLPNNHFPQQAYN
PNSIPQLFANGQPFMPPYNHPHPIIPPIDRPLTKPPTNISEPSIMPSKPLLRQECKYNLA
CKNAWCPSSHCSPKGDPKNSMLLSFDPCEKQLECQDSDCLKAHVSPQQSDPKSSIK-PSP
IVKPTSSVARPSTTVPTPCRFGSHCTRSDCMFTHPWIAFAHVPCKFGLGCVRRQSKLFCD
LLRLLSSFLRIFFFQS------------
>Cqf
MIVMETPAAKQLEAAVQRKLAEYSYSTADDVVMAEYVVVMLTPAEITAELTELIGEDYDP
IFTDWLFEELGRQYGTSAPSLENPAKASQASTNDPNASDSARGVFGQAVGGLKRSGGREP
PHRRLRADETGPRSMDDSGGKSILERAGIGNRRVHAPFFNSAPYHTQL--NHQFAQHQFQ
PNGPPQLFANGQPYIPQQPIPQLLINAQANAAFSPQPQPSTPSPLPEKPTLRQECKFNLD
CKDAWCPSSHCPPCGDSKTSMLLNFEACEKQLQCQDSGCPKAHVSPQQREPKSSIRAVAP
IAAPASTTSVAPSPNLTPCRFGANCTRSDCHFTHPWTTFSTVRCKFGLACTRPNCHFQHP
PKKTTIAKLKKFPPPPVEVTAPGTPSKP
>Cla
-----------LQDAIQKDLIARGYSTEGDEVMAEFVFVMLKPEQITSELQDLIGPDFDE
TFTKWLFGAVATHFPQSKSGPPIPSSAAQQPAAVAAGGRGNRGAFGQAVSGVKRPNDRDS
ARQRTGVDGTGPRNPLPPRKANLFDRLGPPPPAQIDQVTGNAPRNQNGPPPGGPPPP---
----GAFF------FPPGAMPFFPPPPQFSPPFQPPQH--PPQQVPTKPLDDSLCKYATE
CKNAYCKFAHPSPAATKESGLVLSSEPCEKQLDSSEQDCSKSHVSPQAKDPANSRPAGVP
RSMPMPQQNFHQPQGGKPCKFGASCTRPDCIFTHPWDA-QKAPCRFGSACTRPDCHFSHP
HGHNPSERMKKFSTGGGELIVPSSSQET
>Cmi
MSNIDIAQAGELQSAIQGKLEQHGYSEAGDPVMAEYVTVMLTSEQITAELSELIGPDYEA
SFTEWIFDSAIPEYYTKKAVDAAPESSSSNAAEPTQFQVNGQGVFGSAITGLKREGD--R
PNRRQRLSDNGGEGGAGGGDRSIFDRAGVRAPMGIPGLPPHIPHNFNALPQQAIQQQIFQ
AAAA-QLF------QPQG-QPFPVQSPEAPQAFQGQQQSSKPVRLPDRPSSEELCKYGVD
CRNAICKYSHPSPAATKESGLVLSKDVCEKNLECDDKDCPKSHVSPAQKTDPEGKNAPQP
VASALP--LAAPNPGAKPCMFGAACTRPGCYFSHP---ATATPCRFGMACTRPDCHFSHP
PGHRVSARMKRFMENDREIIIDGKEVKD
>Eyn
MVTIDIAQAGPLQAAIQKKLAEYGYSSDDDTVMAEYVTVMLSSAQITAELSDLIGAEYDA
GFTDWIFSTAIPEHYTKTTSPNIPSPASQSRRQSVPAEDNDRGVFGNAMSGVKREGD--R
PNRRPRM--SGEHNGGHHGGRSIFDRAGVRAGGQIPGLPPIIPDNFSSLPQQAIQQQIFQ
AAAA-QMY------MPPGGGAFG-----------PQQQQRKPVKLPPRPTSEELCKYGVD
CKNAICRYSHPSPAASKESGLVLSKEVCDNGLQCDDKDCPRSHVSPAQKTDPEGLNSAQP
VVAVAPGAMQAANPGAKPCMFGSACTRAGCFFSHPQAAGNGVPCKFGLACTRADCYFSHP
PGQRRSARMKRFM---RERILPGSGNAE
>Gan
------------------------------------------------ELSDLIGSDFEP
SFVSWLFTELAHHYPDPS---AAPERTTGLYADRSAGAGRGRSVFGAAMLGVKRDARREP
AAQRARYERAGPRNPGGRRGESIFDRVQGGGPGVIEAVQRAHPSALAAIPPQAAFLNQVL
AHAMAQAFAAMQGNNPSRG--FNAHAPAFNPAFSPPRQVAAPVALPSKPVEEDICKHGVD
CSKPACPYSHPSPVATKESGLVLSSEACEKQLACEDPDCPKSHVSAAQKNP-----APTP
RAVARPDPSAIPGAGEKPCKFAGSCTRAGCVFLHPWDVTGGVPCHWADKCTRADCHFSHP
PSRPTSDRLKRFNLKEAERIIPGAPAEE
>Hvs
MIVMQTPAAKQLEASVQRKLVEYGYSTSDDVVMAEYIVVMLTSPQISAELTELIGEEFDS
SFTAWLFEEVSRLYGPSQALVDPPAASAPFPTDVEP----NRGVFNQTIGAMKRSGGRDP
PHRKMRTDDTGPRAMD-----NLSHRLNGSSQQNMSYANGRVPHPPPFFPPNSMIQNHFS
PNPTPQLFANGQPYIPPPGIPFPLAAPRVNNTAKPPANSTSPESLPKQPTNKVECKFNLK
CQNAWCPNSHCTPCGNLKDAMLLSFEPCEKQIECDDKVCL--------------------
------------------------------LFLH-----------------RP-------
-----AERLHFF----------------
>Lcr
MIVPSSPQGQALQNAIQDKLVSLGWTTEDPPVMAEYILVMLTAEQINDELSS-VTTDYDP
SFVTWLFQELERHYP-----STNPSTTAPAPSSAPPTDNRGRNIFGAAMSGVKRDSRREP
PAQRARFENNGPRGGAGGGDGNLLNRMGPPTAATIAAVNAAHPSALAAIPPSSKFLPQIL
AHAMAQAFAAMQGGNAPGAGPFNPQAPAFNPSFGPANSPPAPVVLPTKPEQEQICKHATE
CSKPPCPYSHPSPVATKESGLVLSSEACELQLECKDPDCPKSHISPSQKSMTSGSVAPPS
TTASRPDPNAIPGAGEKPCKFAGSCTRKGCVFLHPWDKGQGVPCHWGAACTRADCHFTHP
PNRPSSDRLKRFNVKEAERIIPGGAGKE
>Mgl
MLELGTPDASRVQEAVQRVLVEHDLSSHDDTVMAEYVTVMIGPAMIADELRELVGGDLDA
SVTRALWKSACDILA---PAAELPSQHQQQPELRRQRQRN-----------------RSS
PRSRAQQQA-------KPASVSILGRAGV-----------PDPRAPPFMPPFPDGVPPFA
MAAMPSLFARLDPMMPNNPMPLTISSTPQTPPFGPPVL----AAFPTKPSEGALCRWSVQ
CTNPMCPYSHPSPANAGRDGLVLKADICEHATDCADKECVRSHVSPAVSFIKARGS-PPP
SGQVVPPGPGSTAATSIPCRYGTGCTRPDCVYMHPMRSRSHVPCRYGDGCTRPDCYYTHP
RDGPRSERLKAFATDERERIIPGEQSGD
>Min
MIVPSSPQGQALQAAIQKQLAFLGWSTDDDTVMAQV-----YHPQISTELSDLIGSDFDE
SFVSWLFAELKSHYPDPAATTPTPGSTSPSSANAPAGSDSARAIFGQAVSGIKRDSRPSP
RVQRPRFDHSGPRNPD--GGGSLVNRLGPQAQATIEAVKRAHPSALAAIPPLAATLPQIM
AHAIAQAFAAMSNNVAPNAAAFNPTAAPFQPAFGPPGQKQIPVVLPSKPTEEAICKHGVD
CSKPQCPYSHPSPVATKESGLVLSSAACEKQVACADPDCPKSHVSPAQKTSPPPHTIPSP
AAQRAPAPSTIAGAGEKPCKFAASCTRPGCVFVHPWDNRGAMPCRYGLGCTRPDCHFTHP
PGRRVSERLKRFAGGETETIIPGQTSQE
>Mld
MILPSSQQGQALQAAIQKQLAFLGWSTEDDTVMAEYCLVMLTAAQISTELSDLIGSDFDE
SFVSWLFAELKSHYPDPAAAPPTPGSIPPSSANPPAGSDSARAVFGHAVSGIKRDSRPSP
RVQRPRFDHSGPRNPNGNGAGSLMNRMGPQAQATIEAVKRAHPSALAAIPPLAATLPQIM
AHAIAQAFAAMSNNVAPTAVPFNPAAAPFHPAFGPPAQKQIAVVLPSKPSEEAICKHGVD
CSKPQCPYSHPSPVATKESGLVLSSEACEKQVACADPDCPKSHVSPAQKTSPPTNTIPTP
APQVAPASSTIAGAGEKPCKFAGSCTRPGCVFVHPWDNGGSMPCRYGLGCTRADCHFSHP
PGWRVSERLKRFAGGEAETIIPGQTSQE
>Mlp
MIVMETPAAKQLEAAVQRKLAEFSYSTADDVVMAEYVVVMLTPAEITAELTELIGEDYDP
IFTDWLFEELARQYGPPPSTVDIPTKSSQAGTSERSNSDLNRGVFNQALGGLKRSGGKDP
PHRRLRSDETGPRSMDDAGAKSILERVGVGNRRLHAPFYNGVPYSGPMTPNHPFPQHQYQ
PNAPPQLFANGQPFIPSHPIPQVLMNLPTTPAFNASQSQSAPSPLPDKPSLRQECKYNLE
CKDAWCPSSHCSPCGDFKSSMLLNFDACEKQMQCQDSDCPKAHVSPQQRDPKSSIRAAAP
NTSAMPASTPAPSSNLTPCRFGTQCTRADCHFTHPWNTFSTIRCKYGMACTRPNCHFQHP
PKKTAAAKLKKFGAPQKDSVAPTLSLKP
>Msd
MILPSSQQGQALQAAIQKQLAFLGWSTEDDTVMASVSVVIVTAPQISTELSDLIGSDFDE
SFVSWLFAELKSHYPDPAAAPPTPGSIPPSSANPPAGSDSARAVFGHAVSGIKRDSRPSP
RVQRPRFDHSGPRNPNGNGAGSLMNRMGPQAQATIEAVKRAHPSALAAIPPLAATLPQIM
AHAIAQAFAAMSNNVAPTAVPFNPAAAPFHPAFGPPAQKQIAVVLPSKPSEEAICKHGVD
CSKPQCPYSHPSPVATKESGLVLSSEACEKQVACADPDCPKSHVSPAQKTSPPTNTIPTP
APQVAPASSTIAGAGEKPCKFAGSCTRPGCVFVHPWDNGGSMPCRYGLGCTRADCHFSHP
PGWRVSERLKRFAGGEAETIIPGQTSQE
>Pan
MIDVHAAHVQELQQRIQLELAHHNYSAHDDPVMAEYIVVMLTADQVTSELQELVGTEYDP
AFTEWIWTQTQECLD---AERPQPAEAEQQPARRQERRRS-----SPVAGGSRRDARRSP
PYSRHAEDA-------SAEGLSIFGRAGI-----------PDPRAPAFVPPAPSGEP---
----ASILARIDPMLPNND---------------PPTTVASESDFPTEPSETSICRWNVG
CTNPMCAYSHASPANAGPGGLVLSQQNCRFGARCTNKDCTRSHVSPAVARIRPP--APAP
A---VPDAALPSQSSSRPCRFGAACTRPDCFFAHPQRSAARTPCRFGLGCTRPDCYFTHP
EGQRAVNRLQVFAQQQMESIIPGATTTQ
>Pst
MIVMQTPAAKKLEAEVQRKLAEFAYSTADDVVMAEYVVVMLTPDQITAELSELIGEDYDP
AFTTWLFEEVARQYGIPQSPTDTQDKPFSPTLNQNNDSAANNGVFNQAVTGIKRSGTREP
PHRRLRQDDPGPRSASESAAKSILERVGVVNASQQQMFYGPSAYPLPLLPPHAFPQQHFN
ANGTPQLFANGQPYIPPHNSPYPIQHPSNGPPNHTALTTEQPGALPKIPLLREECKFNLN
CKNAWCPSSHCSPIGNSKNSMLLSFFPCELQLKCADPECLKAHVSPQQSNPNSSIKQPGP
TIAR--GAPTTPNGKSIPCRFGSQCSRSDCVFTHPWIVAGGVPCKFGLQCTRPDCFYQHP
SSQRVTEKLKKFSAQIAEKLGSTTITAD
>Rgr
------------------------------------------------ELSDLIGGDFDP
SFVTWLFDEVKKHYPEPAASAPAPSAASSAPTGPAASSSRGRNVFGAAVSGVKRGAARQ-
-GQRARFD-TGPRAGGGSGGKGLFERVGGNPPAAVTAIQNAHPSILAQIPPLAQRLPHIM
ANAVAQAMAAIQTNAPPGAGPFNPNAPAFNPAFGPSGASGPPVVLPSKPAQEQICKHGVE
CTRPTCPYSHPSPVATKESGLVLSSDPCDKQLKCEDPDCPKSHVSKAQKTHPPSSASPAP
S---RPNPSTIAGAGIKPCKFGSACTRPGCVFRHPWDTAGQQTCRYGAACTRPDCHFAHP
TRRPASERLKRFAGGDKERIVPGGGEGE
>Sro
MVNPSSPEGQALQASIQKQLALLEWSTEEDATMAEYCLVMLTAEQISGELSDLIGGDFDA
SFVTWLFDEVKNHYPEPA---PAPS-----PAHQPSTSSS--RMFGAAVSGVKRDSRREP
PHQRQRFDRSGPRNQN-GGGKSLFDRMGGKNAATIQAVNSAHPSTLATIPPLSSTLPPVL
AHAMAQAFAQMQNNSSAGGGPFNPQAAPFNPAFGPPAP--PPVVLPKKPESEAICKHGVE
CTKPACGFSHPSPVATKESGLVLSSEACDKQLSCQDPDCPKSHVSPSQKNASSSSSAPPA
SSVSAPDPTSIPGAGTKPCKFGSSCTRPGCVFMHPWDVGGTVPCRYGSACTRSDCHFSHP
PKHAQSERLKRFAVNDGEKIIPGQQNGS
>Uvf
MIVMQTPAAKKLEAEVQRKLAEYSYSTADDVVMAEYVVVMLTPDQITAELSELIGEDYDP
GFTTWLFEEVARQYGIPSISLETQEKLFQPIHSENLSLHHNRGVFGQAVTGLKRSGPKDP
PHRRLRQDDTGPRSTDESAAKSILERVGVVNPPQQPMFYGSTPYPIPLMPPHPFAQQHFN
PNPPPQLFANGQPYIPPH-TPYPVMQPPVSQSTSPIVKPVEPDPLPSVPLLREECKYNLA
CKNAWCPSSHCAPKGHPKTSMLLSFYPCELQLKCTDPECLKAHVSPQQADPKSSIKAPNP
TTSM-----TSINNKPIPCRFGSQCTRSGCVFSHPWIVFSSIPCKFGLQCARRELFLPSF
LLRRN----FAF----------------
