# Supplementary material for: Convergence Analysis of Rust Fungi and Anther Smuts Reveals Their Common Molecular Adaptation to a Phytoparasitic Lifestyle
Source: Front Genet. 2022 Apr 8;13:863617. doi: 10.3389/fgene.2022.863617 (PMC9023891; doi:10.3389/fgene.2022.863617)
Supplement: Supplementary file 4 [file DataSheet1.ZIP › Supplementary file 1/conv_cal/OG0003149.fasta]

>Ain
VSLVSSEGT--STFHPTFTYPIFGEEETIYGYTDLGICLFLAAGSLKPALVVSYDEKNTS
TTKVDDVQETLLEFLPQDFVKEQAEVKRLLAEDCKTFRPVGEKVTTYESSASKGKGKSKT
--------------GQGQNFEIFHCDWDTPGFKELHRRMQIFALLFIEGASYISEEEHNW
EFFVVYERTDA---GEYKFVGYTSLYKFWSYPSNSRIRLSQFLVLPIYQGQGHGSKLYDT
VYAAIQARAGVSELTVEDPSEAFDHLRDRSDLTRLFSTDSSGALRAPVDKAWSETERLRH
KIAPRQWARLVEMCMLTMLDEADVEQCRQFRLQVKARLYRFNRDVLKQMEQHERVTKLQE
TYESVLDEYAALTGTDVD
>Aps
LRLARRKDEVGTSFHPNFVYPIFGQEETIYGYEDLDIQLVFNSSTLKNYLSINYT-----
---PDPIEETLYKFIPPDYTKSEEAFNAGLESEATNFSPPGHKISSYRALPSKGKVKPVN
FLNAQRWEKCEAEAEHDVIYELWAANWKTAGFRDYHRRMQVLVLFYIEGGSYIEEDDDRW
EFVMLFERRTFNKHYSYHFCGYVSLYSFYHYPSSIRLRLSQFIILPPYQSIGHGSMLYCQ
IFQYLLSRPEVAELTLEDPSEAFEDLRDREDLKLLFENNVFDHQLVPVDREWYQATKAKW
KLADRQFARLLEIALRRKFKDPSSTLERLYRIAVKERLYRFNYDSLVNVPKEERRERLQA
TFENVMDDYDRLLRGDRR
>Cqf
IKLVRSAEQTASSFHPKFVYPIFGQEETIYGYQDLDIQLQFDSSSLKNFLSIHFKDKPDS
SPQPDPIEETLYKFIPPDYTKSEEIFKKAVEATASVFSPPGTKISSYRATHSKGKGKSVA
TGKFEPWVKCEEEDDEEVIYELWAANWKTPGFREFHRRMQIFILFFIEGGSYIEEDDHRW
EFVVLYERRKRQTPYSYHFCGYVTLYSFYHYPSSTRLRLSQFIILPPYQSCSHGSMLYSQ
IFQYLLKRDDVTELTIEDPSEAFEDLRDKEDLKLLMKHKVFNDKLVPVDREWYQATKEKW
KLADRQFARLLEIALKIRFEEPNPKMERLYRIAVKERLYRFNYDSLVNISKEERRERLQE
TFEAVMKDYERIILGQRR
>Cla
-------------FSPEFVYPIFGDAQIIYGYSDLQVELCLTAGALRPFLQITYSDRPAS
STQADDIEGKLYGKLPAAQSQRRTKL-AFFQACRSTHRLLRTQVPQAS------------
RSRRTFWKL-DARDRSSVFPRFHQATMSEPGFRDLHRRMQIFVLLYIEGGSYLEEEDPKW
E----YEKRKSNGSFAYSFVGYTSLYSFFFWPDNTRLRLSQFIILPPFQQCGHGAHLYSI
VYFWLLTRDDVQELAVEDPSDPFQDLRDKVDLGVLLAQDAV--LSLPLDKEVVQETRKAM
KLGDRQFARVLEMAIMLKLGSGA-TESKAFRLLVKERLYRFSRDKLHQIDAAERKEKLHT
TFESVVLDYQRLLAKYLA
>Cmi
LRLCTTSDDTTYDFAPTFTYPIFGEQEIIYGYRDLVIKLYFTSGSLKNYLSIEYSGEPLT
GDKVIDIEKTLYDFIPPDYTKDKDVFEKTIAKDEKAFKPMGRKIGEYAGEDTKGKGKAKE
TSAKEQWENCDVNDEDAIVFEAYQTRFDTKGFKEYHRRMQIFVLLYIEGGSYIDEDDDRW
EFVTLYEKRKTKNQFTYHFVGYTSLYAFLHWPDKTRLRLAQFVILPPYQGAGHGSTFYSL
VYLWLLQRDDIAELTIEDPSEAFQDMRDKVDYRTLSSANVFKNVKAPIKKDWREETRKEW
KLATRQFSRILEMALKKNLIEATESDEKEYRLLVKERLARMNYEILAPMSRSEKREVLQQ
TYESCVDEYLRLLDQMGE
>Eyn
LKLVTTDAESSQNFSPAFVYPLFGENETIFGYRDLSIKLWFSSGSLKNLLDITYEGEPLA
GDKALDIEATLYEYIPPDYTKSIEAFDETVAKDEKEFKPLGSKIGEYALASVKGKGKAKA
TSSKSMWENCEVTDEDAVVFEAYQVN------QRY---------TWLQGVSQKNADIRLH
SFANRYEKRKNTGEFTYHFVGYTSLYEFFHWPDKTRLLRT--------------------
---WLYVGPLAAELTIEDPSEAFQDMRDKVDYRTLVAAGVFDGIVAPVDPKWRESTRKEW
KLGSRQFYRLIEMALRSDLEEPASDIEKDYRLMVKERLCRFNYEILAPMDQKERKDTLHQ
TYESVVDEYDRLLDQIAA
>Gan
TRTVRSSRDSSADFAPSFVYPIFGQEETIFGYRSLEIQLRFASGSLAQYLNVQYAAKPET
SSAADDPEKILFEFIPPSYAKSLPEFTKTVEADADAFVPIGTKVGAYRESKGKGKGKGPV
-LPERGWELLDEGEEDEVLFEAFAANWDTKGFKEYHRRMQIFVLLYIEGAQYIDEDDSRW
EFITLFERRKSGDRTTHHFIGFVSFYSFFCWPDTKRLRLAQFVVLPPYQGQGHGSALYSL
SYQNILKRPEISELTVEDPSETFEDMRDKCDLYTLLSSGDLDTLSLPLNKSLTEPIRKKW
KLADRQFYREIEMILLLSLDSSSPAAAKVFRLTVKRRLYLFNREMLAQIEDAERKEKLQE
TFVGVDYYYREVCRGV--
>Hvs
ISLVRSKEDQKSSFHPRFVYPIFGTEEKIYGYKDLDIKLSFSSGPLSMLLEVEYSSKPQS
SPKPDPIEETLYKFIPADYFTSAERFTNQVEQEYLTFKPYGEKISSYYSNNSKGKGKAAE
DKSPLNWTIADDLENENVVYEIWRSTWKTPGWKEYHRRMQIFILFYVEGGSYIQEDDDRW
EFFTLYERRKR----TYHFCGYVTFYPFYHYPASIRLRLSQFVVLPPYQSLGHGSMLYSQ
IFHYLLGREDVAELTVEDPSEAFEDLRDKEDLRLMNSHQVFDNILPPVDPFWYEETRKKW
KIAERQFSRLLEMSLKKKLNPPDEKLLRLYRIGVKERLYRFNYEVLASLPKEERREKLQQ
TFEGVMEDYDRILSGERR
>Lcr
LRLVRSTRDSAKDFDAAFVYPIFGQEETIFGYKNLEIQFRFASGSLNQYLHVEYESKPEA
GDKADDPEHTLYEFIPPSYAKQWPDFLKTVEQDALEFKPLGTKIGAFRATNGKGKGKGKS
SCPERPWEILDAAEDDEVVFEAYASNWETPGFKEYHRRMQIFVLLYIEGAQYIDEEDSRW
EFVTLYERRKRGSEYSYHFVGYVSFYSFFCWPDTKRLRLAQFVMLPPYQGQGYGSALYTI
CYRNVLSRPEISELTVEDPSELFEDLRDKSDLHTLIAANALEGITAPFDKTATEVIRKKF
KIADRQFYRLLEMILLLKLDQNDEAAARAYRLAVKRRLFLFNKEQLSQLEEQEKKDKLQE
TFESVIDSYRRLTEKFAG
>Mgl
LYLAGAPSRCDRVFHPAFTYPIFGDAETIYGYERLHIQLSFASGSLRPSLNIEYRAKNTM
TTKVDDVDKQLREFLPEADLVSPDAFPQLVQADAASFQPPGTQITSYT----RAKGQASD
-----------------RTFCIFHSTWDTPGFRAWLKRAQIFTLFFIEGASYLEEEEKNW
EFFTIFERAHAQHHATWHFVGYTALYRFWCWPDKTRWRLSQFLILPPYQGQRHGTHLYDT
VYAHALSDPAICELTVEDPSEAFDKLRDTCDLTYLNQQNDVVHIAAPMDRAWRSNARLRY
KLAPRQWARLLDMLGLLHLDPGASDQFRAFRLQVKARIYQQNREVLDMLPHEQRVEKLHE
TFEAVLDEYADITGVEVP
>Min
LRLVRAKADVADDFHPTFVYPIFGQEETIFGYRNLEIQLHFSSGALKQYLHVDYSSKPST
TTSADDPEKTLYDFIPPTYSKDEATFHSIVEQDSQEFNPLGNKIGAFRTGSGKGKGKAKR
EVPPRPWKMVDQDEDEAVLYEAYHTTWDTPGFKEFHRRMQIFVLLYIEGAQYIDEEDPRW
EFVTLFERRKRDGSFGYHFVGFVSFYSFFCWPDTKRLRLAQFVMLPPYQGQGHGSALYTL
CYNNVLSRPNISELTVEDPSEIFEDMRDKCDLHTLISSNELDNLTAPLYKPALEVIRKKY
KIADRQFYRLIEMMLLLNLDESNASQVKAFRLTVKRRLFTFNREVLTQLEEQQKKDKLHE
TYEGVKADYRRITAKFTS
>Mld
LRLVRAKADVADDFHPTFVYPIFGQEETIFGYRNLEIQLHFSSGALKQYLHVDYSSKPST
TTSADDPEKTLYEFIPPTYSKDEATFHSIVEADSTEFKPLGNKIGAFRTGSGKGKGKAKR
EVPPRPWKLVDEEEDEEVLYEAYQTTWDTPGFKEYHRRMQIFVLLYIEGAQYIDEEDPRW
EFVTLFERRKRDGSFGYHFVGFVSFYSFFCWPDTKRLRLAQFVMLPPYQGQGHGSALYTL
CYNHVLSRPEISELTVEDPSEIFEDMRDKCDLHTLITSHELDDLSAPLNKPALEVIRKKY
KIADRQFYRLIEMLLLLNLDESNVAQVKAFRLTVKRRLFTFNREMLTQLEEQEKKDKLHE
TYTGVKADYRRITAKFTS
>Mlp
ISLVRSTDQTAACFHPKFVYPIFGQEETIYGYQDLDIQLQFDSSSLKNYLSIQYKAKPES
SPKPDEIEETLYKFIPPDYTKSEETFKKEIEETFEGFIPPGEKISSYRPNHSKGKGKSNP
TQKLEPWVKCEDENEEEVVYELWAANWKTPGFREYHRRMQVFTLLYIEGGSYLEEDDHRW
EFVVLYERRKRERRYDYHFCGYVTLYSFYHYPSSIRLRLSQFIILPPYQSCGHGSMLYSQ
IFQYLLKRTEVAELTIEDPSEAFEDMRDKEDLKLLMKHNVFDSKLIPVDREWYLATKEKW
KLADRQFSRLLEIALKIRLEETDPKVERAYRIAVKERLYRFNYDSLVNIPKEERRERLQQ
TFEGVMEDYDRIISGERR
>Msd
---VRAKADVADDFHPTFVYPIFGQEETIFGYRNLEIQLHFSSGALKQYLHVDYSSKPST
TTSADDPEKTLYEFIPPTYSKDEATFHSIVEADSTEFKPLGNKIGAFRTGSGKGKGKAKR
EVPPRPWKLVDEEEDEEVLYEAYQTTWDTPGFKEYHRRMQIFVLLYIEGAQYIDEEDPRW
EFVTLFERRKRDGSFGYHFVGFVSFYSFFCWPDTKRLRLAQFVMLPPYQGQGHGSALYTL
CYNHVLSRPEISELTVEDPSEIFEDMRDKCDLHTLITSHELDDLSAPLNKPALEVIRKKY
KIADRQFYRLIEMLLLLNLDESNVAQVKAFRLTVKRRLFTFNREMLTQLEEQGKKDKLHE
TYTGVKADYRRITAKFTS
>Pan
IRLVGSPHGTDAAFHPSFTYPIYGEAETIYGYQGLVLNLDVASGSLVPKFEVKYRAKNEA
TTKLDDVEGIIKPFLPADYISASQDFAAALEKSS-SFRPLGDKVHSYTRKVNKGKGKSSG
AASAAASMLA--DDPDARVFEIYRATWDTPGFREYHRRMQLFVLLFIEGASYIQEDETNW
EFFTLYEKVRGDDDATWHFMGYTSLYKFWCWPDSSRVRLSQFVVLPPYQKQGHGGALYTT
VYDQIRKRNSVSELTVEDPSEDFDRLRDGNDLRRLLAPGGFVKLHGPLDAEWIDAQRLEH
KLAPRQWARVLEMVQLMNLDTGDAEQIRHYRLQVKARIYRQNKDILIQLDKTQQRAKLQE
TFEGVIDEYGDMVGVDIE
>Pst
LRLARSKAAVDASFHPKFVYPLFGDEETIYGYEDLDVQLVFNSSTLKNYLSINYTASPE-
---PDPIEKIIYKYIPSDYTKSEEYFQTDLEASGTKFTPPGKKISSYRSLPSKGKRKSEH
FLASKRWERCQMEDEQDVIYELWATNWKTPGFRDYHRRMQILVLFYIEGGTYIEEDDDRW
EFVVLFERRKLSNPYSYHFCGYVSLYSFYHYPSSIRLRLSQFIVLPPYQSTGHGSMLYSQ
IFHYLLARPEVAELTLEDPSESFEDLRDKEDLKLLFENKVFDSELIPVSSEWYEATRTKW
KLANRQFARLLELALRWKFKESDDKLERLFRIAVKERLYRFNYDSLVDLSKEERREKLQD
TFQNVMDDYDRILRGERR
>Rgr
-----MCVDRPADLAPS--------------------QYRFASGSLNQYLSISFDAKPEQ
GDKADDPEKTLYEFIPPSYSKNLEAFEATVEKDAREFKPLGTRVGAYRKGKGKGKGRSEP
VLPEREWEPVEQDDDDEVRYEAYWANWDTPGFKEYHRRMQIFVLLYIEGASYIDEEDGRW
EFVTLFERRKTDGVTSFHFMGFVSFYSFFCWPDTKRLRLA-----------CPTAALYTT
CYRNILSRKEISELTVEDPSEAFEDMRDKCDLFTLVSENALAGLKAPLDREWTESVRKKY
KLADRQFYRLVEMLLLLTSDPNDAPQQRLIRLGVKKRLYLFNKEQLLQIEDKERKAKLQE
TFVGVQDDYRRLTYKFSA
>Sro
MRLTRAKEEVAETFAPVFVYPIFGEEETIFGYQGLGIDYRFASGSLSQYLSISYESKPET
STKADDPEKILYDFIPPSYSKNLDEFEKTVERDEREFRPVGDKVGTYRDNKGKGKGKAVN
TLPQRSWERVEEGEEDGVRYEGYWSNWDTKGFKEFHRKAQIFALLYIEGAQYIDEEDGRW
EFLTIFLAWSP------HIISSVT----------------QFVTLPPYHGQGHG------
-----------CDMSIPQPLSMISAIETSSN------DPILSLKTAPIDRNFTEMIRKKY
KLADRQFYRLIEMVLLLQL-----PSLKQFRLLVKKRLYLFNKEQLLQIEDGERKEKLQE
TFESVVEDYRRLTGKFSI
>Uvf
LRFARPKTCVDSNFHPRFVYPLFGQEETIYGYENLDIQLTFNSSTLKNYLAINYSAVPED
SPQPDPIEKIIYKFIPPDYTKSESSFTKDLECESTNFIPPGTKISSYRSLPSKGKAKSQH
FLDLKRWERCEIEDEQDVIYELWTANWQTPGFREYHRRMQILVLFYIEGGSYIEEDDNRW
EFVLLFERRKLSKLYSYHFCGYVSLYSFYHYPSSIRLRLSQFIILPPYQSNGHGSMLYSQ
IFQYLLTRTEVAELTLEDPSESFEDLRDKEDLKLLLTHKVFEKELVNVPKEWYRATKTKW
KLSDKHFSIVLRIMLLGAFIHP-------FFIAFMSLI--FNYDSLVSLPKEERREMLKA
TFSSVMDDYDRLLRGERR
