# Supplementary material for: Convergence Analysis of Rust Fungi and Anther Smuts Reveals Their Common Molecular Adaptation to a Phytoparasitic Lifestyle
Source: Front Genet. 2022 Apr 8;13:863617. doi: 10.3389/fgene.2022.863617 (PMC9023891; doi:10.3389/fgene.2022.863617)
Supplement: Supplementary file 4 [file DataSheet1.ZIP › Supplementary file 1/conv_cal/OG0003150.fasta]

>Ain
LILEILNAQPSLRDSKTYLNYFGPRVASNAPPPHQHLAGPPPPPRPPSTQQQDQTTAAMH
ELQVATGPEAALAESLSTPPQQHTALVKIQGPFTERQLESIAEGMVYLKRLGLVSVIVID
SEDWRGATSHFSEEALRKRMLSEVHRLSELLIEKGAPARPYSHPILRIDAASVKTPRSPL
VSDDGLSSMRSALAHDMIPVIAPLALFEAPRTTCVPADDVVVALAREMAAKAKQDSAASV
DMMPLRLMVINREGGIPSHARGGNPHLSINLASEYSHLTNSFIWNRTHPTALSNLAMVRD
CLAYMPPTSSGVVVSHRSPRSLIANLITNKAAHSPSLPHRLVAGRDVRHTPTIIRPGLDI
VVMYDWSKVDKDKLARLLEASFRRKLDRDAYFARLERKCEFVIVTGDYEGAAIVTREYAT
EAIAYLDKFAVLPSLQGSGAVDFLWGALRDEVSGLGLLDALNDNGGKGGFGRGRDLVWKS
RSDNPVNRWYYERSNGFVRIDTDAVAGPKWSMFWCDAEERIASMGGERRLGPDEEGRLDR
WARCMATIPSAWL
>Aps
----VLEAQPSARDSRVYLKSFDPASNSKNSNQSSQILPFPTSEVMPTTATLTSNYSSQV
QNLKPIPQSNSLAESILSAPSYHTGLIKIQGPFTNRQLESIIDGIIYLKTLGLIPIIVLD
DEDWHSPTTNLPRQNRRDSINRQTERLTKILEERGAQTTPINLGLFKLTDHSNQDRDGPD
LQIDNLNIIRSALFHHQIPIIPPIALNSSCNFVAVSADQVLKLLAKALAQFNPSKNNNQI
NLTPLRLMVINREGGIPSPARNGYPHLSINLASEFDFINQTFRWHHSHPTSLNNLTMIKS
CLQYLPNESSAIIVSHRSPRSLIANLITNKPAHSPSLKHSFLLSHQILATPTLIRKGLPI
KVIRQTQNINKQKLSSLLQESFQKQLNQISFFTRLEKSLRFAIIAGDYQGAVIVTNEIDI
EPVVYLDKFAVLPSLQGEGVVDFLWGALRDESFGLGNLDALNNNGGLSGHGTPVDLVWRS
RTQNPVNRWYFERSNGFIKIGQPINSSPEFSLFWCYADWENSSQLKKTLLD-IASRKIQN
WSRIVKQIPSSWL
>Cqf
LILSVLQAHPSVRDSRLYLKSFAPPLSSNAGPSSSSSGPFPTWESMPTTATVVSNEFSST
QATAAVTAPVSVLESILSVPHQHTGLVKIQGPFTDRQLGSIIDGIIYLKTLGLVPIIVVD
DERWQTNTSLSWRESLRSHISHETTRLANMIEARGGETRPMPTDLFRLGDGRGPGGDGPD
VWVESVTGLRSAVAHSEIPVLSPVAINSSCAAVCITADEALKALAAGLAAASVDHNWAAI
DLTPLRLMIINREGGIPSPARNGHPHLSINLASEYEFIHQTFRWTASHPTSLANLKLARA
CLAKLPNEASALIVSHRSPKSLIANLITNKPAHSPSLRHATLLNSDVPATPTLIRKGLPI
RVLREFGSVDQDKMTQLLEASFRRRLGAQAFYGRLARTMKFVIVAGDYQGVAVVTDEWVD
EPVAYLDKFAVLPSLQGEGIVDFLWGALRDESFGLGCPDALNNNGGLGGQGKAMDLVWRS
RMENPVNKWYWERSSGHHKLGPSFGSKIPFSLFWCLADHGAHQAPNDRRGSPICSTRLKD
WVTVVSKIPSCWV
>Cla
FILSILQANPSARDSRFYLKAFAPPPDA----------------ILPKSTSVAK------
--KAKKEELNPLVESIIDPVHQHTGLVKIQGPFTDRQLASIAEGMVFLRRLGLVSILVLD
RDDWSP-----TQADARAQISSEVLRLADMIESAGGLARPMLEPILQ--------APDGS
LGIDSISSLRTAIRNGEIPVLPPFALNEAQVSSCVTANEVMVGLPTEPSS-----SRAQL
DLTPLRLMVINNEGGIPSHARGGTPHLSINLESEFDYINDTFVWQGSHATSLSNLAMMRS
CLNVLPRSSSGVIVSHRSPKALVANLVTNRPAHSPSLHASALPPAQLQQTPTIIRHGLPI
KVHSSLKDVNVDALTALLELSFNRTLDQEAYYSRLERDMDFIITAGDVSAVAIVTKEGPD
RDVSYLDKFAVLPSLQGDGTVDFMWGALRDETFGLGLLDALNNNGGLEGKGQGVDLVWRS
RADNPVNKWYFERSNGFAKLNEMGKGGVPGALFWCDAEQRLEEHKADDDPMPAEAGRLQH
WLNVIGKIPRCLF
>Cmi
FILSILQAQPSARDSRSYLKAFASENLQKRSQLAAELASTPGEASSQASKILETSASTST
SDSTAKVENAEIVEALLNPIQKHTALVKVQGPFSSRQISSIAEGLVYLERLGLVSIVVID
DESWSDDGFMGSSAHMRKEMLSAALSLTEALENMGGRAVPLINNIFTLGNAREYTMFDTS
ARVQSLEPVRAAIARGEMPIIAPIAYDSALSAVAVPANDAIKALVAALAHEGRSSPQDDI
DLTPLRMMIINREGGIPSPARGGNPHLSINLESEYDYIQDTFVWRNSHPTSLSNLKLLRS
CLFQLPRESSAVIVSHRSPKALIANLITNRPAHSPSLHYSLLPVKQNQHMPTIVRRGLPI
RVIRDVKLIDKEKCTRLLEASFRQTLDEEKYYARLEESLDFIIVAGDYQAAAIVTREKDS
TPITYLDKFAVLPSLQGDGTVDFLWTALRDETFGLGLLDALNPNGGKEGIGMGVDLVWRS
RADNPVNKWYFERSNGFIHISEMGKGGSKGTLFWCDAEDRLVRHMENDAVGKEEEGRLAR
WARVIGAIKSCWR
>Eyn
FILSILQAQPSARDSRSYLRAFASEHQSKDKQKASALFGKPLAG-TAGSDTLAMTEATTT
SASVIAEDANPLVEEILNPITRHTAVVKVQGPFTARQRHSIAEGLIYLQRLGLVSIIVVD
DEAWANAGHIGSAAQLRKEMVQIAQALAEEFESMGGRAIPLVKSLFRLKSQSSTAFGNPT
TEVESLEQLKSAISRGEVPIIPPIAYDADLAAVAVHSNDAIKALVEALAAEGHKQQLHDI
DLTPLRMMVINREGGIPSPARGGNPHLSVNLESEFDYIHDTFIWQKTHPSSLSNLDLIRS
CLKLLPRDSSAIIVSHRSPKALIANLITNKPAHSPSLHHSLLPAKQIQHTPTILRHGLPI
RVIRKLEEVDKYKLTKLMEASFKKTLNADKYFARLEQDLDFLIVAGDYQAAAIVTLEKDS
TPITYLDKFAVLPSLQGDGTVDFLWTALRDETFGLGLLDALNPNGGKEGVGFGTDLVWRS
RADNPVNKWYFERSNGFVHIPEMGKGGTKGTLFWCDAEDRIRRQLEASPQDSEEQGRLSR
WARIIGSIKSCWV
>Gan
LILSVLEAHPSARDSRFYLKTFGPSASPPTTDPHPDTPAFPLSDSTPTTAFVKLSSSLGD
EPEIRVEGKTELANELLRPVNQHTALVKIQGPFTDRQLESIAEGMVYLKKLGLVSIIVMD
NEAWSEEDHGFRTIKLRERMKVETLKFTDMLEAKGGEARHILDLVLCVSGAEFEHASKSD
LFVDSLSGIRDAIRRGEIPVIPPIALNASCFSLCVSANDAVRAISSGLADHERRALRNDV
DLTPVRIMVINSEGGIPSPARGGNPHLSINLEAEFDYINSTFVWQDTHPTSLANLSLIRS
CLAELPRTASAVLVSHRSPRSLIANLITNKPAHSPSLHHSLLPPENIQHQPTIIRRGLPL
RVFRSMGEIDRPALTRLLEASFGRTLDADPFYERLERHLDFCIIAGDYQGVAIVTNEYGT
KPIAYLDKFAVLPSLQGDGTVDFLWGALRDESFGLGLLDALNPNGGLQGQGIGKDLVWRS
RANNPVNKWYFERSNGFFKIPPPKGSQVGFALFWCEAEDRVGNFRRGDESALGEEERLSH
WSEVVGAIPSCWV
>Hvs
LILSVLRANPSARDSRHYLKSFASPSSSKERKRAENVMPFPISEEMPTTATLAASNSSFD
CGAAAETNRHSVTESFLLPPIYHVGLVKIQGPFTDRQLESVVDGMIYLHTLGLMAVIVLD
SEEWGTKDVFRRAQGLHHQIVEETSRVAGMIEAQGGHARPMPEGVLCLGDGRSTDGNGLD
LTVDTLAGIRSSIQNGEIPVLPPIATNSSSTRVCIPANEAVIALARAFSNAAQKAPQSDF
DLSPLRLMVINREGGIPSPARNGDPHLSINLSSEYNFILNSFRWTSTHSTALENLTMIKS
SLRFMPREASAIIVSHKSPKSLIANLITNKPAHSPSLKHSILIKSDITATPTLVRQGMEI
RVIRDVHNVDLSKLTNLLEASFNRKLKQDEYYARLKHNLDFIIIAGDYQGGAVVTNT--S
DHIVYLDKFAVLPSLQGEGIVDFLWGALRDESFGLGNLDALNNNGGLGGQGEPVDLIWRS
RSNNPVNKWYWERSNGFFNIGPSASGGTNFSMFWCYAENRNRPVNKFGDWDHVHPGQLNH
WSETVKSIPPSWH
>Lcr
FIMSVLEAHPSARDSRFYLKNFGPNPASSSSSLAEDTPAFPLSDSTPTTAFTHTSSSSSR
TSEEPTEGKTELANELLAPENRHTALVKVQGPFTDRQLESIAEGMVYLKKLGLVSIIVVD
NEAWMEEKETMKVIKLREEMKKETLRFTSMLEAKGGEARPLLEGVLCVSGAEFEDAMTSD
LFVDSLSGIRDAIRRGEIPVIPPIALDASCFSLCVSGNDAVRAISSGLADHARRALRNDV
DLTPVRIMVINREGGIPSPARGGNPHLSINLSAEFDHINSTFVWQESHPTSLANLALVNA
CLAELPRTASAVLVSHRSPRSLIANLITNKPAHSPSLHQSLLPHDNIKHQPTIVRRGLPI
RVFRSMKDVDIPALTHLLEASFGKTLDAEPFYERLERDLDFCIIAGDYQGVAIVTNESPS
KPIAYLDKFAVLPSLQGDGTVDFLWGALRDESFGLGLLDALNPNGGLQGLGEGRDLVWRS
RSNNPVNKWYFERSNGFFKIPPPRGSPVGFALFWCEAEDRAGAFRRSEEDVKAVSSKLKE
WSEVVGAIPSCWV
>Mgl
------------------------------------------------------------
-----------------VPQCSHKPLPSLQQPLSS-HLEHDKNG----------------
--AW------------------------------------------------------TL
EADTSIDSVYRALQHGHIPIIMPMAIRETLRCICVDADQVMVTLSREMASQRLAD-----
ELTPVRLMVITREGGVPSHARGGDPHLMINLSSEYESIRRSYVWDDTHPTALKNLAMIRD
CLAYMPNMASGLIATHRSPQSLIANLITNKAAYSPSLPPRLLASREMRHMPTVVRAGMPI
RIVTQWHELDLARVQNVLESSFQRKLNADAYFARLKTHLDFVIVTGNYDGIAIVTREHAM
PPIAYLDKFAMLPTLQGSGAVDFLWNALRDEVHGLGLLDALNNNGGHNGVGVGRDLVWKS
RAVNKVNRWYFERSNGFMTLP---GGPPHWYLFWCDAEDRLKQYAGEPIIAPEEQGRWER
WAKCLARIPSAWL
>Min
FILSVLEAHPSARDSRFYLQNFGASAAPPNSPNSAEVPAFPLSNATPTTAFAVPKPSTGT
NADDIIAGKTPFADELLAPENRHTALVKIQGPFTERQLESIAEGMVYLKKLGLVSIIVVD
HEEWMSDNIRARTVRLRAQMKADTMKLCEMLERKGGSARPLLEGVLCVRGAEFKDKPPSD
LFVDSLSGIRDSIRRGEIPVIPPIALDQSLFSLCVSANDAVRAISAGLADHAKRAWNKDV
DLTPVRLMIINQEGGIPSHARRGNPHLSINLSSEFDYINQTFVWQESHPTSLANLALLQD
CLAELPRTASAVLVSHRSPRSLIANLITNKPAHSPSLHQSLLPNTQMMHQPTIVRRGLPI
RVFRKMSDIDLPALTRLLEASFGKTLDAEPFCAHLDKTLDFCIIAGDYQGVAIVTNEAPS
RSIAYLDKFAVLPSLQGDGTVDFLWGALRDESFGLGLLDALNPNGGKQGLGEGRDLVWRS
RSNNPVNKWYFERSNGFFKIPPPRGSQVGFALFWCEKENRRGESREAEDEAKATASKLKE
WSRVVGNIPTCWK
>Mld
LILSVLEAHPSARDSRFYLQNFGASAAPQNGSHSAEAPAFPLANATPTTAFAVPKTSTGT
NTDDIIAGKTPFADELLAPENRHTALVKIQGPFTERQLESIAEGMVYLKKLGLVSIIVVD
HEEWMSENERARTIRLRAQMKADTMRLCEMLERKGGSARPLLEGVLCVRGAEFEDRPPSD
LFVDSLSGIRDSIRRGEIPVIPPIALDQSLFSLCVSANDAVRAISAGLADHAKRAWNKDV
DLTPVRLMIINQEGGIPSHARRGNPHLSINLSSEFDYINETFVWQDSHPTSLANLALLQD
CLAELPRTASAVLVSHRSPRSLIANLITNKPAHSPSLHESLLPSTQMRHQPTIVRRGLPI
RVFRKMSDIDLPALTKLLEASFGKTLDAEPFYAHLEKTLDFCIIAGDYQGVAIVTNEAPS
RPVAYLDKFAVLPSLQGDGTVDFLWGALRDESFGLGLLDALNPNGGKQGLGEGRDLVWRS
RSNNPVNKWYFERSNGFFKIPPPRGSQVGFALFWCERESRRGESRDDEEEAKATATKLKE
WSRVVGGIPTCWK
>Mlp
LILSVLQAHPSARDSRVYLKSFAPQVSS----------PTPTNP----------------
------DSPVSVADSILYTSPQHTGLVKIQGPFTDRQLASIVDGIIYLKTLGLVPIIVID
HESWQVKSFPTWREGLRAQIAHESNRLADMIEARGGATRPMPADIFRLGDGRGVGGDGPE
VWVESLASLRSAVIYSEIPVISPVALNSSCASVCISADDAVKALAAGLATGQTESRRAIM
DLTPLRLMIINREGGIPSPARNGHPHLSINLASEYDFIHQTFRWKTSHPTSLASLKLART
CLSYLPNEASALIVSHRSPKSLIANLITNKPAHSPSLGHATLLSSDVPATPTLIRKGLPI
RVLRDFGQVDQMKMTELLEASFRQKLNRSAFYDRLSQTMKFVIIAGDYQGIAVVTDEWIE
SPIAYLDKFAVLPSLQGEGIVDFLWGALRDESFGLGCPTSLNNNGGLGGKGVPMDLIWRS
KVSNPVNKWYWERSNGHYKLKDRRIIGHQFSLFWCLANNN-HEGGSLRHQN-KFLPRLKD
WSKVVSRIPSCWL
>Msd
LILSVLEAHPSARDSRFYLQNFGASAAPQNGSHSAEAPAFPLANATPTTAFAVPKTSTGT
NTDDIIAGKTPFADELLAPENRHTALVKIQGPFTERQLESIAEGMVYLKKLGLVSIIVVD
HEEWMSENERARTIRLRAQMKADTMRLCEMLERKGGSARPLLEGVLCVRGAEFEDRPPSD
LFVDSLSGIRDSIRRGEIPVIPPIALDQSLFSLCVSANDAVRAISAGLADHAKRAWNKDV
DLTPVRLMIINQEGGVPSHARRGNPHLSINLSSEFDYINETFVWQDSHPTSLANLALLQD
CLAELPRTASAMLVSHRSPRSLIANLITNKPAHSPSLHESLLPSTQMRHQPTIVRRGLPI
RVFRKMSDIDLPALTKLLEASFGKTLDAEPFYAHLEKTLDFCIIAGDYQGVAIVTNEAPS
RPVAYLDKFAVLPSLQGDGTVDFLWGALRDESFGLGLLDALNPNGGKQGLGEGRDLVWRS
RSNNPVNKWYFERSNGFFKIPPPRGSQVGFALFWCERESRRGESRDDEEEAKATATKLKE
WSRVVGGIPTCWK
>Pan
LIMEILQAQPSLRDSKTYLNSFAPRKAPSTAPSHSQPSEFPLPPVNPSTTTWDPQVSVDH
ADHVTTQESSTVAIPQVTPVDSHTALVKVQGPFTDRQLDSIAEGLIYLKRLGLVSVVVVD
QDDWPEISANIKQERLRKRIMAETLRLADSLNRKGAMARPFPQAVVRVDARAAAALRPPL
VSDDGLTSIRSALASDQIPVLAPYALFETLETLCVRADDVMVALARDMVVAANNSAGGEV
DMMPLRLMVINREGGIPSHARGGDPHLSINLASEYHQIKHSFVWDETHPTALRNLDAISD
CLSYMPQTSSGVLVTHRSPRSLIANLITNKAAHSPSLPHRLLANKDVRHTPTIVRPGLPI
KVIQEFDKVDQDKMTALLEASFRRKLNREAYYERLRNQLDFVILTGDYQGAAIVTKEYAV
EPIAYLDKFAVLPSLQGSGTVDFLWGALRDEVQGVGLLDALNDNGGRGGYGTGRDLVWKS
RANNPVNRWYYERSNGFVRIDTD-ANGTGWQLFWCDAEDKLARLSGERRLSPEEGGRLLR
WAKCMKTIKGVWA
>Pst
LILSVLEAHPSVRDSRLYLKSFAPTSKKKIKSSTNDAFGFPTGEAMPTTATLAASTSSTF
IQRSNKNQKQDVAQLILSTPNQHTGLVKIQGPFTDRQLQSIVDGVIYLKTLGLMSILILD
DEAWHYPSHTSPSETRRQAIIRETARLSAMLESRGGQSRPIYEGILRLTDDRSPDDDGLD
LYIDNLDVLKSAIKNQEIPIIPPIAINSSCATICVSADEVVKSIAKGLAAVGKTPEENEL
DLTPLRLMIINREGGIPSPARNGHPHLSINLASEYEFINETFRWSDSHPTSLANLSMAKS
CLKYLPNESSAIIVSHRSPKSLIANLITNKPAHSPSLKHSILLNHDILATPTLIRKGLPI
KVIRGIDNLDLVKLGELLEKSFKKTLDYQRYFDRLRTRLRFVIIAGDYQAAAIVTNEGIK
EPIVYLDKFAVLPSLQGEGIVDFLWGALRDESFGLGNLDALNNNGGLSGIGEPVDLVWRS
RSDNPVNRWYFERSNGFIKLPPSHLSNPTFSLFWCAADHH-SSLDNLKHPSIMKPTQLQT
WCRIINQIPGCWT
>Rgr
---TVLEAAPSARDSRFYLRNFDPATRPKPANTESDKPGFPLFDETPTTAFSRSSPAAAA
TPQNEHKGKTTLADELLSPASRHTGLVKVQGPFSDRQLESIAEGMVYLKKLGLVSIIVLD
NEQWREDELRIHIVKLRARMKRETIRFTDMLEAKGGAARPLLEGVLCVTGAAFEDADTHD
LFVDSLSSIRNAVRQGEIPVIPPIALDAACFSLCVPANDAVRAIASGLADAERGALDNDV
DLTPVRLMIINREGGIPSPARGGDPHLSINLSSEFDYIHKTFIWQETHPTALSNLALIRD
CLFHLPRTASGVLVSHRSPRSLIANLITNKPAHSPSLAHDLLPRRNMQHQPTIVRRGLPI
RVFRSMADVDEDKLTRVLEASFGKTLDRTPYYARLARDLDFCIVAGDYQAVAIVTNEQAV
PPIAYLDKFAVLPSLQGDGTVDFLWGALRDESWGLGLLDALNPNGGLGGQGIARDLVWRS
RANNPVNKWYWDRATGFFKIPPPPGSAVGFALFWCESEDRVSEFIRGEKEGPAAPEKLRR
WAPVLSQIPSCWA
>Sro
FILSVLEAQPSARDSRFYLKNFDPAAQPFDPTSESDKPAFPMNDETPTTAFSSTSASTSP
SPTEERKSTNELADALLHPASRHTALVKVQGPFTDRQLESIAEGMVYLKKLGLVSIIVLD
NEAWNEEEDRIQVVALRERMKAETLRFSNMLEAKGGRARPLLEGVLCVKGAAFEDATHTD
LFVDSLSGIRNAVRRGEIPVIPPMALDQSCFSICVSANDALRAISHGLADAERQALANDI
DLTPVRFMIINREGGIPSPAREGDPHLSINLESEFDYINQTFVWQETHPTALSNLALVRD
CLADLPRTASAILVSHRSPRSLIANLITNKPAHSPSLHHDLIPRRNIGHQPTIIRRGLPI
RVVRSMDELDEDKLAHVLEESFGKTLDRQPFYDRLRRDLDFCIIAGDYQAVAIVTNERDG
EPIAYLDKFAVLPSLQGDGTVDFLWGALRDESWGLGLLDALNPNGGLGGQGIARDLVWRS
RSNNPVNKWYFDRSNGFFKIPPPKGSPVGFALFWCEAEDRAAQLFRNAKEGIATPEKMKE
WAKVIGAIPRCQS
>Uvf
LILSVLEAQPTPRDSRVYLQSFAPTSRKSTQNALNDIQGFPTTEVMPTTATLAATSSTVL
EPHLQKNHRYHLAQSILSIPNQHTGLVKIQGPFTDRQLQSIVDGVIYLKTLGLMSIIILD
DEAWHYASQTSPSETRHQAIAREMARLSDMLEARGGQARPMYDGILRVTDHRSPDNDGLD
LYIGNLNSLKSAIKSQEIPIIPPIAVNSSCAAICIQADDVVKSLAKGLATMGKSSDQDEL
DLTPLRLMIINREGGIPSPARNGHPHLSINLASEYEFINKTFRWMDSHPTSLANLSMAKS
CLKYLPNESSAIIVSHRSPKSLIANLITNKPAHSPSLKRSILLNHDILATPTLIRKGLPI
KVIRGIENVNLIKLKDLLEKSFNKTLDHVNFFDKLEKSLRFVIIAGDYQGAAI-TEEGLK
EPIVYLDKFAVLPSLQGEGIVDFLWGALRDETFGLGNLDALNNNGGLSGIGEPVDLVWRS
RTDNPVNRWYFERSNGFIKLPSN-SSGPQFSLFWCLADHQHNSLHSPHNFTPINHIKLET
WCGVVSKIPSSWI
