# Supplementary material for: Convergence Analysis of Rust Fungi and Anther Smuts Reveals Their Common Molecular Adaptation to a Phytoparasitic Lifestyle
Source: Front Genet. 2022 Apr 8;13:863617. doi: 10.3389/fgene.2022.863617 (PMC9023891; doi:10.3389/fgene.2022.863617)
Supplement: Supplementary file 4 [file DataSheet1.ZIP › Supplementary file 1/conv_cal/OG0003152.fasta]

>Ain
MTTTAQAIYGDFHHNTIPAESFLASSHAIKLSSDAQLCPRHPPVPDCPLGRRCPFRHDAP
SSLNFSA--VPRDPGKRTVCKHWLRGLCKKGDSCDYLHEYDLRRMPECRFFATFGFCNSG
DECLYLHVDPRAKIRECEEYRRGFCPKGPKCEKKHVRRTACPLYIAGFCPKGPDCRGHPK
T
>Aps
MTAIRIVINPDLRHVELDIEKHVKQELDIKLDTDAQLCPRHDRAPPCHLGPQCPLRHAHP
STSNFTNANENASLHTKTVCKHWLRGLCKKGASCEFLHEYNLRTMPECWFFGKYGFCSNG
DECMYLHVDERMRVLECMDFRRGFCPKGPDCQQKHIRRPLCQAYMAGFCEFGKLVAGAPK
G
>Cqf
------------------------------------------------------------
-------------LHAKTVCKHWLRGLCKKGNGCEFLHEYNLRTMPECWFFGKYGFCSNG
DECMYLHVDERMRVLECMDYRRGFCPKGPNCPQKHIRRPVCQAYLIGFCPAGKNCAGHPK
F
>Cla
MAAIAAAINPSFAHLEFQIEDFVKNNLGLKLETDEQICTDFLSPSGCPLGAKCPKRHTKP
SVKNFRPSPKPFSAHARTVCKHWLRGLCKKGQACDFLHEYNLRKMPECWHFSQFGYCGAG
DECMYLHVSPKDRRPECRAYVKGFCPDGPNCPHKHIRRVACPLFLTGLCPRGLDCDAHPP
F
>Cmi
MSKVAVIVFPDFKHTELQLEQRIKTEPALKLDADNQICKDFLSPSGCPRGASCPLRHTTP
STANYVHIPAPTTVQGRTVCKHWLRGLCKKGADCEFLHEYNLRKMPECYFFTKHGFCSSG
DECMYLHITPHQRRPECRSYTAGFCRAGPACPNKHIRKVPCPLYLVGFCPSGLDCPAHPP
F
>Eyn
MAWDSVITDPEFLHTELIVEQRIKSEPPIKLDSDTSICRAHLTPEGCSLGSQCPLRHTTP
ASTNFIVPFIPPTAHGRTVCKHWLRGLCKKAAECDFLHEYNLRKMPECWFFTKHGFCSSG
DECMYLHITPHHRRPECRSYTAGFCRLGPDCPNKHIRRVLCPLYLVGFCPDGLKCKAHPP
F
>Gan
-----MDTRVDFKHTEFSIEPFIKNELRIKLDADSQLCKAFVDTSSCPRGASCPLRHVSP
SPLNFLPAPVPSSAHARTVCKHWLRGLCKKGNSCEFMHEYNLRKMPECWFFAKYGFCSNV
SQGLL-------------------------------------------------------
-
>Hvs
MHPTTFIINPDFRHLELDIELFIKSHHAIKLDADHQLCPTHNHINPCSLGSNCLYRHATP
SPSNFPSPPNPSNPHPKTVCKHWLRGLCKKGSSCEFLHEYNLRTMPECWFFGKYGFCSNG
DECMYLHIDDRMRVLECMNYRRGFCPKGPACPLKHIRRIPCPLYLLGFCPQGPSCYGHPK
F
>Lcr
MATSSDTLRPDFRHTEFQIEPFIKHTLSLKLDADSTLCRPFSTTGACPLGPSCPLRHVSA
SPLNFLPQPIPQSAHARTVCKHWLRGLCKKGASCDFMHEYHLRKMPECWFFAKYGFCSNG
DECMYLHVTEDMRIRECPQYRKGFCRLGPECPLKHIRRVVCPDYLIGFCAKGPECPGHPS
F
>Mgl
MSSSSSSLDDDWPHNEFEFEPFVKRDLQIKLETNDQLCPRF-KRGRCELGSQCTLRHCTP
SPA----TSQSRDVSRRTVCKHWLRGLCKKGDLCDYLHEYDLRRMPECRFYATFGFCNSS
DECLYIHIDPSVKRRRCERYERGFCELGML------------------------------
-
>Min
MASSSIDFRPDFRHTEFSIEPYLKQHLRLKLDSDSTLCQPFATTGACPFGVSCPLRHVSA
APSNFQPPPVPQNAHGRTVCKHWLRGLCKKGDRCDFLHEYHLRKMPECWFFAKYGFCSNG
DECMYLHVTDDMRIRECPNYRKGFCKLGPECPLKHIRRVACPDYIAGFCSKGPDCRGHPK
F
>Mld
MASSSIDFRPDFRHTEFSIEPYLKQHLRLKLDSDSTLCQPFATTGTCPLGASCPLRHVSA
APTNFQPPPVPQNAHGRTVCKHWLRGLCKKGDRCDFLHEYHLRKMPECWFFAKYGFCSNG
DECMYLHVTDDMRIRECPNYRKGFCKLGPECPLKHIRKVACADYIAGFCSKGPDCRGHPK
F
>Mlp
------------------------------------------------------------
-----------PTLHAKTVCKHWLRGLCKKGNSCEFLHEYNLRTMPECWFFGKYGFCSNG
DECMYLHVDERMRVLECMDYRRGFCSKGPTCSQKHIRRPICQSYIIGFCPSGKNCNGHPK
F
>Msd
MASSSIDFRPDFRHTEFSIEPYLKQHLRLKLDSDSTLCQPFATTGTCPLGASCPLRHVSA
APTNFQPPPVPQNAHGRTVCKHWLRGLCKKGDRCDFLHEYHLRKMPECWFFAKYGFCSNG
DECMYLHVTDDMRIRECPNYRKGFCKLGPECPLKHIRKVACPDYIAGFCSKGPDCRGHPK
F
>Pan
MNAPLSSSPADFIHNEFSFEHYVKANLGVKLDIDAQICPDYAERLQCPRGAACPRRHVKP
SQLNFLPSNALRDPNKRTVCKHWLRGLCKKGEQCDYLHEYDMRRIPECRFYATFGFCNSG
DDCLYLHVDPAIKRRECERYNRGFCPKGPLCPKKHIRRIACPLYLAGFCPQGAECPGHIK
S
>Pst
MAIERIVAEPDLRHLELEIEQHLKQEHGIKLDGDQQLCPRHEQEPPCQLGTQCPFRHSTP
SILNFTNNNPGHHSHAKTVCKHWLRGLCKKGNSCEFLHEYNLRTMPECWFFGKYGFCSNG
DECMYLHVDDRMRVLECMDFRRGFCPKGPDCAQKHIRRPICKLYLVGFCPYERSCKGHPK
F
>Rgr
MAAPVVETARLFLHADLSIEPFLKHDLQLRLDTDAQLCPEHVHSPPCPRGPACPLRHVTP
SPLNFQPPPIPHSQHARTVCKHWLRGLCKKGQQCDFMHEYHLRKMPECWFFAKYGFCSNG
DECMYLHVTEDMRIRECPSYRKGFCPQGPDCKLKHVRRVICQDYLVGFCAKGKDCPGHPK
F
>Sro
MASTSTILNVTFSHLEFTIEPFIKNQLSIKLDTDAQLCPDFASSTSCPRGASCPFRHSSP
SPLNFQPPPTPSSAHARTVCKHWLRGLCKKNKGCDFMHEYHLRKMPECWFFAKYGFCSNG
DECMYLHVTEDMRVRECPNYRKGFCPEGPECKLKHVRRVVCPSYILGFCPSGRDCPGHPK
F
>Uvf
MTNTQIVLNPDLRHVELDIEKHLKEELEIKLDTDQQICPHHINQTPCQLASACPFRHVTP
SQLNFNPFNPPHSSHSKTVCKHWLRGLCKKGNSCEFLHEYNLRTMPECWFFGKYGFCSNG
DECMYLHVDERMRVLECMDFRRGFCPKG----------------------------GHPK
F
