# Supplementary material for: Convergence Analysis of Rust Fungi and Anther Smuts Reveals Their Common Molecular Adaptation to a Phytoparasitic Lifestyle
Source: Front Genet. 2022 Apr 8;13:863617. doi: 10.3389/fgene.2022.863617 (PMC9023891; doi:10.3389/fgene.2022.863617)
Supplement: Supplementary file 4 [file DataSheet1.ZIP › Supplementary file 1/conv_cal/OG0003153.fasta]

>Ain
METRAREYDRARVIYKYALERLPRTKSVGIYSSYTRFEKQFGTRQGVEDTVLGKRRIQYE
EELASAKSNYDTWFDYTRLEEDAYRSLIKEATTARSRVRDTYERAVANVPPSQEKRHWRR
YIFLWLSYALFEEIDVQDYDRAREVYKAAISLVPHKVFTFAKLWLNYAHFEVRRLDLNAA
RKILGTGIGMASKERLFRGYVDLELSLKEFDRARKIYERALEWDPTNARTWIRFAELERN
LFDTERARGIFDLATRQSGLDMPEVLWKAYIDFEFEERDWERVTNLYERLLARTGHVKVW
ISYALAQIGAAIAEEEDEDDEEEEEKELSPEEVEVRLERREEACKQTRKIFERGYQDLKM
RGLKEERVVLLEAWKAFEREHGESERFKAVQSKMPRVVKKRRTDEGEA-AEEYYDMLFPD
DDEKGKPSFAFLQAAHAWRQKQQQEAAAA
>Aps
------------SVLQYALDRLPRSKAVGLHASYTTFEKQFGDRAAIESTVLGKRRIQYE
EELANGQLNYDVWFEYARLEESSLKSCNDDPSKAIERIREVYERAVAQVPPSQEKRYWRR
YIFLWLGYATFEETETKDYDRTKQVYEACIKLIPHKRFTFSKVWEMYAHFELRRLNLEKA
RKIMGTAIGLAPKPKSFKVYLDMELQLREFDRCRKLYEKFLEFDSTYPSAWIQFASLERG
LMETDRARAIYEMAISQTDLYDPECVWKAYIDFEEEEEEWERARQLYERLAMASGHVKVW
TSWAKFEMSTAKTISDRYLGLNEDDQEPVEKDEEAAERAKLQGLGLARQVLQRGYDDIRK
R--KKRRSIILDHWKLLETEIGDEAALSKVEGMMPKPMRRWRKLDDTGDKEEYWDLVFPD
DEKRNPGTFKLLQLAHAWKAKQQEQRPNT
>Cqf
METRLKEYDRARMIYKYVLDRLPRSKSVGLYSSYTNFEKQFGDRTGIELTVLGKRRIQYE
EELSNGNLNYDIWFEYARLEESALKSTTDI--ESINRVREIYERAIAQVPPTDDKRYWRR
YIFLWLSYATFEEIETKDLERVRQVYEACLKLIPHKRFTFSKVWDMYAHFELRQLNLDKA
RKIMGTAIGLAPKPKSFKVYLDMELQLREFDRCRKLYEKFLEFDPTYPSAWIQFAGLERG
LMEVERARAIYEMAISQNDLYDPECVWKSYIDFEEEEEEWENARKLFERLAIASGHVKVW
TSWAKFEISTAKAISDRYLGIEEEEEENFTKDEKAAEEVKIEGIKRARLVLQRGYEDIRK
RNLKEQRSIILDHWKLLENEIGDQNSIAKVESMMPKPMRRWRKIDETGDKEEYWDLVFPD
DEKRNPGTFKLLQLAHAWKAKQQEQKKNI
>Cla
METRHKEYDRARVIYKYALDRLPRSKSSQLYSAYTTFEKQFGERSSIETTVLGKRRIQYE
EEIAHEPMNYDTWFDYARLEEEAYRTLVAEVEGQGGKVREVYERALAQVPPSTEKRHWRR
YIYLFLNYALFEEIDTKDYGRVRDIYKAAIKLVPNKQFTFAKVWLAYAQFELRRMDLAAA
RKVLGTSIGLCPKEKLFKGYIAMELDLREFDRCRILYEKYIAYDPTNASAWINFAELERG
LWDWERARGIFELAIATDGVDMPELLWKAYIDLEFEEQEYDRTRDLYERLLGKTSHVKVW
VSFAQFEANAGNAIAEAMQTDD----QPIEFDQAEVDAVRLQGLERARDVFDRGYKDLKS
KNLKEERVVLLEAWKALETAPEESSQLAKVEGMMPRVVKKRRKVDDGS-MEEC--MLF--
-----SSSFLFFQ----------------
>Cmi
LEIRQKEYERARVIYKYALDRLPRSKSAGLYSAYTQFEKQFGDRTGIESTVLGKRRIEYE
EELKHTPFNYDIWIDYCRLEEDAFRSENSATDGGADRVRDTYERAIAQRPPSNEKRHWRR
YIFLWLNYALFEEMDTKDIERARQIYEACIKLIPHQEFTFAKVWSLYAEFEVRQLNVDKA
RKLLGRAIGQCPKEKLFKDYITLELQLREFDRCRQLYQKYIEYDPTNGTAFIKFAELEKE
LGDLERARAIFELAITQP-LDMPEVVWKAYIDFEYEEEEWDRTRALYKRLLERTSHVKVW
ISWAQFESNAGKTIARAYRDQDEDEKVVSPEAEEAAQQAEKDGLAAARKVFEDGYKDLKA
RALKQERLILLEAWKALEIADGDAESLSKVEAMMPRVVKKRRAVADPTQQEEYFDMMFPD
DETATTGASKLLAMAHQWAAKRAAATTSN
>Eyn
LEIRQKEYERARVIYKYALDRLPRSKSAGLYSAYSNFEKQFGDKSGIESTVLGKRRIEYE
EELKHTPLNYDIWIDYCRLEEDASRSEGSVKAGGADRVRDIYERAIAQRPPSDEKRHWRR
YIFLWLNYALFEEVDTGDTDRTRQIFEACIKLIPHKLFTFAKVWSMYAQFEVRQLRLDKA
RKILGTSIGMCPKEKLFKEYITLELQLREFDRCRQIYEKYLAYDASNSGAFIRYAELEKE
LGDLERARGIFELAIQQP-LDMPEVLWKAYIDFEYDEEEWDRTRQLYKRLLERTSHVKVW
ISWAQFESNAGKTIARAYRDQDEDEKVVSPEAEEAALDAERSGLEQARAVFQQGYNDLKD
RKLKQERLILLEAWKALETADGDAASLAKVEGMMPRVVKKRRTVGDGS-QEEYFELMFAD
DQEKGSGALKLLQAAAKWKAQKAAAAAAN
>Gan
MEVRHKEYDRARVIYKFALDRLPRSRSTQLYAAYSNFEKQFGDRSGIETTVLGKRRLQYE
EELTHEARNYDVWFDYARLEEDAYRSG-DQSPEALARVREVYERAVAQVPPSDEKRHWRR
YIFTWLGYALFEEVETKDLTRVRDIYKACLKLIPHKRFSFAKVWTQYAEFEVRQLELDTA
RKIMGTGIGLAPKEKVRRLAPTVTLSRSAF----------------VLPVWL------RQ
LSDVDRVRAIFELAINQPSMDMPELLWKSWIDFEYDDDDCDRTRDLYERLLRRTSHVKVW
VSFAQFEANAGAAIAEALAGGEEDEATKVEVDEQAVEQAKQDGLQP------------RE
EGLREGRVVLLEAWKALETAQGDSESLAKVEGMLPRVVKKMRKVDDASMMEEC-TLVPSS
VLQRADGSLATQTTTCSLRTTRATPLRSN
>Hvs
-------YAHIETILQYALDRLPRSKSVGLYASYSNFEKQFGERSGIEATVLGKRRIQY-
---------VSIFF---RLEESALHSIDEEPEKGIARIREVYERAIAQVPPSDEKRYWRR
YIFLWLGYAVFEEIETKDYDRVRQVYEACIKQIPHKRFTFSKVWDIF-------------
-------------PSLLKVYLDMELQLREFDRCRKLYEKFLQFDPTYPSAWIQFAGLERG
LMEVERARAIYEMAIAQPDLYDPECVWKGYIDFEEEQEEWDRARRLFEKLALASGHVKVW
TSWAKFEVTTGKAISDQHLG--EKKKEITDADREAAQQAQQEGVEKARQVLQRGYNDIRK
RNLKEQSF--------------DFFSVSKVEAMMPRPMRRWRKLDDLGNKEEYWDLVFPD
DEKRNPGTFKLLQMAHAWKAKQKAAPQNS
>Lcr
MEVRHKEYERARVIYKFALDRLPRSRSTQLYASYTNFEKQFGDRSGIETTVLGKRRIQYE
EELTHESRNYDVWFDYARLEEDAYRSAQQQGKEALARVREVYERAVAQVPPSEEKRHWRR
YIFTWLNYALFEEMETKDLTRAREIYKASLKLVPHKRFTFAKLWIQFAEFEVRQLDLEAA
RKVLGTAIGMAPKEKLFKKYIDLELNLREFDRCRMLYQKWLEYDASNASAWIKFTELETI
LQDTDRARAIYELAVNQPSMDMPELIWKSWIDFEFEEEEYSRVRELYERLLRRTSHVKVW
VSYAQFEANAGRAEEEAIRGGEEDEKEPVEVDEEAAQKAKEDGLERARKVFERGYADLRK
KGLKEERVVLLEAWKALEAAEGDATTLAKVEGMLPRVVKKMRKVDDASMMEEYYDMLFAD
DETANPASLKFLQLAADWKKKAA-LAAPA
>Mgl
METRQGEFDRARMIYKYALERIPRARSEGIYTSYTRFEKQFGSIKGVEDTVTQKRRLQYE
EEIEATTGNYDTWFDYARLEEESYRSLVSALEVACNKVRDVYERGIRITPPTAEKRLWRR
YIYLWLRYALFEELDSMDLERAKKVYASAISAIPHQKFTFAKLWLNYAKFEIRRLDLALA
RKILGTAVGLSPKPKLFKGYIEIEMALKEFDRVRKLYEKWIEWDPSSAATWVKFAELEQN
LFDLERVRAIYELGISQAGLDMPEVLWKAYIDFEFGEREMERVDALYERLLEKTSHVKVW
ISYALGKMAAVIALEEDEDAEEEGRAPLSDEQLAYRASSHQEAAKETRSIFERGYKRLKE
EGVKEERVVLLEAWKAFEVEHGDSASVDSVQARMPRVIKRRREVPGEGVMEEYYDLAFPD
DEEQNKPAHKLLQMARAWHAQQSADSSHM
>Min
MEVRHKEYDRARVIYKFALERLPRTRATQLYAAYTNFEKQFGDRQAIETTVLGKRRIQYE
EELTHESRNYDVWFDYARLEEDAYRSATQPDETALARVREVYERAVAQVPLSDEKRHWRR
YIFTWLNYALFEELETKDLSRARDIYKACLKLVPHKRFTFAKVWVQYAEFEVRQMQLDVA
RKIFGTAIGMAPKDKLFKEYIELELKLREFDRLRILYQKWLEFDSSNATAWIKFTELEAG
LQEFDRARAIYELAVDQPSMDMPELIWKSWIDFEYEEEEYDRARELYERLLQRTSHVKVW
VSFAQFEANAGLAIARAYAGDDEEEKEKVEVDHEAVEQAKREGLERARAVFERGYADLKK
KQLKEERVVLLEAWKALETNEGDAASLTKVETKMPRVVKKMRKVDDASMMEEYYDLIFPD
DETTNAVSLKVLEMAAAWKKKQAEMAANK
>Mld
MEVRHKEYDRARVIYKFALERLPRTRATQLYAAYTNFEKQFGDRQAIETTVLGKRRIQYE
EELTHESRNYDVWFDYARLEEDAYRSATQADEAALTRVREVYERAVAQVPPSDEKRHWRR
YIFTWLNYALFEELETKDLSRARDIYKACLKLVPHKRFTFAKVWVQYAEFEVRQMQLDAA
RKIFGTAIGMAPKDKLFKEYIELELKLREFDRLRTLYQKWLEFDPSNATAWIKFTELEAG
LQEFDRARAIYELAVDQPSMDMPELIWKSWIDFEYEEEEYDRARELYERLLQRTSHVKVW
VSFAQFEANAGLAIARAYAGEDEEGKEKTEVDHEAVEQAKQEGLERARAVFERGYNDLKK
KQLKEERVVLLEAWKALETNEGDAASLAKVVAKMPRVVKKMRKVDDASMMEEYYDLIFPD
DETANAVSLKVLEMAAAWKKKQAEMAANK
>Mlp
MESRHKEYDRARMIYKYALDRLPRSKSVGLYASYTNFEKQFGDRAGIEATVLGKRRIQYE
EELANGQLNYDVWFEYARLEENALKSCDDDPQQAITRIREVYERAIAQVPPSDDKRYWRR
YIFLWLGYATFEETETKDAERVRQVYEACLKLIPHKRFTFAKVWDMYAHFELRQLNLDKA
RKIMGTAIGLAPKPKSFKVYLDMELQLREFDRCRKLYEKFLEFDPTYPSAWIQFAGLERG
LMEVDRARAIYEMAISQNDLYDPECVWKAYIDFEEEEEEWDRARKLFERLALASGHVKVW
TSWAKVNRE----------------KVPVEKDEKAAEEARLEGIRLAREVLKRGYEDIRK
R-----RSIILDHWKLLELEIGDPGSMAKVEAMIPRPMRKWRKVEGTGDKEEYWDLVFPD
DEKRNPGTFKLVEMAHAWKAKQLELQQV-
>Msd
MEVRHKEYDRARVIYKFALERLPRTRATQLYAAYTNFEKQFGDRQAIETTVLGKRRIQYE
EELTHESRNYDVWFDYARLEEDAYRSATQADEAALTRVREVYERAVAQVPPSDEKRHWRR
YIFTWLNYALFEELETKDLSRARDIYKACLKLVPHKRFTFAKVWVQYAEFEVRQMQLDAA
RKIFGTAIGMAPKDKLFKEYIELELKLREFDRLRTLYQKWLEFDPSNATAWIKFTELEAG
LQEFDRARAIYELAVDQPSMDMPELIWKSWIDFEYEEEEYDRARELYERLLQRTSHVKVW
VSFAQFEANAGLAIARAYAGEDEEGKEKTEVDHEAVEQAKQEGLERARAVFERGYNDLKK
KQLKEERVVLLEAWKALETNEGDAASLAKVVAKMPRVVKKMRKVDDASMMEEYYDLIFPD
DETTNAVSLKVLEMAAAWKKKQAEMAANK
>Pan
METRLKEYERARVIYKYALERLPRSKSEGIYSSYTRFEKQFGTMSSVEDTVIGKRRIQYE
EELAAQTADYDTWFDYSRLEEDAYRALAEQLEQAARRVREVYERAIAQVPASQEKRDWRR
YIFLWLRYALFEEIEMRDYTRAREVYKAAIGVVPHRQLTFAKLWVQYARFEVRRLDLPTA
RKIMGTAIGMAPKLKLFSAYIELELSLKEFDRARKIYEKALEWDPTNSQTWVRFAELEKN
LFDIDRARALFELGVGQAGLDMPEIVWKAYIDFEFDEREWERVDALYERLLDKSGHVKVW
ISYALSKVNRAAAIEEDEDDDDDDDRELSVEEQQIRAQRRQTLTDAARAVFERAYESLKA
RELKDERVALLEAWKSFERQHGTDATLERVEAKFPRVVKKRRDMDATGAMEEYYDLIFPD
DEDKNKGAFKLLQMAHAWRAAQAAKQQQQ
>Pst
MESRHKEYDRARTVYKYALDRLPRSKSVGLYASYTNFEKQFGDRAGIESTVLGKRRIQYE
EELAHSQLNYDVWFEYARLEESALKSCDDSPEKAVERIREVYERAVAQVPPSAEKRYWRR
YIFLWLGYATFEEIETKDYDRVRQVYEACLKLIPHKQFTFSKVWEMYAHFELRRLNLDKA
RKILGTAIGLAPKPKSFKVYLDMELQLREFDRCRKLYEKFLEFDPTYPSAWIQFAGLERG
LMETERARAIYEMAIAQADLYDPECVWKAYIDFEEEEEEWERARNLFERLALASGHVKVW
TSWAKFEMSTGKAISDRYLGLDEDDDEPMEKDEEAAEQARLQGIKLARQVLQRGYEDIRK
RNLKEQRSIILDHWKLLETEIGDSVALSKVEGMMPKPMRRWRKLDDTGDKEEYWDLVFPD
DEKRNPGTFKLLQLAHAWKAKQQEQQSNS
>Rgr
MEVRLKEYERARLIYKFALDRLPRSRSTQLYAAYSHFEKQFGTRSGIEVTVLGKRRLQYE
EELAHESRNYDVWFDYARLEEDAYR---EGADDALKRVREVYERAVAQVPPSDEKRHWRR
YIFLWLNYALFEELDTKDLQRAREIYRACLKLVPHKRFTFAKVWLQFAEFEVRQQDLDAA
RKILGMAIGMAPKEKLFKEYIELELKLREFDRCRILYQKWLEHDPSNASAWIKFTELEGL
LQDYDRVRAIYELAVDQPSMDMPELVWKSWIDFEYDVDEYERARDLYERLLRRTSHVKVW
VSYAQFEANVGMAEAAALSGEDDDDKQPVEVDHEAVEEAKRQGLERARKVFERGYADLKQ
KKLKEERVVLLEAWKALESAQGDAASLAKVEAMLPRVVKKMRKVDESGMMEEYYDMLFAD
DEEKSAASLKFLQLAAEWKKKQAIMAAAA
>Sro
MEVRLKEYDRARVIYKFALDRLPRSRSTQLYAAYSNFEKQHGTRTGIEVTILGKRRLQYE
EELSHESRNYDVWFDYARLEEDACR---NNSEDAIKRVREVYERAVAQVPPTDEKRHWRR
YIFLWLNYALFEEMDTKDLQRAREIYRACLKLVPHKQFTFAKVWIQFAEFELRQQELDAA
RKILGTGIGMSPKEKLFKEYIDIELKLREFDRCRMLYQKWIEYDPSNATAWIKFTELETI
LQDHDRVRAIYEMAVDQPSMDMPELIWKSWIDFEYEEEEYERTRELYERLLRRTSHVKVW
VSFAQFEANAGLAEARTLSGEEEDEKEPKEIDQEAVEKAKQDGLERARKVYERGYADLKN
KSLKDERVVLLNAWKEMEVAHGDTEHVTKVEAMFPRVVKKMRKVDDSSMMEEYYDMIFAD
DEQSNPASLKFLQLAAEWKKKQAALAASA
>Uvf
MESRHKEYDRARTIYKYALDRLPRSKSVGLYASYTNFEKQFGDRTGIESTVLGKRRIQYE
EELSNGVLNYDVWFEYARLEEGALKSCDDDPEKATERIREVYERAVAQVPPSEEKRYWRR
YIFLWLGYATFEEIETKDYDRVRQVFEACLKLIPHKRFTFSKVWEMSVLIHLRCSHFFQD
RPFLHTSLGITYITVNFYFEHSNHEQLKNLIDCDLILQK---FDPTYPTAWIQFAGLERG
LMETERARAIYEMAITQPDLYDPECVWKAYIDFEEEEEEWDRARSLFERLALASGHVKVW
TSWAKFEMSTAKAMSDRYLGFEEEETEPIEKDKEAAEQVHLQGIKLARQVLQRGYYDLRK
RNLKEQRSIILDHWKLLETEIGDQVSLAQVESMMPKPMRRWRKLDDTGDKEEYWDLVFPD
DEKRNPGTFKLLQLAHAWKAKQQQQVSTL
