# Supplementary material for: Convergence Analysis of Rust Fungi and Anther Smuts Reveals Their Common Molecular Adaptation to a Phytoparasitic Lifestyle
Source: Front Genet. 2022 Apr 8;13:863617. doi: 10.3389/fgene.2022.863617 (PMC9023891; doi:10.3389/fgene.2022.863617)
Supplement: Supplementary file 4 [file DataSheet1.ZIP › Supplementary file 1/conv_cal/OG0003154.fasta]

>Ain
MRSSPSVGAAAAGGDSMVGGTAESPEVKCMWEDCGMTFTSLQPFINHLHDDHVGIHKARY
ACEWTGCPRKGKAQTSRFALLSHLRSHTGEKPFTCPRPECDKSFTRSDALAKHMRVQHNI
NPTTSRGRGSSGGRASRVSAAFTYENLFETDEDSEEEAARNLHASTTAEEHSITRSASKS
ALATYLIEKAKLRLVKDENARLKAELERLRVEERWEKGDKRKLLERCLEAELG
>Aps
MSSKPATVIPSSGDDHNNSNDEDFPMIRCGWNDCGQGFWILEDLLDHLENGHVPPDPNKC
PCEWIGCPKYGKPQGSRMALMVHLRSHTGEKPFSCHRPECDKTFSRTDALAKHVRVSHGE
SLPPLRTPNNGSNKRIKAENDSEQEEELAAAEEFDDAIDRTGEERKEIQELSLKFPSIDQ
TYLEYVLMKAKIKFVLGERELLKAELQILETKEESVRRQKDSFLDEIMKRQLG
>Cqf
MRKKPSTILPQSEEDENDQSLEDFPMIRCGWNNCQKGFWILEDLLEHLENGHIPLDPNKC
PCEWNGCSKAGKPQGSRMALLVHLRSHTGEKPFCCHKPECDKTFSRTDALAKHVRVSHGE
SLPSGRKSSIGFNLMKKVEVEMIDEINV-----FDDEIDRNKEERKSLDELKIKFPSTDP
DFLEMVIMRSKLKFLLGEREILDSELKALELKERSIKKQKDSYLDLIMKQQLG
>Cla
MTAQASSSGSAGAEDDGKIEVEEIPLIPCEWLGCSNSFWEVEPLVEHITKDHIEECPKRL
ACEWNACKFKGKLQTSKFALLTHMKSHSGS--LRCSHAECDKMFTRQDALQKHMRTVHSE
VLPTARTAASSRKRKPSGDAVMLDDSGFTVDES------AAVAEEDSPELLALAHPEHSV
DFLRYINKLAQQSYQMTEHEAMLVEYDLLAQKEAKLRDEKDSLLRQIWLQELG
>Cmi
M-VAPGTIISSAPSEPEAPHTFEIQPMYCQWEGCHQGFWELEDMVQHLHDSHIDNQAARP
QCEWIECPRKGKPQTSKFALLAHLRSHTGEKPFVCPRPECDKSFTRTDALQKHMRVQHNE
SMPLSRKPPTKKGGKVDESNAMYDPALLATGTPPGQ---EEEEILDDPEVAQASNPHIPP
DQVRYLCYLARHKYAAQERESLQAELDLLESKKEDIQQDKDKMLDTIFLKEIG
>Eyn
MTTAPVI--APADDDPGLEVNPDIEAISCNWEDCNRSFWILEDMTQHLGDDHINPQNTKP
VCDWVDCVRKGKPQASRFALVAHLRSHTGEKPFTCPRPECDKSFTRTDALQKHMRVTHQE
EILQARKLPPTKSKTAEDDGSHGMPSLTYASQDIGD---GDVDEMDPAEMQYAANPGLDA
DYVRYLCMLARHRFATQERDILLAELKVLNKKRKNLFEDKEGILSEMYRNELG
>Gan
MSSSPSIHS---AKNTYGFDPNTLTVAQCQWGGCEMEFYELEPLIEHLHSSEH-------
--SRAGVRRAGKLTTSCKGSHLHVRL---ERLFVLLCPQCDKSFTRTDALQKHMRIQHGE
TILPSRRPPSKKRKT---ARANSIDSVLDG---KGEDDDEDKEIVWTEEELSVQHTTLSR
NFVGYVVEKAKWAYLLGEHAGSLGELEALGTREAELGAECEELLKRVLRKEVG
>Hvs
MPPKPSSVKEAAAEDDLPEYEEDFPMIRCGWNECGQAFWVLEDLLEHLDTGHVPPDPNKC
PCEWTGCPKQGKPQGSRMALLVHLRSHTGEKPFCCHKPECDKTFSRTDALAKHVRVAHGE
LLPPSRKPPTKKPPAAS-TSANAAATGAAGSGDVSTNLDRSEEDKKILEKLRFKFPSSDP
DFTEYLFMRAKYKFLLGERQALKSELEV-------------------------
>Lcr
MSSSPSLNTPAKAIEDEGFDPKTLSTAQCQWGDCREEFWELEPMMEHLHSGEA-----IY
TCDWAGCPRRGKNQTSKFALLSHLRSHTGEKPFNCPRPECDKSFTRTDALQKHMRIQHGE
IILPTRRPPSKKSKKAAAARAGSVDSLDGGADDGGEDDD----EQWSEEELRLEHPEKSK
GFVAYVLLRAKWAAAMGSRREW---------RERR-------------RCSVG
>Mgl
MTMTPPLSASKQIEDSPAGSPEPAPEVRCMWEDCGETFNDLQPFIAHLHSFHIGIHKSRY
ACEWTGCPRKGKSQTSRFALLSHLRSHTGEKPFTCPRPECDKSFTRSDALAKHMRVQHN-
-MPPAGQPRAGMNPASIMSRDGMHEDMLDIVENETSDFEPSDSETDGAEPLASRHTPPKP
----YLVAKAKLRYNMQRRDEWLQLVQKLQDEESELLKDCRDTLDTLLRHSYG
>Min
MSSSPSIHTHAAPRHPSHYDPTTLTIAQCQWNDCGRQFYELEPLIEHLHNTHAFPEFKMF
MCEWTGCPRRGKNQNSKFALVGHLRSHTGEKPFICPRPECDKSFTRTDALQKHMRIQHGD
RILPSRKPPPKKRKVTSVARAPSVESEGGTTMPEGEDPMNTQDMQWSTDELEVQHPGCSR
DFLAYILLKAQWRAALQEQEILASELEVVGSREAELASQCEELVKYILQRELQ
>Mld
MSSSPSVHTQSAPPHPSHYDPATLTIAQCQWNDCGRQFYELEPLIEHLHNTHAFPEVGMF
TCEWTGCPRRGKNQNSRFALVGHLRSHTGEKPFICPRPECDKSFTRTDALQKHMRIQHGD
RILPSRKPPLKKRKAATAARASSVDSESGTTLHDGEDLMNTHDVQWSPDELEVRHPECSR
EFLAYVLLKAQWHAALHEQETLASEVEAIGTREAELASQCEDLVTHILQRELQ
>Mlp
M-----------EIDDSIENEEDFPMIRCGWRNCRQAFWILEDLLEHLEKGHVPVDPNKC
PCEWTGCPKAGKPQGSRMALLVHLRSHTGEKPFCCHKPECDKTFSRTDALAKHVRVSHGE
PLPPGRKTSAPGNAMKKIEVDNYDETGIEGNGEENEEIDRTSEERKVLEDLKIKYPPTDP
AFLELLILRAKFKFLLGEKEILEVELKALEHKEGSIKRQKDFYLDSIMKHELG
>Msd
MSSSPSVHTQSAPPHPSHYDPATLTIAQCQWNDCGRQFYELEPLIEHLHNTHAFPEVGMF
TCEWTGCPRRGKNQNSRFALVGHLRSHTGEKPFICPRPECDKSFTRTDALQKHMRIQHGD
RILPSRKPPLKKRKAATAARASSVDSESGTTLHDGEDLMNTHDVQWSPDELEVRHPECSR
EFLAYVLLKAQWHAALHEQETLASEVEAIGTREAELASQCEDLVTHILQRELQ
>Pan
MAATPSRRMSSALMDSSAPNDAE---VTCQWNDCGETFNSLQPFIDHLHHEHIGIHKSKY
MCEWTGCIRKGKPQTSRFALLSHLRSHTGEKPFTCPRPECDKSFTRSDALSKHMRVQHNI
ITAGSRRAAAAEDASMVVASASGEANLYTMPERSGDSLDRTRRSSRFAEDGSMAKTAIAS
ARTRYVVEKAKLRYVRAENARLWRQLHQLEAQQHAVARQCTQALEHALVEELG
>Pst
MNNSPATKKPQA---SNLPNEEDFPMIRCGWNNCHQGFWILEDLIQHLENGHVPPDPTKS
PCEWSGCPKQGKPQGSRMALLVHLRSHTGEKPFFCHKPECDKTFSRTDALAKHVRVSHGE
ILPTLRSSTTGAKKRTKAEDSNKSNNMDSQEGQFKEDVDRTEDERKSLQELSTKYPSTEF
EFLEYILLKVKLKFALGEREILRSELGMIQKKEETLKKQKDTYLDEIMKQEIG
>Rgr
MSRSPS---PTATRDKYGFDPRQLQPARCEWGNCGMEFWEVEPLVEHVHNLHAFPHDASY
VCDWAGCSRRGKHQGSKFALVAHLRSHTGEKPFTCPRAECDKSFTRTDALQKHMRVQHGD
KIVAAGRAPGRAGAGRKGAREGSDDSAFGGPDDDGDYAPGLADIAYSPDEVRATHVDLPA
SFVAHVVAKAKAAYVLREHEQLAHECEALSKRERELEMENDVLLRAILRREVG
>Sro
MSSSLSSSL------NYGLDPSTVQTGKCEWGNCFLEFYELEPLVSHIHNIHAFPEENSY
VCDWIGCPRRGKSQGSKFALVAHIRSHTGEKPFTCPRAECDKSFTRTDALQKHMRIQHGD
KIVTARRPPSKKSTASKGDRAMSEESQFSGSQHEGEEEE-------GVEEGMARHPELGS
EFVCYTVGKAKWNWLIREHEELGNELEGLQAREDELKMECEMLLNGILRKECG
>Uvf
QLNSPSSSSQHH---NSIPTEEDFPMIRCGWNDCRQGFWILEDLINHLENGHVPPDPTKC
PCEWTGCPKQGKPQGSRMALLVHLRSHTGEKPFSCHKPECDKTFSRTDALAKHVRVSHGE
ILPSLRSSSNNN------PNSNIGKAGIDKDKNFNEFIDRTEEERKSLEDLKSKLPSNDF
AFLEFLVLKAKIKFALGEREIMKSELNV-------------------------
