# Supplementary material for: Convergence Analysis of Rust Fungi and Anther Smuts Reveals Their Common Molecular Adaptation to a Phytoparasitic Lifestyle
Source: Front Genet. 2022 Apr 8;13:863617. doi: 10.3389/fgene.2022.863617 (PMC9023891; doi:10.3389/fgene.2022.863617)
Supplement: Supplementary file 4 [file DataSheet1.ZIP › Supplementary file 1/conv_cal/OG0003155.fasta]

>Ain
MSSLHHSPKVLVLDLDETLIHSTSR--SALAEKGRGASITEVVLDGRSIVYHVYKRPHVD
YFLRKVASWYHVVVFTASVQEYADPVIDWLDQGRGLIGTRLFRDSCTYRNGSYQKNLAHV
DADLSRVCLVDNSPASYQINQANGIPIEGWTHDPNDEGLLDLLPVLDSLRFASDVRHILG
VRGF
>Aps
MTRQPRTNKTLVLDLDETLIHSTSRTNQTSNSAGLKARVVEVVLDGRIVVYHVYKRPWVD
FFLKTVSSWYTVVIFTASMREYADPVIDWLDQGRGLIDARLFRESCTNIKGSYVKDLTIV
ERDLSKVCLVDNSPISYGLHQANAIPIEGWLNDPSDEGLLELLPMLDSLRFTKDVRRILG
LRGF
>Cqf
MAILGNRTKTLVLDLDETLIHSTSRNSSGSISSGLKVRVVEVVLDGRIVVYHVYKRPWVD
FFLKTVASWYTVVIFTASMREYADPVIDWLDQGRGLIDGRLFRESCTNIKGSYVKDLTIV
ERDLSNVCLVDNSPLSYGLHQANGIPIEGWLNDPKDEGLLDLLPILDSLRFTKDVRRILG
LRGF
>Cla
MLSLTLKPKTLILDLDETLIHSTNRVNRSTWRSGLSVRLVEVVMDGKSTVYHVYKRPWVD
VFLKKVAAWYTVVIFTASMQEYADPVIDWLDQGKGLINGRLFRESCMYYRGTYYKDLTAV
DPDLSRICLVDNSPSSYAKNPANGIPIEGWVGDTSDECLLDLLPLLDSLRFTNDVRRVLG
IRAF
>Cmi
M------------SYGSSAVTSSADAGWNANTSGLKVRVVEVVLDGRSVIYHVYKRPWVD
FFLRKVSSWYTVVIFTASLQEYADPVIDWLDQGTGMLSTRLFRESCTYVNGSYVKDLSIV
DKDLARVCLVDNSPISYAINPANGIPIEGWINDPNDEALLDLLPMLDSLRFTNDVRHVLA
LRLA
>Eyn
MAQIVDKPKMLVLDLDETLIHSTSRLAYKVDTSGLKVRVVEVVLDGRSVVYHVYKRPWVD
FFLRKVSSWYTVVIFTASMQEYADPVIDWLDQGKGIINGRLFRESCTFTNGSYVKDLSIV
DADLARVCLIDNSPASYAKNRANGIPIEGWINDPNDEALLDLLPMLDSLRFTTDVRHILG
LRLA
>Gan
MPRPRLTPKTLVLDLDETLIHSTSRYNNGAR-HGLKVRVVEVVLEGRSTVYTVYKRPWVD
FFLRKVSTWYTVIIFTASLPEYADPVIDWLDGGDGMVGGRLFRSDCLLSHGAYVKDLSVV
DADLSRVCLVDNSPASYAINQANGIPIEGWINDPNDECLLDLLPMLDSLRFTSDVRRVLG
LRGF
>Hvs
-SSLAARSKTLVLDLDETLIHSTSRHSSAISTNGLKSHVVEVVLDGKIIVYHVYKRPWVD
FFLRTVSTWYSVVIFTASMKEYADPVIDWLDQGRGLFDARLFRESCTNLGGSYAKDLSLV
ESDLRKVCLVDNSPLSYRLNQANGIPIEGWLNDPKDEGLLDLLPILDSLRFTNDVRRILG
LRCF
>Lcr
MPRPRLTPKTLVLDLDETLIHSTSRHASSYRNSGLKVRVVEVVLDGRSTVYTVYKRPWVD
FFLRKVSSWYTVIIFTASLPEYADPVIDWLDGGDGMVGGRLFRSDCLHANGSYVKDLSVV
DADLSRVCLVDNSPVSYAINQANGIPIEGWINDPADECLLDLLPMLDSLRFTSDVRRVLG
LRGF
>Mgl
-PGIQHTPKVLVLDLDETLIHSRLGLGSGIPSARLQIRGIEVHIDGRRVFYQVYKRPWVD
YFLRKVASWYHVVIFTASMKEYADPVIDWLDGGQGLISGRLFRDSCTLRNGSYLKDLEIV
EEDLSRVCLVDNSPISYLLQEANGIPVEGWTHDPNDEALLDLLPILDGLRYASDVRHILG
LRGF
>Min
MTQPRLTPKVLVLDLDETLIHSTSRYASSRKSAGLKVRLVEVVLEGRSTVYTVYKRPWVD
YFLRKVSTWYTVIIFTASLPEYADPVIDWLDGGDGMVGGRLFRSDCLHSNGAYVKDLSVV
DADLSKVCLVDNSPVSYAINQANGIPIEGWINDPNDECLLDLLPMLDSLRFTNDVRRVLG
LRGF
>Mld
MTQPRLTPKVLVLDLDETLIHSTSRYASSRKSAGLKVRLVEVVLEGRSTVYTVYKRPWVD
YFLRKVSTWYTVIIFTASLPEYADPVIDWLDGGDGMVGGRLFRSDCLHSNGAYVKDLSVV
DADLSKVCLVDNSPVSYAINQANGIPIEGWINDPNDECLLDLLPMLDSLRFTNDVRRVLG
LRGF
>Mlp
MTVLSTRNKTLVLDLDETLIHSTS----SAVHAGLKVRVVEVVLDGRIVVYHVYKRPWVD
FFLKTVSSWYTVVIFTASMREYADPVIDWLDQGRGIIDGRLFRESCTNIKGSYMKDLTIV
ERDLSKVCLVDNSPISYGLHQANGIPIEGWLNDPSDEGLLDLLPMLDSLRFTKDVRRILG
LRGF
>Msd
MTQPLLTPKVLVLDLDETLIHSTSRYASSRKSAGLKVRLVEVVLEGRSTVYTVYKRPWVD
YFLRKVSTWYTVIIFTASLPEYADPVIDWLDGGDGMVGGRLFRSDCLHSNGAYVKDLSVV
DADLSKVCLVDNSPVSYAINQANGIPIEGWINDPNDECLLDLLPMLDSLRFTNDVRRVLG
LRGF
>Pan
MSSIHHSPKILVLDLDETLIHSTSRLGLRANDRRIRPHMVEVVLDGRSVLYHVYKRPWAD
YFLRKVASWYTVVVFTASVQEYADPVIDWLDQGRGLISARLFRESCSFKGGSYVKNLKVV
DEDLSKVCLVDNSPASYAINRANGIPIEGWTHDPNDEALLDLLPILDSLRFATDVRHILG
IRGW
>Pst
MSTTRKKTKTLVLDLDETLIHSTSRSNQSNSYTGLKVRVVEVVLDGRIVVYHVYKRPWVD
FFLKTVSTWYTVVIFTASMREYADPVIDWLDQGRGIIDGRLFRESCTNIKGAYVKDLSMI
ENDLSKVCLVDNCPISYGLHQSNGIPIEGWLNDPKDEGLLELLPILDSLRFTKDVRRILG
LKAF
>Rgr
------------------------------------------------------------
-------------------------------------------------NGSYVKDLSVV
DADLSRVCLVDNSPASYAINQANGIPIEGWINDPHDECLLDLLPMLD-------------
----
>Sro
MVRARLTPKTLVLDLDETLIHSTSRTTHGRGRKGLKTTMVEVVLDGRSTMYTVYKRPWVD
FFLRKVSSWYTVVIFTASLPEYADPVIDWLDGGDGLIGGRLFRSHCLAKNGTYVKDLTVV
DQDLAKVCLVDNSPVSYAINQANGIPIEGWINDPNDECLLDLLPMLDSLRFTNDVRRVLG
LRGF
>Uvf
MKDLPTKNKTLVLDLDETLIHSTSRSNLSHSSAGLKARVVEVVLDGRIVVYHVYKRPW--
-----VSSWYTVVIFTASMREYADPVIDWLDQGRGLIEGRLFR--------SYVKDLTVV
ERDLSKVCLVDNSPISYGLHQANGIPIEGWLNDPKDEGLLELLPMLDSLRFTEDVRRILG
LKGF
