# Supplementary material for: Convergence Analysis of Rust Fungi and Anther Smuts Reveals Their Common Molecular Adaptation to a Phytoparasitic Lifestyle
Source: Front Genet. 2022 Apr 8;13:863617. doi: 10.3389/fgene.2022.863617 (PMC9023891; doi:10.3389/fgene.2022.863617)
Supplement: Supplementary file 4 [file DataSheet1.ZIP › Supplementary file 1/conv_cal/OG0003157.fasta]

>Ain
GTNTYLISVQTVLVDTGEGVESYALLLQAVLDGKSSQRWISDIHHDHVGGLPSVLEMLSR
SPPKLHKFPDQASDGLLFEQLKKLPRFQPHPSPIRPLKDGDTIELDDVTLQAVHSPGHTA
DHICILHHGERALLTGDHVLGQGTTVFEDLASYLSSLRTCEKVLEGAGGENRLYPAHGPI
IENGKATLREYVRHRMERETQIIELLAKPSEE
>Aps
-----LVVQNSILIDTGEGKSAYIDSLKPVLLSNVSDVILTHWHHDHVGGLSSVLKLIKS
VSPKVWKYKLFGHDDKIIDQLQALEIFSPHRLGLSWLKDHQEFQLKDIKLQILHTPGHTN
DSISCLFFDGNAVFVGDTVLGGSTAAFENLEVYLNSLKKLSELTKLSPKSSSLYPGHGEI
VKEGHLELQKYILHRLERENQILNLFHNSSGC
>Cqf
GTNTYLIADSSILLDTAQGLPAYAPLLESVLRVNVSDIILTHWHQDHVHGLPSALEVIRA
KKPKVWKHKIPERDLELDKICSGATEFSPQNRSINWLKDGQAFRVQQHHLRILHTPGHTD
DSISCLLYDGSAIFAGDTVLGGRTSIFENLSAYLHSLQSLRQLLRTST-AVRIYPGHGEV
IEDGQAEIDRYLINRRQRDEQILAILASDQGP
>Cla
GTNTYLIGGPFILLDTGEGKESYRDLIADLPEQ-ISDVILSHWHNDHVGGLPSLLPLLPS
-DIKIHKFPSP-------------------PSGFPPVQD---LTVNEVTLRVLHTPGHTD
DSISLVLEGE-GVFTADTVLGQGTSVFEDLKAYLDSLAVLRSHLAKAE-GGRLYPGHGPT
VEEGLKYVEGYIEHRSMREKSVVEALGTFK--
>Cmi
GTNTYLLRSSAILLDAGQDFPGYLPLLQQALKEKLSDIIISHYHHDHVLGLKSVLEWLRN
AMPTIHKFPCTAHDQVMLDILKEFPSYAKERRPFEPLKDGQVFQLGDATLRVLHTPGHTE
DSSSFVLEGTELIFTADTVLGRGTAVFVDLKALIDSLHRMIDESKKISGNVKLYCGHGPV
IDDGAAKMKEYIDHRMDRERQVLEALRKASTP
>Eyn
GTNTYLIGGNAILLDTGQGEPAYVPLLRKALSNYVSDIILSHHHHDHILGLKQVVPLLKE
QAPRIHKLPSRKEDKPTSDILKELPTFHGSSSLFHHLSDKQVFSIKNAHLSIVHTPGHTD
DSISLLFHENDHLFTADTVLGQGTAVFTDLKALLDSLQRCIDL-----KKVKLFCGHGPV
VEDGVAKMQEYISHRLQREKQVVEALEKAGKP
>Gan
GTNTYLSASSLVLLDTAQGLPSYTSFLRTALEAFVADIVLSHWHEDHVNGLSPVLELLKE
PAPKVWKFPEPERDGPVLEALGKLSHFVATESALHPLTDLSSLSDPYLAHRIFHTPGHTR
DSISLYSPSLRSLFTADTVLGHGTAIFEDLGAYITSLETCIARLEADGGEVKIYPGHGAV
VEGGVERLKEYVRHRMEREGQVIEGLRKVEGE
>Hvs
GTNTYLITSSAVLIDCGQGEPAYTQCLVNILTSPLTDIILTHWHPDHTAGLLSILELFRK
RLPRIWKFSDPIHDDQIIKSF---------PISFHYVTHLQLIPLHHHQLLVLHTPGHTN
DSICLWDHHQDLLLTGDTVLGSSSTTFENLPDYMTSLKELIQFINNHHSSTIILPGHGDL
IINPSQKIKSDLDHRLLRE-------------
>Lcr
GTNTYLLSSSLILLDTAQGISSYIPLLRPLLNPSRVTIILSHWHEDHVGGLPAVLRLLHE
PKPKVWKFAEATRDQGVEAGLEGKEEWLPDGGRISRLRDGQVLKLGLPQLEVIHTPGHTS
DSISILLTTPFVLFTFDTVLGHGTAVFEDLGAYMSSLTKCFDTLSALPEAIQLYPGHGEV
IDNGAAKLKEYLKHRQEREDQVVEALKSAKEK
>Mgl
--------------------------------------------------------MLHK
PVPRVRKVPDPVTDTSFSQRASHVPAYASAPQLMWPLEDQDQIRVLASTLRVVYAPGHAA
DHAMLWLEEDRILLTGDNVLGRGSTVFEDLIQYMYSLQRGLSLLDASKQENVLFPGHGPV
IPKGKEALRRYLRHRVEREEQLIALFLCQPQV
>Min
GTNTYLIHSSLILLDTAQGTPSYLPLVSPFLTSPSVQIVLSHWHQDHVGGLKDVLGLLQG
KEWTVWKHAVVDKDRELEEVVHAIVEATGCGGRIKALKEGHKLTVGKVELDVLHTPGHTT
DSTSLLLSVPDKLFTFDTVLGHGTAVFEDLGAYMGSLNTLLSRMEKASDEVELYPGHGET
IREGKVKVSEYRRHRQEREDQVVEALKVGNKV
>Mld
GTNTYLIHTSLILLDTAQGIPSYLPLVTPFLSSPSIQIVLSHWHQDHVGGLKDVLEVLKG
KKWTIWKHATSDQDRELEEVVRRIVSAHAAGGRIRALKQGQKLKVGNVELDILHTPGHTT
DSISLLLSVPEKLFTFDTVLGHGTAVFGDLGAYMASLKYLLERMGKEGGRWRCILAMGRR
SRRGGRRSGSTLRIRSSRRSRWEVAV----RY
>Mlp
GTNTYLISKSSFLIDTGQGLSAYIPILESVLKVNVSDIILTHYHGDHVKGITSVLKSIRS
KKPKVWKYKLTAIDTELIKTYLETLDYFEKYQYMNWLKDDQIFKIDQLNLKIIHTPGHTN
DSISCALFSNQAIFVGDTILGGSTTIFDDLSAYLKSLENLRNLIQSENQNTRLYPGHGDV
IEDGLDKINEYIKHRLEREKQILGYIAYEPNS
>Msd
--------TSLILLDTAQGIPSYLPLVTPFLSSPSIQIVLSHWHQDHVGGLKDVLEVLKG
KKWTIWKHATSDQDRELEEVVRRIVSAHAAGGRIRALKQGQKLKVGNVELDVLHTPGHTT
DSISLLLSAPEKLFTFDTVLGHGTAVFGDLGAYMASLKYLLERMGKEGGEMEVYPGHGET
IKEGRAKVGEYLRHRQEREDQVVEALKVGSKV
>Pan
GTNTYLISRPSILVDTGEGTEAYLPLLERALKGSISDIVLTHKHHDHVGGLPSILSLLSK
PAPRIHKLPDPESDPELVKMLHGLPSFICSASPLWPLQEGSVIQVDRSSLRVLHTPGHTA
DHICLVLNEEKTLLTGDHVLGQGTTVFEDLTAYMSSLRKCSRALEELGAENRLYPAHGPV
VEEGRKMLKQYLDHRLEREAQVVELLKASPNA
>Pst
GTNTYLIAETSLLIDTGEGKPSYLDHLDPVLRSNVSDIILTHRHRDHVGGLPSVLKLLSS
RMPKVWKFPSDSYDQDIQEIIVQHFSSEPRLPTLNFLSEHQEFRISNSKLQVIHTPGHTT
DSISCLLFENSGIFVGDTVLGGSSSMFEDLLIYLKTLQKLLDLISTPIQPVRLFPGHGFV
VIDAQPVIQNLIDHRHKREKQILDCFHNQSDC
>Rgr
GSATQLVPPSLLLVDTTSALTTYTAHLASALAQHVTDVVLTHWHGDHVRALAHTLEALAR
APPRVWKVPCAGKDAEIEQELERAVGWVPATRAVRPLVDGQRFALGPVQLEVVHTPGHTS
DSVCLVLRRSDALLTADTILGHGSSVFGSLSAYMSSLAAISALLPSPSHKVPLYPGHGAP
CDDAASKVAEYRHHREEREKQVVDALRERAEA
>Sro
GTNTYLIHPSLILLDTAQNVPSYLPHLREALLSHVSDIILSHWHMDHVDGLRSVLEELEE
RGTKVWKYRCEGKDEGIEGMLEGLKEIESGGGKIRALKEGQRFRIASVELEVVSTPGHTT
DSISLLLRSSSGLFSFDTVLGHGTAVFSSLSTYLDSLSNLISRLPEEE-KVPIYPGHGEV
IEDGLGKLKEYRKHRLEREEQVVEALKGLKG-
>Uvf
GTNTYLIAKRSILFDTGEGKPEYLIFLEPVLRSHVSDIILSHWHQDHVGGLSSVLKLIHK
TSSKINQQISRDDNEPNLNHLNEV------EPKLNFLLDRQRFPLPNLTFEIFYTPGHTD
DSISCLLYELEGILVGDTILGGSSTIFEDLTIYLKSLEKLLNLINSSHLLVPLYPAHGQI
IQNGSQSIDLFISHRINREKEILKKFYQENNY
