# Supplementary material for: Convergence Analysis of Rust Fungi and Anther Smuts Reveals Their Common Molecular Adaptation to a Phytoparasitic Lifestyle
Source: Front Genet. 2022 Apr 8;13:863617. doi: 10.3389/fgene.2022.863617 (PMC9023891; doi:10.3389/fgene.2022.863617)
Supplement: Supplementary file 4 [file DataSheet1.ZIP › Supplementary file 1/conv_cal/OG0003160.fasta]

>Ain
AGTQLDALKQYTAVVSDSGDFESIDAYKPQDATTNPSLILAAVKQEKYARLIDVAVKYAK
EQGGDKQKQVDLACDRLLVEFGVEILKIIPGRVSTEVDAALSFDKEATKAKAKHLIQLYK
EQGVEKERVLIKIASTWDGIQAARELEKEDGIHCNLTLLFGFGQAVACAEAGVTLISPFV
GRILDWFKKAEGKDSYAPHEDPGVKSVTKIYNYYKQHGYKTIVMGASFRNVDEITELAGC
DFLTISPALLEELKKKQGGLERKLSPESAKKSDPMEKVSFVDDHAKFSWALFDDTMAFDK
LHEGIRSFDKANKDLRAIVEKKL
>Aps
MTTSLDHLKQHTTVVCDTGDFESIAQYKPQDATTNPSLILAAVKKPNYAKLVDVALQYGK
SQGGSVDNQVDAAVDRLLVEFGKEILALIPGRVSTEVDARFSFDKEATKKKAHHLIELYK
SLGINKDRILIKIASTWEGIQAARELEKDDGIHCNLTLLFGFGQAVACAEAGVTLISPFV
GRILDWHKAKKPDGNYEGAGDPGVQSVQKIYRYYKQEGYKTIVMGASFRNVGEIEQLVGC
DFLTISPGLLDQLHKSNQKLEVKLSVAKATSGEKLPKCSFVDDESAFRWSLFNDEMAFDK
LHEGIRNFARDAETLKSILKAKL
>Cqf
MPTTLDQLKQFTTVVSDSGDFESIAQYKPHDATTNPSLILAAVKKPAYAKLIDVAVQYGK
SQGGSIENQVDATVDRLLVEFGQEILALIPGRVSTEVDARFSFDKEATKQKAKHLIELYK
SLGIHKDRILIKIASTWEGIQAARELEKDHDIHCNLTLLFGFGQAVACAEAGVTLISPFV
GRILDWHKTKNPNGNFDGANDPGVQSVQKIYRYYKQEGYKTIVMGASFRNTGEIEQLAGC
DFLTISPNLLDELQKSEKKLEQKLSVEKAKTGEKLAKVSYVDNEPEFRWALLQDQMAWDK
LHEGIKKFAEDSETLKALLKEKL
>Cla
MTDSLAQLKQLTTIVADSGDFHQIKKYTPQDSTTNRSLILAAVNDPQYAALIDVAVKFGK
EKGSDLDSQVEHATDRLLTEFGKEILSLIPGRVSTEVDARLSFDKAATIAKAKELIALYE
SIGIDRKRVLIKIASTWEGIQAARELERDHGIHCNLTLLFGFGQAVACAEAGVTLISPFV
GRILDWYKKEKPNGEYTGANDPGVQSVQKIYNYYKQHGYKTIVMGASFRNTSEIKELAGI
DFLTIAPKLLEELKNSDEKIEAKLSVEKSGKAEPLKKVTFVDDEPAFRWALLEEQMAFDK
LHEGIRK--------ARLLPLKH
>Cmi
MSTTLDQLKQYTTVVSDSGDFQSIAAYKPRDATTNPSLILAAVKDPKYASLIDIAVKYAK
EHGGDIDTQTDACLDRLLVEFGSEILKIVPGRVSTEVDARFSFDKDANIRKARHLIELYE
SIGIPKDRILIKIASTWEGIQAARELESKYGIHCNLTLLFGFAQAVACAEAGVTLVSPFV
GRILDWYKAKKPDGDYKGANDPGVKSVQRIYNYYKQHDYKTIVMGASFRNTDEIMELAGC
DFLTISPSLLEKLQNSNDKVTQHLSVEGAKKEQSISKVSYIDNEPEFRWELLQDQMAFDK
LHEGIYKFAADAVTLKDILKEHL
>Eyn
-MTALDTLKQYTTVVSDSGDFQSIAQYQPQDATTNPSLILAAVKDPKYAKLIDVAVEYAK
KKGGDIDSQTDACLDRLLVEFGKEILAIVPGRVSTEVDARFSFDKAATLEKARHLIELYE
SIGISKDRILIKIASTWEGIQAARELEQKDNIHCNLTLLFGFGQAVACAEAGVTLISPFV
GRILDWYKAKKPDGDYSGKNDPGVQSVQRIYNYYKQHGYKTIVMGASFRNTDEIVELAGC
DFLTIAPALLEKLQKSDQKIEQRLSAETAGKADPIAKATYVDNEPEFRWTLLEDQMAFDK
LHEGISKFAADAVTLKDILKAKL
>Gan
MSSVLDQLKQFTTVVSDSGDFESIAVYKPQDATTNPSLILAAVKKPEYAKVVDAAVSYGK
ASGGDIENQLENTIDRLLVEFGKEILAIVPGRVSTEVDASLSFNKEATKAKAKKLIALYA
DLGIPKDRILIKIASTWEGIQAARELERDDQIHCNLTLLFGFAQAVACAEAGVTLISPFV
GRILDWYKAKKPDGKYDGAADPGVVSVQKIYNYYKIHGYNTIVMGASFRNTGEITNLAGC
DFLTIAPALLEQLSKTNEPLKRVLSPELALASGDQPKVTYVDNEPDFRWALLQDSMAFDK
LHEGIKKFAEDADTLKELLRAKL
>Hvs
STTALDQLKQYTTVVSDSGDFESISQYKPQDATTNPSLILAAVKKASYAKVIDVAVKYGK
SKGGSLDEQIDATVDRLLVEFGKEILAIIPGRVSTEVDARFSFDKEATKAKAKHLIALYK
ELGIPKERILIKIASTWEGIQAARELERDDQIHCNLTLLFGFGQAVACAEAGVTLISPFV
GRILDWHKAKNPDGKFDGPNDPGVQSVQKIYRYYKQEGYKTIVMGASFRNTGEIEELAGC
DFLTISPSLLDELHKSNKKIEQKLSVQSATSGEKIPKVSFINNEPEFRWALLQDAMAWDK
LHEGIKKFAEDSETLKSLLKEKI
>Lcr
MTTQLDALKQFTTVVADSGAFETIREFKPQDATTNPSLILAAVKQEAYAKLIDVAIKYGK
EKGSDIESQVEHTTDRLLVEFGKEILAIVPGRVSTEVDASLSFDKEATKAKAKTLIALYE
SIGISKDRVLIKIASTWEGIQAARELEAENQIHCNLTLLFGFGQAVACAEAGVTLISPFV
GRILDWYKANKPEGDYEGASDPGVVSVTKIYNYYKIHGYKTIVMGASFRNTGEITNLAGC
DFLTIAPALLEKLSKSTEPLPRVLSPEKAAAGEQYKKVSFVDDEPAFRWALLQDQMAFDK
LHQGIRGFAADAEILKQILIAKL
>Mgl
MSNALESLKQYTTVVSDSGDFESISAYKPQDATTNPSLILAAVKEEKYAKMVAPAVEYAK
SKGGSRDEMIEHATDRLLVSFGEEILKIIPGRVSTEVDARLSFDKQATIDKAIKLIQLYE
SVGVSKERVLIKIASTWEGIQAARELESKHGIHCNLTLLFSFCQAVACAEANVTLISPFV
GRILDWFKKNKPDADYSGANDPGVKSVQLIYNYYKQHGYNTIVMGASFRNTSEIVELAGV
DFLTIAPKLLDELKNSQTKLERKLSKENAQAAKPIEKHSYIDNESAFRWAQLEDAMGFDK
LHEGIRKFADDAVTLKEIIGKQL
>Min
MSSSLDQIKQFTTIVSDSGEFDSIKAYKPQDATTNPSLILAAVKKAEYAKLIDVAVEYAK
QRGGDLDTQVSNCTDRLLVEFGKEILNIVPGRVSTEVDASLSFDKEATKAKAHTLIKLYE
SIGISKDRILIKIASTWEGIQAARELERDAGIHCNLTLLFGFGQAVACAEAGVTLISPFV
GRILDWYKKAKPDGKYDGANDPGVQSVQKIYNYYKQHGYKTIVMGASFRNIGEIVNLAGC
DFLTISPSLLKELQDSNEKIERVISPELAAKNEPMEKVTYVDNEPAFRWALLKDQMAFEK
LHEGIRKFAEDADVLKELLTAKL
>Mld
MSSALDQIKQFTTIVSDSGEFDTIKAYKPQDATTNPSLILAAVKKAEYAKLIDVAVDYAK
QLGGDLDTQVSNCTDRLLVEFGKEILNIVPGRVSTEVDASLSFDKEATKAKAHALIKLYE
SIGISKDRVLIKIASTWEGIQAARELERDSGIHCNLTLLFSFSQAVACAEADVTLTSPFI
GRIFDWHKKAKPDGNYDGANDPGVQSVQKIYNYYKQHGYKTIVMGASFRNTGEIINLAGC
DFLTISPSLLKELQDSNQKVERVISPEMAAKNEPMEKLTYVDNEPAFRWALFKDQMAFEK
LHEGIRKFAEDADVLKELLTAKL
>Mlp
MTTALDQLKQYTTVVSDSGDFESIAQYKPQDATTNPSLILAAVKKPAYAKLIDVAVQYGK
SQGGSIDNQVDATVDRLLVEFGKEILALIPGRVSTEVDARFSFDKEATKQKAKHLIELYK
SLGISKDRILIKIASTWEGIQAARELEKENDIHCNLTLLFGFGQAVACAEAGVTLISPFV
GRILDWHKAKNPDGKFDGANDPGVQSVQKIYRYYKQEGYKTIVMGASFRNTGEIEQLAGC
DFLTISPNLLDELHKSDKKIEQKLSVDKATTGEKLAKVSYVDNEPEFRWALLQDQMAWDK
LHEGIKKFAEDSETLKSLLKEKI
>Msd
MSSALDQIKQFTTIVSDSGEFDTIKAYKPQDATTNPSLILAAVKKAEYAKLIDVAVDYAK
QLGGDLDTQVSNCTDRLLVEFGKEILNIVPGRVSTEVDASLSFDKEATKAKAHTLIKLYE
SIGISKDRVLIKIASTWEGIQAARELERDSGIHCNLTLLFGFSQAVACAEADVTLTSPFI
GRILDWCKMAKPDGNYDGANDPGVQSVQKIYNYYKQHGYKTIVMGASFRNTSEIINLAGC
DFLTISPSLLKELQDSNQKVERVISPEMAAKNEPMEKLTYVDNEPAFRWALLKDQMAFEK
LHEGIRKFAEDADVLKELLTAKL
>Pan
-MSALDSLKQYTAVVSDSGDFESIDAYKPQDATTNPSLILAAVKQEKYARLIDVAVQYAK
EQTSDKAKQLDLATDRLLVAFGVEILKIIPGRVSTEVDARLSFDKEATIAKAKSLIALYE
SLGVKRERVLIKIASTWEGIQAARELESQHNIHCNLTLLFGFNQAVACAEAGVTLISPFV
GRILDYYKKAE-GKEYASHEDPGVLSVQRIYNYYRQHGYKTIVMGASFRNTGEILELAGC
DFLTISPKLLEELKNAQGPIEQKLSVDKAKAAEKIPKVSYINDQPAFLLDLAKDPMANTK
LAEGIAGFAKDGATMEQMIADKL
>Pst
MTTSLDHLKQYTTVVCDTGDFESIAQYKPQDATTNPSLILAAVKKPAYAKLIDVAVKYGK
SQGGSLDNQVDATVDRLLVEFGKEILALIPGRVSTEVDARFSFDKEATKRKALHLIELYK
SVGIDKDRILIKIASSWEGIQAARELEKDHNIHCNLTLLFGFGQAVACAEAGVTLISPFV
GRILDWYKAKKPDGSYEGASDPGVQSVQKIYRYYKQEGYKTIVMGASFRNIGEIEQLTGC
DFLTISPALLDQLHKSDKKIEQKLSAAQATTGDKLPKVSYVDDEAAFRWALFSEEMAWDK
LHEGIRKFAEDAETLKSMLKEKL
>Rgr
MSNTLEQLKKFTTVVSDSGDFESIAVYKPQDATTNPSLILAAVKKPEYARLIDVAVEYAK
NKGGDVDSQVENTIDRLLVEFGKEILNVVPGRVSTEVDASLSFDTEGTKSKAKHLIELYK
EVGIPKERILIKIASTWEGIQAARALEKE-GIHCNLTLLFGFQQAVACAEAGVTLISPFV
GRILDWYKKNKPDGDYAGAKDPGVQSVASIYKYYKQHGYDTIVMGASFRAVSEIIELAGC
DFLTIAPALLKELQGMQDEVKPILSK--SDLGEPIDKVSFIDNEPAFRWSLLQDQMAFDK
LHEGIKKFAADADELKDLLKAKL
>Sro
MPSSLEQLKQFTTVVSDSGDFESIAAYKPQDATTNPSLILAAVKDPKYAKLIDVAVEYAK
KKGGSREEQTENTIDRLLVEFGKEILAIVPGRVSTEVDASLSFDKEATKAKAKKLIALYK
EIGISKDRILIKIASTWEGIQAARELEQEDEIHCNLTLLFGFQQAVACAEAKVTLISPFV
GRILDWYKQNKPEGNYEGPTDPGVVSVSKIYNYYKQHNYDTIVMGASFRNTGEIISLAGC
DFLTISPSLLDKLQKSDEEMKQVLSKEKAQKEDPMEKVSFVDNEGAFRWSLLQDQMAFDK
LHEGIRKFAVDADELKSLLEKKL
>Uvf
IPSLLTTLGPLLLIISNSIPPLFVTLVTLKDATTNPSLILAAVKKPAYGKLIDIAVQYGK
SKGGSLDNQVDATVDRLLVEFGKEILALIPGRVSTEVDARFSFDKEATKRKALHLIELYK
SIGIDKDRVLIKIASTWEGIQAARELEKDHNIHCNLTLLFGFGQAVACAEAGVTLISPFV
GRILDWHKAKKPDNSYEGAADPGVQSVQKIYRYYKQEGYKTIVMGASFRNVGEIEQLVGC
DFLTISPALLDQLHKSDKKIEQKLSASQGLV-----------------------------
-------FA--------------
