# Supplementary material for: Convergence Analysis of Rust Fungi and Anther Smuts Reveals Their Common Molecular Adaptation to a Phytoparasitic Lifestyle
Source: Front Genet. 2022 Apr 8;13:863617. doi: 10.3389/fgene.2022.863617 (PMC9023891; doi:10.3389/fgene.2022.863617)
Supplement: Supplementary file 4 [file DataSheet1.ZIP › Supplementary file 1/conv_cal/OG0003161.fasta]

>Ain
MSYVAKDKD-ESGLPSAQIHKIRITLTSRNVKNLEKVCSDLVTRSKDKDLRVKGPVRLPT
KVLTHTTRKSPCGEGSKTWDRFEMRIHKRLIDLHSPSEIVKQITSISLEPGVEVEVTILS
>Aps
MSYVAKEKEYNAALPPAKSHRIRITLTSKNVKALEKVCFDLVSRAKDKDLRVQGPVRLPT
KRLTITTRKTPCGEGSKTWDHFEMKIHKRLIDLQSPAETVKQITSMSIEPGVEVEVTIAT
>Cqf
MSYVAKEKEYQAGLPPAKSHRIRITLTSKNVKALEKVCSDLVNRAKDKDLRVKGPVRLPT
KRLSITTRKTPCGEGSKTWDRFEMKIHKRLIDLQSPAETVKQITSMSIEPGVEVEVTIAT
>Cla
MSYVAADKEGAEGGFSAKSHKIRITLTSKNVKNLEKVCTDLVNRAKDKDLHVKGPVRLPT
KVLKITTRKTPCGEGSKTWDRYEMRIHKRLIDLTSPAEIVKQITSMSIEPGVEVEVTISA
>Cmi
MSYVAGDKEGVEAGFNAKSHKIRITLTAQKLKALEKVCQDLINRAKDKDLNVKGPVRMPT
KVLVHTTRKTPCGEGSKTWDRFELRIHKRLIDLTSPAETVKQITSMSIEPGVDVEVTLSE
>Eyn
MSYVAKDKEGVEGGYAAKSHKIRITLTSQKVKAVEKVCTDLVNRAKDKGLQVKGPVRLPT
KVLVHTTRKTPCGEGSKTWDRYEMRIHKRLIDLTSPSEVVKQITSMSIEPGVDVEVTLSE
>Gan
MSYVAKEKDFAAGGVAPKSHKIRITLTSRNVKNLEKVCTDLINRSKDKELRVKGPVRMPT
KILKITTRKTPCGEGSKTWDHLEMKIHKRLIDLESPAEVVKQITSMSIEAGVEVEVTIAA
>Hvs
MSYVAKDKDLGSGVPAPKCHKIRITLTSKNVKGLEKVCSDLIGRAKDKGLRVKGPVRMPT
KRLTITTRKTPCGEGSKTWDRFELKIHKRLIDLLSPAEIVKQITSMSIEPGVEVEVTIAQ
>Lcr
MSYVAKDKDF--GAAAPKSHKIRITLTSRNVKNLEKVCSDLVNRSKDKDLRVKGPVRLPT
KVLKITTRKTPCGEGSKTWDHLEMKIHKRLIDLESPAEVVKQITSMSIESGVEVEVTIAA
>Mgl
MSYVAKDKDVDAPVAPVKLHKIRITLTSRNVKSLEKMSNDLVNRSKDKKLHVKGPVRLPT
KVLTHTTRKSPCGEGSKTWDHYEMRIHKRLIDLHSPSEVVKQITSTALEPGVEVEITILS
>Min
MSYVAKKEEFDSAAPAVKSHKIRITLTSRNVKNLEKVCSDLVNRSKDKQLRVKGPVRLPT
KILHITTRKSPCGEGSKTWDHLEMKIHKRLIDLESPAEVVKQITSMSIESGVEVEVTIAA
>Mld
MSYVAKKEEFDSSAPAVKSHKIRITLTSRNVKNLEKVCSDLVNRSKDKQLRVKGPVRLPT
KILHITTRKSPCGEGSKTWDHLEMKIYKRLIDLESPAEVVKQITSMSIDSGVEVEVTIAA
>Mlp
MSYVAKEKEYQAGLPPAKSHRIRITLTSKNVKALEKVCSDLVNRAKDKDLRVKGPVRLPT
KRLTITTRKTPCGEGSKTWDRFEMKIHKRLIDLQSPAETVKQITSMSIEPGVEVEVTIAT
>Msd
MSYVAKKEEFDSSAPAVKSHKIRITLTSRNVKNLEKVCSDLVNRSKDKQLRVKGPVRLPT
KILHITTRKSPCGEGSKTWDHLEMKIYKRLIDLESPAEVVKQITSMSIDSGVEVEVTIAA
>Pan
MSYVAKDKDVDASAPAAKIHKIRITLTSRNVKNLEKVCTDLVNRSKDKQLRVKGPVRLPT
KVLSHTTRKSPCGEGSKTWDHFEMRIHKRLIDLHSPSEIVKQITSISLEPGVEVEVTILS
>Pst
MSYVAKEKDYAGGLPPPKSHRIRITLTSKNVKALEKVCFDLVSRAKDKDLRVKGPVRLPT
KRLAITTRKTPCGEGSKTWDRFEMKIHKRLIDLQSPAEVVKQITSMSIEPGVEVEVTIAA
>Rgr
------DKEFDSAAPAAKTHRIRITLTSRNVKALEKVCSDLVNRSKDKDLRVKGPVRLPT
KRLHIVTRKTPCGEGSKTWDHLEMKIHKRLIDLDSPAEVVKQITSMSIESGVEAEVTIQA
>Sro
MSYVAKDKEFEGSAPAAKNHKIRITLTSRNVKNLEKVCTDLVNRSKDKDLRVKGPVRLPT
KRLHIVTRKTPCGEGSKTWDHLEMKIHKRLIDLESPAEVVKQITSMSIESGVEVEVTIAA
>Uvf
MSYVAKEKDFAGGVPPAQSHRIRITLTSKNVKALEKGISHLCARAKDKELRVKGPVRLPT
KRLTITTRKTPCGEGSKTWDRFEMKIHKRLIDLQSPAETVKQITSMSIEPGVEVEVTIAT
