# Supplementary material for: Convergence Analysis of Rust Fungi and Anther Smuts Reveals Their Common Molecular Adaptation to a Phytoparasitic Lifestyle
Source: Front Genet. 2022 Apr 8;13:863617. doi: 10.3389/fgene.2022.863617 (PMC9023891; doi:10.3389/fgene.2022.863617)
Supplement: Supplementary file 4 [file DataSheet1.ZIP › Supplementary file 1/conv_cal/OG0003163.fasta]

>Ain
MMPTTAPTHPPKDDPFTKDELAKFDGSDESKPVYVCIKGQVFDVSPKREMYSPGKGYHIF
AGKDGSRGLGMSSLKPEDAVADYSTLDDKQRKVLDDWVAYYTKRYNIVGKLVE
>Aps
SSPPQVDLRPPKDDPITIEELSRFDGSDPSKPIYVAIKGIVFDVSAKREVYGPGGSYHVF
AGKDGSKGLGKSSLKSEDATSDYSSLDENESKVLADWVSLSV-----------
>Cqf
---------------FTLQELSKYDGNDKSKPIYVAIKGIVFDVTNKSDVYGPNGSYHIF
AGKDGSKGLGKSSLKLEDAIPDYSTLEPNELKVLDDWVIFFKKRYNIVGRVEQ
>Cla
FQDPNLVLDPPKDTPFTPTELSRYNGSDAAD-----LRGC---QSGLQCMHLADGSRHIF
AGKDGSRGLGKSSLQPEDAVSDYSTLDEKEMGVLN-----------VRGLSFY
>Cmi
FAKEEVKLAPPKDDPITKEELAKCDGKDASKPIYVAIKGTVFDVSAKKEMYGPGAGYNVF
AGKDASRGLGKSSLKPEDAVSDYSTLTEEELGVLNDWYTYFSKRYNIVGKVAE
>Eyn
FAKTDVQLDPPKDDVIPLDELAKCDGKTEGKPIYVAIKGTVFDVSAKKDMYGPGAGYNIF
AGKDASRGLGKSSLNPEDAVSDYSTLNPDEMKVLDDWYTYFSKRYNVMGKVAQ
>Gan
IAPEVPQLDAPKETPFTTAELSKYNGSTEGLPIYVAIKGTIFD--------GELALCSIF
AGKDGSRGLGKSSLKPEDAVSDYSTLDESERVVLEDWVKYFTKRWRILGARVS
>Hvs
-------------------------------------TGLVFNVSSKSEIYGPGGSYHIF
AGKDGSKGFGKSSLKPEDVIPDYSSLTEAELKVLDDWVVLLSLLFHFISLALQ
>Lcr
IKPEAPVLDAPKSTPFSVEELAKYDGTS-DLGIYVAIKGDIFDVSAKKEMYGPGCGYHVF
TGKDASAALGKSSLKPEDAHADYSKLDESELKVLDDWYKYFAKRYNIVGKVAK
>Mgl
MTPSTTPTQPPREDPFTPEELSKYDGTVDSKPVYVAVK-------------APGKGYSIF
AGKDASRALGMSSLKPEHAVSDYTTLTPQQMKVLDDWFEYYKKQSWKCGE---
>Min
FSVDDIKLDPPKDDPITVDELKQYDGTNPDKGIYVAIKGTVFDVSAKKDMYGPGCGYHIF
TGKDASCALGKSSLKMEDANPDYSKLNEDEMKVLDDWFKYFSKRYNIVGKVVR
>Mld
FSTDDIKLDPPKDDPITVEELKQYDGTHADKGIYVAIKGTVFDVSAKKDMYGPGCGYHIF
TGKDASCALGKSSLKIEDADPDYSKLNEEEMKVLDDWFKYFAKRYNIVGKVVQ
>Mlp
KSEPIVSLNPPKDDPFTLQELSQYDGTDPSKPIYVAIKGIVFDVSSKAEMYGPSGSYRIF
AGKDGSKGLGLSSLKAEDAIADYSSLGPSEMKVLDDWVTFFKKRYNIVGRVTQ
>Msd
FSTDDIKLDPPKDDPITVEELKQYDGTHADKGIYVAIKGTVFDVSAKKDMYGPGCGYHIF
TGKDASCALGKSSLKIEDADPDYSKLNEEEMKVLDDWFKYFAKVG--LGLVLV
>Pan
MMPSTKPTHPPKDDPISVEDLKQYDGTDESKPVYVAVKGTVFDVSPKREMYAPGKGYNVF
AGKDGSRGLGMSSLKPEDAVPDYSTLDDKQLKVLDDWHSYYTKRYNIVGKVAQ
>Pst
MSSEPVKLDPPKDTPFTSEQLSQYDGSDPSKPIYVAIKGIIFDVSSKAEVYGPGGSYHVF
AGKDGSKGLGKSSLKAEDAVADYSSLTESELKVLDDWVVFFKKRYNVIGKVVQ
>Rgr
APGDKTELDPPKDTPFTKDELAKYDGKDDKTPIYVGIKGRIYDVSAKRDMYGPGCGYHVF
VGKDASRGLGKSSLKPEDAVADYSTLTDEEKKVLDDWEKYFQKRYNIIGRVAE
>Sro
TSPDESQLDPPKDTPFTKEELKKYDGKDQNTPIYVGIKGKIYDVSKKRDMYGPGCGYHVF
TGKDASKALGKSSLKPEDADSDYSSLTDEEKGVLDDWEKYFAKRPRSVTTSSE
>Uvf
MSQSDVKLAPAQNKSFKLEELSEFDGTSTDKPIYVAIKGIVFDVSNKRDVYGPGGSYHVF
AGKDGSKGLGMSSLKLEDAIPDYSTLSPTELKVLDDWVTFFKKRYNIVGQVTD
