# Supplementary material for: Convergence Analysis of Rust Fungi and Anther Smuts Reveals Their Common Molecular Adaptation to a Phytoparasitic Lifestyle
Source: Front Genet. 2022 Apr 8;13:863617. doi: 10.3389/fgene.2022.863617 (PMC9023891; doi:10.3389/fgene.2022.863617)
Supplement: Supplementary file 4 [file DataSheet1.ZIP › Supplementary file 1/conv_cal/OG0003164.fasta]

>Ain
LGESLVSRTETLGVFRELGPPDLCHTIKTTGRTGSKDIGSYHYVSGVDASSSAALAAYIN
SLTYELDQNPAWF--SGKGAYKLKSGAYCCFNAFSRVDVRVEVRIPGSVDAYIVDARGER
HETTPELWQEVYLSALLRAILYSDDASYRLAGYRKLDPISSPDAEHRFLQAAENLFFKGW
QLGSDPEIQVATVVSNHLTAGILKYFGEAQRYEQAVNLFEKLYAREPEVAALVAQAYIGM
NEEIKAVQIMHNAIKVTPQSYSLLHVQTDFLRSKGKLEWAQKLAKEAVNCAPSEFSTWAK
LTECFIDKDQWESALYTLNSCPMFTYSERDLHRMPAPARTHLPVKAFIAESGLLDDESAR
DNEADVALLRLPAPALRGTFAKAYGLLTKLVAKIGWDELLKCRSSVFVMEEEYRAQKTTT
SEVNSNGNEGEGREQEEEQREREKEHINPLEPAQAQQSGPATSSGSAFNNKRLCERWLDN
LFMVLYEDLRVYTIWRAEVAHYKAQSLPYRKTGTEWEILGELALRLQHKEEAKDAFQRCV
DAKFSAKAYLKLLEIYSEQRDVERSLWTAIRLTAYHHRWYMEGTFPGAVAHHLYNLIGDV
GLAKVNFTLVSMNPPEPILRLMKNYFAYAWES
>Aps
---SLVSRTESLSSFRELGPPDLCHVIKTTNKPGAKDLGSYHYVSGADASSSASLAAYLN
SLTYSIEESGSWLSGGSKSAWRIRSGCYCCFNAFSRVDVRVEVKIPGGVEAYLIDLRGER
HEPTPAIWTETYVSAILRAVLYADDPNYRLAGFRKVDPITTPEAEQRFLRAAEEIFFKGW
QLGSDPEIQVATVISNHLTTGIMKYFGDGFRWGPAVNLFEKLAVKEAETAALLAQAYLGM
NEEVKAVQILRQALEDMPQSYTLLHVQCDFLRSKGGTEWALKLARQAVNCAPSEFVTWAK
LTEVYIELGRYSDALLTLNSCPMFTYNERDLHRMPTPARSHLPIKTFIAESQILDEDSAR
DNEADIALLRLPAPSLRGTFAKAYGLLTKLVILIGWDELLKCRSQVFVMEEEYRQQRSEN
EHHSKSQLDQHIKPTENGPQTHDPEVEAGVDPMAAHSSAKKAKGRNTFMNKRLCERWLDN
LFMVLYEDLRVYTIWRAEVAHFKAQHMPYRKTGTEWEILGDLAARLHHKEEAKDAYQRCL
DAKFSAKAWLRLLEFYTDEGDVQRSLNAAIRLSTYQHRWYMEMSFPTAVAHQLFKLIRQE
GVAKISYSLVSMNLPQQILKCMQ------VS-
>Cqf
VGESLVSRTETLNTFRELGPPDLCHVVKTTAKVGAKDLGSYHYVSGADASSSASLAAYLN
SLTYSIEESGSWLGGSNKGGWRIRSGCYCCFNAFSRVDVRVEVKIPGGVEAYLIDLRGER
HEPTPAIWTETYVSAILRAVLYADDPNYRLAGFRKIDPISTPESEQRFLRAAEEIFFKGW
QLGSDPEVQVATVVSNHLTSGIMKYFGDGFRWGPAVNLFEKLAIKEAEVAALLAQAYLGM
NEEVKAVQVLHRALEDMPQSYALLHVQCDFLRSKGGTEWALKLARQAVNCAPSEFVTWAK
LTEVYIELGRYSDALLTLNSCPMFTYNERDLHRMPTPARSHLPIKTFIAESQILDEDSAR
DNEADIALLRLPAPSLRGTFQKAYALLTKLVILVGWDELLKCRSQVFVMEEEYRQQRSMS
ESANEERDEESDGSTRGGVPREELEDQTGVDPMATHQPSPPKAVKNSFMNKRLCERWLDN
LFMVLYEDLRVYTIWRAEVAHFKAQHMPYRKTGTEWEILGDLAQRLHHKEESKDAYQRCL
DAKFSAKAWLKLLEFYTEEGDVQRSLNAAIRLSTYQHRWYMEMAFPTAVGHQLFKLIKQE
GVSKISYSLVSMNLPQAILKCMQGYFHYASEF
>Cla
ISESLLARTECLGTFSDRN--EYSHLPRS------AQIGSYHYVSGVDASSSASIAAYLN
SLSYTIEQPSSWLGGKAKAEHRIVRGCYCVYNAFSRVDVRVEVKIPGGVEAYFLDARGDK
QQLSQRIWQETYLSGVIRSILYADDEAYKLAGYRKLLPIKTLEDEHRFLTAAEQLFSQGW
VLGSDPEIQVATVVNNHLASAIIKYFGEASRFQVAVNLFEKLLVKEGEVACLLAKSYLGM
S-GCQGRASPPPLLQPAPRPVLVRHDSCESLPSQGKGEWALQLAKSAVNCAPSEFVTWAK
MAECYIDMQRFDDALLTLNSCPMFTYNDKDLHRMPSPSRTHLPIKQFLVDSNILEPPFPD
EASSDPILLRLPAPALKGTFKQAYRLLTRLVSAIGWDELLKARSTVFVMEEEYRMQQQEV
HPNGSENDDKASKAVHDTSGERDRSPDPEVDQIKAEPATAGSTVEVAFSNKRLCERWLDN
LFQVLYEDLRVLTVWRSEMAQFKAQHMPYKRTSTEWEILGDLALRLNKREEAKDAYQRAT
DTKFLAKAWMELLTMYVEEKDLSRALNAATRLSGYNQRWYHECAYPSAVGHQFYKLIQQE
GLSKVSFSLVSMRLPESILKVMQCVSLHISST
>Cmi
LGESILARTEALTSFRELGPPDLCHITKTTGRSGGKDIGSYHYVSGIDASSSASLAAYIN
SLTYSLEETPGWFGGKGKSEWKVKHGVYCAYNAFSRVDVRVEVKIPGGVEAYIVDSRGER
HPPSPAIWTEVYLTSALRAILYADDPNYKIAGFRKLDPIKTLEDEVRFVSAAEQCYSKGW
SLGSDPEIQVATNISNHLTSGIMKYFGDSNRYGPAVNLFEKLLVRDGEIASLLASAYIGM
DEEVKAVQVLHRAIQEHPQSYPLLHVQADFLRKK--PEWAFKLARQAVNCAPSEFVTWSK
LTEVNIELKEYDAALLALNSCPMFTYNERDMHRMPTPSRTHLPVKQFITESGVLPADNAE
HDQADIALMRLPAPNLKGTWKKAYDLLTQTVAHVGWDELLRTRSEVFVMEEEYRMQKQMQ
DGVPNGADDYASHALRSSTDSDEADVDNGVDPATSHDQNKQGAVRPSLMNKRLCERWLDN
LFMVLYEDLRVYTIWRSEIAHYKSQHLPYRKTPTEWEILGDLAQRLHHRDEAKDAYQRCI
ESRFPAKVWQKLLEYYVDEGDVQKSLNAIIRLATYQHRWYQEMAYPTAVARQLYRLIQRE
GVSKVSYSLVSMNVPQPVLKCIQPMFHYASEY
>Eyn
LGESILSRTESLSTFRELGPPDLCHIVKTTGRSGSKDTGSYHYVSGVDASSSASLAAYIN
SLTYSLEETPGWFSSKGKSEWKIRSGCFCSFNAFSRVDVRVEVKIPGGVEAYIVDLRGER
HAPTAAIWTEVYLSALLRAILYADDPNYKIAGYRKLDPVRTLEDEVRFMAAAEACYSKGW
QLGSDPEIQVATNVSNHLTSAIMKYFGDAARFGPAVNLFEKLVIRDGEMASLLARSYLGL
--------VRHRRGGQGSPTPSKLSSSACYVFPQGNIDWAYKLAKQAVNCAPSEFVTWAK
LTEVNIEMKRYDEALRTLNSCVMFTYNERDLHRMPTPQRTHLPIKPYITDSGILASLGEN
DNEADLALLRLPAPSLRGTFKKAYELLCKLVGQIGWDELLRTRSEVFVMEEEYRMQKQLQ
DDV-SQADDDASRGVRESA-DNPPEDAEGVEPPVTHNGAASRKTGQGFTTKRLCERWLDN
LFMVLYEDLRVYTIWRAEVAHFKTQHLPYRKTGTEWEILGDLALRLNHREEAKDAYQRCL
EQKFSAKAWLKLLEFYTDEGDVQRALNAAIRLSTYQHRWYMETA---VIAQQIYRLIQRE
GVSKISYSLVSSKRHQFIHTESHADFG-----
>Gan
RGTRLTSLTSTAASFRELGPPDLCHVIKTTGKAGSKDLGSYHYVSGVDASSSASLAAYLN
SLTYTVEEAPSWFSGAGKGGYKIRGGAFCSFNAFSRVDVRVEVKIPGGVEAYVIDLRGER
HEATPAIWQEVYLSAILRAILYADDANY----------------------------VSGW
QLGSDPEIQVATVVSNHLTSGIMKYFGDSFRYGPAVNLFEKLVVKEGEVACLLAQSYLGM
NEEVKAVRVLHAALQNHPQSYSLLHVQCDFLRSKDKHDWALKLAKQAVNCAPSEFVTWAK
LTEVNMELGRFSDALLTLNSCPMFTYNERDLHRMPTPARSHLPMKDFIAASGILDDESTH
NNDADVALLRLPAPSLRGTFSKAYGLLAKLVSQIGWDELLKCRSQVFVMEEEYRMQKAQD
PAAPDSADEDASKGVHSETGEREREEGEGVGPETSVESAGGAQAPGSFSNKRLCERWLDN
LFMVLYEDLRVYTIWRAEVAHFKAQHLPYRKTGTEWEILGELAQRLHHKEEAKDAFQRAL
DAKFSAKAWLKLLEVYADEGDVQRSLNAAIRLSAYQHRWYMESAYPTAVAHQLFKLIRRD
GLAKISYSLVSMNVPQAVLKVMQPYFAYASRF
>Hvs
VGESILSRTESLPSFRELGPPDLCHLVKTTSKTANADLGSYHYVTGADASSSASLAAYLN
SLTYSIEESGSWLGGSAKTGWRIRSGCYCCFNAFSRVDVRVQVKIPGGVEAYLIDLRGER
HEPTPVIWTETYVSAILRAVLYADDPNYRLAGFRKIDPILTPESELRFLRAAEEIFFKGW
QLGSDPEIQVATVISNHLTTGIMKYFGDGFRWGPAVNLFEKLSVREAEVAALLAQAYMGM
NEEVKAVQVLHKALEDLPQSYPLLHVQCDFLRSKGGVEWALKLARQAVNCAPSEFVTWAK
LTEVYIELGRYSDALLTLNSCPMFTYNERDLHRMPTPARSHLPIKAFIAESQILDEDSAR
DNEADIALLRLPAPSLRGTFSKAYALLTKLVILVGWDELLKCRSQVFVMEEEYRQQRSTT
ENSA--ETIDGSVASQSASKTEDQQGSIGVD--------NINSSRNAFMNKRLCERWLDN
LFMVLYEDLRVYTIWRAEVAHFKAQHMPYRKTGTEWEILGDLALRLHHKEEAKDAYQRCL
DAKFSSKAWLKLLEFYTDEGDVMRSLNAAIRLSTYQHRWYMEMAFPTAVAHQLFKLIRQE
GVAKISYSLVSMNLPQQILKCMQ------VGL
>Lcr
LGESLISRTETLASFRELGPPDLCHIIKTTGKAGTKDLGSYHYVSGVDASSSASLAAYLN
SLTYTVEEAPSWFSSKPAGAWKIRGGAFCSFNAFSRVDVRVEVKIPGGVEAYVIDARGER
HEATPQMWQEVYLSALLRAILYADDANY---------------AEQRFVAAAEAAFFKGW
QLGSEPEIQVATVVSNHLTSGIMKYFGDAFRFGPAVNLFEKLVVKEGEVACLLAQSYLGM
NEEVKAVRVLQAALQNHPQSYSLLHVQCDFLRSKDKHDWALKLAKQAVNCAPSEFVTWAK
LTEVNMELGRFSDALLTLNSCPMFTYNERDLHRMPTPARSHLPMKEFIAASGILDDESVH
NNDADVALLRLPAPSLRGTFAKAYALLAKLVSQIGWDELLKCRSQVFVMEEEYRMQKAAD
PAPDDEADDDASRALHSETGERERDSAEGVEPQTVHTSATGVNAPGSFSNKRLCERWLDN
LFMVLYEDLRVYTIWRAEVAHFKAQHLPYRKTGTEWEILGELAQRLHHKEEAKDAFQRAL
DAKFSAKAWLKLLEFYADEGDVQRSLNAAIRLSAYQHRWYMESAYPTAVAHQLFKLIKRD
GLAKISYSLVSMNVPQIVLKVMQPYFAHARRF
>Mgl
LTESLRSRTESLVSFRELGPPDLCHVLKSNGR---KDLGSYHLVSGVDASSSATLATYIT
SLSYELEHSTAWI--GSKSTFKLKGGVYCCFNAFSRVDLRVEVCIPGSVQAYTVNVRGER
GEATPEIWQETYLSGVLRAILYADDPNYSLLGYRKIDPIPTPDHEVRFLMAAENLFFKGW
QLGSEPEIQVATIVNNHLSVGIFKYFGELSRYEQAVNLFEKLWAREHEVAALVAKAYLGM
NEEIKAVQIMHKSLQQNPHSYVVLHVETDFLRSKGQLIWAVELAKQAVCCAPSEFVTWAK
LAECHIEAENWAEALLTLNSCPMFTYNEYDLHRIPPAARTHFPIPPLALQSKILDESQLG
NIETDPALMRLPAPALRGTFACAYAILTKLVSKLGWDELLRYRSEVFVMEEEYRNQSTKP
SSKS------------------------TLDSKEGH--------WLSFTDKRLCERWLDN
LFMVLYEDLRIFTIWRAEQAHYDAQSLPYERPGSDWEILGELALRLHHPEEAHDAFVQCI
LTKNSPKAYTHLLEYFTKICNVEKALSMAMHLTAYNHRWYGDNVFPGTVGKHLFQLIKVE
GLGKVSNTLVSMKPRPAMLRLMQWYFSYASQS
>Min
LGESLISRTETLASFRELGPPDLCHVIKTTGKAGSKDIGSYHYVSGVDASSSASLAAYLN
SLQYTVEESPSWFSTAAKGAYKIRGGVFCSFNAFSRVDVRVEVKIPGGVEAYVIDLRGDK
HEATLAIWQEVYLSALLRAILYADDANYRLAGFRKMDPITSLEAELRFVAAAEAAFIKGW
QLGSEPEIQVATVVSNHLTAGLMKYFGDAFRFGPAVNLFEKLVVKEGEVACLLAQSYIGM
DEEVKAIKVLQAALKKQPQSYALLHVQCDFLRSKGKGEWALKLAKEAVNCAPSEFVTWAK
LTEVNIELGRYTDALLTLNSCPMFTYNERDLHRMPTPARSHLPMKEFIAASGILDDEASH
NNDADVALLRLPAPSLRGTFAKAYALLAKLVAQIGWDELLKCRSQVFVMEEEYRMQKATD
PVGRDGADEDASRGVNDGTGAQAVNRNGNVQPKTAQNEETASTGPGSFSNKRLCERWLDN
LFMVLYEDLRVYTIWRAEVAHFKAQHLSYRKTGTEWEILGELAARLHHPEEAKDAFQRAL
DAKFSAKAWQRLLEMYADEGDVQRALNAAIRLSAYQHRWYMECAYPTNVAHQLFKLIKRD
GLAKISYSLVSMNVPQAVLKVMQPYFQWASEF
>Mld
LGESLISRTETLASFRELGPPDLCHVIKTTGKAGSKDIGSYHYVSGVDASSSASLAAYLN
SLQYTVEESASWFSTATKGAYKIRGGAFCSFNAFSRVDVRVEVKIPGGVEAYVIDLRGDK
HEATPAIWQEVYLSALLRAILYADDANYRLAGFRKMDPITSIEAELRFVAAAEAAFFKGW
QLGSEPEIQVATVVSNHLTAGLMKYFGDAFRFGPAVNLFEKLIVKEGEVACLLAQSYIGM
DEEVKAIKVLQAALEKQPQSYALLHVQCDFLRSKGKGEWALKLAKEAVNCAPSEFVTWAK
LTEVNIELGRYTDALLTLNSCPMFTYNERDLHRMPTPARSHLPMKEFISASGILDDEASH
NNDADVALLRLPAPSLRGTFAKAYALLAKLVAQIGWDELLKCRSQVFVMEEEYRMQKATD
PVGIEGADEDASRGVNDGTGGQPVDRNGNVQPRTAQKEEEAKCGPGSFSNKRLCERWLDN
LFMVLYEDLRVYTIWRAEVAHFKAQHLSYRKTGTEWEILGELAARLHHPEEAKDAFQRAL
DAKFSAKAWQRLLEMYADEGDVQRALNAAIRLSAYQHRWYMECAYPTNVAHQLFKLIRRD
GLAKISYSLVSMNVPQAVLKVMQPYFQWASEF
>Mlp
VGESLISRTETLSSFRELGPPDLCHVVKTTSKVGAKDLGSYHYVSGADASSSASLAAYLN
SLTYSIEESGSWLGGSNKGGWRIRSGCYCCFNAFSRVDVRVEVKIPGGVEAYLIDLRGER
HEPTPAIWTETYVSAILRAILYADDPNYRLAGFRKIDPIITPESEQRFLRAAEEIFFKGW
QLGSDPEVQVATVISNHLTTGIMKYFGDGFRCVFSVNLLEKLAVKEAEVAALLAQAYIGM
NEEVKAVQVLNHALEEMPQSYALLHVQCDFLRSKGGTQWALKLARQAVNCAPSEFVTWAK
LTEVYIELGRYSDALLTLNSCPMFTYNERDLHRMPTPARSHLPIKAFIAESQILDEDSAR
DNEADIALLRLPAPSLRGTFQKAYALLTKLVILVGWDELLKCRSQVFVMEEEYRQQRSMS
ESTS-----QGSSKQRSPVAEKPSPLDTGKE-----PVAKPAPAKNAFMNKRLCERWLDN
LFMVLYEDLRVYTIWRAEVAHFKAQHMPYRKTGTEWEILGDLALRLHHKEESKDAYQRCL
DAKFSAKAWLKLLEFYTDEGDVQRSLNAAIRLSTYQHRWYMEMAFPTAVGHQLFKLIKQE
GVAKISYSLVSMNLPQVILKCMQGYFNYASEF
>Msd
LGESLISRTETLASFRELGPPDLCHVIKTTGKAGSKDIGSYHYVSGVDASSSASLAAYLN
SLQYTVEESASWFSTATKGAYKIRGGAFCSFNAFSRVDVRVEVKIPGGVEAYVRSHDGMR
H-------RQFGKRSTFRLCC-------RLAGFRKMDPITSIEAELRFVAAAEAAFFKGW
QLGSEPEIQVATVVSNHLTAGLMKYFGDAFRFGPAVNLFEKLVVKEGEVACLLAQSYIGM
DEEVKAIKVLQAALEKQPQSYALLHVQCDFLRSKGKGEWALKLAKEAVNCAPSEFVTWAK
LTEVNIELGRYTDALLTLNSCPMFTYNERDLHRMPTPARSHLPMKEFISASGILDDEASH
NNDADVALLRLPAPSLRGTFAKAYALLAKLVAQIGWDELLKCRSQVFVMEEEYRMQKATD
PVGIEGADEDASRGVNDGTGGQPVDRNGNVQPRTAQKEEEAKCGPGSFSNKRLCERWLDN
LFMVLYEDLRVYTIWRAEVAHFKAQHLSYRKTGTEWEILGELAARLHHPEEAKDAFQRAL
DAKFSAKAWQRLLEMYADEGDVQRALNAAIRLSAYQHRWYMECAYPTNVAHQLFKLIRRD
GLAKISYSLVSMNVPQAVLKVMQPYFQWASEF
>Pan
LGESLLSRTETLASFRELGPPDLVHVIKSTGSSARRDIGSYHYVSGVDASSSAALAAYIN
SLTYELDQNPGFF--SSKAAYKLKSGAYCCFNAFSRVDVRVEVRIPGSVDAYVVDLRGER
HETTPEIWQEVYLSALLRAILYADDANYRLAGYRKLDPISSPDAEHRFLQAAENLFFKGW
QLGSDPEIQVATVVSNHLTAAILKYFGDASRYEQAVNLFEKLWAREPEVAALVARSYIGM
NQEIKAVQVMHSAIRETPQSYALLHAQVDFLRAKGKFEWAAKVAKQAVNCAPSEFVTWAK
LTECYIDLEQWESALYTLNSCPIES--------------------------------SAT
AVPGDV------------------------------------------------------
----VNGEHDAS-------RQKEK------------------NTGFSFRDKRLCERWLDN
LFMVLYEDLRVYTIWRAEIAHFRTQNLAYRKTGTEWEILGELALRLLHADEAREAFQRCV
DVKFSAKAYLRLLEMYTEARDVQRSLWTAIRLTAYHHRWYMEGSFPGAVATSLFKLIRTE
GLAKVSYTLVSMSPPQPILKLMQNYFAYAYDF
>Pst
LGESLLSRTEFLTSFRELGPPDLCHLIKTTSKPGARDLGSYHYVSGADASSSASLAAYLN
SLTYSIEESGSWLGGGGKGAWRIRSGCYCCFNAFSRVDVRVEVKIPGGVDAYLIDLRGEK
HEPTPVIWTETYVSAILRAILYADDPNYRLAGFRKIDPITNPEAEQRFLRAVQEIFFKGW
QLGSDPEIQVATVISNHLTTGIMKYFGDGFRWGPAVNLFEKLAVKEIEVAALLAQAYLGM
NEEVKAVQVLHRALEEMPQSYALLHVQCDFLRSKGGTEWALKLARQAVNCAPSEFVTWAK
LTEVYIELGRYSDALLTLNSCPMFTYNDRDLHRMPTPSRSHLPIKTFIAESQILDEDSAR
DNEADIALLRLPAPSLRGTFSKAYSLLTKLVILIGWDELLKCRSQVFVMEEEYRQQRSET
EQHGSTTTNGGPKDATEETGSTEAESDGGVDPIAAHASATTAAARNTFMNKRLCERWLDN
LFMVLYEDLRVYTIWRAEVAHFKAQHMPYRKTGTEWEILGDLAFRLHHKEEAKDAFQRCL
EAKFSAKAWMKLLEFYTDEGDVQRSLNAAIRLSTYQHRWYMEMAFPTAVAHQLYKLMRQE
GVAKISYSLVSMNLPQPILKCMQGFFNYASDI
>Rgr
---------------RDGGSPRTCRCAQ---------VGSYHYVSGVDASSSASLAAYLN
SLTYTVEETASWFSTSAKSPWRIRGGAFCSFNAFSRVDVRVEVKIPGGVEAYVIDVRGER
HEATPQMWQEVYLSAILRAILYADDANYRLAGFRKLDPIASLDAELKFVAAAEAAFFKGW
QLGSEPEIQVATVVSNHLTSGLMKYFGDSFRFGPAVNLFEKLVVKEGEVACLLAQSYLGM
NEEVKAVRVLQSAIQNHPQSYSLLHVQCDFLRSKGKTEWALKMAKQAVNCAPSEFVTWAK
LTDVNMELGRFSDALLTLNSCPMFTYSERDQHRMPTPAKSHLPVKDFIATSGILDDDAAG
ANDADVALLRLPAPSLRGTFAKAYVLLAKLVSVIGWDELLKCRSQVFVMEEEYRMHRAAD
PVPESSGSEAASKGDRSSADGRDLDEEE---PTIKEGDNEGKDGGAGFQNKRLCERWLDN
LFMVLYEDLRVYTIWRAEVAHFKAQHLPYRKTGTEWEILGELAQRLHHQEEAKDAFQRAL
DAKFSAKAWLKLLEFYADEGDVQRALNAAIRLSVYQHRWYMEAAYPTAVAHQLFKLIRRD
GLAKISYSLVSMNVPQAILKVAQPYFQYASDF
>Sro
----------------ELGPPDLCHVIKTTGKAGQKDMGSYHYVSGVDASSSASLAAYLN
SLTYTVEETTSWFSGGAKSAWKIRGGAFCSFNAFSRVDVRVEVKIPGGVEAYVVDVRGER
HEATPQMWQEVYLSAVLRSVLYADDANYRLAGFRKLDPITSPDAELKFIAAAEHAFFKGW
QLGSEPEIQVATVVSNHLTSGLMKYFGDSFRYGPAVNLFEKLVVKDGEVACLLAQSYLGM
NEEVKAVRVLQSALQNHPQSYSLLHVQCDFLRTKGKHEWALKLAKQAVNCAPSEFVTWAK
LTQVNIELGRYSDALLTLNSCPMFTYNERDLHRMPTPSKSHLPVKEFIAASGILDEESSH
STDADVALLRLPAPSLRGTFAKAYVLLAKLVSQIGWDELLKCRSQVFVMEEEYRMHRAQD
MTG-DEESDSGSRRDSNATDGERVDNEEGI-PTIKVENDDAEENGNGLENKRLCERWLDN
LFMVLYE---------------VSISCPTSSLPKDWYGMGD-----SRRTRSTSTPQGGV
KGCFPTCARSKVLR----EGLVEIAGNIE-RLSTSM--VHGDLLFP----HIRLFLIRRD
GLAKISYSLVSMNVPQAILKVMQPVFSYASEY
>Uvf
LGESLLSRTEFLTSFRELGPPDLCHLIKTTSKPGSRDLGSYHYVSGADASSSASLALPFN
SLTYSIEESGSWLSSSSKSGWRIRSGCYCCFNAFSRVDVRVEVKIPGGVEAYLIDLRGER
HEPTPAIWTETYVSAILRAILYADDPNYRLAGFRKIDPITTPEGEQRFLRAVQEIFFKGW
QLGSDPEIQVATTISNHLTTGIMKYFGDGFRWGPAVNLFEKLTLKEVEVTALLAQSYLGM
NEEVKAVQVLHHALEELPQSYALLHVQCDFLRSKGGTEWALKLARRAVNCAPSEFVTWAK
LTEVYIELGRYSDALLTLNSCPMFTYNDRDLHRMPTPARSHLPIKTFIFESQILDEDSAR
DNEADIALLRLPAPSLRGTFSKAYALLTKLVILIGWDELLKCRSQVFVMEEEYRQQRTEN
EQHGSNMSNGSSKEAEEDSRIPQKDLEEGVDPMATHQAAKTANARNTFMNKRLCERWLDN
LFMVLYEDLRVYTIWRAEVAHFKAQHMPYRKTGTEWEILGDLAFRLHHKEEAKDAFQRCL
EAKFSAKAWMKLLEFYTDEGDVQRSLNAAIRLSTYQHRWYMEMSFPTAVAHQLYKLIRQE
GVAKISYSLVSMNLPQPILKCMQGYFNYAVTF
