# Supplementary material for: Convergence Analysis of Rust Fungi and Anther Smuts Reveals Their Common Molecular Adaptation to a Phytoparasitic Lifestyle
Source: Front Genet. 2022 Apr 8;13:863617. doi: 10.3389/fgene.2022.863617 (PMC9023891; doi:10.3389/fgene.2022.863617)
Supplement: Supplementary file 4 [file DataSheet1.ZIP › Supplementary file 1/conv_cal/OG0003169.fasta]

>Ain
AKGLTKLRFYCQICQKACRDENGYKCHIESEAHMRQMAAIGPNAAKTIDNFSREFQDGFV
QLLSRRFGTRRIKANQVYQEYIAERHHTHMNATRWVSLSEFVKHLGREGIAHVEESEYGW
YISWIDNSPAALKRQDALQKMERAKVDEEGRARKFLKEQIERAKEEEERKKKASEKPTAE
EGLQKGERKPKLGISLGSSSSNPLKKVDPSANPLKMASSSSTSKPPSHATMAERIMQEEQ
ERKDKRKL
>Aps
SKGLQRLRWYCQVCEKQCRDENGFKCHTMSEGHLRQMLVVGENAGKYIDNYSENFKKDFL
TLLSRRWGTKRVLANMVYQEYISDKHHSHMNATQWVTLTEFVKHMGREGVLHVDETEKGW
HIAWIDNTPQALARQAATQAKERSDMDDEQRMRKLISEQIEKANREQAARRGLDAPNQAE
CVLKRDETDGPLKLAFGVNLKNPLKLTNPLKNPLKQKPSSLPKSTAPKKSALESIIAEEE
ARKRRRDE
>Cqf
SKGLQRLRWYCQVCEKQCRDENGFKCHTMSEGHLRQMLVVGENAGKHINQYSEDFKRDFL
ALISRRWGTKRVLANMVYQEYIADKHHLHMNATQWVTLTDFCKQMGREGVMHVEETEKGW
YIAWIDNSPQALARQAANQAKERSEMDDEQRMRKLIAEQIDKANREQAERHSGPTISTPQ
QILQRDPASEPIQLSFGASSINALSKPNPFKNPLKGSGASSSRSLTAPKSALESIIAEEE
ARKRKISQ
>Cla
AKGLQKLKWWCEVCQKQCRDDNGFKCHMTSESHLRQMLVVGENAGKHISDYSTNFQKEFL
ASCDSQ---KRVRANQVYQEYIQDKSHLHMNATRWASLTEFIKGLGRAGIVHVDETEKGW
FIQWIDNTPKTLAKMASTQVKERADMDDEQRQRKIIQDQIDRALALQASTAVAGPVPEAP
-------AAPQISFGLKKPSPAPLKKANPLKNALKAASTSSASAPKHSLSAVEQLMQEEM
ERKRRREE
>Cmi
AKGLQRLRYYCQVCQKQCRDENAFKQHSLSEGHVRQMLVVGEHANTYIENYSKEFLSDFI
QLLSRRWGTKRVRANQVYQEFIQDKSHTHMNATKWVTLTGFVQYLGKNGICHVDETEKGW
FISWIDTSPKALAKQDAALKKERQDLGDEERQRRMINEQIERVKAMEAEK----------
------------------------------------------------------------
--------
>Eyn
AKGLQRLRWYCQVCEKQCRDENAFKQHSLSEGHVRQMLVVGEHASSYINNYSSEFQRNFL
ALLSRRWGTKRVRANQVYQEFIQDKSHTHMNSTRWVTLSAFIQYLGRSGICHVDETEKGW
FIAWIDNSPKALARSDAAKKKERQDMNDEERQRRMLAEQMERAKAIEQGGEDSEAVPEGP
EPEQYVDSAMPIKLSIGVPAPNAFKKPNPSKNPLKAAKASSAGGAKRPISAVEAIIMEDM
EKKKRREN
>Gan
-----------QVCEKQCRDENGFKCHTMSEGHLRQMLVVGESAGKHIQDYSSQFQSEFV
AMLSRRWGTKRVRINQVYQEYISDKSHLHMNATRWLSLTEFTKHLGRSGIAHVDENEKGW
FVSWIDNSPKALAKAEASQKKERGDMDDESRQRKLIEEQIARARMDGQKRRIEAAEEEVK
RELVRSEGEKQLSLNFKAPAANAFKKPNLLKNPLKSSSSTPSTKRPAPQSAVEAIIEEEM
RRKERREG
>Hvs
SKGLQRLRWYCQICQKQCRDDNGFKCHTMSESHLRQMLVVGENAGKYISNFSTEFQHDFV
TLLSRRWGTKRVRANQVYQEFITDKNHTHMNATKWLTLTDFIKHLGREGVVHADETEKGW
YISWIDDSPQALARQAATQAKEKSSLDDEQRMRKLIAKQIEKAEQEQRERGEGSSEQGKL
KMFHRPEGVEPISFNLKITAGNVFKKKNPLKGPVDESE----NSHRGPQSNLEAIVAEEE
ERKRRRMM
>Lcr
SKGLQKLRWYCQVCEKQCRDENGFKCHTMTEGHLRQMLVVGESAGKHIADYTSRFQGEFV
GLLSRRWGTKRVRINQVYQEYIQDKTHLHMNATRFTSLTEFCKHLGRTGVAHVDETEKGW
FISWIDNSPRALAKAEANQKKERGDMDDETRQRKLIQEQIERARREGEKRRAEQAEEEIT
RELKRDEGEKSLSLSFKTPAANAFKKANPLKNPLKAGSTSSSTKRAAPMSAVEAIVAEEM
ARKQRRTN
>Mgl
----------------------------------RQLAARGQRAGKVIHDYSSQFQHEFV
TLLSRRFGTRRVLANTVYQEYIQDRHHIHMNATRWVSLSEFVKFLGRAGIAKVEGSELGW
FISWIDTSSTARARQDAIKKMDRAKIDDEQRSRKELDEQIRRAQEQYAQSHEPASLPGTT
SGILRQDQLPKLSLSLSKESA----RTNPLKSERKATTHATSRKRPPPLGAAERIILEEQ
ASKRSSGP
>Min
MKGLQKLRFYCQVCEKQCRDENGFKCHTQSESHLRQMLVVGESAGKHITDYTQNFQNDFI
KLLSRRWGTKRVRINQVYQEFISDKNHLHMNATRFTSLTEFAKHLGREGIAHVDENEKGW
WVSWIDTSPRALARQEASMKKEKGTMDDEMRMRKLIQQQIERAREEGEKRRKAAAQEEIS
RVLKRDEGEKQLKMEFKTPAVNAFKKPNPLRNPLKTASNSTSKRPPPQMSAVEQIVAEEM
ARKQRRMG
>Mld
MKGLQKLRYYCQVCEKQCRDENGFKCHTQSESHLRQMLVVGESAGKHITDYTKNFQNDFV
TLLSRRWGTKRVRINQVYQEFISDKNHLHMNATRFTSLTEFAKHLGREGIAHVDENEKGW
WVSWIDTSPRALARQEASMKKEKGTMDDEMRMRKLIQQQIERARAEGEKRRSAAVQEELT
RELKRDEGEKQLKMEFKTPAVNAFKKPNPLKNPLKATCSSSAKRPPAQMSAVEQIVAEEM
ARKQRRMG
>Mlp
SKGLQRLRWYCQVCEKQCRDENGFKCHAMSEGHLRQMLVVGENAGKYINTYSEDFKRDFL
ALISRRWGTKRVLANMVYQEYIADKNHSHMNATQWITLTEFCKQMGREGILEVDETEKGW
YISWIDSSPKALAKQASHLAKERSEMDDEERMRKLISEQIEKAKNEETQRSN--------
QFKDHDQSKE-----------------------------------------------EEK
V-------
>Msd
MKGLQKLRYYCQVLSGRGADENGFKCHTQSESHLRQMLVVGESAGKHITDYTKNFQNDFV
TLLSRRWGTKRVRINQVYQEFISDKNHLHMNATRFTSLTEFAKHLGREGIAHVDENEKGW
WVSWIDTSPRALARQEASMKKEKGTMDDEMRMRKLIQQQIERARAEGEKRRNAAVQEELT
RELKRDEGEKQLKMEFKTPAVNAFKKPNPLKNPLKATCGSSAKRPPAQMSAVEQIVAEEM
ARKQRRMG
>Pan
ARGLTKLRFYCQLCQKACRDENGYRSHLESEAHFRQVDAIASSGGRVIDDFSTTFQKEFV
QLLSRRFGTKRVRANQVYQEYIADRHHTHMNATQWGSLSEFVKHLGREGVVQAEDTEQGW
FITWIDNSPAALARQDALQKLERAKMDDEQRQRKLLQEQIARASGASIHAADGSSTDKAS
QGLQRTGSGPRIGLSLGTSTSNVLKAANPLKGDRSTSGDSSAGKPPSSMTMAEKIMHDEL
ERKKRKAE
>Pst
SKGLQRLRWYCQVCEKQCRDENGFKCHTMSEGHVRQMLVVGENAGKYINEYSENFKKDFL
ALLSRRWGTKRVLANMVYQEYIADKNHSHMNATQWVTLSEFVKQMGREGILHVDETEKGL
HMAWIDSSPQALARQAAHQAKERSELDDEERMRKLIAEQIEKAQQEQAGRTGPSQVPDQD
RVLKRDQANGPLKLSFGIPAVNPLKKTNPLKNPLKSHSSKSSPNNQVKMSALESIIAEDE
ARKRRKDE
>Rgr
SKGLGKLRWYCQICEKQCRDDNGFQCHIATEGHLRKMLVVGESAGKHIGDYTDRFQGEFV
PSGSRRWGTKRVRINQVYQEYICDPHHLHMNSTRFLSLTEFAKHLGRTGVAHVDENEKGW
WISWIDTSPRALARAESNQKKERGDVDDEMRQRKLIQEQIERAREEGERRKREAAVEEPS
NELKRDEGEKSLSLSFKTPAANPLAKPNPLKNPLKGPGASGAEKRKAPMSAVEQIAMEEM
ARKQRRMK
>Sro
------------------EQDNGFKCHTMSEGHLRQMLLVGESAGKHIADYTSRFQGEFV
ALLSRRWGTKRVRVNQVYQEYIQDKNHLHMNATRFLSLTEFAKHLGRTGVCHVDETEKGW
FIAWIDNSPRALAKAESNQKKERGEMDDEMRQRKLIQEQIERAREEGERRRKEALAVEPS
GELKREEGEKALSLSFTTPAPNPLTKANPLKNPLKSSSSSASEKRKAPMSAMESIAMEEM
ARKQRRRN
>Uvf
SKGLQRLRWYCQVCEKQCRDENGFKCHAMSEGHLRQMLVVGENAGKYINDYSENFKKDFL
ALLSRRWGTKRVLANMVYQEYIADKNHLHMNATQWVTLTEFVKQMGRDGVLHVDETEKGL
YMAWIDNSPQALSRQAAHQAKERSDLDDEQRMRKLIAEQIERANDEAAGRTGSDTIPEHE
RILKRDNLDGPLKLSFG----NPLK--NPLKNPLKAPKIKSTKSNPTKMSALESIIAEDQ
ARKQRRDE
