# Supplementary material for: Convergence Analysis of Rust Fungi and Anther Smuts Reveals Their Common Molecular Adaptation to a Phytoparasitic Lifestyle
Source: Front Genet. 2022 Apr 8;13:863617. doi: 10.3389/fgene.2022.863617 (PMC9023891; doi:10.3389/fgene.2022.863617)
Supplement: Supplementary file 4 [file DataSheet1.ZIP › Supplementary file 1/conv_cal/OG0003170.fasta]

>Ain
DEMILPFVDIDIKYYDLSITNRDKTEDRVTVEAAEAIRKYKVGIKCATITPDEARVEEFK
LKKMWLSPNGTIRNILGGTVFREPIVLDKIPRPVPGWTKPICIGRHAFGDQYRCQNFAVD
KAGKFTMQFTPEDGSEPIKWDIFNFKDGGVGMGMYNTTESITGFAHASFKMALEKNMPLY
MSTKNTILKAYDGKFKDIFQDVYEKEYKKQFEAKGLWYEHRLIDDMVAQAIKGEGGFVWA
TKNYDGDVQSDIVAQGFGSLGMMTSELITPDGQILEAEAAHGTVTRHFREHQKGRETSTN
SVASIYAWTRGLLFRGKLDGNEELQTFARELENSCVEAIDKDGIMTKDLALAIHGKNMKR
YVLTKKKLASQIA
>Aps
KELILPFLSVDLKYYDLSIQNRDATNDQVTFDAAEAIKRYGVGIKCATITPDEARVKEFK
LKKMWPSPNGTIRNVLNGTVFREPIICKRVKRPVPGWTNPIVVGRHAHADQYLSQGLKIE
GAGDLELVFNPAQSNKPQRCLVHKFNGLGVGLAMFNTAQSIDDFAHSSFKMAIAKKIPMY
LSTKNTILKTYDGLWKDRFQEIYSKEYKDQFEQLGIWYEHRLIDDMVAQMIKSSGGFLMA
LKNYDGDVQSDIVAQGFGSLGLMTSELVTPDGKIMESEAAHGTVTRHYREYQKGHPTSTN
SIASIYAWTRGLKFRGKADSNSALIKFADRLEQCCVESVDEDEIMTKDLAISIWGKDTKK
YVTTIKSINQSKL
>Cqf
SELILPFVDIPLDYYDLSIQHRDKTDDTVTVAAAEAILRHGVGVKCATITPDEARVKEFG
LKKMWLSPNGTIRNILNGTVFREPILCKRVPKAVPGWTSPIVVGRHAHADQYRSQGLIID
RPGTLELVFTPDGEASQKRMVVNKFKAPGVGLGMFNTAQSIDDFAHSSFKMAIAKKIPMY
LSTKNTILKAYDGMWKDRFEAIYHREYQEEFKRLGIWYEHRLIDDMVAQMIKSSGGFLMA
LKNYDGDVQSDIVAQGFGSLGLMTSELVTPDGKILESEAAHGTVTRHYREYQKGNPTSTN
SIASIYAWTRGLAFRGKLDGNDDLIAFAKTLEECCVEAVDVDEVMTKDLAIAIWGKDIDK
YATT---------
>Cla
KELILPYLDVDIKYYDLGLEYRDETDDKVTIESAEATKKYGVAVKCATITP-----VQFK
LKKMWKSPNGTIRNILGGTVFREPIMVKSIPKPVPGWTKSIIIGRHAHGDQYRATDAVFK
EAGKLELVFTPSSGAPEERREVFTFSGPGQGLAMYNTKQSVADFANASFKMAISKKVPMY
MSTKNTILKAYDGVWKDTFQEIYDAQYKAEFEKLGIWYEHRLIDDMVAQMIKSSGGYLMA
LKNYDG-------SQGFGSLGLMTSELLDASGAIMESEAAHGTVTRHYREHQKGNETSTN
SVASIFAWTRGLMHRARLDGTPELTKFCEVLEQICIDAIDVDKVYTKDIALSIYGRDMKR
YVTTESKYGAPKL
>Cmi
DELILPYLDLDIKYYDLGLEYRDETDDKVTFEAAEAILKYGVGIKCATITPDEARVEEFK
LKKMWKSPNGTIRNILGGTVFREPIMVESVPKSVPGWVKPIIVGRHAHGDQYRATDIVVK
KPGKLELVYTPADGSEQQRLEVFDFKSAGTGLAMYNTVQSIRDFAHASFQMALAKKVPMY
MSTKNTILKGYDGQWKDNFQEIYESTYKKDFEAAGLWYEHRLIDDMVAQMIKSEGGFLMA
LKNYDGDVQSDIVAQGFGSLGLMSSELLTPDGKICESEAAHGTVTRHYREHQKGRETSTN
SIASIFAWTRGLLFRAKLDGNDKLARFAKDLEQCCVDAVDKDGVMTKDLALSIHGKNMKR
YVNTDEKVKSYDM
>Eyn
DEVIRT-LTVSRSF--------SQTDDKVTFEAAEAIKKYGVGIKCATITPDEARVKG-G
YTIYWKSPNGTIRNILGGTVFREPILVEKVPKSVPGWTKSIIIGRHAHGDQYRATDIIIP
KAGKLELVYTPTDGSGEQRLEVFDFPTAGLGLAMYNTVESIRDFAHASFQMALSKKVPMF
MSTKNTILKGYDGQWKDNFQEIYDTTYKKDFEAAGLWYEHRLIDD--------------S
TFNYDGDVQSDIVAQGFGSLGLMSSELLDSTGQICESEAAHGTVTRHYREWQKGNETSTN
SVASIYAWTRGLIFRGKKDGNDKLVKFAQDLEACCVEAIDRDSVMTKDLALLIHGKGMKR
YVLTKAKVEKYDM
>Gan
NELIVPFLDIDIKYYDLGLEYRDETDDKVTIDAAEAIIKYGVGVK---VRPDEARVVEFK
LKKMWKSPNGTIRNILGGTVFREPILVQKVPKAVPGWIKPIIVGRHAHADQYRATDIIIP
APGKLELVYTPDDKSVKTNLEIFHFDTPGMGLAMYNTVQSVRDFAHSSFKMALEKNMPLY
MSTKNTILKGYDGQWKDNFAEIFASDYEAQFKAQGIWYEHRLIDDMVAQMIKSEGGFIMA
LKNYDGDVQSDIVAQGFGSLGLMSSELVTPDGKIIESEAAHGTVTRHYREFQKGRETSTN
SIASIYAWTRGLIFMGKRDGNEKLVQFGKDLEACCVEAVDIDGVMTKDLALSIHGKGLKR
YVTTRPRLPASSR
>Hvs
-----PFLDIPLEYYDLSIQNRDTTEDQVTIQAAKAILQHGVGVKCATITPDEARVKEFK
LKKMWLSPNGTIRNILGGTVFRAPIVCQKVPKFVPGWTSPIVVGRHAHADQYRSTDMIID
RPGKLELRFTPTDVADQTSSVVYEFNGPGQALAMYNTLESVQDFAHSSFKMAIAKKIPMY
LSTKNTILKKYDGVWKDTFQKIYEKDYKLEFEKLGIWYEHRLIDDMVAQMIKSSGGFLMA
LKNYDGDVQSDIVAQGFGSLGLMTSELMTPDGKIMESEAAHGTVTRHYREYQKGNPTSTN
SIASIYAWTRGLAFRGQLDSNRSLIRFAQILEECCIESVDVDGVMTKDLAIAIYGKDVDK
YATTESKMSVESN
>Lcr
NELITPFLDIDLKYYDLGLEYRDQTDDQVTIDAANAILEYGVGVKCATITPDEARVEEFK
LKKMWKSPNGTIRNILGGTVFREPIIVKKVPKSVPGWVKPIIVGRHAFGDQYRATDIIIP
EAGKLELVYTPDDKAKAKALEVFHFTSPGMGLAMYNTQQSVRDFAHSSFKMAIEKKLPLY
MSTKNTILKGYDGQWKDIFQAIYESDYATEFEKLGIWYEHRLIDDMVAQMIKSSGGFIMA
LKNYDGDVQSDIVAQGFGSLGLMSSELVTPDGKIMESEAAHGTVTRHWREYQKGRETSTN
SVASVYAWTRGLAFMGKRDNNPELVAFAKGLEESCVELIDEHGIMTKDLALGIHGKNMKR
YVLTEKKFAKIGK
>Mgl
--LILPFLDLELKYYDLGIENRDKTDDKVTVESAEAIKQYKVGVKCATITPDEARVKEFN
LKKMWLSPNGTIRNILGGTVFREPIILEKIPRPVPGWTKPICIGRHAFGDQYRCQNFVAP
GAGKLTISFTPTDPNGEISMDVFDFENGGVAMAMYNTKDSITGFAHSCFRVAIDKKMPLY
MSTKNTILKKYDGMFKDVFQDLYDKTYKPEFEKLGIWYEHRLIDDMVAQAIKGNGGFVWA
CKNYDGDVQSDVLAQGFGSLGMMTSELITPDGDMIESEAAHGTVTRHYREHQKGNETSTN
SVASIYAWTRGLIFRGKVDQNNDLIAFARTLEDACVHSIDVDGVMTKDLALSIHGKNMKR
YVNTMKKLEEQIL
>Min
AELILPFLDIDIKYYDLGLEYRDETDDKVTVDAAEAILKYGVGVKCATITPDEARVEEFK
LKKMWKSPNGTIRNILGGTVFREPIIVEKVPKSVPGWVKPIIVGRHAHGDQYRATDIIIP
ESGKLELVYTPDDKSKNTNLEVFHFKAPGMGLAMYNTQQSVRDFAHASFKMAIEKKLALY
MSTKNTILKGYDGQWKDIFQAIYESEYAGEFKKLGIWYEHRLIDDMVAQMIKSSGGFIMA
LKNYDGDVQSDIIAQGFGSLGLMSSELLTPDGKVIESEAAHGTVTRHYREHQKGNETSTN
SIASIFAWTRGLIFMGKRDNNEALIKFGKDLEACCVEAVDVDGVMTKDLALSIHGKNMKR
YVNTTKKFKASSK
>Mld
AELILPFLDVDIKYYDLGLEYRDETDDKVTIDAAEAILKYGVGVKCATITPDEARVEEFK
LKKMWKSPNGTIRNILGGTVFREPIIVEKVPKSVPGWVKPIIVGRHAHGDQYRATDIIIP
EPGKLELVYTPDDASKKTNLEVFHFKTPGMGLAMYNTQQSVRDFAHASFKMAIEKKLPLY
MSTKNTILKGYDGQWKDIFQAIYESDYAPEFKKLGIWYEHRLIDDMVAQMIKSSGGFIMA
LKNYDGDVQSDIIAQGFGSLGLMSSELLTPDGKVIESEAAHGTVTRHYREHQKGNETSTN
SIASIFAWTRGLIFMGKRDNNDALVKFGKDLEACCVEAVDVDGVMTKDLALSIHGKNMKR
YVNTTKKFKASSK
>Mlp
SDLILPFIDIPIDYYDLSIQNRDRTDDQVTILAAQAILKHGVGIKCATITPDEARVKEFK
LKKMWLSPNGTIRNILNGTVFREPILCQRIPKALPAWTSPIVVGRHAHADQYRSQGLVID
QPGQLELVFTPNQNDQEKRLLINDFKSAGVGLGMFNTENSIDDFAHSSFKMAIAKKIPMY
LSTKNTILKAYDGMWKDRFQAIYDSEYKQEFKKLGIWYEHRLIDDMVAQMIKSSGGFLMA
LKNYDGDVQSDIVAQGFGSLGLMTSELVTPDGKIMESEAAHGTVTRHYREYQKGNPTSTN
SIASIYAWTRGLAFRGKLDSNEALISFAKTLEECCVESVDRDEVMTKDLAIAIWGKEIDS
YVTT---------
>Msd
AELILPFLDVDIKYYDLGLEYRDETDDKVTVDAAEAILKYGVGVK--------ARVEEFK
LKKMWKSPNGTIRNILGGTVFREPIIVEKVPKSVPGWVKPIIVGRHAHGDQYRATDIIIP
EPGKLELVYTPDDASKKTNLEVFHFKTPGMGLAMYNTQQSVRDFAHASFKMAIEKKLPLY
MSTKNTILKGYDGQWKDIFQAIYESDYAPEFKKLGIWYEHRLIDDMVAQMIKSSGGFIMA
LKNYDGDVQSDIIAQGFGSLGLMSSELLTPDGKVIESEAAHGTVTRHYREHQKGNETSTN
SIASIFAWTRGLIFMGKRDNNDALVKFGKDLEACCVEAVDVDGVMTKDLALSIHGKNMKR
YVNTTKKFKASSK
>Pan
EDLILPFLDIDLKYYDLGIEHRDATDDQVTVDAAEAIKKYRVGVKCATITPDEARVKEFG
LKKMWLSPNGTIRNILGGTVFRAPIVLDDLPRPVPGWTKPIIIGRHAFGDQYRCQNFAVD
KPGKFTMQFTPEDGSAPQTWDIFNFDAGGVGLAMYNTTESITGFAHACFKMALEKKMPLY
LSTKNTILKAYDGRFKDIFENLYETTYKKDFEANGTWFEARLIDDLVAQAIKSDGGFVWA
CKNYDGEYRPP-------------------------------------------------
-----------------------------------------HTILIKKTKL---------
-------------
>Pst
EDLILPFLDIDLLYHDLSIQNRDATDDQITIDAGEAIKTHGVGVKCATITPDEARVKEFK
LKKMWPSPNGTIRNILNGTVFREPIICQIVKRPVPGWTTPIVVGRHAHADQYRSQGLKVE
GAGELELVFTPAESSKPQRLSINKFNDSGVGLGMFNTAQSIDDFAHSSFKMAISKKIPMY
LSTKNTILKAYDGMWKDRFQDIYNREYKGEFEKLGIWYEHRLIDDMVAQMIKSSGGFLMA
LKNYDGDVQSDIVAQGFGSLGLMTSELVTPDGKIMESEAAHGTVTRHYREHQKGNPTSTN
SIASIYAWTRGLKFRGQVDSNQPLVEFSNILESCCVESVDKDEIMTKDLAISIWGKDSKK
YVTTTKKVSSHKL
>Rgr
KDLILPFLDVDLKYYDLGLEYRDQTDDQVTIDAAEACLKYGVGVKCATITPDEARVEEFG
LKKMWKSPNGTIRNILGGTVFREPIIVEKVPKAVPGWTKPIIVGRHAFGDQYRSTDIVVP
EAGKLELVYTPDDKAKQTNLEVFHFKGPGVGLAMYNTKQSITDFAQSSFKLAIEKKLPLY
LSTKNTILKGYDGQWKDIFQAIYDAEYKAEFEKLGIWYEHRLIDDMVAQMIKSSGGYIMA
LKNYDGDVQSDIVAQGFGSLGLMSSELLTPDGSVIESEAAHGTVTRHYREHQKGRETSTN
SIASIFAWTRGLIFMGKRDNNPRLTQFARDLEQACVDAVDKEGIMTKSLSLSASGPNSPS
----PSQTSPSST
>Sro
AELILPFLDVDIKYYDLGLEYRDETDDKVTVDAAEAILKYGVGVKCATITPDEARVVEFK
LKKMWRSPNGTIRNILGGTVFREPIIVEKVPKAVPGWTKPIIVGRHAHGDQYRATDLVVK
EAGKLELIFTPDNGGEKVQ-EIYHFKGPGVGLAMYNTKQSITDFAQSSFKMAIEKKLPLY
LSTKNTILKGYDGQWKDIFQEIYDSQYASEFEKLGIWYEHRLIDDMVAQMIKSNGGYIMA
LKNYDGDVQSDIVAQGFGSLGLMSSELVTPDGKIIESEAAHGTVTRHYREHQKGNETSTN
SIASIFAWTRGLIFMGKRDGNERLIKFGKDLEACCTEAVDMDGVMTKDLALSIHGKNMKR
YVTTIKKFTNGNN
>Uvf
QDLILPFLDIKLAYFDLSIQNRDATDDRVTIEAAEAIKTHGVGVKCATITPDEARVIEFK
LKKMWPSPNGTIRNILNGTVFREPIICKRVKQPVPGWTAPIVVGRHAHADQYRSQGIKVE
GEGELELVFTPAESSKPQRLSIHKFQSSGVGLGMFNTVHSIDDFAHSSFKMAISKKIPMY
LATKNTILKAYDGMWKDRFQEIYNEEYQRDFEKLGIWYEHRLIDDMVAQMIKSSGGFLMA
LKNYDGDVQSDIVAQGFGSLGLMTSELVTPDGKIMESEAAHGTVTRHYREYQKGKPTSTN
SIASIYAWTRGLKFRGQVDSNQPLINFSEALETCCVESVDKDEIMTKDLAISIWGKDSKN
YVTTITKLLDSKL
