# Supplementary material for: Convergence Analysis of Rust Fungi and Anther Smuts Reveals Their Common Molecular Adaptation to a Phytoparasitic Lifestyle
Source: Front Genet. 2022 Apr 8;13:863617. doi: 10.3389/fgene.2022.863617 (PMC9023891; doi:10.3389/fgene.2022.863617)
Supplement: Supplementary file 4 [file DataSheet1.ZIP › Supplementary file 1/conv_cal/OG0003171.fasta]

>Ain
SQAADRTLLALISDEDTATGLLLAGIGHISPSPDRNFFIVNSSTPVSDIEAAFNLFTQRQ
DIGILLITQTLAEKIRPLCDRYQQAFPAVLEIPSKDAPY-----------------
>Aps
------------------------------------------ETPVSEIQNAFNTFTTRQ
DIAIVLINQHVADMIRPSIDKYDAAFPAVLEIPSKDYPYDPEKDSVLKRVKKLFGE
>Cqf
LGGKDRTLIATIGDEDTITGLLLAGTGHITQKGDKNFLVVDSKTSVETIQATFDEFTTRD
DIAIVLINQHIAEKIRPSVDKYVAAFPALLEIPSKDHPYDPDKDSVLKRVRKLFGE
>Cla
QSYKDRTLIACLGDDDTITGLLLAGTGHIS-HNKTNFFKVDNKTAASSIEAKFQEFTERN
DIAIILINQHVADQIRGTVEAYTLPFPAVLEVPSKEHPYDPAKDSILKRVRKLFGE
>Cmi
QAGADRHLIASIGDEDTITGLLLAGTGHISEKGKKNFLVVDSKTQTSTIEAAFQDMTERP
DIAILLINQHIAEKIRPLLEHYTQAFPAVLEIPSKDHPYDPSKDSVLRRVKKLAGE
>Eyn
AAGADRHLIASIGDEDTITGMLLAGTGHINDKGKKNFLVVDSKTPASAIEAAFTDFTERP
DMAIVLINQHIAEKIRPLLEHYTQAFPAVLEIPSKDHPYDPSKDSVLRRVKKLAGE
>Gan
-------------------GMLLAGTGHIDGRGKKNFFVVDSKTPVSTIESAFAEFTERP
DVAIVLINQHIADQIRATVDKYEQAFPALLEIPSKDHPYDPSKDSVLKRVRKLLGE
>Hvs
--MTERTLIATIGDEDSITGLLLAGTGHVNPQGTKNFLVVDSKTPQATIQAAFDDFISRP
DIAIVLINQHIADLIRPSVDKYTAAFPAVLEIPSKDHPYDPEKDSVLKRVKKLFGE
>Lcr
SVYKDRSFIATIGDEDTITGLLLAGTGHIDGRGKKNFLVVDSKTAVSTIESAFAEFTERQ
DIAIVLINQHVADQIRPLVDKYEQAFPALLEIPSKDHPYDPSKDSVLKRVKKLFGE
>Mgl
HQASGRSLIALIADEDSTTGFILAGIGDVNKEGEKNFFVVDNKTPTSDIEDTFFKFTKRN
DIAIVLINQHIADKIRPLVDKYMQAFPAVLEIPSKDHPYDPSKDAVLKRVQKLFGE
>Min
HQCKDRSLIATIGDEDTITGLLLAGTGHVDARGKKNFMVVTWKTPVATIESAFAEYTDRS
DIAIVLINQHIADQIRPLVEKYERAFPALLEIPSKDHPYDPSKDSVLKRVKKLFGE
>Mld
HQFKDRSLIATIGDEDTITGLLLAGTGHVDARGKKNFMVVTSKTPVATIESAFAEYTDRS
DIAIVLINQHIADQIRPLVEKYERAFPALLEIPSKDHPYDPSKDSVLKRVKKLFGE
>Mlp
LGGQERTLIATIGDEDSITGLLLAGTGHITQKGSKNFLVVDSKTSVETIQATFDEFTTRD
DIAIVLINQHIADKIRPSVDKYVAAFPALLEIPSKDHPYDPEKDSVLKRVRKLFGE
>Msd
HQFKDRSLIATIGDEDTITGLLLAGTGHVDARGKKNFMVVTSKTPVATIESAFAEYTDRS
DIAIVLINQHIADQIRPLVEKYERAFPALLEIPSKDHPYDPSKDSVLKRVKKLFGI
>Pan
MSAADRTLIALIADEDSTTGLLLAGIGNVDEKGEKNFMIVDGKTSVSDIEQTFNHFTSRK
DIAILLINQHIAEKIRPIVDRYTQAFPALLEIPAKDHPYDPAKDSVLKRVQKVRPH
>Pst
LGGSKRTLIATIGDEDSVTGLLLAGTGHVTSASKKNFMVVDSKTSVADIQKAFDEFTTRE
DIAIVLINQHVADKIRPSVDKYEAAFPALLEIPSKDHPYDPEKDSVLKRVKKLFGE
>Rgr
TQYKDRTLIATIGDEDTVTGLLLAGTGHLE-RGKKNFVVVDSKTPQSTIEAAFAEFTERS
DIAILLINQHVADQIRPLVEKYTQAFPALLEIPSKDHPYDPSKDSVLKAVRKLFGD
>Sro
SQYRDRTLIATIGDEDTITGLLLAGTGHIDGRGKKNFMVVDASTPTASLLFDSREFTERN
DIAILLINQHVADQIRPIVEKYEQAFPALLEIPSKDHPYDPSKDSVLKRVKKLFGV
>Uvf
LAGSKRTLIATIGDE-----------GHVTPGSKKNFMVVDSKTPVSEIQKCFDEFTTRD
DIAIVLINQHIADKIRPSVEKYDAAFPALLEIPSKDHPYDPEKDSVLKRVKKLFGE
