# Supplementary material for: Convergence Analysis of Rust Fungi and Anther Smuts Reveals Their Common Molecular Adaptation to a Phytoparasitic Lifestyle
Source: Front Genet. 2022 Apr 8;13:863617. doi: 10.3389/fgene.2022.863617 (PMC9023891; doi:10.3389/fgene.2022.863617)
Supplement: Supplementary file 4 [file DataSheet1.ZIP › Supplementary file 1/conv_cal/OG0003172.fasta]

>Ain
ESRRRAEIEAKRAKLAELKRAREERTSRLQAGRSTPSSRRDSGLAGDGASEGQSMATTMV
NRQVVGQLVDSEVQVAKKEKVYYTKEIQTTLRSGGDSDSEDDEAGGNGVSIATEEAIRAK
LLKEQEVERRAEEEEEERLEKEIELTGEELGAIYGASEFTEFVEQSSKIIERALTDTYDY
LKDYTLLDDRAADDYEGRQVKSQRVFWDERLCRGRSITALDWSTKHPELVVASYSRSEFS
ANEPDGLVLVWNMHLADRPEFVFHAQTDVLSVTFSPFHPNLVIGGTYSGQILIWDTRARS
LPVLKTPLSAAGHTHPVYALQLVGTQNAHNLVTASTDGTVCSWMLDMLARPQETLELLNT
LHPKTDEVSVTTIAFPDQETTTFWVGTEEGSVYQAGRYDRAGAKAGLNLQDVFKRHSAPV
TGLHFHPLAGPVDFSDLFLSCSMDWTCRLWRSKKQSSSSASASSSGSSTGGVAASSSHAI
APVLSFDEASDYVYDVRWHPVHPALFAQVDGSGRLDLYNLNVDTERPIISTVVGARALNK
VGWDREGRKLAMGGAEGKVYVYDVGTLASPAEDEWFAMQKTVARLLSATSSR
>Aps
MDRRRQDIEEKRIKLAELRKAREERRSRLEEERGSRPTRAESTSIGGRRSSQGSHSAEQV
TGSASPLPTFTDSTITPKPRLLYNKSVQTQASNGTSTLMVPNGDSNQSSSNPQEDELRLK
LIKELEMERKLEQEEQRRIEKEMELDARTLAAIYSDSEFNEFLESSSKIIQRALSDGYDY
LKDYSLGDEDGMDDREGKRVKRTCQFYDENLLKNRSVTDLDWSSKNPELSLASYNKNPSG
INEPDGLVCIWNLHLLDRPEYVFHSQSDVLSATFSPFHPNLVIGGTYSGQILIWDIRQRQ
LPTLKTPLSSSGHTHPVYSMSIVGTQNSHNLISISTDGSVCSWVLDMFAQPQDFIELLNP
THHRTDEMSPTCFSLPSNEINTIWFGTEEGNVYEANRFDRAGLKSGLIQNLTYKGHSGPV
LGIDFHPMSGPVDFSDLFLTCGVDWTVKLWRQRGNNSKSDPPADSTSKPGSASGNPVNVV
APIHSFEEADDYIFDVKWHPTHPAMFGSVDGSGKFNLWNLNSDSEVPTASTSVNPRGLNK
LSWDKEGKKVAIGSIDGKVYVYDIGELALPKENEWDQMRKTFTNMLGTNSSR
>Cqf
MDRRRQDIEEKRAKLAELRRAREERKNRLDEERGARPTRAESHALGDRRSSQGSHSGGQL
TSATSPLPVFTDASIKAKPRLVYQKSVQTESSTSTHSPTINGQDGSVSTSNANEDEMRMR
LIKEIEAERQLDKEEARRLEKELELDPNSLASLYSAVEFNDFLESSSKIIQRALSDGYDY
LKDYSIGDEDGADDREGKRVKQTCVFYDERLLKNRSVTDLDWSSKNPELSLASYNKNPSG
INEPDGIVCIWNLHLLDRPEYTFHSQSDVLSVTFSPFHPNLVIGGTYSGQILIWDIRQRQ
LPVLKTPLSSSGHTHPVSSISIVGTQNSHNLLSISTDGTICSWVLDMLAQPQDLIEVLNP
GHHRTDEMSPTCFSLPANEVNTLWFGTEEGNIYEANRFDRAGLKSGLNQTVVYKGHSGPV
LGIDFHPMSGPVDFSDLFLTCGVDWTVKLWRPRGTNTKTETGQTSDSKSASSASNPTSAV
SPLHSFEEADDYIFDVRWHPAHPAVFGTVDGSGKFNLWNLNSDIEVPTVSTAINPKGLNK
LAWDKEGKKVAIGCSDGKVYVYDIGDLALPKENEWDQMRKTFSNILGTNNNR
>Cla
AERRKAELEAKRAKLAELRREREARRDALATSATPASSKAQFSVSGSRTSEKGVASGSED
HGSYASAPQFTESSLPPRPKITYDKSVQTAFSQSTQADLSDDDEAGGGVDKESTAELRAR
LLKEFEAEKRLDADERQKLEEEQLLDPDSLSKIYSSSDFMLFLDSSTKITQRAMSDGYDY
LKDYSIANSSVNDDMDGKRVICTQTFSDERWTKNRSVTAVDWSSKFQELSCASYTKNPDA
IDDPDGVVCVWNLHLQERPEYIFHSQSDVLSVMFSPFHPNLVMGGTYSGQILLWDTRSRA
LPVLKTPLSASGHTHPVYSLNITGTQNAHNLVSASTDGTVCAWVLDMLAKPIETLELTHS
GHTKTDEVSITTLAFPANDASTFWTGTEEGQVYMANRYDGAGHKAGLVQTEIYKGHSGPV
LGLDFHPSHGPIDFGDLFLTCGVDWTAKLWRTRTPNNPTSAPNPSATANGSSSSKNVTSV
APLQAFEDADDYVFDVKWHPAHPAVFGTVDGSGRFNLWNLNADLEVPHVSTSVNPRALNK
LVWEKTGRRAAIGSSDGKVYIYDIGDLAKPKENDWDSLRRSLARMTNQDYGK
>Cmi
ESRRKAEIEAKKQKLADLKRARLERQATLAENKSGPSSRAQSGTSGSRLSESTATTSDRD
RDSEVAEYEKLLSRIPVKPPVTYEKGIQTAPKRSTDTDLENED----------EAEIRAR
ILKEIEMQKEIDRMEEEERLKEQELDPSDLQNILASDDFQHFLDHSTKVVERALNDQYDY
LRDYTIGDGDAGLDDQGKRVKLVCTFQDDRWTKHRSVTALDWSPKFPELSLAAYNKNPTS
FSDPDGLACVWNMHLVDRPEFVFHSQSDVLSVAFSPFHPNLIIGGTYAGQILIWDTRAKS
LPQLKSPLSAAGHTHPIYSLSIVGSQNAHNLISASTDGTICSWTLDMLAKPQETLELSHP
QHPKTDEVSITTMAFQGSETTTLLVGTEEGNIYAANRYDRAGAKAGLLSNEVYKAHTGPV
FGLDYHPLAGPIDFSDLFLSCGVDWTVRLWRSKGMSA------SGIQSHRGQSGDATHTI
APLHTFEEASDYVLDARWHPQHPALFGTVDAGGKFDIWNINTDAEVPAVSTIVGSKGLNK
LAWDKEGRNVAIGSSDGKVYIYDIGTMATPRETEWDILRRTVQGFASSDVIR
>Eyn
ESRRKAEIEAKKAKLAELRKTRLERQAQLSDTKSPPSTRAQAGVSGSRLSETTTSDRDRI
ESSEAAISLLPDSLPPPKPKTTYDKAIQTVEHTSTGIDALNNDQEESRAIQATEAEIRAR
ILKEIEMQKEIERLEAEESAKEAELSKADLSNIYTSSEFQTFLDSSSKILERALNDKYDY
LRDYTIGDGDAGLDDREKRVKQVCAFYDPRWCKNRSVTSLDWSPKFPELSVAAYNKNAMS
LADPDGIACVWNMHLVNRPEFVFHSQSDVLSVAFSPFHPNLIIGGTYAGQVLVWDTRSKS
LPVLKSPLSASGHTHPIYSLQLVGTQNAHNLITASTDGTVCSWSLDMLARPQETLELLHP
QHPKTDEVSITSLAFQGNETTTLLVGTEEGNIYAANRYDRAGAKAGLLQGETYKSHSGPV
LGMDFHPLAGPIDFSDLFLSCGVDWTVRLWRSRGSTSASSANPASIAAHSAGSSATSGGI
APLYTFEEANDYVLDAKWHPAHPAVFGTVDASSNFNIWNMNADTEVPAVSTQVGQRGLNK
LAWDKDGRHAAVGSSDGKVYIYDIGSLATPRENEWDLLRRTLANISGVENVR
>Gan
--------MESPSRLA---------------------------VSGSRASEELSTSTGPS
GQ-FPPTPSFTSTSLPPKPKVLYDKFIQTSDSLGTSTDVADTNGAGGGVGRESADEMRVR
IIAELEEERKLDAEEKRRAAVELELSPPALSSVLASPPFLDFLSHSSKIVQRALSDSYDY
LRDYTVSSTEASGEADNAMVRLLGSWYEERWGRGRSVTGVDWSPKFPELFVASYNKNPKG
VNEPDGIACVWNLHLLERPEFVFHSQSDVLSVAFTPFHPNLLIGGTYSGQILLWDTRSRP
NPVLKTPLSASGHTHPVYSLSMVGTQNAHNLISASTDGTVCAWTLDMLARPQETLELLHP
AHNKTDEVSVTALGFPEGETTTFWVGTEEGNVYAANRYDRAGAKAGLVQNEVYRGHSGPV
TGMDFHPVAGTVDLSDLFLTCGVDWTVKLWRAGGAGGAGAAKAQQA---AAPQNVASGVV
QPIFSFEEADDYVYDVKWHPNHPAIFGSVDGSGKFDLWNLNVDTEVPIVSTPVAPRGLNK
LAWDREGRRAAIGSSDGRVYVYEISELATPRENEWEQMRKTCNTLGAGGTER
>Hvs
DDQKRAELEDEKMDEIRIKAVREEEEEKVQGRVDTALEAQRAAANGAGGSGDALDSITHL
VSMLTAPVIEDEVPQEVAQVMTGLQFLQQSEPSAEAGSSAPQAGLNQQISAP-NDSLPAH
PASSVP--------AKQLINGPIE-GPPSNPSFGGQRHRGGYRGGGG----RGGGLRYDG
YRHPGSGGGRGGGMERGERGGHGNGYHGGREFRLASMSS---SAEGPSVTLNSPPKTSWA
--DELGISS-YLVYISTSFSYPFHTDDDQLPSITEVVDPLSGIKTVTEWKLNEAGKKVKS
VRRIKRTLITTQRKHPDLSTTSLGEVVKIKLIAPGISG----------------------
NNNNSGGGGGTTTTTASAGASTIWLGTEEGVIFEANRVDRAGMKAGLVTGLTYSAHSGPV
LGLHFHPIVGPVDFSDLFLSCGVDWTVRLWRTRADSSTAPVDKNSKKTAPNTPGSNVVVH
KPIYSFEESDDYIFDVKWHPIHPAMFGQVNGSGKFSLWNLNEDTEVPIVSTTVGMKGLNK
LEWDKEGKKVGIGSSDGRVYVYDIGDLALPRENEWDLMRKTVGNLMHTGQAL
>Lcr
------------------------------------------------------------
------------------------------------------------------------
------------------------------------------------------------
------------------------------------------------------------
------------------------------------------------------------
---------------------MIGTQNAHNLVSASTDGTVCAWGVDRLAEPEEVLELLHP
AHNKTDEVSVTSLGFPDSDTKTFWVGTEEGNVYAANRHDLGGLKRGLVQTETYRGHSGPV
TSIDFHPLAGAVDLSDLFLTSGVDWTVKLWKRGAAGTSTAATEAGASAAPTSKSTAAKVV
SPILSFEGADDYVYDARWHPHHPALFGTVDGAGKFDLWNLNTDTEIPIISTPVAPRGLNK
LAWDREGRRAAIGSSDGKVYVYEVAELVTPKEGEWEQMRKTVNTALAANASR
>Mgl
MSGRRAEIEAKRAKLAELRRAREEREERARKLKASAVSAASAKVTPSAQPASTSTTITDP
STSLTPPPGSDSQSAQAPQRILYTKQVQTDPPIHAEKDAAKDAGIVSALASPTSPSAPAQ
PPSHSPHERPCQGASVDLVEPSISLSPLERDTQLPDADFTDFVHAKATVMERMLDERYNV
LTDYTHVPTEDAQESKQTSMHLVRTFMDDALLETRSVTDVDWSAKHPELVVASYNRKRVL
VHDHDGIVAVWNMHMRERPEFVFTAPTDVVSVLASPFHPNLFIGGTFGGQVLLWDTRQRG
LPVQRTPASATGLTHPVYTVRLVGSAQAHQLISASSDGVVCTWSLDMLARPQESISLTNP
MHPRSAKVGVTSLDVAPHDTSHFFVATDEGNLFDAQRFDRAGIKAGLSMSHAYVGHTAHV
TRLECHPTHMPLSISELFLTSSMDWTTALWRPSNSTTSPAGTATDVRTNPLAFRPPWSAV
APLARFDQQQDYVMDVRWHPQHPGIFAQVDASGHVDMYNLCQSVDRPVLSASTPQRGLNR
VAWERGATRLAAGGMDGRLHVFQVPAFITVREADVTEMERVLAAM------G
>Min
AERRKQEILDKKAKLAELKRARQERIQLSYSSRARPSSAPLASASGAGGGDDSTCTPAPS
SPAAAPPPIAAPTTVAVPPKVLYDKSIQTSQSTSTDPTRSPDRSSSSAAGRENADELRAR
ILRELEEERSLEAQEKRLAERELRLEPPELANVLGSGGFLEFLDSSTKIVQRALSDSYDY
LKDYSVNPTQDGEEGDGAKVRLLGGWTDDKLVRGRSITAVDWSPKFPELFVASYNKTSLT
VNEPDGIVCVWNLHLRERPEYVFHAQSDVLSVCFSPFHPNLIIGGTYSGQILLWDTRSKP
YAVFKTPLSAAGHTHPVYSLSIVGTQHAHNLISASTDGTVCAWTLDLLARPHETLTLTHP
THSKTDEVSITALAFPSGDAASFCVGTEEGNIYTAQRYDRAGSKAGLVMTEVYKAHSGPV
TSLEFHPATGSVDLSDLFLSSGVDWTVKLWRWGQTGTTNSINSSNNTSNPSTTSSGSTLI
KPLFSFEDSTDYLFDVKWHPHHPSIFACVDGSGKFDLWNLNVDAEVPLVSTVVGGKGLNR
LCWDKEGRRVALGGAEGKVWVYEVHDLVTPRENEWELMRKTCNHALSLGLGM
>Mld
AERRKQEILDKKAKLAELKRAREERIQQSSTSSSRPSSVALASTGGVGAGEDSSSTPAPS
SPAAAPQPVAAPTTVVVPPKVLYDKSIQTSQSTSTEPTLTPDPSSSSAAGRENADELRAR
ILRELEEERSLEVQEKRLAEQELRLAPPELANVLGSGGFLEFLEESTKIVQRALSDSYDY
LKDYSVNASQEGEEGDGAKVRLLGGWTDDKVVRGRSITAVDWSPKFPELFVASYNKTSLT
VNEPDGIVCVWNLHLRERPEYVFHAQSDVLSVCFSPFQPNLIIGGTYSGQILLWDTRSKP
YAVFKTPLSAAGHTHPVYSLSIVGTQHAHNLISASTDGTVCAWTLDLLARPHETLTLTHP
SHTKTEEVSITALAFPSADAASFCVGTEEGNIYTAQRYDRAGSKAGLVMTEVYKGHSGPV
TSLEFHPPTGSVDLSDLFLSSGVDWTVKLWRLTNPNATASSTSTSHTSTTSSNTTGSTLI
RPLFSFEDSTDYLFDVKWHPHHPSIFAIVDGSGKFDLWNLNIDAEVPLVSTVVGDKGLNR
LCWDKEGKKVALGGAEGKVWVYEVHDLVTPRENEWELMRKTCNTALSLGLGM
>Mlp
------------------------------------------------------------
--------------------------------------MIEGQDGITTINNVNEDEMRIR
LIKEIEAERQLEKEEQRRLEKELE------ASLYSATEFNDFLESSSKIIQRALSDGYDY
LKDYSI--DIFSDDREGKRVKQTCVFHDERLLKNRSVTDLDWSSKNHELSLASYNKNPSG
INEPDGIVCIWNLHLLDRPEYTFHSQSDVLSVTFSPFHPNLVIGGTYSGQILMWDIRQRQ
LPVLKTPLSSSGHTHPVYSISIVGTQNSHNLLSISTDGTICSWVLDMLAQPQDLIEVINP
THHRTDEMSPTCFGLPSTELNTIWFGTEEGNLYEANRYDRAGLKSGLNQNLVYKGHSGPI
LGIDFHPMSGPVDFSDLFLTCGVDWTVKLWRPKGNNTKTETESTSS--GATSGSNPSNTI
SPIHSFEEADDYIFDVRWHPTHPAVFGTVDGSGKFNLWNLNTDIEVPTVSTTVNPKGLNK
LSWDKEGKKVAIGSSDGKVYVYDIGDLALPKENEWDQMRKTFSNIVGNNNSR
>Msd
AERRKQEILDKKAKLAELKRAREERIQQSSTSSSRPSSVALASTGGVGAGEDSSSTPAPS
SPAAAPQPVAAPTTVVVPPKVLYDKSIQTSQSTSTEPTLTPDPSSSSAAGRENADELRAH
ILRELEEERSLEAQEKRLAEQELRLAPPELANVLGSGGFLEFLEESTKIVQRALSDSYDY
LKDYSVNASQEGEEGDGAKVRLLGGWTDDKVVRGRSITAVDWSPKFPELFVASYNKTSLT
VNEPDGIVCVWNLHLRERPEYVFHAQSDVLSVCFSPFQPNLIIGGTYSGQILLWDTRSKP
YAVFKTPLSAAGHTHPVYSLSIVGTQHAHNLISASTDGTVCAWTLDLLARPHETLTLTHP
SHTKTEEVSITALAFPSADAASFCVGTEEGNIYTAQRYDRAGSKAGLVMTEVYKGHSGPV
TSLEFHPPTGSVDLSDLFLSSGVDWTVKLWRLTNPNATASSTSTSHTSTTSSNTTGSTLI
RPLFSFEDSTDYLFDVKWHPHHPSIFATVDGSGKFDLWNLNIDAEVPLVSTVVGDKGLNR
LCWDKEGKKVALGGAEGKVWVYEVHDLVTPRENEWELMRKTCNTALSLGLGM
>Pan
DARRKAEIEAKKAKLQEIRRQREERAQRLKSSSASTSARKDSSPSPSLLGTRVPSTADPA
SSSDVGPPELIDVELPQRQRVFYTKEVQTAT----DSD--DDDDHAPSGGRELAQQLRE-
------------------------LTDDERAAVYAAHDFGEFVERSTKIVERALTDTYDV
LRDYRLADDELLDSTAGSQLRLVRTFAGDKMFAGRSITAIDWSAKFPELCAVAYSRTEHE
-ESPDGLVAVWNMHLAERPEFVFHAQTDVLSVCFSPFHPTLVVGGTYSGQILVWDTRARS
LPVLKTPLSAAGHTHPVYGLRIIGSANAHHLVSASTDGTVCWWMLDMLARPQETLELVNT
AHAKTDEVAVTALGLGEQDTTSFLVGSEDGAVYAGNRYDRAGLKAGLNAAEVYRAHAAPV
TSIHCHPLTGAVDFSDLFLTSSMDWTARLWRQTATGG-----------------------
VPILSLEESNDYIYDVRWSPTHPCVFAHVDGAGRLDVFDLNTDTERPVASATPGKRALNR
LAWSRTGRHLATAGAEGVVYIYEVATLATATDEDVHSFQRVLARLLSS----
>Pst
MDRRRQDIEDKRAKLAELRKAREERRTRLEEERGLRPTRAETSSIGGRRSSQGSHSGGQI
NSSASPLPNFTNSSITPKPRLLYNKSVQTHSGPGPSNTVVSNGDGNQSIPNPNEDELRIK
LIKELETERKLEQEEQRRIEKEMELDPRTLATIYSDAEFNEFLESSSKIIQRALSDGYDY
LKDYSVGEEDGMDDREGKRVKRSCEFYEEKLLKNRSVTDLDWSTKNPELSLASYNKNPSG
INEPDGLVCVWNLHLLDRPEYTFHSQSDVLSATFSPFHPNLVIGGTYSGQILIWDIRHRQ
LPVLKTPLSSSGHTHPVYSTSIIGTQNSHNLISVSTDGTICTWALDMLAQPQDLIEVLNP
SHHRTDEMSPTCFSLPANEINTIWFGTEEGNVYETNRFDRAGMKSGLIQSLVYKGHSGPV
LGIDFHPLSGPVDFSDLFLTCGVDWTVKLWRPKGNDKKTDQPAEPVNTKPNPTAPRANII
APIYSFEEADDYIFDVKWHPCHPAMFSTVDGSGKFNLWNLNSDTEVPTVSIYTNPRGLNK
LAWDKEGKKVSMGSIDGRVYVYDIGELALPKENEWDQMRKTFGNLMGTSKSR
>Rgr
SERRRAEIQEKRARLAQLKQAREDRENQARAAAADPPSSTEATALGSSTASRAASSAAGE
ADRESPVSAAAVEHTDPYPKVVYDKGIQTSSTEASTST--------TAVTSETADTLRAR
IVAELEAERALDAAERALAARALELAPRQLASVLSSPAFAEFVDSSTKVVQRALSDSYDY
LRDYSVGEDDGEGDEGGRRCRLVGRWKDETWGRGRSVTGLDWSHKFPELFVASYNKNPMA
VNEPDGIAAVWNLHLLERPEFVFHAQSDILSVSFSPFHPNLVVGGTYSGQILLWDTRSRS
FPVLKTPLSSSGHTHPVYSLELVGTPNAHSLVSASTDGTVCAWALDMLARPNETLELVHP
QHNKTDEVSVTALGLPRNATTTLFAGTEEGTVYPAHRYDRAGAKAGIVPGEAYRGHAGPV
TGIDFHPVEGTVDLSDLFLTSGVDWTVKLWRVGGSHGAAA------AASSSSSSSASGGF
APLLSFEEADDYVYDVRWHPRHPAMFGSVDGAGRFDVWNLNVDTEVPALCLFLLP--LNK
LAWDREGRRAAVGSADGSVYVYELADVVTPREGEWEQMRKTCTAALRAQQQR
>Sro
SERRRAEIAEKRARLAALKQARQDREQSTRQQLDSASATPPST---SNAGEERSESRATQ
VEHSPPTPEIPPNPAPPKPKVTYDKSIQTSFSSAQTTSDPTLPETSSGAGRETSDELRAR
IIAELESERQLDLEEARLASLSLELSPPQLESILSSTGFGEFLETSSRVVQRALSDSYDY
LRDYTIADDEGREEREGKRVRSLGNWRDEGWGKGRSVTAVDWSPKFPELFVASYNRNPMA
INEPDGIVAVWNLHLLERPEFVFHAQSDVLSVCFSPFHPNLIIGGTYSGQILLWDTRSRP
NPILKTPLSASGHTHPVYSLQMVGTQNAHSLISASTDGTVCAWTLDMLARPQESLELIHP
AHTKTDEVSITSLGFPLGETTSFWVGTEEGNVYSANRYDRAGAKAGLNQNEVYKGHSGPV
TGMSFHPVEGRVDLSDLFLTCGVDWTIKLWRAGSSSSTAAAAASQASISKPSNSPGVGNI
SPLFSFEEADDYVYDVKWHPHHPSLFASVDGAGKFDLWNLNLDTEVPIISTPVELAGLNK
LAWDKEGRRCAIGSSDGRVYVYEISDLVTPREGEWEQMRRTCNSALASNG-F
>Uvf
MDRRRQDIEDKRAKLAELRKAREERRNRLQEERDPRPSRAESSTTGGGRSSQGSHSGAQL
TSYTSPTPQFTSSSITPKSRLLYNKSVQTHSGPTISSIAPNLDENDSSVNNTNEEEIRSK
LIKELEAERKLEQEEQRRIEKEMELDPRALAAIYSDSEFNDFLESSSKIIQRALSDGYDY
LKDYSLGNEDGTDDREGKRVKRSCEFYEEKLLKNRSVTDLDWSSKNPELSLASYNKNPSG
IHEPDGLVCIWNLHLLDRPEYTFHSQSDVLSAAFSPFHPNLVMGGTYSGQILIWDIRHRQ
LPVLKTPLSSSGHTHPVYSMSIVGTQNAHNLLSISTDGTICSWVLDMLAQPQDMIEVLNP
NHHRTDEMSPTCFSLPANELNTIWFGTEEGNIYETNRFDRAGMKSGLVQNLVYKGHSGPV
LGIDFHPISGPVDFSDLFLTCGVDWTVKLWRPKENSKKTDPVHEPVSSKPGSTPNRANII
EPIYSFEEADDYIFDVKWHPGHPAMFATVDGSGKFNLWNLNSDTEVPIVSIYTNPRGLNK
LAWDKEGKKVSMGSIDGKVFVYDIGELALPKENEWDQMRKTFGNILSTGTSR
