# Supplementary material for: Convergence Analysis of Rust Fungi and Anther Smuts Reveals Their Common Molecular Adaptation to a Phytoparasitic Lifestyle
Source: Front Genet. 2022 Apr 8;13:863617. doi: 10.3389/fgene.2022.863617 (PMC9023891; doi:10.3389/fgene.2022.863617)
Supplement: Supplementary file 4 [file DataSheet1.ZIP › Supplementary file 1/conv_cal/OG0003174.fasta]

>Ain
PAANALDAYRPAVNREKEDDFMRRLMGGLGEVAESPSKRKTDESDPDFKAEKPKDSMDIT
DDDDGFSVRAPEKNAHLVSTTSVRKATKAAVAQQKATDLKKSWQSIGAGLANVPS-PSTS
TSNAASSKIKPFEEDGKLRFFWTDYTEQQGIIYLIGKVKDHATDRYVSACLQVEGVERCV
YLLPREGFG----------EEEVYDDFDAMTSKHGIKSFLAKWVPRKYAFEIPGVPAEGN
YLKVKYGFDEPQLPIDVQGRTFSRAFGTNTSAFELFVVKRNIMGPCWLDVECASLRETPL
SWCKVELTVDAKFVKPFADTDQDAPRDTPPLTVMSLSVRTIINHKENKREIVACAARTWK
DTQLEEATPPENVRSDLFSVVRPLGNFPPGFEREARAAKPKVLTVKYERMLLNALLAHVQ
QQDPDVIVGHEFAGVTLDVLLHRIKELRVDHWSRLGRLRRQKWPPLRQGFNLRLVSGRLI
CDLASDTAKGMIPSTTWSLTEMVGTHLKAQREDIDPDDTAAFFDHLAPNGERLMSFVRHN
EVDAFFQMALASKVQILALTKQLTNLAGNSWARTLNGGRAERNEYILLHDFHRQKFICPD
KLNKSERQQLLATLAAQQRDDDGDGGGKSSKKDKFKGGLVFEPKRGLWDKYILVMDFNSL
YPSIIQEFNIDFTTVDRSVHLSSGSQDVPEVPSSDVKQGVLPRLISTLVQRRRQVKSLMK
DRNAPPSKHLQWDIKQLALKLTANSMYGCLGFEGSRFYARPLAALTTFKGREILTATKEL
AESLSLDVVYGDTDSVMINTHATDLMEAMRIGQEFKRAVNERYRLLEIDIDAVFARMLLL
QKKKYAALKVDIDARFSTEIKGLDMKRREYCALSKNVSEYVLSQILSGEATDTVVERIHE
YLADMSEQVRGSKINLDDFIVYKRLSKKVSEYAEAKSLPHVQVAKRMADRGVTVRMGDVI
PYVFCLGDDGSASKTAQADRAYHPDEVRKAGSTLRVDFEHYLALQVLPPIERLCDSIQGT
DRARLAEQLGLEASRYAVSSASSRDMITTLDSQTPDEVRFAQCEAVPLLCGSCGQTSEFA
GLPGLMRLPLSSSGLCCPH--CETHFGMVNAVMQVEARVREHIARYYQAVTVCTEPACGT
ETRVVGVYARRCLMPGCTGKTVPKYSDKALYDQLCYFESLVDRKRALERATGSARYDDVA
ARCVVAERTLDAIRNAVARYSQRSGRRYVGLDSLFGWMKV
>Aps
PDTSGLAAYRKTKDPAASEDFMKSLFDGLESNSTHTAKRKSNLSSPDFKKPRRDTGLDVD
VNFELSVSELPPVSHNSTNASTNVTPLQDPTKPSKPKLQGLHWQEALQDLPTSPRNKTPR
MSLPKPTPVSAFEHGRRLKFFWLDFYEVAGDLYLFGKVFDQLSSKYVACCVIVENIERNL
FVLPRSTIVDDDGLEVEPTEDDVYDEIEEVLKSHGIIEFKAKLVERKYCFEQRDIPQHSK
WHKVVYSYAKPPIPSQTTGRTFSKVFGTGTSAFELFLLKRKIMGPCWLDIKEAFPSPTPL
SWCKLEVHVDPKMISPFGDSDNTAPKETPPLNILSMSLRDVMNHKRIKRKLF---VPRFE
CANLEDPTPIEQQPSIVKTFVRPLGAFPIGTHDACRRSMPIITPVKEEHMLLSVLLGTVN
LYDPDIIVGYDLTGVALDVILHRMRDLKTAHWSRIGRLRREKLPSLRGGFNNHLLTGRLI
CDLSSDGFKSMVTSTTWSLTELCQKHLQIAREDIDQDEIVNYFDSTSTKPNSLINFIKHC
EADSYFQMALIHKAQYLSLTKQLTNLAGNNWSSTLHGGRAQRNEFILLHEFHRHKFICPD
KLSFHDRKAKVKPATQGAEEEPAKATKASKKDTSYKGGLVFEPKRGLWDKFILVMDFNSL
YPSIIQEFNIDFTTM-------GDEESLPDLPPPTMKQGVLPKLIATLVNRRREVKKLMK
APDTPSSKIIQYDIKQMALKLTANSMYGCLGFEGSRFYARPLAALTTFKGREILTNTRDL
AENCGLDVIYGDTDSVMINTNAIDLVMAKKIGADFKKVVNDRYKLLEIDIDAVFERMLLL
QKKKYAALKIEEGLAKTVEVKGLDMKRREFCKLAKDASQYILQQILSGLSTELVVEKIHE
YLAQLGKDVKDGKKELEDFVIHKKLGKDPKDYPDAKSQPHVQVALRMKLKGNSPKAGYVV
PYIFCIGEDGSSSRSAQADKARHPDDLRRPDSPWKIDYDYYLSLQVLPPIERLCDPIEGT
DRSRLAECLGLDPSHFKIANSQAEREFHTLDSQIPDAERFKNVLPLSVRCRHCGEKSEFK
GVQADTVGLISPTGLNCPNLVCKQPLGLPSMMIQLELQIRSCISKFYEAWLICNDPACRN
RTRMMSVYGRKCLN-GCKGIMSYEYTDKMLYDQLLYFDSLFDPTKAEKKVKGASTAGKV-
-----NNKSLLALRSVVECHFKWNGRRFVAMDSLFSFVKV
>Cqf
------------------------------------------------------------
-------------------------------------------------------GKAPQ
LSLPEPIAVDAFQKGESLKLFWLDYLEVEGLIYLFGKVLNKLTSKYVTCCVIVEGMERNL
FIMPKETIIDEDGMEVNPTEDDVYDDIEEVLSKYQITEFKSKVVKRKYCFEDKSIPTGDD
WHKVVYPFTKPAIPMDTKSRTFSKVLGSHTNAFELFLLKRRIMGPCWLDVKGALPKTTPA
SWCQLEVVIDPKTINPFSDSDPLAPKEIPPMKILSLSVRDIMNHKENKREVVCATIRTWH
DTQLEDSTPLDQQPSFTQSFVRPLSLFPSAFRDACRQTTPVIHPVTTEQILLTDLLGAIT
RFDPDVIVGYDLTGGALDVLLHRMKDLRTPHWSRIGRFRRDKLPPLRGGFNNQLLTGRLV
CDLSGDGFKSSVSSTTWSLTELCQQHLDVAREDIDPDEIVNYFDSTAAKPTRLINFVKHC
EADSYFQMALVHKVQYLGLTKQLTNLAGNSWNSTLFGGRSQRNEYILLHEFHRQKFVCPD
KLTFNDRKALAKQAAKVAEDDNQNDEKKNTKKDKYKGGLVFEPKRGLWDKFILVMDFNSL
YPSIIQEYNIDFTTIDRASLDEDDPDAMPDLPSSDVKQGILPRLIATLVNRRRQVKSLMK
GQNTPANKMIQYEIKQLALKLTANSMYGCLGFEGSRFYARSLAALTTYKGREILTNTREL
AESKDLDVIYGDTDSVMINTNAVDFVAAKKIGGEFKKLVNERYKLLEIDIDAVFERMLLL
QKKKYAALKIDEVLQRSVEVKGLDMKRREFCKLSKDASQYILQQVLSGDPTEIVVEKMHE
YLTQLGEDVREGKKDLEDFIINKKLGKNPKDYPDVKSQPHVQVALRMESRGSGAKAGDVI
PYIFCLGEDGSSSRSAQADKARHPDDLRRKDSPWKIDYDYYLSLQVLPPIERLCEPIEGT
DRARLAECLGLDPARFKHTSSDNDREFHTLDSQIPDSERFKDSQPFKVRCRHCHEICDFK
GLQDDTVSMFTTTGIFCPNLVCKRPLGVGSMAAQLEVQIRACISKFYEAWLICDDASCRN
RTRMMSVYGRRCLNTACKGVMSYEYTDKMLYDQLLYYHSLFNPDKALEKFKGTAKSESIS
NILRANEKTLSPLRAILDRHLEWNGRRFVSMGSLFSFMTP
>Cla
PPAADLNPYKKKVDTSQEADFMSSLLGDLTSTTATSTRKTTSDSDPDSKRVRDDGGMDFD
EDEDMTIATKAPRKRQLVNMSKSRKPTAAD---ESKKPKGLDWRLAAAEVALAPTNKKAA
TAAGVKSNVNAFEDDGSLRFYWLDHVENNGNVHLFGKVLDKATNRHVSCCLVVKGIQRNL
FLLPRGSKDDSDDSEDEPTLDDVYDDFDEIRQQAGITAWASKEVVRKYAFEIPGIPAEAQ
YLKVVYGFDQPQLPMDLNGRTFSRAFGTNTSAFELFLIKRKIMGPCWLNIKEAEISEKPM
-----------KEVSRDAATQHHEPD--PP--------HRHQHVFEQDRDLA--------
-ANLDDATPIEKQPSSLQSFIRPLGIFPAGFEELAKASKSPVTVSKSERILINSLLGTIQ
RLDPDIIIGHEFSGVALDVLLHRMKEHKVDFWSRIGRVQRNKWPNLRNHLNSHLLNGRLI
LDLASDGSKQMITSTTWSLTEMCDSHLKVDRVDIDPEDTPDFFDAAAPKPDKLMEFVRHC
EADAFFQMAIANKVQALPLTKQLTNLAGNSWNRTLGGGRAERNEYILLHEFHRGKYICPD
KITMWEKKRQAAKANVDPENEEGEATGKNKKKDKYKGGLVFDPKRGLWDKYILVMDFNSL
YPSIIQEYNIDFTTVVRSSSSPDEPEKIPEVPTIE-ERGVLPRLIQTLVERRRAVKGLMK
DASAGPAKLLQYDIKQKALKLTANSMYGCLGFEGSRFYARPLAALTTSKGREILTNTREL
AESLALDVIYGDTDSVMINTNAVDLKSAMQIGNEFKKAVNERYKLLEIDIDAVFQRMLLL
QKKKYAAVEVKPNGETNIEIKGLDMKRREYSALSKNVSGYVLKQILSGEPTEIVVENIHE
YLATVGEGVRGGKVALDDFIIWKRLGKNPQDYPDAKNQPHVQVALRQKQRGQEAKQGDVI
PYIFCLGEDGSTSRTAQADRAHHPDELRRPDSTLKIDFEHYLSLQVLPPVERLCDQIEGT
ERARLAECLGLDSSRFQHASGETEREFHTLESQISDADRFKDAAPLVLHCRRCHTESPYS
GLTKDDLNLVRPSGFTCVNPECGALFSTNAIAAQLDIAARRFIAKFYEAWMVCDDASCAN
RTRQMSVFGKRCLKPDCRGSMHYEYTDAQLYNQLLFFDHIMDVEKLNKAAAGTARQDEVL
ALTAQNGADFSQLQGTIRQFLDRCGRRYVGMKSLFAFMRL
>Cmi
PKPLLANPYKKEISVAREEDFMSDLLGGLDKAPRSPSKRKAQLSDPDAKKPRENDNLFLD
DDDDMMVVKAIAAKRQLVNSTSTKKPVVKDIKPDAKKAKGMDWQVAAAAVTFEPAPKAPS
AGSLQTAKVQALEEDGSVRFYWIDYVETNGVLHFIGKVFDQETKRYVSCALTVEGIDRNL
FVLPRQAGVDDYGNETEPTDDEVYEEFGRVAEKAGIKEWMGKQVERKYAFELPDVPQESS
YLKVLYSFDQPQLPLDTSGETFSRIFGTNTSAFELFVLKRKIMGPCWLNIAEPEFSDSAI
SWCKLEIRTDPKTVNPFNENDEAAPKEMPPLTVMSLSARSIVNHQENKKEIVATSARVWQ
DMNIDDPTPIERQPCTLHTGIRPLLDFPAGFEHLARTQKNKIMTAKTERQLLNHLLIIIQ
KYDPDVIVGHEFSTVMLDVLLHRLRDLKADHYSRIGRFRRMKWPRLRAGMNAGLLSGRLV
CDLASEGSKSMIQSTTWSLTEMCQSLLKIDREDIDPDDTPDFFDQYA-APTKLLHFVRHC
EADSYFQMALAFKVQLLPLTKQLCNLAGNSWSKTINGGRAERNEYILLHEFHKQKFVCPD
KISRWEKTQMSRVAAGEPDDEEGQTTKKGAKKDKYKGGLVFDPKRGLWDKHVLVMDFNSL
YPSIIQEFNIDFTTIERYRGEEEELEKMPDVPSSDMKQGVLPRLIATLVNRRKQVKSLMK
DKTASQAKQLQWDIKQKALKLTANSMYGCLGFEGSRFYARPLAALTTFKGREILQNTREA
AEGLQLDVIYGDTDSVMINTNASEYKDALQTGNEFKKLVNDRYKLLEIDIDAVFQRMLLL
QKKKYAALKVEDNGETTMEIKGLDMKRREFCQLSKNVSAYVLKQILSGEATENVIEHVHD
YLEALGKRVRASEVNLDDFIILKRLGKNPEDYPDAKSQPHVQVALKMKAKGQSVRAGDVI
PYIFCLGEDGITSKSAKADRAYHPDELRKKDTTLKIDYDFYLSLQVLPPVERLCDPIEGT
DRARLAECLGLDPNRFRQQAVESEREFHSFESQISDAERFRLCSPLMLKCRTCKQESQFA
GILDNASGMVRGTGVHCGKEECQAPLNTASIQVQVELQLRAAINKFYEGWLVCDDASCGN
RTRMLSVVGRRCLKQDCRGRMHNEYSDSRLYTQMLYFQSLFDTEKARMKTLGTPRAEEIA
ALKAQNEVAFKQITDAIDAYMQKCGRRYVSLSGVFSYMLI
>Eyn
PRPVLANPYKKAITVDKEEDLMADIFGDLAAAPRSPSRKAVPPSDPNIKKPRERDDLNLD
QDDEMMVVQAVGGKRQLVNTSSVKKPMSSLIKPQSKKPKGMDWKLAAEAVTL-SKPKAPS
AGSLATAKIQALEEDGSVRFYWLDVTENQGVLTFIGKVFDKETKKHVSASVTVEGIDRNL
FVLPRQGGVDEYGNDTDPTDDEVYEEFGQVAEKHKITEWMGKQVDRKYAFELPGVPQEAS
YLKVLYSFDQPALPLDLSGKTFSRVFGTNTSAFELFVLKRKIMGPCWLNIREPEFSDKAA
TWCKLEILVDPKTINPFSDNDESAPKEMPPLTVMSLSARSIVNHQANKKEIVCTSARVWQ
DMNIDDPTPIEKQPCTVHTAVRALFEYPNGFENLAKTQRSKITTCQSERHLLNHLLTIIQ
RFDPDVIVGHEFSTVMLDVILHRLRDLKADHYSRIGRFRRMKWPNLKAGMNTGLLSGRLI
CDLASDGSKSMIQSTTWSLTEMSQTHLKIDREDIDPDDTPDYFDSFA-EPTKLLHFVRHC
EADSYFQMALAFKVQLLPLTKQLCNLAGNSWSKTIMGGRAERNEYILLHEFHKQKYIRPD
KISRWQRTQMAKAAAEQEDDEVQESNKKLAKKDKYKGGLVFEPKRGLWDKYVLVMDFNSL
YPSIIQEYNIDFTTVERNNGEDEDLEKMPEIPSSDLKQGVLPRLIATLVNRRKQVKSLMK
DKSASQAQRLQWDIKQQALKLTANSMYGCLGFEGSRFYARPLAALTTFKGREILQNTREL
AESLQLDVIYGDTDSIFVNTNATELAEATKIGNEFKRLVNDRYRLLEIDIDAVFQRILLL
QKKKYAALKADDTGATTMEIKGLDMKRREFCQLSKNVSEYVLKQVLSGEATENVVGLIHD
YLESVGKRVRAGEVDLEQYIILKRLGKNPQDYPDAKSQPHVQVALRKQAKGQSVKAGDVI
PYVFCLGEDGITARAAKADRAYDPDDLRKAGSNLKLDYDFYLSVQVLPPIQRLCEPIEGT
ERARLAEVLGLDPSRFRVETTEAEREFHSFESQISDTERFRICEPLKLKCRLCKEESAFG
GMMDNSNGMINPSGIHCANEACEAHIPLVSVQIQVEHQVRAAINRFYESWVVCDDQSCGN
RTRMIGVYGRRCLKPDCRGRMHNEYSDSRLYNQMLYYQSLFDTEKARSKALGTPKSEEIT
ALGIQNKDAFAEVMAVVEKYMSKCGRRYVSLSGVFSYMAI
>Gan
RIEEGANPYNPNRKKKMGDDFMANLLGGLEGQATISKKRKVGESDPFAKKAREQGGMGDM
DDDEIFIKPDLPIRRQLVNGTAVKLPKPEPLLPAPAKSKGMDWRTATAALASIPQERGGK
KATIAHANVNALEEDGSLRFWWFDYLEPTGAVRLIGKVRVKDDGKWVSACVSVTGLKRKL
YVLPRAKALDSDGVEIDPEFDDVEMDFVTDATRFGATNVVCTWVKRRYVFGIKGIPREED
WLEVTCDFERTDIPADASGERYSHVFGTNTSGFEMFVIDRKIMGPCWLNIPAPQISTKAI
SWTKLEVEVPHDGISTFAMDDKLAPKDNPPLTIMSISTRTVLHLSQNKREIVCTSVRTWQ
DSNLDDPLPIEKQPSSVTTLVRSLHGFPNGFEAAARAERPTLLPLRDEKALLTQLVAIIA
RNDPDVIVGHDFKGAELDIILERVKEFNIDNWSRIGRFRRPKIPPLRSGANAGLIPGRLI
CDLSSDGSKSIIDSVTWSLTEMCETHLKIEREDLDPDDTALLFDQTLSTPAKLLHFVRHC
EADAFFQVAIAFKVQALPLTRQLTNLAGNSWNKTLAGNRAERNEYILLHRFNENGFVCPD
KFNYFERKAAEAKALKKGKKEDKDTDLIVAKKEKYQGGLVFEPKRGLWDRFVLVMDFNSL
YPSIIQEYDIDFSTIDWTADGMENPETAPDAPIEGAPQGVLPQLISSLVDRRRAVKRMMK
DKSVSPATMAQYDIRQKALKLTANSMYGCLGYDGSRFYARALASLTTLKGRDILMRTKAD
AESLGLEVIYGDTDSVMINTDVLDYQAALKIGEDFKKLINDKYRKLEIDTDAVFKTMLLL
NKKKYAALKIEEDGSTTTEVKGLDLKRREFCELSKATSK----RSCRARPPRSSIVVIHD
YLTSLGENVRAGLIPIEQYIIFKRLGKDPEKYPDAKSLPHVQVALKMKSKGQAAKEGDVI
PYIFCVGDNG-PAKTGKAENAHHPDDVRRQGSTLKIGTHL--------PRPQLISLPQGS
SR-RMPGC--LDVTNYKSTGEVAEREFKTLQSQITDKERFAESEPLSIRCRYCHSEAIFD
GAVENAAGLITPSGIFCANAECSQPLSFASMSVQLDLACRSFIAKFYEQWLVCDDSSCGN
RTRMMSVYGKRCLAAPCRGQMHFEYNDSKLYDQLLFFDTLFDPEKGRMNAAGSAKQADVL
TLLEANKGSLTALRAVVQKHLDKNGRRWVGMASLFSYMGS
>Hvs
PLPNNISSYRKPKPMANSEDFMNGILAELGSSAKSS-KRKNNSSDPDYKKPKDTMDNNIE
EDVDFEVKPLMSKGRPLVNVSSNSQPQFTSLKPSPAKQNGIDWEKAMSEIPTSPRNKQPK
VSLPTPVAIKPFSEQKSIKFFWLDHLEVQGIIYLFGKVFDKDTQKYVSCCLTVTGVERNL
FFLPRDTIKDEDGEEVAPTEDDVYDEIEEVLKAIGVVEFKAKVVSRKYCFELKDIPRESQ
WHKVVYGFDKPILPLNTKGRTFKHVLGTNTSPFELFVLKRRIMGPCWLNIKDPVIRPKSI
SWCKLEISVDPKLINPLSETDTETPKDMPPLTILSLSLRDVVNHHENKREIVCATVRVWT
DAHLDDATPLEQQPSVIKTFVRPLGTFPHGFTEECQAAQPKITPLKQEQILLGSLLTTIT
LYDPDIIIGYELTTTTLDVLLHRMRDLKTVHWSRISRFRRDKPPMVRGGVNNYLLAGRLL
CDLDSDGFKSMVVSTTWSLTELTATHLGITREEIDSDDVVDYFDSTSTKPDRLIRFVRLC
EADSWFQMALVHKVQFLPLTKQLTNLAGNSWNQTLSGGRALRNEYILLHEFHRQKYICPD
KLSFADRKQAAQTALEDAYGDEGDGTKKSGKKDKYKGGLVFEPKRGLWDKFILVMDFNSL
YPSIIQEYNIDFTTVDRTSQHDQEVDSMPDLPPRDLKQGILPRLIATLVNRRKQVKSLMK
SRDATPAKIMQYDIKQMALKLTANSMYGCLGFEGSRFYARPLAALTTFKGREILTNTREL
AESKKLDVIYGDTDSVMINTNAIDYETAKKTGGEFKGLVNECYKLLEIDIDAVFERMLLL
QKKKYAALKVTENGNKIVEVKGLDMKRREFCKLSKDTSQYILNQILSGDPTEIVVEKIHE
YLGQLSGKIKSGQIDLEDFVIFKKLGKDPKDYPDIKSQPHVQVALRMKSKGGSAKAGDVI
PYVFCVGDDGFGGKTAQADRARHPDELRRADSTLKIDYEYYLSLQLLPPIERLCDPIEGT
DRARLAECLGLDPSRYKVVNGAQPNEFHTLDSQIPDEERFKESSPFEIRCRHCGEDREFK
GIREVESGMLQNSGLMCSNLLCSKVIKGPSLVVQLHAQIRLYINRYYNSPFVCDDPSCRF
RTRMLSVSGKRCLNTNCRGVIILLLCCIISYSILTPYLTLANIIMKRFP----------K
EILESNRVLLEELRKTVASYLDRNARRFVSMSSLFSFMAI
>Lcr
PVPAGANPYKPKKDEAEVDDFMASLMGDLEGQETVSSKRRADDSDPAGKKARDEGGMDSM
EDDDLFVKPAAPVRRQLVNASAIK-VKPEPTLPKPAKPRGMDWRTATASLAQAPLERKGK
GGDVVLDTVDALEDDGSLRFWWFDYVEPPGKLMLVGKVKIRDAGKWTSAVVTVTGIKRKL
YVLPRLKGLDDEGNELDPEFDDVDVDFHTDATKWGVTGIESTFVRKKYAFGIKGIPREEN
WLEVSCDFNAGEIPLNASGALYSHVFGTNASAFELFVVERKIMGPCWLNIEAPTVKKAGD
TWTKLEVTVGKDSVNVFAQDDASAPKANPPLTIMSLSARTVVHLNENKREMVCASARVWT
DTDLDDPKPLEKIPSSVTTLVRNLFTFPAGFEALARGANPSIIPFKDEKAMLTQLLATIV
RHDPDVIVGHDFSALELDVLLNRLKDLKVDNFSRIGRFRRKNWPKLNAGRNTHLLNGRLI
LDLSSDGSQGIIDSTTWSLTEMCGTHLRVEREDIDPEDTPKFFDNVHSTAKTLLHFVMHC
EADAYFQMAIAHKVQALPLTRQLTNLAGNSWNKTLGGNRAERNEYILLHRFNENDYICPD
KISSWEKKAQIAAEHKKAKKEAGEAPKVTITKKKFTGGLVFEPTKGLWDRYILVMDFNSL
YPSIIQEYDIDFSTIDWTADGADDIGTMPEAPCQGEPQGILPQLIASLVARRRNVKGLMK
DRSITPGKLQQYDITQKALKLTANSMYGCLGYEGSRFYALPLASLTTYKGREILTRTKAD
AEALDLNVIYGDTDSIFINTNQTDLKEALKIGNDFKKAVNDKYKKLEIDTDAVFERMLLL
NKKKYAARKVEDDGSVHLEIKGLDMKRREYCELSKGASQYVLDRILSGDPTETVIEQIHE
YLTTLGENIRAGQIPLEHYIVVKRLGKNPQDYPDSKSLPHVQVAMRMKAKGQSAKAGDVI
PYIFCLPANGESAKNAKADNAHHPDDVRRQGSTLKIDFEVYLGTQVLPPIERLCEPIEGT
EKARLAECLGLDVTRYKSAVELPEHNFKTLQSQISDAERFKDVDPLKFRCRSCHSTVLFD
GLDKNSNGVVSKSGFFCDNMDCLDHLSTASMGVQLDIQIRSYIQKFYEGWLVCDEPTCGN
RSRMMRVYGKKCLVPACRGNVHFEYSDSQLYNQLLFFDTLFDADKARSRASGTAGQETVT
VLAEANKITLAQLRAVVTKHLDKNGRRWVSMSALFSFVKA
>Mgl
P--------VPSHTKETEEAFMSNLFGGLDQLSTPSRKRKQLHSDTDPSPPRPRPSHSLS
DEDDFGVI-----------SVGAKVPVAQDARPAPEESHLQTWRSVHDGLVTEPA-SQVA
SSSGVAKKVECFQDDRSVHFFWIDYFDANGKIFLFGKVLDRATNKYVSASVAIDGMERCV
FLLPRTRTI-VDGHETDPGEDDVFEEFETMRSRYGIKSWLGKWVRRKYAFELPDVPAEGP
YLKVKYGFDEPALPADISGATFSRAFGTHTSAFELLVLKRRIMGPCWLRIEQASLPGPPR
TWTKLELEVDPKSVSPFSDTDANAPKEPPPLTIMSLALRTVVNYKENKREIVAVSARVWR
DMALENPTPPEQLPSSSFTAVRPLGAFPPRFEEQAAQGKNKIKAFKFERMVLNSLLGQIQ
WHDADVILSHDFVGSTMDTLLHRMRDLKCENWTRLGRMRQDVSKMVKHALHTRMLVGRLV
ADLSSDTAKGMIPSTTWSLSEMCRTHLNAQREDIDPEDVASFFDCTAPTPERLLTFVRHC
EVDAFFQMAMACKMQLLALTKQLTNLAGNAWSRTLNGGRAERNEYILLHEFHKKKYICPD
KQSMWDKKAAK--------KEEGS-----AKKEKFKGGLVFEPKRGLWDKYILVMDFNSL
YPSIIQEYNIDFTTVERHADQ--DGDDVPDVPSSDVAQGVLPHLIATLVNRRRQVKALMK
DKHAPALKQLQWNIKQQALKLTANSMYGCLGYENSRFYARPLAALTTFKGREILSTTREL
AESMSLDVIYGDTDSVMINTRCIDYQAAIKIGHEFRRAVNERYRLLEIDIDGVFQRMLLL
QKKKYAALLVNETGATQTEIKGLDMKRREYCALSKRASAYVLEQILSGEATETVVEKMHE
YLQQLATDVREGRIPLDDYVIYKRLGKRPQDYPDAQNQPHVQVALRMLAKNETARSGDVI
PYVFCVGPQTSSTKATQAERAFHPDDVRRHDPAYAIDYKHYLSLQILPPIERLADSMEGT
DRSRLAACLGLDVHTYTSSHADSSREWMTLESQVPSSIRYAHCDPLRVRCRQCGAVSDAV
PLAHSAR-TSEGAAPWLSCPSCSTAWTLPSLVVQLQLAIRAHIARYYEGVQTCTEPSCRA
SSTMTGVYSGRCVVPGCRGKVLAQYPDKALYTQLCYYAYLFDSTQAMAETSEAAQHLRLR
DTIDARRADLDVLYATVQQYLARNARRFVGLDKLFSFMRM
>Min
QITPGANPYKLAKEEAEVDHFMASLIDGLDGQEAVVSKRRAGESDPDGKKARENGGVQSL
DDDNVFVKPSAPVRRQLVNTIATKTVKPERVAPAKAKPKGTDWRTATSQLASVPVEKIVK
TTDVVLKQVHSKEEDGSLRFYWFDYVEPSGQLCLVGKVKVTKSERYASACLTVTGLRRKL
FVLPRAKALDVDGNEIDPEFDDIVADFDDTAEKWNVKNLEVVWVRKKYSFGIKGIPREEN
WVEFASDFFAVDIPLDASGERFSHVFGSTASAFETFVVANRIMGPCWLNVKAPVYSKAGA
TWTKLEVSADHSTILPFSDQDPTAPTAAPPLTIMSLSMRTVVHITENKREVVCAAARVWT
DANIDDPTPLEKQPSQMTCMVRNLFTFPVGFEAAARATAKRIIPFKDEKALLTQLVSIIF
RHDPDVIVGHDFVAGDLDVLLNRLKELNIETWSKVGRFRRPRLPKLTPGRNLKLLDGRLT
LDLSSDNSKAVIDSTTWTLTEMCKTLLDIDREDIDPE-----------------------
------------------------------------------------------------
------------------------------------------------------------
------------------------------------------------------------
------------------------------------------------------------
------------------------------------------------------------
------------------------------------------------------------
------------------------------------------------------------
------------------------------------------------------------
------------------------------------------------------------
------------------------------------------------------------
------------------------------------------------------------
----------------------------------------
>Mld
QLAPGANPYKPAKEEAEVDDFMASLMGDLDGQEAVVSKRRAGASDPDGKKAREHGGVQSL
DDDDFIVKPSAPVRRQLVNTSATKAVKSERAAPAKAKPRGTDWRTATSHLAAVPVEKVVK
TTDVVLEQVQSKEEDGSLRFYWFDYVEPSGQLCLVGKVKVTKADRYASACLTVTGLRRKL
FVLPRAKALDMDGNEIDPEFDDVVADFDDTAEKWNVKNLEVVWVKKKYSFGIKGVPREED
WVEFASDFFAVDIPLNASGERFSHVFGSTASAFETFVVANRIMGPCWLNVKAPVYSKAGA
TWTKLEVSADHSTIHPFSDQDPTAPTAAPPLTIMSLSTRTVVHITDNKREVVCAGARVWT
DANIDDPTPLEKQPSQMTSMVRNLFTFPVGFEAAARATAKRIISFKDEKALLTQLVSIIF
RHDPDIIVGHDFVAGDLDVLLNRLKELEVETWSKVGRFRRPKWPKLTAGRNLKLLDGRLT
LDLSSDNSKAVIDSTTWTLTEMCKTHLDIDREDIDPEDTAKYFDNVHSTAAQLLHFVQHC
GADCYLQMAVAFKVQVLPLTRQLTVFAGNSWNKTLAGNRAERNEYVLLHKFTALGYICPD
KVASWEKKAQIAIEDAKGKNEEGEVVKVEMKKAKFTGGLVFEPIKGLWDRYVLVMDFNSL
YPSIIQEFDIDFSTIDWTADEAQDVETMPERPCEGEPQGILPDLIAGFVKRRRQVKNNMK
DKNVSPSKMQQYDITQKALKLTANSMYGCLGYEGSRFYAKPLAALTTFKGREILTNTKAD
AESLGLNVIYGDTDSVMINTNQTDIQAAFKIGNDFTKLINDKYKKLEIDRDAVFQRLLLL
NKKKYAARKVEDDGTIKTEVKGLDMKRREFCALSKGASQFVLDCILSGESTEVVIEQIHE
YLSTLGERIRAGVVPVDEYIIFKRLGKNPQDYPDAKSLPHVQVALRMQAKGQSAKSGDVV
PYIFCLPADGVSAKSAKAVNAHHPDDVRRQGSILKIDFEVYLGVQVLPPIERLCEHIDGT
EKARLAECLGLDVTRYRSTVDAPERDFKTLQSQVSDAQRFRDVEPLRIRCRVCETESIFD
GLIKNSTNMVSKSGFFCTNTDCLEPLSTASIAIQIDNQIRGAIAKFYEGVMVCDEPTCGY
KTRMMSVYGKRCLNPTCRGTVHFEYNDLQLYNQILFFDTLFDLERARTKSAGTTTQDQVN
EIMDAQKPTFETLRSVITKHLEKNGRRWVNMQSLFGFMSV
>Mlp
------------------------------------------------------------
------------------------------------------------------------
------MKVDAFEKGENLKFFWLDYLEVEGVIYLFGKVLNKLTSTYVTCCVIVEGMERNL
FVLPKETIRDEDDVEVKPTEDDVYDDIEDVLQKYGIAEFKAKVVKRKYCFEEKGIPAGEE
WHKVVYSFSKPAIPLNTKSRTFGKVLGTHSSAFELFLLKRRIMGPCWLNLKGALPNKTPA
SWCQLEVVINPKSINPFSDSDSSAPQDLPPLRIISLSVRDIMNHKENKRELVCATIRTWH
DAQLEDSTPLDQQPSFTKTFVRPLSLFPAAFRDACRQTSPVIYPVTNEQTLLTELLADIS
RLDPDIVVGYDLTSGALDVLLHRMRDLRTPHWSRIGRFRRDKLPLLRGAINNQ-LTGRLL
CDLSAEGFKSSVSSTTWSLTELCQQHLNIAREDIDPDEIIDYFDSTSTKPTRLINFIKHS
EADTYFQMALVHKVQYLSLTKQLTNLAGNSWNATLFGGRAQRNEYILLHEFHRQKFICPD
KLSFNDRKAIEKAQAIKSENDGE-DGKKNVKKDKYKGGLVFEPKRGLWDKFILVMDFNSL
YPSIIQEYNIDFTTIDRTTLDEDDPDAMPELPSSSTKQGILPRLIATLVNRRRQVKSLMK
DRDTPPNKMIQYEIKQLALKLTANSMYGCLGFEGSRFYARSLAALTTYKGREILTNTREL
AESKDLDVIYGDTDSVMINTNAIDFAAAKKIGGEFKKLVNERYRLLEIDIDAVFERMLLL
QKKKYAALKIDEVLQKSVEVKGLDMKRREFCKLSKDASQYILQHVLSGDPTEIVVEKMHE
YLTQLGEDVKEGRKDLEDFIIHKKLGKNPKDYPDAKSQPHVQVALRMESKGSAAKAGDVI
PYIFCLGDDGSSTRSAQADKARHPDDLRRSDSPWKIDYDYYLSLQVLPPIERLCEPIEGT
DRSRLAECLGLDPSRFKHTSSDNDREFHTLDSQIPDSERFKDSQPFKLRCRSCHEESDFK
GAQADTVGMIGISGIICPNLVCKQRYSIGSMVAQLEIQIRGYINKFYEAWLVCDDASCRN
RTRMMSVYGRRCLNSACKGVMSYEYTDKMLYDQILYYQSLFDPDKAIERFKGTDKSELTA
NILKVNKKTLSILKTIVDKHLEWNGRRYVSMGSLFSFMTN
>Msd
QLAPGANPYKPAKEEAEVDDFMASLMGDLDGQEAVVSKRRAGASDPDGKKAREHGGVQSL
DDDDFIVKPSAPVRRQLVNTSATKAVKSERAAPAKAKPRGTDWRTATSHLAAVPVEKVVK
TTDVVLEQVQSKEEDGSLRFYWFDYVEPSGQLCLVGKVKVTKADRYASACLTVTGLRRKL
FVLPRAKALDMDGNEIDPEFDDVVADFDDTAEKWNVKNLEVVWVKKKYSFGIKGVPREED
WVEFASDFFAVDIPLNASGERFSHVFGSTASAFETFVVANRIMGPCWLNVKAPVYSKAGA
TWTKLEVSADHSTIHPFSDQDPTAPTAAPPLTIMSLSTRTVVHITDNKREVVCAGARVWT
DANIDDPTPLEKQPSQMTSMVRNLFTFPVGFEAAARATAKRIIPFKDEKALLTQLVSIIF
RHDPDIIVGHDFVAGDLDVLLNRLKELEVETWSKVGRFRRPKWPKLTAGRNLKLLDGRLT
LDLSSDNSKAVIDSTTWTLTEMCKTHLDIDREDIDPEDTAKYFDNVHSTAAQLLHFVQHC
GADCYLQMAVAFKVQVLPLTRQLTVFAGNSWNKTLAGNRAERNEYVLLHKFTALGYICPD
KVASWEKKAQIAKEDAKGKNEEGEVVKVEMKKAKFTGGLVFEPIKGLWDRYVLVMDFNSL
YPSIIQEFDIDFSTIDWTADEAQDVETMPERPCEGEPQGILPDLIAGFVKRRRQVKNNMK
DKNVSPSKMQQYDITQKALKLTANSMYGCLGYEGSRFYAKPLAALTTFKGREILTNTKAD
AESLGLNVIYGDTDSVMINTNQTDIQAAFKIGNDFTKLINDKYKKLEIDRDAVFQRLLLL
NKKKYAARKVEDDGTIKTEVKGLDMKRREFCALSKGASQFVLDCILSGESTEVVIEQIHE
YLSTLGERIRAGVVPVDEYIIFKRLGKNPQDYPDAKSLPHVQVALRMQAKGQSAKSGDVV
PYIFCLPADGVSAKSAKAVNAHHPDDVRRQGSILKIDFEVYLGVQVLPPIERLCEHIDGT
EKARLAECLGLDVTRYRSTVDAPERDFKTLQSQVSDAQRFRDVEPLRIRCRVCETESIFD
GLIKNSTNMVSKSGFFCTNTDCLEPLSTASIAFQIDNQIRGAIAKFYEGVMVCDEPTCGY
KTRMMSVYGKRCLNPTCRGTVHFEYNDLQLYNQILFFDTLFDLERARTKSAGTTTQDQVN
EIMDAQKPTFETLRSVITKHLEKNGRRWVNMQSLFGFMSV
>Pan
GRSAALDAYRPSVSKEKEDDFMASLMGNLDEFGAQPSKRKQQESDSDLRGPKPSGSLGLG
EAEDLAVRRVEQASRPKQPSPAAARPAKPSAAPQEKTASRSSWQKVHNDLMKNPAPVKTA
VGTPSAGKVKAFEDDKSLFFYWLDYLEGEGVVYLVGKVKDKETGRYVSCCLTVNGIERCI
FLLPRSKQL-ENGHETDVGEDEIYDEFEELSAKHGIKRFLSKWVTRKYAFEQAGVPAESN
YMKIRYGFDEPQLPFDFKGRTFSKTLGTNTSPFELLVVKRRIFGPSWLKISNASIASTPI
SWCKMEVAVDPKDIAPISDTDTTSPRETPPLTVMSLAIRTVVNHKENKQELVAVSARTWT
DHQIEDPTPPEQLPCSVFTAVRPLGSFPPGFEAEARKGKIKVHTLKYERMLLNALLAQIH
NADPDVIVGHEFNGVSLDVLLHRMKDLRADHWSRVGRFRRPKWPKLKQGMNLKILAGRLV
CDLASDNGKSMIASTTWSLTEMCATHLKIQREDIDPEETASFFDSLAPSPERLLTYVRHC
EVDTFFQMAIAAKVQILPLTKQLTNLAGNSWNKTLNGGRAERNEYILLHDFHRQKYVCPD
KISAWEKKQIQQAAELKAKGATGAAAAASSKKDKFKGGLVFEPKRGLWDKYILVMDFNSL
YPSIIQEFNIDFTTVERPPTQDDDGDKIPDVPSSDVEQGVLPRIIAQLVARRRQVKSLMK
DKSATPSQLMQWNIKQLALKLTANSMYGCLGFENSRFYARPLAALTTFKGREILTATKDL
AESMLLDVVYGDTDSVMINTNATEYREAIRIGLEFKKSVNERYRLLEIDIDGVFERMLLL
QKKKYAAVMVDEDGKRTTEIKGLDMKRREYSALSKNVSNYVLEQILSGQPTEVVVEHIHE
YLGDMADKIKRGEVALEDFIIYKRLGKNPEDYPDVKSQPHVQVALRVKARGGSARMGDVI
PYIFCLGEDGSSTKSAQADRAHHPDELRRKDSELKVDYEHYLALQILPPIERLCESIEGT
DRSRLAECLGLDPTKYSVSASMGDREFATLDSQIPDEVRFARCEPLELTCPSCRETSRFL
GPAHRASNAISTKGIRCTNAACQRMLPLATVSIQLELAIRKYVERYYAGWTECSDANCHS
RTRMASVYAKRCIAVACRGRVEPCYRDKQLYDQLIYFESLVDAARIRERVVGKAWHDEVL
ATLDINKRELDMLHETIDKYLAKNGRRFVKLASLFRFMKV
>Pst
PEPATLNAYRKIKDPVASEGFMSSLLDGLGQDTCKPTKRKNEPSPPDTKKPRHHVDLNVE
ENLDMSVDDLPKNKRQPAGVSVAAEQVPSQIKPEPSKSQGLNWQKALQALPTIPRNQAPR
VTLPQPTKVDAFPQGNRLKFFWLDFQEAEGIIYLFGKVFDQLSSKHVACCVIVEGMQRNL
FVLPRPTMVDEDGDEVEPTEDDVYDEIENLLEAHQISEFKAKIVERKYCFEEKDMPADCK
WLKVVYSYTKPPIARLTTGKTFSKIFGTGTSAFELFLLKRKIMGPCWLDIQGAFPSTTPA
SWCKLEVVVDPKLINPLGDADPTA-KELPPLNIMSLSIRDIMNHKDNKKEIVCVTVRMWQ
EANLDDTTPIEQQSSVVKTFVRPLASFPAGTHDVCRRSMPPITPVKEEHMLLSILLGTIN
SYDPDIIVGYDLANVALDVILHRMRDLKTSHWSRIGRLRRDKLPSLRGGFNNHLLTGRLV
CDLSSEGFKSMVTSTTWSLTELCQTHLQISREDIDPDEIVNFFDSTSAKPDRIINFIKHC
EADSYFQMALIHKVQYLSLTKQLTNLAGNNWNSTLHGGRAQRNEFILLHEFHRHKFICPD
KLSFNDKKTLATTANTTGDQGDSKGGNKAVKKDKFKGGLVFEPKRGLWDKFILVMDFNSL
YPSIIQEYNIDFTTVNRAGCDDDENDQIPDLPPAEMKQGVLPRLIATLVNRRREVKKLMK
APDTPASKIAQYDIKQMALKLTANSMYGCLGFEGSRFYARPLAALTTSKGREILTNTRDL
AESQNLDVIYGDTDSVMINTNALDFAAANKIGNEFKKLVNERYKLLEIDIDGVFERMLLL
QKKKYAALKVDGVQARVVEVKGLDMKRREYCKLSKDASQYILEQVLSGLSTELVVEKIHE
YLTELGRSVKDGKKELDDFIIHKKLGKDPKDYPDVKSQPHVQVALRMKLKGNTPKAGDVI
PYIFCLGEDGSSTRSAQADKARHPDELRRADTTWKIDYEYYLSLQVLPPIERMCDPIEGT
DRCRLAECLGLDPSRFKITASDSQREFHTLDSQIPDTERFAGTLPLEVICRHCSEKFEFK
GAQADTLGMISPTGLNCPNLECRKPLGVPSIATQLEIQIRSCIGQFYEAWLICDDAACKN
RTRMMSVYGRKCLNTGCKGQMSYEYTDKMLYNQLLYFYSLFDPSKAEAKFKDTSKSDIIT
KTLEGNQQALATLRGIVHRHLQKNARRFVAMDALFSFMTI
>Rgr
KISEGANPYNPAKQAEHEDDFMASLLGDLDGKAQVQK---------DGKRARDNGGMGDQ
EEDDLFVKPAAAQRRTLVNAGVAKATKVE-VLPNKPKRKGLDWRTATTGLISTSFETVIS
STRAPAQQANALEPDGSLRFWWFDYDEPSGTVRLVGKVRVEEVLRYVSATVTVKNIKRKL
YVLPKSKAEGGDGGDSDDEFDDVEDDFLSDAKKWNLQNASCTYVKRQYAFGIKGVPRKEN
WLEVTCDFNDVDIPIDASGEQYSHVFGSTATPFERFVIDHKVMGPCWLNLKTPKINSDAT
SWTKLEVEIDEKDIAPFASTDAAAPKDIPRLTILSLSSRTVVHLKENKREIVCAAARVWE
NVDIDDPTPIENQGSSAKIFVRNLFTFPAGFEQMARQQNSTIGVFKAERPLLVQLLEYIS
RNDPDVVVGYDLGQLDLDVLLNRLRELKVDNWSRVGRLRSDKWPVLRAGRNTALLGGRLL
VDLTSDGCKAFIDSNTWSLTEMSETHLNIARDDLDPEDTPKFFDSVHSTAKQLMQFVMHC
LADCFLQMAIATKVQALPLTRQLTNLAGNCWNRTLAGNRAERNEYILLHRFHETGYVVPD
KIASWEKKAQIAKADKKKKADANEEPKVEVKREKFKGGLVFEPEKGLWDRYVLVMDYNSL
YPSIIQEFDIDFSTIDWTADDAEDLDKMPDAPCEGEPQGILPQLIASLVARRRIVKGLMK
DKSATVAKLMQYDITQQALKLTANSMYGCLGYEGSRFYARPLAALTTFKGREILTRTKAD
AEAMSLNVIYGDTDSVMINTNQTDYAAALKIGDEFKKVINDKYKKLEIDRDAVFERMLLL
NKKKYAARKVEDDGEVSTEIKGLDMKRREFSKLSKDASKDVLDMVLSAKATETVVEEIHE
YLVDLGEKIRSGLKPLDDYIVFKRLGKNPEDYPDAKSLPHVQVALKMKAKGLSAKAGDVI
PYIFCIAPGGETTKTAQAANAHHPDDVRRQGSTLKIDFEVYLSTQVLPPIERLCEHIEGT
EKARLAECLGLDALRFKSSLDVPEREFKTLQSQISDAQRFADCEPMRIRCRSCGAESAFD
GIAENKAGLISEHGFFCANIECQAPLGTPSMAIQLDLQLRSFIAKFYEAWLTCDESTCGN
RTRMMSVYGKKCLVAGCRGAMHLEYSDSKLYDQLLYFDTLFDIEKAALKVAGGAEQEPLQ
VRVEANRATIETLRRVVTKHLEKNGRRWVSMESLFSFMKV
>Sro
-IAEGANPYNPNKKAEQEDDFMSSLLGDLDGQATVAKKRKAPESDP--------------
DDDDLFVKPAAAQRRQLVNASAAKLPKPEPLSSHKPKPKGLDWRTATSNLASIDFATVVG
KNKALATVTNALEPDGSLQFYWFDYDEPAGAVRLIGKVRV--VPKYVSAVLTIKGIKRKL
YVLPKTKAEGGEGNDSDLPADEVGADFIDDAKKHGATGLVAGYVKRRYVFGIKGIPRKEN
WLEVSCNFGKADIPVESSGELYSHVFGTTATPFERFVVDRKIMGPCWLNVTAPKINGEAI
SWTKLEVDADQANVSPFSSSDASAPKDQPRLTVLSLSTRTVVHLKENKREIVCAAGRVWH
NSKF--------------------------------------------------------
------------------------------------------------------------
--YFSLSEISLIESTTWSLTEMCSTHLNIAREDIDPEDTAKFFDNVHSTAKALTHFVKLC
EVDCYFQMAIACKVQALPLTRQLTNLAGNSWNRTLAGNRAERNEFILLHRFNETGFIVPD
KISSWEKKEQIKKAENSKKAENGEAPKVEIKKEKFKGGLVFDPEKGLWDRYILVMDYNSL
YPSIIQEFDIDFATIDWTADDAEDLDKMPDGPCEGEPQGVLPQLIASLVARRKIVKGLMK
DKKATVAKLMQYDITQKALKLTANSMYGCLGYEGSRFYARPLAALTTFKGREILTRTKAD
AESMSLNVIYGDTDSVMINTNQDKYEEALKIGVEFKKLINEKYKKLEIDTDGVFSRMLLL
NKKKYAARKVDDDGAASTEIKGLDMKLF-----------VSLDHPLSISTTEVVVEQIHN
YLQDLGESIRIGKVPLDDFIIFKRLGKNPEDYPDAKSLPHVQVAMKMKAKGQSAKAGDVI
PYIFCIPPNGEKTKSAQAANAHHPDDVRRSGSTLKIDLELYISTQVLPPIERLCEHIEGT
EKARLAECLGLDAVNYKSSFDAPEREFKTLQSQISDAQRFADAIPFNVRCRACGSSTAFE
PLGAKSSGVISKSGMFCGNLDCQQPLSIPSLAIQLDLQIRSFITKFYEAWLVCDESTCSN
RTRMMSVYGKRCLQPQCRGAMHFEYSDSKLYDQLLYFDMLFDVEKARAKVAGGLDQPDFT
ARAEANKIALDYLRKVVTKHLEKNGRRWVSMESLFSFMKV
>Uvf
PGPAGLNAYRKVKPPAVADDFIKNILDGLGPDTLKPSKRKSHLSSLDAKKPRHNLDLTVE
AEEERSEEPSKKNRRQQTSATLNVNTVTSSVKP-----GGIHWQKALQNLPTVPRNRSTR
ITLLKPLQVNAFDRGNRLKFFWLDFHEAEGILYLFGKVLDQLTSKYVACCVVVEGIERNL
FVLPRPTVIDEDGIEEKPTEDDVYDEIEQVLQSHQISEFKAKVVTRKYCFEEKGVPADCE
WHKVVYSYTKPAIPRDTTGKTFSKVYGTRTSVFELFALKRKIMGPCWLDIQEAVPSPTPV
SWCNLEVVVDPKMINPLSDTDPSA-KETPPLNILSLSVRDIMNHKDNKKEIVCATARMWQ
EVSLDDTTPIEQQSSVVKTFVRPLASFPNGTHDACRRSTPPITLVKEEHMLLSVLLGTVN
LYDPDVIIGYDLASTTLDVILHRMRDLKTPHWSRISRLRRDKFPSLRGGFNNQLLAGRLV
CDLSSDGLKSMVTSTTWSMSELCQKYLEITREDIDPDEVVDFFDSTSTKPNRLMNFIKHC
EADSYFQMALINKVQYLSLTKQLTNLAGNNWNSTLQGGRAQRNEFILLHEFHRHKFICPD
KLNYSDRKTLSKSANVGANQEGGKNTQVVVKKDKYKGGLVFEPKRGLWDKFILVMDFNSL
YPSIIQEYNIDFTTVDRSNCQDDDNEQMPELPPAEMKQGILPKLIATLVNRRREVKKLMK
APDVSPAKITQYDIKQMALKLTANSMYGCLGFEGSRFYARPLAALTTSKGREILINTRDL
AEGQNLDVIYGDTDSVMINTNAMDFSTANKIGSDFKKLVNERYKLLEIDIDAVFERMLLL
QKKKYAAMKVDGIQARVVEVKGLDMKRREFCKLSKDASQYILEQILSGLSAELVVEKIHD
YLIELGQIVKEGKKELDDFIIYKKLGKNPKDYPDVKSQPHVQVALRMNLKGNTSKAGDVI
PYVFCLGEDGSSSRSAQADKARHPDDLRRADTPWKIDYEYYLSLQVLPPVERLCDPIEGT
DRSRLAECLGLDPSRFKINTSESQQEFHTLDSQVPDSERFADTSPLVIRCRHCTEKFEFK
GAQADTAGMISPTGLNCPNLECRKPLGVPSIATQLEIQIRNFINKFYDAWLVCDDAACRN
RTRMMSVYGRKCLNTGCKGRMNYEYTDKMLYNQLLYFYSLFDPSKAERKFKSTSKADIIM
KTLEVNQQALTILRGIVNRYLQKNARRFVAMDALFSFMSI
