# Supplementary material for: Convergence Analysis of Rust Fungi and Anther Smuts Reveals Their Common Molecular Adaptation to a Phytoparasitic Lifestyle
Source: Front Genet. 2022 Apr 8;13:863617. doi: 10.3389/fgene.2022.863617 (PMC9023891; doi:10.3389/fgene.2022.863617)
Supplement: Supplementary file 4 [file DataSheet1.ZIP › Supplementary file 1/conv_cal/OG0003175.fasta]

>Ain
MSRKEPLSVDALLQKQR--EEATFKPKFLSKAERQKQALEKREADIKEQKKRDQEEKAKR
KEFERSAAAASTAPAASSSLSSSYDEFPRDPRNRNITPSSSQSNGSASY----QNTLTEA
EQALIRNKYLGITERSKKKTRKLQDKKLMFGWDQNEDT-SDKLNPAL-------VERVFG
AGGRAGMDPAQDPLRRG---AKSAFAEKHWSEKTLEEMKERDWRIFREDFAISSRGGHIP
RPLRSWRESTIPEPILKAIDEIGYTEPSPIQRQAIPIGLQNRDLIGIAETGSGKTASFVI
PMLAYISQLPPLSDANRHLGPYALIIAPTRELAQQIEVETKKFTDSLGFKCVSIVGGRDM
NEQAFSLRDGAEVIVATPGRLKDCVERHVLVLSQCLYLVLDEADKSIGLGFADVLDYILD
SMPASNLKPDTEEAEDPLAL----EAIKVPKYRVTMLYSATMPPSVERLARNYLRRPAHI
TIGEANQAVGTVEQRVEFISGEDKKKARLMQLLSSGLEPPMIVFSTTKQSVDSLSRDLNR
AGWNVATLHSGKTQSQREEALASLRSGQCPILVATDLAGRGIDVPDVSAVINFQFPTSFE
AYIHRIGRTGRAGKRGVAFTFLENHDEDYFYDLKQELSRSKLSSVPRELDRHPAAQRRIT
EMKRKRNEEEE
>Aps
MNQKQPLSIETLLAKQKAEKEAASKPKFLSKEERAALAIAKRQDQVAAEKARLAQLAAKR
EELERSAREAKYSYSSRGPTRNDHQSYGTAPKAFRSINQTS-NSNSSSPLLPSTAPPPVL
NQKLLMARYLGQPDNKKRRIRKMSDKKFVFDWAKDEDTALEEVDPLYAISPPPSVVRLYG
NGKLAGIDPAVRPSESGSKRNPAIINELHWSQKPLGSMRDRDWRIFREDFSIAARGGNIP
NPMRSWEESKLPMQILEIIDEIGYKEPSPIQRQAIPLGLNNRDLIGIAETGSGKTASFVI
PMLTYIGKLPPLTDDNRHLGPYALILAPTRELAQQIEVETNKFALRLGYRCVSIVGGKAM
EEQALNMRDGAEIIIATPGRLKDCIERHVLVLGQCTYVVMDEADRMINLGFEEVVNFILD
QLPLSNLKPDTEEAEDSAKMTSFIVTGAKGLYRQTVMFSATMPPAVERLARKYLRRPAVV
TIGVAGQAVDTVDQQVEFLPNEDKKRGRLLEVLNQGFTPPIIVFVNQKKTADQLAKDISR
AGWSTTTLHSGKNQEQREAALASLRSGESDILVATDLAGRGIDVPDVGLVVNFQMAGTIE
AYVHRIGRTGRAGKVGTAITFLTNDDADVMYDLKQEIMKSPVSKCPPELAKHEAAQSKMS
AMKRRAADLDD
>Cqf
MGSKQPLSIESLLAQQKAEKEAASKPKFLSKEERAAMAIEKRAQEVAAEKARLAEEAMKR
EELERSARESKYSYSSRNGSVRDSLPYGTAPKALRNPSSSSSNSSSSSSPPPTTAPPPAL
NQKLLMARYLGQPDNKKRRIRKMSDKKFVFDWAKDEDTALEEVDPLYAVTPISVVVRLYG
NGKLAGIDPAATPMSTGSKRSSAVINELHWSQKPLEAMRERDWRIFREDFSIAARGGNIP
NPMRSWDESKIPMQILEIIDEVGYKEPSPIQRQAIPLGLNNRDLIGIAETGSGKTASFVI
PMLTYIGKLAPLTDDNRHLGPYALILAPTRELAQQIESETNKFALRLGYRCVSIVGGKAM
EEQALNMRDGAEIIIATPGRLKDCIERHVLVLGQCTYVVMDEADRMINLGFEEVVNFILD
QLPLSNLKPDTEEAEDSNKMTSFIVSGVKGLYRQTVMFSATMPPAVERLARKYLRRPAVV
TIGVAGQAVDTVDQQVEFLPNEDKKRGRLLEVLNQGHPPPIIVFVNQKKTADQLAKEISR
AGWSTTTLHSGKNQEQREAALGSLRAGESDILVATDLAGRGIDVPNVSLVVNFQMAGTIE
AYVHRIGRTGRAGKVGIAITFLTNDDADVLYDLKQEITKSPVSRCPPELAKHEAAQSKMS
AMKRRAADLDD
>Cla
M----PLALEDLLKRKKEAEASAARPVFLSKAERAKQALERKEQEAKLARSKVRDLAQ--
------------QHAA------------TGPKALRLPPLPADA------PPPPVTAAPVI
DEALIKTRYLGAHADKKRKIRKMSDKKFVFDWDKGDDTAGSENDPLYRAAPRSA------
-----------KPADGRPVARSGVLDERHWTEKPLQQMKERDWRIFREDFSIAARGGNIP
HPLRSWRESDIPVQILDVIDEIGYKDPSPIQRQAIPIGLQNRDLIGVAETGSGKTASFVI
PMLDYIGRLPPLTDENRHLGPYALVLAPTRELAQQIEGETTKFCTPLGYKCLSIVGGKAV
EEQSHSLRNGCEIIIATPGRLKDCIERQILVMSQCTYVIMDEADRMVALGFEDVVNTILD
ALPISNIKPDSEEAEDPEKLSGVVIGGQRQLYRQTIMFSATMPAAVERLARKYMRRPAVV
TIGVAGQAVDTVEQRVEFVLGDDKRKQRIIEILNEQFAPPIIVFVNQKRTADQLAKDISR
ARWRTTTLHSDKNQQQREEALNSLRKGESDVLVATDLAGRGIDVPDVSLVINFQMANSIE
SYVHRIGRTGRAGKTGVAITFLSNDDAEVMYDLKQEIVKSPISKCPPELMRHEHAQQRVT
--RRQLQEQKE
>Cmi
MTKKTPQSIESILAQQKAKDAENKKPRFMTKAQREALQLEQKKQEEQLKAEKAAEAAKKR
EELERQLRGGDNRYAGSSSGQNSYDDYRTAPRAMRGPSTYSSNGQGSSSSNQPDSNVPIH
DPNYIKARYLGDKSGQKRKVRKQSDKKFVFDWDKDEDTVADEIDPLYLALPNGSML----
--------RQQKALVRSSKPKPGIIDERHWSEKSLEEMKDRDWRIFKEDFSIAARGGNIP
LPIRYWHEAKIPQEIQDIIAQVGYKEPSAIQRQAIPIGLNVRDMIGIAETGSGKTAAFLI
PMLTYISKLPPLSDANRHMGPYALVLAPTRELAQQIEQEAKKFTSRLGYKCVSIVGGRQM
EEQALQLRDGAEIIIATPGRLKDCIERSIVVFGQCTYVVMDEADKMIGLGFEDVINFILD
TLPVSNLKPDTEEAEDAGKMQSLIHNEEVYMYRQTMLFSATMPAACERLARKYLRRPAIV
TIGVAGQAVDSVEQRVEFIAGDDKRKNRLIEILSEGFQPPIIVFVNTKQAVDKLSKDLNR
SGWSSTTLHSGKTQEQREAALKQLRDGEVDILVATDLAGRGIDVQDVSLVVNFQMSNTIE
AYVHRIGRTGRAGKKGVAVTFLGNEDAEVMYDLKQELTKSPISKVPSELARHEAAQSKMS
VMKRKADEMGD
>Eyn
MYRPVPASIDALLADQRQKKDAESRPKFMTKAEREALAQEKLKDQNAAKVDKDKEAAKRR
EELERAARIEPEQYQARHSGRSQYDSHRSGPRAMRQQPVASSSASTSASSSNPNGDVPVF
DPAALKARYLGDTSNKKRKIRKQSDKKFVFDWDKGEDTTADEVDPFYRALSSAMAL-AYR
RGEIG---PGAGPVAKTKTKAKGIIDERHWSEKTLAEMRDRDWRIFREDFSIAARGGQIP
LPIRSWKEAGIPEALVDIVGEIGYAEPSPIQRQSIPIGLNIRDMIGIAETGSGKTAAFVI
PMLSYIMKLPPLSDANRHMGPYALILAPTRELAQQIEVETRKFTSRLGFKCVSIVGGRSM
EEQALNLRDGAEIIIATPGRLKDCIERSIVVFSQCTYVVMDEADRMISLGFEDVINFILD
SLPVSNMKPDSEEAEDAGKMQTLIPLSDVYMYRQTMMFSATMPPACERLARKYLRRPAIV
TIGVAGQAVDRVEQRVEFVSGDDKRKARLLEILREGFAPPIIVFVNTKKAADVLAKDLNR
SGWASTTLHSGKNQEQREAALASLRTGEVDLLVATDLAGRGIDVEAVSLVVNFQMANHIE
AYVHRIGRTGRAGKTGVAVTFVGNEDAEVLYDLKQEISKSPVSKVPSELARHEAAQSKMS
VMKRKAQEAED
>Gan
MSSKTPLSIEDVLAKQKAEKEANSKPKFLSKQERAAIALAKRAAEVEASKDQELATQRAR
QDLEQKARAEGGQYGQQGYGGNNYGDYGGGPRGGGPAPAAPSASAPNSTAPPPSTVASAL
NAALNATRYLGARAPDRRKVSKLSDKKFVFDWDRADDTGADEVDPIYAPYPSAKGPKMYG
RGMLGGFDRDAMPGRKGETKQKGAIDERHWSDKKLSEMKERDWRIFREDFSIAARGGSIP
LPLRSWQESNIPQQIMDVIEEIGYDEPSPIQRQAIPIGLQNRDQIGVAETGSGKTAAFVI
PMLAYIARLPPLSDENRGRGPYALVLAPTRELAQQIESETNKFTKLLGYKCVSIVGGRAI
EEQQFNMRHGAEIVIATPGRLKDCIERHVLVLGQCTYVVMDEADRMVSLGFEDVINFILD
ALPVSNLKPDTAEAEDGEKMSMVLGASTLALYRQTVMFSATMPPAVERLAKKYLRRPAVV
TIGIAGQAVDTVEQRVEFVSGDEKKKARLIEILNGGYEPPMIVFVNQKKAADVLMKDLQR
AHWNATSLHSGKNQEQREAALNSIRNGECDVLVATDLAGRGIDVPDVSLVVNFQMANNIE
AYVHRIGRTGRAGRTGVAVTFLNDADEELMYDLKTEIAKSPVSRMNPELLKHPAAQTKMS
AMKRRAADIED
>Hvs
MHSRVPISIEALLAQQKAEKDAASKPKFLSKEQRAALAIEKRAAQVAAQNARIAQSEASR
HELDRRARDSKYNSSSRNPPPPHHSSYDTAPKALRPPPSSSYDNKSSSSPPPPTAPPPAL
NPKLIRARYLGQPDNKKRRIRKMSDKKFVFDWAKDEDTALEEVDPLYAVVPPPTALRLYG
NGKLAGIDPAATPMSTGSKQSSAIINELHWSQKPLEAMRDRDWRIFREDFSIAARGGNIP
NPMRSWEESNIPIQILEIIDEIGYKEPSPIQRQAIPVGLNNRDLIGIAETGSGKTASFVI
PMLTYIGKLPPLSDENRHLGPYALILAPTRELAQQIEVETNKFASRLGYRCVSIVGGRAM
EEQALNMRDGAEIIIATPGRLKDCIERHVLVLSQCTYVVMDEADRMVALGFEEVVNFILD
QLPLSNLKPDTDDAEDAKKMSSFIKSGVKGLYRQTVMFSATMPPAVERLTKKYLRRAAVV
TIGVAGQAVDTVDQQVEFLPNEDKKRSRLLDILNQRFNPPIIVFVNQKKTADVLAKDISR
AGWATTTLHSGKNQEAREAALVALRSGEAHILVATDLAGRGIDVPDVSLVINFQMSTTID
NYIHRIGRTGRAGKLGTAITFLTNDDSELFYDLKQEIAKSPASRLNPELAKHEAAQSKIS
AMKRRAADLND
>Lcr
M---APLSIEALLAKQKEEKEAQARPKFLTKQERAAIALQKRAAEVEAAKDKELQAKQAR
DDLERKARSEGAGYGQNGYGRDNYGDYGSGPRGAGSTSAPPPAPPSGDAPPPPSAAAPAL
NAALNATRYLGARAPDKRKRSKTSGRKVDFDWDRTDDTGATEVDPLYAPYPTASQVKLFG
RGMLAGFDREV-PGKKSEVKSKGAIDERHWSEKPLAEMRERDWRIFREDFSIAARGGNIP
LPLRTWEESTIPQQLLDVIEEIGYTEPSPIQRQAIPIGLQNRDQIGIAETGSGKTAAFVI
PMLAYIARLPPLSDENRGKGPYALVLAPTRELAQQIESETNKFCKLLGYKCVSIVGGKDI
SEQQFNMRFGAEIVIATPGRLKDCIERSVLVMGQCTYVVMDEADRMVSLGFEDVINFILD
SLPLSNLKPDTEEAADAEKMTMMIAESTLALYRQTVMFSATMPPPVERLAKKYLRRPAIV
TIGVAGQAVDTVDQRVEFIGSEEKKKARLIEILNGGFEPPMIVFVNQKKGADVLMKDLQR
ARWNATTLHSGKNQEQREAALNSIRSGECDVLVATDLAGRGIDVPDVSLVVNFQMSGTIE
AYIHRIGRTGRAGKTGVAVTFLADTDEDLFYDLKQELTKSPVSRCPPELMKHPAAQSRQS
AMKRQAMDME-
>Mgl
M--VLPLSVDQLVAKQA-KDTSAQRPRFVSRREREAHRQAEQKAEAEAEEARHAKVQNER
VEWEATSKRERE----RARGRRASGDEQ--PR---KVPAMAP-----------------Q
ELADIKERYLGVRRERPRRVRRAGDRRFQFEWSADDDTSDARV-----------RVELRG
RAGLDGSERSL----TGKSTMRSTLAEKPWTEKSLSEMRPRDWRIFREDYQIQVRGGDVP
PPLRTWRESRIPGAILDAIEAMGYREPTSIQRQAIPIGLIPRDLIGLAETGSGKTASFVV
PMLAYVMAQPRMAPGDVYMGPYGLILAPTRELALQIEAETRKFAARLQIQVVSLVGGRDL
GEQAFHLNDGAEIVIATPGRLQDCLERHMLVLGQCHYLVMDEADRMVDMNYEEALHYILD
SLPTT---------------------------RTTMLYSATMPPTVDKIARTYLTRPVTV
TIGQAGQAVGTIEQCVEFVDSEEDRQQRLLHVLDSGFAPPMIVFVNQKANADLVGKDLRR
AGWNVAVLHSGLSQPQREAAIASLRDGYNEVLCCTDIGARGIDLPDVSLVVNYQFPTQFA
SYIHRIGRTGRAGKKGHAMSFVNDDDAQHFYALRLELAKSPVSSVPGALANHSAALQAPS
TGHANA-----
>Min
MSTRTPISIEALLAQQRQDKEEQSRPKFITKQERAAVALAERAAQVEAAKEQQRQLQARL
SQLQQPTAAAAARYESPGGGRNDYSSSRTAPSGPQPPPPSRSTAADAATESKPAAAMAIL
NDKLNATRYLGANHLEKRKKTKISTKKFDFDWDRTDDTASNEVDPIYKPYPTVSLVRLFG
RGQLGGFDRDLAP--GTSKRVKGSIDDRHWTEKFLHRR----------------SGGHIP
LPLRSWEESSIPRPILDAIEEIGYKEPSPIQRQAIPIGLLNRDQIGIAETGSGKTAAFVV
PMLAYISRLPPFTDENRSQGPYALVLAPTRELAQQIESETNKFCKLLGYKCVSIVGGKEI
EAQALSLREGAEIVIATPGRLKDCIERSVLVLSQCTYVVMDEADRMVSLGFEDVLNFILD
ALPVSNLKPDSEEAEDGEKMSMIITESTLALYRQTVMFSATMPPAVERLAKKYLRRPAIV
TIGVAGQAVDTVDQRVEFITVEEKKKARLLEILNGGFEPPMIVFVNQKKAADVVMKDLVR
ARWNATTLHSGKNQEQREAALNSIRNGENDVLVATDLAGRGIDVPDVSLVVNFQMSNTIE
AYIHRIGRTGRAGKTGTAITFLADHDEDLMYDLKQEITKSPVSRCPPELARHPAAQSRQA
GRRRGAQDIDE
>Mld
MSTRTPISIEALLAKQRQEKEEQSRPKFLTKQERAAIALAERAAQVEAAKEQQLQLQLKQ
NQLERSTPSNQSRYDDSRAGRNDYSSSATGPRGNHPSPSARPSATDNAVEPKPAAAAAIL
NDKLNATRYLGANHLEKRKKTKISTKKFDFDWDRTDDTASNEVDPIYKPYPTVSLVRLFG
RGHLGGFDRDLAPSGGSGKRLKGSIDDRHWTEKSLDEMRDRDWRIFREDFSIAARGGHIP
LPLRSWEESSIPRPILDAIEEIGYKEPSPIQRQAIPIGLLNRDQIGIAETGSGKTAAFVV
PMLAYISRLPPFTDENRSQGPYALVLAPTRELAQQIESETNKFCKLLGYKCVSIVGGKEI
EAQALSLREGAEIVIATPGRLKDCIERSVLVLSQCTYVVMDEADRMVSLGFEDVLNFILD
ALPVSNLKPDSEEAEDGEKMSMIITESTLALYRQTVMFSATMPPAVERLAKKYLRRPAIV
TIGVAGQAVDTVDQRVEFITVEDKKKARLLEILNGGFEPPMIVFVNQKKAADVVMKDLVR
ARWNATTLHSGKNQEQREAALNSIRNGENDVLVATDLAGRGIDVPDVSLVVNFQMSNTIE
AYIHRIGRTGRAGKTGTAITFLADHDEDLMYDLKQEITKSPVSRCPPELARHPAAQSRQA
GKRRGAQDIDE
>Mlp
MGNKQPLSIESLLAQQKAEKEAASKPKFLSKEERATLAIEKRAQEVAAEKARLAEAAAKR
DELERSARESKYSYST-------------------TDSSSTSNNAASNSPPPNTAPPPAL
NQKLLMARYLGQPDNKKRRIRKMSDKKFVFDWAKDEDTALEEVDPLYAVTPISAIVRLYG
NGKLAGIDPAATPMSTGSKRSSAVINELHWSQKPLEAMRERDWRIFREDFSIAARGGNIP
NPMRSWDESKIPMQILEIIDEVGYKEPSPIQRQAIPLGLNNRDLIGIAETGSGKTASFVI
PMLTYIGKLAPLTDENRHLGPYALILAPTRELAQQIESETNKFALRLGYRCVSIVGGKAM
EEQALNMRDGAEIIIATPGRLKDCIERHVLVLGQCTYVVMDEADRMINLGFEEVVNFILD
QLPLSNLKPDTEEAEDSAKMTSFIVSGIKGLYRQTVMFSATMPPAVERLARKYLRRPAVV
TIGVAGQAVDTVDQQVEFLPNEDKKRGRLLEVLNQGHTPPIIVFVNQKKTADQLAKDISR
AGWSTTTLHSGKNQEQREAALASLRAGESDILVATDLAGRGIDVPNVSLVVNFQMAGTIE
AYVHRIGRTGRAGKVGTAITFLTNDDADVLYDLKQEITKSPVSRCPPELAKHEAAQSKVR
HLTSRVIDTEV
>Msd
MSTRTPISIEALLAKQRQEKEEQSRPKFLTKQERAAIALAERAAQVEAAKEQQLQLQLKQ
NQLERSTPSNHSRYDDSRAGRNDYSSSATGPRGNHPPPSARPSATDNAVEPKPAAAAAIL
DDKLNATRYLGANHLEKRKKTKISTKKFDFDWDQTDDTASNEVDPIYKPYPTVSLVRLFG
RGHLGGFDRDLAPSGGSGKRLKGSIDDRHWTGKSLDEMRDRDWRIFREDFSIAARGGHIP
LPLRSWEESSIPRPILDAIEEIGYKEPSPIQRQAIPIGLLNRDQIGIAETGSGKTAAFVV
PMLAYISRLPPFTDENRSQGPYALVLAPTRELAQQIESETNKFCKLLGYKCVSIVGGKEI
EAQALSLREGAEIVIATPGRLKDCIERSVLVLSQCTYVVMDEADRMVSLGFEDVLNFILD
ALPVSNLKPDSEEAEDGEKMSMIITESTLALYRQTVMFSATMPPAVERLAKKYLRRPAIV
TIGVAGQAVDTVDQRVEFITVEDKKKARLLEILNGGFEPPMIVFVNQKKAADVVMKDLVR
ARWNATTLHSGKNQEQREAALNSIRNGENDVLVATDLAGRGIDVPDVSLVVNFQMSNTIE
AYIHRIGRTGRAGKTGTAITFLADHDEDLMYDLKQEITKSPVSRCPPELARHPAAQSRQA
GKRRGAQDIDE
>Pan
MSKKQPLSVAEILEKQK--QESALKPRFLSKAERAQKAQKEKEEEERKQALKQQEDLRKR
QELESQARSAASSRQASSHARPERLDYGTSRRAREATPALNPSDSSSA-------PLTEA
EQEAIRRRYLGLKDDRKKPRRKPTDKKFVFDWGEDDDTAADSLAVQIRSAPSHLVARANG
TGAPSHVD----PLEASLGRAARRFDDKHWSEKTLEQMKERDWRIFREDFGISARGGNIP
RPLRSWRESSIPPSILATIEEIGYTEPSPIQRQAIPIGLQNRDLIGIAETGSGKTASFLI
PMLAYISHLPKLDENTKALGPQALILVPTRELAQQIEGETNKFAPRLGLRCVSIVGGRDM
NDQAYALRDGAEIIIATPGRLKDCIERHVLVLSQCTYVVMDEADKMVDMGFEPQVNFILD
SLPVSNLKPDSSVAEDP-------LQDGVGKYRVTMLYSATMPASVERMARVYLRRPATI
TIGNAGQAVASVEQIVEFVANEDQRRQRLISILQSSHLVPIIVFVNQKKAADMLSGSLVR
AGFYVSTLHSGKTQELREEALAHLRDGTTQILVATDLAGRGIDVPNVGLVINFAMPNNIE
AYVHRIGRTGRAGKTGTAITFVDQADSDLFYDLKLELTKSKLSTVPQQLARHPAAQHRPI
DSHAKRKRDDE
>Pst
MGSKQPLSIETLLAQQKAEKEAASKPKFLSKEQRAALAIAKRQEEVAAEKARLAEASLKR
EELERSAREAKYSYSSRTGGRNDH-SYGTAPKALR----STTDNHPSSSLPPTTAPPPVL
NQKLLMARYLGQPDNKKRRIRKMSDKKFVFDWAKDEDTALEEVDPLYAISPPPSMVRLYG
NGKLAGIDPAVRPSEAGSKRSSAVVNELHWSQKPLNAMRDRDWRIFREDFSIAARGGNIP
NPMRSWEESKLPLQILEIIDEVGYKEPSPIQKQAIPLGLNNRDLIGIAETGSGKTASFVI
PMLTYIGKLPPLTDENRHLGPYALILAPTRELAQQIEVESNKFALRLGYRCVSIVGGKAM
EEQALNMRDGAEIIIATPGRLKDCIERHVLVLGQCTYVVMDEADRMINLGFEEVVNFILD
QLPLSNLKPDTEEAEDSNKMTSFVLTGAKGLYRQTVMFSATMPPAVERLAKKYLRRPAVV
TIGVAGQAVDTVDQQVEFLPNEDKKRGRLLEVLNQGHTPPIIVFVNQKKTADQLAKDISR
AGWSTTTLHSGKNQEQREAALASLRAGESDILVATDLAGRGIDVPDVGLVVNFQMAGTIE
AYVHRIGRTGRAGKVGTAITFLTNDDADVMYDLKQEIMKSPVSKCPPELAKHEAAQSKMS
AMKRRAADLDD
>Rgr
MPAKTPLSIEAILEQQRRDKEAQSRPKFLSKQERQALALQKRAQEVEDGKERELEAQRKR
DQLEEQARKERD----------SLSSDA-------QDAVAQPAPVRSSSPPPPSTAAPVL
NAQLQAARYLGARAPDKRKRTKKQGNKVDFDWDRTDDTLAGE--PM----------RLFG
RGRLAGFDADVVPGR----KARGALDERHWTEKSLAEMRDRDWRIFREDFSIGARGGHIP
LPLRSWQESNIPQQVLGAIDSIGYKEPSPIQRQAIPIGLQNRDLIGIAETGSGKTAAFTI
PMLSYIARLPPLTEETRSRGPYALVLAPTRELAQQIEAETNKFCRLLGYRCVSIVGGKAM
EEQQFNMRDGAEIVIATPGRLKDCIERSVLVLAQCTYVVMDEADRMVSLGFEEVINFILD
SLPVSNLKPDTVEAEDPDKMTTTL-------QEETVMFSATMPPAVERLAKKYLRRPAVV
TIGVAGQAVDTVDQRVEMINSEEKKKSRLLEILNGGFEPPMIVFVNQKKGADVLQKDLQR
SRWNAVTLHSGKNQEQREAALNSIRSGENDVLVATDLAGRGIDVPDVSLVVNFQMSNTIE
AYIHRIGRTGRAGKTGVAVTFLSDADEELFYDLKQEISKSPVSRLPPDLARHPAAQSKMS
AMKRRAEQLDE
>Sro
MPNKTPLSIQDLLEQQRQEKESQSKPKFLSKQERQALALAKRATEVEQRKQTELDSNLKR
QELEQKASQFSTGYGQNGGDRENYNNSGSGPRGGNGSPLLRPSDTTDPAPPPPYSAGPVM
NTRLNAERYLGQKVPDKRKRQKKTGAKIEFDWAEGDDTASFEVDPIYAPYPTTQGKRLFG
RGKLGGFDADVLMSRRMKGGAGGEGAKVHWSEKKLEDMKERDWRIFREDFSISARGGHIP
LPLRSWGESTIPHQILGVIDEIGYKEPSPIQRQAIPIGLINRDQIGIAETGSGKTAAFTI
PMLAYISRLPPLTDENRTKGPYALVLAPTRELAQQIESETNKFCRLLGYRCVSIVGGKAI
EEQQFNMRDGAEIIIATPGRLKDCIERSVLVLGQCTYVVMDEADRMVSMGFEEVLNFILD
SLPVTNIKPDSQEAEDGEKMNMMIVAPTLALYRQTVMFSATMPPAVERLAKKYLRRPAIV
TIGVAGQAVDTVEQRVEMINSEEKKKSRLIEILNGGFEPPMIVFVNQKKGADVLQKDLQR
ARWNSTTLHSGKNQEQREAALNSIRTGENDVLVATDLAGRGIDVPNVSLVVNYQMSNTIE
AYIHRIGRTGRAGKTGVAITFVSDADEDLMYDLKQEISKSPVSRVAPELARHPAAQSKMS
AMKRMAQDIED
>Uvf
MKVKQPISIETLLAQQKAEKEAASKPKFISKKQREELEIKKREEKIAEEKLKKLELLAKR
EELERNARETKYNYNSRNSNRN--ETYNTAPKALRPNNSSPSNSNTQTSVLPTTTSPPVL
NQKLLMARYLGQPDNKKRRIRKMSDKKFVFDWAKDEDTALEEVDPLYAIPPPPSLVRLYG
NGKLAGIDPSVRPCSVGSKRG-TVLNELHWSQKPLEAMRDRDWRIFREDFSIAARGGNIP
NPMRSWDESKLPPQILEIIDEVGYKEPSPIQRQAIPLGLNNRDLIGIAETGSGKTASFVI
PMLTYIGKLPPLTDENRHLGPYALILAPTRELAQQIEVETNKFALRLGYRCVSIVGGKAM
EEQALNMRDGAEIIIATPGRLKDCIERHVLVLGQCTYVVMDEADRMINLGFEEVVNFILD
QLPLSNLKPDTDDAEDSSKMTGFILTGAKGLYRQTVMFSATMPSAVERLARKYLRRPAVV
TIGVAGQAVDTVDQQVEFLPNEDKKRGRLLEVLNQGHSPPIIVFVNQKKTADQLAKDISR
AGWSTTTLHSGKNQEQREQALASLRNGDADILVATDLAGRGIDVPDVGLVVNFQMAGTIE
AYVHRIGRTGRAGKVGTAITFLTNDDADVLYDLKQEILKSPVSKCPPELAKHEAAQSKMS
AMKRRAADLDD
