# Supplementary material for: Convergence Analysis of Rust Fungi and Anther Smuts Reveals Their Common Molecular Adaptation to a Phytoparasitic Lifestyle
Source: Front Genet. 2022 Apr 8;13:863617. doi: 10.3389/fgene.2022.863617 (PMC9023891; doi:10.3389/fgene.2022.863617)
Supplement: Supplementary file 4 [file DataSheet1.ZIP › Supplementary file 1/conv_cal/OG0003176.fasta]

>Ain
MVFVVDVAPPPTHTVDDKEGHLIVRSRDYVTGRYQIIRQLGQGTFGKVVECYDIKTRKMV
AIKVIRAVQKYRDASKIEIRVLDTLRQHDPLNQNKCIHLLDTFDFLNHVCIVSELLGQSV
FDFLKDNSFLPFPSRHIWSFAKQLLQSVAYLHRLGLIHTDLKPENILLVNHDYDLVPLTK
RKRVLKESEIRLIDFGSATFQDEYHSMVVSTRHYRAPEIILQMGWTFPCDAWSIGCILVE
FFTGEALFQTHDNLEHLAMMEAVLGVMPDDYRRKAETYLPAYFKHGRLDYPNKDTQKQSK
KYVKAMKSLDDIIPSFSKFESRFKHLIKRLLTFDPEQRIRVDQALHHPFFELTEDE-
>Aps
MIVVLARRATEKLPIDDKEGHYIVRPDDLLGNRYQVIKLLGQGTFGKVVQATDLHSRKEV
AVKVIRAVQKYRDASKIEIKVLNLLRERDPDNVNKCIHLLDVFDYCNHICIVTELLSLSV
FDFLKENQYSPFPASHIQSFARQLLSSVACTSNLPCFH----------------------
-----------------ATFEDEYHASVVSTRHYR-------------------------
ICPGHFLNHSHEKLRKLINSNCFEWHQTEFCLFR--RNRTEWFKSYRLDYPQSNTSRQSR
KFVRAMRHLEDIIPQTSIVNARFKDLLSKLLEWEPHKRITVRDALKHSYFTLKIDDE
>Cqf
MIVVLARREAEKLPIDDKEGHYIVRPDDILGDRYQVVRLLGQGTFGKVVQAIDLHSKREV
AVKVIRAVQKYRDASKIEIKVLNLLRERDPDNVNKCIHLLDYFDHRNHICIVSELLSQSV
FDFLKDNQYSPFPLSHIQSFAKQLLSSVAFLHELRLVHTDLKPENILLVDASASEIPIRK
SKRVLRSSEIRLIDFGSATFEEEYHAAVVSTRHYRAPEIILNMPWSYPCDVWSIGCILIE
FFTGEALFQTHENLEHLAMMEAVFGRMPDSFVRKAARNRPEWIEDYRLDYPQATTSRQSR
KFVRGMRRLEDIIPQTSIVNARFKDLLSKLLEWEPHKRITVREALKHSYFTLKIDDE
>Cla
MVIVIDKKEHIQQSCDDKEGHFIVTPGECLNGRYRIEKLLGQGTFGKVVEAFDADTNKWV
AVKIIRSIQKWRSKCSTFCE-----SQTQKTPSEKCIHLENYFDDRNHICIVTELLSTSV
FDFLKANAYAPFPGSQIQSFAKQLLSSVAFLHDLHLIHTDLKPENILLVDADARTIQ--K
PRRILKNSEIRLIDFGSATFETEYHASVVSTRHYRAPEIILGLGWSFPCDVWSIGCILVE
FFTGDALFQTHDNLEHLAMMEVVFGRMPDRFARVASRSKPEWFKNIKLDFPKADTPRQSR
KYVKGMKPLTEIIPLVNIINSRFLDLLQKLLTWDPSQRITVKDALRHPYFALNMTDE
>Cmi
MFFLLQYAAQKPLPVDDKDGHYIIRPDDELGDRYKIIRLLGQGTFGKVVEAWDRDMRMKV
AVKIIRAIQKYRDASKVEIKVLNLLRERDPRNDNKCIHLLDCFDHKNHICIVTKLLSCSV
FDFLKDNNYLSFPMAHIQSFAKQLLLSVAFLHDLRLVHTDLKPENILLVNNDFGSIPIKK
VKKVLKDPSVHLIDFGSATFEEEYHASVVSTRHYRAPEIILGLGWSYPCDVWSIGCILVE
FFTGEALFQTHENLEHLAMMEVVFGPMPNNRGKTGVRSKPEWFSTTKVNYPLPTTSRQSK
KYVKAMRPLETIIPPVNIVHSRFLDLLNHLLKWDPAERYTVKEALRHPFFSIEINDE
>Eyn
M-----YTAKAQLPCDDKDGHYIIRADDELGDRNKIIKLLGQGTFGKVVEAWDRDAGTTV
AVKVIRAIQKYRDASKVEIKVLNLLRDRDPHNINKCIHLLDCFDHRNHICIVMKLLGSSV
FDFLKDNNYFSFPISHIQSFAKQLLTSVSCKHRQ----------------------PTKK
AKRILKNTSIHLIDFGSATFEEEYHASVVSTRHYRAPEIILGLGWSYPCDVWSIGCILVE
FWTGEALFQTHENLEHLAMMEIVFGRAPDTR----------WGKQASLQAGVSSRDEGQL
PYSSNVKAVEETVPPTNIVTSRFLDLLSHLLKWDPADRYTVREALRHPFFSIKIDDE
>Gan
MVITIEPKVQQELPVSDKDGHYIVRVGDVLDD-YEIDRLLGQGTFGKVVCATDHISGKQV
AVKIIRAVPKYRDASKVEIKVLRKLAEEDPDNQYRCIHLLNTFDYRGHVCIVSELLSASV
FDYLKENQYQPFLFNHIQDFARQLLGSVCFLHKHELIHTDLKPENILLENTDSYILCHS-
VDRLWKPSWSTADLFASS-----------------------GMSWSYPCDVWSIGCILIE
FYTGEALFQTHENVEHLAMMRRVFGEMPDRFIAAANEKHPEWFSPRVLAFPTAGTTKQSK
KFVSQID---------TIAAQRFLALLETLLRWEPSKRSTVEEALKHPFFSIKIAED
>Hvs
---------------DDKEGHYIVRADDLLGNRYQVIKLLGQGTFGKVVQAIDLHSQKHV
AVKVIRAVQKYRDASKIEVKVLNLLRQKDPQNLNKCIHLVDCFDYRNHICIVSELLAQSV
FDFLKDNQYSPFPASHIQSFAKQLLTSVTFLHELRLVHTDLKPENILLVDQSAKLVPVKR
TRKILKCPEIRLIDFGSATFENEYHASVVSTRHYRAPEIILNMPWSYPCDAWSIGCILIE
FFTGEALFQTHENLEHLAMMEAVFGPMPETLAKKAGKNRPEWFRGTHLYYPQPDTTRQSR
RFVKGMKRLDDIVPQTSIINARFKDLLEKLLEWEPNKRITVRDALKHSYFNFKIEDE
>Lcr
MVITIEARPAEEEQVCDKEGHFIVRPGAVVGN-FTINKLLGQGTFGKVVSATRAVDKGKF
AVKIIRNVPKYREASRVEHRVLEMLKREDPTNQFKCIPLIDHFEHVGHVCFATPLLGPSV
FDFLKENQYSPFPYSHVQSFARQLLTSVGFVHRKRYVHTDLKPENILLQNTASDVLLDKK
SRKVLRDTTIHLIDFGSATRDDDYHATVVSTRHYRAPEIILGLGWDHRCDLWSIGCILVE
FVTGEALFQTHENLEHLAMMEKVFGKMPSTYAEAAYTERAPWFGKPTLHFPQATTSKQSK
KFVMSMKPLQKII-TGEVTKSRFCNLLEGLLKWRAEDRITIDEALSHPFFALLPDDD
>Mgl
MVFLVSPRTEPPIALDDRDGHIIVREGEFITPRYQIQKLLGQGTFGKVVQCYDRKLHKLV
AIKVIRAVQKYRDASQIEIRVLRCLRQNDPANEHQCVQLLETFDFRNHVCIVSDLLDRSV
FDFLKDNKFQPFPCRDIWLFAKQLLNSVAFLHRLSLIHTDLKPENVLLVDASFDLVATSR
KKRVLRNAEIRLIDFGSATFSNEYHSGVVSTRHYRAPEIILGMGWSFPCDVWSIGCILVE
FFTGEALFQTHDNLEHLAMMEMVLGKLPDDYRRKAETYKPEYFYHGHLDYPRPETTKQSR
RYVQSMKPLQDIIPSYAKHQREFVSLLRRLLEFDPAKRITVEDALKHPYFQLDPNE-
>Min
MVLTIEKVEEVTEPTADKDGHFIIVPGNKIIDHDTIDRSLGQGTFGKVVAAKSSATNEMV
AVKVIRAIPKYREAAKVEINVLKRLAFSDPHNQHQCIHMLSSFDFRDHTCIVSELLSVSV
FDFLKDNGYAPFPFSHVQSFARQLLKSVDYVHKEHFIHTDLKPENILLEERVAKCIDNPK
TRRILKNSKIRLIDFGSATKQTDYHATVVSTRHYRAPEIILGLDWSFPCDVWSIGCILVE
FVTGEALFQTHENLEHLAMMERVFGKMPPALAVSALPDVSNWLGTYRINFPTAATAKQSK
KFVEGMRTLERTVATNKAPLVEFIDLLRQLLQWDPAHRIEVKDALKHPFLTVEIKDD
>Mld
MVLTIEKLDEVTEPTADKDGHFIIVPGNKIIDHYTIDRSLGQGTFGKVVAAKSSATNEMV
AVKVIRAIPKYREAAKVEINVLKRLAFSDPHNQHQCIHMLSSFDFRDHTCIVSELLSVSV
FDFLKDNGYAPFPFSHVQSFARQLLKSVDYVHKEHFIHTDLKPENILLEERAAKCIDNPK
TRRILKNSKIRLIDFGSATKQTEYHATVVSTRHYRAPEIILGLDWSFPCDVWSIGCILVE
FVTGEALFQTHENLEHLAMMERVFGKMPPALAVSALPDVSNWLGTYRVNFPTAATAKQSK
RFVEGMRSLERTVATNKAPLVEFIDLLRQLLQWDPAHRIEVKDALKHPFLTVEIKDD
>Mlp
MIVILARREQEKLPIDDKEGHYIVRPDDVLGDRYQVVKLLGQGTFGKVVQAIDLHSRREV
AVKLTFLNHTDRDASKIEIKVLNLLRERDPENVNKCIHLLDYFDHRNHICIVSELLSQSV
FDFLKDNQYSPFPLSHIQSFAKQLLSSVAFLHELRLVHTDLKPENILLVDASASVLSTRS
SKKVLHSSDIRLIDFGSATFEDEYHAAVVSTRHYRAPEIILNMPWSYPCDVWSIGCILIE
FFTGEALFQTHENLEHLAMMEAVFGSMPDSLVRKAARNRPEWIEDYCLDYPQPSTSRQSK
KFVRAMKRLEDIIPQTSIVNARFKDLLSKLLEWEPHKRITVREALKHSYFTLKIDDE
>Msd
MVLTIEKLDEVTEPTADKDGHFIIVPGNKIIDHYTIDRSLGQGTFGKVVAAKSSATNEMV
AVKVIRAIPKYREAAKVEINVLKRLAFSDPHNQHQCIHMLSSFDFRDHTCIVSELLSVSV
FDFLKDNGYAPFPFSHVQSFARQLLKSVDYVHKEHFIHTDLKPENILLEERAAKCIDNPK
TRRILKNSKIRLIDFGSATKQTEYHATVVSTRHYRAPEIILGLDWSFPCDVWSIGCILVE
FVTGEALFQTHENLEHLAMMERVFGKMPPALAVSALPDVSNWLGTYRVNFPTAATAKQSK
RFVEGMRSLERTVATNKAPLVEFIDLLRQLLQWDPAHRIEVKDALKHPFLTVEIKDD
>Pan
MVFVIDAVAAHSGPVDDDQGHFLVKEGDYVTSRYKILRLLGQGTFGKVVECYDKKQRKYV
AIKIIRAVQKYRDASQIEIRVLRALRENDPHNENKCIHLLETFNFKNHVCIVSELLGKSV
FDFLKENKFQPFPPLHIWQFAKQLMQSVAFLHRLNLVHTDLKPENILLVSSEHSIVATSK
RKHVLHNTEIRLIDFGSATFNDEFHSSVVSTRHYRAPEIILSMGWSFPCDVWSIGCILVE
FFTGDALFQTHDNLEHLAMMEAVLGKMPDDYRRKAETYKPEYFKNGALRYPVAETSKDSR
KYVRQMKKLHDLIPATQSANSRFLSLLRQLLEFDAAKRIKVADALKHPYFDLDPEKD
>Pst
SIIVLARHEPERLPVDDKEGHYIVRPDDMLGDRYQVVKLLGQGTFGKVVQATDLHARKEV
AVKVIRAVQKYRDASKIEIKVLNLLRERDPDNVNKCIHLLDVFDFCNHICIVTELLSLSV
FDFLKDNQYSPFPASHIQSFAKQLLSSVAFLHDLRLVHTDLKPENILLLDASAHLISTKK
SKKVLRCSDIRLIDFGSATFEDEYHASVVSTRHYRAPEIILNMQWSFPCDVWSIGCILVE
FFTGEALFQTHENLEHLAMMEAVFGPMPEQFARRATRNRAEWFKNYRLDYPQSNTTRQSR
KFVRAMRPLEDIIPQTSIQNARFRDLLSKLLEWEPHKRITVKEALKHSYFTLKIDDE
>Rgr
-------------------------------------RLLGQGTFGKVVSAKRKGDNKRY
AVKIIRAVHKYQEAAKTEVKVLTLLTKNDRRNEKKCIPLVKYFDFHGHTCLVTPLLSCSV
FDFLKDNSYEPFPLSHVQSFGRQLLTSLKYVHDNKLIHTDLKPENILLERIETTIVPSRR
HRKILTDTGIQLIDFGSATFEGDYHATVVSTRHYRAPEIILNMGWSYPCDMWSIGCILVE
FVTGEALFQTHDNLEHLAMMEKVFGPMPIAYATEAQ---------------------KCV
SLSLCLSRRRDIIAPTDTAGQDFADLCEGLLRWDQGQRLTVDEALAHPFFKKAIHDE
>Sro
MVLLTQ-----------------IKSRDCWVKLSSLRKLFDLGAARKLAPPSRSRSLTKF
PSNRSRAVPKYQEAAKTEIRVLQQLKSQDPEGKMNCIRLQCEFEFYGHTCLVTELLSASV
FDFLKENAYEPFPLSHVQQFAKQLLLALQFVHKHNLVHTDLKPENILLLDNRSTVVPSRK
TRKLLNKTDICLIDFGSATFEKEYHASVVSTRHYRAPEIILCLGWSYPCDMWSIGCILVE
FVTGEALFQTHENLEHLAMMEKVFGPMPKSMLTGKK-------KEVKLNFPQPSTQKQSK
KYVTGMKSLRDIIGTTDPAREKFYDLCKGLLTWQKEDRLDVQAALRHPFFSTRITDE
>Uvf
MIIVLTRQQVDKLPIDDKEGHYIVRPDDLLGDRYQVVKLLGQGTFGKVVQATDLHARKEV
AVKVIRAVQKYRDASKVEIKVLNLLRERDPDNVNKCIHLLDVFDYCNHICIVTELLSLSV
FDFLKDNQYSPFPASHIQSFAKQLLSSVAFLHDLRLVHTDLKPENILLLDSSANLISTKK
SKKVLRCSDIRLIDFGSATFEDEYHASVVSTRHYRAPEIILSREFGASCD----------
--DGSGLW----------------------------RNRSEWFKNYRLDYPQSSTSRQSR
KFVRAMRPLGDIIPQTSIVNARFKDLLDKLLEWEPHKRITVKDALKHSYFTLKIDDE
