# Supplementary material for: Convergence Analysis of Rust Fungi and Anther Smuts Reveals Their Common Molecular Adaptation to a Phytoparasitic Lifestyle
Source: Front Genet. 2022 Apr 8;13:863617. doi: 10.3389/fgene.2022.863617 (PMC9023891; doi:10.3389/fgene.2022.863617)
Supplement: Supplementary file 4 [file DataSheet1.ZIP › Supplementary file 1/conv_cal/OG0003177.fasta]

>Ain
AQTRLDRLVTLLDSGSTPAIRGTAARQLGQIAALRVRGVAVKQESAGEASSHYAGIEGDW
NQAVFLLARVLPHLRSKTWDTRVAAGQAIEAICSAAGTWDPDQVPGAKP---AELLGFST
FSLAQVLTTGKKLLSSAGSEYSSVEDRLAHAKRD-MQRLGLGSAGEEVDLGMDVEQELLA
LPPPADTKESSGSPKPLQAVAMPPPTPVEEVDLSKLSARERNQLKRKRKLEEKGSEPTKA
RIVEATPKTPATAGTVNSTDTGSVDSTALANAAAAN-----------ATSLIAPAGQWPF
VLVGTLLLADLFSPKWEIRHGAALGLRELFKTQGAGGGKVLGVGAGANADSHTAWCEDAA
IRLLCVLSLDRLGDFVFDHVVAPVRETAGQTLASLLKWMPAEAVSKVHEVLIAMVRQDFT
QLEAKRGYAWEVRHAGLLGLKYEVSVRRDLLLIKEEEEDSKDKLREIINTAILCLRDDDD
DVRGVAAATLLPIADLLLEHVPEAIGELLDQLWDCLGDLKDDLSSSTGGVMDLLARLVEN
SRAIAHLNLSRSVSNLVPRLFPFFRHTITSVRLSVLNALSVFLSVPSLSRDWIDARVLRL
LFQNLIVEERLPIREASKKAWTKALTIVVPARLVDLVKPHLSSFFTILMTPLGSPLDFSL
FYKASTSAGVGGGDAHNVDKGILAQDLSLVGVDTVIRGRLGAAEALGSIMAHWPRELDDE
AFHDSLVRYISSSSALQKCLASAVVQEWSESAIEVNILEASPISRSVGARLISILESPPP
DTYAEMAVMLQRIQTGCQGLYTAFQRDAKVAKTKIPTLPSKFTVETAKDVVGKFDALLGL
VSAKTRKTAQAALDERRMKLIADLGFYQATKSKQDTQVAACAAAAVIGLKLMPSKLNPVI
RSIMTSVKFEDNYDLQQRSARAVASFIGFCSSPAA--TANPSDKIIKNLCAFVCQDTTQT
PIYANAKDQLEGILSINEPPVAPKWKGGSQANEPEEVREGKLIRRGAEMTLREVSRLFRD
RLFHVVPTLWDCMSAPLLDAFGSSDVKEAQGLDVKDDGQGQTVIDCCTLLQANLANLDAS
LHQEALVLLPALTSAIKCKRAVVRTAASKAISTMAECITEATMMHIVNDVVALLGDASNV
CNRQGAIEAISHVVQLLDLKLLPYVIVLIVPVLGRMSDSDDAVRLVATNTFASLVKMVPL
ETGLPDPPGFSQELLARREEERKFLSQLLDGTKVEPYTIPVKVNAELRKYQQDGVNWMAF
LAKFQLHGVLCDDMGLGKTLQSICILAGKHYERAQRYEATKALDTTPLPSLIVCPPTLTG
HWCHEIRQYSTNLRPLLYAGLPQERARLQGQIPEHDCVVMSYDTVRNDIAVLSQINWLYC
VLDEGHIIKSAKTKTTKAIKMIKSQHRLILSGTPIQNNVLELWSLFDFLMPGFLGTERAF
HERFGKPILASRDGKVTAKEHERASLALDALHKQVLPFLLRRMKEDVLNDLPPKIIQDIE
CDLGDVQRQLYDEFSRTQDRNAIEGAFAAAGDPSKKHHVFQTLQYLRKLVNHPLLVFDKA
NKKHVDVERQKSGSSLRDVANAPKLLALRQLLNDCGIGESSIGGTGGAVPISQHRVLIFC
QLKQMLDIIESDLFKTLMPSVSYMRLDGGVSADKRHGIVQRFNSDPSIDVLLLTTQVGGL
GLTLTGADTVIFVEHDWNPMKDMQAMDRAHRLGQKKVVNVYRLITRNTLEARIMGLQRFK
LNVANSVVTQQNAGLESMDTDQILDLFDPTSDTAQKGGEEKKGQKALLASIEAMPDGDDY
ADMATWQA--
>Aps
MTTRLDRLLLLLDTGSTPSIRLTAARQLGQIAAQTIQHSSNQNTSLSLYQSEWRGIDGEW
KEIINLLGRILPYLRSKSWETRQAAGEAVDGITKTIGIWDPTLSETIKPTTSRGGLLFKN
FDFDSVLREGTILLSSAGKEFHRSNESLNAAKRDVASKLGLGIGFDLDSVGMDVNKELED
LHPISILIRSSKCDPLSQSVNVPAHAPIPEADLDGLSARERNALKRKRKAANKAPTPSKF
RILEQASGHPIPSDLSPTTPTFIIDPGAKAQARKSLNGETACTSHPNNNSLLYAEGQWPF
TSFVEILMIDLFSSQWEFRHGAALGLIPIIKNQGFGAGKSIGASRFQNLEQHLKWMEDLG
LRLVCLLSLDRFGDYVGDQVVAPVREIGAQGISLVGRWLDQNGLHQLLRTLHQMVEQKNA
SSNGQRSYAWQVRHAGLMAMKYLVAVKSEMLRVSTDVHSAKNLLSVIVTSALIGLKDDDD
DVRAAASGALLPVTELLVKYLPSRLNELLQVLWDALGNAKDDLSSSVGNIMDLLANLIAY
PVVLTRLSRGHTLPQLIPRLFPFFRHTISTVRLSVVKAISVFLHMPDLSVRWVDESVLRL
TFQNLLVEIRADIRAISHEVWNAAISGLLHEPLTSIIQPHISGWLELVSTPRTQKLNASL
FFMATRTSKSTTGLTYNVDKFIMSQDLTLVSLAEIIRGRLAASKALGYLMAKLTHFNQLE
LFTSHLASLIDSTFAMPKMIAAVVIKDWAQEYLTTNLGQIIAIQPLSQKLRTSPLFSGPS
TMYSELEHLLITIRKDIEGLLASFVSLGKVPPEKIPKLPISFGIEHAAQIINHYHSLIPL
VARGNKKAAMASLEDRQQKLAALVIMFERDKVVFDTRLDAAVATAVVALREIPGKISPLI
KGLTQSIKNETLIDLQTYSANALASFIDICVSPNSPVKNDPTDKIIGNLATYLCQDESQT
PTFAKEKSNKRGILSAQDGGISLLSKTNHFDANEDAAFQAKLLRRGAELTLSALASRFGE
NLIDRIPKLWHCMSEPLVTLFQTDDVQNADSKIGAEPKLAQDLLDCLTVLPAVASSLPIS
SHSRLVTLFGPLCHAIKSKFAVVRYSVVRCFAELCNFLPEQGLLEFITHVLPLVGDPLNL
AHRQGAIEMLSKLVDVLDTKILAYIIFLVVPVLGRMSDPDDDVRHVATNTFACLIKLMPL
EAGVPDPPGFSREMLEKRQSERQFLSQLLGSSKIEEYNIPIKIKADLRKYQRDGISWLAF
LAKYQLHGILCDDMGLGKTLQSICILASKHHERAESHRINQSPDTVHLPSLVVCPPTLTG
HWAHEILTYTTKLKPLLYVGGPQERAALVRKIRKYDVIILSYDIVRNDIERLSKISWNYC
ILDEGHIIKNAKSKLCKAVKLLKANHRLILSGTPIQNNALELWSLFDFLMPGFLGTEKYF
NERFGRPINASRDAKSSSKEQEAGALALEALHKQVLPFLLRRLKEDVLEDLPPKIIQDYY
CELSPIQKQLYEDFAKSQAKTEVEGVVQNHSEGHSSQHVFQALQYLKKLVNHPALVLRPE
VPRHQAILSKLGPKGLRDLTHAPKLLALRQILRDCGIGLTTSTHLSDANTVPQHRVLIFC
QMKQMLDIVENDLFKQQMPYVTYMRMDGSTDASKRHGVVQRFNSDPSIDCLLLTTHVGGL
GLNLTSADTVIFVEHDWNPMRDLQAMDRAHRLGQKKVVNVYRLITRATLEEKIMGLQRFK
LNIATSIVNQQNSNLGSLDTEQILDLFNLSAANDATSAKQDSSKKNVLDGLEDLPPESEY
ESLAKFLSSL
>Cqf
MTTRLDRLLLLLDTGSTPSVRLTAARQLGQIAAQTIQHASTSAPSSTTVLHDWRGIDGQW
NEIVNLLSRVLPYLRSKNWETRLAAGEAVGAIAKAVGIWDPTASETKLKTSIRVGLSFEN
FDLDAVLREGTILLSSAGKEFGRSRESLMAAKRDVASKLGLGLGLDMDSVGMDVGKELED
ETPPNSLASIFP--PALDSIQSPALN---SADLEGLSARERNALKRKRKALGQASGPAKL
RIIEQAGALPLSSPALPPIGLVIVDPGAKAKARTAAGGEVNTNGAQSENRLQYVEGEWPF
ASFVENLMIDMFSSQWEYRHGAALGLIPILKIQGFGTGKSIGATQASNHHHHQIWMEDLG
LRLVCLMSLDRFGDYVGDQVVAPVRETGAQGISLVGRWMDRDRLGRMLEVLSGMVEQKQS
KMPGQRGYVWQVRHAGLLAMKYLVAVKIAVLRIHFESSDVKNLLSIIVKSSLIGLRDQDD
DVRAAASGTLLPVTDLIVKGLPMMLTELLDVLWDALGSSKDDLSSSVGNIMDLLANLITY
PSVLAQLSTGRTLPSLIPRLFPFFRHTISSVRLSVVKALAVFLQMPDLDIGWIDERVLRL
LFQNMLVEERGEIRCLSNDVWNMVIDKLIVELLVGIVRSHVEGWLQLVATPRTKKLDPAF
FFTAVPNSKFMANLVHNVDKSIMAQDLSLVSIDDILRGRLAVSKALGYLMSSLTRFDQLP
LFTKHLLKFLDSEFALPRMISALIIEDWALAYPEANLGQIETIQPISMKLRSSSLFTGPN
ITYAELELYLAGTKKDSEGLFATFASLGKVPLEKIPKLPVTFTIEAALKVVNQYPALLPL
LGRGSKKVAMASLEDRRRKLQHVISLYEKDKVIFDTQLDAAVASAVVALREIPGKISPLI
KGLTHSIKNETIVDLQTRSANALASFVDICTSPNSPVKNDPTDKIIGNLSTYLCQDESQT
PTFIKGKSSKRGIFLAQDNGIRPSMSGNDSCSSDEASDQPKLLRRGAELALSSLAAKFGD
DLIDRIPKLWQCMSEPLLTLFKSGDVKAADDRMGSEPTLAQDLLDCLTVLPAVASSLPLS
SHPRLATLFLPLCHVVKSKFAVVRYSVVKCYAALCSFLPDQGLLEVITHVLPLIGDPLNL
AHRQGAIEMISRLVEVLGIKILAYIIFLVVPVLGRMSDADDDVRYVATHTFACLIKLMPL
ELGVPDPPGFSQEMLQKRQSERLFLSQLLGGSKIEPYEIPVEIKADLRKYQRDGISWLAF
LAKYQLHGVLCDDMGLGKTLQSICILASKHHERAELHRQTKSPDSVHLPSLVVCPPTLTG
HWAHEIKTYASKLKPLLYIGGPQERSALLKKIKKHDVAIMSYDIVRNDIEQLSKISWNYC
ILDEGHIIKNAKSKLSKAVKLLKADHRLILSGTPIQNNALELWSLFDFLMPGFLGTEKYF
NERFGRPIAASRDAKSSSKEQEAGALALEALHKQVLPFLLRRLKEDVLDDLPPKIIQDYY
CDLSALQKQLYEDFSKSQAKTEVVGVVGPTQQDPSSQHVFQALQYLKKLVNHPALVIRPD
MPQHQAIISKLGPKGFRDISHAPKLLALRQILRDCGIGLSTATSLIETVTIPQHRVLIFC
QMKQMLDIIEHDLFKNQMPTVTYMRMDGGTEASKRHEIVQTFNADPSIDCLLLTTHVGGL
GLNLTGADTVIFVEHDWNPMKDLQAMDRAHRLGQKKVVNVYRLITRATLEEKIMGLQRFK
LNIATSIVNQQNSNLSSLDTDQILDLFNISSTEDKSKEV-STSKKNLLDGLEELPPESEY
DSLAKFVGSL
>Cla
MTTRLDRLIKLLSTGSTPSIRNAAAKQLGSIVHAAPSSSALEPEL--------------W
EEVISLLGKVLPLLSAKSLETRAAAGLAFEEISKHAGLWTPPPALVDVP---AGLLKLED
FNLASVLSTGVKLLGSAGTEYHSAHPPPSPAKRKSSTFSNFG-----DSFGLDAASEFGG
LPPA---------------DQAGSSGKQAEGRLSGLSARERNALKRKRKAGPET------
-------KAPKVAKTEVKTEAVVIAHKPKANKVELEGGASVS-----VSEFATDPHLWPF
LKISDRLSHSLADPVWETRHGALLGLTALLRSQGQYAAFTVGHSQADNWRDQAAWSADLA
VRLITLLCLDRFGDYVGDTVRAPVREEGATCLAELVKLLPEYQVEAVRTILEDMVRQDRI
PTSSRRTHIWEVRHAALNGLKALVQDRPEGVN---------AELAKLVEVATLGLKGHDD
DVRLAAAETLQPVVADLVSKAPASVPGLLETLVACLTEMKDDLSTSVGSVMVLLSSLLSY
AETMSAFTSSHSLKSVLVLCYPFFRHTISSVRHSVLVMLRLLLS--SVAASLVDNDLLSL
LFQNVLLEEKPAISDLSLTAAMEALHLLP---SVESTEPALARWLALMMTPIGQQLDATL
FFRPEGAYGIGLADAHQVDKSMLNQDLALISEERIVWSRLKLVRFLGVVQSKFPPVKQDQ
LFLPAIGAFLNSASAFQRYMAATMVCEWLAAE-----PPSISLAPLTAQL--DTLISSNP
PSYVELQPSLSILQVDVNALSAVLAK-AKIHPTPSPLLDQH-------------QALLS-
AATATPSKSNSKLSECTQRLQSSLGSYTSARDRLNVFVDAAVSGALVSAGSIPAKLSPLI
KALMGSIKAEAIAARQQQSAKAMAQFLHLCNLKSAELKTNPTDKIVKNLCSCLCGEGRPK
P----DEEPETGIVSLLPEPADNTA---SKKGSDATASPVSYGRRGAESAFLALSEVFGS
DIFTSLPTLWGCTCDLLAFTLESAPLASSAV-----------VLDNCLLLSLIIPTLSPT
LACTQLSVWAKLKLVLQSSSPVLRNAAAVSIAALCDFLPESGLRFVVEQVLPSFDDATSV
ASRRGATEVAFLLVNRLDLKILPYLIFFIAPMLGRMTDSDSAVRLLATQTFASLVKLVPL
EAGAPTPPGFSADILAKRDEQRNFIRQLIDGSKAEQYKIPIKIAVDLRHYQMEGVNWLAF
LVKFQLHGILCDDMGLGKTLQTIVILASIIHERREA-KQP------HLTSLVICPPTLAG
HWLHELSTYVDGIRAAQYTGSKAERAAVLSRLKQTDVLVMSYDVARNDGAVLQKHNYLFI
VLDEGHIIKNAKSQLSQQIKKLSGQHRLILSGTPVQNHVLEVWSLFDFLMPGFLGDEKSF
NDKYSKKIASSRNAKASSKEEEAGIMALESLHKQILPFLLRRLKEDVLDDLPPKIIQDFH
AQLSPLQRRLYDKAS------------SGSSNGAAKEHVFQSLQYLRKLVNHPLLVMSPE
----------SSGENLHDLSQAPKLQALRQILLDCGIGEAPVKQEA---PVAPHRVLIFA
QMKQMLDLIETDLFAAHMPSVTYMRLDGATPAHQRHPLVQRFNSDPSIDCLLLTTHVGGL
GLTLTGADTVIFVEHDWNPTKDLQAMDRAHRLGQKRVVNVYRLIMKDTIEEKIMGLQKFK
TNIASSVVNEDNAGLGSMDTDQVLDLFDTGDDVGASKKPAKMTRKALLDSLGEIE-EEDY
----------
>Cmi
MTTRLDRLLLLLSTGSTPIVRQTAARQLGSIAAQRIARP------------TYHGIDGEW
NEIVNLLVKVLPFLRSKQWETRSAAALAVECIVKAAGVWDPLAFHEDGPSAV-----LRD
FNLTQIILQGKQLLASSGNEY-AGGPSGTSGKQDLVKSLGLSVGAGDDELGIDVDEELR-
----EGALQSNGSNKGKGKAAAPAAAPKAEEELSHLSARERNAIKRKRKQAGQGGPPSKV
RKVESATETPNPTPTAVKQEE---DTEGPQSVTIAYTGQATVSDEEQ-ASWLAPQNEWPF
KQIVASLREGLLHHEWEVRHGSALGLREILKVQGKAGGTNVDLSAHQNHIHHQEWADTLA
VDLLSVLALDRFGDFVGDQVMAPVRETASQTLSALLVHMPQSSVVCVLELLSAMVRQDEV
DPEARKGYYWEVKHAGLLGLKYLVAVRRDLFEVKAESNGSIKRVENVLDTAILGLSDKDD
DVRSVAASVLLPLANLVVTSLPQETLLLLDMLYMSLGDLRDDLSSSVGNVMDLLSKLLQF
PTILEQMRSSRSLSVLVPKLFPFFRHTITGVRKAVVDAVNTFLDLPSAGGSWIDGRLLRM
LYQNLIVEQNADIRETTLTAWQAAISVQSPLAFVAVLQLLMPSWFDIVMTPVGQPLNTTS
FWKPSEYDPNAT-GIYNIDKPMVKQDLALVSVEQILKGRLAAVEALATALSRYPPESHEA
SVGPLLSAYMTSASSHQLSFASILVTRWAEM-LAMEVPVQSPLLAQLAPVTLKALESDPA
VSYSETVGLLTQIHTHCQQLLGIFKNKGKIPANHLPVLDPPFSLARAQQLAGIYQALLNI
MPAKSKPVTQPLLQELALRIQSETLRTAALKEAMDIQVFASIAGAVVALKQIPIKLNPLI
RSLMNGIKFEANPDLQKRTAAALASFISLCNQAGASMKSNPSDKIIKNVCSFLCQDQVLT
PLFAKFKAPTKGIITARDGGSEQTDVSSSLGVEDEAARKTKLVRRGAEFCLHALASRFSG
NLFEQVPRIWLGASQALS----SMTAEGLDALDHHNDIAAQELLDALTVLDALCAVAPST
LKSRLMDVLPRVIISIQSKYAVVRYVAVRCLVTICDAFTEEAMKSVVLEVIPFIADPSSI
ARRRGATEMIVGLIDRLDIRVLPYITFLVVPVLGRMTDSDEETRVLATRTFASLVKLVPL
EADIPDPPGFPKELLQKRDEERKFLLQLLGGGKVEDYELPIKVSVDLRRYQRDGINWLAF
LARYQLHGILCDDMGLGKTLQTICILGSKIKERADLYAATKSPSAVHLPSLVVCPPTLVG
HWRHEIQTYVPELSCTIYGGDRQERIKRASTLKTFDIVITSYDVVRNDIEVLQPIDWNYC
VLDEGHIIKNGKTKLSKAIKSIRADHRLILSGTPIQNNVLELWNLFDFLMPGFLGTEEAF
NRRYGKPIQQSRDAKSSSKDQEAGALALEALHKQVLPFILRRLKEDVLDDLPPKIIQDYY
CDLSPLQRDLYENFTKASEDEQAKGTN------AQNTHVFQTLQYLRRLVNHPTLVIQPD
RPDHQKILAKIANGNVQDIAQAPKLMALKQLLLDSGIGTQSVKAENNGTAVAPHRVLIFC
QLKSMLDLIENSLFAKHLPSVSYMRLDGSTPPHKRHSVVQTFNADPSIDVLLLTTHVGGL
GLNLTGADTVIFVEHDWNPMRDLQAMDRAHRLGQKRVVNVYRLITKGTLEEKIMGLQRFK
MNIASTVVSQQNSDLATMDTENVLDLFGSGQDDASSSGQKKLTQKEILQNLQDLDDPDEY
KDMTSFADSL
>Eyn
MTTRLDRLLLLLSTGSTPLVRQTAAKQLGHVASIRIARVQAQAALATSSAQTYYGLDGEW
EEIINLLVKVLPFLRNKDWETRNAAALAFESILRAVGVWHPPEPSYALSSTGEKYVPLAR
FDLVDIVFNGTKLLASSGKEFAGSAAAGAEGKNDIVKAVGLAVGAGDQDLGLDVEDELR-
----QADEQMRQSNKGKGKSASPSPAPSAADILSKPSARERNALKRKRKAGNLLEPPRKV
RLIAGSPTSPSARAVSVKKEETYGDQKVSESVTISYGGQAAVEDPANTASWMSAPDQWPF
TAIAVALQRDLLHQKWEYRHGACLGLRELIRIQGRAAGMSAGSSSTENCYAHGLWCEDMA
ETILQVFALDRFGDFVGDHVVAPVRETASQTLSALLLNMPPGLAYRVTEILIDMVAQTEV
KVKVEAGYFWEVKHAGLLGLKYLAAVRQDIFA---------PSLQTVVDAIVLGLEDNDD
DVRGVAAAALVPLCSLLLEKSEDEVLRLLSVINRSLHDQKDDLSSSVGNVTDLLARLLRN
QRTLDLLTSQATLADLVFSLYPFFRHTISSVRVAVIGALNTLLSLPAAHVIWIDERIFRI
VYQNLIVEERLDIRTSSLAAWATLLDLMTPSEAVRMCLPHLPGWLDTLMTPVGTAINTQF
LWKHTTTNGEGSGGAYSVDKPILLQDMALVSEEQTLRGRLAGATALALLFSRWPAELHDS
DLGSLLIPYLTSSSSHQITFASILFQEWARN-LPDHL-AASALGQRIAPLLVNALQSEPA
AAYSETSGLLFHIYTLCTQLVTALKSKGKLQAGQLPRLVPYFTLQRANQLIGEYTHLLGR
MKEKTRISVRPTLDELQAKIETALVRAGGLKGSEDIRVFAALAGAAVALRAFPAKLNPVI
RSLTNSIKFETNPDIQAKAAKALASFIYDCTSGNSGVKVNPVEKLVKNICSFLCQDTKTT
PLFATAKGDGRGIYDTDIHGRTVTTTSNGKTHEKDATSKAALVRRGAIGTLEELARIYGD
ELLTRLPKLWQCMSEALAF------VQHGQSQRHLTDMEGQDLLDCLTVFSAMVPVLPSS
LSSQAILLFPDIVQALQSQYTIVRHLAAKSLAVLCNFITEESMRLVVQQVLPFIADPLAP
TRRRGAVEAISHMVAVMDVRILPYVIFLIVPILGRMTDSDDEVRLLATNTFATLVKLVPL
EAGLPDPPGFTEELIVKRAEERDFLVQLLDGSKVADYEMPIKVAVQLRKYQQEGVNWLAF
LAKYQLHGILCDDMGLGKTLQTICILASKTHERAQRHAATGSPDTVHLPSLVVCPPTLTG
HWHQEIRTYADFMRVQIYTGDSQERNRKIAILNSTDVLITSYDVVRNDIDVLGQIDWNYC
ILDEGHIIKNGKTKLSKAIKSVRANHRLILSGTPIQNNVLELWNLFDFLMPGFLGTEESF
ARRFGKPIQRSRDAKSSSQEQEAGTLALDALHKQVLPFLLRRLKENVLDDLPPKIIQDYY
CDLSALQRDLYESYTEGQANENVDGGQ------TAETHVFQTLQYLRKLVNHPTLVLN-D
SEVHARILKKQAKQSLADIRYAPKLLALQQLLLDTGIGESPETAKNGVKAVAPHRVLIFC
QQKQMLDLIEHQLFALHMPTVSYMRMDGSTPATRRHGVVQTFNADPSIDVLLLTTHVGGL
GLNLTGADTVIFVEHDWNPSKDLQAMDRAHRLGQKRTVNVYRLITRGTLEEKIMGLQRFK
MNIASSVVNEQNADMALMDTENVLDLFALGEGDSSGIKKRPISQKALLDGLQEFDNDNEY
QDLQEFAKQL
>Gan
GGTRLDRLIVLLDNGSTPSVRLTAARQLGAIAGTRVSHPEVKHEEVGPADTIWRGVEGEW
SEVVGLVARVLPHLRSRSFETRQAAAAALSHISRAVGVWDPSSTAPPPPSSDSASLDLTA
FNLRKILDEGSLLLSSSGTEYNLSAEELARAQQDALGKLGLGLGGTEDELGLDMGAELAA
LPPPSTFVAPLPSPPIPSTSTLPPPEAEAEDPYAGLSARERNKLKRQRKNEVKGAPPAKV
RVVEAAPLTSAT-AVPVKEEEVVIDPGAKARE----GGEVKVGETREKAAMEVLVGEWPW
RGTVERLAVGLLSANWETRHGAALGLKEILRLQGGGGGQLVGLSHEENARRHTQWCDDLA
TKLLCVFALDRFGDYVSDQVVAPVRETAAQALATLLPYMPTSSVLSVQRILISMVEQDGA
STESERGYVWQVRHSGLLGLKYLVAVKGELLRVKKEEEDVDKMLKGVVDAALLGLRDRDD
DVRSAAAATLSPITDALVERLPVELQLVVGVLWDCLGDLKDDLSSSIGGVMDLLAKLLAF
PAVLNLMQSDHSLAELIPRLFPFFRHTIPTVRHAVLNTVLVFLSLPSIRPQGRRPRSSDL
LFQNLIVEERLEIRQATAKAWTAYLALARPQRLYRHAHSHVANWLTILTTPIRFAIDVTL
FWSAKVSLSGQGGFVHNVDKAILAQDLSLVSLEAVMRGRVAGAVAIGSLIAAWPVANHVP
TFGTKLLDGLSAESALRSFLSATVVEEMATALPQQPLAERSPLVPFLSPTLFTLLQADPP
STYAEMGLILQRIQSDCQALYVAFAKQGKVPADKLPSLGAVFGIQQAHQVAKSFDALVPH
LGRGANKAALPALEERQRKIITAIGYYEATKSKHDRQVFAALGGAVIALRVIPAKLTPVI
RSITNSIKTEDDVDIQARSARSIAAFIDICSSPGSTVRSNPSDKLVKNLCTFLCQDVSRT
PIFASSKSSQKGILTLEHKPARGLAVSKEAVVESDELLTARLVYRGAQLALSELAARFDT
ELLDRVPKLWSCMSDALLTIFASGDIAQADAILASDDERGQDLLDCLTVLPTGAQKLGES
LHGRLTALFPALALATQSQFAVVRYAVAKCFAALCNIVPTEGLRAVVEGVVPFMSDPLNV
NNRRGAIELISHIVELLDIKILPYVIFLVVPVLGRMSDPDDEVRLVATNTFATLIKLVPL
EAGLPDPPGFPADMLAKRQAEREFLTQLLDGNKVEEYKIPIPITIELRKYQRDGVSWLAF
LAKYQLHGLLCDDMGLGKTIQSICILASKHFERAERHKATGSLDTVHLPSLIICPPTLTG
HWQQEIKTYATNLRPLIYTGAKAERERLLSSITKYDAVIMSYEIARNDIDALSEIDWHYC
ILDEGHIIKNGKTKLTKAIKTLRAVHRLILSGTPIQNNVLELWSLFDFLMPGFLGSEKAF
NDRFGKPIAASRDAKSSSKEQEAGALALEALHKQVLPFLLRRLKEDVLDDLPPKIIQDYY
CELSPLQKQLYDDFSTSQAKQLVAGEVSGGSAKGKPQHVFQALQYLRKLVNHPALVLKPD
IPHHQAIMAKQSGGNLRDIVNAPKLGALRQILLDCGIGTSPTAAEAESSAVSQHRVLIFC
QLKQMLDIVENDLFRTLMPTVTYMRMDGTTDVSKRHAVVQTFNADPSIDCLLLTTHVGGL
GLNLTGADTVIFIEHDWNPMKDLQAMDRAHRLGQKKVVNVYRLIMRGTLEEKIMGLQRFK
LNIASSVVTQQNSDLSSLGTDQILDLFNVSSADAPPVAAKPTGQKAILEGLGDLPDEEEY
QDLSSFTASL
>Hvs
MTTRLDRLLLLLDTGSTPSVRLTAARQLGQIASQAVQHSNSKLAATGSSQSDWRGVDGEW
TEIVNLLGKVLPFLRSKTWDTRQAAGQAVESICKAVGTWDPTLSETMIPDEERDGLSFRT
FDLPKVLSEGTLLLSSAGKEFGRTAESLAAAKQDVASRLGLGFGLDEDSVGMDVTKELED
IEPDSASTSHFPAPP----LSSPS--------TEGLSARERNALKRKRKALSKT--PHKV
RILEGVDGTPPL------SEAVVIDPGAKATAR---GGPVSADENKKPAKLTYVTDTWPF
ITFVEHLTIDIFSPQWETRHGAIVGLLAILKTQATGAGKMVGASRVDNTTNHQRWLEVLA
LELICLLCLDRFGDYVGDQVVAPVREIGAQAVGLVAKWMEKPQLTHIVNILAVMVEQSHQ
KMSKNVGYAWQVRHAGLMGMKYIVAIKSDMLRVKQENTATLSLLPVIIHSSFIGLRDLDD
DVRAAASGALLPITDLIVQRSPARLVELLDVLWDALASSKDDLSSSVGNIMDLLANLITY
PAVLSHLSNGRTLPCLIPRLFPFFRHTIPTVRLSVVKALLIFVGMSNLPKPWIDYRVMTL
IYQNLLVEEREDVRMVSHQVWHDSILGLANSCLLAIAQQHILVWMDLLVTPRTKKLDAAA
FFVADSMFSGKEGLAHNVDKPIMSQDLSLVSIDDIMRGRLAAAKALGILMA-YSSLPLQE
LSIKIIIENIKSSYAFTKMISAIVIEEWALCLSQPEFQQSDMAKSISATLLSSSLFTTPC
TTYAELDILLNGIRKDCEGLLTTFGSLGKVPAEKLPTLPASFDITHAVTIANRYLALVPH
VGKSGKKAAMASLDDRRRKLLDVIILYEKDKTIFDTQLDAAVASALVALRVIPGKISPLI
KGLTQSIKSETNLDFQTRSAKALAYFIDICTSPDSPVRNDPTDKIIGNLSTYLCQDESQT
PTFSKGRISKRGIFSAPGSGTKNASNVSDSNQNPEDTAQAKLLRRGAELALSSLASRFGD
ALIHRIPKLWYCMSEPLLTLYASGGVDEADKQMSGSNKLGQDLLDCLTVLPVVGSSLPVS
SHEQLSSVFKPLCHAIRSRFAVIRYSVAKCYAALCSVLTEKGLYHIIHEILPLVADPVNV
THRQGAIELISRLVEELDIKLLAYVIFLVVPVLGRMSDSDDDVRFVATNTFASLIKLVPL
EAGVPDPPGFSTEMLEKRQSEREFLSQLLGGSKIEEYKIPVMIKAELRNYQREGISWLAF
LAKYQLHGILCDDMGLGKTLQSICILASKHHEREELHKKTKSPDTVHLPSLVVCPPTLTC
HWAHEIKTYASQLKPLLYVGGPTERSLLVKRIRKYDVVIMSYDIVRNDIDQLCTFFWNYC
ILDEGHIIKNSKSKLSKAVKMIKANHRLILSGTPIQNNALELWSLFDFLMPGYLGTEKYF
SDRFGKPISASRDAKSSSKEQEAGALALEALHKQVLPFLLRRLKEDVLDDLPPKIIQDYY
CDLSPLQKQLYEDFSKSRIKTEVEGALSKSNDSGRSTHVFQALQYLKKLVNHPSLVLKSE
VPQHQIILNNLGGKGLKDLNHSPKLLALRQILRDCGIGLSVTANPADPANVPQHRVLIFC
QMKQMLDIIEHDLFQTHMPSITYMRMDGSTDAMKRHSIVQTFNSDPSIDCLLLTTHVGGL
GLNLTGADTVIFVEHDWNPMKDLQAMDRAHRLGQKKVVNVYRLITRATLEEKIMGLQRFK
LNIATSIVTQQNSNIGSLDTDQILDLFNISSVQEDAEKKTSVSQKNVLDGLEDLPPESEY
DSLANFLSML
>Lcr
MGSRLDRLILLLDTGSTPSVRLTAARQLGAIAGTRVSHPQIKAEDVTTTDNIWRGVEGEW
NEVIGLVARIIPHLQSRSSETRQAAAAALAHISRAVGIWDPSSAAATTSEDEKSELTLGD
FDVAKVLAEGALLLSSSGKEYNLSAEELAKAQKDALGKLGLGFGGAENDIGVDVGAELAA
LPPPSLAAAQASPPPIASTSSLPTPSVEEEDPYAGLSARERNKLKRKRKTEAKSPPAAKV
RVVEAPK-----PAVAIKKEEVVVDPGAKARERERQGGEVQVFEAKDRAEMEVKAGEWPW
RGTVERLAVALLSPNWETRHGAALGLKEILKLQGGGGGQIAGLSAAKNLERHTLWCDDLS
AKLLCVFALDRFGDYISDQVVAPVRETAAQALATLLPYMPPSSIVSVQRILIGMIEQGGA
DDKSQRGYVWQVRHSGLLGLKYLVAVKGDMLRIKAEDVSVD-LLKNVVDAALLGLRDRDD
DVRSAAAATLCPIADALVSSLPAELQQVVDVLWECLGDLKDDLSSSVGGVMDLLAKLLAF
PSVLALMQSGRPLTELIPRLFPFFRHTIASVRLAVLNTTLVFLELPSIDHSWADDRLLRL
LFQNLIVEDRLDIRETTARAWRTSLRVSNPDRLARTAGPHIDKWFAILSTPIGTAINTAL
FWSAKVSLSGQGGYVHNVDKAILAQDLSLVSVEAVMRGRVAGAVALGTLIAAWAPETHDA
TFGPRLQSGLAAEAAFSRFLSATVIEEWAAAVPSRPLAESSSLAARLVQILHTLLAADAP
ASWTEMSSIVQRLLTDCQALYASFGQQGKVPADKLPTVPSVFGIQQAQQVAASFNALVPL
MGKGVRKNVLPALQERHRKVVSAIGYYEATKAKHDRQVFAALGGAVVALRVIPAKLTPVI
RSITNSIKAEEDVDLQARSANAIAAFIDICSAPDSPVRTNPSDKLVKNLCTFLCQDVSRT
PIFAASKGLKKGVLTLEYKPARGVATSKDATIESEEVITARLVYRGAQLALSQLAARFGP
ELLNRVPKLWGCMSEALLFIYASGDIEQADAILAADDSRGQDLLDCLTVLPTGAQKLGDS
LHDRLTALFPALVLATRSKFAVVRYSVARCFAALCDVVPTEGLRYVVEGVIPVLGDPLNL
NNRRGAIELISHIVELLDIKILPYVIFLVVPVLGRMSDSDDDVRLVATNTFATLIKLVPL
EAGLPDPPGFSAELLAKRQHERDFLTQLLDGNKVQEYKIPIDIDIELRKYQRDGVSWLAF
LAKYQLHGLLCDDMGLGKTLQSICILASMHHERAERHKATGSLDTVHLPSLIICPPTLTG
HWKHEINTYAKNLRPLIYTGAKAERERLVASIGKYDAVIMSYDIARNDIDSLGALDWHYC
ILDEGHVIKNGKTKLTKAVKSIKAIHRLILSGTPIQNNVLELWSLFDFLMPGFLGSEKAF
NDRFGKPIAASRDAKSSSKEQEAGALALEALHKQVLPFLLRRLKEDVLDDLPPKIIQDYY
CELSPLQKQLYDDFSTTQAQQ-VVGEV--SSGGGKPQHVFQALQYLRKLVNHPTLVIKPE
LAHHQAVVAKQGGGSLRDTEHAPKLGALKQILLDCGIGTPSADADPTTEAVSQHRVLIFC
QLKQMLDIVENDLFKALMPSVTYMRMDGATDVSKRHAITQTFNADPSIDCLLLTTHVGGL
GLNLTGADTVIFVEHDWNPMKDLQAMDRAHRLGQKKVVNVYRLIMRGTLEEKIMGLQRFK
LNIASSVVTQQNSDLASLGTDQILDLFNVSSEDAPPVVAKPVGQKALLEGLGDLQDEGEY
QDLSAFQASL
>Mgl
MY-----------------TE---------------------------------------
------------------------------------------------------------
---------------------LLSRERLQHAKKDVLGKLGLGFGADDIDVGIDMDAELG-
SDPGADTVKSEQAHPSSATKPEPEPEPEPEPENRVLSARERNQLKRKRKLEAKS------
-------RTPSA---------VPVDQTVAHTAAAAM-------------SLQVRRGEWPF
RALAELLSVELFSPTWEARHGAALGLRELFRTQGSGGGRVMGVSKSENDNCHAQWCEDLA
VRLLCVFALDRLGDFVFDHVVAPVRETASQTLAQLLPHMTSELVRSTHHVLLEMVRQDSV
GIVGKAGYIWEVRHAGLLGIKYEVMMRVDVLG---ED----DMLSDVLDVAQLGLHDDDD
DVRAVAAAMLLPITHNIVTYQLQRVPDLVDQLFSCIGDKRDDLSSSAASAMDLLSALVGH
AQVLSILDS--SLSRQVTTLFRFFRHTITNVRLSMLHAMLALLQCESLPHDWVNDAFIRL
LFQNMLVEERSSIRDATTRVWTHTLQVL-GPRIAEFVAPHLPTLFCLVMTPIGTPMDTSL
FYVPPLART-----EHNIDRGILAQDLTLVGMDTVLRGRIGAASALGEVLAHIPSAMLKE
SCA-LLHDALLSTSALQKALAAVVAQRWAECVPAALLVPDSPVASLHSCLL-HLLDASMP
SMYNEMQILLQRMQHECHMLIQALVRDAQIPRERLPSLPEPWSVTHAQSMIEA-AALAPE
CSTA---------QEQVCKIQRVREQYELTKETQDVLVLAAVAGAVVAWGILPPKLNPLI
RSLMNSIKYEEIADLQIRAAASIARLIRLCTMPQA--SANPSSKIIKNLCAFVCQDTATT
PLFAETRQTREGIGALLDLDAKPAGQGM---DDNTTMSPGRLIRRGAEFALHHICDEFGP
QLWDRVPILSTCSAEPLIHAMSDETSTPGDAP--MDDSVGQAILDACTVVACIAPHVHAE
LHGSLVRLLDALVRITQNEHMVLRSAGACCFSVLTKCITDEAMHVLVERIVPMLGDA-TL
LHRQGAMEVISRTVRVQDERLLPYVLFLVVPVLGRMNDSDESVRLLATNTFAELVKLVPL
IHGLPDPPNFSAALLARREEEKAFLSQLLDGSKVEPYKVPVEMKVQLRPYQQDGVSWMAF
LARYQLHGILCDDMGLGKTLQSITLLSCKHHERSQRWSQTQAADARPVPSLIICPPTLTG
HWVHEIRQFSPNLTPLLYAGHPSDRARLKSQIDKVDVVVMSYDVVRNDVQDLAPRSWFYC
ILDEGHVICSPKTKTTRSVKQIQAQHRLILSGTPIQNNVLELWSLFDFLMPGFLGSDQSF
HERFARPVLACRSGKPSASDKEAATLALEALHKQIVPFLLRRLKEDVLNDLPPKIIQDVE
CELSDVQKKLYDEFIKSKDRESVETARDDDDDKVPQQHVFQKLQYLRKLANHPSLVLDPA
VPAQKKLLDQASRGTLAGLTHAPKLQALRQLLLDCGIGVESQNNDAALISVSQHRVLIFC
QMKQMLDVIERDLFRALMPSVTYLRLDGSVSSDRRHGIVQSFNADPSIDILLLTTSVGGL
GLTLTGADTVIFVEHDWNPMKDLQAMDRAHRLGQKKVVNVYRLITRDTLEANIMGLQQFK
MNIANSVVTQQNKSMENMDTDRILDLFGPTAAEPAIGQASSKTQKALLASLQQTPDDEEY
ADMEQWRPTA
>Min
SGSRLDRLIQLFETGSTASVRLTAARQLGQIAGTRVAHPSVKAEISGEEVSLWRGVDGEW
NEVIQLVARVLPHLQSRSSETRQAAAAALGFISKAVGMWDPTSTAASTPLDDSDRLSLDQ
FDVMKVLSEGSLLLSSSGNEYHLSAEELARAQREAMTNLGLGIGPIEQDLGVDVSAELAA
LPLPAKTLPAFTSDPVASTSKLPIVPPEAEDEFAGLSARERNKLKRKRKMEAKSAPPAKI
RVVDAGNGTPATSQSNVKSEAVVIDPQARAKEREVEGGEVMVSEAQNRAEMEVKAGEWPW
RGTVERLAVALLSPNWETRHGAALGLKEVLKLQGRGGGQIAGLTVAANLERHRRWSEDVA
AKLLCVFALDRFGDYNADHVVAPVRETAAQALATLLPCMAPSSVVLVQRLLIAMIDQDGA
AQEPNTGYAWQVRHSGLLGLTYLVTVKGDMLRIKAEPEDVKALLKEVIDAALLGLRDGDD
DVRSAAAATLVSVSDALVASFPVELATVVEVLWECLGDLKDDLSSSVGGVMNLLASLLGY
PPVLALVTAGRPLADLVPRLYPFFRHTITSVRVAVLNTILVFLQLPSSDLSWADDRLLRL
LFQNLVVENKAEIRASSARAWQVLLSALSTGPMARLASPHIATWFTLVSMPIGTPLNTAF
FWSARTSLSGTGGYVYNVDRPMISQDLALVSVEGVTKTRLAAAVALGQLIAAWPFGTHDS
TFSGELTTRLASTSAFERFLGATIIEEWGAAALDRPLAECSTLASRLVPSLHAAVAADPP
ESYMELESILVQLNADCLALYAAFSAQGKVSKDKIPQVPKPFRIVHARQIDSSYQPLVGF
VSKSAAKTALPQLEERHGKIKNGLSQWESSKASRDRQVSAAIAGAIVALRVIPAKLTPLV
RSLNNAVKLEEDPEIQARSASAIAAFIDLCSAPGSTIKANPSDKIVKNLCTFLCQDETRT
PIFSDEMNAEQGILTLKYTPARGEAVNKERDVESPEVATARVTFRGAQLALAQLSIRFGD
LLLERVPRLWSGMSEGLLAAFASGDVHQADQLLATSADAGQSLLDCLTVLPIGAKRLNGK
LQGRLVQLLPSLTLAIRSKFAVVRFTASKCFAALCDIIPVEGLKHVVEGVVPVVGDPVNV
HHRRGAVELVSHLVDLLDIKILPYVIFLIVPILGRMSDPDDDTRLVATNTFAALIKIVPL
EAGLPDPPGFPADLLEKRQAERDFLTQLLDGQKVAEYKIPIPIGIELRKYQRDGVSWLAF
LAKYQLHGLLCDDMGLGKTLQSICILGSMHHERAELHKKTGSPDTVHLPSLVICPPTLTG
HWQQEIKTYAPFLRCVTFVGPKAFREQIGKTLGSYDVVITSYEVTRNEIDTLAKQDWHYC
ILDEGHIIKNGKTKLTKSVKMLRAIHRLILSGTPIQNNVLELWSLFDFLMPGFLGSEKAF
NERFGKPIAASRDAKSSSKEQEQGALALEALHKQVLPFLLRRLKEDVLDDLPPKIIQDYY
VELSPLQKDLYDDFSKSKGQQLVDGGDSGSS-GGNPQHVFQALQYLRKLVNHPSLVFNPD
SPRHQHALQKTGSPLIRDVVHAPKLDALRQILLDCGIGTPTIKSEAEDEAVPQHRVLIFC
QLKQMLDIVERDLFRALMPSVTYMRLDGSTDVSKRHAVVQTFNADPSIDCLLLTTHVGGL
GLNLTGADTVIFVEHDWNPMKDLQAMDRAHRLGQKKVVNVYRLIMRGTLEEKIMGLQKFK
LNIASSVVTQQNSDLATLGTEGILDLFQVTPEGAAPPKVDPTSRKAILAELGDLPIEDEC
ESLHGQTATL
>Mld
SGSRLDRLIQLFETGSTASVRLTAARQLGQIAGTRVAHPSVKAENGGEEASLWKGVDGEW
NEVIQLVARILPHLQSRSSETRQAAAAALGFISNAVGIWDPTSTAASTPLDDSDGLSLDQ
FDVMKVLSEGSLLLSSSGNEYHLSAEELAKAQREAMTNLGLGMGPMEQDLGVDVSAELAA
LPLPVKTLSVFTSDPVTSTSKLPIGPPEAEDEFAGLSARERNKLKRRRKTEAKSAPPAKI
RAVDAGNGTPATSQRNVTSEAVVIDPQARARERELEGGEVMVAEAQNRAEMEVKAGEWPW
RGTVERLTVALLSPNWETRHGAALGLKEVLKLQGRCGGQIAGQTVAANQERHRRWSEDVA
AKLLCVFALDRFGDYNADHVVAPVRETAAQALATLLPCMAVSSVVLVQRLLIAMIDQDGA
APEPNVGYAWQVRHSGLLGLKYLVTVKGDMLRTKAEPKAVKALLKEVIDAALLGLRDGDD
DVRSAAAATLVSVADALVASFPVELATVVEVLWECLGDLKDDLSSSVGGVMNLLAILLRY
PSVLALVTAGRPLADLVPRLYPFFRHAITSVRVAVLNTILVFLQLPSSDLSWADDRLLRL
LFQNLIVENKAEIRASSARAWQVLLSALP-SRIACLASSHIATWFALVSTPVGTPLNTAF
FWSAKTSLSGTGGYVYNVDRPMISQDLALVSIEGVTRARLAGAIALGQLIASWPFGTHDS
TFSDELTTRLNSTSAFERFLGATIIEEWGAAALERPLTQCSTMASRLASTLHSAVAADPP
ESYSELDSILVQINSDCLALYAAFSAQGKVTKDKIPQVPKPFRIVHARQIDSSYQPLVGF
VSKGAARTALPQLEEKHGKIKSGISQWEAGKASRDRQVSAAIAGAIVALRVIPAKLTPLV
RSLNNAVKLEEDPEVQARSACAIAAFINLCSIPGSTIKANPSDKIVKNLCTFLCQDKTRT
PIFADEMNAAQGILTLKYKPARGEAVLKEKEVESAEVATARVTFRGAQLALAQLSIRFGD
DLLEQVPRLWSGMSEGLLAAFASGDVNQADQLLATSADAGQSLLDCLTVLPIGAKQLNGN
LRGRLVELLPSLTLAIRSKFAVVRYAASKCFAAMCDIISVEGMKHVVEDVVPVIGDPINV
QHRRGAVELVSHLVDLLDIKILPYVIFLIVPILGRMSDPDDDTRLVATNTFASLIKLVPL
EAGLPDPPGFSSDLLEKRQVERDFLVQLLDGQKVAEYKIPIPIDIELRTYQRDGVSWLAF
LAKYQLHGLLCDDMGLGKTLQSICILGSMHHERAERHKKTGSPDTVHLPSLVICPPTLTG
HWQQEIKTYAPFLRCVTFVGPRVFRDSISKTLGSYDVVITSYEVTRNEIETLSKQDWHYC
ILDEGHIIKNGKTKLTRSVKMLRAIHRLILSGTPIQNNVLELWSLFDFLMPGFLGSEKSF
NDRFGKPIAASRDAKSSSKEQEQGALALEALHKQVLPFILRRLKEDVLDDLPPKIIQDYY
VELSQLQKDLYDDFSKSQGQQLVDGGDSGSGEGGKPQHVFQALQYLRKLVNHPSLVFNPE
SFRHQQALEKTGFPLIRDVVHAPKLHALRQILLDCGIGTPTIKSEAEDEAVSQHRVLIFC
QLKQMLDIVERDLFRALMPSVTYMRLDGSTDVSKRHAVVQTFNADPSIDCLLLTTHVGGL
GLNLTGADTVIFVEHDWNPMKDLQAMDRAHRLGQKKVVNVYRLIMRGTLEEKIMGLQKFK
LNIASSVVTQQNSDLSTLGTEGILDLFQVTPEGGAGLKTDPMSQKAILAELGDLPTEDEH
GDLSQFTNSR
>Mlp
MTTRLDRLLLLLDTGSTPSVRVTAARQLGQIAAQTIQHAATSAPSTSINIPDWRGIDGEW
NEIVNLLSRVLPYLRSKNWETRLAAGEAVESIAKAVGVWDPSVSETSKPTNLRVGLRFDT
FDLDAVLREGTILLSSAGKEFPRSHETLMAAKRDVASKLGLGLGLDMDSVGMDVNKELED
LHPSNPLNSERPCTP--DTTHSPSFAT-PSAELEGLSARERNAMKRKRKAFGKGSGPAKL
RIIEQAGALPLTSSTLPSIELVIIDPGAKAKARAAAGGEVNTSTMQSDHRLQYIEGEWPF
SSFVEVLMIDMFSSQWEFRHGAALGLIPLLKIQGFGAGKHVGVTRALNHHHHQVWMEDLG
LRLICMLCLDRFGDYVGDQVVAPVRETGAQGISLVAKWLDRDRLERILEVLSGMVEQKNA
KSPGQRGYVWQVRHAGLIGMKYLIAVKINDLRLKSD-EESKNLLSIITKSSLIGLRDHDD
DVRAAASGALLPVTDLIVKGLPTMLAELLDVLWDALGSSKDDLSSSVGNIMDLLANLITY
PSVLTQLSSGRSLPTLIPRLFPFFRHTISSVRLSVVKALAVFLRMPDLDLGWIDEKVLCL
MYQNMLVEERPDIRSLSNQLWNAMIDELVTQMLIEIVRLHIAGWFQLVTTPRTKKLDATL
FFTAIPNSKYTAHLIHNVDKSIMAQDLSLVSIDDIMRGRLAAAKALGHLMSKLTRLDQLQ
LFTEAILTALDSEFALPRMISAIMLEDWALDYSEVNLGQIEAIQPISNKLRSSTLFTGPS
ITYAELESYLAGIKKDSEGLFATFASLGKVPAEKIPKLPACFTIESALKVVNQYPALIPL
VGRGSKKMAIASLEDRRRKLQDVIGMYEKDRVIFDTQLDATVASAVVALREIPGKISPLI
KGLTQSIKNETIIDLQTRSANALASFVDICTSPNSPVKNDPTDKIIGNLSTYLCQDESQT
PTFVKGKASKRGIFLAQDNGIRPSTGASDSGSSDEASSQAKLLRRGAELALSSLAAKFGD
DLIDRIPKLWNCMSEPLLTLFNTGDVEAADQRMEAQPKLGQDLLDCLTVLPAVASSLPLS
SHPRLATLFAPLCQATRSKFSVVRYSAVKCYAALCSFLPDEGLHEVVTRVLPLIADPLNL
AHRRGAIEMVSRLVEVLNIKILAYIIFLIVPVLGRMSDTDDDVRYVATHTFACLIKLMPL
ELGVPDPPGFSQEMLEKRQSERTFLSQLLGGSKIEQYEIPVDIKADLRKYQREGISWLAF
LAKYQLHGVLCDDMGLGKTLQSICILASKHHERAELHKQTKSLDTVHLPSLVVCPPTLTG
HWAHEIKTYASKLKPLLYVGGPQERSSLVKKIKKHDVVIMSYDIVRNDIEQLSKVSWNYC
ILDEGHIIKNAKSKLSKAVKMLKANHRLILSGTPIQNNALELWSLFDFLMPGFLGTEKYF
NERFGRPISMSRDAKSSTKEQEAGALALEALHKQVLPFLLRRLKEDVLDDLPPKIIQDYY
CELSALQKQLYEDFSKSRAKDEAEGLVAANGQDPSSQHVFQALQYLKKLVNHPAMVIRPE
VPQHQAIINKLGSKGYRDISHAPKLLALRQILRDCGIGLTTATTLIETVTIPQHRVLIFC
QMREMLDIIEHDLFKNHMPTVTFMRMDGTTEASKRHDIVQTFNADPSIDCLLLTTHVGGL
GLNLTGADTVIFVEHDWNPMKDLQAMDRAHRLGQKKVVNVYRLITRATLEEKIMGLQRFK
LNIATSIVNQQNSNLASLDTDQILDLFAISESKPESTITSTTNKKNLLDGLEALPPESEY
ESLAKFVASL
>Msd
SGSRLDRLIQLFETGSTASVRLTAARQLGQIAGTRVAHPSVKAENGGEEASLWKGVDGEW
NEVIQLVARVLPHLQSRSSETRQAAAAALGFISNAVGIWDPTSTAASTPLDDSDGLSLDQ
FDVMKVLSEGSLLLSSSGNEYHLSAEELAKAQREAMTNLGLGMGPMEQDLGVDVSAELAA
LPLPVKTLSVFTSDPVTSTSKLPIGPPEAEDEFAGLSARERNKLKRRRKTEAKSAPPAKI
RAVDAGNGTPATSQSNVTSEAVVIDPQARARERELEGGEVMVAEAQNRAEMEVKAGEWPW
RGTVERLTVALLSPNWETRHGAALGLKEVLKLQGRCGGQIAGQTVAANQERHRRWSEDVA
AKLLCVFALDRFGDYNADHVVAPVRETAAQALATLLPCMAVSSVVLVQRLLIAMIDQDGA
APEPNVGYAWQVRHSGLLGLKYLVTVKGDMLRTKAEPKAVKALLKEVIDAALLGLRDGDD
DVRSAAAATLVSVADALVASFPVELATVVEVLWECLGDLKDDLSSSVGGVMNLLAILLRY
PSVLALVTAGRPLADLVPRLYPFFRHAITSVRVAVLNTILVFLQLPSSDLSWADDRLLRL
LFQNLIVENKAEIRASSARAWQVLLSALP-SRIACLASSHIATWFALVSTPVGTPLNTAF
FWSAKTSLSGTGGYVYNVDRPMISQDLALVSIEGVTRARLAGAIALGQLIASWPFGTHDS
TFSDELTTRLNSTSAFERFLGATIIEEWGAAALERPLTQCSTMASRLVPTLHSAVAADPP
ESYSELDSILVQINSDCLALYAAFSAQGKVTKDKIPQVPKPFRIVHARQIDSSYQPLVGF
VSKGAARTALPQLEEKHGKIKSGISQWEAGKASRDRQVSAAIAGAIVALRVIPAKLTPLV
RSLNNAVKLEEDPEVQARSACAIAAFINLCSIPGSTIKANPSDKIVKNLCTFLCQDKTRT
PIFADEMNAAQGILTLKYKPARGEAVLKEKEVESAEVATARVTFRGAQLALAQLSIRFGD
DLLEQVPRLWSGMSEGLLAAFASGDVNQADQLLATSADAGQSLLDCLTVLPIGAKQLNGN
LRGRLVELLPSLTLAIRSKFAVVRYAASKCFAAMCDIISVEGMKHVVEGVVPVIGDPINV
QHRRGAVELVSHLVDLLDIKILPYVIFLIVPILGRMSDPDDDTRLVATNTFASLIKLVPL
EAGLPDPPGFSSDLLEKRQVERDFLVQLLDGQKVAEYKIPIPIGIELRTYQRDGVSWLAF
LAKYQLHGLLCDDMGLGKTLQSICILGSMHHERAERHKKTGSPDTVHLPSLVICPPTLTG
HWQQEIKTYAPFLRCVTFVGPRVFRDSISKTLGSYDVVITSYEVTRNEIETLSKQDWHYC
ILDEGHIIKNGKTKLTRSVKMLRAIHRLILSGTPIQNNVLELWSLFDFLMPGFLGSEKSF
NDRFGKPIAASRDAKSSSKEQEQGALALEALHKQVLPFLLRRLKEDVLDDLPPKIIQDYY
VELSQLQKDLYDDFSKSQGQQLVDGGDSGSGEGGEPQHVFQALQYLRKLVNHPSLVFNPE
SFRHQQALEKTGFPLIRDVVHAPKLHALRQILLDCGIGTPTIKSEAEDEAVSQHRVLIFC
QLKQMLDIVERDLFRALMPSVTYMRLDGSTDVSKRHAVVQTFNADPSIDCLLLTTHVGGL
GLNLTGADTVIFVEHDWNPMKDLQAMDRAHRLGQKKVVNVYRLIMRGTLEEKIMGLQKFK
LNIASSVVTQQNSDLSTLGTEGILDLFQVTPEGGAGLKTDPMSQKAILAELGDLPTEDEY
GDLSQFTNSR
>Pan
AATRLDRLVSLLDTGSTPAIRATAAKQLGQIAAVRIRGQSVSTTNAEEQLGVYRGTDGDW
DEITSYLARVVPFLRSKSWDTRVAAALAIESICHAAGIWDPDIEPSAKPDISESLLTFDA
FSLPTVLATGTKLLSSAGKEFAAGADRLAQAKKDVVSKLGLGFGLDEMDIGMDVEAELKG
LPPP--AAPSSPSPPTFASAAAPSPTPADEIDMSKLSARERNALKRKRKLEGKNAPEPKT
RVLDSADQTPATGSLPAVTGSIGEAPGSPAAASSPAGGAAPASYASTSNPFQVRPGEWPF
RLVVDTLSVDLFSPTWETRHGAALGLRELLKTQGSGGGKVQLASADDNAKMHKAWCDDMS
IKLLCVFALDRLGDFVFDQVVAPVRETASQTLACLMPHMPESSIVSVHNVLLQMIRQDHA
GFAAKRGYVWEVRHAGLLGLKYEVVVKKDLLMVKKEEELVARMLQDVVEVAILGLKDEDD
DVRAVAASALVPIVDVILEKLPREVGRLLDQLWDCLGDLKDDLASSIGVVMDLLAKLVER
PGIVVHLRAERALSLLIPRLFPFFRHTITSVRLSVLNALRVFLTVPSLPKDWIDERVLRL
LFQNLVVEEKLPIRRASADAWNHALAHVAADTVRKLLGPHVVNFFRIIMTPLGSPIDFSL
FYSASFGTSSHAANRHNVDKGILTQDLSLVGVDAVIRGRLSAAEALGGAMARFPRQDDAS
AFGGVLVEYIDSTSALQKCLTAAIVQEWAQASLGSDLKETSPITPDLSRRLISVLETPAP
PTYAEMTVMLQRLQVESQGLYNSFQRDAKVPKAKIPALPTTFTIDTAKHVAKDFEALLAL
APSKAKKAALPLLEDRQRKLIAAIGFYQANKERQDTQVFASIAGAVISLKMLPAKLNPVI
RSVMNSVKFEENLDLQTRSARSVAKLIEFSVSPAA--KSNPSDKIVKNLCAFVCQDTTRV
AIFADSKGLREGILSMNEPIVAPRGPASAKDAESEEVLQGKLIRRGAAAALAQLADLFGE
SLFEVVPMLWHCMSNALLQTFG-STASQADALIAKQEDLGQSILDACAVLDVNLPNLGGK
LCDKVVELLPALTLAIQSEYAVVRSAAAKCFAVVASCLTEVALKHVVEKVVPLVGDAASI
TNRQGAVELIYHTVQQLDLKILPYVIFLIVPILGRMSDNDEKVRLVATNTFASLVKMVPL
EAGLPDPPGFSAELLQRREEERKFLMQLLDGSKVEPYTIPVRINAKLRKYQQDGVNWMAF
LAKYQLHGILCDDMGLGKTLQSICILSSKHHERAERYRLTQAADAKPLPSLIICPPTLTG
HWCHEIKQYANNLRPLLYSGLPAERARLQAEIPRYDAVVMSYDVVRNDIAALSQIAWNYC
ILDEGHVIRSAKTKTTKAVKLIRANHRLLLSGTPIQNNVLELWSLFDFLMPGFLGTERSF
HERFGKPIIASRDGKLSAKEQEAAALALEALHKQVLPFLLRRLKEDVLDDLPPKIIQDIE
CDLGEIQKQLYDDFSKEQNEDEAEAFAGGKEPASEKQHVFKALQYMRKLVNHPSLVLSDD
NAKHVAIKQKRSGGSLSDIVHSPKLQALRQLLLDCGIGGSGGSSGGGSGAVSQHRVLIFC
QLKQMIDIIQRDLFAALMPSVSYMRLDGSVSAEKRHSIVQTFNADPSIDVLLLTTQVGGL
GLTLTGADTVIFVEHDWNPMKDLQAMDRAHRLGQKKVVNVYRLITKNTLEAKIMGLQRFK
LNVANSVVNQQNKGMDSMDTDQILDLFNAQGGGGKEDKEERLTQKQILEGAQRAPEESEY
KQMSTWMPDE
>Pst
MTTRLDRLLLLLDTGSTPSVRLTAARQLGQIAAQTIQHSSLTPNVPSTTQSDWRGVDGEW
QEIVNLLGRILPYLRSKSWETRQAASEAVDAICKAVGIWDPSATEILTSSTTENWLTYQN
FNLDAVLGEGLILLASAGKEFLRSGESLIAAQRDVANKLGLGVPIDFESMGVDVHQQQQD
ITPASAHNESHPSAPGSEAFNQPSQVPTSEAELDGLSARERNALKRKRKAFSKGTQTPKF
RIIEQPS-TPTHTNSKHGSGAVIIDPGAKAQARKAAGGEVNAPSQHSSSPLYYKEGEWPF
TSFVEILMIDLFSSQWEFRHGAALTLIPLLKIQGSGAAKSVGAPRYRNSEQHQSWMEDIG
LRLICLLSLDRFGDYVGDQVIAPVRETAAQAISLVGRWLDQSGVQHMLSIFHQMVEQKNV
ASHPQRGYAWQVRHAGLLGMKYLVAVKNEMLRAKPDPEEMKALLSMITSAALTGLRDQDD
DVRAAASGALLPVTDLIVELLPTRLNELLGVLWDALGSSKDDLSSSVGNIMDLLANLITY
PTVLSQLSLGHTLPSLIPRLFPFFRHTISNVRLSVVKTIHVFLNMANVPVRWVDDRLLRL
TFQNLLVEERSDIRAMSHQVWIAATSGLLADLLLSFIQPHLSGWFDLMTTPRTRKLNASL
FYTATRNAKLTTSMVYNVDKPIMSQDLSLVSIDDILCGRLGASKAIGYLMSQLTPYDRLN
LFTKPLLDSINSDFALPKLLASITVENWAEEYKTTQLGQIPAMQPLSNRLRNSSLFAGTK
SSHAELDSLLAGTRRDIEGLLATFASLGKVPTEKIPQMPSDFTIEHASHVVNNYQTLIPL
LGRGNKKTALASLEDRRRKLLHVIGMYESDKVAFDTQIDAAAAAAVVALREIPGKISPVI
KGFTQSIKNEPVLELQTRSANALASFIDICTSPESPVKNDPTDKIIRNLATYLCQDESQT
PTFAKSKGHKIGIFSAEDSGIRPQTKSTHRDESESASAQAKLLRRGAELALSSLAARFGD
NLIDRIPKLWQCMSEPLLTLFTSGDVAAVDSKMEVEPKLAQDLLDCLTILPAVASSLPSS
SLPRLVLLFEPLCRAVTSRFAVVRYSVVRCFAELCKFLPEEGMLHFITHVLPLVGDPVNL
AHRQGAIEMVSRLVDVLSIKILAYIIFLVVPVLGRMSDPDDDVRHVATHTFACLIKLMPL
EAGVPDAIGFPPEMPEKRQSERQFLSQLLGGSKIEEYDMPIKVKADLRKYQRDGISWLAF
LAKYQLHGILCDDMGLGKTLQSICILASKHHERAELHTLQPSPSTVHLPSLVVCPPTLTG
HWAHEIRTYAPNLKPLLYVGGPPERLILLKKIKRHDVVILSYDIVRNDIERLSKISWNYC
ILDEGHIIKNAKSKLSQAVKLLKANHRLILSGTPIQNNALELWSLFDFLMPGFLGTEKYF
NDRFGRPISASRDAKSSSKEQEAGALALEALHKQVLPFLLRRLKEDVLDDLPPKIIQDYY
CELSPIQKRLYEDFSNSQAKNEAEVLIGSKPNKSSTQHVFQALQYLKKLVNHPALVLRPD
LPQHQPIISKLGSKGLRDISHAPKLLALRQILRDCGIGLTTSTHLIETVTIPQHRVLIFC
QMKQMLDIIEHDLFKLQMPNVTYMRMDGSTDATKRHDVVQTFNSDPSIDCLLLTTHVGGL
GLNLTGADTVIFVEHDWNPMKDLQAMDRAHRLGQKKVVNVYRLITRATLEEKIMGLQRFK
MNIATSIVNQQNSNLGSLNTDEILDLFNISSIDGSSADPSSNSKKNVLDGLEDLPPESEY
ESLAKFLSSL
>Rgr
MGSRLDRLILLLDTGSTPSVRLTAARQLGAIAATRVSHPDVKLEEAGNKEGIWRGVDGEW
DEVAGLVARVLPYLQSRSMETRQAAAAALGFISRGVGIWDPSSTAPSMTTDDSSAMSLRD
LDLARVLSEGALLLGSSGKEYALSAEELARAQKDALKNLGLGFGGGDDDIGVDVGAELAA
LPPPSLASSAAPSPPVASTSAAPS-AATEDDEFAGLSARERNKLKRKRKAEGKATPAAKK
ARTAAPPSSSSSGAPVIKTDPVVVDPAAKAAERARLGGEIQAKEAAERAEFAVKVGEWPW
RACVERLAVGLLAPAWETRHGAALGLREVLRLQGGGGGKLEGLARVENEERHRRWCEDLA
VKLLCVFALDRFGDYISDQVIAPVRETAAQALAVLLPYMPASSVNEVERVLVAMVHQHG-
SVRSSEGYAWQVRHSGLLGLKYFVAVQGDLVRVKPESDDVKGLLKSIVNAALVGLRDRDD
DVRSAGAATLVPLADALVEQLPSEMKELVDVLWACLGDLKDDLASSVGGVMDLLAKLLSF
PAVLDLLQSETPLPQLIPRLFPFFRHTITSVRLAVLNTILVFLELPSIDPSWVDERLLRL
LFQNLILEERPEIRMASETAWVACLAHARLPQLVAHVQPHLAAWFALLHSPIGTPISSSL
LWSPVKSLSGQGGVTYNVDKPMINQDLALVSVEAITRGKASGAQALGQLLATWPVESHDA
AFAPYVEGELASQSALQRFLAAIVVEEWAHATVESPIAQSSSLATRIAIQLHALLAAEAP
ASYAEMDPVLARLRADSTAFYAAFGTQGKVPADKVPSVPDAFGLAQAQLVAGSFSALVPL
MQAKSKKAVLPGLEERQRKVLGGIAYFERVKAKHDRQVFAALGGAVIALQSIPAKITPLI
RSVTNSIKTEDNLDLQARSARAIAALIDLCSSPTSALRVNPSDKLIKNLCAFLCQDVSRT
PIFAATKTSSAGILTLQYNPARGTVDAKDKAVESDEVKAAKLVYRGAQLALSELAERFGP
LLLERVPKLWSCMADALLEVFSSGDIKQADAILADDDQKGQDVVDALTVLPVAAAKLTPA
LHERLASLFPPLSVATRSEFAVVRYAVAKSFATLCDISPVEGLRHVVESVIPVLGDPLNV
NNRRGAIELISHLVELLDIKILPYVIFLVVPVLGRMSDPDDEVRLVATNTFASLVKLVPL
EAGLPDPPGFSDELLAKRETEREFLMQLLDGSKVVEYKVPVDMGIELRKYQRDGVSWLAF
LARYQLHGLLCDDMGLGKTLQSITILASMHHERAERHKATNSPDSVHLPSLIVCPPTLTG
HWKHEINTYAPALRCVIYTGPRADRDRLLRNLRKYDAVILSYDVARNDVDVLSPVDWHYC
ILDEGHVIKNGKTKLTQAVKSLKAIHRLILSGTPIQNNVLELWSLFDFLMPGFLGSEKAF
NDRFGKPIAASRDAKSSSKEQEAGALALEALHKQVLPFILRRLKEDVLDDLPPKIIQDYH
VELSPLQKQLYDDFSGSQAKQVAEGEVGSSTSSDKPQHVFQALQYLRKLVNHPALVFKPE
VPQHQAALAKGDGTSVRDIVHAPKIKALQQILVDCGIGASNPAADSAPDAVPQHRALIFC
QLKGMLDIVENDLLRALMPSVTYMRLDGTTDVSKRHAICQTFNSDPSIDCLLLTTHVGGL
GLNLTGADTVIFVEHDWNPMKDLQAMDRAHRLGQKKVVNVYRLIMRGTLEEKIMGLQRFK
LNIASTIVSQQNSDLSSLGTDQILDLFQVSDTPAPAAGASPMSQKAILESLDAGQDDDDY
Q-LASFLSAA
>Sro
SSTRLDRLITLLDTGTTSSVRLTAARQLGQLAGTRVSHPEIKVEGVEKNDGIWSGVDGEW
NDVLQLVARVLPHLQSRSSDTRQAAASALAHISRAVGIWDPSSTSPSTPSASSPQLSVHE
LDLYRLLSEGTVLLSSSGKEFHLSAQELAQAQKEAMGKLGLSFGNGADDIGMDVGAELAA
LPPP---ASASSTPPPPSKSASPAP-DESEDPYAGLSAREKNKLKRKRKAEGKAAPVAKK
AKLE--PTEEEEGDVKVKAEEVIIDPGAKAKERAKLGGEIQVENGTSTNSLSITPGEWPW
HTTVSRLSLGLVSPAWEVRHGSALGLREVLRLQGRCGGMVEGLTKEKNQKLHQEWAGDVA
ARLSCVLALDRFGDYVSDQVVAPVRETAAQALAVLLPHMSPTSSSQVLRILVDMVEQRHA
---SPDGYAWQVRHSGLLGLKYFVAVKRGLLLVKMEVEDVKRLLKSVVSASLVGLRDRDD
DVRSAGAATLLPLADVLVEQLPKEMKEVVEVLWECLGDLKDDLASSVGGVMDLLAKLLGF
PAVIDLLQSHTPLPELIPRLFPFFRHTITSVRHSVLNTVVVFLELPTLDPSWVDSRLYRL
LYQNILLEQRPEIRRASQEAFRKTLALATLDSLTRDVSPSLSTWFSLLRSPIGTPLNAAL
FWSARESLAGNGGIVHNVDKPMLNQDLALVSTESILKGKVEAAKAIGNLLTVWPKPHFES
TFSGFVEQGLSAPAALQRLLIATVVEEWAAT-SSESIDHSSPFISRLISTLHNLIASGLP
SNILELQPIINRLRADCVALHTAFSQQGQVPPAKLPTIPDSFTFSAAQQVEASYSALLPH
LKPTAKKTVLPQLEERYKPIENGIAYFETTKTKHERMVLAALGGAVIAMKAIPAKMTPLI
RSVTNSIKSEDNPDLQARSAHAIAAFIDYCSSPASTLRANPSDKLVKNLCTFLCQDVTRT
PIFASAKSSKSGILTLEYQPARGLAAIKEKQEDSEDHKTAKLVFRGAELALKELSARFDS
SLIERVPKLWSCMTDALFDVFASGDTAQADALL-VDDTKGQDLLDNLTVLPIAALHLSPT
LHEHLSTILPPLALATRSKYAVVRFAVAQCFATLCDIVPEQGMKHVIESVVPNLADPLNV
NNRRGAIELISHIVELLDIKILPYVIFLVVPVLGRMSDPDDEVRLVATNTFATLVKLVPL
EAGLPDPPGFSPELLAKRETEREFLMQLLDGSKVAEYKIPVDIGIELRKYQRDGVSWLAF
LARYQLHGLLCDDMGLGKTLQSICILASMHHERAQRHESTKSPDTVHLPSLIICPPTLTG
HWKQEINTYAKALRCVIYTGQRADRERLVRSFKKYDAVITSYDIARNDVEALSKIDWHYC
ILDEGHIIKNGKTKLTKAVKSLKSIHRLILSGTPIQNNVLELWSLFDFLMPGFLGSEKAF
NDRFGKPIAASRDAKSSSKEQEAGAAALEALHKQVLPFLLRRLKEDVLDDLPPKIIQDYY
VELSPLQKQLYDDFSTSQIGDAVKGEVSSSTSDSKPQHVFQALQYLRKLVNHPLLVYKPE
VPQHQAALLKTSTPDIRNVQHAPKLTALRQILLDCGIGGDSDQEDGAAEGVARHRVLIFC
QLKQMLDIVENDLFRKLMPSVTYMRMDGSTDVSKRHAVVQTFNADPSIDVLLLTTHVGGL
GLNLTSADTVIFVEHDWNPMKDLQAMDRAHRLGQKRVVNVYRLIMRGTLEEKIMGLQRFK
LNIASSVVTQQNSNLDSLGTDQILDLFQVSDTSSTSTSTAPMSQKAILDSLSELPADDEY
NDLSAFTASL
>Uvf
SLSRLDRLLLLLETGSTGSVRLTAARQLGQIAAQTIQHSSTSNNTSSANQTDWRGVDGQW
QEIINLFSRILPYLRSKNWETRQAASEAVDAICKAVGIWDPTHTEVPAPSNDVGILTFRN
FNLESVLSEGTLLLSSAGKEFPRSSDSLIAAKRDVANKLGLGLGIDLDYIAEDIVRDIEN
VSPISALHESHPCPPVPESFHPPSHAPNSETELEGLSARERNALKRKRKAFSKGAPAPKF
RIVEQCSPIPIHADLKPSTGTVIIDPGAKAKARKATGGEVNASLPHSSNLLYYNEGQWPF
TSFVEILLIDLFSSQWEHRHGAALGLIPLLKSQASGAAKWVGASRSRNLEQHQLWMEDLG
LRLICLLSLDRFGDYVGDQVIAPVRETGAQAISLLGRWLNQIGLQQMLCVLHQMVEQKNV
NSRTKRGYAWQVRHAGLMGMRYLVAVKNEMLRNKRQVTDSKAAVSKITSSALIGLRDQDD
DVRAAASGALLPVIDLIVELMPNKLSELLEVLWNALGSSKDDLSSSVGNIMDLLSNLITY
PVVLKQLSHGQTLPSLIPRLYPFFRHTISSVRLSVVKALYVFLQMPDLPASWLDDRLLRL
TFQNLLVEERPETRATSHQVWIAAIDGLLPEPLLGFIKPHLSSWFELMTTPKTRQMNASL
FFTATHTSKLMTNLVHNVDKPIMSQDLSLVSIDDIMRGRLAASKAIGYLMSQLTCFDQLG
LFTELLLASMKSEFALPKLLALLTLENWAEDYQTVNLGQLSAMKPLSNQLRASSLFTGVQ
LDFAELQPLIAGTHKDVEGLLATFASLGKVPPEKIPQLPSNFTIEHASYVINHYEALLPL
IGRGNRKTALASLEDRRRKLLHVIGMHDRDRATFVTQLDAAAAAAVVAIREIPGKISPVI
KGLTQSIKNESVLELQARSARALASFVDICTSPHSPVKNDPTSKIIRNLATYLCQDESQT
PTFAKSRGKQCGIFSAEDSGIRPLTK-TDLDNTEDSSSQSKLLRRGAELALSSLAARFGD
NLIDRIPNLWQCMSEPLLTLFNSGEVQKADSKIATEPKLAQDLLDCLTVLPAVACSLPST
SLPRLLTLFRPLCHAVTSKFAVIRYSVVRCFAELCSFLPEEGLLQFINHVLPLVGDPVNL
AHRQGAIEMLSRLVDVLGIKILAYIIFLVVPVLGRMSDPDDDVRHVATHTFACLIKLMPL
EAGVPDPPGFSSEMLAKRQSERQFLSQLLGSSKIEEYKMPVNVAADLRKYQRDGISWLAF
LAKYQLHGILCDDMGLGKTLQSICILVSKHYERSQLHKLNPSPSTVHLPSLVVCPPTLTG
HWAHEVRTYASNLKTLLYVGGPQERMGLLSKIKTRDVVIMSYDIVRNDIERLCMISWNYC
ILDEGHIIKNAKSKLSKAVKLLKANHRLILSGTPIQNNALELWSLFDFLMPGFLGTEKYF
NERFGRPISASRDAKSSSKEQEAGALALEALHKQVLPFLLRRLKEDVLDDLPPKIIQDYY
CELSPIQKRLYEDFSNSQARNEVEGLVGSETERNSTKHVFQALQYLKKLLNHPALVLRPE
IPQHQAILTKLGPKGLRDISHAPKLLALRQILRDCGIGLTTSTHLIENATIPQHRVLIFC
QMKQMLDIIEHDLFKLQMPNVTYMRMDGSTDATKRHGVVQTFNSDPSIDCLLLTTHVGGL
GLNLTGADTVIFVEHDWNPSKDLQAMDRAHRLGQKKVVNVYRLITRATLEEKIMGLQRFK
LNIATSIVNQQNSNLGSLQTDEILDLFKISSADESANNQGSYSKKNVLDGLEDLPPESEY
ESLVQFLSSL
