# Supplementary material for: Convergence Analysis of Rust Fungi and Anther Smuts Reveals Their Common Molecular Adaptation to a Phytoparasitic Lifestyle
Source: Front Genet. 2022 Apr 8;13:863617. doi: 10.3389/fgene.2022.863617 (PMC9023891; doi:10.3389/fgene.2022.863617)
Supplement: Supplementary file 4 [file DataSheet1.ZIP › Supplementary file 1/conv_cal/OG0003178.fasta]

>Ain
MSRRYDSRTTTFSPEGRLYQVEYAMEAISHAGTVVGILA-----KDGVVLAAEKKVTSKL
LEQDT-SSEKIYSLSDNIMTGVAGITADANSLINYARNAAQRHLRAYDDDMPVEQLAQRL
CDLKQGYTQYGGLRPFGVSLLYAGYDPHHNFQLYHSDPSGNYSGWKATCIGSNNGTATSL
LKQDYKDDLTIQEAMSLACKVLSKTMDSTTLDSEKIEFATLSLD-QSGKPLSRIFRPTDI
TRLLDREGLAKKSEEEG
>Aps
MARRYDSRTTIFSPEGRLYQVEYAMEAINHAGTVIGILASCAPP----------------
-KKSTDSREKIFLINENLLSGVAGYTADANSLVNYSRSVAQGHLMAYDTDIPVEQMVKRL
CDLKQGYTQFGGQRPFGVSFLIAGYDPHHQFQLYSTDPSGNYAAWKATCIGHGNSTATSL
LRQDYKDSMDLDEVIVLALKVLSKTMDETSLSSDRVEFAVLSLDEASGQPHVHIYKPEEI
DRLLKEQGLNKASDSDT
>Cqf
MARRYDSRTTIFSPEGRLYQVEYAMEAINHAGTVIGILASCSPPRIGIVLAAEKKVTSKL
LEKEQGSSEKIFLINGNLVSGVAGYTADANSLVNYSRNVAQSHLVSFDQDMPVEQMVKRV
CDLKQGYTQFGGQRPFGVSFLFAGYDPHHNFQLYSTDPSGNYAAWKATCIGSGNSTATSL
LRQDYKDTMDLDEAIVLAIKVLSKTMDATTLSSDRVEFSVISLDEETGAPHVHIYKPEEV
DALLKKQGLTKVTDSDA
>Cla
MARRYDSRTTTFSPEGRLYQVEYAMESVSHAGCVIGILAPGKSERTGIVLAAEKRITSKL
LDKEAGGREKIFTVNDNTLAAVAGITADANSLINFSRNTAQSYLSTYNGSMPIEQLVKRV
CDMKQGYTQYGGLRPFGVSFLFAGWDPLYQFQLYSSDPSGNYSGWKASCIGANSGTAQSL
LRQDYKEDTDLDSALKLAVEVLSKTMDSTTLDSEKVELATLMYDEKLKKPVAHILKPSEI
DALLKKHGLAKKDDPVA
>Cmi
MARRYDSRTTTFSPEGRLFQVEYAMESVSHAGCVIGILAPGDAGRQGVVLAAEKKVTSKL
LDKEGGGDEKIFVVNENIISAVAGYTADASSLVNYCRNVAQTHLAQYNENMPVEQLVKRV
CDMKQGYTQYGGLRPFGVSFLFAGYDPHHQFQLYSSDPSGNYSGWRAHCIGSNNATATSL
LRQDYKDDIGIEEALELAVKVLSKTMDSTTLDHEKVEIATITYNEETNMTIGHILTHKEL
DVLLEKCGVAKKPEEAL
>Eyn
MTRRRLSRNRSLNVGLRAFQVEYAMESVSHAGCVIGILAPGEAGRQGVVLAAEKKVTSKL
LDKAGGGDEKVFVINENIVSAVAGYTADASSLVNYCRNAAQSHLAQYNENMPVEQLVKRV
CDMKQGYTQYGGLRPFGVSFLFAGYDPMHQFQLYASDPSGNYSGWRAHCIGANNSTATSL
LRQDYKEDIGLEEALELAVKVLSKTMDSTTLDHEKVEIATITYSEETNQTIGHILTHKEL
DVLLEKCGVAKKPEPEM
>Gan
MARRYDSRTTIFSPEGRLYQVEYALESISHAGTVVGILAPGPSARAGIVLAGEKKVSSKL
LEKDLGSREKVFLVNGNTIAAVAGIPSDANSLVSYARNAAQGHLSSYNEDMPVEQLVQKV
CDLKQGYTQFGGLRPFGVSFLFAGHDPHHAFQLYASDPSGNYSGWKATCIGANNATAQSL
LRQDYRDDVGLDEAMGLALKVLSKTMDSTSLDSEKLEFATLTLDPVSGLPVAHIFSPAEI
DALLEKEGLGKKEEAPA
>Hvs
MARRYDSRTTIFSPEGRLYQVEYAMEAINHAGTVIAILAAPSDPNSGVVIAAEKKVTSKL
LQKELGSTEKIFHVDQNIVSAVAGITADANTLVNYSRNVTQSYQLSYDQPMPVEQLVIRV
CDMKQGYTQYGGLRPFGVSFLIAGYDPHHQFQLYSTDPSGNYAAWKATCIGSGNSTATSL
LRQDYKDSMGVDEAISLALKVLSKTMDSTTLSSDKSVTRVYR--------HCHIYTPEEI
DVLIKQAGLAKVDDPDT
>Lcr
MSRRYDSRTTIFSPEGRLYQVEYALESISHAGTVVGILAPGPSARAGIVLAAEKKVTSKL
LEKEKGSSEKLFLVNGNVISGVAGYNADANSLVSYARNAAQSHLSTYNEDMPVEQLVQKV
CDLKQGYTQFGGLRPFGVSFLFAGHDPHHAFQLYASDPSGNYSGWKATCIGANNSTAQSL
LRQDYRDDIGLDESLGLALKVLSKTMDSTTLDSEKLELSTLTID-EAGRPVAHIFKPAEI
DALLEKEGLKKAPEETS
>Mgl
MSRRYDSRTTTFSPEGRLYQVEYAMEAISHAGTVLGILA-----SDGVVLAAEKKVTSKL
LEQDK-SSEKIFQLSGNVLSGVAGMTADANSLVNYARNAAQKYLLSYDEDIPVEQLVQRL
CDLKQGYTQFGGLRPFGVSLLYAGYDAHHAFQLYQSDPSGNYSGWKATCIGMNNGTATSL
LKQEYKDTMTVKDALGLAARVLSKTMDTTSMESDKLEFAVLKRNERTDEPQPYILSPSDI
DRVLQLHNLAKPADDAS
>Min
MSRRYDSRTTIFSPEGRLYQVEYALESISHAGTVVGILAPGPAARAGIVLAAEKKVLSKL
LEKEKGSSEKLFLVNGNVITGVAGYNADANSLVSYARNAAQGHLSAYNEDMPVEQLVQKL
CDLKQGYTQFGGLRPFGVSFLFAGHDPHHQFQLYASDPSGNYSGWKATCIGANNSTAQSL
LRQDYRDDIGLDESLGLALKVLSKTMDSTTLDSEKLELATLTLDAKTGLPFAHIYKPHEI
DSLLEKEGLKKALEVEL
>Mld
MSRRYDSRTTIFSPEGRLYQVEYALESISHAGTVVGILAPGPAARAGIVLAAEKKVLSKL
LEKEKGSSEKIFLVNGNVITGVAGYNADANSLVSYARNAAQGHLSAYNEDMPVEQLVQKL
CDLKQGYTQFGGLRPFGVSFLFAGHDPHHQFQLYASDPSGNYSGWKATCIGANNATAQSL
LRQDYRDDIGLNESLGLALKVLSKTMDSTTLDSEKLELATLTLDAQSGLPFAHVYKPHEI
DALLEKEGLKKASEVEI
>Mlp
MARRYDSRTTIFSPEGRLYQVEYAMEAINHAGTVIGILASCSPPRTGVVLAAEKKVTSKL
LEKEQGSSEKIFLINNNLVSGVAGYTADANSLVNYSRSVAQSHLVSFDQDMPVEQMVKRV
CDLKQGYTQFGGQRPFGVSFLFAGHDPHHQFQLYSTDPSGNYAAWKATCIGSGNSTATSL
LRQDYKDTMDLDEAIVLALKVLSKTMDATTLSSDRVEFSVISLDEETGAPHVHIYKPEEV
DALLKEQGLTKVSDTDT
>Msd
MSRRYDSRTTIFSPEGRLYQVEYALESISHAGTVVGILAPGPAARAGIVLAAEKKVLSKL
LEKEKGSSEKIFLVNGNVITGVAGYNADANSLVSYARNAAQGHLSAYNEDMPVEQLVQKL
CDLKQGYTQFGGLRPFGVSFLFAGHDPHHQFQLYASDPSGNYSGWKATCIGANNATAQSL
LRQDYRDDIGLNESLGLALKVLSKTMDSTTLDSEKLELATLTLDAQSGLPFAHIYKPHEI
DALLEKEGLKKASEVEI
>Pan
MSRRYDSRTTTFSPEGRLYQVEYAMEAISHAGTVIGILA-----KDGIVLAAEKKVTSKL
LEQDQ-SSEKIFTVSDNVMAGVAGYTADANSLVNYARNAAQQHLASYDDDMPVEQLAQRL
CDYKQGYTQFGGLRPFGVSILYAGYDDHHHFQLYHSDPSGNYSGWKATCIGNNNGTATSL
LKQDYKDDIGIQDAMAMAVKILSKTMDSTSLDSEKLEFATLTLNPTTHKPQTNIFKPNDI
DRLLQKHGLAKPKDAEE
>Pst
MARRYDSRTTIFSPEGRLYQVEYAMEAINHAGTVIGILASGAPPRTGIVLAAEKKVTSKL
LEKEEGTGEKIFLINGNLLSGVAGYTADANSLVNYSRNVAQGHLMSYDTDMPVEQMVKRL
CDLKQGYTQFGGQRPFGVSFLIAGYDPHHQFQLYSTDPSGNYAAWKATCIGNGNSTATSL
LRQDYKDSMDLDEAIVLALKVLSKTMDDTTLSSDRVEFAVISTDEETDQPHVRIYKPAEI
DELLKAQGLTKVPESET
>Rgr
GSRRYDSRTTIFSPEGRLFQVEYALESISHAGTVVGILAPGPSARTGLVLAAEKKVTSKL
LEKEKGSSEKLFLVNGNVITGVAGYNADANSLVSYARNAAQGHLAAYDEDMPVEQLVQKM
CDLKQGYTQFGGLRPFGVSFLFAGHDPHHQFQLYASDPSGNYSGWKATCIGANNSTAQSL
LRQDYRDDIGLDEAIGLALKVLSKTMDSTSLDSEKLELATLTVDEATGLPFAKIYKPHEI
DAALEREGLAKKPETEA
>Sro
GSRRYDSRTTIFSPEGRLYQVEYALESISHAGTVVGILAAGPSAKKGIVLAAEKKVTSKL
LEKEKGSSEKLFMVNGNVISGVAGYNADANSLVSYARNAAQSHLATYNEDMPVEQLVQKV
CDLKQGYTQFGGLRPFGVSFLFAGHDPHHELQLYASDPSGNYSGWKATCIGANNSTAQSL
LRQDYRDDIGLEESVGLALKVLSKTMDSTSLDSEKLELATLTVDEETGLPICKIFKPHEI
DAALEKEGLAKKPEEEV
>Uvf
MARRYDSRTTIFSPEGRLYQVEYAMEAINHAGTVIGILASATSPRTGIVLAAEKKVTSKL
LEKEEGTGEKIFLINRNLLSGVAGYTADANSLVNYSRNVAQGHLMSYDTDMPVEQMVKRL
CDLKQGYTQFGGQRPFGVSFLIAGYDPHHQFQLYSTDPSGNYAAWKATCIGNGNSTATSL
LRQDYKDSMDLDEAIVLALKVLSKTMDDTTLSSDRVEFAVISSDEETGEPHVHIYNPAEI
DDLLKAQGLTKVPDSET
