# Supplementary material for: Convergence Analysis of Rust Fungi and Anther Smuts Reveals Their Common Molecular Adaptation to a Phytoparasitic Lifestyle
Source: Front Genet. 2022 Apr 8;13:863617. doi: 10.3389/fgene.2022.863617 (PMC9023891; doi:10.3389/fgene.2022.863617)
Supplement: Supplementary file 4 [file DataSheet1.ZIP › Supplementary file 1/conv_cal/OG0003179.fasta]

>Ain
DPSPGIANLPNQRHKIVAKAGGHFTLMVVGESGVGKTTLINTLFATELATGKNHTLRHSK
QLDKTVEIDIIKAELEEKQFKVKLTVIDTPGFGDYVNNRDSWAPIVDFLDDQHEMYMRQE
QQPERKEKTDLRVHACLYFIRPTGHTLKPLDIEIMKRLGTRVNLIPVVAKADTLSPNDLA
VFKQRIREVISHQGIRVYSPPIETDDEASAEHAKTLMSAMPFSIIGSTRDVQTRDGRTVK
GRDYLWGVAEVENEEHCDFKKLRSLLIRTHMLDLINTTEETHYEAYRQSQMETRKFGEPK
VKKLDNPKFKEEEESLRRRFTEQVKLEEQRFRQWEQHLIAERDRLNKDLEQAHSGIKSLE
AELDAMQGAGGYGRGGPQG
>Aps
MAGIGIANLPNQRHKIIAQRGGHFTLMVVGESGLGKTTLINTLFSTELAMPKDYRRRFAK
QLDKTTEIDIIKAELEEKGFRVKLTVVDTPGFGDYVNNRDSWVPIIDFIDDQHESYMRQE
QQPHRTDKLDLRVHACLYFIRPTGHTLKPLDIETMKRLGTRCNLIPVIAKADTLTPEDLI
KFKQRVREVIASQSIRCYQPPIEADDEASAEHARILISAMPYSIIGSTQEVTTGDGRVVK
GREYLWGVAEVENEEHCDFKKLRSLLIRTHMLDLITTTEEIHYENYRQQQMETRKFGEPK
VKKLDNPKFKEEEETLRKRFTEQVKLEESRFRSWEQHLIAERDRLNKDLEQAHSAIKVLE
SELDAMQGGFGSQGRGTRR
>Cqf
MAGIGIANLPNQRHKIVAKRGGHFTLMVVGESGLGKTTLINTLFSTELAMTKDYKRRFAK
QLDKTTEIDIIKAELEEKGFRVKLTVIDTPGFGDYVNNRDSWVPIIDFIDDQHESYMRQE
QQPQRGDKLDLRVHACLYFIRPTGHTLKPLDIETMKRLGSRVNLIPVVAKADTLTPDDLV
TFKHRIREVIAHQAIRCYQPPIETDDEASAEHAKLLMAAMPFSIIGSTEDVTTGDGRICK
GRAYMWGVAEVENEEHCDFKKLRSLLIRTHMLDLISTTEEIHYENYRQIQMETRKFGEPK
IKKLDNPKFKEEEETLRKRFTEQVKLEESRFRSWEQHLIAERDRLNKDLEQAHSAIKMLE
SELDSMQGGFGSQARGTRR
>Cla
ASSIGIANLPNQRHKIVAKRGGHFTLMVAGESGLGKSTLINTLFATELASPKNYSRRHYK
QFDKTTEIDIIKAELEEKSFKVKLTVIDTPGFGDYVNNKDSWLPIIDFIDDQHESFMRQE
QQPDRADKVDQRVHACLYFIRPTGHTLKPLDIEIMKRLGTRVNLIPVIAKADTLTPSDLN
KFKKRIRETITAHAIRVYQPPMDADDEPSAEHARLLMSAMPFSVIGSIDDVRLPDGRTVK
GREYLWGVAEVENEEHCDFKKLRSLLIRAHMLDLIATTEETHYETYRQQQMETRKFGEPK
PKKQDNPKFKEEEELLRKKFTEQVKMEEARFRQWEQHLIAERDRLNKDLEQAHSSIKSLE
AELDQLGGSFGTGSRST--
>Cmi
SSGIGIANLPNQKHKIVAKRGAHFTIMVVGESGLGKTTLINTLFATELAQGRDYANRHSK
QLDKYTEINIVKAELEEKQFRVKLNVIDTPGFGDYVNNKDSWTPIVDFIDDQHESFMRQE
QQPDRNQRVDMRVHACLYFIRATSHALKPLDVEIMKRLGSRVNLIPVIAKADTMTPNDLV
GFKKRVRDAITHHGIRIYTPPIEADDPQAADHARSLISAMPFSIIGSTQDVVTADGRTVK
GREYLWGVAEVENEEHCDFKKLRSLLIRTHMLDLITTTEEQHYESYRQAQMETRKPGEAK
VRKLDNPKFKEEEENLRKKFTEQVKLEETRFRQWEQHLIAERDRLNKDLETSHAAIKAIE
AELDSMTSAYPGGSQMGTR
>Eyn
LNRSGIANLPNQRHRIVAQRGAHFTLMVVGESGLGKTTLINTLFSTELAASRDYSSRHIK
QLEKYTEINIVKAELEEKQFKVKLTVIDTPGFGDYVNNKDSWSPIVDFIDDQHESYMRQE
QQPDRDQKMDMRVHACLYFIRGNGHSLKPLDVEIMKRLGTRVNLIPVVSKADTMVPSDLL
AFKQRVRDSLSANNIRIYNPPIENDDPQAAEHARNLIGAMPFSIIGSTQDVITPDGRQVK
GREYLWGVAEVENEEHCDFKKLRSLLIRTHMLDLINTTEEQHYESYRQTQMETRKYGEAK
VRKLDNPKYKEEEENLRKKFTEQVKLEEARFRQWEQHLIAERDRLNKDLETSHSAIKALE
GELDAMSAQYG-GSQVGSR
>Gan
NAGIGIANLPNQRHKIVAKRGGHFTLMVVGESGLGKTTLINTLFSTELAAVKDYSRRFVK
QMDKTTEITSSRLRLELKQFKVKLTVIDTPGFGDYVNNRDSWMPIIDFIDDQHESFMRQE
QQPQRGEKLDMRVHACLYFIRPTGHTLKPLDIEIMKRLGTRVNLIPIVAKADTLTPSDLA
QFKQRIREVIQAQGIRVYSPPVETDDEASAEHARILNAAMPFSIIGSTQDVQTADGRTVK
GREYLWGVTEVENEEHCDFKKLRSLLIRTHMLDLIATSEESHYENYRQAQMETRKFGEPK
VKKVENPKFKEEEEALRKRFTEQVKMEEARFRQWEQHLIAERDRLNKDLEQAHGSIKSLE
VELDSLGGQSSYGSTASRG
>Hvs
MAGIGIANLPNQRHKIVAKRGGHFTLMVVGESGLGKTTLINTLFSTELAMPKDHRRRFAK
QLDKTTEIDIIKAELEEKGFRVKLTCIDTPGFGDYVNNRESWTPIVDFIDDQHESYMRQE
QQPERADKVDLRVHACLYFIRPTGHSLKPLEIETMKRLGSRVNLIPVVAKADTLTQPDLQ
GFKKRIREVMMHHGIKIYQPPIETDDEASAEHAKLLIAAMPFSIIGSTQDVITADGRTCK
GRQYLWGAAEVENEDHCDFKKLRALLIRTHMLDLITTTEEVHYENYRQQQLETRKFGEPK
VKKLDNPKFKEEEEILRKRFTEQVKLEESRFRSWEQHLIAERDRLNKDLEQAHSAIKILE
SELDSMQGGYGSQSRATRR
>Lcr
PNGIGIANLPNQRHKIVAKRGGHFTLMVVGESGLGKTTLINTLFSTELAAVKDYSRRFVK
QMDKTTEIDIIKAELEEKQFKVKLTVIDTPGFGDYVNNRDSWTPIVDFIDDQHESFMRQE
QQPQRGEKLDMRVHACLYFIRPTGHTLKPLDIEIMKRLGTRVNLIPIVSKADTLTPTDLA
QFKQKIREVIAAQGIRVYTPPIEADDEASAEHARVLTAAMPFSIIGSTQDVATADGRTVK
GREYLWGVAEVENEEHCDFKKLRSLLIRTHMLDLIATSEDSHYENYRQSQMETRKFGEPK
VKKVENPKFKEEEEALRKRFTEQVKMEEARFRQWEQHLIAERDRLNKDLEQAHGSIKALE
VELDSLGGAVGYGSTASRQ
>Mgl
-----------------------------------EPIVINTLFRTELAPGTNYAQRHST
QLDKAVEVDVIRAELEEKQFRVNLTVIDTPGFGDYVNNRDCWAPLVDFIDDQYESYMRQE
QQPERKQLHDQRVHACLYFIAPTGHTLKPLDIEVMKRLSQRVNLIPVVAKADTLTPRDLA
LFKERIRDVIRTHGITVFAPPVDSIDEASAEHARALMSSMPFSIIGSTKDVRTYDGRMVR
GREYLWGVAEVENEHHCDFKKLRSLLIRTHMLDLIMNTEDYHYENYRQTQMETRKYGEPK
VKKFDNPRFKEEEEALRRKFTDQVKLEEGRFRQWEQHLIAERDRLNKDLETAHGAIKQLE
SEIESLQMASRTQRR----
>Min
SSNIGIANLPNQRHKIVAKRGGHFTLMVVGEAGLGKTTLMNTLFSTELAPVKDYSRRFVK
QMDKTTEIDIIKAELEEKLFKVKLTVIDTPGFGDYVNNRDSWMPIVDFIDDQHESYMRQE
QQPRRGEKLDMRVHACLYFIRPTGHTLKPLDIEIMKRLGTRVNLIPIVAKADTLTPHDLA
EFKQRIRLVIKAQGIRVYQPPIEADDEASAEHAKVLAAAMPFSIIGSTQEVTTADGRVVK
GRDYLWGVAEVENEDHCDFKKLRSLLIRTHMLDLITTSEESHYENYRQAQMETRKFGEPK
VKKVENPKFKEEEEALRKRFTEQVKMEEARFRQWEQHLIAERDRLNKDLEQAHSSIKSLE
LELDSLGGNVGYGSTTSRS
>Mld
TSSIGIANLPNQRHKIVAKRGGHFTLMVVGEAGLGKTTLINTLFSTELAPVKDYSRRFVK
QMDKTTEIDIIKAELEEKLFKVKLTVIDTPGFGDYVNNRDSWMPIVDFIDDQHESYMRQE
QQPQRGEKLDMRVHACLYFIRPTGYIPKPLDIEIMKRLGTRVNLIPIVAKADTLTPHDLA
EFKQRIRLVIKAQGIRVYQPPIEADDEASAEHAKVLAAAMPFSIIGSTQEVTTADGRVVK
GRDYLWGVAEVENEDHCDFKKLRSLLIRTHMLDLIATSEESHYENYRQAQMETRKFGEPK
VKKVENPKFKEEEEALRKRFTEQVKMEEARFRQWEQHLIAERDRLNKDLEQAHSSIKSLE
LELDSLGGNVGYGSTTSRS
>Mlp
MAGIGIANLPNQRHKIVAKRGGHFTLMVVGESGLGKTTLINTLFSTELAMAKDYRRRFAK
QFDKTTEIDIIKAELEEKGFRVKLTVIDTPGFGDYVNNRESWVPIIDFIDDQHESYMRQE
QQPERGDKLDLRVHACLYFIRPTGHTLKPLDIETMKRLGSRVNLIPVIAKADTLTPQDLL
TFKQRIREVIAHQSIRCYQPPIETDDEASAEHARLLMAAMPFSIIGSTEDVTTGDGRSVK
GRAYLWGVAEVENEEHCDFKKLRSLLIRTHMLDLINTTEEIHYENYRQVQMETRKFGEPK
VKKLDNPKFKEEEETLRKRFTEQVKLEESRFRSWEQHLIAERDRLNKDLEQAHSSIKVLE
SELDSMQGGYGSQGRGGTR
>Msd
TSSIGIANLPNQRHKIVAKRGGHFTLMVVGEAGLGKTTLINTLFSTELAPVKDYSRRFVK
QMDKTTEIDIIKAELEEKLFKVKLTVIDTPGFGDYVNNRDSWMPIVDFIDDQHESYMRQE
QQPQRGEKLDMRVHACLYFIRPTGYSPKPLDIEIMKRLGTRVNLIPIVAKADTLTPHDLA
EFKQRIRLVIKAQGIRVYQPPIEADDEASAEHAKVLAAAMPFSIIGSTQEVTTADGRVVK
GRDYLWGVAEVENEDHCDFKKLRSLLIRTHMLDLIATSEESHYENYRQAQMETRKFGEPK
VKKVENPKFKEEEEALRKRFTEQVKMEEARFRQWEQHLIAERDRLNKDLEQAHSSIKSLE
LELDSLGGNVGYGSTTSRS
>Pan
SNGIGIANLPNQRHKIVAKAGGHFTLMVVGESGVGKTTLINTLFSTELATGKDHSRRHTK
QLDKTVEIDIIKAELEEKQFKVKLTVIDTPGFGDYVNNRDSWTPIVDFIDDQHELYMRQE
QQPERREKTDLRVHACLYFIRPTGHTLKPLDIETMKRLGTRVNLIPVVAKADTLTQADLA
TFKQRIREVIATQNIRTYSPPLEVDDAASAEHAKQLMSAMPFSIIGSTEDVRAPDGRVVK
GREYLWGVAEVENEEHCDFKKLRSLLIRTHMLDLIHTTEEQHYEHYRQAQMETRKFGEPK
VKKLDNPKFKEEEEMLRKRFTEQVKLEEARFRQWEQHLIAERDRLNKDLETAHSTVKALE
AEL----------------
>Pst
MAGIGIANLPNQRHKIISQAGGHFTLMVVGESGLGKTTLINTLFSTELAMPKDYRRRFAK
QLDKTTEIDIIKAELEEKAFRVQLTVIDTPGFGDYVNNRDSWVPIIDFIDDQHESFMRQE
QQPRRTEKLDMRVHACLYFIRPTGHTLKPLDIETMKRLGSRVNLIPVVAKADTLTPQDLE
RFKQRIRDVIVCQSIRCYQPPVEMDDEASAEHARTLMAAMPFSIIGSTQDVTTGDGRVVK
GREYLWGVAEVENEEHCDFKKLRSLLIRTHMLDLINTTEETHYENYRQQQMETRKFGEAK
VKKLDNPKFKEEEETLRKRFTEQVKLEESRFRSWEQHLIAERDRLNKDLEQAHSAIKVLE
SELDAMQGGFGSQGRGTRR
>Rgr
MDAIGISNLPNQRHKIVAKRGGHFTLMVVGESGLGKTTLINTLFSTELAAVKDYSRRFAK
QMDKTTEIDIVKAELEEKQFKVKLTVIDTPGFGDYVNNRDSWIPIVDFIDDQHESFMRQE
QQPQRGSKLDLRVHACLYFIRPTGHGLKPLDIEVMKRLGSRVNLIPIVAKADTLTPTDLA
AFKQKIREVISAQGIRVYNPPVETDDEQSADHARLLSAALPFSIIGSTTEVQTADGRTVK
GRQYLWGVAEVENEEHCDFKKLRSLLIRTHMLDLIQTTEEGHYEQYRQAQMETRKFGEPK
VKKVENPKFKEEEEALRKRFTEQVKMEEARFRQWEQHLIAERDRLNKDLEQAHGQIKQLE
LELDQISGGMGYGSAASRG
>Sro
TQGIGIANLPNQRHKIVAKRGGHFTLMVVGESGLGKTTLINTLFSTELASVKDYSKRFAK
QMDKTTEIDIIKAELEEKQFKVKLTVIDTPGFGDYVNNRDSWNPIVDFIDDQHESYMRQE
QQPQRDSKLDLRVHACLYFIRPTGHSLKPLDIETMKRLGSRVNLIPIVAKADTMTPSDLA
NFKAKIREVVAAQGIRIYTPPVETDDESAAEHARALAAAMPFSIIGSTEEVQTFDGRTVK
GRQYLWGVAEVENEDHCDFKKLRSLLIRTHMLDLINTSEEAHYENYRLQQMETRKFGEPK
VKKVENPKFKEEEEALRKRFTEQVKMEEARFRQWEQHLIAERDRLNKDLEQAHSSIKSLE
LELDQIGGPVGYGSTASRN
>Uvf
MAGIGIANLPNQRHKIISQAGGHFTLMVVGESGLGKTTLINTLFSTELAMPKDYRRRFAK
QLDKTTEIDIIKAELEEKAFRVQLTVIDTPGFGDYVNNRDSWVPIIDFIDDQHESYMRQE
QQPRRSEKLDMRVHACLYFIRPTGHTLKPLDIETMKRLGTRVNLIPVVAKADTLTPQDLE
RFKQRIRDVIVCQSIRCYQPPVETDDEASAEHARILMAAMPFSIIGSTHDVTTGDGRVVK
GREYLWGVAEVENEEHCDFKKLRSLLIRTHMLDLINTTEETHYENYRQQQMETRKFGEPK
VKKLDNPKFKEEEETLRKRFTEQVKLEESRFRQWEQHVCHERDRLNKDLEQAHSAIKVLE
SELDAMQGGFGSQGRGTRR
