# Supplementary material for: Convergence Analysis of Rust Fungi and Anther Smuts Reveals Their Common Molecular Adaptation to a Phytoparasitic Lifestyle
Source: Front Genet. 2022 Apr 8;13:863617. doi: 10.3389/fgene.2022.863617 (PMC9023891; doi:10.3389/fgene.2022.863617)
Supplement: Supplementary file 4 [file DataSheet1.ZIP › Supplementary file 1/conv_cal/OG0003182.fasta]

>Aps
------SLTGKTITLDVEVDDSIDNVKHKIQDKEGIPPDQQRLIFAGKQLEDGRTLADYNIQKESTLHLVLRLRGGAKKRKKKTYTTPKKNKHKRKKVKMSILKYYKVESDGKIKRLRRECPAPSCGAGIFMAWHFDRQYCGKCGLTYLFG
>Cqf
MQIFVKTLTGKTITLEVESADTIDNVKTKIQEKEGIPPDQQRLIFAGKQLEDGRTLADYNIQKESTLHLVLRLRGGAKKRKKKTYTTPKKNKHKRKKVKMAVLKYYKVDSEGKIKRLRRECPAATCGAGVFMAWHFDRQYCGKCGLTYLFG
>Hvs
---FIFSLTGKTITLEVESSDTIDNVKTKIQDKEGIPPDQQRLIFAGKQLEDGRTLADYNIQKESTLHLVLRLRGGAKKRKKKTYTTPKKIKHKRKKVKMSILKFYKVEGDGTVKRLRRDCPAPTCGAGVFMAWHEDRQYCGKCGLTYMFG
>Mlp
MQIFVKTLTGKTITLEVEAADTIDNVKTKIQEKEGIPPDQQRLIFAGKQLEDGRTLADYNIQKESTLHLVLRLRGGAKKRKKKTYTTPKKIKHKRKKVKMAILKYYKVDSDGKIKRLRRECPAATCGAGVFMAWHFDRQYCGKCGLTYLFG
>Pst
MQIFVKTLTGKTITLEVESADTIDNVKTKIQEKEGIPPDQQRLIFAGKQLEDGRTLADYNIQKESTLHLVLRLRGGAKKRKKKTYTTPKKIKHKRKKVKMAVLKYYKVESNGTIKRLRRECPAQTCGAGVFMAWHFDRQYCGKCGLTYLFG
>Min
MQIFVKTLTGKTITLEVESSDTIDNVKAKIQDKEGIPPDQQRLIFAGKQLEDGRTLADYNIQKESTLHLVLRLRGGAKKRKKKTYTTPKKIKHVRKKVKMAVLKYYKVDSDGKIKRLRRECPTPECGPSVFMSLHSNRQYCGKCGLTYLFE
>Mld
MQIFVKTLTGKTITLEVESSDTIDNVKTKIQDKEGIPPDQQRLIFAGKQLEDGRTLADYNIQKESTLHLVLRLRGGAKKRKKKTYTTPKKIKHVRKKVKMAVLKYYKVDSDGKIKRLRRECPTPECGPSVFMSLHSNRQYCGKCGLTYLFE
>Cmi
MQIFVKTLTGKTITLEVESSDTIDNVKQKIQDKEGIPPDQQRLIFAGKQLEDGRTLSDYNIQKESTLHLVLRLRGGAKKRKKKTYTTPKKIKHKHKKVKMGILKYYKVDSDGKIKRLRRECPNETCGAGVFMAWHSDRQYCGKCGLTYKFE
>Eyn
MQIFVKTLTGKTITLEVESSDTIDAVKSKIQDKEGIPPDQQRLIFAGKQLEDGRTLSDYNIQKESTLHLVLRLRGGAKKRKKKTYTTPKKIKHKRKKVKMSILKYYKVDSDGKIKRLRRECPAETCGAGVFMAWHSDRQYCGKCGLTYKFE
>Gan
------------ITLEVESSDTIDNVKAKIQDKEGIPPDQQRLIFAGKQLEDGRTLSDYNIQKESTLHLVLRLRGGAKKRKKKTYTTPKKIKHKRKPVKMAILKYYKVDSDGKLKRLRRECPSAECGAGVFMGWHHDRQYCGKCGLTYMFE
>Lcr
MQIFVKTLTGKTITLEVESSDTIDNVKAKIQDKEGIPPDQQRLIFAGKQLEDGRTLSDYNIQKESTLHLVLRLRGGGKKRKKKTYTTPKKIKHVRKKTKMAILKYYKVDSDGKIKRLRRECPSPECGAGVFMSLHSNRQYCGKCGLTYLFE
>Rgr
MQIFVKTLTGKTITLEVESSDTIDNVKAKIQDKEGIPPDQQRLIFAGKQLEDGRTLSDYNIQKESTLHLVLRLRGGAKKRKKKTYTTPKKIKHKRKPVKMAVLKYYRVDSDGKIKRLRRECPAETCGAGVFMAAHKNRQYCGKCGLTYLHE
>Ain
MQIFVKTLTGKTITLEVESSDTIDNVKAKIQDKEGIPPDQQRLIFAGKQLEDGRTLADYNIQKESTLHLVLRLRGGAKKRKKKQYTTPKKIKHKRKKVKMSVLRYYKVDGDGKIKRLRRECPSPECGAGIFLSLHSNRQYCGKCHLTYLFE
>Mgl
MQVFVKTLTGKTITLEVESSDTIENVKAKIQDKEGIPPDQQRLIFAGKQLEDGRTLSDYNIQKESTLHLVLRLRGGAKKRKKKTYTTPKKIKHKHRKVKMATLKYYRINDDGSVKQLRRECPSPECGPGIFMAWHHNRQYCGKCHLTYLFQ
>Pan
MQIFVKTLTGKTITLEVESSDTIDNVKAKIQDKEGIPPDQQRLIFAGKQLEDGRTLSDYNIQKESTLHLVLRLRGGAKKRKKKVYTTPKRIPHKRKKVKMSILKYYKVDGDGNIKRLRRECPSPECGAGIFMSWHKNRQYCGKCKLTFMFE
>Sro
MQIFVKTLTGKTITLEVESSDTIDNVKAKIQDKEGIPPDQQRLIFAGKQLEDGRTLSDYNIQKESTLHLVLRLRGGAKKRKKKNYTTPKKIKHKRKPVKMAILKYYRVDSDGKIKRLRRECPSETCGPSVMMAQHADRQYCGKCGLTVFFR
>Msd
MQIFVKTLTGKTITLEVESSDTIDNVKTKIQDKEGIPPDQQRLIFAGKQLEDGRTLADYNIQKESTLHLVLRLRGGAKKRKKKTYTTPKKIKHVRKKVKMAVLKYYKVDSDGKIKRLRRECPTPECGPSVFMSLHSNRQYCGKCGLTYLFE
>Uvf
--------TGKTITLDVEAADTIDNVKAKIQDKEGIPPDQQRLIFAGKQLEDGRTLADYNIQKESTLHLVLRLRGGAKKRKKKTYTTSCG-----AGVFMAWHDYLLMCA---IARYR------SCGAGVFMAWHEDRQYCGKCGLTYLFG
>Cla
MQIFVKTLTGKTITLEVESSDSIDAVKAKIQDKEGIPPDQQRLIFAGKQLEDGRTLSDYNIQKESTLHLVLRLRGGR-------FSTPKKIKHKRKLVKLAILKYYRVDSDGKIKRLRRECPAETCGAGVFMASHADRQYCGKVSFDYSFD
