# Supplementary material for: Convergence Analysis of Rust Fungi and Anther Smuts Reveals Their Common Molecular Adaptation to a Phytoparasitic Lifestyle
Source: Front Genet. 2022 Apr 8;13:863617. doi: 10.3389/fgene.2022.863617 (PMC9023891; doi:10.3389/fgene.2022.863617)
Supplement: Supplementary file 4 [file DataSheet1.ZIP › Supplementary file 1/conv_cal/OG0003183.fasta]

>Ain
NEGLVLPGQPLLFPPAPLPQPGIGAYTRGSQLLASVVGHQRPGEGTIQGLPSRFVVPQPS
SVVLGRVTRVTPRQATLSILVVDGRPCSSDFTGVVRQQDVRATEKDKVRLADSFRPGDIV
RATVISLGDARSYYLSTASNHLGVVYALPCPDLQPLEPISWQEMRNPITGAIEKRKVAKP
E
>Aps
TNAIVIPGQEFDSHHGPSYRLGGGVFERNGTIYASLVGQPVRTGGSVINPVACAKVPAVG
TIVIGMISKIVKLQAYVSIMEVANVPLPIEYHGVIRSQDVRHLEKDKVIMANCFRPGDIV
RAEVISLPTSSGYLLATFRNNLGVVFAYHSLTGNQMTAISWNEMRDESTGQKEPRKVAGP
S
>Cqf
AHPIVVPGQAFLQPKAPAYQLGSGVFERDGKIFASTVGHAIREGGSVVRPIRLARVPVVG
TVVTGLVTKLNKLQASLAIMTVEDVPLPIDFPGVIRSQDVRQVDKDKVKIWTCFRPGDIV
RAE-ISPPTGLGYLLATFRNDLGVVFAHNARTGNLMKALSWEEMIDEETGEREPRKVAGP
S
>Cla
------------------------------------------------------------
----------------MAIQTIEGQVVQ-DFQGVIRVQDVRQTNKDSVKIWNCFRPGDIV
RAKVLSLGDTRSYYLSTAENDLGVVYALSSE-GNVLSAKSWESMVDPSTGKEEARKVAAP
S
>Cmi
ASPSVLPGQPLYEPSSASIAPGKGAFERNGTIYSSSIGNAIRDGGRVQGKEETASVPETG
NTVLGTVTRLTRLQAVLNIISVDGKPCQQDWQGIIRLNDIRSTGADKLKIWDCFRPGDVV
RASVISLGDVRSYYLSTAKSDLGVVFAKHTESGNRLTPISWTEMQDPITGLVEPRKVAGP
P
>Eyn
------------------------------------------------------------
--VLGTVTRLTRVQAVLNIIAVDGKQCQQDWQGIIRIADIRQTDKDKIKIWDCFRPGDVV
RASVISLGDVRSYYLSTAQNNLGVVFAKHSESGNRLQPVNWQEMQDPITGLGESRKVAGP
S
>Gan
MSTLVLPGQPLSAPSTTPFLAGPGTFQRGGTIFASLVGHVSRSGGSVQGKDDAQAIPEPN
CTVIGTITRITRQAATLSLLTVDGRPCRPDFVGVIRSQDVRMTAKDTVKIWGCFRPGDVV
RAKVV-------HFLSTASNSLGVLFAVSAKTGATLEAISWEEMRDPGTGEVEGRKVAGP
E
>Hvs
-------------------------------------------------------VPAVG
SLVLGLITRVSRPQASLSILIVDGLPLPSDFPAIIRSQDVRPVEKDKVKMWACFRPGDVV
RALVISLPTSSGYLLTTAENHLGVVFARSSQSGSVMRAIGWEQMQDEVTGEIESRKVAGP
A
>Lcr
AAQVVIPGQPLYTPPVASFRAGTGTYARGGTIYASLRGSCSREGGSVLGKDDQQSIPEPN
STVIGTITRITRQAATLSLLTVDGKPCRPDFVGVIRAQDVRQTAKDSVKIWSCFRPGDVV
RAKVISLGDSRSYFLSTAQNSLGVLFAVSGTTGATLEAVSWEEMRDPSSGELEGRKVAGP
E
>Mgl
QQPLLLPGQPFPPLPKGEFVLGDGAYGREGYVVSDRIGHGTETKLKVVGTQPPLALPKAG
STVLGRVTRVNPRQATVSILVVDGLPCGGDFQGIIRAQDVRSTEKDAVVLAECFRPGDIV
RATVISLGDARSYYLSTAQNELGVVHATTRGPKHVLQPMSWREMADPVTGHVEPRKCAKP
D
>Min
TRTIVIPGQPLTASGTATYQAGPGTYTREGQIYASLKGELVKAAGSVLGKDDAQAIPEPN
SIVIGTVTRIARLSATLSLLTVNGKPCRPDFVGIIRAPDVRQTAKDSVKIWSCFRPGDVV
RAKVISLGDSRSYFLSTAANSLGVLFAVSNETGKTLVAVGWDEMEDPSTGVREGRKVAGP
E
>Mld
PRTIVIPGQPLTPSGTASYQAGPGTYTRGGQIYAGLKGELVKAAGSVLGKVDAQAIPEPN
SIVIGTVTRITRLSATLSLLTVNGKPCRPDFVGIIRAPDVRQTAKDSVKIWSCFRPGDVV
RAKVISLGDSRSYFLSTAANSLGVLFAVSNETGKTLVAVGWDEMEDPSTGVREGRKVAGP
E
>Mlp
SRSIVVPGQAFAQTTSATYQPGPGVFSRDGKLYASTAGYAKREGGSVVRPTRLARVPVVG
TIVTGLVTKLNKLQASLAIITVEDVPLPVDFPGVIRAQDVRQVDKDKVKIWTCFRPGDIV
RAEVISFPTGSGYLLATFRNELGVVFAQNTRTGNLMKALSWEEMIDEETGEREPRKVAGP
A
>Msd
PRTIVIPGQPLTPSGTASYQAGPGTYTRGGQIYAGLKGELVKAAGSVLGKVDAQAIPEPN
SIVIGTVTRITRLSATLSLLTVNGKPCRPDFVGIIRAPDVRQTAKDSVK-----------
----ISLGDSRSYFLSTAANSLGVLFAVSNETGKTLVAVGWDEMEDPSTGVREGRKVAGP
E
>Pan
SSRLLLPGQPLSSTLQPQLKLGLGTYSRGDYVLSSLVGYETRTPSSISGVENRFVVPRPD
STVIARVTRVTPRQAYLSILIVDGQPCGSDFQGVVRSQDVRSTEKDKVKLADCFRPGDIV
RATVISLGDARSYYLSTAANHLGVIYALSATSGNQMVPISWNQMIDPITGIVENRKCAKP
D
>Pst
SRTSVTPGQELITSGSATYQCGPGTFERQGKVYASVVGQPTKNGGSVSCPSRCAKVPVVG
TNVIGMITKVTKQQAHMSIMMVDDLPIPIEFQGVIRSQDVRQVDKDKVIIWDCYRPGDIV
RAEVISLPTSAGYLLATFRNHLGVLFAEHSLTGNRMTAISWKEMKDIQTGQKEARKVAGP
N
>Rgr
MASLVIPGQPLSAQGSAQLAPGPGTFSRGGQVYAALVGQVSREGGSVKGKEETQAIPEPN
ATVIGTVTRITRQAATLSLLTVDGRPCRPDFTGIIRAQDVRQTAKDSVKIWSCYRPGDVV
RAKVISLGDSRSYFLSTAANSLGVLFAVSSTTGEPLEAVSWEEMRDVTTDEREPRKVAGP
E
>Sro
MTDYVIPGQPLASTSASTLQAGPGTFVRGGQVYSSRVGQLDSPSNSVRGKDGTQSIPEPN
SIVVGTVSRITRQAATLSLLTVDGRPCRPDFAGVIRQQDVRQTAKDSVKMWSCFRPGDVV
RAKVISLGDARSYFLSTASNSLGVLFAVSSTTGQALEAISWEEMKDPSNGEIEGRKVAAP
E
>Uvf
SQSTVVPGQEFINPQGATYQFGAGTFERNGKVYASVLGQPVKVAGSVESASRCAKVPVVG
TIIVGTVTKVNKLQAHVSVTMVEDIPLPIEFPGVIRSQDVRQVDKDKVIISDCFRPGDVV
RAEVISLPTSAGYLLATFRNHLGVLFAHHSQTGNPMIAISWKEMMDGETNQKEARKVAGP
S
