# Supplementary material for: Convergence Analysis of Rust Fungi and Anther Smuts Reveals Their Common Molecular Adaptation to a Phytoparasitic Lifestyle
Source: Front Genet. 2022 Apr 8;13:863617. doi: 10.3389/fgene.2022.863617 (PMC9023891; doi:10.3389/fgene.2022.863617)
Supplement: Supplementary file 4 [file DataSheet1.ZIP › Supplementary file 1/conv_cal/OG0003186.fasta]

>Ain
IERTRYPNPLPLPPYPPKQLAINTPPSRYVDPRFGQRLAASVPLPMVVDAEAGMPLDMTS
FPELADADAGGVFPIRSQVQIDEEDAFLLSDLMSTSTTINGATAADGIDGTATPERGQPT
WLKRTEYLAAAEKKARESRHANVESDASREAQLARIKVTFEAANQPLETLRHPTKGHLRA
IDAFPLLPDTDTWATRVDVFRFGDAPGRHIDNRPAHDPRLQTAILRPHQDTLGQPLFSLF
AIDAPEKKGKAPKTRRAFRSREQQRPIHMALLRDYETDESMRKQELIVSFLTGREKSFVA
LYHPVSMRASLRVKRRRPIDPQ--EHWDAINLGKRSVSTYERIERLHEEEGVEGPAGAI
>Aps
LIRHRYLNPFPPPPFPPKLLHISTDPARYAGYRFLTHLENEREIPVFADADLGMPIELGL
ESTYWEGDRNGIQPV--RSELDSEDVALLVEPPAASGPSTSITSIPAPTMSSDRRKTEVS
WLRRTEYFNDVQHKPRNKSRTQVPIPKTKTERLAEIHATFDAVTKPFQKLQHPTKPHLKP
VDAFEILPDESIWANTYDLYRFQENPTDRTDQ--SLDTRLEHAILRPV-PVRGDTRLAYY
LPHSVQGALNYKKLKQDKKMIDHEPALDLHFVREYEISQQRSLNQYLLIFDDGKDRKKGA
YFNAIGQLRTLRKRRPKPYEHTLEPLWDGISVVISTDPETTKSTRKELLMPFMKPANSI
>Cqf
LIRHRYLNPFPPPPFPPKILHIPTDPARYAGYRFLAHLENEREPPVLADSELGMPIELGL
ESTYWEGDQSVICPDKNRVELDPEDAALLVDPVPVPGASVSNILLAKTPNPSSSRKTDVT
WLRRTEYFNEAQPKPRSKARQQVPIPKTKPERLADIHASFELFKQPLETLKHPTKPHLKA
VETFECLPNQSLWANTCDFYRFQENPTDHKDAGAQVDPRLDHAILRPVPPIHADSRLAYY
LPDKTEGALRYRQLKLNTKTVDEGQTHNLHLVREYEVSQQRELNQYLLVFDKGDGQPRAA
YFNPIAQFRTLRKRRPRLQGQLPVPLWDGISVSLLDDPAVAKADRNDLLDPVREPPPEL
>Cla
LVRVRFQQSLPPPPFPPKMLDIQTDANRLANFDTLKVLDEDREVPLLLDAEMGMPL---L
AAAYWKGDRALYAPDAALQPLDDDDADL--------------------------------
-------------------------------RIRAIQASFDAVQQPLSSVKHPTDKSRKA
VKEFNVLPDDSIWANGYALVREDVKPKPLRQ---STNVVAETSFLRPVFI-DDEMRIAYY
SWDSPEAAQEFKRKKWE-------EKGSLKFGRHYESASSRNLNEYVLTIDLG--RPAGA
YYVPVHTHQLFKVRRLQKGEDQMDDAWHRVEIKFGLSP-GEYESRVASLQAIDAWPPVP
>Cmi
LVRQRFQNPLPPPAFPPKLLTIKTDPSRYATYDFLAPLHLEREVPMIVDSEGGMHLDQNL
VPGYWESTDGAMAPDA-EADLDDEDLELLVDPPATGAAANSSANGRTPANVLDKKKKDSI
WIKRSEYAIQSDANNAEAQRAAQPVVQTPEERLNAILNTFPALDVPLSDVKHPTKPHLQA
VESSDILPDQDLWANQYALFKFADNPNERVQGNQASSSASTVGLLRPLETESGSNRVAYF
IPDDDEVAQSYLTARSSGKTADQEEEYGFRFMRDYD-AIRRDTKEYIFVIEEGQRRAKGA
YYVPLVSHTLLRKRRARKGEARNDEFWGGMLVSLGGKEEDEAEARLAELLSVRQPAAAG
>Eyn
LVRQRFQNPLPAPAFPPKLLTIKTDPSRYASYDFLVPLFMERPIPMLVDAEGGMPLDQNL
VPGYWDSKNGKMCPDALDVELDDEDIALLVDPPGVNPANSGMMNQNGGTQALDRRKQMMP
WLKRTDQAIAAQTSQAQAQTASQPAELTIEQQLEAITSTFSALTTSLESIKHPTKAHLTA
VESFDILPDETLWGNQYALFKFADNPFEGARLGGPALHTGNMALFRPLEAENGTNRIAYF
LPDDDEASLKYGHKRRMGKGVDWDDQHGFRFIRDYD-AIRREVSEYVVYLDEGESQQKAA
YYVPLTGHTLLRKRRARKGEPRNDEYWGGIEVTLGGKSDEEVEGRKEDIQAIMKPPMQE
>Gan
------------PPFPPRLLHIETTPHRYATYDFLTPLNNERELPMILDGELGLPLELGK
IREYWQGHRSGIAPKGPPPAANDEDLFLLGDAVTSSLAPGLLPSTLGGATVGERKKVDVS
WLRRTEYLSSEAGNKVLKQPTAKPVELTRDTRCNAIASTFAAASTPLSTLRHPTKPHLHA
EESWSVLPDGELWANDLSLVKFGEDPSEGRGLAHGPDPRLPRAMFRPVIIPGEENRIGYY
LPRDKETAEVYEARRRAGAEGTSAESFEFKYVRDYEIATSRRLKEYVFCFDNGSKRAKGA
YYATLSESQTLRKRRPRRNEDPTLEFWDGISIKVAGLDEEDRQDREGLENEMTVPGKSR
>Hvs
LIRLRYSNPFPPPPFPPKLLHIQTNSARYAAFRFLTLFEDERLIPLKLNSSSGMPIELGV
QHSYWEGNRQGIIFDSLSHHIPPSSSFFPSSLFTPSPRPTPPVSALSNSHSADRRKADVP
WLRRTEYFNETYHRPKNSKLKAIPSNRTAEERLEVIEQTFEAVEQPLASLRHPTKPHLKP
VDSYSFLPDRSIWANTYDIYRFQENPVEKVDQHGEPDHRASSAILRPVQI-NGETRFAYF
LFPNTKDAQAYRDHKLTFKTIDDP---DVRFCFDLEL------------FDGA-------
------------------------------------------------LSLLEF-----
>Lcr
LVKVRYKQNLPPPPFPPRLLHIPTHPSRYSTYEFLNPLSSERELPMIVDGELGMPLELGK
IASYWTGSRTGIAPPGSGPPVHEDDLDLLGETGGSTSATTSLPPGGSSSVMGDRKKVDVS
WLRRTEYLSSEGGNKPLIKKEAKAEALAPASRADLISQSFITAHSPLADLRHPSKPHLRA
ESSWDVLPDSLLWANQLNLVRFGEDPGENKVGAHGADPRLPRAIFRPVEIPDEEGRIGYF
LPQDDETAAQYERRREQGEEGIIEEMFDFKHVRDYEIATSRHLQEYIFCFEDGQKRPRGA
YFSRLDQAQTLRKRRPRRGEDPTVVFWDGIAVQIRGLDEYDLNERQQEQDKVDKPPAAI
>Mgl
-----------------------------------------------------MPMDLAR
LEYLWLGDSTHPIEKESDEKLDEDDAFLLTDLAGSQSNEMEDMMSSQGLQAAQAQAASVT
WLRRTEYLGAEQQRKQEARHSNSSSSSVRAEQMARIEQGFVAANTPIESLVHPSKPHVRA
TSAYELLPDPETWATSFQVVRFASALGRVAQD--RADPRLDAAILRPVTDPTGQQRVSMY
LTCADTAAARFKKRRRLGVFPRVPYGTGFRHVRDLEPDQPASTHWLAVVLDDHRERTRVA
YYHPIDMRYGLRIRRTRKAEQRLLGFWHRLVVGHRSLTEREMAGRLLVVEYEDEPEEAT
>Min
VVRVRYQNKLPPPPFPPRLLHIPTSPHRYANAAALNALASEREVPMILDGELGLPIELGK
IPEYWIGNRSAIVPTGPAPIPHKDDLFLLGDVAAPGPSSASSSPGGGTPAMGDRRKVDVS
WLRRTEYLSSDPGSKVPPKPDEPLLSLSRDARAKAISSTFTAAHIPLSELRHPSKPHLRA
EEVWDVLPDSELWPNQLNLVRFGEDPGERADKEAFLDPRLPRALFRPVELPGDDNRVGYY
LPVSDQVAQAYTKKREKVQEEEEEEGYEFAHVRDYVITTTRRLGEYVFVVHDGEKRARGA
YFTPVKMAQTLRKRRPRRGEDPTVVFWDKIQVKVTPIEEAEREERENELRTVTEPPRV-
>Mld
IVRVRYQQKLPPPPFPPRLLHIPTSPHRYAEAGALNALASEREVPMILDGELGLPLEMGK
IPEYWIGNRSAIVPTGPAPTPHEDDLFLLGDVAAAGPSSASSSPGGGTPAMGERRKVDVS
WLRRTEYLSSDPGSKVPHKTDEPLLSLSRDARAKTIAATFTAAHIPLSELRHPSKAHLRA
EEAWDVLPDAELWPNQLNLVRFGEDPGERAEKEGFLDPRLPRALFRPVELPADDNRVGYY
LPVSDQVAQAYTKKRERVLDDDDEEGFEFVHVRDYEITTTRNLGEYVFVVHDGEKRARGA
YFTPVKMAQTLRKRRPRRGEDPTVVFWDKIQVKVTPIDEAEKEDREKELRTVLEPPRRV
>Mlp
LIRQRYPNPFPPPPFPPKLLHIPTDPARYAGYRFLAHLENEREIPILVDADLGMTIELGI
ESTYWEGDRKVICHDPSKTELHPDDCALLVDPAPVQGASISIIPLFTTP-SGANRKVDVA
WLRRTEYFNETQQKPRSKGRQHEPIPKTQAERLADIHASFETIQQPIESLKHPTKPHLKA
VDSFEFMPNESIWANTCDFYRFQENPTDHKEVLSQVDPRLDHAILRPVPPIQADSRLAYY
LSDDLENVHRYKKLKLETKTVDEGQAHNLHFVREYEVSQQRDLDQYLLVFDDGKGHAKAA
YFNPIAQSRTLRKRRPRMYGQPPVPLWDGISVVLNEDPASARVTRNQLLDEVREPPPEM
>Msd
IVRVRYQQKLPPPPFPPRLLHIPTSPHRYAEAGALNALASEREVPMILDGELGLPLEMGK
IPEYWIGNRSAIVPTGPAPTPHEDDLFLLGDVAAAGPSSASSSPGGGTPAMGERRKVDVS
WLRRTEYLSSDPGSKVPHKTDEPLLSLSRDARAKTIAATFTAAHIPLSELRHPSKAHLRA
EEAWDVLPDAELWPNQLNLVRFGEDPGERAEKEGFLDPRLPRALFRPVELPADDNRVGYY
LPVSDQVAQAYTKKRERVLDDDDEEGFEFVHVRDYEITTTRNLGEYVFVVHDGEKRARGA
YFTPVKMAQTLRKRRPRRGEDPTVVFWDKIQVKVTPIDEAEKEDREKELRTVLEPPRRV
>Pan
IDRVKYPNPIPLPPYPPKLVKIPAEPSRYANAHFADRLASQQPVPLIVDVHAGMPIDLAN
FQNLWEGDLSEVSVPASAQDLDDADAFLLQDFATNLPAAATTNQSLGPGAKAALAADDVS
WLRRTEYLGTHLKAQQ-QKPKVTQRDISREAQLAKIEQSFKDAQQPLASLKHPHKRGVKA
VQVFDFLPDPETWATNYQVVRFIDPPGRIVNGVPQPDPRLDVAILRPVSAADGEQRVSYY
LPAGEDNARRLRKRRRTGKFPIPPYATAYKLARDYVPDTAETADVLVLTLDDGVERQKRA
YYHKVGMRFTLRVWRSRFANNEKL--WDAILLANRELTEREKLRRLHAIEEAVEPADEH
>Pst
LIRQRYQNPFPPPPFPPKLLHISTDPSRYAGYRFLRNLEKEREVPVISDADLGMPIELGI
EAAYWEGDRAGICPEAARALLDPEDLALLAEPPPAPGSSISITSIPSSVHIPDRRKTEVS
WLRRTEYFNDVQHKSRNKSRAQVPVPKTKTERLAEIHSTFDAINAPIQTLKHPTKPHLKA
VEAFDLLPNESNWANTYDFYRFQENPTDRPDQSSLPDVRLEHAIIRPMTPKVGGPRLAYF
LPESSDGVKNYKRIKEEKKMIDEEPVNELRFVRDYEISQQRPLNQYLLIFDDGQGRRKAA
YFNPVGNFRTLRKRRPKPNEPAQFTPWDGISVLLSTDPSSIKAVRKELLAPVSQP-SGL
>Rgr
----------------------PTTPQRYAAYDFLTPIQGERELPLILDAELGLPLEYGR
PAEYWMGNRSSIAPPAPVPPRADEDAFLFDEPTPRNAAA----GTPARANITDSKKVDVS
WLRKTEYLSSDAGPSRNPKKAHVALPLDRPGRAAAIAATFTAANVPLSELRHPTKQGVTA
VEAFDILPDADLWANELDLVRFGEDPANQGPNELGPDPRLPRALMRDLSAVEGEGRVAYY
LPSDDPNAVAYTEKRYAGEETGPDEAFDFRYVRDYEVASTRALQEFILSFDAGEGRRKGA
YYAQLGGAIQLRKRRPKKGENPRAQFWDGIALSLHKPLQPDEIERWKAKREVEAPPALE
>Sro
LVRVRYQNPLPAPPFPPRLLHVPTTPARYASYDFLNPLQSERELPMILDGELGLPLEYGK
SRDYWCGNRSSIAPRNPAQPLADEDSFLLEEPATRSGTANGANGSGASAAATESKKVDVS
WLRRTEYLANET-------------AVDRDSRARSIANTFQTAHLPLSELRHPTKQHLTA
TEVFDFLPDSELWAHEYDFVRFGEDPIDRGNVDLGADPRLPRAIFRDLNDLEGEKRLAYY
LPQDDSIAGKYTGKRFEGGTSGE-ELTRYDRFSDL-------------------------
-----------------------------------------------------------
>Uvf
LIRHRYQNPFAPPPFPPKLLHISTDPARYSDYRFLRNIENEREILLIPDAELGMPIELGL
ETAYWEGNQDVICPDVTRPQLDPEDMALLADPPPAPGSSISIT--PTVAPITDRRKAEVS
WLRRTEYFNDVQHKPRNKKRLALPSPKTKTERLADIHSTFEAVREPFQNLKHPTKPNLKA
VDAYDFLPDETIWANTYDLYRFQENPTDRTDQSSTVDERLEHAIIRPL-PFKGDTRLAYY
LPDSFEGVANYKKAKRERRTLDEEPPHELHFVREYEISQQRSLHQYLLIFDDGKGRRKGA
YFNSIGQFRALRRRRPKLNEPALEPTWDGISVVLSNDAESTASVRKELLSAVLEPPPGL
