# Supplementary material for: Convergence Analysis of Rust Fungi and Anther Smuts Reveals Their Common Molecular Adaptation to a Phytoparasitic Lifestyle
Source: Front Genet. 2022 Apr 8;13:863617. doi: 10.3389/fgene.2022.863617 (PMC9023891; doi:10.3389/fgene.2022.863617)
Supplement: Supplementary file 4 [file DataSheet1.ZIP › Supplementary file 1/conv_cal/OG0003188.fasta]

>Ain
MARNKLPPKYQHPDPLVRRLRLVDAAGDPVNLRSYFKNVKCVGFYFSSQWAGQLKEYHQT
INDFVRVHPNEFKVVYVSVDVDEQWYKAGVKGQPWVSMVWNDGSSLPSDRQPNSSNNEDF
LLASEADIDESLSRSDTSGTAYLRPFSRVHLAAKLNIIAAPTLCVYHLEKQKMLDWNVRM
ARLGKMRRQDTWERWLRGEPQTLSFGEAMWCLVYFGGEYNFIRRYM
>Aps
MS--AVDSTQAHPDPVLSRLRLNDPFGKPINPKLFFRDCKVVGFLFANNWKYDPDSLQNR
VIDLCRRNPHRFKCIFVSIDSNRQNFDSATKEKPWVNMIWEDGSNVEEGEEKGDL-NNEF
LSPEDDNLLKGILTGKINDHKDPRPISRVGLCSGLNIMFSPTLAIYHLESKTWLNLNVRN
DLLKSERREVALESWERGESLVMGWSGKL-----------------
>Cqf
MTCFNITPESRHPDRIISRLRLFDGFGNPINPKLLFRDCEVVGFFFATIWHPQKEQFHND
VLDFSQRHPHRFKCIYVSIDSKKQDFELATKEKAWVHMAWDDGSNLENEEQETEPPSTDF
ITPDETTLLGQIFAGSLSMESDPRPISRVSLVQQLNVLSVPTLSTYHLQKGTWLDSNVRA
SLFETEQRDRAWETWQKSERLEMSWADIFTILVKFDDSYNIVHLTE
>Cla
MVGTSTPSRYTHSDPLLRRLRLVNSQKEPVNLQQEFRDCGEVAFALGSASSALLTRLEQN
IMDFAKRNRHRFKVVYASVDVDEAAFDRALRERPMLAMQWADGSNLAVASHDDLTLLENF
LLAEDPDLEPDY----LEPSAYTRPYSRAYLASKWAILRVPTLVIYDLRSGKVLNWSVRS
QLMVPDRVDATWAKWMAGESADLTVKGQFRDASAAQDALDLLALCD
>Cmi
MASTSTVPKYAHPDPLLSRLRLNDSNGNPAASSSELRDAQVIGLLFGAEVERESREFYKS
VAELSRRNPHRFKCIYVSLDEKEEVMNESVRNKGWLSCIWNDGSNARGNPAAIALNDEDF
ILPDEKDVHSSTSYSDSDKKLYRRPYSRVGLDLHMDSLSTPTLVIYHLPSRRFISRNVKK
GEIRSDHAQGTMSAWLRGESPHVEE---------------------
>Eyn
M----------FSDPLLSRLRLRSSTGQPDPAYAELRDTQVVGFLFGSQINSTGRDLYQD
LANVCRRHPHRFKLIYVSMDPDETDYKASTANRPWMSMIWNDGSSATEGGET--------
-VVAENEAMQKIKQTQ-------RPHSALICTPRFQLISVPHLAIYHVPSASVISEFVRP
IEVRSDNQESSMEAWMEGKSPNAAQSRLIHLLRIFGGQYDMSNILQ
>Gan
MTMPYRPEPYQHPDPLLRRLRLNDAYGKTVDLGREFRDAEVVLFLFGATWPGSAKDP---
VEKFATEHPHRLKVIYVSVDTSEQAFKANTRGKPWLSMECVSLPTAPSVLSSISHSLLPF
LLASEPDLESDVSLTDTSGKLYLRPFSRVFLAQKLEVLGVPNLAVYHIKSRKMLTIHARI
EMIKGDKADATWNKWQAGEGVDFAFGDYVVVATRGYGMEDVIGKLS
>Hvs
MASPDKIPQYQHPDPLIRRLRLNDCFGKPVNLKSVFRDCKVVGFLFGTSWGRRDQAFYNL
AHEFARRNPHRYKCIFVSIDENEEKFKLATQNKVWLHMEWNDSSVV-------------F
V------------------SLYVTPFSNLCLFQEINV-KTKNTSLVH-------------
----------------------------------------------
>Lcr
MVMPILPPKYQHPDPLVRRLRLRDSYGNQVDLETRLRDTKVILFVFGAAWPGSSPEPYNV
VESFAKRNPHRLTVVYVSVDSTESAYERQTRGKPWLSMEWNDGSNLGTSSPSASSPSEPF
LLAGDTDLEEDMHQTDPTGSLYLRPYSRVFLAEKFQVLGVPNVAVYHLGKREMLSTHARL
ELMKGEKAEGTWEKWEKGERISFSASDLVVVAVRWGGAPDIVGKLS
>Mgl
MSSGSIPPPYQHPDPLLRRLRLRDGYGNPVDLRSTFREAKLVLFYFGSQWNASSRGCQRL
VSDLCREYPHELKTVYISVDTDVKHYEAATRNRPWLSMEWNDGSSLDPDKEESAQPAENF
LLADDPDTEEFVVQSDPAGTSYVRPLSRVYMASKFEVLITPTLVAYHIPTRRILDHNVRL
SRLRSSRAKDTLSLWLKGESPSMNFVDILLCMRITMGQVSLPHLIA
>Min
MPMPVQPPPWKHPDPLLRRLRLRDPVGEYANLQQTFRDAKVVLFMFGSTWPGMSREPYQL
VERFARENPHRCKVVYVSVDTSEATFKAQIQGKPWLAMEWNDGSNLSNSSDSSDHPSEPF
LLAGDTDLEEDLHHSDQQGSLYTRPYSRVFLAEKYGVLGVPNLLVYHLEKREVLTTHARF
ELLKPERWEETWEKWEKGEKINFSLGDVFLAAVHLGDAPDLIRAYT
>Mld
MSMPVQPPPWKHADPLLRRLRLRDPLGHYANLQHTFRDAKVVLFMFGSTWPGMSREPYQL
VERFARENPHRCKVVYVSVDTSEATFNSQIQGKPWLAMEWNDGSNLSEGSDSSDHPSEPF
LLAGDTDLEEDLHHSDPQGSLYTRPYSRVFLAEKHGVLGVPNLLVYHLEKREVLTTHARF
DLLKPERWQGTWEKWERGEKISFSLGDVFLAAVHLGGAPNLIRGYT
>Mlp
MSCFKIDPEHQYPDRIISRLRLVDGFGKPINPKLLFRDCEVVGFFFATLWNPHKQEFHNH
VLDFTQKHPHRFKCVYVSIDSKKSDFDLATKDKAWVHMAWNDGSNLDDQVEESDESFSEF
VSPYDTKLLNEIFSNLGADTTDPRPISRVSLVQQMNILSTPTLSIYHSKKHTWLDQNVRH
SLFESEQRTKAWESWEKGESIGLTW----SVLIKLDDSFNLVNLTE
>Msd
MSMPVQPPPWKHADPLLRRLRLRDPLGHYANLQHTFRDAKVVLFMFGSTWPGMSREPYQL
VERFARENPHRCKVVYVSVDTSEATFNSQIQGKPWLAMEWNDGSNLSEGSDSSDHPSEPF
LLAGDTDLEEDLHHSDPQGSLYTRPYSRVFLAEKHGVLGVPNLLVYHLEKREVLTTHARF
DLLKPERWQGTWEKWERGEKISFSLGDVFLAAVHLGGAPNLIHGYT
>Pan
MARKRLPPPYQHPDPLLRRLRLVDAYGVPVDLRKTFRDTKVVGFYFASQWAGQLKEYHQA
IADFCRKHPHEFTAVYVSVDVDEQWYKAGVKDKPWISMVWNDGSSMPAERADRTANNEDF
LLANEQDIDESLSHTDKSGEAYLRPFSRVHLAAKLNIIAAPTLCIYHLESGKMLEWNVRM
ARLSSGRADETWQRWKNAEAASFGLQDAFFFIVKFAGDYNVLRKTL
>Pst
MAYPVLEPRDRHPDPILSRLLLNDQFGKPINPKLFFRDCKVVGFFFSSIWKYDRESFQQN
VMELCNRNPHRFKCIYVSIDSTKQDFISATKDKPWINMIWDDGSNMESEEKPKIIQKVDF
ITPIEQDLIKKIIAGKLDIKQDSRFFSRVGLCAGLEVLFAPTLMIYHLESRTWLEHNVSH
GAVGSEKREIALETWEKGQRLTLSIMDILFILVRADDSYNLVHLVE
>Rgr
--MPYVPPKYSHRDPLLRRLRLRDSYAKPVDLNREFKDAKVVLFFFGATWRNSSREPFDL
VGSFARRHPHQLKVVYVSVDQTEQAYEANTRNKPWLAMEWNDGSTMSTPDEAPDSPLEPY
LLAGDPDLEEVVHETDPEGSLYLRPFSRVYLADKWTVLGVPNVVVYHVESQKVLTYHARF
DLLKEGKADSTWDKWSKGEKVEFGVTDFLAVAVRTGYIDDVIGHAS
>Sro
--MPYKPPAYTHSDPLLRRLRLRNGFGTMVDLEREFRDTKVVLFFFGATWRGSSNEPFEL
VANFQRRFPHQSKVVFVSIDDTQTAYDLNTKQKNWLSMEWNDGSTLGDPSSSSSSPLEPF
LLAGDPDLEEDTSLSTPP-SLYLRPYSRVHLADKWQILGVPNLVVYHLESRKVLSYHARF
ELLREGKLLSTWEKWSKGEKITFGVNDLVLFAVKQGICPNYIALWS
>Uvf
MKHSQLG--NQHPDPLLSRLRLNDQFGKPINPKLFFRDCKVVGFFFSTIWKYNPDSFQNK
VLELCNRNPHRFKCIYVSVDSNKEEFVAATKEKPWINMIWEDGSNVDHEENPIVLENTKF
ITPEEQQLIKKIIHGEMETNQDLRPISRVGLCSGLNMMFAPNLAIYHLESKTWLEKNVSI
KALISEKREIALETWEKGERLSLSWTDILKLLVQSDDSYNIVHFVE
