# Supplementary material for: Convergence Analysis of Rust Fungi and Anther Smuts Reveals Their Common Molecular Adaptation to a Phytoparasitic Lifestyle
Source: Front Genet. 2022 Apr 8;13:863617. doi: 10.3389/fgene.2022.863617 (PMC9023891; doi:10.3389/fgene.2022.863617)
Supplement: Supplementary file 4 [file DataSheet1.ZIP › Supplementary file 1/conv_cal/OG0003190.fasta]

>Ain
AIPNEELPILESLISIRNRLTALKKDSSDYIRPQDVQQLYQAVIKQVTRLNTVRDELAAS
EASTSNDPSRPGEVDTAALTATNRVDTTLMDVFSLLSLFFLTIGKSRETPATFSQLGCMK
QLLDHLAESGIYTEADLQPFAKRLAELKAIVKRDADAGKHPPQLTKLMMRKLEGCGKVLR
TLEGTLSVLSVELVPIHQRLVSVRRQIVAAAAKKPARAEIKMLQEELRKIDSKRVDGKFL
GPGGSVPAGQAILVGILEDCFEIVHDANVRNDEVPMTLQPIYDRLSEIKSQLEHLVLTHR
WTLRETDLWNYQVTLKEIDRLRVDGKFVDSEGKQPEGQLVLLYLLRRCYGLIYRLVASSE
PISEELMPISNKLSTVSKCLKEVSKYGGPFTMRDLYPYRLALHQIDGMRTDGKWLGRDGS
VPEGQAILRAQYEEVEQTITEMLNREDD
>Aps
PVPTAELPILEALVNIRARLTKLKKDRTEYIRANDVMQIYAAVIKQVNKLNEIRDEASNN
SQPTNDDIQPRSNQINQDSHASNRVDTTLNDVFQLLSLFFLTIGKSRESPATYCQLATMK
QLLDHMDESGVYTQSDLMPFQTRLEELRSIILKDKHEELHPEGLTKLLLRKWDECNRMLK
SLLNSLSVLSCELVPIHQRLITIRRQLAAMTARKPTTAELSAIQEELRKIDSKRIDGKFL
GPGGSVPEGQVILSGLLEENFEICQELGARKEDVAPTLTPIYERLCDLRSALERLTLTHR
WTLRETDLYNFQVSLQELDAMRVDGKFVDAEGNKPDGQMVLHYLLRRCYGLIYRLMSSSE
PISEELMPIANKLSTLKKCLNEVLKYEGSLSPRDLFPYQLALGHIDSLREDGKFKGKDGT
IPEGQAILNANLSECHEILNTLRESMEQ
>Cqf
VVPVSELPILEALVNIRARLTKLKKDRSEYIRSADVMQIYAAVIKQVNRLNEVRDEANSS
SSPPQDNTASPPISSSHESHTSNRVDTTLSDVFQLLSLFFLTIGKSRESPATYCQLSTMK
QLLEHMYQSGVYTETDLMPFQTRLEELKAIIIRDEDDELHPEGLTKLLLRKWDDCNRMLK
SLLASLSVLSVELVPIHQRLITIRRQLAALTARKPSTAELDAVQEELRKIDSKRIDGKFL
GPGGSVPEGQAILVGLLEENFEICQEIGARKEDVSVTLKPIYDRLCDLRAALERLTLTHR
WTLRETDLYNFQVSLQELEAKRVDGKFVDAEGNKPEGQLVLHYLLRRCYGLIYRLMSSSE
PISEELMPIANKLSTLKKCLTEVLKYGGGLSPRDLYPYQLALSHIDAIRDDGKFKGRDGG
IPEGQALLNANLCECHELLNTLRESMET
>Cla
PVPSEELPVLEKLITIRNRLTALKKDRSEYVKASDVQAIYESILKLVSKLNSIRESSGPS
TSTVQAP---------LPETELNRVDTTFADVFQLLSLFFLTIGKSRESPAAFCQLFTLK
RLLDHLNESGVYTEADLVSFQSRLTELKQLIDNNPG---DSPDLTKLLLRKFDGCQRILD
SLVESLSKLSQELVPVHQRLIQIRRSLAAQAARKPSRTETESLQEELRDIDSKRA-----
-----------LCAGLLEVNFEICQDILARQEDVSVPLKPIYDRLCEMRAQLERLVLTHR
WTLRETDLYNFQVSLAEIDHMRVNGKFVDAEGKKTEGQFALLYLLRRCYGLIYRLMASSE
PISEELMPIANKLSTIKRCLTEIQKFGGPYSPRDLYPYALALSQIDALRKDGKFLARDGS
VPEGQAIVCANLSESYEILQMLREEMEE
>Cmi
PVPTSELPILDALSLLRARLQALKRDTEEFVKAQDVFQLYKETLIQVSRLAEVREANEKP
STDTTTPSSHINKEAQVQEQEMNRVDTTLADVFHLLSLFFLTIGKSRSAPATYCQLAIMM
KLLDHMKESGVYTLNDLQPFKNRLTELRSMITAEVDDPVSHAAMTKLLLRKHDKCRLRLE
ELINSLSVINVDLVPLHQKIIYLRRHLAAMGAKKVNKPELDQMAEELRKIESSRTDGKFV
VADGS-SQGQQILSGLLEETFEVLQEIQSRDEEVDPQLKPIYDRLTEMRTALEKLVLTHR
WTLRETDLYNFQVSLQEIDRLRVNGKFVDADGNKPHGQRVLLFNLRRCYGIIYRLMSSSE
PISEELMPVANKLATIRRCLNEVLKFGGPFSARDLYPYQLALAQIEAIRVDGKFPGRDGS
LPEGQAILNAHLSESYEMIEMLKEEMEY
>Eyn
PVPEAELPILEALVTIRIRLTHLKKDRTEFIKPQDVLALYRQVIAQVHRLNEVREANEAE
TADSSSTSNGTSQTQEEVQKEMNRVDTTLADVFQLLSLFFLTIGKSRSAPATYCQLAIIT
KLLDHMKESGVYTMNDLNPFKGRLNDLKTMILADMPDPASRAALTKLLLKKHDRCTTRLK
ELITSLSVIGVELVPLHQKLITLRRQLVALSAKKTNKAEIDAIAEELRKIEAARVDGKFI
VEGGVSPPGQALLSGLLEETFEALLEIQSKEEEVSPLLQPIYERLTEMRAQLEKLNLTHR
WTLRETDLYNFQVSLQEIDRMRKGGKFVDAEGNKPHGQRVLLFNIRRCYGLIYRLMSSSE
PISEELMAIGNKIATIRRCLNEVLKFGGPFSAKDLYPYQLALAQIENCRVDGKFMGKDGT
MPEGQAILNANLSESYEMLEMLKEDMEQ
>Gan
MVPNDELPVLEALIHIRNRLTKLKKDRTEYIRAKDVLDIYSSLMAEVNRLNEIRSPSTPR
ASTSGTAKVEEEEAQAQDAHEENRVDTILNDVFQLLSLFFLTIGKSRESPATFCQLATMK
RLLTHLNESGIYTETDLKPFQNRLAELKDIIEGGHGVEQREEGLTKLLLAKWEDCDRLLK
PLVASLSQLSPELAPIHQRLITLRRLLASIASRRPSASDTTNILSELRAIEDKRINGKFV
VP---VAKGQALLAGLLEDNFEICQEIQAREDVARGPLQPIYDRLSEIRAQLERLVLTHR
WTLRETDLYNYQMALQEIDGMRVNGKFKDAEGNVPEGQLVLLYLLRRCYGLCYRLMASSE
PISEELMPIANKLTTVKRCLIEVQKYGGPYSGRDLYPYQLALAQIDDLRTDGRFQGRDGS
VPEGQAILNALLSEAHEIVSVMHGWRGA
>Hvs
PVPTAELPILEALINIRARLTKLKKDRSEYIRAVDVMRIYAAVIKQVNKLNEVRDEASVH
PPTGRDDLEQTQSSSHHELHSSNRLDTTLNDVFQLLSLFFLTVGKNRESPATYCQLSTMK
QLLEHMNESGVYTESDLIPFKERLIELKNIIIRDENEELHPEGLTKLVLRKWEECNRLLN
RLLSSLSTLSFELVPIHQRLVQIRRQLAAMAARKPTAAELSAMQEELRKIDAKRIDGKFL
GPGGSVPEGQAILSGLLEENFEICQEISARKEDVSPSLQPIYDRLCDLRAALERLTLTHR
WTLRETDLYNFQISLQELDAMRVDGKFVDAEGNKPEGQVVLHYLLRRCYGLIYRLMSSSE
PISEELMPIANKLTTLKKCLTEVSKYGGGLSLRDLYPYQLALAQIDSLRQDGKFKALDGT
VPEGQAILNAHLGECHELMNTLRESMDE
>Lcr
MVPNEELPILESLVSIRNRLTKLKKDRTEYIRAKDVLDIYASLMTQVNLLNDLRAPPTPT
ASTSDTT----TQALPLGAHEENRVDNVLNDVFSLLSLFFLTIGKSRESPATFCQLATMK
RLLTHLNESGIYTESDLKPFQTRLAELKQIIVDGSSDAAQEEGLTKLLLSKWDICDRLLT
KLVGSLSQLSPELAPLHQRLITLRRLLASIAARRPQASEVVNILAELRAIDEKRTNGKFV
IP---LPLGQELLGGLLEANFDIVEDIRKREEVARGPLQPIYDRLSELRAQLERLVLTHR
WTLRETDLYNFQMALQEIDNMRVDGKFRDSEGNIPEGQLVLLYLLRRCYGLCYRLMASSE
PISEELMPIANKLTTVKRCLIEVAKYGGPYSSRDLYPYQLALAQIDNLRTDGRFEGRDGS
CPEGQAILNALLSEAHEICSMMQEENEQ
>Mgl
------------------------------------------MLTKVTKLNAIREERRIS
DAAATKDPEISMGNSDYTTTKNTRVDTMLVDVFYLLSLFFLTVGRSRECPAMFSQIGCMK
QLLDHMDESAVYTEADLTPFISRIQELRDIIKNDERQNKHPPQLTKLMAHKLEACQQVVN
RLQNSLSVISVELLAIHQKLVQIRRQLNAAAARKPPKGDVKQLQEELRKIDAKRVDGKFL
GPGGSVPEGQEMLAGLLESCFELSNDILVRNSTVSPTLQPIYDRLLETKQQLEHLEQRHR
WSLRETDLWTYHLTLKDIDRMRVNGKFLDSEGRQPEGQLVLLYLLRRSYGLINKLLSSSE
PLSEELIPVSDKLSTISKCLREVSKYGGTFSLRDMYPYRLALHQIDSMRKDGRWLAPDGT
VPEGQSIIQAQYEEVEQTIEELLNREEE
>Min
VVPNQELPVLEALIYIRNRLTALKKDRTEYIRAKDVLDIYSSLMTQVNNLNEIRAPPPKA
SSTSEGESST-EEQAPAEWTQENRVDTTLNDVFQLLSLFFLTIGKSRESPATYSQLATMK
RLLSHLTESGVFTEADLKPFQKRLLELKEIIVTGCDEGKREEGLTRLLMNKWNECDRMLQ
PLVTSLSQLSPELAPVHQRLITLRRLLASIAARRATASDVANILTELRGIEDKRVNGKFV
VSDGEIPKGQQLVAGLLEDNFDICQDIAASEDVARGPLQPIYDRLSEMRAQLERLVLTHR
WTLRETDLYSYQIALQDVDRMRKDGKFHDSEGNIPRGQIAILFTLRRCYGLLYRLVSSSE
PISEELMPIANKLETVKRCLLELMKYPGPYSARDLYPFQMSLAQVEGLKSDGQFKNRDGE
CVDGQAALSALEHECHELISILQTMDEE
>Mld
VVPNQELPVLEALINIRNRLTALKKDRTEYIRAKDVLDIYSSLMTQVNNLNDIRAPPSKA
-STSEGESSSPEEPTPAEWTQENRVDTTLNDVFQLLSLFFLTIGKSRESPATYSQLATMK
RLLSHLTESGVFTEADLKPFQKRLLELKEIIVTGCDEGKREEGLTRLLMNKWNDCDRMLQ
SLVASLSQLSPGLAPVHQRLITLRRLLASIAARRPTAGDVANILTELRAIEDKRVNGKFI
VSDGEIPKGQQLVAGLLEDNFDICQDIAASEDVARGPLQPIYDRLSEMRAQLERLVLTHR
WTLRETDLYSYQIALQDVDRMRKDGKFHDSEGNIPRGQIAILFILRRCYGLLYRLVSSSE
PISEELMPIANKLETVKRCLLELMKYPGPYSARDLYPFQMSLAQVEGLKSNGQFKNRDGE
CVDGQAALFALEHECHELISILRTMDEE
>Mlp
PVPISELPILEALVNIRARLTKLKKDRSEYIRSADVMQIYAAVIKQVNKLNEVRDETNST
SSPPEENTSSPPINSSHESHTSNRVDTTLNDVFQLLSLFFLTIGKSRESPATYCQLSTMK
QLLDHMNQSGVYTETDLMPFQTRLDELKAIIIRDEDDELHPEGLTKLLLRKWDDCTRMLK
SLLASLSVLSFELVPIHQRLITIRRQLAALAARKPTAAELDALQEELRKIDSKRIDGKFL
GPGGSVPEGQAILTGLLEENFEICQEIGARKEDVSPTLKPIYDRLCDLRAALERLTLTHR
WTLRET---------------------------------VLHYLLRRCYGLIYRLMSSSE
PISEELMPIANKLSTLKKCLTEVLKYGGGLSPRDLYPYQLALSQIDAIRDDGKFKGRDGG
IPEGQALLNANLCECHELVNTLRESIET
>Msd
VVPNQELPVLEALISIRNRLTALKKDRTEYIRAKDVLDIYSSLMTQVNNLNDIRAPPSKA
-STSEGESSSPEEPTPAEWTQENRVDTTLNDVFQLLSLFFLTIGKSRESPATYSQLATMK
RLLSHLTESGVFTEADLKPFQKRLLELKEIIVTGCDEGKREEGLTRLLMNKWNDCDRMLQ
SLVASLSQLSPELAPVHQRLITLRRLLASIAARRPTAGDVANILTELRAIEDKRVNGKFI
VSDGEIPKGQQLVAGLLEDNFDICQDIAASEDVARGPLQPIYDRLSEMRAQLERLVLTHR
WTLRETDLYSYQIALQDVDRMRKDGKFHDSEGNIPRGQIAILFILRRCYGLLYRLVSSSE
PISEELMPIANKLETVKRCLLELMKYPGPYSARDLYPFQMSLAQVEGLKSNGQFKNRDGE
CVDGQAALFALEHECHELISILRTMDEE
>Pan
SIPHEELPILEALINIRNRLTALKKDSSEFIRSHDVQQLYQQVIKQVTRLNAVRDEQQAS
STATSDHSDQANGQDDSPVLQHNRVDTTLNDVFSLLSLFFLTIGRSRESPATFSQLSCMK
QLLDHLQESGIYTEADLQPFGARLSELREIIRRDGDCGRHPPQLTKLMTRKLEVCEKTVR
KLEGSLKVLSVELVPIHQKIISIRRQLAAAAAKKPARAEIKQLQEELRKIDAKRVDGKFL
GPGGSVPAGQAILVGLLEECFEICHDMTVRNDEVPMTLQPIYDRLVEIKSQLEHLVLTHR
WTLRETDLWNYQVTLKEIDRLRVNGKFVDSEGKQPEGQLVLLYLLRRCYGLIYRLVASSE
PISEELMPISNKLSTVSKCLKEVSKYGGPFTMRDLYPYRLALHQIDNMRSDGKWLGRDGS
VPEGQAILRAQYEEVEQTIEEMLNREDD
>Pst
PVPTSELPILEALVNIRARLTKLKKDRSEYIRACDVMQIYAAVIKQVNKLNEIRDERASE
QAATQSESEDQGQSSHETLHTNNRVDTTLNDVFQLLSLFFLTIGKSRESPAAYCQLATMK
QLLDHMDESGVYTETDLKPFQSRLEELKMIIIRDEDEELHPEGLTKLLLRKWDECNKMLK
SLLSSLSTLSVELVPIHQRLITIRRQLAAMAARKPSTAELTVVQEELRKIDSKRIDGKFL
GPGGAVPEGQAILTGLLEENFEICQEIGARKEDVSPTLQPIYERLCDLKAALERLTLTHR
WTLRETDLYNFQVSLQELDAMRVDGKFVDAEGNKPEGQLVLHYLLRRCYGLIYRLMSSSE
PISEELMPIANKLSTLKKCLNEVLKYGGGLTGRDLYPYQLALAQIDNLRIDGKFKGKDGT
IPEGQAILNANLGECHELLNTLRESMDR
>Rgr
MVPEEELPVLESLVHIRNRLTALKKDRTEYIRAKDVLDVFASLMDIVTRLNDIRAQPKPS
TSSAASSSSAAPDEPVVVETEENRVDTILNDVFQLLSLFFLRIGKSRESPATFCQLGTMK
RLLTHLNESGIYTEADLKPYQSRLAELKLIINEGAPDRARDTAMTKLLLSKWDACDRLVT
KLASSLSQLAPELFPLHQRLITLRRTLAGIAARRPSAADVAPILAELRQIEDKRQGGKFA
VPSASIDKGQELLAGLLQDNFDICEDIKAREEVARGPLQPIYDRLSEIRAQLERLVLTHR
WTLRETDLYNYQNELARVDALRVDGKFRDADGNVPEGQLVLLYLLRRCYGLCYRLMASSE
PVSEELMPIANKLNTIKRCLIEVAKQGGPFTTRDLYPFQLALYQIDSLRKDGKFEGRDGS
IPEGQAILNALLSEAHEIISMMQEEGVE
>Sro
MVPEQELPVLESLVHIRNRLTALKKDRTEYLRAKDVLDIYASLMTQVTRLNDIREATRRK
QTESQVEKVEGEKVDQSNVQEENRVDTILNDVFQLLSLFFLRIGKSRESPATFCQLGTMK
RLLTHLNESGIYTSADLKPYQSRLSELKSIIKEGDPELEREIAMTKLMYDKWDACDKMVR
KLSTSLSQLSPELYPLHQRLITLRRSLASIAARSLSKSQITSILSELRQIDEKRNTGKFR
LPSSSLTKGQALLAGLLQDNFDISQDIKAREEVARGPLQAIYDRLSEIKGQLERLVLTHR
WTLRETDLYNFQNELSRVDGLRVDGKFRDAEGNVPEGQIVLLYLLRRCYGLCYRLMASSE
PVSEELMPIANKLNTIKRCLIEVAKQGGPFTPRDLYPFQLALYQIDSLRKEGKFEGRDGS
IPEGQAILNALLSEAHEIIEMMLLEEEE
>Uvf
--------------XIRARLTKLKKDRTEYIRASDVMQIYAAVIKQVNKLNEVRDESTTA
RTTTTGEEDENDLNGSESPHTNNRLDTTLNDVFQLLSLFFLTIGKSRESPAAYCQLATMK
QLLEHMDESGVYTESDLKPFQQRLDELRTIIIRDENEELHPEGLTKLLLRKWDACNRMVK
SLLRTLSVLSVELAPIHQRLITIRRQLAAMSARKPTTTELNAVQEELRKIDSKRIDGKFL
GPGGSVPEGQAILTGLLEENFEICQEIGARKEDVSPTLKPIHERLCDLKAALERLTLTHR
WTLRETDLYNFQVSLQELEAMRVDGKFVDAEGNKPEGQLALHYLLRRCYGLIYRLMSSSE
PISEELMPIANKLSTLKKCLNEVLKYGGGLTPRDLYPYQLALAQIDNLRVSGKFMGKDGT
IPEGQAILNAHLGEWYVTFITF------
