# Supplementary material for: Convergence Analysis of Rust Fungi and Anther Smuts Reveals Their Common Molecular Adaptation to a Phytoparasitic Lifestyle
Source: Front Genet. 2022 Apr 8;13:863617. doi: 10.3389/fgene.2022.863617 (PMC9023891; doi:10.3389/fgene.2022.863617)
Supplement: Supplementary file 4 [file DataSheet1.ZIP › Supplementary file 1/conv_cal/OG0003191.fasta]

>Ain
RHNLLLIVRSVAHLEPRFAARALRSLASSRKLCSLHVLARAIEEGTAKDSQLLAVLPMDV
DSAEGAEGADTSFKHAPEASAELNAYVSLLVIVYLADKGEIEKAAIFSRRSLQQIQAANK
RTLDQVCARTIFYLARCVEILKGGLAEERDFLLSLHRTAALRHDNETNATVQNILLRSYI
ESNLYDQADKLVARAPFPRAQAGNGQIARYEYYVGRIRAVQLNYTEAHTHLQQAIRRAPQ
PSPGAGFLQTAYKFLVVVELLMGDISERSVFRMDVLKKALAPYMEIVQAVRIGDLSLFAK
TLSTHNALFLADKTHSLILRLRHNVIKTGIRTISLAYSRISLSDITRKLHLESEEDAEYI
VAKAIRDGVIEAQVDHERGEMRSRETGEVYSTNEPQAQLRQRINFCLQLHNESVKAMRYP
LDNHLDSASAARERERELAKEIADGDI
>Aps
RTHLELLSKAVELSEPRFTYRVLRCLTATKKRFQSNALRSIIENGLASSCLLLPLLQMQI
DPLAPVLNKESPPLPDPSSQPEHETYLALLVLIWLIARGTSNQAFELSRRLVIDLPHHNR
RSLDPLAAKIWFHHSRLAELLEGLWAGLRSSLMSAYRTARLRRDEDSEATLLNLIIRNLL
GHELWEQADRLVSKTEFPDGMVPTGQVARWLYYLGRIRTIQLNYTEAHTHLQQAIRRAPP
SQIAPGFWQSTHKLFVVVELLMGDIPDRALFRGPVLKKCLQPYFEIVQAVRVGDITKFEL
ALHAHSSRFLADSTYTLILRLRHNVIKTALRTISLAYSRIKLRDVSLKLKLDSEEDAEYV
VAKAIRDGVIEARLDRIGGWMVSKEVNDIYSTSEPQEAFHQRIC----------------
---------------------------
>Cqf
RQQLGLLSKAVELSEPRFTYKVLRSLTSTKKRFQQNTLRLLIETGLLKNEALLPHLPMEV
DAIIPPPIKDSPPFPDPSAQPEHEIYLSLLVLLLLLSRGSNNNAFELSDGLVTDLPHHNR
RSLDPLAAKIWFYYSRMAELLERVWSSLRSKLMSAHRTARLRRDEDSEATLLNLIIRNLL
GHELWEQADRLVGKTEFPDGMVPTGQVARWLYYLGRIRTIQLNYTEAHTHLQQAIRRAPP
PQVAPGFWQATHKLFVVVELLMGDIPDRALFRGPVLKKCLQPYFEIVQAVRIGDITKFEQ
ALSAHSTRFLTDATYTLILRLRHNVIKTALRTISLAYSRIKLKDVSFKLKLDSEEDAEYV
VAKAIRDGVIEARLDRAGGWMVSKEVGDIYATSEPQEAFHQRISFCLKLHNESVKAMRFP
LHAHLASAEAARERERELASEILTGDS
>Cla
EQCLAVLDSAVSLFEPRLTTRVLRTLPTLRKSLDPM---------CAPDALLLSLLP---
DSPENGQEEVKEKEAKVAPLPEADMFITLLEIVFLVDQNHLEQALALTDTTVQRLQALNR
RTLDQLAARIYFYYSRIQELHGDSLPRIRPTLLAAQQTASLRRDLESSATLLNLLLRNYY
AQNAFDQADKLISRVTYPE-GVNNNQLARWLFYVGRLRAIQLRYTEAHTLLQQAIRRCPQ
AHTAPGFYQTTHKLFIVVELLMGDIPDRSLFRHPVLKKALATYLPIVQSVRIGDLQAFTS
HLAASAAQFKADGTFTLITRLRHNVIKTALRTISLAYSRIPLRIICTKLGLDSEEEAEYI
VAKAIRDGVVEANLDHEKGYMMSSEATDVYATAEPMRAFDERIRFCLNLRNESVKVLRCP
LTEARQCASPCRLIKRSVRKRLGKGRR
>Cmi
VHNLTLIRSAVSILEPRLITKVLRTLGSIRKRLDAAALKEVIEFAFPPNAVLQGYLDMDV
DSKPVAAVTPSR-NHHELFVPEEDIYLTLLVIIYLLDHKELSKGKELVDATVVRLGHMNR
RTLDQLAARVYFYYARLHEIAGDDLASIRPHLLAAQRVAALRKDDDLQATILNLLLRNYF
ASNLYDQADKLIAKTTFPD-TAGNNQLARWLYYVGRIRAIQLNYTEAHRNLQQAVRRAPP
ATVAPGFLQSVYKLFIVVELLMGDIPERSTFRQPVLKKALVPYLQIVQAVRVGDIEAFEA
ALKAHQKQYVQDGTYTLILRLRHNVIKTALRTLSLAYSRIPLQEICKKLRLDSEEEVEYI
CAKAIRDGVIEASLDHEKGYMKSKDVLDVYGTNEPQKAFHQRIQFCLQLHNDSIKAMRFP
MKTHLSKAADARERERELVAEIEQNGP
>Eyn
AHNLSLLRQAVAILEPRLALKVLRTLNSVRKRLTASNLKEIIESAFPA-SFLLGYLDMQV
DAPQAGPVSPATAAEDEELIPEVDIYVTLLVMVRLLDVKQLDKSKDLADATVARLGSHNR
RTLDQLAARVYFYYGRLHELVGESLSSIRPQLLQAQRLAALRHDDDLQATLLNLLLRNYF
AFNLYDQADKLIAKTSFPD-TAGNPQLARWMYYVGRIRAIQLNYTDAHTHLQQAIRRAPN
ATVAPGFVQTVYKLFIIVELLMGDIPERGVFRQPVLKKALVPYLQIVQAVRVGDLSAFTT
ALQSHQKQFLSDGTYTLILRLRHNVIKTALRTLSLAYSRIPLQEICKKLHLDSEEEAEYV
CAKAIRDGVIEASLEHEKGYMKSRDVVNIYGTNEPQKAFNQRINFCLQLHNESVKAMRFP
MKTHLSKAADARERERELAQEIEQSGP
>Gan
---LALISKAVSLLEPRFTTRALRSIPALRKRLGDKELADVIRNAYPAGFLTVDYLGMDI
DE--PSAAKKVVEEEPLAVLPEADVYVSLLVVLWLLDQGQFVKGKELATALIATTSELNR
RTMDQLASKLYFYWVRLHELNGDDTGALRTPLLAAQRTAALRRDDDLQATLLPLLLRNYL
EHHLYDQADRLVSKTTYPEGTAGNAQLARWYYYVGRIRAIQLNYTEAHTNLQQAIRRAPE
AKVAPGFIQTAHKLSIIVELLMGEIPERSVFRQPVLKAALFPYLEIVQAVRIGDITKFTT
ALTTHATVFARDSNSTLILRLRHNVIKTALRTISLAYSRISLRDVSAKLHLDSEEDAEYI
VAKAIRDGVIEATVDHERGFMQSRKTGDVYATNEPQEAFDTRIKFLLELHNQSVKAMRYP
LHAHLASAGEARERERELVSSVPLGKS
>Hvs
RSHLVLLTKAVELSEPRLTYRVLRSLTALKNKFKSAELNKIIELSLLSS-LLLDP--MQI
DSAPSLPP-----LPNLSSQPEHEAYLSLLTILFFFSRGPEFYAFQLSQSIIDDLPYLNR
RQLDPLAAKLWFYHARLAELLEHTFSSLRPKLMAAHRTARLRRDEDSEATLLNLIIRNML
HYELWEQADRLIGKTEFPDGIVPTGQVARWLYYLGRIRAIQLNYTDAHVHLQQAIRRAPN
PLVAPGFWQATHKLFVVVELLMGDIPDRSIFRGPVLKKCLSPYFEIVQAVRVGDITRFEQ
ALRAHSTKFLSDATYTLILRLRHNVIKTALRTISLAYSRIKLSDVSLKLKLDSEEDAEYV
VAKGIRDGVIEARLDRANGWMVSKDLGDVYATSEPQEAFHQRISFCLKLHNESVKAMRFP
LYAHLASAEEARERERELASEILEGEA
>Lcr
QHNLVLLSRAVSLLEPRFTTRALRSLPALRKKLGNQNLGEVIRNGYPQDAELLTYLNMDV
DEAAPSAADDKEDEKELAALPEGDVYISLLVVLWLLDQGDYGKGKELANALLSTVTSLNR
RTMDQLSSKVYFYWVRLHELAGDDTAPLRTTLLAAQRTAALRHDDDLQATLLPLLLRNYL
EHGLYDQADKLVSKTTFPEGTAGNAQLARWYYYVGRIRAIQLNYTSAHTSLQQAIRRAPE
AKVAPGFLQTAHKLSIVVELLMGEIPERKTFREPVLRKALVPYLEIVKAVRVGDINAFNS
ALTTHSATFSSDSTSSLILRLRHNVIKTALRTLSLAYSRISLSDISAKLALDSEEDAEYI
VAKAIRDGVIDATVDHEKGFMQSRETGDVYATNEPQQAFDTRIKFLLELHNQSVKAMRYP
LNAHLASAGEARERERELAKEIEDADE
>Mgl
RHNITLLKRSVAHVEQRYMARVIRSLPYVRTHVQEKVLALVVQEALPEAEELLSLLPMDE
EMP-----AASETRTDDDALPELVAYLRLLVVVYLLDQPALAKATALCAKAVDEVVLQNR
RSLDILGAKLVFFLARCYEKNKEGLTSLRDMLLALQRTSSLRHDSETNATVQNVLLRMYI
EGNLYEQADKLVARAPFPRTHASNPQVARYDYYVGRIRAVQLNYSDAHSHLQQAIRRAPQ
QPVAGGFLQTAYKLLIIVELLMGDLPERSIFRLPLLRQALASYLPIVQAVRVGDLSLFQA
TLQRNEALFLRDKTYSLILRLRHNVIKTGIRRISLAYSRISLADITRKLHLESEEDAEYV
IVKAIRDGVIDARVDHENAIMISNEAVDIYATNEPHAQVQQRIDFCLQLHNDSVKAMRYS
VDSHLDSANAAHARERELASEITDGDL
>Min
KHNLALISKAVALLEPRFTTRALRSLPALRKKLGPHHLADVIRNTYTPDTELIEFLGMDV
DDDPTSSAKLDESKLVASTVPEGDVYVALLVLLSLIDKGHYRKGKELASSLLDQVTSLNR
RTMDQLSSKVYFYWVRLHELSGNDTAPLRTTLLAAQRTAALRHDDDLQATLLPLLLRNYL
EHHLYDQADRLVSKTTFPADTAGNAQLARWYYYVGRIRAIQLNYTEAHTSLQQAIRRAPD
AKTAPGFLQTAHKLSIVVELLMGEIPERSIFREPVLKKALVPYLEIVQAVRVGDLTKFNT
ALTSHAKTFSADSTQSLIVRLRHNVIKTALRTLSLAYSRISLADVSKKLHLDSEEDAEYI
IAKAIRDGVIDATIDHEKGYMQSRETGDVYATNEPQLAFDTRIKFLLDLHHQSVKAMRYP
LNAHLASAGEARERERELAKEIENADE
>Mld
KHNLALISKAVSLLEPRFTNRALRSLPALRKKLGPDHLADVIRNTYSSDTELIEFLGMDV
DGDRVSSAKPDESKVVASNVPEGDVYVALLVLLRLIDSGDYRKGKELASSLLEQVTSLNR
RTMDQLSSKIYFYWVRLHELSGDDTAPLRTKLLAAQRTAALRHDDDLQATLLPLLLRNYL
EHHLYDQADRLVSKTTFPADTAGNAQLARWYYYVGRIRAIQLNYTEAHTSLQQAIRRAPD
AKTAPGFLQTAHKLSIVVELLMGEIPERSIFRESVLKKALVPYLEIVQAVRVGDLTKFNT
ALVTHAKTFSSDSTQSLIVRLRHNVIKTALRTLSLAYSRISLADVSKKLHLDSEEDAEYI
IAKAIRDGVIDATIDHEKGYMQSRETGDVYATNEPQLAFDTRIKFLLDLHHQSVKAMRYP
LNAHLASAGEARERERELAKEIENADE
>Mlp
RQQLSLLSKAVELSEPRFTYRVLRCLMSSKKRFQQSALKLIIQTGLPKNEVLLPHLSMQV
DGAPSGPTKDTPPFPDPSAQPEHEMYLSLLILLLLLSRGPNNNAFELSDRLITELPHQNR
RSLDPLAAKIWFYHSRVAELLEQVWGSLRSKLMAAHRTARLRRDEDSEATLLNLIVRNLL
GHELWEQADRLVGKTEFPDGMVPTGQVARWLYYLGRIRTIQLNYTEAHTHLQQAIRRAPP
PQVAPGFWQATHKLFVVVELLMGDIPDRAVFRGPVLKKCLQPYFEIVQAVRVGDITKFEQ
ALSAHSTRFLADATYTLILRLRHNVIKTALRTISLAYSRIKLKDVSSKLKLDSEEDAEYV
VAKAIRDGVIEARLDRAGGWMVSKEVGDIYATSEPQEAFHQRISFCLKLHNESVKAMRFP
LHAHLASAEAARERERELASEILTGDS
>Msd
KHNLALISKAVSLLEPRFTNRALRSLPALRKKLGPDHLADVIRNTYSSDTELIEFLGMDV
DGDRVSSAKPDESKLVASNVPEGDVYVALLVLLRLIDSGDYRKGKELASSLLEQVTSLNR
RTMDQLSSKIYFYWVRLHELSGDDTAPLRTKLLAAQRTAALRHDDDLQATLLPLLLRNYL
EHHLYDQADRLVSKTTFPTDTAGNAQLARWYYYVGRIRAIQLNYTEAHTSLQQAIRRAPD
AKTAPGFLQTAHKLSIVVELLMGEIPERSIFRESVLKKALVPYLEIVQAVRVGDLTKFNT
ALVTHAKTFSSDSTQSLIVRLRHNVIKTALRTLSLAYSRISLADVSKKLHLDSEEDAEYI
IAKAIRDGVIDATIDHEKGYMQSRETGDVYATNEPQLAFDTRIKFLLDLHHQSVKVRR--
------SVMSGDEVSFERAKEIENADE
>Pan
RHNFLLIERSVSHIEQRFTARVLRTLPYVRRKINAYVLAFAVNEGPHSDKHLLTFLPMDI
DTPNTKAELSKPTPRQPEAQPELVAYLRLLTIVHLIDNKQLDAASDEAVASISAITAQNR
RTLDHLAAKTIFYLGRAEELKAGGLTAIRSQLLGLQRTASLRHDTETEATIINLLLRSYI
EANLYEQADKLVARAPFPRSSASNPQVARYDYYVGRIRAVQLDYTQAHVHLQQAIRRAPQ
AQTAAGFLQTAHKFLVVVELLMGEIPERSIFRTPVLRKALAPYLEIVQAVRVGDLQRFQA
TLQRYTSLFASDKTLSLIVRLRHNVIKTGIRMISLSYSRISLADITHKLHLESEEDAEYI
VAKAIRDNVVDSRVDHEKAEMLNRETKDLYETDEPMQQFQQRIQFCLQLHNESVKAMRYP
LNGHLASVTEAHERERELAAEIADGDM
>Pst
RTHLGLLSKAVELSEPRFTYRVLRCLTATKKKFQGATLKLIIDVGLPSNPLLLPHLQMQI
DSISSTAAKDSPPLPDPSSQAEHETYLSLLVIILLISRGAPNRGFELSHRLVTDLPHHNR
RSLDPLAAKIWFYHSRFAELLQGLWANLRSSLMSAHRTARLRRDEDSEATLLNLIVRNLL
AHELWEQADRLVSKTEFPDGMVPTGQVARWLYYLGRIRTIQLNYTEAHTHLQQAIRRAPP
AQIAPGFWQTTHKLFVVVELLMGDIPDRALFRGPVLKKCLQPYFEIVQAVRVGDITKFEQ
ALSTHSSLFLADATYTLILRLRHNVIKTALRTISLAYSRIKLKDVSLKLKLDSEEDAEYV
VAKAIRDGVIESRLDRSGGWMVSKEVNDIYSTSEPQEAFHQRISFCLKLHNESLEAMRFP
LNQHLASAEAARERERELASEILTGDD
>Rgr
---------------------------------------------------------MDV
DSAAPA--KEEELKDLASNLPEADAFLSLLAIISLLDHKQYDRGKQLATSSIEHFAQLNR
RSLDQLMSKLYFYWVRLHEVSGDDTAALRPTLLAAQRTAALRHDDDLQATLLPLLLRNYL
EHGLYEQADRLVSKTQFPEHTAQNSQLARWYYYVGRIRAIQLDYTAAHASLLQAIRRGPS
DSAAPGFFQHAHKLAVLVELLLGEIPERRVFREVVLKKALRPYLELAQAVRVGDIQAFNQ
ALSTHASVFAADRTQSLVSRLRHNVIKTALRTLSLAYSRISLGDIRAQLALESEEDAEYI
VAKAIRDGVVQARIDHDKGEMTSREAGDVYSTGEPVREFDRRIGFLLDLYNQSVKSMRYP
LNAHLASAGEARERERELAKEIEEGDS
>Sro
------------------------------------------------------------
------------------------------------------------------------
------------------------------TLLAAQRTASLRHDDDLQATLLPLLLRNYL
DHGLYEQADRLVSKTTFPEGTAQNSQLARWYYYVGEHTLLTHLFATELMRIAYASRSYP-
--------SDSTRLFKEFETLFG---NRS------------------RSVRIGSIQAFNT
ALSTHSELFTSDRLLTLITRLRHNVIKTALRTISLSYSRISLSDIASKLSLDSEEDAEYI
VAKAIRDGVVVAQVDHEKGEMTSKETGDVYSTGEPLKEFDRRINFLLELRNQSVKVSLHP
F---LTA--------------IWYYD-
>Uvf
RTHLGLLSKAVELSETRFTYRVLRCLTATKRKFQSAALKLMIEIGLPASPLLLPHLQMQI
DSTLSTTNKDSPPLPDPSSQAEHETYLSLLVLIFLISRGAPNRGFELSHRLVTDLPYHNR
RSLDPLAAKIWFYHARFAELLEGLWAGLRSSLMAAHRTARLRRDEDSEATLLNLIIRNLL
AHELWEQADRLVSKTEFPDGMVPTGQVARWLYYLGRIRTIQLNYTEAHTHLQQAIRRAPP
AQIAPGFWQTTHKLFVVVELLMGDIPDRALFRGPVLKKCLQPYFEIVQAVRGGDITKFEH
ALNTHSSRFITDATYTLILRLRHNVIKTALRTISLAYSRIRLKDVGSKLKLDSEEDAEYV
VAKAIRDGVIEARLDRLGGWMVSKEVNDIYSTSEPQEAFHQRICFCISPHMSKLVGSHTG
FHNF-------------LFSILLE---
