# Supplementary material for: Convergence Analysis of Rust Fungi and Anther Smuts Reveals Their Common Molecular Adaptation to a Phytoparasitic Lifestyle
Source: Front Genet. 2022 Apr 8;13:863617. doi: 10.3389/fgene.2022.863617 (PMC9023891; doi:10.3389/fgene.2022.863617)
Supplement: Supplementary file 4 [file DataSheet1.ZIP › Supplementary file 1/conv_cal/OG0003192.fasta]

>Ain
MSAPSGTPGMIGRAYRPGFQPKGYRVRTDDFAVAKARSREGSAMEAQRLERRLEKLLLLH
SDAGLARLMVDSSSAEEEKRMREEEMRIVKWEDDASRKSCAVCHTPFSLTVRKHHCRLCG
QVVCASPQLAHLAELKCSGLVVGDGKGSKIRDLPPRWDLLDSETLKRRGIRICKDCRSTI
MHRQYMLDDGSLPMYLRLYEDLVSLQKDIEQSLPEFQEMVLGLQRQDAAAAALQRDAAQA
RKQLLANFANYDALAKRIRALPAGTGAPSAQKRVQEAIWTRANLFLQQNMFPLQSLPKLG
AKSSTNAQAGSKQSVSSTSSDPEGAKEQLIVLEQQLALVRQYAASAQKSRKFQDAKTLKA
SVEDLQEEIRRL
>Aps
-----------------------YRILTNKFLKARNSSQESKRLIESRLQKRLDKLLILH
SNHHQIIIKNHHSI-----NLKSKEQEIVRWQDDHQIKSCSICKTQFNLITRKHHCRLCG
QIIC-----SKNQSPNCSNFISFKFNQSNFIHLNHH--IIS---NLSNPIRICFHCLNII
LRRQDMLNFNHLPLYLNLYNLLSKTQSDIHIILPEFQQIILNLKSNSSNSNFNSTHFFNL
RKKLTSKLSLYDTTLKKLSLL---TPNHPSETRLLNSIITRSNLFLRDKMSIIRSLGGLE
LFLNQPKKLLSKNSSNQNLSLHQNALIQLNVLLEQERLVESYLQEANQKRQLEDASSLKL
NLDDLFEYLS--
>Cqf
MTSPSSLIKTNPIPFKSGFQPKGYRNLSNEFINKRKYKQEFKRLEESRLQKRLEKLIDLH
FIKSKKKKEEKE--SNSHQIIREKEQMIIRWENDLEGKFCKICKIKFNLLIRKHHCRLCG
RIVCFLPPNDIKREKRCSSLIKFELDHGKVIELTEEEMVLDKHQEKVNGVRVCKDCLNVI
LRRQFINYLDELPNYLKLYYKLKSFQDSIKVLFFEFQEMLINSRDQEMNSNKNEFQLLNA
RKRLLTNLTIYDSIIKRLNEE---QITNLSEIRLKQSIITRSNLFLRDQMNLIRSIGGFD
LE--KSTKIISKNKSINNHTNSNQDLIKLNVLLEQERLIESYLSLAQKSRQLDDVKSLKI
SLDELREEIDNL
>Cla
------------------------------------------------------------
------------------------------------------------------------
----------------------------------------------------------SI
RRQQASLHPPPAPMWFKLQEALVQLQREIDEALPAFQEQILSSPASLATLSKQRTALLSS
RKNILSLLASCDALAKRVRELP-GKDPAGAQDRLQRAIAGRATIFLQERMGLLKGLGSFE
DAPAPASGSKRKSQGIVNLAALEERAEKLAVLLEQEKLVAGYLQDARNARQLVDSTTLSE
SLNELRREIARL
>Cmi
MASPTSLRPVPKGPYRPGYQPKGWRDRTDDFMDLRSRRSARGTLHEERLLRRLEKLVDLH
FPAPETDGSEKTPTTLSSSALRAADQAIVKWQNDSEVTNCPICGAPFNVVTRKHHCRLCG
RVVCFLPPNVPTRTARCSTFILYERYLGSVREVDLGDYVIERAREVKAGVRVCRECLNTV
MKRQKKSQPKRLEPWLKLYNALTELQQDIEVSLTLLTELRSVPE-------DTVKQFNSS
RKTLLKSLTSYDLLAKRIRDAPSNAQPSSSQDRLQKAIYNKAMLFLGEKMALIKSMGGLS
VKQAPAAQGSALSEAKRQLQEQEERMARLAVLYEQEALVAGYLDDASARRQFEDAAALKS
SLDDLRAEIQNL
>Eyn
MASPTALPIQSRPPYKPGYQPKGWRTKTDEFLARRRKVSSARRLEEERLLRRLDKIVELH
FPAGEAANGSITSR----PDIRGADQSVVKWQEDSEVQNCPICFAPFNLITRKHHCRLCG
RVVCFLPPNALSRTQRCSTFLTFDPLPGYLREVDLGDHLLDRTEEMKKGVRVCRECLDTV
TKRQKKLLPQRVEAWMKQYQMLAC------SILPR-KELRHRRW-------ELVKSFNAS
RKVVLQNLASYDLIAKRIRDLPNPNAPTSSQDRLQKAIYSRAAMYLGEKMALIKTMGSLT
PDSTPIPEHPAKGKTLQEDDKDEEKAARLAVLYEQEALVSGYLDDATARRQFEDANALKT
SLDDLLVWSR--
>Gan
MSGPPATPPQRTVPYLSSFQPQG------EFMSKRRARGEGKKLDEGRLGRRMEKVRSLV
WLRLEMGELTWCESEECRGKTTRKRRAVL-----------SACTAAFGIKTRRHHCRLCG
RVVCFLPPTMPTRRERCSTFITYEYEGGVVVEIEQVEQVVQREKDERKNVRVCRECLDVV
LRQQEKDLPVRTPTWIKLYEVLVQLEKDIDESLPEFQELVLGIQKPALASPPSALHAQTL
RKRLLTNLASYDTISKRIRDLPSDGLPGGSQDRLQRAVAQRANWFLTEKLGLLRSLGNVD
D-GAKERKKKKGEDSVRSLGMDLELSSKLAVLLEQESLVKGYVEDANARRQFEDATSLKA
SLDELRDEIARV
>Hvs
MALPSSSPSPSQKPYRPGFQPKGYRHLTDLFIAQRNARQESLRLEESRLQKRLLKLIDLH
FPLHSSFPSSISSLSSHLPNLRSQEQAIVRWQDDNLVKNCNICLAPFGLLTRKHHCRLCG
YLVCFLPPS-ILRKERCSTFITYQPPPGKIVQLDDDEMFLNSDKPKRKGVRICRTCFTIV
MRRQMKTHPPELPQYMALYDTLQQLQHDIQTCLPEFHEMMINLRTQAANSDNPPIKALNM
RKKLLTSLSLYDATSRKIAQFSSVPSRLTPNKRLLKAIITRAALFLQDHMSLFRGVGGLE
LDLGKGKVGSSRNGSSKNASPGDQQLAQLNVLLEQERLVESYLEEANSRRKLEDAKILTA
SLNELLSVLRCI
>Lcr
MSTPPSTPSGERVPYHSSFQPQGRRDRTEEFMHKRKSRGEGKKLDEGRLGRRLEKLVALH
FPLPLEEEESTLASAGSKGELERAEQGIVKWQEDSEATRCPICMASFGIKTRRHHCRLCG
RVVCFLPPTTPSRRERCSTFFTYEYEGGLVVEVEPVEQVVNKEKDERKKVRVCRDCLNTV
LRQQLKTLPVRTPTWLKLYEVLVQLEKKIDEVLPEFQELVLGLQKPSAVSPPSAKQAQTL
RKRLLTNLASYDTISKRIRDLPEGSLPGGSQDRLQRAVAMKGTLYLSEKLSLLRSLGNME
EIGSSDKKKKATAETVKTLAPELEASGKLAVLLEQEQLVSSYVDDANSRRQFEDAASLQA
SLDELREEIRMV
>Mgl
MATPKITTQNFPPYYRTLYQPKGSCHRTDEFKVLRAKKSNAMDLDDQRMERRLDKLLYIY
SPEFSSFKLEHSSLHRLQAIRRPAEQNVVKWQEDAEQPNCCICQTPFSLAVRRHHCRLCG
RLICSSPHLQLNLWEPCSSLMVCDASS-----------FREFEDDELFSIRFCKDCKTKI
YRIMLRNRRKSTSTPELFYEKLILLEREIHEALPDFHEMIFGLQKNDTNMSALQSSAVQA
RKDLLARFMQYEELARKIASLPIDGINSPTQKRLQQAILARATLFLQKHVRFSQQMFPLQ
NLSSNPHKSKSLA-RVQTLRMPPDIQEQLQVLGTQEMLLMEYIESAQNARNLDDVNSLQA
NLNEIRSEIARL
>Min
MSSAPSSPGRGARAYHPKFQPQGRRDRTEEFMNSRNKRGERTKLDEGRLARRLEKLVALH
FPTSTENEDSLATSAGARGEIEREEQAIVKWQEDAEAKFCPICMAPFGIKTRRHHCRLCG
RVVCFLPPTTPIRRERCSTFFTYEHQRGVVVEIEPVEIVVPKEKDERKKVRVCRDCLNTV
LRQQLKTLPVRTPTWLKLYEVLVQLEQEIEKILPEFQELALGLQNSSTRSVPAATSALNL
RKRLLTDLASYDTIAKRIRDLPEIAQPGGSQDRLQQAIASRATLFLQEKLSLLRSLGDLD
DLGSKTRKVKAKASGVKTLAGELEVSEKLKVLLEQEALVRTYVEDANAKRQFEDAASLQM
SLKELQEEIRQL
>Mld
MSSAPSSPARAAYTYHPTFQAQGRRDRTEQFVNIRNKRGERNKLDEGRLARRLEKLVALH
FPTSTDKEDSRATSAGARGEIERAEQAIVKWQEDAEAKFCPICMAAFGIKTRRHHCRLCG
RVVCFLPATTPIRRERCSTFLTYEQQPGVVVEIEPVETVVPKEKDERKKVRVCRDCLNTV
LRQQLKTLPVRTPTWLKLYEVLVQLEQEIEKVLPEFQELALGLQNSSTRSVLAATSVLDL
RKRLLTDLASYDTIAKRIRDLPEAALPGGSQDRLQQAIASRATLFLQGKLGLLRSLGDLD
DLGSKARKVKAKASGVKTLAGELEVSEKLKVLLEQEALVRTYVEDANAKRQFEDAASLQM
SLTELQEEIRQL
>Mlp
MNTSSSSSPPSHTPFRSGFQPKGYRNRTDLLVSFRKGKEEIKRLEESRLQKRLERLIDLH
FPNPSTSTSDHHTTIESTSTIRSKEQTIVRWQEDSEIKRCTICNSQFSVRVRKHHCRLCG
KVICFLPIDKQTRKERCSSFIRFEWDSGRIIELNDEEIVFDPLISKPKGVRVCRECLTIV
LRRQSMTYPIDLPEYLKLYSILKQLQDEIERSLPEFQEMMINSKNPTSNLNLPPLQLMNM
RKRLLRNLQSYDSTSKRLSHLPSNHSQNTSEERLKKAIITRSAFFLRDHMGLIRSIGGFD
VILPKSSSTGSTKPSVRSKAQTNQDFNQLNVLLEQERLVEGYLEEANSRRQLEDSVSLKI
SLDELREEIKVL
>Msd
MSSAPSSPARAAYTYHPTFQAQGRRDRTEQFVNIRNKRGERNKLDEGRLARRLEKLVALH
FPTSTDKEDSRATSAGARGEIERGDQIL------PDLHVSPVSPRP--------------
-IVCFLPATTPIRRERCSTFLTYEQQPGVVVEIEPVETVVPKEKDERKKVRVCRDCLNTV
LRQQLKTLPVRTPTWLKLYEVLVQLEQEIEKVLPEFQELALGLQNSSTRSVLAATSVLDL
RKRLLTDLASYDTIAKRIRDLPEAALPGGSQDRLQQAIASRATLFLQGKLGLLRSLGDLD
DLGSKARKVKAKASGVKTLAGELEVSEKLKVLLEQEALVRTYVEDANAKRQFEDAASLQM
SLTELQEEIRQL
>Pan
MSAPSHVNEASGRAYRSGFQPKGVRVRTADFAELRRKGRGEGEMEEQRMDRRLAKLIAIH
FPLGGTEKFSLGSSRGEDPAIRQAEQSIVNWQDDAEVKACPICSTAFSFTVRKHHCRLCG
RVVCASPHLRASLEAKCSGNVIADPITGRIEDVKEGAP---PNAVQSKGVRICRDCKTIV
RKRQYMMDDEPLPVFLKLYEALMRVQKEIEQSLPEFQEMVLGLQKQDQTAAELQRDAVQA
RKQLLANFATYDELAKRIRALPSSAGGDAAQERIQQAIFTRANLFLQQNMLPLQSLPK--
----PGSKKTNQSSGSTPGSDPAELREQLKVLLEQEQLVADYVESAAKARKFEDAKTLKK
SHDELCREILRI
>Pst
MNHPPSRSSTPTSPFRSGFQAKGYRDRTDLLISFRNSKQESKRLEESRLQKRLEKLINLH
FPKHSTTTVGISGKFGQKNRIRSVEQSIVRWQDDSEVIECKFCATLFGLRVRKHHCRLCG
TVVCFSPPSPATRNGRCSTMIRFEWESGRVIQLEEHEMVLDTTSKPRTGVRVCTACLAVI
LRRQAMTYPPSIPEYCNLYQELQNIQLQIQAAIPEFQELLSFDKSLQSNLNQIPIKLLTI
RKRLLTNLTIYDSLTKKLISSSGGREEKSSEVRLVTAITTRAGLFLRDHMSLIRTLGLLE
IDSSPKPSSSPKPSSSKPSSGDTNLLVQLNVLLEQENRIEGFRDLAISNRQLDDVASLTD
SLHDLRQEISHL
>Rgr
MASPSASPAAAARPYQAGFQPQGRRDRSDVFLEQRQKCSEARKLDEGRLARRLDKLVALH
FPPENEKAKSTLASGNVDVDVERAEQAIVKWQDDKDATHCPICTAAFGVRVRRHHCRLCG
RVVCFLPPTKPNRRERCSTFFTYETQAGVVVEVAPVEQVLGKDKDERKKVRVCRDCLGTV
LRQQLKTLPVRTPTWLKLYDVLVQLEKDIDETLPEFQELAVVLSNPAAAAEPSAKHAKTL
RKRLLTDLASYDTVSKRIRDLPEGAPSGGSQDRLQRALSARAQLYLSDKLGLLRSLGNVE
ELGSSAAAKGKKAETVKTLAPELEAAAKLNVLREQESLVQSYVDDANSRRQFEDAAALQA
SLDELRAEIAAV
>Sro
------------------------------------------------------------
----------RTSIALPGKEIEREEQQIVKWIEDSQVKSCSICSASFGLITRKHHCRLCG
RVVCFLPPTSIRRKERCSTFFTYKSTEGLVVEVVTVEQLFKEKEESRKKVRVCRECLNTV
LRNQLSTLPLKTPNWLKLYRVLGGLEGEIEGLLVEFQELAMGLNSSSPTTTPSAAQASSL
RARLLTNLASYDTLSKRLLSL-SSPTPSSELERLQRALGTRASIWLSDKLSLLRSLGSVE
ELGK---KKIVEEGGVKSLEDVTGGDGQLGVLLE---YVSHFLWSAMSTDELWTCAGRRD
RMRTRGDSLRML
>Uvf
MNQPPSSAKNKSNPFRPGFQPRGYRDRTDELIKLRNSKQESKRLQESRLQKRLEKLIQLH
FPIHSSEKL-----IHPSNSIDNSKQSIVRWQDDKEVKECKFCQTKFGLRVRKHHCRLCG
SVVCFNPTW---KNERCSTMIRFEWNEAKIIQLTEQELLLDVNQPPKNAVRICSLCLTIV
LRRQAITSPPQIPHYLLVYSNLKRVQDEIQHALPEFQEFIN---SSDMDSRSTSVKMPTI
KKKLLTNLSLFDSYTKELTKKQKINGENGSEIRLIKAITTRAGLFLRDHMSLINSLD---
----SKLNQSPKP-------QENQELIKLNVLLEQENLIESYLFQASQSRQLEDVASLTI
NLNDLFVLYFKF
