# Supplementary material for: Convergence Analysis of Rust Fungi and Anther Smuts Reveals Their Common Molecular Adaptation to a Phytoparasitic Lifestyle
Source: Front Genet. 2022 Apr 8;13:863617. doi: 10.3389/fgene.2022.863617 (PMC9023891; doi:10.3389/fgene.2022.863617)
Supplement: Supplementary file 4 [file DataSheet1.ZIP › Supplementary file 1/conv_cal/OG0003194.fasta]

>Ain
AIKDRVLVPMDGDKITNPQRITAALPTIKHAIEKQAKTIVLMSHLGRPDGQPVAKYSLKP
VAAKVSELLGKKVEFLDDCVGPKTEEAVNSASPGSIFLLENLRFHVEEEGKGKDASGEKV
KADKAKVDEFRASLTKLADVYINDAFGTAHRAHSSMVGVELPQRASGFLMKKELEFFAKA
LESPERPFLAILGGAKVSDKIQLIENMLDKVNKLIICGGMAFTFKKTIEGVKIGNSLFDE
EGSKKAAALLEKAKKNNVEVVLPVDYVTADKFDKDAKVGQATDEEGIPDGWMGLDAGPKS
QELFQKTIESSKTILWNGPAGVFEFDNFAGGSKAMLDACVAAEKKGSTVIVGGGDTATVV
AKYGAEDGLSHVSTGGGASLELLEGKVLPGVDALSEK
>Aps
TIKGRVLVPQDKSQITNNARIVAALPTIKYVIQNSAKSVILVSHLGRPNGSPNPKYTLRP
VADELKKVLGHEVTFIDACVGAEVEEKVGAGKDGQVFLLENLRFHIEEEGSKKDDTGQKI
KASPEAIEAFRLSLTKLADLYINDAFGTAHRAHSSVVGFKGEPRLAGFLMKRELEFFSKV
LEKPEVPFLAILGGAKVSDKIQLIENLLDKVNKLIVCGGMAFTFKKILDSVEIGNSLFDE
EGSKKVHDLVAKAKKNNVELLFPIDYICGDKFDKDAARKTVTDSQGIPSGWMGLDAGPAS
REEFKKSILSSKTILWNGPAGVFEFDNFAEGSKAMLDACIEACQKGSTVIVGGGDTATVC
KKHGAEDKLSHVSTGGGASLELLEGKNLPGVANLSEK
>Cqf
TISGKVLVPQDKSAITNNARIVAALPTVKYVLEKKAKAVILMSHLGRPNGSPNKKYTLKP
VADELQKLLGTDVKFLDDCVGASVEKEVASASNGQVILLENLRFHIEEEGSSKDETGQKN
KASAEAVTNFRASLTKLGDLYINDAFGTAHRAHSSVVGFQGEPRVAGYLMKKELEFFSKV
LEKPDIPFLAILGGAKVSDKIQLIENLLDKVNKLIVCGGMAFTFKKVLNSVEIGKSLFDE
DGSKKVTELVEKAKKNNVELIFPSDYVCADKFDKDAATKIATDAEGIPIEWMGLDAGPKS
REDFKKAILSSKTILWNGPAGVFEFDKFAEGSKAMLDACIEANQKGSIVIVGGGDTATVC
KKYGAEDKLSHVSTGGGASLELLEGKNLPGVANLSGK
>Cla
----RQTVPLDGDKITNNARIVGALPTIKYALDKDAKAVILMSHLGRPDGKAQAKYSLKP
VAAELEKLLGKKVNFLSDCVGPEVEKVAQAAEGGEVILLENLRFHIEEEGSVKDKDGKKT
KADPAKVEEFRKSLT----VHVNDAFGTAHRAHSSMVGVELPQKAAGFLMKKELEFFAKA
LENPDKPFLAILGGAKVSDKIQLIENLLDKVDKLIVCGGMAFTFKKTLDNIPIGNSLFDK
DGAEKVADLVAKAKKNNVELVFPVDYVTADKFAKDATVGAATDEEGIPDGWMGLDAGPKS
QELFKKTILESKTILWNGPAGVFEFDAFAGGSKATLDATIEAAAKGATVIIGGSRRAF--
-QFSAQ-LIAH----------FLDSQ----VEVTLQR
>Cmi
SIKGRVLVPFNSSEITNNARIVAALPTIQHAIDSGAKAVVLMSHLGRPDGKVVQKYSLKP
VATELSKLIKKDVEFVDECVGPEVEKKVNAASNGQVILLENLRFHAEEEGSSKDAEGKKV
KAEKAKVDEFRKGLTALGDVYINDAFGTAHRAHSSMVGVDLPQKAAGFLMKKELEFFAKA
LENPERPFLAILGGAKISDKIQLIDNLLDKVNSIIIGGGMAFTFKKTLDNVSIGNSLFDQ
PGSEKVHDIMEKAKKNNVKVVFPVDYVTGDKFDAKAQVGSATDAEGIPEGWMGLDAGPKS
RELFRETILASKTILWNGPPGVFEFDAFAQGSKGALDACVEACQKGATVIVGGGDTATVV
AKYGAEDKLSHVSTGGGASLELLEGKNLPGVAALSEK
>Eyn
CIQSRAWEPGNMVEADSWLRIVAALPTIKHAIDAGAKAVILMSHLGRPDGKVVAKYSLKP
VADELSSLLNKPVEFVDECVGPKVEEKVNSASNGQVILLENLRFHIEEEGSSKDKDGNKT
KADKAKVEEFRKGLT----VHINDAFGTAHRAHSSMVGVDLPQKAAGFLMKKELEFFAKA
LENPERPFLAILGGAKISDKIQLIDNLLDKVNTIIIGGGMAFTFKKTLDDISIGNSLYDK
PGSEKVNDIMEKAKKNNVKIVFPVDYVTGDKFGADATVGSATDAEGIKDGLMGLDIGPKS
QEIFKETILASKTILWNGPPGVFEFDNFAQGSKIALDACIEAASKGATVIVGGGDTATVV
AKYGAEDKLSHVSTGGGASLELLEGKNLPGVAALSEK
>Gan
-----------------HQRITAAIPTIKYALSHGASAVVLMSHLGRPDGHVVDKYSLAP
VATELSTLLSTPVTFLKDCVGAETEAHVAKATGGEVILLENLRFHAEEEGSSKDAEGKKT
KADAEKVKEFRASLTKLGDIYVNDAFGTAHRAHSSMVGVDLPQKAAGLLMKKELEYFAKV
LESPQKPFLAILGGAKVSDKIQLIENLLDKVDSLIVCGGMAFTFKKTLENVEIGNSLFDK
DGAAKVAELVAKAKAKNVELVFPVDYVTGDKFSKDATVGHATDAQGIPVGWMGLDAGPES
CKLFRKTILASKTILWNGPAGVFEFDAFANGSKTTLDACIEAKEGGATVIVGGGDTATVC
AKYGAEEKLSHVSTGGGASLELLEGKDLPGVKALSEK
>Hvs
TLFQICLVPQDKVRISNNARIHAAIPTIDYVLNHNPRAVVLVSHLGRPNGKPDPKYSLKP
VADELQALINKPVKFIDQSVGPQVLESIKSGPKGQLYLLENIRFHIEEEGSSKDPTGAKI
KASPEAVAQFQSQFSQLGDVYINDAFGTAHRAHASVVGFRGEPRVAGLLMKKELEFFAKV
LESPEKPFLAILGGAKVSDKILLIENLLDKVDRLIVCGGMAFTFKKMLNGVEIGNSLFDE
QGSTKVHSLVEKAKANNVELILPNDYICGDKFDKDAQTKTVTDQEGIPSGWMGLDAGPAS
REIFKKAILSSKTILWNGPAGVFEFDKFAEGSKAMLDACIEACEAGSTVIVGGGDTATVC
KKYKAEWKLSHVSTGGGASLELLEGK-VCLIFMLT--
>Lcr
SISGKVLVPFDGPKITNNQRIAAAVPTIKHALDNGASAVILMSHLGRPDGHVVDKYSLAP
VAKELESLISKPVTFLKDCVGDETEQYVAKAKDGEVILLENLRFHAEEEGSSKDSEGKKT
KADPEAVKKFRASLTKLGDVYVNDAFGTAHRAHSSMVGVDLPEKAAGLLMTKELEYFAKV
LESPEMPFLAILGGAKVSDKIQLIENLLDKVNSLIVCGGMAFTFKKTLEGVSIGDSLFDK
DGAEKVEELVKKAKAKGVELVFPVDYITADKFSKDATVGHATDKEGIPEGWMGLDAGPES
RKLFAETIAKAKTILWNGPAGVFEFDNFAGGSKATLDAAIEAKRNGATVIVGGGDTATVT
AKYGAEEKLSHVSTGGGASLELLEGKDLPGVKALSEK
>Mgl
AITDRVLVPLDGEKITNNQRIVAALPTIKYALEHKAKAVILMSHLGRPDGQKQDKFSLKP
VVPELSRLLNKDVQFVPDCVGAEVEQAVNAASGGAVVLLENVRFHIEEEGKGKNAQGEKI
KADKDAVEQFRAGLTKLGDVYVNDAFGSAHRAHSSVVGVNLPQRASGFLMKKELDFFSKA
LESPERPFLAILGGAKISDKIQLIENMLDKVNMLIIGGGMAFTFKKVVNNMAIGNSLYDE
EGAKKVNDLMAKAKQNNVEVFFPVDFVTADKFDKAAQVGTATDESGIPDGWMGLDVGEKS
RQIFKDAVLKAKTILWNGPPGVFEFDNFAGGSKAVLDACLEAEKNGCNVIVGGGDTATVV
AKYNAEDKISHVSTGGGASLELLEGKELPGVAGLSQK
>Min
SIKGKVLVPFDGPKITNNQRIVAAIPTIKHALDQGASAVVLMSHLGRPDGHVVDKYSLKP
VAKELESLLSKPVTFLPDCVGEETEKAVADAKDGQIILLENLRYHAEEEGSSKDKDGKKT
KADPEAVKKFRTSLTKLGDVYVNDAFGTAHRAHSSMVGVDLPQKAAGLLMTKELEYFAKV
LEEPQRPFLAILGGAKVSDKIQLIENLLDKVNSLIVCGGMAFTFKKTLEKVEIGTSLFDK
DGAEKVAELVEKAKAKNVELVFPVDYITADKFAKDAQVGTATDKEGIPEGWMGLDAGEES
RKLFAEAVKKAKTILWNGPAGVFEFDNFAKGSKATLDACIEAKENGATVIVGGGDTATVC
AKYGAEEKLSHVSTGGGASLELLEGKELPGVKALSEK
>Mld
SIKGKVLVPFDGPKITNNQRIVAAIPTIKHALDQGASAVVLMSHLGRPDGHVVKKYSLKP
VAKELESLLSRSVTFLPDCVGEETEKAVANAKDGQIILLENLRYHAEEEGSSKDKDGKKT
KADPEAVKKFRASLTKLGDVYVNDAFGTAHRAHSSMVGVDLRQKAAGLLMTKELEYFAKV
LEEPQRPFLAILGGAKVSDKIQLIENLLDKVNSLIVCGGMAFTFKKTLEKVEIGTSLFDK
DGAQKVAELVEKAKAKNVELVFPVDYITADKFAKDAQVGTATDKEGIPEGWMGLDAGEES
RKLFAEAIKKAKTILWNGPAGVFEFDNFAKGSKATLDACIEAKENGATVIVGGGDTATVC
AKYGAEEKLSHVSTGGGASLELLEGKELPGVKALSEK
>Mlp
TISGKVLVPQDKTAITNNARIVAALPTIKYVLEKKAKSVVLMSHLGRPNGSPNKKYTLKP
VADELQKLLGTDVKFLHDCVGASVEKEVSSASNGQVILLENLRFHIEEEGSSKDETGQKT
KASTEDVTAFRTSLTKLGDLYINDAFGTAHRAHASVVGFQGEPRVAGFLMKKELEFFSKV
LEKPDVPFLAILGGAKVSDKIQLIENLLDKVNKLIVCGGMAFTFKKILNSVEIGKSLFDE
DGSKKVKDLVEKAKKNNVELIFPSDYVVADKFDKDATTKISTDAEGIPTEWMGLDAGPKS
REDFKAAILSSKTILWNGPAGVFEFDKFAEGSKAMLDACIEACQKGSTVIVGGGDTATVC
KKYGAEDKLSHVSTGGGASLELLEGKNLPGVANLSEK
>Msd
LLHG---------LISRPQRIVAAIPTIKHALDQGASAVVLMSHLGRPDGHVVKKYSLKP
VAKELESLLSRSVTFLPDCVGEETEKAVANAKDGQIILLENLRYHAEEEGSSKDKDGKKT
KADPEAVKKFRASLTKLGDVYVNDAFGTAHRAHSSMVGVDLRQKAAGLLMTKELEYFAKV
LEEPQRPFLAILGGAKVSDKIQLIENLLDKVNSLIVCGGMAFTFKKTLEKVEIGTSLFDK
DGAKKVAELVEKAKAKNVELVFPVDYITADKFAKDAQVGTATDKEGIPEGWMGLDAGEES
RKLFAEAIKKAKTILWNGPAGVFEFDNFAKGSKATLDACIEAKENGATVIVGGGDTATVC
AKYGAEEKLSHVSTGGGASLELLEGKPFPRNEAETEA
>Pan
GIKDKVLVPMDGDKITNNQRIVAALPTIKYAIEKQAKAVVLMSHMGRPDGKPVPKYSLKP
VAAEVSKLLSKDVEFLPDCVGSATEQAVAAAEGGKIFLLENLRYHIEEEGKGTNEAGEKV
KADANKVQEFRASLTKLGDVYINDAFGTAHRAHSSMVGVQLPQRAAGFLMKKELEFFAKA
LESPERPFLAILGGAKVSDKIQLIDNMLDKVNSLIICGGMAFTFKKTLDNVKIGTSLFDE
AGSHKVAELVEKAKKNNVELVFPVDYITADKFDKDAKTGSATDAEGIPDEWMGLDCGEQS
RKLFRDTITKAKTILWNGPAGVFEFDNFAGGSKAMLDACLEAEKNGSTVIVGGGDTATVV
AKYGAEDGISHCSTGGGASLELLEGKTLPGVKELSEK
>Pst
TISGKILVPQDKSAITNNARIVAALPTIKYVIENGAKSVILCSHLGRPNGAPNSKYTLRP
VAEELQKVLGKNVTFIDECVGSKVEEKVAAGKEGEVFLLENLRFHIEEEGSSKDETGEKK
KASPEAIEAFRSSLTKLADLYINDAFGTAHRAHSSVVGFKGEPRLAGFLMKKELEFFSKV
LENPEQPFLAILGGAKISDKIQLIENLLDKVNKLIVCGGMAFTFKKIINSVEIGNSLFDE
EGSKKVHDLVAKAKKNNVELIFPVDYICGDKFDKDASRKTVTDSEGVPKGWMGLDAGPAS
REEFKKAILSSKTILWNGPAGVFEFDAFAEGSKAMLDACIEACQKGATVIVGGGDTATVC
KKYGAEDKLSHVSTGGGASLELLEGKNLPGVANLSEK
>Rgr
SIKDKVVVPFDGENITNNQRITAALPTIQYAIDQGAKSIVLMSHLGRPNGAAVQKYSLKP
VAAELERLLGKSITFLPECVGADTEKAVAAAKDGDIFLLENLRFHIEEEGSSKDKDGNKT
KADPESVKQFRASLTKLGDVFVNDAFGTAHRAHSSMVGVDLPQKAAGLLMTKELEYFAKV
LEKPERPFLAILGGAKVSDKIQLIENLLDKVDSLIVCGGMAFTFKKTLDNVSIGTSLFDE
AGSQKVASLVEKAKAKGVELVFPVDYVTADKFDKDAETSTATDEQGIPDGWMGLDAGVES
RKLFADAIKKAKTILWNGPAGVFEFEKFAGGSKATLDACIEAKEAGATVIVGGGDTATVC
AKFGADDKLSHISTGGGASLELLEGKVRPPLSSLISR
>Sro
-----------------------ALPTIKHALDAGCYSLVLMSHLGRPNGQKVEKYSLKP
VAKELERLLGKNITFLSDCVGPEVEKAVADAQEGQIFLLENLRFHIEEEGSAKDKEGNKT
KADAEKVKEFRASLTKLGNVYVNDAFGTAHRAHSSMVGVELEQKAAGLLMTKELEYFAKV
LEKPERPFLAILGGAKISDKIQLIENLLDKVDTLIVGGGMAFTFKKVLDKMEIGDSLFDQ
AGSEKVEELMKKAEAKNVKMVFPVDFVTADKFSKDAKVGAATAQEGIPAGSMGLDAGPES
RKIFAETISQAKTILWNGPAGVFEFDNFAGGSKAVLDACVEAKKSGATVIIGGGDTATVC
SKYDAEDKLSHVSTGGGASLELLEGKDLPGVKALSEK
>Uvf
TIKGRLLVPQDKSQITNNARIVAALPTIKYVIENGSKSVILCSHLGRPNGSPNPKYTLRP
VADELKNVLGKEVTFIDECVGSKVEEQVGAAKDGTVFLLENLRFHLEEEGSKKDDTGEKT
KASPEAVEHFRSSLTRLADLYINDAFGTAHRAHSSVVGFKGEPRLAGFLMKKELEFFSKV
LEKPESPFLAILGGAKVSDKIQLIENLLDKVNKLIVCGGMAFTFKKILNSIEIGNSLFDE
DGSKKVHDLVAKAKKNNVELIFPVDYICGDKFDKDASRQTVTDSQGIPSGWMGLDAGPAS
RGEFKKAILSSKTILWNGPAGVFEFDNFAEGSKAMLDACIEACQKGATVIVGGGDTATVC
KKYGAEDKLSHVSTGGGASLELLEGKNLPGVANLSEK
