# Supplementary material for: Convergence Analysis of Rust Fungi and Anther Smuts Reveals Their Common Molecular Adaptation to a Phytoparasitic Lifestyle
Source: Front Genet. 2022 Apr 8;13:863617. doi: 10.3389/fgene.2022.863617 (PMC9023891; doi:10.3389/fgene.2022.863617)
Supplement: Supplementary file 4 [file DataSheet1.ZIP › Supplementary file 1/conv_cal/OG0003196.fasta]

>Ain
MHDTKRTSKDEPQDQSSTDEHLELLTEHFGFNPKSFIDSLVYVSNEHLYIMGEKFHELVK
AQLRPNGDAEAEQGVHAILTLFENALDHTFDTLELYCLKSVFGITSRQARYITLEHHRGL
DEKTKGEESEALERQNELERKISAARAVRHSLALANAAADQRLARISKVVDRFSFLVLAS
TLPLAARKLRTDTSALLKALHELRATPLGASAGETEAWEKGREGYLAWEAKEKKEGNSTG
DASKRTADDAVGDADQMEA
>Aps
MEFSADDRLDKLPPLTEQYAIDDLLTEHFGFAPKVFTGHIFNIINEAIYDTVASVEDAVI
ASYSYPTKEDIAKSLNQLETLLCSSIDNQFDLLEIWLHRNVFNFPNMVLKHLRFNHMSLW
EEKMKAEEEELWSQLDKLKSACTQAKDDYLSLLAVSKALDRKLTELKAVSNQLNQIQIYD
PESHKPLDLSTQSSILLGHFKNLLTLP----LKQPVPYMAKYQHAINQLVKAKMNDFFAE
LGSIETENDGKGKATVPNT
>Cqf
MGFDPTKRLDAYPPLAHRYRLDELLAEHFAFAPKTFTRHLFNLINEAVYDCVESVDEAVR
ASFAYPTQDDIAKSINSLETLLCSAADQHFDLMELWLHRNIFAFPASLTEHFKFEHTKIW
DEKIKVEEERTWDELEAAKQEYLQVTDDHLSLLAVSNALDRKLAGLKAVSAQLDLITVYD
PETNKPLGLAEQAAKLTTSFSRLSELSRSTNDTQGAHMPLRYECLLNELAMSKIDDLVAE
LGGADNQVDGKGEATDSDT
>Cla
M--------SDLTP-EQRRVIQEVLMEHFGFVPQAFSHRAVDLGNEVIYSAMDSIESVVK
ERL--GTSREVEEGLLKLETLLESLVDLRFDQYEAYLHRNVFAFLPHLIPYIKLAHHPEL
PDSLRGQDEALLRQLEEERRSYEAELDKAHHLDLAHERIARRLEALQAAESELDALGATE
RMVRQLEEVEPSIRLLEQAMADLAKTPTPAT-------EGTREAYIAEAAKAATSALGSS
LAARNTPEDAIGTAEDAQV
>Cmi
MLMLPRSQLESLSELEVTQVQTDLSTELYGFSPITFTSRVVDVANEVIYDVIDKIEIECM
SRWDETRKQAVQKGVNRLETLLMAAVDLRFDQAEVWLLRNTFQVPRDLIPYILLPHHPQF
SSYIKGEDEALMRELEGEITKVNSQREEIAMLDLVHERQIRRLKALKEVKSNLSQLLARD
TLSSASKSLAVEVPSFITECKRLLSSPSASTANAEQPWGQSREAYLAWRLNHSKHDNIID
STSQDQSGNQQGKAQDAAA
>Eyn
MLPLPSSALDSLSSIQVSQIQTEIATELYGFAPLTFTSRVVDLANDVIYDVVDKIEEQVG
KRWDQERKDAVAKGVNRLETLLMGAVDIRFDQAETWLIRNTFKVPIELIPYILLPHHPPF
PSSLKGDDQTLMKQLEEEISKVNGLREEIAILDSVDERMTRRVLALKKMKSTLSELLTRD
TLSAPSKSLANTLPSHISQLRSLIPSPPSILNDDQPAWKRSREAYLAWVTQRVLDDSQKE
GGTGEEKGDQQGSARDIKA
>Gan
MASTSVVSLDQLSPSQLKDIKANILTEHFGWAPESFAKQGMDLANVAMYAATEAVEKILM
EKVVALDEDEIQKGIYRLETLLESAIDKHFDLFEIYVLRNTFALKTELIPYMALTHQESL
DEKLRGKDAEALEEYERELHLYEEELRKERELACADEFVKRKLDSVQELAEEVGYMRGAD
PLSSRTQGLVSQLSLLQERLTTLLATPVPPATTDADPWAASRASFVNWAAASKVDALPAG
L-TAAGSEDATGRDDDAQT
>Hvs
MDSLSSPSLSSHPAPTNAQREEDMLTEHFLHVPKYLTGLTFNFFIGAVFQTVEDVESASL
DRWKDIDQDQIQTSLHMLETLLGDCLEKRFEFFEIWLLRNVFSFKPSVKEFIC--HHFRT
DDWVKGMEDKMWIRVNELKSNLIKAVDDYASLQAVSIALDRRLAGLNAASQTLDQLTPSP
SSSTSLSQLPNQIKSLTCKTNELLKS-----VIECESEFMKRQRLLDQVVSIKVASSLNH
LSSLAQVMDQETLLEDLRK
>Lcr
MAAAASSALDNLSPAELKAVKANLFTAQFKWAPETFAKGGMDLANTTMYAATRIVDESLQ
QLAFTLEEDHIQKGIYRLETLLETSIDKHFDLFEIFVLRNTFTVQTDLIPYIALPHQEHI
DESLKGKDEEAINEYEEELRLYEEELQKARELACAEEFVKRKVESVQEKAQEVGYMGGAD
PLSSRTQGLVLQLTLLQERLATLLETPSPPTPPTAEPWT-SRAAFVNWAASAKVDALPAV
PGSGTASEDRTGKQEDATS
>Mgl
M-------MNEDSDVEAARRHL-ILTEVFGIHPRAIVDALVVSANEHLYIQGQKLEETVC
GLLTEQAEKLAEESVHSVMTLLEHAIDHTMDTFELYCLRSIFVVTPEQSQYMTMAHHRGL
DEEH--DEVPIVDIEDQLLRRIACARATQHRLAQAEAAAKVRLERMNMVQRTYEFILTSS
AVLNIADDVMSQVYGVMEALDTLMGAPFTATMVDKREWEKGRDEYLNWEANMKRSPT---
-------------------
>Min
MTSEYIPPLTSLSEAEQRAIKSSLLTEHFQFPPETFARNGMDLANQTIYAASKIVEDSLM
TMTFVFDGDDVQKGVYRLETLLEAAVDKYFDLFELFALRNSFNLPSELIPYIVLSHQERL
DDALLGQDRSAIEEYEHEFALYEQALQQERALKCVEELGQRKLNRINAIANEVGQMSSSE
PISSRVEHLSSQLPQLHQQLVALLEAPSPSLTTIHEPWSESRSAFVNWATKAKIDALPTS
TGAAGSVEDETGRGEEAMV
>Mld
MATEYIPPLTSLSAAEQRSIKSSLLTEHFQFPPETFARNGMDLANQTIYAATKIVEDSLM
TMTFVFEGDDVQKGVYRLETLLEAAVDKYFDLFELFALRNSFNLPSELIPYIVLSHQERL
DDALLGQDRSAIEEYEHELASYEQALQKERALKCVEELGQRKLDRINAIANEVGQMSSAE
PMSTRIEQLSSQLPQLHQTLSVLLETPSPSLTTNHEPWSESRSAFVNWATKAKIDALPSS
SGSSGSTGDETGGGGEALD
>Mlp
MNFDPNQRLDAFPPLANSYRLDELLAEHFAFAPKTFTRHLFNLINDAVFDSIDSVEEAVR
SSFTYPSQDDISKSINSLETLLCSATDRHFDLVELWMHRNIFAFPAKLLDHFKFDHMKLW
DEKIKSEEAKTWDDLEKAKQEYLQVTDDHASLLAVSKALDRKLAGLKAVSTQLDVITVYD
PDTKKPLGLSSQATKLAEYFDRLSSLPSIANTIQDLSATLRYENLVNEFAMSKIDDLAAE
LGGPTTEVDGKGKATDAKT
>Msd
MATEYIPPLTSLSAAEQRSIKSSLLTEHFQFPPETFARNGMDLANQTIYAATKIVEDSLM
TMTFVFEGDDVQKGVYRLETLLEAAVDKYFDLFELFALRNSFNLPSELIPYIVLFHQERL
DDALLGQDRSAIEEYEHELASYEQTLQKERALKCVEELGQRKLDRINAIANEVGQMSSAE
PMSTRIEQLSSQLPQLHQTLSVLLETPSPSLTTNHEPWSESRSAFVNWATKAKIDALPSS
SGSSGSTGDETGGGGEALV
>Pan
MAAAAAAAADK-KEEASTDAHLELLTEHFGYNPKSFIDALVYLSNEHLYSIATEFENVVG
GLLVDGGELEAEQGIHAILTLMENALDHTMDTFELYCFRSVFGIRPRQAKYMTLDHHRGL
DDKARSERSYKLETEDSLKRQIAAARATQHKLLLAQAASEQTLSRMLSLSERFSSILLSE
TLGQYARKLRADTAPLLRSVGELRAAPLGAPAATVRAWQRGREGYLNWEAKSKRKDAPPT
AASKRRT-----PASTRRA
>Pst
MEVTEDQRLDKLPPLDEQYAIDDLLTEHFGFAPKVFTGRIFNIINEAIYDTVAEIEDAVI
KAYRYPNKDDIAKSLNQLETLLCSSIDNQFDLLEIWLHRNVFNFPNLMMPHFKFKHMSLW
DEQLKIEEEQRWKRLEKYKSDYNQSKDDYKSLLEVSKVLDRRLSGLKSVSNRLNQICVYD
PETQKPIDLETQSKRILKGYQEIFKLPTDQKTDETITQLSQYSQAINLLVKSQTDDFLAD
SPKIEVEKDAKGKVVGPST
>Rgr
MGDAVSTLLDELDPVLVKRLKSDALAEHFRFAPETFAKGGMDLANRTMYTATAKVEQSLQ
KLI--FDEDEVQRGVYRLETLLEDAIDTQFDLFEIYVLRNTFTFKDELLPYLALPHHEHL
DSSLRGADAPALEAYEAELAAYEHELEVERELAAAELFLQAKVARARETAELVGYLKPAA
PPPSTAALLSTQLTALQSRLTDLLATPAPPPAAIGAPWSASRSAFVNWAAAAKAGPGGAS
AAARGANEDETGSAGDAKG
>Sro
MPSTSPSSLTSLTPSQLKTLKSTILTEHFQFAPESFAKGSFDIANKTLYASTSHAEEELV
KVLWEKQQEEIQRGIYKLETLLEQEIDKRFDLFEILILRNTFAVSDDLIPYLTLPHHNGL
DSSLKHIDLEGVKEYEDELRAYEAEVEKSRRLKVVELFLNEKEKRLSTIKEEIGWLS--N
SLSTKSANLSTLLETLSTSLETLLKTPSPSTVRELGVWNDSRSSFINWVAGKQASTA---
-AVRGGRSGAVGTKGDAKI
>Uvf
MNFSEDDRLDKLRPVTEQYAIDELLTEHFKFAPKVFTGHLFNIINEAIYDTVASVEEAVL
KSYGYPSKDDIAKSLNQLETLLCSSIDNQFDLLEIWLHRNVFNFPSMLMKHFX-------
------------------------------------------------------------
------------------------------------------------------------
-------------------
