# Supplementary material for: Convergence Analysis of Rust Fungi and Anther Smuts Reveals Their Common Molecular Adaptation to a Phytoparasitic Lifestyle
Source: Front Genet. 2022 Apr 8;13:863617. doi: 10.3389/fgene.2022.863617 (PMC9023891; doi:10.3389/fgene.2022.863617)
Supplement: Supplementary file 4 [file DataSheet1.ZIP › Supplementary file 1/conv_cal/OG0003197.fasta]

>Ain
SIVNAERKGKRQVLIRPSSKVVIKFLSVMQKHGYIGEFEEIDDHRSGKVVIQLLGRVNKC
GVISPRFNVPLGRIEQWVEQLLPARSFGIIVLTTSAGVLDHHEARRKHVAGKILGFFY
>Aps
NILNAERRGKRQVLIRPCSKVIIRFLTVMQKHGYIEEFEYIDDHRSGKIVVQLNGRINHC
GVVSPRYNVAIDQIENWVNRLMPSRSFGIILLTTSAGLMDHEEARRKHVAGKILGYVY
>Cqf
NILNAERRGKRQVLIRPSSKVIIRFLMVMQKHGYIDEFEYIDDHRAGKIVIQLNGRINKC
GVVSPRFNIQLDQVENWVTRLMPSRSFGIILLTTSAGIMDHEEARRKHVAGKILGYVY
>Cla
NIFNAEKAGKRQVLIRPSSKVILRFLAVMQKHGYIGEFEEIDDHRSGKVVVQLNGRINKC
GVVSPRFDVALGEIENWVNLLLPARSFGYIILTTSSGIMDHEEARRKVSLALLHPHFG
>Cmi
NISNAEKTGKRQVIIRPSSKVIVRFLTVMQKKGYIDEFEEIDDHRSGKIVIQLNGRINKC
GVISPRFNVQLSQIENWINLLLPARSFGYIILTTSAGIMDHEEARRKHVAGKILGFVY
>Eyn
---NAERTGKRQVLIRPSSKVIVRFLTVMQSKGYIGEFEEIDDHRSGKIVVQLNGRINKC
GVISPRFNVQLTQIENWVNILLPARSFGYIILTTSAGIMDHEEARRKHVAGKVRLFYL
>Gan
NIVNAEKRGKRQVLVRPSSKVIIRFLTVMQKHGSDLELDSQDDHRSGKIVVQLNGRINKC
GVISPRFNVQLAQIESWVNLLLPARSFGYIILTTSAGIMDHEEARRKHVAGVSSPFRF
>Hvs
NILNAERRGKRQVLIRPSSKVIIRFLTVMQKHGYIDEFEYIDDHRAGKIVVQLNGRINKC
GVVSPRFNVQLAQLENWVNLLMPARSFGYIILSTSAGIMDHEEARRKHVAGKIIGYVY
>Lcr
NIVNAEKRGKRQVLVRPSSKVIVRFLTVMQKHGYIEEFEEIDDHRSGKIVVQLNGRINKT
GVISPRFNIQLSQIESWVNLLLPARSFGYIILTTSAGIMDHEEARRKHVAGKILGFVY
>Mgl
SIVNAERRGKRQVLIRPSSKVVVKFLSVMQKHGYIGDFEIIDDHRAGKIVVQLIGRINKC
GVISPRYPVPLTEMERWVSAMLPARSFGFVVLTTSSGIMDHEEAHRKHVAGKILGYFY
>Min
NIYNAEKRGKRQVLIRPSSKVIVRFLTVMQKHGYIDEFEEIDDHRSGKIVVQLNGRINKC
GVISPRFSIKNADIEQWVTMLLPARSFGLLILTTDQGIMDHNTARRKHTAGKILGFVY
>Mld
NIHNAEKRGKRQVLIRPSSKVIVRVLTVMQKHGYIDEFEEIDDHRSGKIVVQLNGRINKC
GVISPRFSIKNADIEQWVTMLLPARSFGLLILTTDQGIMDHNTARRKHTAGKILGFVY
>Mlp
NMLNAERRGKRQVLIRPSSKVIVRFLTVMQKHGYIDEFEYIDDHRAGKIVVQLNGRINKC
GVVSPRFNVQLDQIENWVNRLLPARSFGIIILTTSAGIMDHEEARRKHVAGKILGYVY
>Msd
NIHNAEKRGKRQVLIRPSSKVIVRVLT--------------DDHRSGKIVVQLNGRINKC
GVISPRFSIKNADIEQWVTMLLPARSFGLLILTTDQGIMDHNTARRKHTAGKILGFVY
>Pan
SIVNAERKGKRQVLVRPSSKVVIKFLSVMQKHGYIGEFEEVDDHRSGKVVVQLNGRINKC
GVISPRFNVQLGQIENWVQQLLPARSFGYVVLTTSAGIMDHEEARRKHVAGKILGYFY
>Pst
NILNAERRGKRQVLIRPSSKVIIRFLTVMQKHGYIDEFEYIDDHRSGKIVVQLNGRINKC
GVVSPRFNVPLDQIENWVDRLMPARSFGIIILTTSAGIMDHEEARRKHVAGKILGYVF
>Rgr
NIVNAEKRGKRQVLVRPSSKVIIRVLTVMQKHGYIEEFEEIDDHRSGKLVVQLNGRINKT
GVISPRFNIRLPDIEKWVALLLPARSFGYIILTTSAGIMDHEEARRKHVAGKVLGFGA
>Sro
NIHNAEKRGKRQVLVRPSSKVIVRFLTVMQKHGYVEEFEEIDDHRSGKIVVQLNGRINKT
GVISPRFNIQLSQIENWVNLLLPARSFGYIILTTSAGIMDHEEARRKHVAGKILGTYL
>Uvf
NILNAERRGKRQVLIRPSSKVVIRFLTVMQKHGYIEEFEYIDDHRSGKIVVQLNGRINQC
GVVSPRFNISLDQIENWVDRLMPARSFGIIILTTSAGIMDHEEARRKHVAGKILGYVF
