# Supplementary material for: Convergence Analysis of Rust Fungi and Anther Smuts Reveals Their Common Molecular Adaptation to a Phytoparasitic Lifestyle
Source: Front Genet. 2022 Apr 8;13:863617. doi: 10.3389/fgene.2022.863617 (PMC9023891; doi:10.3389/fgene.2022.863617)
Supplement: Supplementary file 4 [file DataSheet1.ZIP › Supplementary file 1/conv_cal/OG0003199.fasta]

>Ain
MKLQNESVTIELKNNTIIHGTVTGVDVQMNTHLKTVKMTVKGREPINLDTLSIRGNNIRY
WILPDSLPLDMLLVDDAPKPKGKREGA
>Aps
------TVTIELKNGTVVHGTVSGVDVAMNTHLKTVKMTVRNREPQQLDSLSIRGSNIRY
VILPDSLPLDTLLIDDAPKPKK-----
>Cqf
MKLNQETVTVELKNGTVVHGTISGVDVAMNTHLKAVKMTVRNREPQQLDSLSIRGSNIRY
FILPDSLPLDTLLIDDAPKPKKKKDGE
>Cla
QKLNNETVTIELKNGSAVHGTIAAVDPSMNVHLKTVKLTVKGGETQALDTLSIRGNNLRL
VILPDSLPLDTLLVDDAPKPTKKKDGA
>Cmi
MKLNNESVQIELKNGTQVSGTITAVDMAMNTHLKSVKMTVRNRSPQSLDSLSIRGSNIRY
YILPDSLPLDTLLVDDAPKPKKKKTEA
>Eyn
MKLNNESVTIELKNGTQVHGTITAVDMAMNTHLKSVKMTVRNRSPQSLDSLSIRGSNIRY
YILPDSLPLDTLLVDDAPKPKKKKEGA
>Gan
MKLNNETVTVELKNGTVVHGTITGVDMSMNTHLKTVKMTVRNREPQTLDSLSIRGNNVRY
FILPDSLPLDTLLIDDAPKPRKKKDVR
>Hvs
-RLNQETVTIELKNGTVVHGTISGVDVAMNTHLKAVKMTVRNREPQQLDSLSIRGSNIRY
FILPDSLPLDTLLIDDAPKPKKKKDGD
>Lcr
MKLNNETVTIELKNGTTVHGTITAVDLSMNTHLKSVKLTVRNREPQSLDSLSIRGNNIRY
YILPDSLPLDTLLIDDAPKAKKRKDVS
>Mgl
MKLNNESVTIELKNGTVIHGTVTGVDVQMNTHLKAVKMTVRGGEPISLDTLSIRGNNTRY
WILPDALPLDTLLVDDAPRPKGKRDEA
>Min
MKLNNETVTIELKNGTVVHGTITGVDLSMNTHLKAVKMTVRNREPQSLDSLAIRGNNVRY
FILPDSLPLDTLLIDDAPKPKKRKDGG
>Mld
MKLNNETVTIELKNGTVVNGTITGVDLSMNTHLKAVKMTVRNREPQSLDSLAIRGNNVRY
FILPDSLPLDTLLIDDAPKPKKRKDGG
>Mlp
IRLNQETVTVELKNGTVIHGTISGVDVAMNTHLKAVKMTVRNREPQQLDSLSIRGSNIRY
FILPDSLPLDTLLIDDAPKPKKGARGG
>Msd
MKLNNETVTIELKNGTVVNGTITGVDLSMNTHLKAVKMTVRNREPQSLDSLAIRGNNVRY
FILPDSLPLDTLLIDDAPKPKKRKDVR
>Pan
MKLNNESVSIELKNGTVVHGTVTGVDIQMNTHLKTVKMTVRGRPAVTLDTLSIRGNNIRY
WILPDALPLDMLLVDDAPKPKGKRDPA
>Pst
MKLNQETVTIELKNGTVVHGTISGVDVAMNTHLKAVKMTVRNREPQQLDSLSIRGSNIRY
IILPDSLPLDTLLIDDAPKPKKKKDGD
>Rgr
MKLNNETVTVELKNGTTVHGTITGVDPSMNTHLKKVKMTVRGREPQALDTLAIRGNNVRY
FILPDSLPLDTLLIDDAPKPKKKRDVR
>Sro
MKLNNESVTIELKNGTTVSGTITGVDPSMNTHLKTVKMTVRNREPTTLDSLAIRGNNVRY
FILPDSLPLDTLLIDDAPKPKKRKDVR
>Uvf
GRLNQETVTIELKNGTVVHGTISGVDVAMNTHLKAVKMTVRNREPQQLDSLSIRGSNVRY
IILPDSLPLDTLLIDDAPKPKKCA---
