# Supplementary material for: Convergence Analysis of Rust Fungi and Anther Smuts Reveals Their Common Molecular Adaptation to a Phytoparasitic Lifestyle
Source: Front Genet. 2022 Apr 8;13:863617. doi: 10.3389/fgene.2022.863617 (PMC9023891; doi:10.3389/fgene.2022.863617)
Supplement: Supplementary file 4 [file DataSheet1.ZIP › Supplementary file 1/conv_cal/OG0003200.fasta]

>Ain
MDQDHREEDEEGVHLTLDDVQDVIEDDGQDGPMDEDDDDDGEQ--FEDTSLAAFYAHKDS
VFHLSLHPSNPPLAFSGGADDKGRLWDTRTGEALVELGGHTDSVVAGGFSATGEYVATGG
LDGKVRVWKLHPRREWGACQFVTNLEGPDEIVWTAWHTKGNVIAAGGSDATVWMWKLPGG
NVMNVFSGHTAAVTCGRFTPDGKRLVTASEDGSLLVWDPRSTSALSKVSPTDTRFNMDAG
ITSLCLSPDSKLAIVGGAAGTIRIVNLAAALVVGALEGHAEGESIEGLEFVDLLGNAANF
AISAGTDGKAVVWDLSTGKIRCEVMHDDAITSMTLHGSGPIFSTSSADGTARTWDARTAA
NLAVHRGFTDGVLAVVAGPDDGKVIAAGDEGVSLVFRV
>Aps
MDESAESTEDQGEGINEEDVLEVIELNKDDNMTLEEDDVITEEDDGLDDSIIRFSRHSQP
VFCIATHPCSTKICASGGADDLGYIWDISTGQELLQLSGHSDSLSSIEFSHDGHFLATGG
VDGKVKIWQNSDQENFLNWQFLLDLEASDEVTWLSWHPKGLVLLAGCFDGMIYMWQIPSG
ATMHVFAGHDSMTTCGTFTPDGKTIVSGSESSVLIIWDPKSGVPRHKINLNEGKYSFQSG
INSLVINEASTICVVGGSNGGVRLLNLQTGMVIGGFDEHENTATIEVGIYEATGL-GVTF
LVSGGTDGLACIYDASTLKPRASVRHEGAITSLAINKELGKLTTGSLDKTIVTWDLRTGQ
REKTLCGHEDIIHMVKLTQDLRFLISCSDDGNVLVYEV
>Cqf
--------------MYEEDVLEIIEPDNEDMMM--ESDQ------FIENSKMKFIKHTNP
IFCISAHPILSNLCATGGGDDLGYIWNTTTGNPLIKLEGHHDSISFIQFNFNGIYLATAS
VDGLIKIWYCKDHQTFHDWNFLLDLEGSEEVTWISWHPRGNVIVAGFADGLSTMWTIPTG
DTIQVFSGFSALPTCGQFTPDGKTLVIGSEDSRLIIFDPPTAQPIHKLNLREGKYKFNAG
ISSIAINQSSTLCAIGGDNGQVRIMNLRTGTILFALDYHEPGVTVQTAFYEPINQQGLPL
IISVGTDGKIFIFDGSSFKLRTLMQHSGPITTLVVHTKQARLTTGSVDKTLVTWDLRTGN
ELVGHFGHTDMIHHATLSCDERHLISGSEDGTACVFEL
>Cla
ME--MEHEEGQDEGLTADDILEVIEQDDMDQPMSEDEDD-------ADTSVAHFASHSQP
VYAVAAHPKTPLIAASGGQDDFAYIWATESGQELVRLTGHTDSVVAVQFSADGELVASGG
MDGRIRIWRRVQLQQWAAWEFLTNLEGPSEVT-----RLALVLKSPPAD---YSDLVPSG
QLMSIFSGHTASIQALSWISEGKRLLSVSESSELYIWEPKDSAPAVKFSASDPRFAFEGG
VTSLAVNSAGTLALVGGQDAALKLVNLASGHLVSALAGHKTLSSIEALAWLDLVPSGTGL
WLSGGTDGSVCAWESTTGALRWKVEHPFAISAIALHPSKLHFTSSAADGSLRTWEAKSGH
LVNVHPGHSKAIHALAITPDGQLVLSGSDNGLVRVHRA
>Cmi
MSLHQEDEQDGEIFLDDDDIAELQAAMDEDDPMDDDDDVAPPSDHIPDQSKFHFTAHEKA
VFTISAHPVSPVLVVTGGEDDNAYLWRTDTGEEIAKLTGHTDSVIATAWSSDGEMVATGG
MDGLVRVWRRVKQWEWGRWEFLTVLEGMDEVTWIDWHPKGAVLICGTNDGTVWMWQLPSG
RNMAVFSGHTMGVTCGRFLPDGKQLITGSEDGSFIIWDPKTVAPVHKLTSTDARFRLEDG
VTCLASNGSGSAAIVGGADGGLRTVNLTNGQLLSSLEGHEEGSSVEAVAWSPGTPGSVGL
WISVGTDKKVRVFEASNGSVRWTGEHEDAISSLALHPPSTHLTTCSVDRTLKTWDLRTGK
LVKQLTGHEDTIHTVAISIDGRTLISGSDDGTARVFEA
>Eyn
MSEYLPEDYDGEVFLDDADIAELQAQMDEEGPMDDDDDPTGDDNDLADTSLRSFHAHNKP
IFSISTHPTCPVLAVSGAEDDNGYLWRLDTGEEIAKLSGHTDSVITTGWSADGEMVATGG
MDGRVRVWRRVKQWEWSRWEFLTVLEGMDEISWLDWHPKGAVLVCGTGDGTVWMWQLPSG
RNMNVFSGHVGPVTCGKFLPDGKRLITGSEDGTFIVWDPKSSTPIHKLTSTDGRFKLEGG
ITCVASNGASTAAIVGGADGGIRIVNLTNGQVVQSLENHDEDSSVESVAWSQGTAGSVGL
WISAGTDKRVRVYEASNGSTRWTGEHEDAITSLVLHPSPSHLTTASVDRTLKTWDLRTGQ
LQKTHSGHADVLHTVAISSDGRLLVSGSDDGTAMVFEA
>Gan
MSQEPDTT-NPGDFVTDDDVLEVEEVEGPDG-MDVEEDEEEPTDDGLDDSKAEYVGHEDA
VFAVALHPVDSLIAVSGGGDDMGHVWRTDTGEELARLDGHTDSVTSVGFNFDGEMVATGG
MDGKVRVWRRKG-EGYLNWEFVIGLEGPEEVNWMDWHPKGNLLLCGSSDGTVWIWQLPTG
NTLYVLTGHIAPVTCGAWTPDGKKIVTCSEDSCLILWDPKTGNAVHKLLPADGRFRLKNG
INSLAINTAGTVAICGGAEGGLRAVNLVQGTVLAQMLGHEEGSSVEAVAFSEVPIASVTV
LVSVGTDGRVCTWEANTFKLRTTGLHEDAVTSLAFAPGTTYFVTGSADKTLKIWDYRRGS
CEQTLLGHRDPIHAVAISRDGKLVISGAEDGVVKVFRT
>Hvs
MADGQAVVDDGDDVMYEDDVGQVVEFDDHEDMMDEDEDEDGPLDDLPDSPHFTFTQHTQP
VFHIATHPIIPSICASGGADDLAFIWDCSTSSFLHSVTGHKDTVSCLEFSVCGSFLATAS
VDGIIKISQAINPHPFRNWSFLMDLDCQDETLWLSWHPKGNVLLAGLTDGLTWMWQIPNG
QVMQVFAGHTSSVTCGRFAPDG------TIDSTLIVWDPKSGSPLQKVNLIEAKNKFNWG
VASLSINQSGSFCVVGGMNSHVLIVSLQHGTVVASLDLHEEEASLEVGIFEPTNPGGLPL
IVTAGSDGLINIYDATTFKLRTSMRHDAAVTSLAIHSKHQLLTTSSINKTSITWDLRTGS
MLKRHQAHRDMVHQVKISSDEKYVLTCSDDCTVRVFTL
>Lcr
MSQEIDQEPTQEEYIRDDEGIEVEEVFEVDQEMDDEDGEYQDGDGGFDDSFAQFVGHEAA
VFAVALHPTDALIAVSGGEDDLAHLWRTDNGETIIKLDGHTDSVTSVGFSFDGEMVATGG
MDGRVRIWRKIKTEGFLQWEFLTSLEGPDEVNWIDWHPKGNVLLAGGADGTVWLWNLPSG
NPLHVLTGHVAPVTCGRFTPDGKKIVTCSEDSALILWDPRTGEAVHKLVASDARFALDGG
INSLAINTAGTVAICGGAQGGLRAVNLVQGTVLAQMAGHEDGASIEAVAFSEVPIASVTV
LVSCGTDGRVCTWEANTFKLRSTGTHEDAVTSLAFSPGTTTFLTGSADKTLKIWDYRRGS
CEKTLLGHRDVIHSCAVSKDGSLVISGGEDGVVKVFKP
>Mgl
MADEWRHESEEADEELQIEPRDVELDVTEGTPMDEGDEELDNQDDFQDDSIAAFYSHRKS
VFCVQLHPNNPPIAVSGGEDDAAWIWNTIDGSEIAHLSGHTDSVVAVAFSHDGEMVATGG
LDGRIRVWRRHGDDEWSTWEFLTNLEGPTEVVWLTWHPRGPVLVAGASDTTIWMWKLPSG
AEMNVFNGHTGSVTCGRFTPDGRRLVTGSDDGSLIVWDPSTAAPLGKLKDTDTRFALDGG
IMSLCVSPDNKLVVVGGAAGGIRVVSIAAAQLVGSFDAHDSGESVESLEFIDLIPRSSTH
FVSAGTDGRAIVWDLKAGTKRGEARHEAAVTKMVVHPFTPLFSTSSMDHRLRTWDARTMQ
TLGTKHGFTDGVLDIAVGPDDGKLIGAGDEGVALVFRL
>Min
MSQEQP-EDDQPEFVADEDVVEVEELLRQPGPMDDENEHDEDEDAGFDDSSLTFSEHQGA
VFVLTLHPSQQNIAVSGGEDDLGLLFDTTTGEVLQRLEAHSDSVTSVGFSSDGEMVATGG
MDGRVKVWARQKADDWSKWALVQDLEGPDEVNWIDWHPKGNFLLAGGADGTVWMWKLPSG
EVVHVLSGHTTPVTCGKWTPDG-KFVTCSGDSTMILWDPRNGDQLHKLSPSDARFRLDGG
VNCIAINPAATVAILGGAEGGLRAINLLAGTVLAQMQGHEEGTSVEQVAFSEVPAVSVMV
VVSVGTDGRVCTWEANSFKLRSTGKHEDAVTSLAFSPNTTTFVTGSADHTLKIWDYRRGT
CEKTLLGHRDVVHACSVSKDGGLVVSAGEDGDVKVFRP
>Mld
MSQEQPEEEDQAEFVADEDVVEVEELQGQEGPMDDEDEHNEDEDAGFDDSALTFSEHQGA
VFVVCLHPTRQHIAVSGGEDDLGLLFDTNSGEVLQRLEGHTDSVTSVGFSFDGELVATGG
MDGKVRVWGRQKADEFTNWALVQDLEGPNEVNWIDWHPKGNFLIAGGADGTVWMWKLPSG
EVVHVLSGHTTPVTCGKWTPDGKKFVTCSEDSTMILWDPRNGDQLHKLSPSDARFRLDGG
VNCIAINPAATVAILGGAEGGLRAINLVAGTVLAQMQGHEEGTSVEQVAFSEVPAVSVMV
VVSVGTDGRVCTWEANSFKLRSTGKHEDAVTSLAFSPNTTTFVTGSADHTLKIWDYRRGT
CEKTLLGHRDVVHACSVSQDGRLVVSAGEDGEVKVFKP
>Mlp
MNPNTESNENQIVMIQEEDVAEIIELNQNEIEMNDNDDNETNETEIPGNFIGRFINHTSP
IFHIATHPKLHNICASGGGDDLGYIWDSENGNLIETLNGHLESVSILKFSENGHYLASAS
VDGNIKIWQSQDLVNYNRWSFLIDLEGSEEVTWISWHPKGSVLLAGFADGLSTMWSIPSG
ETMQVFNGHNSMATCGQFTPDGKTIAVASEESRLIIFDPTTGSAIQRISLRETKNRFSYG
INSLAINPASTLCVLGGSNGGVRIVNIRTGLIIAALDNHEGDATIEVAWYEPKKLDGVPL
IISTGTDGRICLYDAVSYRLRATMKHPEAITTMVLHIETGRLTTGSIDKTLISWDLRTGN
EVQRHHGHHDMIHHVNLTCDEKRLISASEDGTACVF--
>Msd
MSQEQPEEEDQAEFVADEDVVEVEELQGQEGPMDDEDEQNEDEDAGFDDSALTFSEHQGA
VFVVCLHPTRQHIAVSGGEDDLGLLFDTNSGEVLQRLEGHTDSVTSVGFSFDGELVATGG
MDGKVRVWGRQKADEFTNWALVQDLEGPNEVNWIDWHPKGNFLIAGGADGTVWMWKLPSG
EVVHVLSGHTTPVTCGKWTPDGKKFVTCSEDSTMILWDPRNGDQLHKLSPSDARFRLDGG
VNCIAINSAATVAILGGAEGGLRAINLVAGTVLAQMQGHEEGTSVEQVAFSEVPAVSVMV
VVSVGTDGRVCTWEANSFKLRSTGKHEDAVTSLAFSPNTTTFVTGSADHTLKIWDYRRGT
CEKTLLGHRDVVHACSVSQDGRLVVSAGEDGEVKVFKP
>Pan
MSEDAHDDVDYGSDLANDDIQEVVPEHDEEGPMDDDSDDQGEQGDFIDNSIAAFYSHRKS
VFSVSLHPSNPPLALSGGEDDGGWIWNTQDGSEVVRLGGHTDSVTSALFNAAGDLAATGG
MDGKVRVWRKR-SDDFKSWEFLTNLEGPDEIVWIDWHPKGSVLAAGGADSTVWMWQLPKG
SVMNVFSGHSDAVSCGSFTPDGKRLITGSEDGTLIVWDPKTAEITSKVQ-----THIDGG
LTQLAVSPDARVVVIGGAAGDVRVINIGAASVVASLTGHADGESIEGIQFIDVGGNRTGH
VITASTEGKAIVWDLSLAKMRCEVVHDAAITGVALHPGTTLFSTSSADHTIKTWDARTGG
CIATQQGFTDGVLALAVGKDDGKLIGAGDEGVALVFRV
>Pst
MGHNEQHPEE-DTEVNEEDIDEVIEFQEGEVLM--EDDEGEPNEQPFDSSITRFTKHEEP
VFCLATHPLNPEICASGGADDLGYIWNTSNGQEILKLEGHKDSLSVIEFSRDGQFLATGG
VDATIKIWKNLDPKLFSEWEFLMDLEASEEVTWLTWHPKLTVLLAGFSDGQIYMWQIPSG
-SMRVFAGHDSMTTCGNFTPDGQKILSATDSGMLFIWDPKTGTTHNKINLNEGKFALRSG
INSLVINQACTICVLGGANGGVRLVNLKIGTVIAALDEHESHATVEVEMFEPEGL-GVPL
VISAGTDGTVLIHDAASFKLRNTLRHQDAITTLVIHRATGQITTGSLDKTLSTWDLKTAQ
QLKVHSGHQDVVHMAKLTSDHKKLLSCSDDGNVLVFEI
>Rgr
MSPVQQQEEDGPEFLNEEDVLEVEELGGDDA-MDDDDEYGEGHDDGLDDSVATARLHAGA
VFCLAVHPHAATLAVSGAEDDQAFIFRTDTGAQVASLTGHSDSVTSVGWNFDGSLVATGG
MDGRVNVWKARRAWEETGWELACSLEGPDEVNFLDWHPKGNVLMAGGADGTVWLWNLPSG
ATMHVLSGHTSSVTCGRFTPDGKKILTASEDSTLILWDPRTGESVHKLTGADARFRLEGG
INCLAVNPASTVAIVGGAEGGLRAVNLVQGTVLAQMEGHEEGASIEQVAFNEIPTASVTV
MVSVGVDGRVCTWEASGFKLRSTGSHEDAVTSLSFSPHTPTFLTGSADKTLKLWDYRTGS
CLRTLLGPRDIVHAVSVSRDGRIAVSGSEDGTVLTFRL
>Sro
MSQDPTTE---EGFLAEDDVEEVEELDQQDGEMDSGDEVEGEEDDGLDDSFSTCTLHQGA
VFCLQVHPVSSQLAVSGGEDDLAFIFRTDTGEEVKKLEGHSDSVTSCGWNFDGTMVATGG
MDGRVIVWKVSGEWTERKWELLHTLEGPDEVNWLDWHPKGNLLLAGGADGTVWLWNLPSG
NTLHVLSGHMASVTAGRFTPDGKKILTASEDSTLILWDPREGTAIHKLLPTDARFKLESG
INCLAINPASTVAILGGAEGGLRAVNLIQGTVLAQMTGHEEGASIEMVAFNEVPTAALSV
VVSVGTDGRVCTWEASSFRLRSTDSHEDAVTSLSFSPHTTTFLTGSADKTVRLWDYRTGT
CVKTLLGNRDIVHTVSLSKDGKVVVSGSEDGSVRTFRP
>Uvf
MDNHQTQDNEGQDEIDEDDIFEVVECEPGPGPT--EDED--ENEDPMDTSIARLDHHHEP
VFCLATHPSNPQICATGGADDLGHIWNLLSGDEILKLEGHQDSISTVEFSHDGLFLATGG
VDSTIKIWKTTDSKNFSTWEFLLNLEASEEVTWLKWHPTKPVLLAGFSDGMIYMWQIPTC
-SMKVFTGHDSMTTCGNFTPDGQKMISGTESGMLFIWDIKAARAQHKINLNEGKYSFQSG
INSLAINRASTICIVGGSNGGVRVINLRMGTVMAALDEHENNATVEVGLFEPDGL-GLPL
LITAGTDGLACIHDASSFKLRNSVHHQGAITTFTIHKATGLVTTGSLDKTLLTWDLKTAE
QLKIHTGHKDIVHMVKLTADHRKIISCSDDGNVLVFET
