# Supplementary material for: Convergence Analysis of Rust Fungi and Anther Smuts Reveals Their Common Molecular Adaptation to a Phytoparasitic Lifestyle
Source: Front Genet. 2022 Apr 8;13:863617. doi: 10.3389/fgene.2022.863617 (PMC9023891; doi:10.3389/fgene.2022.863617)
Supplement: Supplementary file 4 [file DataSheet1.ZIP › Supplementary file 1/conv_cal/OG0003203.fasta]

>Ain
MTVRLFDRGDFYSAHGQDAKLIATTFFKTQHVLKNLGSGTNALPSCTLSMSNGKSFLRQA
LTSQQLKVQIWG-TKKSNTWTVQKEASPGNLQAVEDLLFVQSELLSSPVVMALRVRVQDG
IKTIGAAFADATNRDLGVAEFAENDLFTNTESLLIQLGVKECLLPSDGPTQDYDLAKLKS
VVDRCGCVISETRRAGFSSKSVEQDLNRLLDEASSGNALPEFGLTTSMASMGALIEFLGL
LHDESNFGQFRIRTHDLSQYLRLDNSALRALNVFPDAAQTG---KNMSVYGLCNHCRTPQ
GQRLLGQWLKQPLINIHEIRKRHTLVGVF-SDDQLRRTIQNDNLRYMPDFLRCSKRLQKG
VAGLEDVVVVYNGVRRLPQLSSDLAASELMDDEARALVEATFVNPLGELDNVLAKLVDMV
ETTLDLDELERHNYVIKPEFDPSLEEIRAKVDRVRRKLVKEHNEVKSDLGLDDK--VKLE
DTQLYGHCFRVTRNDSKVLQKKKGYTELGTNKSGVYFTTRTVKDLCDDYKEFSQEYSRKQ
SSLVKEVVQIAATYCPPLEQLNVLMATLDVLVSFAHVSTNAPIPYTRPTLSAKGTGTLSI
KAARHPCLEVQDDIHFIPNDTDMVAGESEFLVVTGPNMGGKSTFLRQVGIVALLSQAGCY
VPAEEAQLPVFDCILARVGAGDSQLKGVSTFMAEMLETATILKTATEDSLIIIDELGRGT
STYDGFGLAWAISEWICTKIRCKALFASHFAEITSLAGQQPNVKNLHVVAHVTQRAGAKQ
DRDITLLYKVEPGVSDRSYGIHVAELANFPPAVIRLAKRKAEELEDFEDDELNNFDPETT
KQGAKVVEDFLRAFAQRSKKESVDGQGQAEVLRELKKEWQPTFAENAWLKALVEGL
>Aps
MTLRIFEREEFYTCYGKDAQYVATNFYRTNTVLRYIGPRSEGLATCSLSRSGAITFLRDC
LTTRQMRIEIFRSSKNSANWSLAVQASPGNLEPLADLLFSNTDILSSPVIASLFVKGSSA
GRTMGVAFADTSVRTLGLSEFPEKDGWGNTESLIIQLGIKEAIIAGPLAHENSEYQQLKE
VLVKCGVVVTERKKAEFNLKNVEQDVNRLLSGGRQLAALPQFEMKIALAALSPLLNYLAI
VDDPSNHSAYKFITHDLGQFMRLDASAVRALHLFPNPNSIGSGGKNMSLFGLLNRCKTSQ
GTRLLGRWLKQPLVNLHEIEQRQMLVGIMFHDGLLRQVLQEDHLKAMPDLTRISKRFIQG
SGTLEDVVRVYQAVIKLPEILQALKKAEQQANTAKTLLNDIYLTPLEECVNNLAQYVEMV
ETTVDLDELENHQFIIKPEFDDELNEFKMGLVQNRDQLDQEHSRVADDLGMETDSKLHFE
NHQVYGYVFRLTRKEAGAIRSKKNYIELSHRNNGCHFTTQNLKELNNELKDLSQKYQRKQ
SSLVKEVVNIAASYCPILEKLNEIIGHHDVIVSFAHVSLNAPKTYTCPKLLVTGEGDVSL
QGCRHPCLEVQDDIYFIPNNTLMERNKSSFHIITGPNMGGKSTYIRQIGVTALMAQLGCY
VPCEEAHLPVFDSILARVGAGDSQTKGISTFMAEMLETAMILKVRR----IYPD------
AYFCSFSLT---STHIAVEIQAFTLFATHFHELTTLDKQVEHVQNYHVVAHVEQASSSAT
SRDITLLYKVEPGFSDQSFGIHVAEMANFPDDVLKLARRKANELEHFDSKKLVELPADEV
EAGAALVEQMLQNWLEAESDDQSKLDLKLNKLKGSFEAFIPQLEQNSWFREVLMNY
>Cqf
MTLRVFEREEFYTCYADDAHYVATHFYRTNTVLRYIGGQSNALSACSLNKNAAINFLREC
LTLRQLRVQIYRSSKNSTSWSLAVQASPGNLEPLGDLLFSNTDILSSPVIASIWIKGNAT
GRTVGVAFADTSVRTLGLSEFPEKEGWANTESLIIQLGIKEAILPASEGNPVGEYSQLRD
MLETCGVVVTERKRVEFNIKNVEQDVNRLLDGERQLAALPQFDMKTALAALNPLLNYLSL
LDDPSNHAAYKFITHDLGQFMRLDASAVRALHLFPNPTGLGGSGKNMSLFGLLNRCKTSQ
GTRLLGRWLKQPLVNLHEIEQRQMLVGMLFHDGLLRQQLQEDQLKAMPDLTRIAKRFTQA
NATLEDVVRVYQALIRLPDILTALEKAESSNDDAKRLLNEIYCLPLDGCITDLAQYVEMV
ETTVDLDELDNHRFIIKPEFDDELRELKKGLEQNRDELNEEHKRVADDLGMATDSKLHFE
NHQVYGHVFRLTRKESGAIRAKKNYIELSNRNNGCHFTTKLLKELNNDLKELTTKYQRKQ
NSLVKEVVKIAASYCPILEKLNEIIAHLDLIVSFAHVSLHAPITYTCPKIFPLGEGSINL
KECRHPCLEVQDDINFIPNDTLMERDKSSFHIITGPNMGGKSTYIRQIGVVALMSQLGCY
VPCSEASLPVFDSILARVGAGDSQTKGISTFMAEMLETAVILKSATKDSLIIIDELGRGT
STYDGFGLAWAISEHIAIEIKAFTLFATHFHELTTLDKQVEHVKNFHVVAHVEKRSGVSN
TQDITLLYKVEPGFSDQSFGIHVAEMADFPEDVLRLARRKADELEQFGKEEFGKVSEDEI
EAGTALVEEVLRTWAESQSDDEARFECELKRLEDSFKSYLPQLEKNKWVQEVLMNY
>Cla
MTIRLFDRKEYYSAHGEDALYIATHFYKTNSILKQA----QGQTYCTFSPAVACTFLRDA
LTAKQLRVEIWA--KDGTRVKISKQASPGHLEEVEAMLFSNDGILNAPVVASISFNIKGG
VTTVGVAFADSSSREIGLSQFVDNELFSNVESLIIQLGVKEMLIEEDEKAKNPEAQKLRG
VVDRCNVVLTNRKKAEFKTSSVQQDLERLLAEDDKAQLQIKFESSQALASCAALMSYLSL
TADETNNGNFKLITHDLGQFMRLDASAVRALHIMPDTFVGGAGGKNGSVFGILNKCKTAQ
GTRLLAQWLKQPLLALHEIERRQNLVECFVDDAFLRQTLQDEHLKLIPDLTRITKKLVNG
RASLQDVARAYQAVLRLGSIVETLRSAGTSSEEQQKLVAEQYVEPLADLEDKLENYRTMV
ETTLDLAELEK--------------WVSASWTRSRPRFKKSLRPTPRKAGF---------
------FVLVISPCEAGVLDNKLAYTTVSTQKAGVLFTTKNLRLLKDRFADLNVKYSRKQ
SSLVKEVIGIAASYNELFMSLNAQLAHLDVVVSLAHVAVNAPTPYIKPRMTAMGEGDLVL
LESRHPCLEAQDEINFIPNDVEMKRG-------TVPSMGGKSTYIRQAGVAALMAQIGSF
VPCAEASLPVFDGILARVGAGDFQLKGVSTFMAEMIETATILKTATKNSLVIIDELGRGT
SVSTHIS---ACSPHIAKEIRAFCLFASHFHELCALADEIPYVNNLHVIAAVEQNPDALT
GRDITLLYKVEAGSSDRSFGIAVAELAQFPAEVVRLAKRKADDLENFDNKVALDLDPATI
AEGTALLKELLAQWAGDNAALEAKAEKERSALKACFEQYKDRLQANAWTKALMTSA
>Cmi
MTIRLFDRKDYYSAHGEDALYVADNVYHTKTVLKYFKSRSDGLPSCTLSKSVAINFLREA
ITAKQLRIELWVQSSSSSNWELDRQASPGNFEEVEDLLFDASNITESPMCLAITYRIKDG
IKNVGIAYVDSVDRRLGVTEFVENDIFSNTESLLIQLGVKEVLIPAEERATEVEGQKLRK
LIERCGIVYTERKKTTFAVKNVDQDLNGLLKGNLDVSSLPVFDQKLAMAACNALITYLDL
LSSDMHRGAYELHSHDLSQYMKLDSSAVKALTLMPDPTQPGGKDSSASLFGLLNKCKTGQ
GTRLLAMWLKQPLVNLHQIENRQALVELFVDHSNVRNTIRDDYLKLMPDFQRLSKKFLAG
RAGLEDVVRVYQAVSKLPAILETLLEIGVTDEDAAARVDEQYINSLSVCIENTTKLIELV
ETTLDFDSRD-HQITIKAEFDTSLQAIAKKLEKTKDALNEQFQDAAEDLGFDVNNPLNFE
NHQVYGHCFRLTRKEASVIKGKKNYIELANRQNGCFFTTKELKRLNETHVDLQATYEKKQ
STLAKEVISIAGSYAPSLEEINGVIAHLDVIASFAHVANNAPIAYVKPKVLEKGGGDLIL
KESRHPCLETLPDINFIPNDVEMKKEESEFQIITGANTGGKSVYLRQIGCIALMAQVGSF
VPAEEAQLPIFDCILARVGAGDSQLKGISTFMAEMLETATILKAATKNSLIIIDELGRGT
STYDGFGLAWAISEHIATKVRCFALFATHFHDLTKLSEQVSHVTNLQVMAHVEAKSDSIT
GRDIVMLYKVRPGVSDQSFGIHVAELAKFPDEVVRLAKRKADELEETIEEDQPKFTDEEI
AEGTELVAEMLKAWNDMKATVEAKIKKELELLKQCFEDFKPRLANSPWAMSALLDY
>Eyn
M------KNGYYSTHGEDALYIADNVYYTKTVLKYWRGRAAELPACTLSTAVAINFLREA
LTTKQLRIEIWAPSKSNSSWELSRAASPGNLADVEDLLFGAEGITEAPICLSIVVKIKNE
SKTVGIAYLDSVDRKIGLSEFAENDIYSNTESLLIQLGIKEVVLPELDKTTQTEGLKLRK
LIERCGIVFTERKRTDFSGKNIEQDLNNLIKGDVELTARPQYDLKLALSACSALVSYLDL
LSADNSRGYYTLTTHDLSHYMRLDASAVRALTLMPDSSTTAGKDPASSLYALLNKCKTAQ
GQRLLAMWLKQPLVNLHQIEHRQELVQAFVDDVTSRSTLREDLLKLMPDFSRLSKRFQTG
KANLDDVVRAYQAVQALPMIVEVLEKLGDREKSLATLLEETYLAKLHEDVANLSKLVELV
ETTIDTDALGRHNVVIRADFDDMLRDISDKLIETREGLNQLYKDAADDLGLETDDALNFE
NHQVFGHCFRLTRKEAGILKGKSKYIELANRQNGCHFTTKKLKNLNQEFADLQEKYERKQ
SGLAKEVVTIAASYADTLEGLNGTIAHLDVIHSFAHVACYAPIAYIKPKVVNKGQGDLLL
RESRHPCLETLPDINFIPNDVDMQRDSSDFQIITGANTGGKSVYLRQIGCIALMAQIGSF
VPASEATIPIFDCILARVGAGDSQLKGISTFMAEMLETATILKSATKDSLIIIDELGRGT
STYDGFGLAWAISEHIATEIKCFTLFATHFHDLTTLAEQITTVKNLHVRAHVEEKSDSIT
GRDIVMLYKVEQGISDQSFGIHVAELAKFPEEVRPLTDFTHYTAESSKDEALAKFTPEEV
AEGTSLVADMLKAWQEKADEDEQRAQKELDLLRESFEEYKEKLEKSAWAAGVLLDY
>Gan
MAGELYSYADFFSAYGTDAIWVATHHYKTQTVIKHLGKAP-GLASCSMSTTVAQSFLRDA
LTTKQLRIEIYESGSKSTRWKLGKSASPGNLGSVEELLFAHTDMLAAPVILALKLVVKEN
IKTVGVAFADTSMQEMGVSEFIDNDLFSNTEALLIQLGVKEVLMPAEDKTKDYELDKIRT
LVERCNIVITDRKKSEFTAKDVEQDLNRLLVGNLQASTRPEFDLKVAMSATSALISYLAL
MADESNFSHFTLRNHDLTQYMKLDASALRALNVMPDPTGMGGSNKNMSVFGLLNRCKTSQ
GTRMLAQWLKQPLVNLHKIEQRQDLVECMYEDQELRQSLVDDFLKSMPDLHRISKRFQKG
AANLEDVVRVYQALLLLPGLITLLEVGGQANEKWPPLIEETYLVQLREFSTNLSGMQEMV
ETTIDLEELDRHNYVIKPEFDDKLQEIKDSLESVRDSLDEEHKTVARDLDMDMDQKLHFE
QHTLYGYCFRLTRKEAAAIKGKK-YIELTNKSNGVFFTTKNLKTLNDDNKDLMASYTKKQ
NSLVKEVISIAASYGTVLEQLNTVLAHLDVVASLAAASLNAPISYIKPTVIEMGEGSLLL
TESRHPCLEVQDGVNFIANDISLERDVSEFQIITGPNMGGKSTFIRQAGVIALMAQIGCF
VPCDTATIPIFDSILCRVGAGDSQLKGVSTFMAEMLETAAILKSATRNSLVIIDELGRGT
STFDGFGLAWAISEHLATEISASVLFASHFHELTALAQEIPHVKNLHVVAHVETKPDSLT
GKEITLLYKVEPGVCDQSFGIHVAELANFPSEVIKLAKRKADDLEDFSENPTTTMSPETI
AEGTALVEQLLTDWASKTADVEDLVTKEYAILKECYEEYKPKLEAAEWTRTVLCQY
>Hvs
-TVRLFEPDDIYVAYANDALFVADLFYRTHSVLRYILPSSPPIPSCHLSKPAAISFLRDC
LTARQLSVQLCLQPSYSYSYSITAHASPGNLEPLAHLLFSNSDLFSSPVIASIYVHHSSS
SRIVGVAFADTSVRSFGLSEFPEQHAWPNTESLLIQLGVKEAIIPSSDPLLQADYAKLSL
ILQSCNILVTERKKSDFHSKNVEQDLNRLLAGEAQLASLPQFDYKIALMAVNPLLSYLSL
LNDPSNFAAYKIISHDLAQYMRLDSSALRALHLFPDTSALGGGGKSTSLFGLLNHCKTSQ
GTRLLARWLKQPLVNLHEILLRQSLVSIFFHDPLLRQLLQEDHLRALPDFSRISKKFSKS
IANLEDVVRVYQAVIRLPDIIQA-------------FFSGLYIYIFSPCLS----LFDMV
ETTIDLEALEQHQFIIKPEFDDDLMELKQTLDQNRDEMNNEHEKVADDLGFPFGGKLHFE
DHPVYGRVFRLTRKEAGVLRGKKGYIELSNRNNGFNLMKK--------------------
-------------------------IKILWLENLSHVSVNAPISYVKPTIYPKGTGDVYL
KECRHPCLEVQDEVNFIANDIIMRRKDSLFQIITGPNMGGKSTFIRQLGVVALMAQVGCF
VPCGGARLPIFDSILARVGAGDCLVRGLSTFMAEMLETGNILKTATKDSLIIIDELGRGT
STYDGFGLAWAISEYIATEIQAFTLFATHFHELTALEQQVSHVKNVHVVAHVESTMNNDQ
NSDIVLLYKVEPGPSEQSFGIHVAELARFPVEVVKVSLKQSDSME------LFFMCMSVC
VLGSLHVAKL----------------RNLKILVST-----PAVKVCWW-------E
>Lcr
MTVRLFDRGEFFSAFGPDAYYVATHHYKTQTVIKKLGKISDGLPAVTLSHAVAQSFLRDA
LTTKQLRIELYESGKNSSKWRLGKSASPGNLGSVEELLFAHTDMLAAPVILALKLSVKEG
VKTVGVAFADTSRQDMGVSEFVDNDLFSNTEALLIQLGVKEVLLTADEKNADYDLRKIRT
LVERCNIVITDRKRSEFTAKDVEQDLNRLLRGDLQASTRPEFDLKSAMAATSALISYLGL
MSDDSNFAAYSLVPHDLKQYMKLDASALRALNLMPDPTGMGGGSKNMSVFGLLNRCKTSQ
GTRMLAQWLKQPLVNLHAIQQRQDLVECLYEDSELRDELTTSYLSKMPDFHRISKRFQKG
VANLEDVVRVYQALLLLPGLITILENGGQANDKWPELIEETYLVKLREYSSALQPMREMV
EETIDLDELDRHNFVIKPEFDETLGQLKERLEGVRDQLDDEHRTVAGDLDMETDNKLHFE
QHSLYGYCFRLTRKEGSAIKGKKAYIELKNTSQGVYFTTKALKALTDEYKDVTKEYERKQ
ASLVKEVVGIAASYCPVLETLNNVLAHADVIASLATSALNAPIAYIKPTVTESGEGSLHL
SEARHPCLEVMEGVNFIANDVKLERDVSEFQIITGPNMGGKSTFIRSAGVIALLAQIGAF
VPCTTATVPIFDSILCRVGAGDSQLKGVSTFMAEMLETAAILKGATRNSLVIIDELGRGT
STYDGFGLAWAISEHLATETRASVLFASHFHELTALAQEIPHVQNLHVVAHVDSKPDSLT
GKEITLLYKVEPGVCDQSFGIHVAELASFPTEVVKLAKRKADDLEDFSENPATTLSPAAI
AEGTALVEQFLNAWASVAPEGDAEVERDYAALVKCFAEYKDRFEETEWTKKVLEQY
>Mgl
MTVRLFNRQDFYAAYGDDALYVADTVFKTKSVLRYLGGKSIGLPSCSLSLTAAKSFLRDA
LTTKQLRVEIWASGKRGSTWAIAKQASPGNLQELEDLLFLQSDVVSSPIVLALRIKVEDG
LNQVGAAFADATNREFGIAEYAETDLFSNSESLIIQLGVKECVLPTDEAGSDYNLQKLRS
MIERCGCVITEVRRGLFVNKSVEEDILRLLPSSQQATLTSNLNKKLAMTSASALISYLNL
LGDESNFGKFTLCSHDLSEYLRMDNAALRALNLFPDPHGQAGTNKGASLFGLLNHCKTAQ
GIRMLNQWLKQPLVNLHAIQNRQSMLSILLDDPEARHRLQDDFLKYMPDMLRIGKRFQRG
VATLEDVVRCYQAVIKIPDLTQVLRSIAIVSEADCALFHSTFVAPLDELYQHLVKLVEMV
EMTLDLDELQYHNYVIKPEFDETLRLIRTKLDVIRDQLDEQHIQVGHDLRLDTEKKLHLE
NHSSYGYCFRVTRTDAGVVKNRNGYLDLSTVKGGLYFTTPSVRELNDEFRSLSEDYASTQ
SRLVKDVIDIASSYTPPLEHLNVVVAHLDVIVSLAHVSSNAPIPYTRPELRERGS-SLVL
RDSRHPCLEVQDDIHFIPNDVSMVPNESEFLVVTGPNMGGKSTYLRQIGVITLMAQIGCF
VPAAAAQIPICDCILARVGAGDSQLRGISTFMAEMLETATILKSATRDSLVLIDELGRGT
STYDGFGLAWAISEYMVTQIHCKCVFATHFHEMTSLARKLPGVENLHVVAHVTPRENGQF
DKDITLLYKVEPGSSDQSYGIQIAELADFPEDVIRLAKRKAEELEGIEDKRITRMDSDVT
HNGVALVQEFLHAYEDRVQQRKDDKHAQLEALESCMRDFDERIRNNAWTSNILNNF
>Min
MTVRLFDRGDFYSAFGSDAIYIATHHYKTQTVIKKLGKISDGLPAVAMSIAVAQGFLRDA
LTTKQLRIEIYESGKNASKWTLNKQASPGNLAQVEDLLFAHTDMLAAPVILALKLQVKDN
VKTVGVTFADTSRQEMGVAEFIDNDLFSNTEALLIQLGVKEVLLPSEDKATDYDLKKIYT
LVERCNIVLTDRKKSEFTAKDVEQDLNRLLRGDVPASTRAELDLKVAMASTAALISYLGL
MADDSNFGSYQLVTHDLKQYMKLDASALRALNVMPDPTGMGGGSKNMSVFGLLNRCKTSQ
GTRMLAQWLKQPLVNLHSIQQRQDLVECFFEDTELRQAVVNDYLKSMPDFHRISKRFQKG
AASLEDVVRVYQALLLLPGLLTVLENGADGNQRWRELIDEVYLVGLKDNATFLQPMREMV
EETIDLDELDRHQFVIKPDFDETLQELKQQLEQVRDSLDEEHQRVAEDLKMDTDNKLHFE
QSPLYGYCFRLTRKEGSAIKNKKAYIELKNQTNGVHFTTKQLKSLNDDHKDLTKQYEKKQ
SALVKEVIAIAASYCPVLETLNNLLAHLDVVASLATASLNAPISYVKPVVCEQVEGSLNL
VDARHPCLEVMEGINFIANDISLERDLSEFQIITGPNMGGKSTFIRSAGVISLMAQIGCF
VPCTSATVPIFDSILCRVGAGDSQLKGVSTFMAEMLETAAILKSATRDSL----------
------------------------------------------------------------
------------------------------------------------------------
--------------------------------------------------------
>Mld
MTVRLFDRGDFYSAFGTDAIYIATHHYKTQTIIKKLGKISDGLPAVAMSIAVAQGFLRDA
LTTKQLRIEIYESGKNASKWTLGKQASPGHLAQVEDLLFAHTDMLAAPVILALKLQVKDN
VKTVGVTFADTSRQEMGVAEFIDNDLFSNTEALLIQLGVKEVLLPSEDKAADYDLKKIYT
LVERCNIVLTDRKKNEFTAKDVEQDLNRLLRGDVPASTRPELDLKVAMASTAALIAYLGL
MTDDSNFGSYQMVTHDLKQYMKLDASALRALNLMPDPTGMGGGSKNMSVFGLLNRCKTSQ
GTRMLAQWLKQPLVNLHSIQQRQDLVECFFEDTALRRAVVNDYLKSMPDFHRISKRFQKG
AANLEDVVRVYQALLLLPGLLTVLENGADGNQRWRELIDEVYLAGLKDNATFLQPMREMV
EETIDLDELDRHQFVIKPEFDETLQELKQQLEQVRDSLDEEHQRVAGDLKMDADNKLHFE
LSPLYGYCFRLTRKEGSAIKNKKGYIELKNQTNGVHFTTKQLKSLNDDHKDLTKQYEKKQ
SALVKEVIAIAASYCPVLETLNNLLAHLDVVASLATASLNAPISYVKPVVCEQAEGSLNL
VDARHPCLEVMEGINFIANDISLERDVSEFQIITGPNMGGKSTFIRSAGVISLMAQIGCF
VPCTSATVPIFDSILCRVGAGDSQLKGVSTFMAEMLETAAILKSATRDSLVIIDELGRGT
STYDGFGLAWAISEHLAKETRAAVLFASHFHELTALAHEIPHVKNLHVVAHVDPKPDSLT
GKEITLLYKVEPGVCDQSFGIHVAELANFPEEVVKLAKRKADDLEDFSDRPASTLSPEAI
AEGTALVEEFLNAWASGNADGEAEVAKEYASLLKVFETYKDRFESTEWTRTVLPRY
>Mlp
MTLRVFEREDFYTCYGDDAHYVATNFYRTNTVLRYIGGQSNALAACSLNKNAAITFLREC
LTSRQLRIQIYRSSKNSISWSLALQASPGNLEPLTDLLFSNTDLLSSPVIASLWIKGSST
GRTVGVAFADMSIRTIGLSEFPEKDGWANTESLVIQLGIKEAILPTTD---TGEYGQVRD
MLERCGVVVTERPRAEFNIKSIEQDVNRLLEGERQLAALPQFDMKTALAALNPLLNYLSI
LDDPSNHSTFKFVTHDLGQYMRLDASAVRALHLFPNPTGIGGGGKSMSLFGMLNRCKTSQ
GTRLLGRWLKQPLVNLHEIEQRQMLVNILFHDGLLRQQLQEDHLKAMPDLTRISKRFTQG
AASLEDVVRVYQAIIILPDILKALEKAETDCAAEKRLMNEIYCVPLEECITDLAQYVEMV
ETTVDLEELSNHRFIIKPEFDDELRELKTGLEQNRDQLDEEHNRVADDLGMGMDSKLHFE
NHQVYGYVFRLTRKESGAIRAKKNYIELSNRNNGCHFTTKLLKELNNDLKELTQKYQKKQ
NSLVKEVVKIAASYCPILEKLNEIIAHLDLIVSFAHVSLHAPITYTRPKVFPLGEGDVSL
KECRHPCLEVQEDINFIPNDTIMERNQSSFHIITGPNMGGKSTYIRQIGVVALMAQLGCY
VPCSEASLPIFDSILARVGAGDSQTKGISTFMAEMLETAVILKSATKNSLIIIDELGRGT
STYDGFGLAWAISEHIAVEIGAFTLFATHFHELTSLDQQVEHVKNYHVVAHVETSKTKES
IQEITLLYKVEKGFSDQSFGIHVAEMSEFPEEVLKLARRKAEELEQFDKKTETSIKEEEI
ESGVRLIESILERWTHEDQNEKIKYENEIKKLEDCFKESLIELENNQWIKEVLMNY
>Msd
MTVRLFDRGDFYSAFGTDAIYIATHHYKTQTVIKKLGKISDGLPAVAMSIAVAQGFLRDA
LTTKQLRIEIYESGKNASKWTLGKQASPGHLAQVEDLLFAHTDMLAAPVILALKLQVKDN
VKTVGVTFADTSRQEMGVAEFIDNDLFSNTEALLIQLGVKEVLLPSEDKAADYDLKKIYT
LVERCNIVLTDRKKNEFTAKDVEQDLNRLLRGDVPASTRPELDLKVAMASTAALIAYLGL
MTDDSNFGSYQMVTHDLKQYMKLDASALRALNLMPDPTGMGGGSKNMSVFGLLNRCKTSQ
GTRMLAQWLKQPLVNLHSIQQRQDLVECFFEDTALRQAVVNDYLKSMPDFHRISKRFQKG
AANLEDVVRVYQALLLLPGLLTVLENGADGNQRWRELIDEVYLAGLKDNATFLQPMREMV
EETIDLDELDRHQFVIKPEFDETLQELKQQLEQVRDSLDEEHQRVAGDLKMDADNKLHFE
LSPLYGYCFRLTRKEGSAIKNKKGYIELKNQTNGVHFTTKQLKSLNDDHKDLTKQYEKKQ
SALVKEVIAIAASYCPVLETLNNLLAHLDVVASLATASLNAPISYVKPVVCEQAEGSLAL
VDARHPCLEVMEGTPLI------------------PCPRCPSTFIRSAGVISLMAQIGCF
VPCTSATVPIFDSILCRVGAGDSQLKGVSTFMAEMLETAAILKSATRDSLVIIDELGRGT
STYDGFGLAWAISEHLAKETRAAVLFASHFHELTALAHEIPHVKNLHVVAHVDPKPDSLT
GKEITLLYKVEPGVCDQSFGIHVAELANFPEEVVKLAKRKADDLEDFSDRPASTLSPEAI
AEGTALVEEFLNAWASGNADGEAEVAKEYASLLKVFETYKDRFESTEWTRTVLPRY
>Pan
M-----------------------------------------------------------
------------------------------------------------------------
------------------------------------------------------------
---------FDNRRADFSGKNIEQDLRRLLKDESAGITIPELDLKVAMAAAAALVSYLAL
LTDEHNFGQYTIRTHDLSQYLRLDNSALRALNLFPEPGQTG-SSKNTSVFGLLNRCRTGQ
GQRLLGQWLKQPLVNVHAIQQRQDLVEVFVRDNSSRQNVQSDFLKLMPDMHRISKRFQKG
VATLEDVVRVYQAVLRLPGLIQTLADIDTPSEAHQLLLDSTYIEPLKLHEAALAKFIELV
EATLDLNELTHHNFVIKPDFDDNLRQIKEALDDTRDKLDEQHRAAGKELRMDTEKKLHLE
NHHVYGYCLRVTRTDASLVRNKKGYSDIATVKGGLYFTNEALRDLSTDFKDLSERYNRSQ
SGLVKEVIQIASSYCPPLEKLNVVLAHLDVIVSFAHVSESAPVPYVKPIVSEKGTADVEL
REARHPCLEVMDDVNFIPNDTEMVRGASEFLVITGPNMGGKSTYIRQVGIMALMAQVGCF
VPAAEARLPVFDCILARVGAGDSQLKGVSTFMAEMLETATILKTATADSLIIIDELGRGT
STYDGFGLAWAISEWIATNVRCKCLFATHFHELTNLASQQAHVRNLHVVAHVEQRKGGRQ
DRDITLLYKVEPGISDQSLGINVAELANFPPSVIALAKRKAEELEDYDDDDLDSLPEDET
KQGAALIDEFLTTWATRTKRRHADPEEELQELRKVVDEFRPRIEANAWAAKVLESF
>Pst
MTLRIFEREEFYTCYGQDAQYVATQFYRTNTVLRFIGPKSQGLPSCSLSRTGAITFLREC
LTSRQMRIQIYRSSKSSSNWSLAVQASPGNLEPLADLLFSNTDILSSPVIASLWVKGSLG
GRMMGVAFADTSVRTLGLSEFPEQDGWGNTESLIIQLGIKEAIIASPDSSQNSEYQQLVE
VLERCGVVVTERKRAEFNLKNVEQDINRLLSGDRQLAALPQFEMKTALAALNPLLNYLAI
LDDPSNHSAYKFITHDLGQFMRLDASAVRALHLFPNPTSIGGGGKNMSLFGLLNRCKTSQ
GTRLLGRWLKQPLVNLHEIEQRQMLVGIMFQDGLLRQALQDDHLKAMPDLTRISKRFIQG
AGSLEDVVRVYQAVVKLPEILEALEKADDKKQEAKDLLNLIYCVPFQDCVTNLAQYVEMV
ETTVDLDELENHQFIIKPDFDDELKELKNALDQNRNQLNEEHQRVANDLGMGIDSKLHFE
NHQVYGYVFRLTRKEAGAIRSKKNYIELSNRNNGCHFTTKTLKELNNELKDYTQKYQRKQ
SSLVKEVISIAASYCPILEKLNEIIAHLDLIISFAHVSLNAPMTYTCPKMYAAGEGDVSL
KGCRHPCLEVQEDINFIPNDTLMEREKSSFHIITGPNMGGKSTYIRQIGVAALMAQLGCY
VPCQEASLPVFDSILARVGAGDSQTKGISTFMAEMLETAVILKSATPNSLIIIDELGRGT
STYDGFGLAWAISEHIAVEIKAFTLFATHFHELTALDKQVEHVKNYHVVAHVEKQSSTKI
SNEITLLYKVEPGFSDQSFGIHVAEMANFPEDVLKLARRKAEELEYFGDSKKAVHSKEEV
EEGTRLVSEMLQKWIDQETDDKLKLESKLDCLKESFQTFLPQLEQNPWVRDILMTY
>Rgr
QTIRLFDRSDFYCAYGADALYVATHHYKTLTSVKRLGSPTEGLASVTLSHAVAQSFLRDA
LTAKQLRVEIWEPGRGATKWRLAKAASPGNLGPLEDLLFAHTDLLASPVLVAIRVQVKDG
VKTVGVAYADVSAREMGVAEFVDNDLFSNTEALLIQLGVKEALVVDQDKALDYDLSKLNS
LLQRCGIVITPRKKSEFTKGDVEQDLNRLLRSSLLMATRPEFDQRVAMSSMSAIVSYSAL
MADSANFGAYNLKTHDLSMYMRLDASAVRALNLMPDPTGLGGSTKTMSVFGLLNRCKTAQ
GTRLLAQWLKQPLVNRHVILQRQDLVECLCTKDEFRQALTDDFLKSMPDFHRISKRFQKG
AASLEDVVRVYQAVLLLPGLVTCLETGVGGEKRWRGLIDELWLAQLQEHTASLVTYQEMV
ETTIDLSELSRHNFAIKADFDEGLKDLHAQLEGVRDQLDVEHHRVADDLEMDTDGKLHFE
HNALYGHCFRLTRKEATAIKNKKGYIELKSQTNGVHFTTKPLKGLNEEHRNIQKAYEKKQ
SGLVKDVIGIAASYCEVLEALNTVLAHVDVIASLANSALVAPIPYVKPTVFERGAGSLKL
DEARHPCLEVQEGIDFIANDVHLERDTSEFCIITGPNAGGKSVFIRQTALIALLAQIGAF
VPCASAEVPIFDSVLCRVGAGDSQLKGVSTFMAEMLETSAILRQASRDSLVIIDELGRGT
STYDGFGLAWAISEHLSTVTRASVLFATHFHELTALANEVAHVQNLHVEAHVEANPNTLT
GRDITLLYKVLPGVCDQSFGIHVAELANFPEEVVKLAKRKADDLEDFGSQPSALLPAEEI
AAGTALVEAFLDSWAVATKDPDARVDAELEALKGVYEEYRERLEASEWAREVLARY
>Sro
-TIRLFDRQDYYQSFSTSAHYIATHHYKTQTVLKYFGKPSLGLPSVTLSHAVANSFLRDA
LTTKQLRIEIFTSGGTGFKWKLSKEASPGNLSQVEDLLFGGSDLLANPMIMAIRLKGNEK
GNKVGVAFADTSQFELGVSEFNDTDLYSNTESLLIQLGVKEVLLTQEDKTNSYDLQKLKQ
LIERCNIVVTERKKSEFNHKDVEQDLNRLLRGNLQASTLPEFDQTLALSSLAALISYLSL
LSSPHNFSAFTLKNHDLSQFMKLDASALRALNLMPDPSGNSGSNKTSSVFGLLNRCRTAQ
GTRGLARWLKQPSINLHLIRQRQELVHCLVENDEFRQTLSDTYLRYFPDFHRISKRFQKQ
NATLEDVVRVYQAVAMLPKMIVTLEEGVSQKEKWRGLVEEKWLSEIK----SLSTYQQMV
ETTIDLSELSNHQFVIKPEFDDSLVALRDKLETLRDNLDEIHKEVAEDLGFETDGKLHFE
VNSLFGYCFRLTRKEATAIKNKKRYIELKNQTNGVHFTTKALKELVEEHREVTKEYEKKQ
SSLVKEVIGIAASYCEVLESLNNTVAHIDVITALANSALAAPIPYIKPTMFEQGQGSLKL
TEARHPCLEVQEGVNFISNDCHLERDVSEFSIITGPNAGGKSVFIRQTGLIALLAQIGSF
VPCAEAELPIFDSILCRVGAGDSQLKGVSTFMSEMLETSAILRSATKDSLVVIDELGRGT
STYDGFGLAWAISEHLSTVTRASVLFATHFHELTALAQTVKHVKNLHVVAHVEEKKDSLM
GKEITLLYKVAEGVCDQSFGIHVAQLANFPEEVVKLAQRKADDLEDFGEQ-RSSLPDEVI
AEGTSLVEAFLSDWASRTSTGDIDMTRELVELKKVYEEWKDRLEGSQWVREVLSKA
>Uvf
---RLFEREEFYTCYGPDAHYVATQFYRTHTVLRFIGPRSQGLPSCSLSKTGAITFLREC
LTSRQMRIQIFRSSKSSSNWTLAVQASPGNLEPLADLLFSNTDILSSPVIASLWVKGNSG
GRVMGVAFADTSIRTLGLSEFPEQDGWGNTESLIIQLGIKEAIIASPTDSPNSEYQQLVE
VLERCGVVVTERKRVEFTIKNVEQDVNRLLSGDRQLAALPQFEMKTALAALNPLLNYLAI
LDDPSNHSAYKFVTHDLGQYMCLDASAVRALHLFPNPNSMGGGGKNMSLFGLLNRCKTSQ
GTRLLGRWLKQPLVNLHEIEQRQMLVAIMFQDGLLRQALQEDHLKAMPDFTRISKRFIQG
AGSLEDVVRVYQAVIKLPEILEALANADEEKKDTKDLLNGIYRVPFEECVNNLAQYVEMV
ETTVDLDELENHQFIIKPDFDDDLRDLKNALLENRDQLDEEHRRVAEDLGMGTESKLHFE
NHQVYGYVFRLTRKEAGVLRSRKNYIELSNRNNGCHFTTKALKELNNQLKDLTQKYQRKQ
SSLVKEVVSIAASYCPILEKLNEIIAHLDLIVSFAHVSLNAPMTYTCPKMYALGEGDVSL
KSCRHPCLEIQDDINFIPNDTCMERDKSSFHIITGPNMGGKSTYIRQIGVTALLAQLGCY
VPCAEASLPVFDSILARVGAGDSQTKGISTFMAEMLETAVILKVCK--SQIRYLKLGIFY
SMSICLFLFFFCITHII----SFTLFATHFHELTSLEKQVEHVKNYHVVAHVENSSSNAT
TRDITLLYKVEPGFSDQSFGIHVAEMANFPDDVLKVKAHLGEKDQDLVKSELETFKNEDV
DEGSQLVEQMLQNWIELEKDDKSKLDKKLENLKQSFETFLPKLEQNPWIRDVLMNY
