# Supplementary material for: Convergence Analysis of Rust Fungi and Anther Smuts Reveals Their Common Molecular Adaptation to a Phytoparasitic Lifestyle
Source: Front Genet. 2022 Apr 8;13:863617. doi: 10.3389/fgene.2022.863617 (PMC9023891; doi:10.3389/fgene.2022.863617)
Supplement: Supplementary file 4 [file DataSheet1.ZIP › Supplementary file 1/conv_cal/OG0003204.fasta]

>Ain
AAAAVLALMASVGAIFGIGDKRFTYEGLIDAGSLGMDDDGQVVAFGDFNGDSFIDAFVLS
QDRKRIDVRLWDHNNFRFSKPQADGVQMPDKLTVSNVVPADFNFDGKLDVLVMMDETPLQ
KNLALRQGIWLADLDGRFEKYQETNQSTYAHPILLDSTGDMRPDLLGHSHEAEGILSTWT
NTWKESNGTRMFSVAPAPLNGSPKCRLDTPHSSAFVDMDGDCLADLFLDCE-SGSGRSYE
IWTADKEPGYSFARKGNLPKGTGALTFADMDGDGTIDVVFPTCDDEGECYINIAYNRQIP
LCTSARAAKTCRDPENLCTADSDFLFNFDTTRQDFLRLPISAIVPENRILQSDDLLIQPL
PVPLSIGDFNKDGFPDLAIITVPTDETRVRLLTSVSCEGPGCPDEEKRAGRRTFEMLSTK
VDAIEGINDARSISFLDIDEDGSLDMMIQRLPLSATRRRVSFIQNNFFYDAFMLKAITLN
GACSSYCEPAQGEKYKPSGVNYAGASYKFTVLDTNGNRRAQQVGQLAQTSFRALLTPYSF
FGLGRTNNYVESLFVGSTRRQQDNYLEMEGVIPNSQVVILPWQQGQPGDPSTWIKELYLS
PGDWIPIVTVVLVTIVVILLGFVFVLHLHERREDERERKRAVHAINFDAL
>Aps
ASTQLMFL---SALIRGSDGKKFKAEGLYNLGTLGLDDDGMIIALGDSNADQYQDIFTLG
SDQHSVNLYLWDRGLDAFAGVANNPVRTIAGFSITNVIATDINHDGRLDLLVMGSKEFNG
TSDILLMEVWLGQDGISFSSGIPIPSSLSPHPLVFDSGGLMSPDLLGLPSSLPSAFKIWR
NVAS-SNQSAPFTIADVPFDNQVQCNLPNPHSSAFIDLDGDCLAGRSFHYLSNQSVLIHY
LWVLSKSRSSLFAFSLHL----------GIDRDGTIDMAFAACPSKNDCKIHVAYNQQIP
LCTNTFRSG-CRDSQNLCSADPNFHFSFDSSQSSFTSLPIIDIFPGFNLITSPMDFSGPS
PISIQTGDYNLDGYPDLLILVEPQSRGVPQLLESIPCSAHVCTAAQTYDHRRAFKPLTYG
VEALTSISDAKGVFFMDIDEDGSLDVVVQRAHKKGSSRAISFIKNNFYSDAFFLKAIMLN
GACSSRCLL----------IYHSGSSWKYQKSFSF-----SSISMIPFSTYASPTTPYCF
FGLGRTNNYVENMFVGSTRHQRKHFINIEGLLPNSQLVIIPYQAPDSTSPSSWKRELYLH
PGDWIPWVTFTLAIATLVLAIIVGVLHINEKVSAVLGRFFVEHFANLKYF
>Cqf
LRISLFLIVNSPSAVFDFYRKKFKSEGLIEYDRLGLNLHGSIIGMGDSNADQFQDLFILS
EDQLSINLYLWNRDRFEFTPVQNNPIHSSSQFIITNVILTDLNHDGRLDVLLMGFKNPSG
WNKELMMEICYGIDGQTFSSGVHIPSSLSSHPLAIDSQGSMNIDLLGLPSSLPSVFKLWR
NNHGHNDTNPPFELVDIPFRGQLDCKLPNPHSSAFIDLDGDCLADIFLTCEGSSSQQTYQ
IWTNSKSQGFTLAREGALPKATKQITFADVDRDGTIDMIFATCPTTDQCSIHVAYNQQIP
LCDNASTYGECRDHQTLCTADPNFKFSFEPGQSTFSSFSISKLFPGYNLVTSAKDFIGTS
PVSIQTGDFDLDGFPDLLLLITPHSSATPRLLKSLACTISSCTEQEIKDHRRRFIASDKL
VKSLNSITDAKSAFFMDIDEDGTLDLVVQRAAVGPGARSVTFLKNNFFNDAFFLKAMVLN
GACSTWCPADGQPEYRPYGVNYPGGSYKFTIQDTYGTRRATAVAQMGFQAYPSPITPYAF
VGLGRTNNYIEKLFVGTTIHGPEHVLALEGLLPNSQLVVIPYGNA----PRLWSRQLYLH
PGDWIPWVTATLAIATAILAVIVGVLHVNEKREDERERRRKAHTINFDAL
>Cla
SLLLLVWLLPSSQALFSNSRNRFKFEGFVNLGSLGLGEKGMIAAVGDIDGDQVMDLFMLS
PDQSSVSIWLWDKCAWLYTQSST---SIRSSHKITNLLPADLNYDGRLDLLVMSQANPGS
DDDTTHLELYLGLGGHAFSSPASLPSSVAAQPMVLDANGDMRAELLGVPKDQADTQRLWM
S----SSVNDTLISGGVPFSGNFNCKFPNPHSNAFLDLDGDCLADLFFTCVDPNSHLTYQ
IWVNRKEQGFVFSQSGPLPAGTGQISFADMDRDGTIDLVFPACPSGRDCTINVAYNRQIP
LCSKAVPLGECRQADQLCSADPNFKFDLTVSGDNLVQMPLASLLPSTPFVLKDSTFQGTL
PIAIKIGDFDEDGYPDLFAIVSPSSSGSVVLLRNQPCTRSTCSPAALSHSRRAFAKVTQG
TEALEVIHDARMISFVDIDEQGSLDLLIQRSHSRGAARSFAFVKNNYYHDAFFLKTLTTN
GACKNRCRSPSGEVYNGYGTSYSGASYKFTVFDPTGNRRATSVVQLPSTSYLSLLTPYTY
FGLGRTNNYVENLFVGSTRHQERHFQKIEGLIPNSQVLIVPWQPEGEDTPDSWTKQLYLH
PGEWIPGVTLSLVGATLALGVVVLVLHMKELREDDAERKKKQNFINFDAL
>Cmi
GAALLLQLQIKVSALFGIGEQRFKYEGLIDLGSLGLDTKGMVAALGDLDGGQFLELFLLS
PDQRTISSWQWNRKQYKYEAVANSG-GIQAPWVITNVVPGDYDYDGRLDLLVMGQENPDG
KDDEVKMLFYRGLGGGNFSQPMSVPSSALQQPIPLDASGDMKISLLGFPDDKKENLKLWR
NDWQESNQTQLFSLAEPPLDSTFNCKIPSPHSNAFIDLDGDCLADLFLVCQDSATGLAYQ
IWINSKESGFRLAQTGSLPAGTGQISFADMDRDGTIDMVFATCTSREGCHINIAYNQQMP
LCSSSAPKARCRDVGELCVADTDFRFDLSRDASAFQRIPLSSLLPSQPFILQDDAFRGSL
PNSIRIGDYNKDGYPDLLVIAASSHQGTVALLQSVECSRTTCSQAETQADRRAFIRVQDK
AAALNNINDAKSAIWLDIDEDGTLDMLVQRSGLSGASRQFKFIKNNYFHDAFFLKTMTSN
GACDGACVTAEGEKYQPYGVSYSGASYKFTVLDTGGTRRATQVGQLPQTAYLSLQLPYSY
FGLGRTNNYVENLLVGSTRHQDEHYMAIEGVIPNSQVVIVPWQPEDGHGPSTWTKQLFLM
PGRWIPWVGVTLVTTIIVLAITVLVLHINEKRQDELERRRGMHLINFDAL
>Eyn
SSLLLVHLGLPVHGLFGIAEQRFKYEGLIDLGALGLDNDGMVAAVGDVEGDQILQLFVLS
ADQRKLSVYAWNRA-YTFQLAQDTQ-PINAPFAITNVVPGDFDYDGRLDLLLMGEDNPGG
SENELKMVFMRGLGKATFAEPISIHSSQLQQPIPLDAQGDMRTDLLGFPDDKNQNPKVWQ
NSWEESNQTEIFRLVEPPLDSSFNCKFPNPHSNAFIDLDGDCLADLFLVCQDSTDRLSFQ
IWTNAKDAGFRLALTGSLPAGAGQVTFADMDRDGTIDMVFPSCTSE-GCFINIAYNQQMP
LCTSNAPRTRCREATNLCVADSQFSFDLTPSDNAFQRIPFSKLLPASPLMMRDSSFEGTL
PVPLRIGDYNKDGYPDLLAIASTSSQGQVSLLQSSECDKKTCSESQTKAGRRTFTRLTDK
AAALDKIKDAKSAMWFDIDEDGSLDILVQRAGKSGASRQISFIMNNYYHDAFFLRTLVGN
GACEGTCVSNNGTRYHPYGVSYSGASYKFTVLDTSGKRKATQVGQLAQASYMSLITPYSY
FGLGRTNNYVENLFVGSTRHQDQHFISMEGLIPNSQVVIVPYQPEDGQTPVTWTRQLFLQ
PGKWIPWVGVTLVGSLIILFVIVIVLHVSEQRQDEAERRKAQHLINFDGK
>Gan
VPLLLLSLASIEALWVPGVEQRYVDEHLIEVGSLGLPKTGLVAAFGDYNADQLLDLFFLS
SDQRSLSVYTWNRPSYTWVEKVESRIRTNSDFVVVNVVPGDFDYDGRLDVLLMGSKNPGG
SDETLEMQVYLQQSDGSLSAPYVLPSSGLGQPLPFDATGDMRTDLLGFSADSNSAPVLWN
NVWEESGNTAVFNITQPPLDLNFDCKFPTPHSNAFIDLDGDCLADIFLTCQNGRTDLSYQ
IWLNDKEDGFRLARQGDLPKGTKSIGFADMDRDGTIDLVITSCSTDGKCSLSIAYNSQMP
LCTGSTRQVPCRDPEALCLADSNFSFDFSLDPSAFTTIPISALIPSASLVTESTAFRGLF
PTPPSIGDFNIDGYPDLLIITSHGGARSVNLLESRPCDKVSCTPGEIQKGRRAFRVVFDG
AEVLTKIKDAESVHWVDMDDDGSLDIMMQRSGNSGAARQINFIKNNYFHDAFFLKA--LG
GRTHGNFHRRNLERV-PYGVSYSGASYKFTVLDPTGARKATQVGQLPQTSYFALGTPYSY
FGLGRTNNYVENLFIGSTRRQPEHYINVEGLIPNSQVVIDPYQPAGRLDPGSWSRELYLH
PGDWIPWVTVALGAAIILLGIVVLVLHLNEKREDDLERRARLLSLNFHAL
>Hvs
-----------------------------------------------------QDIFLLS
SDQRSVSLYLWNQGLSTLLSFQKLPLSSLISLPLISIMM-------RLDLLVMGSRDPDN
TESSLFMEVWYGIDGERFDAGIPIQSSLSNHPLVADTNGDMRMDLVGFPASLPSVLQVWE
SQPS-SNGSNPFRLVDLHSQNPFNCKVPKFHSNAFIDFDGDCLADLFFVCQETDDRLSYQ
IWTNQKSKGFTLAKWGLLPQGTQQISFADMDRDGTIDLVFAACPQPDDCQIYVSYNQQIP
LCASSSSHGNCRHPSDLCVADPSFHFSFEEPGS-FTAFSISKLFEKQELVNSSSQFSGQL
PLSIQVGDFNMDGFPDLLLLLRPQSESTPQLLRSIPCTEHQCSTQAVQASRRAFEKIDST
VDALSKITDARGAFFMDVGEDGSLDIVIMREGKAASSRKIEFIKNNFFNDAFFLKAILLN
GACQSWCPAQGHTQFRPYGVNYAGASFKFTVQDSSGKRRAAAVGQMPFRSYASPFTPYCF
LGLGRTNNYVENLFVGSTRHQPKHYINIEGLLPNSQVVILPYQPSDSMNPNSWTRQLFLH
PGAWIPWVSLTLGVATLILAVIVGVLHINEKVCELVKK------------
>Lcr
SLAALVAFAPRATAWFPGVEQRFVEEKLIDTGSLGLPNDGLVAAFGDFNADQLLDLFYLS
ADQRSLSLYTWDRTAYHWTEQSKARIRTKSDFIITNVVPGDYNYDGRLDVLLMGGKNPGG
DDETVEMQVYLQQSDGSFSASHAVESSGLAQPMPLDASGDMRTDLLGMSSSSNSKPQLWK
NTWDESNSTSVFNVTTPPLDLNFDCKFPSPHFNAFIDLNGDCLADLFLTCE-GKEHLSYQ
IWLNNKDGNFTLSRKGDLPRGTKSVSFADMDRDGTIDMVITSCSSVGACDLSIAYNQQIP
LCTSSQSQTPCRDPEALCVADKDFNFNFSTKEDAFTTIPISTLIPHSSLITESTSFRDSF
PTPPSIGDYNIDGYPDLLVLTSNSGQRKVNILQSRPCDATSCTKEEIRKARRAFRVVEEG
AEVLSKIQDAESAHWLDVDDDGSLDILVQRSGNSGASRKAVFIKNNYFHDAFFLKALVLN
GACQGWCEPAGEERYRPYGVSYSGASFKFTVLDPTGARRSTQYGQLPQSTYLSLGTPYSY
FGLGRTNNYVENLFIGSTRHQPEHYINIEGLIPNSQVLIIPFQPEGTKDPSTWRKELYLH
PGDWIPWVTIVLGAAILLLGAFVLVLHINEKREDEIERRARLLSLNVRAL
>Mgl
ADVLLAAVLVCVHAWSLFPRKRFKEEGFLRAGSLGLEDRGQVAAWGYFRDDRFLDAWIVD
ASRQSMTVHEWNHANFSFHSTPSAHISVPSDMRIANAILADFTYDGRTDVLVMASSTSR-
ASPPLSMFLWPMLPDGQLGEPISLPASMDAQPMSVDAAGSLRGDLLGHAHSSPDTLSVWR
NVDGQRLET--------PVNGIPPCRLAHPHSSANVDMNGDCLADLFLVCQ-GAGQLTYQ
IWTARADMAYDLARTGDLPPGAGALSFADMNRDGTMDVVFPSCDRS-QCYINIAYNEQMP
LCSSNPMAPRCRDALRLCEPDASFVLDMSTDATRFARLPVQDLTGDTRILLTDDVGTYPQ
PVPVRIGDFNMDGYPDLAILTVPRGQTRVHLLESVRCKKVGCTAS--KPEHRTFRRVP--
NTVLDQEAYVRSVSFVDLDEDGTLDFVLQSLPPASDARVLSFVQNNYFHDAFFLKTLTLN
AACGARCEREHERAYSPWGGSLLGASYKFAVLDPNGVRRAQQVAQQPQTGYSALTPPYAF
FGLGRTNNYVESLFVGSTLRQADSFLVLEGVIPNSEVIVIPTDES----PDAWRRELFLH
PADWIPFVTMALAGLIALLSLVVFMLDLNEKHEDERERRRAVHAINFDAL
>Min
-MLLLLLV-WPAHARFPGVEQRFVEEKLIDTGSLGLPDDGLVAAFGDFNGDQLLDLFHLS
ADQRTVSVYTWNRGQYTWREQIQARIHTDSDFVITNIVPSDYDYDGRLDLLLMGGNNPGG
-HDELVIKVFLQQRNGTFVEGPPIPTSGLAQPTILDATGSMRADLLGVSTKSKTVPKLWK
NVWTETNRTNLFDLVDPPFEDNFNCRIPEPHFNAFVDLDGDCLADLFLTCQDEDNRLAYQ
IWLNDKHGRYRLAREGDLPYGTRSVGFADMDRDGTIDIVITSCSNRGECTLSVAYNEQMP
LCGAEPTGSACREPDALCVADPKFSFDFSTA-SSFTSIPISTLLPGASLITESTSFRGSH
PTPPSIGDYNIDGYPDLLLLTTRAAGRNVKLLQSRPCDKTSCTPGEVKARRRAFAEVTAG
AEVLTSIRDAESAHWLDIDDDGSLDIMVQRRGSSGAARKVAFIKNNFFHDAFFIKALTLN
GACRAWCEPAGEQRYRPYGASYSGASYKFSVMDPTGARRSTQVAQLPRSTYLSLGTPYSY
FGLGRTNNYVENLFIGVTRHQDQHFIHIEGLIPNSQIVIVPWQPDWASDPSSWTRELFLH
PGDWIPWVTIVLGAAIVLLGTIVVSLHFNEKREDELERRTRLLSLNYRSL
>Mld
LLVGMLVVWWPAHARFPGVEQRFVEEKLINTGSLGLPDDGLVAAFGDFNGDQLLDLFHLS
TNQRTVSVYTWSRAQYRWQEQVQARIRTASDFIITNIVPGDFDYDGRLDLLLMGGSKPGG
-HDELAIKVFLQQRNGTFVEGPPIPTSGLPQPTIFDATGSMRADLLGVSTNSKTMLKLWK
NVWTETDRTNLFDLVDPPFKGNSNCRLPEPHFNAFVDLDGDCLADLFLTCQDENNRLTYQ
IWLNDKQGSYRLAREGNLPYGTKSVGFADMDRDGTIDMVITSCSSRGECTLSVAYNEQMP
LCGAEMTGSACREPDALCVADPKFNFDLSTA-SSFTSIPISTLLPGATLITQSTSFRGSH
PTPPSIGDYNTDGYPDLLLLTTQAGGRNVKLLQSRPCDKASCTPGEVKARRRAFAEVTAG
AEVLTKIRDAESAHWIDIDDDGSLDIMVQKSSSSVATRKVDFIKNNFFHDAFFMKALTLN
GACRAWCEPAGEPRYRPYGASYSGASYKFSVMDPTGARRSTQVAQLPRSTYLSLGTPYSY
FGLGRTNNYVENLFIGVTRHQDQHFINIEGLIPNSQIVIVPWQPDWASDPSSWTRELFLH
PGDWIPWVTIVLGAATLLLGAIVVSLHFNEKREDELERRTRLLSLNYRSL
>Mlp
FILSIPFLVNS----FSWNHKKFKSEGLINLDQLGLETDGHIIALGDSNADQFQDLFILS
QDQRSIHLYLWNRDQYQFLPVQNNPIHSIDQFIITNIILTDINYDGRLDVLVMGSHNPSG
ANQVLKMEVCYGLDGQNFAAAIPLPSSLLPHPLAIDSQGTMKVDLLGLPSSLPSVFKLWR
NQANAQNTTTPFDIVDLPFNGELNCNLPNPHSNSFIDLDGDCLADIFLTCEDSLGQQTYQ
IWINHHSQGFSLSREGLLPKGTKHITFADVDRDGTIDMIFATCPDDDHCSIHVAYNQQIP
LCKSHSTDSNCRDPQNLCTADPKFEFSFESSESAFSSLPIDQLFPEFTLVTSSDDFLGTS
PVSIQTGDFDLDGFPDLLIMITQHRSATPQLLRSIPCSLTTCTSAEVSSSRRTFEAMVDH
MNPLTSIQDAKSVFFMDIDEDGTLDLVVQRAGKSPTSRSVTFIKNNFFNDAFFLKAMLLN
GACETWCPSDGQPRYRPYGVNFPGASYKFTIQDTFGTRRATAVGQIPFHSYPSPTTPYSF
FGLGRTNNYVESLFVGSTRTGEKGMIKIEGVLPNSELVVNPFGIE-------WLKEVYLL
PGDWIPWVMISLMVLIFLLGLIVGVLHFHEKRDDERERRKKAHKINFDAL
>Msd
LLVGMLVVWWPAHARFPGVEQRFVEEKLINTGSLGLPDDGLVAAFGDFNGDQLLDLFHLS
TNQRTVSVYTWSRAQYRWQEQVQARIRTASDFIITNIVPGDFDYDGRLDLLLMGGSKPGG
-HDELAIKVFLQQRNGTFVEGPPIPTSGLPQPTIFDATGSMRADLLGVSTNSKTMLKLWK
NVWTETDRTNLFDLVDPPFKGNFNCRLPEPHFNAFVDLDGDCLADLFLTCQDEDNRLTYQ
IWLNDKQGSYRLAREGNLPYGTKSVGFADMDRDGTIDMVITSCSSRGECTLSVAYNEQMP
LCGAEMTGSACREPDALCVADPKFNFDLSTA-SSFTSIPISTLLPGATLITQSTSFRGPH
PTPPSIGDYNIDGYPDLLLLTTQAGGRNVKLLQSRPCDKASCTPGEVKARRRAFAEVTAG
AEVLTKIRDAESAHWIDIDDDGSLDIMVQKSSSSVATRKVDFIKNNFFHDAFFMKALTLN
GACRAWCEPAGEPRYRPRAPPSDGAGFRVACI---------ALAQLPRSTYLSLGTPYSY
FGLGRTNNYVENLFIGVTRHQDQHFINIEGLIPNSQIVIVPWQPDWASDPSSWTRELFLH
PGDWIPWVTIVLGAATLLLGAIVVSLHFNEKVGTALRVLQALPDAGVRTL
>Pan
ASALLLLATSTADALFGIGEKRFKYEGLINAGSLGLDQNGQIAAWGDWNGDQFVDAIVVD
ADRSTASIHVWDHSDFGFKRSPAATVQTPAGQKISNVVAADINYDGRLDLLVMS-QNPAS
SSKELSMQIFLGEEDGSFKTPLSSPSSTLAQPISIDASGDMQMDLLGIPGKNASDLKIWR
NLLVDSNSTAAFDIADAPLNAAPACKLANPHSSAFVDLNGDCLADLFLVCSESFSKLTYQ
IWTAVKPSGFKLASSGDLPPGTGALSFGDVDRDGTIDVIFPTCDRSGNCVVNVAFNRQIP
LCNATRQAEPCREAEDLCVADDGFRIDFTVSKSDLLRVPLDKLTGDSRLLSSDALAPSNL
PNALHLGDYNKDGYPDLVVITIPDGETRAHILRNLECSKVPASEKADRPEGRTFIKVTAG
ANSLEVLRDVRSASWIDIDEDGTLDLVLQRTPSVDSSRRITFVHNDYFHDSFFLKALTLN
GACQGFCEPKDAPKFQPWGTNYGGASYKFTVLDPNGVRRAQQVGQLPQTAYRSLLTPYSY
FGLGRTNNYVESLFIGSTRRQKEHFLAVEGVIPNSQVVINPWQGGERGGPGTWTKQLYLH
PGDWIPWVTVVLITTIVGLAVIVVVLHINERREDERERKRAVNAINFDAL
>Pst
SRIVLLLISPGNQMAMGRQEKKFKAEGLFDLGDLGINSSNTIIAIGDSNADQFRDIFTLS
SDQRSVNLHLWNHQLYQFVSVSENPVQTVGGFVITNIVVTDINYDGRLDILVMGNTDPSD
DQATLKMEVWYGINGTSFASGIPIPSSLSSHPLVFDSQGMMTMDLLGLPSSLPSVFKVWK
NLASSSNSSTPFVIIDPPFNTPINCKLPNPHSSAFIDLDGDCLADIFLTCEDEAGEQSYQ
IWINNKNEGFSLSRTGILPRGTKGITFADMDRDGTIDMVLSVCPTPNNCSINVAYNQQFP
LCSGSSKSSQCRDPQNLCTADPDFRFSFDSSQSGFTTLNIDHLFPSYKLVTTKQDFQGPS
PVTIQTGDYNLDGYPDLLVIVEPITQGTPYLLESYLCTKKGCTKEAIENHRRSFKKLSIG
DHSLNSIHDAKSAFFMDINEDGSLDIVVQRSPQSPAARSISIFKNNFFNDAFFLKAIMLN
GACSSRCQADGHPEYRPYGVNYAGASYKFIIQDTFGERRATAVGQVPFNMYASPTSPYSF
FGLGRTNNYVENMFVGSTRHQTLHYINIEGLLPNSQLVVIPFQNPGSNWPGTWKKELYLH
PADWIPYVSLSLAVATLILAIIVVVLHLNQKREDERERRRKAHTINFDAL
>Rgr
CVVALLWLRHAAAAWFPGVDHRYVDEKLIDAGPLGLPSNGIVAAFADLNGDGLVDLVHLG
ADQRTLSSFTWDRHKYTWIEQEHARIRTSSDLVVTNVVPGDFNYDGRVDLLVMGGSNPGG
SDDDIDMRVYLQHANGTFGEPQHVDSSVLAQPMPLDATGTLRTDLLGFPAGSKT-PQLWK
NAWNQSNRSAIFELSDAPLNVSFTCRFPNPHFNAFIDLDGDCLADLFFMCQDGDEHLSYQ
IWLNKK-GAFEFAREGKLPKGTKSVGFADMDRDGTIDMVISSCTSPRHCALQIAYNSQIP
LCDSSVPDHACRDPEALCVADPHFSFDLSPSSSSMTTIPLSALLPGHELVVHSTAYRGEY
PIAAQVGDYNIDGYPDLLVVTTKGHDRRAHILQSRPCESGSCTDAEVARKRRAFRVLSEG
AEALDKITDVESVSWFDVDDDGSLDILVQRLGNSGAARTPVFIKNNYFHDAFFLKAEMLN
GACPGWCEPSGEKRYR-HTVCVSLSLFLF----------------LP-STYASLLTPYSY
FGLGRTNNYVENLFLGSTRHQPQHWLNIEGLIPNSQLLVMPHQEDGGGGPDEWTRMMFLR
PGDWIPWVSVVLVGAIIALGVVVVVLHVREKREDEAERRARLLHLNFQAL
>Sro
SLSLLSPSSASAASWFSFPKHRFTSEHLIDISSLGLPKTGLISSWGDFNNDQLNDLVHLS
YDQRSLSVWTWDRKDYVWKEDQEKRIRTKGEFVVTNVVTGDFDFDGKVDLLVYGEKNPGG
KDKTTEMKVYLQNAGGGFSEPYDLESSTLPQAIPVSLSSSLKTSLLGFSPSSSS-PTLWE
NTFTPLSNSTLFT--PTPLSSDWSCQFPTPHFNSFIDLDGDCMADLFFTCLDEDKGLRYE
----GEGGKFVWRRGGDLPKGTKSVGFADMDRDGTIDMILSVCPHEGDCSIQIAYNDQIP
LCTSSSKEDECRDLENLCTRDEEFKFDLTSSTVSLSILPISSLIPSHNLVTSSLSFRGSL
PTPPQIGDYNIDGYPDLLVL-----QRLAKLIRSFPCERGKCSDGEIELGRRRWELVSEG
TEALEKFKDVESVGWVDLDDDGSLDIVVQRTGQSGAARQINFIKNNFFNDAFFLKAMMLN
GACNGWCEPSGQSRYRPYGTSYSGASFKFTVLDPTGARRSTQYGQLSQTSYLSLPLPYAH
LGLGRTNNYVENLFIGSPRSQPQHYINLEGVIPNSQVLVIPWQSRGNGDVGEWKKELYLK
PGDWIPWVTVVILTGILGLGIVVLVLHLNEKREDEIERRARLLSLNFQAL
>Uvf
KNITLILVAA--TSILASKERKSQVQGLYDLGNLGLESDGMIIAIADSNADQYRDVFTLS
SDQRSISLHLWHRERYEFISVANNPVETVGKFLITNIILTDINYDGRLDILAMGMTDPN-
YDSVLKMEVWYGIDGTSFAPGIPIPSSLSPHPLFFDSQGSMSMDLLGLPSSLPSVFKIWK
NQAFRSNTSIPFSLQDVPFNTPVNCKLPSPHSSAFIDLDGDCLADIFLTCEDSNGQQSYQ
IWINKKSQGYSLARTDKLPFGTKHISFADIDRDGTIDMVLATCPTPDDCSIHVGYNQQIP
LCNSRYK---CRDPQNLCTSDPDFRFSFDSSKSGFTTLNLSHFFPNSRLITSTNEFIGPS
PISIQIGDYNLDGYPDLLFIVEPLKSGVPQLLESIPCTRAICTALETSNHRRAFKTLSSG
AEILSQIDDAQGVFFMDVNEDGSLDIVVQRAARDPASRTIAFIKNNYFNDAFFLKTIMLN
GACSSRCPANGQAEYRPYGVNYAGASYKFTIQDTYGQRRATAVGQIPFNTYASPTTPYCF
FGLGRTNNYVENLFVGSTRHQKDHYINIEGVLPNSQLVIIPFQSIGSISTTSWKKELYLK
PGDWIPWVILSLGIATFIFFFFFFF-------------------SNFIFF
