# Supplementary material for: Convergence Analysis of Rust Fungi and Anther Smuts Reveals Their Common Molecular Adaptation to a Phytoparasitic Lifestyle
Source: Front Genet. 2022 Apr 8;13:863617. doi: 10.3389/fgene.2022.863617 (PMC9023891; doi:10.3389/fgene.2022.863617)
Supplement: Supplementary file 4 [file DataSheet1.ZIP › Supplementary file 1/conv_cal/OG0003205.fasta]

>Ain
MRLLGLLAVMNIPHNANLLDVLAASSNHTILVRLLQRTRLIPTLNNLRGLTMLAPTDEAI
LRRDSVMGRWERIENINAVLRQQLLYHVLNFTLPQHPIMHTTLHLPSRRIPPPSEPGGLL
GGRGQKLRMATRSLGIYFGTDDEGKGGAKVLATDSSSKNGIVVSIDDILDLPPDLATIVR
KDSRLQHLVELTTDKMLLTLTETAHATFFLPTAEAFESLTDLEKTFIMGPWARQERIKLL
GWHMSGIGVGNGKVGYGEQLRKANEITTTLGGAVTVRVDKDKSLTVDKAKIVAEDILTEN
GVIHIVDSLLLPFGDLALSVEKTLLALNASRFVSMMHAAGLESYINKNKALPWTFMVPRD
DTIDNWFEDADIDKRPPLEDVLRYHIAPSSLSPENLTKGMLVGTELRDWRLKDGRQRIVV
ALDDDDEEESDVAFGDANVIATPVKVGPSIIYLISKVLEPPSNPIQTAVSSLSLSTFVAT
VFSAELDKPVKRAPAITYLIPRNDAFEALGLAMPYLLLTESRQELRSVVEYHAIDKIVYT
PDFASGQTRYPTLEGSPIWAGRDGGVVEIKRGTRG--------RNARVVKDDILTSTGVI
HEIDQVELPPTLDLTIDKLFKGSKADTMRDLVVQAGYGWILNGTRPTSEEQLLTDEDQSY
VVLCPTDAAFAKINLTTYLQDKELLERLVLLHIIPSDDALPNAKQVPIGLQDSKQVDSLL
DQSAGGPSRYGKLAFRKLGDVGWVVGVADTRGTDGRKHSARILSFGRESTRMSKPNSRSI
GGVFTLDAVLQPYEPGWFYRWGWVALSSLLAVVVLAGMGYGLWVWWQRDGRIRPDALEGE
EE
>Aps
---------------------------------------LIPL-----------------
---------------------------------P--------------------------
-----------------------------KSNQIQSASNGLLIPLENFLIPPKSLKNQIH
SFHQLSILNSFLSKNSLNDLLSNSHLSFLAPINSAWNKLNSIELNYLKSNHSSSDLTLLI
NQLTLNHSLENYLTTYTHLLNQKFKLSNLNHQNLSFSLNTSNHIYVNHSKIIHSDILASN
GVLHIISDLLLPSGNLQLNPEKYLLGLNCSKFVSLFRSNNLSSIYLNDLNQSFTILAPRD
EAFQFFHS--NQNQNQNIKNILTYHIINQKFLPINLTNQILLTTQLSIKNNHILKQKIPV
SITSHSNSPSIIAFGGVNVVSHPIQIGNSVIYILSQIIQPPSDLLQVALSNIHLSTCLAS
IFSVKLENILLSLPALTFLIPTNKAFAQLGLIMDYLLLKNSKNDLIHLLKYHTITQIIYQ
NNLKIGSQRFPTLDGNEIYINKLNNNITLHGPTLAGIPLNGQNSDSKIIKHDLLIENGVI
QTINQVQLPSNLIINLKKLILGAKSTTMLNLIQSTNISWILENQIHPQNSKKSLDPFKSF
TILCPTDEAFTKINLTYYLQDPIRLENLVLQHIIPIQLNSPPEPFNPLYITDGIIYSTLL
SKKEGGPSNYGDVSFRLINSNPWLVGIKDARGPQGRLDFAKVINYGRASPKVISDQVTFG
GGVLSLNQVLEPYLPNSWERWGKYLFTWLISLGFLTGLGFLIYKLWLKKKKLIYQYIEPM
EE
>Cqf
MRLLISISILNSTRSTTLIDLLSNSSSHSNLLYLIQRARLVPTINLLNSSTLFAPTNQAI
ESSPILSLALKEPDNLQLQLRQTLLYHLLNFTLPTSPIMLETLLLPSPLTPQPDDSQGLL
SGHGQKLRLIKRDQNTYIGIDSFGNGGILNLKDTQVASNGIMISIDQVLIPPPTLSKLIK
SMPELSILNQILKDEYLNQLDLIPHLTIFAPDNKSWDNINLVELKYLLSNFSQDDIIKVF
NSFSTIKGISNQQPIYYQDLYNQIEVNTSQGYQLSVDIDSTHKLTVNGTNIIQPDILTHN
GVLHLIPKVLLPAESLTLTLEKYLLTLNCTKFVSAFRSTNLTNQYLINSTNPFTILAPRD
DVFEKSLS--EQSKEEELKEILKYHIINGRYLPEDLIDGMLLSTELNLNDQTNLKQMISV
SVSNIEGRKLLIAFGGVNVVGYPIELKNSVIYNISQTIERPPDFLELAISDLSLSTCVAS
IFAAGIENELRSLNSLSYFVPTNQAFQEIGLIMDYLLLTKSKNDLSTLLKYHAITEVVYL
SNFNVGNKRYPTLEGTEVYISKSSTNISLHNPTSHNIPNNEEIKDSLIIKRDKLIKTGTL
NIIDQVILPNNLNITIGNLLKGTKSKTMLELLESTNLSSIIFNPT-------KDRDEKTF
VVLCPTDEAFTKINLTYYLSNPNQLNQLLLQHIIPLDSNLKIENFKPLLLEDGIIYSTLL
SKNEGGLSSYSDLSLRSNGKKEWIIGIKGG------HSSAKILNFGKTI-----NQLIKG
GGVLSVNKVLLPYEPNWWERWGKSLMSWFIIFCFLFLIIYLIWRLWFKKREPSYEYVEPM
EE
>Cla
MRPLPLLVFFVRPQRTTLVDLLSASADHSELVKLLQRARLIPTLNRLHNATFFAPTNAAL
NSSTVLGDLGDQPDNIQAALRRTLLYHMLNYTLPAGSSLLETLLFPHPKPPSPDPSHSLL
GGEGQKVRLVVAGEAPRVGVDSKGAGGANLLDQATTADNGLLIPIDSVLAPPKSIAHILD
SHPELEQIRSLYSPAQLKDFASQGNLTLFVPVNAAWDGLDDLEWRYLKSGFGGKDLMELF
QNHAAE-----QLVGYASRLKGADNVTTISGQPLVIAAT-DDTLKVNNSRVVESDILASN
GVVHLIDTLLLPEGSLALTPEKYLLALNCTRFVSLLRSSNLSALVQS-HDEPLTILAPRD
DVFAARQASLPEDGTAAMADLLSYHIIKGKWSVGDLDDRMLLDSQLVSDRLKGENQKVLV
SVGLEGAPGKTVGFGDANTLEDPVEIGGSMIYFLSQVLEPPPDVLQVAMTDLRLSTFVAG
IYAAELDKQLMASPAVTFMAPVNSAFTNLGLTMSYLLLPSSKTELRSLMRYHAIDKLAYL
EDLKH-KNRLSTLEGSPVYVEVENHSMSLRGPTIAGYPASGQFDRANITGGDRLTSTGAL
HVLDQALLPPTLDISIEKLMKGAKANTMVDLLRTANLSWVIRGDPPPEDFFSSLSTNPAY
TVLCPLDRAFSRINLTYYMNDLPALTELLKLHIIPTDAVFP-SDGRPILLDDNSAYDTLL
SKAYGGSSSYGKLAFREFGESHFLVGIQGARGADTTHDWARVLSFGRATPRFKTTQMISG
GGVMTLDAVLEPYQPGWFSRWGWIVVTVILCVVGTACVSLLAIKMWRRQREQKYTLLDDQ
ED
>Cmi
MTLLAPMSVGLETTSTTLVDLLSADSDLSLFIRLLQRARLIPTLNKLHNATLFAPTNDAV
SSESWLVDILAAHDNLNYRLRERLFYHMLNYTWPPIHSYETTLLFPTKHVPYPEPEDTLL
GGEGQKLAIAVQETTVHIGVDELGQGGAALPSRGGIARNGKLIVIDSILRPPKSLAHQIR
DGPRLSRLASLLTDELWNNLTERQHLTLFAPRDEAFDVLDPLEWKYLTSGFAADDILQIA
MNHESTFDGDRQKVGYLDRLLARKDVDLLSGDSVTIATGENGEPTVNGSAILTPNVIASN
GVMHVVDKLLLPYGSLALTPEKYLLALNATRFVSLFRTAELSYLLQSSNNASYTILATKD
DILERYESTLPPEGSKEMKETLKYHILEGKWSKKQLKDGALLKTMLQSDELGGNHQRIPV
SVTSKKQAEGDIGFGSASVISEPIEAGGSIIYLVSRILEPPSSLVSTAL-DKGLSTFVAS
IYASELDKMLNKAPATTFLTPTNAAFEYLGLALNYFLLSSAKEELGQLIQYHAIKSIVYL
DDVSYDSNHYPTIEGSDIFIEQTKSRVKVRGPRIGGFPANGDSRDARITEGDLLTSTGVM
HVMDQVELPPTLNITSEKLMRGAKASTFLDLLRQVNMSWVAEGLPAPNEFWLRFFQRESY
TILVPTDKAFTRINLTTYLDNMPYLTALVQQHIIPSDPTL-PSDGKPIALEDDRSFPSLL
SKSEGGTSKYGDLAFRRAGESDWLVGIKGARGTDGKHDAARVLGFGRNTPRFSDTKMVFG
GGILLIDAVLEPYEPGWFQRWGWIVLLVLLGLAGTTCIGLLSWKLWERKKQQNYEALEAE
ED
>Eyn
MGLLPFTAAFPAPQTVTLVDVLSADKDFSLFIRLLQRARLIPTLNKLKNATVFAPTNDAI
RAHELMMGYLEQRDNLQYRLRERLFYHMLNYSLPATITYQTTLLFPTTHVPYPDPEDTLL
GGEGQKVVISRQNATATIGQDELGNGGTNLQGKGGLARNGRVYAVNAILEPPKSLQHQVK
GEASLSRFASLLTEEVWKTLLERSHLTLFAPRDEAFDALEPLEWRYLNSGYADDDILQIA
LNHESEYGNGRKKVGYLDRLLQKQTVPLLSGDSVSVVA-SNTSVSVNNSVISTANILASN
GVMHLVDSLLLPYGSLALTPEKYLLALNATRFVSLFRDSDLAYLLQSSNNGTYTILATKD
SVIERMTQSLPPDGSTELKETLKYHVIQGKYTPQQLKDGQLLKTMLQTPDLGDQQQRIAV
SVSESTKSNADLGFGDANVIDEAVDIGSSIIYLVSRIIEPPSTFIATAL-DRGLSTYVAT
VYAAGLDRELYQRPATTYIAPTNAAFDYLGLAMNYFLLSSAKEELAQLLKYHAVKGITYI
KEIAYDSQHYPTLEGSDIYLERKNSRVHVRGPRIGGFPANGDNRDARVIDGDLLTSTGVL
HVVDQLELPPTLNITSEKLMRGAKASTFLDLLQQANLSWIAEGRPAPEVYLEHLFQHQSY
TILCPTDKAFTHVNLTYYLNDLPALLALVRLHIIPSDPMT-PSDGRPLALTDESTFATLL
SQSQGGTSKYGDVAFRQAGDSDWVVGIKGARYTNSKHDAARIINFGRNTPIFNQPKMVFG
GGVLLIDGVLEPFDPNWFQRWGHIVLIVVVSVLATACVSILAWKLWQRKKMQDYEAVDNE
ED
>Gan
MS--------ASPSSTSSPHLL--STQHS--LSAFQRARLIPLLNRLNGSTFFAPTDDAI
RAELEEDAIWSEHDNLQLALRDSLLYHLLNYTLPNSPTLQQTLYYPSLTPPDPDPDEGLL
RGEGQRVRIVRKEKGIWVGGDWKGEGGARVEGSLQFAKNGAMLSLEGVLQKPVDLAKHIR
TNPSLSTLASLLPPVLLDYISTAAHTTIFAPTNQAWNALSDLELRYLRSGFAEMDMTEIL
GDGTSRNGTGSGKVGYLRRLLGKDDIPTILGGSLTVTAGENGGLLVNGTSIEEGDILASN
GVLHTVPSLLLPSGSLQLTAEKYLIALNATQFVSLLRSVNLSHYVQIPSSTSYTILAPRD
DVLASEGRTLPPLGSQALKEVLEYHIVSGKWTTEELEDGMLVGTELRGPNLKGARQKLAV
SVHEAEKVERVVGFGGASVLADPVQVGDSIIYLLASVLEPPSSVVTTAVSDLRLSTFVAA
VYAASLDKTLSRSPAITYLIPHNPAFTSLGLVMSYLLLPTARDELRSLIRYHAIAEIVYL
DEFPIGALRYPTLDGAEIYVERESSTLAIHGPTIGGHPANGETRDARLIEGDILTSTGVV
HIIDQVELPPSMNIGVAKLLQGAKSTTFADLIRAANMTWVLEGKSPPPSFSS---TDRAY
TVLCPTDRALSRLNLTYYLSDSRALSSLVKLHIIPTDAFAPSSDGHPLPLVDEITYLTLL
DAREGGESRYGTLAFRRWGEEGWVVGIKSARGTNGASDSARVVGYGRATPWFVPMRLAGG
GGVLTIDSVLLPYEPGWFRRWGWIVVVVGLGVLGVVAMGAMGWKVWKGRERVEYEPVEGE
ED
>Hvs
MFLSLIFSFLSPASSPTLVDLLSQSPNHSKLLFLFQRARLIPTLNQLNHSSLFAPTNQAI
DKHGSFQSFLNPPDNVQFALRQILLYHVLNYSLPESPHLLKTILFPTSKLASDDHQIPLL
GDHPQLVRLFRRDNATFIGVNSDGQGGVQPDELILSSSRALLIPIDDVLTPPPSLATLIR
SHPNLQITASLLPTDILDLLDSLPHLTLFAPTDQAWSQLDPIQLSFLKSSYAYSELIKVF
QSITSNH----SEVVYLDGITSPFQLDLMGGKSVNVEPDDHHHLLVNQSHPIETDILASN
GVLHVLPELFLPPGNLSLSIENYLQVLNCTRFVSLFKSANLSSYLSQTDNVSLTILAPRD
DVFSSGLYQLPINDTEQLSQTLKYHLIQGQWPPDKLSDDMLLPTELSISHQHDLRQRVVV
SVSESDGKSFLIGFGGANVVGNPVIIGPCVIYMISQVLVKPEDVMQVAVSDIRLSTFVAS
VFAASLEHDLNHIGGVSFFVPTNDAFRQLGLVMDYLLLKSSVADLARLLKYHVVNELIYR
SDLQVGSRRYPTLEGTEIYIENLSGNISLHGPTLGGLPLNGESRESQLIRADRLVETGSL
HVIDQVELPAHLTIGIKQLLKGAKATTMIELIKSAGMDWIYGNDEGAKDMLEKDEIGQSY
TVLCPTDEAFTRINLTYYMEVPERLEALVWQHIIPTNDQIVPQPFQPLGLADGITYTTLL
SKKEGGPSSYGDVSFRYS-ESSWIIGIKGARGTNGLHDSARVIGYGRATPRLSSGMIVFE
GGVLTLSQVLEPFEPGFWEQWGAGLVESFVIVIGLGLLGWLGWTIWGRQRKR-YE-----
--
>Lcr
MKLLGAILSLPTVQSTSLVDLLSASTNHSLLLSAFQRARLIPTINSLNGSTLWAPTNDAI
NQEDAPLQLWTEHDNLQLALRDTLLYHLLNYTLPNLPTLQQTLYHPSLSPPKPDPDEGLL
RAEGQRVRLVRKEEDLWIGGDWKGQGGARIQGKLQRADNGELLAIDAVLHKPVDLAKHIR
SNPDLSTLASLLPPAVLDYISTAPHLTLFAPTNEAWNQLSDLELRYLKSGFAETDLAEIF
GDGASREGAGKGKVGYLPELLGEDGVTTIWNNTLQITPGDGAPALINGTAISTPDILASN
GVIHTVPSLLLPSGTLSLTAEKYLIALNCTRFVSLLRSVNLSHYVQIPKRKAYTILAPRD
EVLDSRRFALPAPGSDALKEVLEYHIVHGKWTTEDLEDGMLVGTELRGENLKGARQQLAV
SVQTPETPSRVVGF---------VLVGNSIIYLISSVLEPPSSVINEAVSDLRLSTFVAS
VYAASLDKVLSRQPAVTYLVPENNAFTSLGLVMSYLLLPLARAELRSVVRYHAIDEIVYL
DEFPLGAVRYPTLDNAEIYVERDGGTLTVHGPTSAGLPANGETRDAKIVEGDILTSTGVI
HIIDQVELPPELDITIPKLLQGAKANTMVDLIRAANMSWVLDGDEPPEDEDSTSPPPRAY
TILCPTDKALSRLNLTYYLSHPPALSALVRLHIIPTDAFAPTPDGRPLLLSDEKAYPTLL
DKSEGGGSTYGKVAFRRWGDEGWLVGIKSVRGTGGQTDSARVVSYGRASPWFLDPRLAAA
GGVLLIDSVLLPYEPGWFRRL-WILWVVLGVLVVLGVAGFVGWRWWRGRGKQPYEPLERE
ED
>Mgl
MRLSALVVGASSTQDVNLVDIISTYPELSTFIHYLQRARLIPSLNRMSGMTIFAPTNAAF
ESF------WRLPDNIQAELRQQLLYHVLNYTL-DANLFLETLHFPSRKVPKPQDPGGLL
GGYGQMLRVVRAGSITHVGMDHRGMHGARIVHVDRRSRHGIVYLIDRVISLPPSLDVFLR
EQ-SVSTLFRHIPNDTLRTLATTAHLTVFLPTDAAWHQLDPLEKKYLLGSSALQDRLRVF
GWHASSTGLGDGRVAYASELLAAPQLTTILGGDVHVRTQSPRSLSLDGMSIVQQDILTEN
GVVHIVDGMHMPFGDLGMTAEKYLLALNATEFVALMKHAGLGDYITQDPRGPFTFLVPPN
SALRNWVHSKHSSSMQRLRDMLLYHILPDH--QRTLTNETLLTTQLYPTGLLGAPQRIPV
ILSDNK----TLTFGHARVTHGPVHAHTATMYLLSDIARVPTDPVHTA-ARASLSTYVQA
LSKAHLDSSIRKAPLMTYLAPINEAFENMGLAAKY-LLHTSNADLSHVIASFALPGALYL
SSLEANWTRVVTGDGSFVWLRRDEAGIAVRTPTTGA-------TLMQTTQTDLITDTGVV
HAVSDVQLPPSVPMTLSKLARGAPTQKMLSLIHAAGFDWVWNSSLTIQADRK--CKQQKL
IVLLPEDRAFAKLNISLYEANPESLRALVALHILVMD------EHLPLPLFDEMVHSTML
DKRLGGSSAFGRLAFRRT---GYMVGIKGARSTVGKEHAANVLDLGHAV-----DGHVVP
GGVLTIDTVLEPFEPGWLLRWNWTWKMCLLLVLVSGACAYTRHRRWGYTRVQ-SDAFEGE
EE
>Min
MILLLPFTSIPSARSISLVDLLNDSPEHSLLLLALQRARLIPTVNLLNGSVLWAPTNDAI
KAEATNSRIWSEHDNLQLQLRDTLMYHMLNYTLPDKVILHETLYHPSLSPPNPDPDDGLL
RGRGQRVRVVRKKEQVWIGGDWQGEGGAVAENKILHATNGALVSLAAVLHRPVDLATHIR
TNPDLSTFASLLPVSLLNYIGTVPHLTLFAPTNEAWASLSDLELKYLKSGFAEKDLIEIF
GAGASREGVGKGKVGYVSSLFGNNSVRTIWNNTLEILIDKDNRVIVNGTQVGTPDILAMN
GVIHTVPRLLLPSGSLSLTAKKYLIALEATRFVSLLRSVNLSHYVQIPGEPAYTILAPPD
SVLQNKWRTLPPAGSDALKEFLLYSIVSGKWLPEDLKDGMLVGTELRGANLRGARQRLAV
NVNVASQNLALVGFGGVNVIREPVIVGNTVIYLISSNLEPPAHIINQAVSDLRLSTFVAS
VYAASLDHTLARQPAVTYLVPNNEAFTSLGLIMSYLLLPTARSELRSLVRYHAIDEIVYF
EDFPRTAARYPTLSGAEILVRQDNGTVLVHGPTSGGLATNGEVREARVIEGNILTATGAV
HIIDQVELPPTLNITSVKLMRGAKASTMLDLIRDANMSWVLEGKAPPSESSSDKPKCSAY
IILCPTDKALSRLNISYYHHNPPLLEALVRLHVIPVDPFMPKPDGRPLVLADDASFPTLL
DRSEGGESRYGSIAFRRWGDDGWLVGINGARGTGGESDSAKVVSYGRATPSFIEQRLVAG
GGVLMIDSVLLPYNSGWFRRFGWIILVAVLGTALVALIGWGVWKLWIANKKHRYEGIEGE
IE
>Mld
MILLVTFLFVPSARSISLVDLLNDSPEHSMLLSALQRARLIPTVNLLNGSVLWAPTNDAI
KAEATNTPIWSERDNLQLELRDTLLYHMFNYTLPDRVILHETLYHPSLSPPNPDPDEGLL
RGQGQRVRVVRKKEEVWIGGDWRGEGGAAAENKVLHATNGALVSLTAVLHRPVDLAAHIR
INPDLSTFASLLPESLLNYIATAPHLTLFVPTNEAWASLSDLELKYLKSGFAEKDLIEIF
GAGASQEGVGKGKVGYVSSLFGKNSMRTIWNSTLEIAMDESNNVAVNGTRVGTPDILALN
GVIHTVPTLLLPSGSLSLTAEKYLIALEATRFVSLLRSVNLSHYVQIPGAPAYTILAPPD
SVLQNERKSLPPAGSDALKEFLLYSIVSGKWLPEDLKDGMLVGTELRGRNLRDARQRLAV
NVNVASQNLALVGFGGASVIREPVVVGNTVIYLISSTLEPPAPIINQAVSDLRLSTFVAS
VYAASLDHTLGHQPAVTYLVPDNEAFTSLGLVMSYLLLPTARAELRSLVRYHAIDEIVYF
EDFPRTAARYPTLSGAEILVRHDNGTVLVHGPTSGGLATNGEVRDARVIEGNILTATGAV
HIIDQVELPPTLNITAVKLMRGAKASTMLELIRAANMTWMLEGRSPPTESLLVKPEYSAY
IILCPTDKAFSRLNTSHYHANPPLLEALVRLHVIPVDPFMPKPDGRPLALADDALFPTLL
DRSEGGESRYGSIAFRRWGDDDWLVGINGARGTGGENDSAKIVSYGRATPSFVD-RRLAG
GGVLMIDSVLLPYNPGWFRRFGWIILVAVLGTALVALTGWGGWRYYRRSRKPPYEPLEGE
EE
>Mlp
MSLTTLFSLLLSSQTVTFIDLLSNSTSYSSLLYLVQRARLVPIINLLNSSTFFAPTNDAI
ETHPLLSLALNNPDNIQLELRQTLLYHFLNFSLPDTPAMLETLLFPLPVVPHPGETPSLL
GGKGQKLRAIQRDEKVYLEVDSNGENGTLRLNESQLASNGILIPLDRVLTPPPRLSALIR
STPQLSILAEVLSEDFFDQLDSTPHLTIFAPENEAWNSLDPIELSYLKTNFSSDDAIKVF
QSFSSPAGLPQDQPGYYHQLLQAVRVTTTQGHQLSVDVDRTETLTVNGTKITGHDLLTNN
GVLHLVPQLFLPDGTVTLSLEKYLLALNCTKLVSLFRSANLSTTYLGNTVEPYTILAPRD
DVFDGFDPTLPANDSQDLRDVLKYHVVRGVHPPEELSDGMLLSTELDLRTNGSLKQQILV
SVSASDGKGTLIGFGGVNVVGEPVRVGNSLIYLISQIIERPSDLLEVALSDLKLSTCVAS
IFAAGIDEELKTFPGLSYFIPTNKAFESLGLIMDYLLLGKSKSDLARLLRYHAIQEVVYL
RKIPVGSHRYPTLEGTEIYISKPDDNVTLHGPTSHGLPLNGEIRDSEVVKHDRLIETGSL
NVINQVELPASLDIDISKLMAGAKASTMVDLIKASNMSWVLHSGLPDQDQERNARFENSY
TVLCPTDEAFTKINLTYYLESPILLKSLVMQHIIPTSRPDLPAPFHPLVLGDGIVYSTLL
SRSEGGPSGYGDVSLRMN---KWLIGIKGARGTNGDHDSARILNYGRVTPILMEVFVSLA
GGVLSLNKVLEPYEPNWWERWGQSLVGWIIVLGFVGALSFLVWRLWIKKKNHSYQFLEPM
EE
>Msd
MILLVTFLFVPSARSISLVDLLNDSPEHSMLLSALQRARLIPTVNLLNGSVLWAPTNDAI
KAEATNTPIWSERDNLQLELRDTLLYHMFNYTVPDRVILHETLYHPSLSPPNPDPDEGLL
RGQGQRVRVVRKKEEVWIGGDWRGEGGAAAENKVLHATNGALVSLTAVLHRPVDLAAHIR
INPDLSTFASLLPESLLNYIATAPHLTLFVPTNEAWASLSDLELKYLKSGFAEKDLIEIF
GARASREGVGKGKVGYVSSLFGKNSMRTIWNSTLEIAMDESNNVAVNGTRVGTPDILALN
GVIHTVPTLLLPSGSLSLTAEKYLIALEATRFVSLLRSVNLSHYVQIPGAPAYTILAPPD
SVLQNERKSLPPAGSDALKEFLLYSIVSGKWLPEDLKDGMLVGTELRGRNLRDARQRLAV
NVNVASQNLALVGFGGASVIREPVVVGNTVIYLISSTLEPPAPIINQAVSDLRLSTFVAS
VYAASLDHTLGHQPAVTYLVPDNEAFTSLGLVMSYLLLPTARAELRSLVRYHAIDEIVYF
EDFPRTAARYPTLSGAEILVRHDNGTVLVHGPTSGGLATNGEVRDARVIEGNILTATGAV
HIIDQVELPPTLNITAVKLMRGAKASTMLELIRAANMTWVLEGRSPPTESLLVKPEYSAY
IILCPTDKAFSRLNISHYHANPPLLEALVRLHVIPVDPFMPKPDGRPLALADDALFPTLL
DRSEGGESRYGSIAFRRWGDDDWLVGINGARGTGGENDSAKIVSYGRATPSFVD-RRLAG
GGVLMIDSVLLPYNPGWFRRFGWIILVAVLGTALVALTGWGGWRYYRRSRKPPYEPLEGE
EE
>Pan
MLLLVAAAALNDTSSFNLIDLLSQSPDHTIFVRLLQRTRLIPTLNRLSGITILAPTNDAF
LSKSHTRTFWEQASNVNAVARQHLLYHVLNYTLPGKPQMHTTLHFPSRRVPVPDEEGGLL
GHHGQRMRIANRQPSLYFGTDEQGRGGAMSIFEDWRSRSGVIHHIDSVISLPPSLEHVIA
THPGLESVRHLMNNDTLHTLSTVPHLTLFMPTSQAFDKLSALESAYLFGDFASLDRLKLL
GWHSCGSGFGDRSPVYSAALRAAGRLATALGGSVSIEVDDDGSIKVMDAHIVQEDILTEN
GVVHLIDDLILPFGDLDMSIEATLLALNATRFVDLVYEAGLQHYIDKPDGDPFTFLAPRD
DVIDSWYSRSSYRKGPSLEEVVRYHILPGQIRPANLTSGMLLNTELQDWKLREGRQKMPV
QVDDTSASETDVAFGDANVISEPVEVRDSVIYVVSQLLQPPSDPIQTAVSYLSLSTFVAT
VFSSDLKKAVERAPGVSYLVPTNDAFTGLGLAMNYLLLPESQHLLQALVEYHAIDRIAYK
ADFTDQEAEFPTLLGAKLAIRRQKGAIAVHQV---GDP-NG--TTSLVIKGDILTNTGVI
HEVDRVQIP--FDLTIRDLLKGAKADTMEDLMVQAGYEYILNSTIPKNQ---SVASTSGF
LVLVPTDSAFTKVNLTAVLADQDRLVRLVQQHLIPLDELLP--RGDGIEMKDESSYATLL
DRTNGGPSAYGQVSFRRTGEPGWIVGIKNTRGSSSDAHSAVVTAFGREARGIRGIIRPPA
GGVFQIDAVLTPYEPGWFYRWGWIALLCAAVTGAVASLAVFAVRWWRRGKRIQPEALEGE
EE
>Pst
MVLVIFISILIEPQTTTLIDLLSKSEEHSKLLQLIQITRLVPLINSLTQATLFAPTNQAL
DSSELVGKL--QQDNQQLELRQTLLYHLLNFTLPESTQSLDSLLFPVPF--NADQEVPLL
GHQPQKLRIIQRDLTRFIGVNARGQGGISDSSEFQNATNGIMIPIQSILSLPPSLKTIIK
THPELSTYSEILPDQFLDQLELLPHLTLFAPQNSAWNNLSSIELDYLKSNFSADDSIKLF
RLATADNVLGNEGIGYSDLLRHESDLLSIDGNHLSIGFDTSKQLSINGSEIVEQDILASN
GVLHILPNLLIPSGNLELTAEKYLIGLNCTKFVSLFRQANLSTPYLDNDQKGYTILAVRD
DVLGSSTSRLNNNDTESLSKSLKYHVIEGNYLMEDLKDGLLLKTELKF---GESKQRIPV
SVATKGQSISIIGFGGANVVGDPVKIGNTVIYILSQIVQPPSDLIQVALSDIRFSTGVAS
IFSAKLDHEFKNISQLTYLMPTNKAFSNLGLIMDYLLLEKSKSDLIQVLRYHGILELVYL
NELKIGSQRYPTIEGSELYITVHSNNVSVHGPTIGGVALNGERQDSEVLKRDKLIENGSM
QFINQVELPSGVNIGIRKLMMGAKATTMLELIQSSNLSWILDGSPPPSPSSKIINLGRGY
TILCPSDTAFTQVNLTYYLEDRSRLESLIRQHIIPVKEGVILKSFEPLYIKDGLIYPTLL
SIKEGGNSRYGDISFRSNHEDKWLVGIKGAQSKNGLHDSSRIINFGRASPKIIPDQVSFA
GGVLLLDMVLEPYYPSFWDRIGKFILVSCVFFFLLSGLAFFGWKGWKKYKNKSYLVVEPM
EE
>Rgr
----------PPPDTSRLVDLLARSDEHQLLLGAFQRARLIPTLNRLNGPTLWAPNDRAI
QRA--------SHDNLQLALRDTLLYHLVNRTLPDATTLHETLYFPSLFEPEPDPDEGLL
HEEGQRLRVVRRRDEYWVGVDWKGAGGVRSAGPPKFARNGVLVPIDGVLTRPDDLATIIR
STPELSTLASLLPKPVLKYLSTASHLTLFAPTNEAWAGLTELEMRYLRSGLAELDLSEIF
GDGASRSGAGSGKVGYLERLVGHKGVTTLRNGTLEVAGEDKTSVKVNGTDIARGDILAKN
GVIHTLPSLLLPRGSLALTAEKYLIALDATHFVSLLRSVNLSHYVQIP----YTILAVKD
DVLAATVARLGAPGSAALKELLEYHILPGRWMPSDLEDNMLVGTELRTELLRDGRQRLTV
GVQGEEGGRG--GWGGANVVADPLVVGDSIIYLVSSLIEPPPTVITAAVSDLRLSTFVAA
VYAAGIDGTLATRAAVTYLVPTNSAFGDLGLTMQYLLLPSSRPELASVLRFHAIDEVVYL
GDFPRSGARYPTLDGAEIYLERDAATLSVHGPTLGGLPANGEPRDANVVEGDVLTETGAL
HVIDQVELPPDIDISLEKLLRGAKANVMIDLIRAANMTWVLDGQRPPRHAPRGGGADWAY
TVLCPSDKAFSRLNLTFYHAHPAALSALVRLHILPISPFPPAQPGAPLLLEDSKTYASLL
SKGQGGTSDYGTVAFRKWGESSWVVGIKGARGAKGASDAARVLAWGRATPVFVDPRLRAA
GGVIAVDAVLLPYEPSWLRRYWWVVALAVAGTVALAVAGVYGVRWWRRRRERKYARLNQE
DD
>Sro
MRLLLLLYPLIASASLSLVDLLSSSPDHSLLLSAFQRARLIPTLNRLNGSTLFAPTNEAI
RRQESTGGVWSGHDNLQLELRATLLYHCLNYTLPNEVTLQETLLYPVLDEPKPDPGVGLL
DGEGQKVRIVKRKKEIYVGVDWKGEGGIQVNQKIKFAKNGGFVSIDGVLERPHDLASIIS
SLPSLSTFHSLLPPSLLSYLAQTSHLTLFAPTNEAWTSLSELEMRYLRSQFAEMDIEEIL
GDAASRESEKKGSVGYLERLVGKGSVKTLRNGTIEVQAD-GEQVKVNGSTMETGDILAKN
GVLHTVPSLLLPSGSLSLTAEKYLIALNCTEFVSMLRSVNLSHYVQVPEEKGYTILALKD
SILSSPLLSFPSPGSNELKQLLSYHILPGKWTPQELTDGMLVGTELRTKDLKEDRQRLLV
SVQDEEGGEGVIGWGNANTIAEPVEVGNSIIYLISTPLEPPSPVITTAVSDLRLSTFIAS
LYAATLDGLVATKPSITYLVPTNQAFETLGLIMSYLLLPTAREELKSTIKYHAIDQVVYL
EDFPSNSERYPTLDGSEIYLERLTSDLLVRGPTLEGLPANGELRPAKLISGNLLTETGVM
HVIDQVELPPDLEITVDKLLKGARSTTMVQLIREANMSWVLDGTPPPDSSDSPVNIARAY
TILCPTDKALSRLNLTYYLSHPSALSALVSLHIIPLPSSSSSPPGAPLPLSDSITYSTLH
SKSEGGSSAYGRIGFKKWGEESWMVGIQGARGTRGEKDSARVISWGRATPWFVH--RREA
GGVVLIDSVLLPYEPGWFRSWGWIALVVVAATVLVVGLSVWGVRRWKARSKGDYEPVEGE
ED
>Uvf
MVALIFITFLQQAQSITLIDLLSRSPDHSKLLHLIQVSRLVPVINLLNSSTLFAPTNQAI
ESSPEIKTYLKPNDNLHIHIRQTILYHLLNFTLPQSPQLLDSLLIPTPATADDDQITGLL
GHQTQKLRIINRDQTTFIGVDGSGQGGIQSRDQFQVGTNSLLIPINSILVPPPSLKQLIK
SIPSISTYASILSDQLLEQLDLIPHLTVFCPQNDAWNQIGSIELDYLKSNFSADDSFKLF
RQATADNVLNSEGIGYSEQLRLELTLPNLDAKFLSVGIDNSSKLVVNNSEIVQNDILASN
GVLHIITNVLISSVDLELNAEKYLLALNCTRFVTFFKQANLTSPYLTNSDKSYTILAVRD
DVLQSTPSKLSTKEPDGLVNSLKYHVIQGKYLIDDLMDGMLLETELNLHSKSKSKQRMPV
SVSSSIRKSGIIGFGGANVVGDPVQIGNTVIYIISQIIEPPSDLLQVALSDIRFSTGVAS
IFSAKLEHELKSISELTYLMPTNKAFSDLGLIMDYLLLEKSKLDLAQVLKFHALTQVIYL
NEIKIGNQRYPTLEGTELYINKLDTNVTLHSPTLGGVALNGESKDAEVISRDILIENGSM
QFINQVELPSGVEIGIRKLMQGAKATTMIELIESSELRWILDTGSPENHKNLQIGLGRSY
TVLCPSDEAFTKLNLTYYLEDRIRLEALVRQHIIPTSSTEPPEPFKPLYINDGIVYHTLL
SKKEGGSSDFGDVSFRINIKNKWLVGIKGARGTNGYHDSAKLIHFGRASPRILPTSISFN
GGVFILDMVLEPY-----------------------------------------------
--
