# Supplementary material for: Convergence Analysis of Rust Fungi and Anther Smuts Reveals Their Common Molecular Adaptation to a Phytoparasitic Lifestyle
Source: Front Genet. 2022 Apr 8;13:863617. doi: 10.3389/fgene.2022.863617 (PMC9023891; doi:10.3389/fgene.2022.863617)
Supplement: Supplementary file 4 [file DataSheet1.ZIP › Supplementary file 1/conv_cal/OG0003207.fasta]

>Ain
MEMLKNTSELFKSNIFKHKTDEMLKSAALDMVLRHLKSLFEGLAPIQPQTLESLQKTPVK
VVFPDPQESSPLRFGFEKPSRVQVVGSWILRTSALRPEGVDVDLVVTMPSDLFQDKDHLN
MRYFHKRAYYLANIAAAIVRSGLGLEVEYACQDDDVRKTYLVLRSGRDKSQTDFAVIKVH
VASEEGLFPPARLAPSRNSIRTSKPPTPHYNAAILADALASTHTIYLNKILQSCGEFAPA
AMLLKTWASQRPFGSGLGTSSIRFTMLLAHLLNGPEKGTTARLGTGFSSYQLFRGVIDFL
AHHDFAKAVFMKTVQRDIPSVDFVDPHAFVDPTGSINLFAGLPSGSLQLLQAEARATLAM
LNDEQDYFDDIFMKSSFLFDEVAKLDLIRATKERAAQVDIGSAIRARAMHLEATLRKGLT
NRIRGCCILSSNAGPLNSSPSQKMSAEVGLQLDASQAFRLVDHGPPPEDKEAAQAFSEFW
GNLAELRRFRDGRIVHSVIWNAKGAFDKLNIPHRIFRHVLARHDEIQRVSFYGEGFNGLL
SPEKELAEKAYLVQPEERGFHTVQTAYDELSKMLRGLNDLPLALIGVVPSSANLRAMSAM
VPSPVNLEALTRVPDYASHIPVADVILNLESSTRWPDDVPAIQAMKLALYQRMAESLVEK
LEGGSARIVFDQNTNKLLDTSALEVILRTGLAFRARIHHDRERNLLERIAEKTQKKQARE
ALDRLKVRYVSGPRHHQTMAALQHRFPALSATVRLLKRWIAAQMLSRHVPDELVELVCAQ
VFVSPSDKAPATGSSGFSLALRRLATWRWREEPLLVATASAISAEGAESVRFPTSKAIEA
ESAFKLARSSDPAMNHLAWFIASEEDTAGSDFGREPGASIADALQRLARAACTILEAGPN
LGADTIKALFVPALGHYDFVIRLEQALLPRYLSNVSFDGQALKSSSLGEPKPGFDTATEF
VELLQDLYSDTGMWNPRDFKV
>Aps
-------------------------------FLKSLSDHLSQIPSTGPVPLEKLQKKGTR
IALNDPIDPVQWKFGFMPPSKIDVVGSWPLKNGIKKKGHACIDLLVQIPQGVLQEKDYLS
NRYFHKRAHYLAHIATSLLKSSKTHELYYAYLGGDSFKPIIEIHSLEDQQPLT-WTTRII
LSYPQETFTVAKLSPSKANLKPSPDPSPAYNMSILLDSAELTHHEFFTGLSTNYPAFIPT
CQLMKAWAQRRVFYRPVGFERFGWNFLVAHVLLGGGEKDLTGTVLLSDPVALWRHVIDWL
AKWNPQSIVRMEPIFKPFSEQEFGIGPALIDPTGTINLLAATPINTLKLLCTSANRTALL
LQSGYEVFEVLFSSFASNFDYHFIFKIFPQDLDKLCQDNTRKSILVALQCFSDHLRRALG
NRVAGFALLRQHSLNSKISASDPDVILLGLLLNPTHAFNLVTYGPSPDTSPETQEFRKFW
GKRSQLRRFQDGSIKECVGWQVSNPLERLKIPKQVVRWLLIEKLELSDVWDCIGAFDPFI
LESSKYVGKIYEKDPQELGFTNVMKAFNEFAKELKGLNELPLSITSVHPVSEYLRYSSIF
VPGPRRLQSYLTQPNETRYLPSMLCQLKFESSGKWPESLEAIQKIKAAMLNKIAEGLLQN
KIAVKAELDFDFDACPISQNVALVVLHSSGYAFKLIIWYEREEMLLDLASKGEDASWALQ
AIQNYRKLFVQSRTHHDAISALQTRFPSYTYTVRLVKRWFSTHLLCTHISTELVELLTSV
VYLFPHELPPTTGSSGFFRFLKFMKQWNWRVEPLLIPLQTSIGLDTNALTHFPVDSAKLS
AQHFDAIRKKDPGFYQHTYVIATENDLEGSAWMLRPSRLIADRIQMLASASFNTLETILE
QGCPNVKTVFKSPLKDYDFHLLIDLSVSTRVHQSFEEI--DHYSAQDAEPQIDDDPVLAF
FEELQ-VSGDP----------
>Cqf
MEDTIAALSPASGLTFPLQVSSLLENEELIDFLSTLKTLLLAIPPVQPISLERLQRLGIG
LALDDPKETVQWSFAFKAPQDIKVVGSWVMQNGVKLKGCNCIDLLVEMPLEVLQEKDYLS
NRYFHKRAHYLACLAASLSSSGADFDLAYDNLRSDPSKPVLLLKPKGARPSATFPSIRLI
PSYPSTLFPVGKLSPQRANLKPSPQPSPRYNQSVLLDSTAISHLSYFTELSNSHPAFKKT
CRLIKVWAKQRGFYHPFGFESFGWNFIIAHVLVGGSKKTQPASIVGSDEIILFTHVIDWL
AQWNIESLIKMNPISGSSDGYEFDGGGALIDPTGKINLIANIPLGALQLLRQSAIHSSAL
LKSGYDVFDSLFLSFSCSFDYHFTMKLSARDLKRLCQNCECTSTTNAILAISKNISKACS
NRLLGFGFLTDISDDA-TSVKTTVSLKLGILLDPTHAFNIITHGPSPDALPEAAAFREFW
GAKCDLRRFQDGAIEECVSWEVSDPLERLKIIQQVIRWVLVEKLGFAKLSDFVGAFDALI
VEDPRYVQKIYDKDPKCLGFTNVMKCFNEFTSELKALNKLPLAITSVQPTSEHLRYSSVF
VPGPRKMKGYRYQSDASKYLPGMSCQLKFESSGKWPEDLEAIQKIKAALLAKISDGLSQN
QHVIKSDIVFYHNALPIGDNVALEVLHSSGYCFVLSVCYEREEMLFEKASDCKETDMILE
ALTSYRRKFVKLRRHHDAIAALQTRFPSFSYTVRIIKRWFASHLLSSQISTEMVELLASA
VYLTTQQLPPATGSSGFLRFLKLMKEWEWREKPLLIPLQSSIGHSSATLTHFPVDLIRPV
ITNFASIRKRDPGFHHSTYFIATEDDLDGSNWLWQPQRIIADRIQVLAIASLSALESGLD
QDIHNVRTIFKSPLQDYDFHLVIDLAAITRVHQSLDRQKYDNVPLGLP-AQIEDDPISHF
VKELQRLHGDTGIFNPRTMKT
>Cla
------------------------KIRVVEDLLDEIRKIFLKTPSIGQSPPLGLKHTKVP
WPARAP-SAVRWKLGFEPPTSLSPCGGWLLGSACRTKGAWTVDASVEMPATLFQENDTKD
YRVLCKRNFYIAVLYNELAKH-LSTKPTWAFLNGDELKPIIALRLEQDTKTS--ITLQLI
PVLPTKHPLPQRLALHRNNLKPPSPPTPLYNHSLLMDVMFHSIQSSQQRAARAPANYSDA
AVLLKLWATHHGWQQT-----LGSSIILAELVTGNQ-----ALPSGSSALQLFRSVLDRL
SRHDFAKAAFYL---------------------GHQPVTVGLPSLRTLQVQVRARQALAL
LEGSAAGFEAVFS----------SLLFAVS-----------HPRQAFTHHLAATLAQALT
SRVRAFSL------------AASRELLLGLVLDALKATRLTDSGPSAEDEQACQDFRAFW
SGKSELRQFKNGQILETVVWDAKTQVDRWGICGDIVKHILTYRFDVLQITVRDTPFAAVL
SEPAIARKHLYQLEPGAKGFGLVMDAFDDFATALRKLEGPPLPIKSIQPASPGLRYTACF
VPGARKTVHYWSSSPACRFIAASEIRIAFETSNKWPEDLEAVQKVKSALLVSFADAIHVQ
IRHSTCSIQYDLDASPTADNVSLMVLLPTGFAFRIRIHHETEKRLAHEADAAA-------
--LTYEKRFVFEPRHHAAIVSLHHLFPAYSTTTRIVARWLSSHLLLPYLPHPAVELICAS
VFLGAN--PPASPLQGFVRVLSLLAEWTWWTEPLLVPLYSAVDSDLEARVVFPADKAEKS
LLAFQARRGADPNMTRDAFCIATEEDLVGRQMGLRLDKVIAGRLTQLARGAVAALANMME
PT--DFSTLFSTSMKEYDFVIHLKPTLLTRHQHSIAPTEPLLR-----AIPIALDPASDL
FNLLQKELGSAGIFRAGTLPP
>Cmi
LEALPDDDEAELQSVLQLKIDALLKARPLNNFIDRIRSVLSSAQSRSPLPAHKLKS---P
LPFSDESKAVNWQLGFEAPLKVQIGGSWSTGTSCKWKGGWNVDLLVQIPGSSLQEKDVKD
SRYFYKRAYYLSVVKEILETNGTCGSVAVTCLNGNRRKPILQVTPKDGDLEIDFCAVRII
PVFDWSDCPPARLHPARDNLRSLSPANPIYNSDVASDGSPTQALTYMNRIADRSDAFAQA
ALLLKTWALQRNLNKEYGLSHCLSSTLLAYVLDGTCK-GVRTVPAGSGAWQAFKACLDTL
ARTDLSTSKLVSFTHAKPSVADWESGPVLTDPTGVSNLLSETPMSALNLLRYEARIALRI
LKREANAFEQVLLQPHLRFDQVAKLVIPVNSTKHVFSSDCSSKSASILAKLASVLGQGLG
TSARAISLV------LDNTTSENLTVHLGLYLEPPQIQRLVEYGPPADNAEEVRNFRHLW
GSKAETRKFRDGRILESVVWDADGPEQRSKIFMQVVQHLVAHHFGVSSACFFATAYDKLL
AESPQVRNALYNADPQTTGFSPVTAAFDQLAKELKELKDLPLQITNVIPVSEGLRYTSTF
VPGAVRIKSLPNISTSANSVPLHDCYIVFETSGKWPEDVEAIQKIKGAFLARLAQSLPRA
IPGCRCEMQYDLSADPVSDYCHLAIILPEGFAFRLRVHQDMERKLLEDVIGEDDRKATQN
TLVKHHKTFTALPDHHGAISALQARHPSYSTTVRITKRWLAAHCLAIHLPAELIELVAAH
IYLDEAYEVPSTGVAGFARVLQFLSQWQWREQPLLVPIYTAPNVEAGVVPVFPEKQRQKS
TQAFTTLRKLDPTLSKSAWFIATEKDTSGRTWGESPSKLVAGRVQELARVCMQALASAMW
DGNAQIQHLFVPDYDAFDFVLHLKPSKVSNHLQAVTPSMKDLGRPETPTIRPGFSAVQSY
LRRLQALSDDIGLFNPRAFRI
>Eyn
IRSLLQLQVNDRSLILYIQIEALLKARPLANLLQRLTLLLKNVKSIPSRPAAALKE---P
LPFLTPLEEVNWQLANEAPSDVQVGGSWAAGTSCKWKGGWVVEVYAEVPPSLFQEKDVRD
YRYFYKRAFFLACLKQAIDKAGLPIEASYTYQNGNQRKPILRLLPVKGSD-CDFCAIHLI
PTYDSTNLQNSRLHPGRPNLRHPAQPTPIYNSDIAADGTSLTCTSYLQSCLTKSEHLAGA
ILLAKIWSKQRGHSKLVGLSHIEESLLLAYMVAGDSK-SVRKMPQGSSAWQLLKGCLDFL
GKADFTKLVVTSSTLAKPSAADWAEKPVFVDPSGLCNLLAETPIASLELVHSDANRA---
-------------AYSCPITLVVLLKIFTTSSSPL---DSSSFLAYQLNKVADVLRKALE
NRIRVMSLTHA----SSNAQAKTASIDLGLIMEPSQAARIVEYGPPADQAAEVQAFKAFW
GSKSETRRFKDGRILESVVWDANTPSERTNIWKQIIAHTLQHHLQIASISFFAGLYDPLL
VEAPQARQLLYTADPSTTGFGPLVSAFDALAKDLKSLKGLPLSIKNVAAVSEGLRYASVF
VPGQIKVKALSHASSAMSYLPVQEVLISFEGSGKWPEDLEALQKVKSAFLVRVGDLYRSA
NHGSRCDMFFDLQASSSSNPCALDIMTLEGFVFRVRIHHEREKQLLQDTLEEE--SEKKD
HLISYYRTFVARPAHHAAISALQHRHTSLSSTIRIAKRWMAGHMLLPHIAVELVELLCAY
VYLDRQYEVPASGSCGFARVLALLASWKWREEPLLVPLFTSPAASASTRVRFPVDLEKQA
KGLFANLRKTDPAVSKSAWVIATEEQLSGQVFG-SPSRIKAARLQELARVCSLALADVTA
AGQPEIEHIFTPPLEAFDFSLHLDPLRVTRHHQALRPNTKALSHSTYAPIRPAFDPVRAF
VKRAEAAAGDSGLINPREFRI
>Gan
ALAFAELTASPISNIISTQVSTLLATSPLQPLLRSLHAHITSLPAQKTSSLTGLRKKGVV
VPKVEGSKWGKQDLEWKKPEDVRIVGRWAWGGSMKVKGEYVVDMAVGMPASLLQPKDYLS
PRFLVKSTHYLVILASLLPTSLGPLALSYVPLPASLGWALLRSASPKASEKVGLAVLRIR
IVWPLDAFLLAKLSPSSNVAR---VPTPLHSSSLHFSSLYLSHLKFHHTLSLSHPSYPSA
VRLLQSWASKRSHGTSLGLSDEWWAWCVARTLDWGTGSKGAGEAVGGEAWAGWRKAVEWL
AGINWTDGVWFRVEYPKEFRKAFAGRPIFVDPTGTVNLAAGIELSTLEMVLREPSCEISA
CAS-STTTQGELLRQVDSTNPWARITIPDSTSKDEAALDYASPLAYLISNLSSTLHRALG
TRAKAFQLTVPSPTKGAPPIPEPLILTLGLLLDSAEAGRLVDQGPSAEDEAACAEFRAFW
GAKSELRRFKDGAIVESVVWEEPSQQQRNKVVSQIVAYVLESRHGIPNVDVFAGAMDHLL
VEPEAIRRAIFLEDSVAKGFGNIMGAVDAI------------------------------
--------NFEQFPDSTKYIEVHDIILTLEGSGRWPDDLEGVQKIKAAFLAKIAEGLSEL
HSIFKADVVFDLSARTLDDNVSLEILTATGFAFRL------------------NTSVADS
PLDLYNARFVHAPRHHAALATLQHHFTSYSPTVRLVKRWFSSHMLSPSFPPELIEILSAS
IFVDPSYEVPHSGATGFARVMEKLASWNWRDEPLVVALYSFSNATAGKRPAFPTLAKAIA
VAAFQEQRLEDPQIGEYAWRVCTEEDPAGKVWGRRTGKVVAGRVRGLARATLKTMEEGLV
AGVLVVEQLFSPPLGDYNFLIHLDSTVVPRHFQSLSPDPKALSELEEGAVRFGWDPVSDF
VRDVEVR----SIYPP-----
>Hvs
------------------------------------------------------------
------------------------------------------------------------
--YFHKRAHYLAYLAASLSSPSKKIHVEYMNLHSDPRKPIILIRSHSTIESDNRHHIRLI
PSYSISYSPASNLSQTLLQLKAYSSLNPYDRQSLLLDSYQLQHSKFISKLEQEFSGFNYA
CRLIKIWGTGRGFYSSIGFERFGWPFLIAHLVTNDRKG----------------------
-------------------------DSNLVD--------------IFSQLQKEATHTLDL
LGAPLNISEAIISEIVISFDHYLSFWLRDK---PFMAISPTTNRIEVIQHICKTLKQALG
NRATAFGLFQRSEPKDNFGISGAIKLYLGLILNSTSSFELITRGPSPDQCPEAKKFNDFW
GTKAELKRFQDGSINLSVTWTAHDPQWRCTIPNQIVSWVLSDKLNIEDICHFLAPYDVLI
NESPPAVAYIYLKNPRVVGFTNLVQEFNDLTKELQNMKELPLAITSINPVSECLRYCSTF
IPGPRKLKGFRNQLDVTKWLPCSEAHIVFESSGKWPDGLEAIQKIKASMLSKIGEVLMKK
HVVKYFQVVFDIDTSPICDNVSLEVIHKSGYGFRFRIFHEREAKLLQDLHPPEGPKLAAK
ALDHHQKRFKISKKHHDVLTALQRRYPSFTYTVRTAKRWISAHMISCHYPAQVIELICAA
VYLDPKLTPPNSGSAGFARFLRLLGDWDWQVEPLLVPLETSIGLDSNAITIFPAPYVQAV
IANFERERLR-WSERGRAYFIATEYDLEASDWSLKPEPSIATRVRRLAKLSFAKIQENLE
NEITRNYSIFTPNLQEFDIQLVLQTNVITRAHQAIQV-----------NMLLDDDPIVEF
LGELSRFYDGTGLFDPQKLKK
>Lcr
ALAFAELTASPISNIIATQVTSVLSTSPLQPLLKSLHAHLTSLPKQKAISLAALKKKGST
VPKVEGSKWGKMELEWEKPEDVRVVGRWAWGAGIKIKGEYLVEMAIAMPESLLQPKDYLS
PRFQIKSTHYLVTLSSSLPSSLGPVTLSYVPLPGSQGFALIRSAHIKGTEKVGLAVLRLR
IVWPTDAFAASKLSPSSNVVRPASPSTPLHSTSLLLSSLPLTHLKYHHTLTTTHPSYVSA
IRLLQSWASKRSYGASLGFTDDWWAWCVARTLSWGAGSDPAGAAAGGEAWASWRKTVEWL
AGVNWVDGMWFRVEYEKEFRKAFKGRPIFVDPTGTVNLAAGIDLSTLEMLKQDAKATIAL
LLSDEVKFEGAFLREVERFDNFARITVPASSSTSDDALDYSDAVSHLTTSISYTLRRALG
SRVRAFQLNAPSPTGGSAPAPSSITLSLGLLVDPVESSRVVDQGPSAEDEVACAEWSAFW
GPKSELRRFKDGAIVETVVWDEMGPPQRNMVVSRIIKYILNHRHGVPNIEVFAGAMDHLM
VEPEAIRRAIYLEDSFAKGFGNIMNAFDDLA-----------------------------
--------KFERFPDSIKYISTHDILLTLESSGRWPDDLEGVQKIKAAFLTKIGAGLEKN
HQVIKAQVAFDLDARPVDDNVSLEILTSSGYAFRA------------------HRRSRIP
SLAAYDERFVDAPRHHAAIATLQHHFTSYSHTIRLVKRWFSSHMLLPFFDEELIEILVAS
IFIDAAFDPPQSGATGFARVMEKLASWKWRDEALMVPLYTFSTATSGRRATFPPAQKARA
KAAFEKRRLEDGQVNEWAWVVATEEDVLGRVWGRRTDKVVAARARGLAKATLKTLNEGVT
SGGLVVEQLFSPPLGDYSFLLHLDSSVNPRHFQSVTPDPKALTEMEEDSVRLNWDPVAEF
VKAAEVR---------KNFCT
>Mgl
IHGLQETSDLYMNNMFKLQLDEMLHKQAIEHLLRSLQACIMCVPKIDPQPLSELTSRSVH
IPLVEPVEDPAYMIAFEPPEALNLVGSWPLHTVTRRVGEMDVDMEVVMPSKLFQEKDTLN
ARYFTKRAFYLAVILAYVEQNALGVRAEWLYVGGDPRRSCLVLRPTPEAH--DLTVVRIH
AAHAPGTFPTSRLAPNRNNMRGSAPPTPIYNACIAAESLRLAHLVYLHATSEWCKGFAEA
CQLLKIWATQRGFGALAGTDDARFCMVLAHLLHGEPKDMRTKLSPGLSSVQLFRGVLEYL
AKNSFATPVWMKAQPATISPASFAGERTLVDPSGCVNLFAHWPAASVDLLQLDAAQSMRM
LSDGSDHFADLFLTPLQRFDETASMHLNLHRGSLVHRLDAGSPSLWAIRRVLDVSGHALG
RRARVVAICTNPQKQASGGSASPKIVELGMWLNAEHAWHQVEHGPSPDSPD-AAAFRAFW
GSVAELRRFRDGRVRESIVWPVSTLAQRQSIPRQIVRYALTQHACAKRIRFSGDAFVGWL
DVPTSLAQRVYSKDPSVHGFQLLQTAYDTLARELRAMDELPLSVTGVTPAADALRSMSVF
VPGPRDVTEWHDVPDVMTYVPVHDVIITMESSGQWPDDLAAIQEMKTALYERMADVLSRR
MPGTKMQVVYDSDADAIYDQTCLQILMPTGFAFALRVHHDREQVLLHRLNDKHARARAQA
ALRRYDMRFVHAPTHHAALQALQDHFPALGPTVRFVRRWFASQLLSTHFRAEAIELLCVA
VFLTNAHGPPTTGMHGFVRALDLLARWDWRETPLLIPLENATRLPDETAPAFPAAQRADV
EQHFRTIRARDPAFRHSTWVLATEMDLDSKAWTHAPTAMVADGVRQLAKRSLHVLKQDTS
ISTPLVRMLMTPAVEAYDFVVHVQPSLHVRYAESIAPDSTHWLPSVYGEVRPGFDPVYEF
VTMLQTIYGDAGLWNTHTFKV
>Min
ALAFAELTASPISNLISTQVSSVLSTSLLQPLLKSLHSHFIALPSKKPASLESLKRRGWN
VPPVEGVKWGKIDLAWAPPEDVRIVGSWAWGGASKVDGEYVVEMAVGMPEASLEARDYLS
PRFVIKSSHYLVVLASSLPGSLGPISTSYVPLGGAQGYALIRSAHAKGTERSGLAVLRIR
VVWPSEAIAHSKLSPTSNVVRPATPATPLHTTALHLSSLSIAHLKHHHALASSHSSYPSA
VRLLQAWATRRSYGASLGFTSEFWAWCVARTLGWGSTADPSTLSTGGDAWAMWRKAVEWL
AGINWVDGIWFRAEYDKQWRTAFKGRALFVDPTGTVNLAAGIELPMLEMLKQDAKSTIAL
LLADEKKIETAFVRPVARFDNFARITVPSSKPDGTDALDHVDDHSFLLASISATLSRALG
NRAKAFQLTRTAPSKGVTSAPKTVSLDLGILLDATESGRLVDQGPSAEDEAGCAEFAAFW
GPKAELRRFKDGAIVESVVWDEPSKLQRNKVVGRIIEYIVRHRHGLE-SKVFAAPMDHLL
VEPEALRKALYLEDSVAKGFSSLVSAF---------------------------------
------------------------------------------------------------
------------------------------------------------------------
------------------------------------------------------------
------------------------------------------------------------
------------------------------------------------------------
------------------------------------------------------------
---------------------
>Mld
ALAFAELTASPISNLISTQVSSVLPSSPLQPLLKSLHSHFVALTSKKPASLESLKRRGWN
IPPVEGVKWGKIDFAWAPPEDVRIVGSWAWGGASKVDGEYVVEMAVGMPEASMEPRDYLS
PRFVIKSSHYLVVLASSLPESLGPISCSYVPLGGAQGYALLRSAHVKGTERSGLAVLRIR
IVWPGEAIAHSKLSPASNVVRPATPATPLHTTALHLSSLSVAHLKYHHALASSHSSYPSA
VRLLQAWAQKRSYGTSLGFTSEFWAWCVARTLGWGSTADPSTLSTGGDAWAMWRKVMEWL
AGTNWLDGIWFRAEYDKQWRNAFKGRALFIDPTGTVNLAAGIELSMLEMLKQDAKTTISF
LLADEKKFDTAFIRPVARFDNLARIVVPSSKPDDAGSLDHVDGLSYLVTSISATLSRALG
NRAKAFQLMRTAPSKGAISSPKTVSLDLGILLDATESVRLVGQGPSAEDEAGCAEFAAFW
GPKAELRRFKDGAIVESVVWDEPSKSQRNKVVGRIIEYIVRHRHGLE-AKVFAGRMDHLM
VESEALRRALYLEDAVAKGFSSLIGAFDDLSKELKELPELPLGIASVQPSSPGLRYSSVF
VPSSRRLKDFEQTPASTRYIELHDIHLTLESSGRWPDDLEGIQKIKAAFLTKIGEQLEQT
RAVLMTNVVFDTGARPMDDNVSLEILTAAGHAFRARIHYDRSLLLLKERAKVGDLSIKEP
LLLAYEDRFVHSPRHHAAISTLQHHFPSYSPTVRLVKRWCSTHLLSHYIAPELFELLSAS
VFIDAAFEAPQSSSAGFARVMTLLSEWKWKDEPLCVPLYTFQLATSQRRPYFPPAEAVKV
KALFEANRVVDLGRDEHAWVIATEEDLTGKVWGQGMGKLIAARVKGLAKATLQTMHEGVL
NDVLVVETLFLPPLQDYDFLLHIDSSVNPRHFQSIAPEVKALSEDEDDTIRLGFDPVTDF
VRELELHFPGIGIWNPKSFKV
>Mlp
LDDMIAACSPASGVTFPLQVSSLLKSLELVDLLGTLRSHLLSIPTIEKTSLERLQTLGIG
LPFEDPKETVQWSFTFKAPQDIKVVGSWIMQTGVKLKGFNCIDLMVEMPGDILQEKDYLS
NRYFHKRAHYLAYLAVSLSSSAGHFDMSYVNLHNDASKPILLLKPNGAMPSANFPSIRLI
PSYPSTVFSPARLSPTRANLKPPQKPTPRYNQSVLLDSTSIAHLSYFSELGTNHSAFCKN
MSIDET----------FGYERFGWSFLVAHVLVGEDEKAQPMSSVGSDATVLFRQVIEWI
AKWKSNSLVRMRPISSAVDEGEFAGGDVLIDPTGQINLLANIPSGALQLL----------
---------------------------SPRDTKRICQDLEGKHTNEALFAISEIINKACG
DRLSGFGFLINDLQGSNASTADNVTLKLGVILNPAQAFNVITHGHSPDTSPEAAAFREFW
GDKCDLRRFQDGTIEECVSWEVSDPLERLKIVQQIIRWVLSKKLGFAKISDFIGTFDNLI
VEHPHYVEKIYEKDPKCLGFTNVIKAFNEFVKDLKELNKLPLSITSVQPTSEHLRYSSVF
IPGPRKMKGYRYQADASKYIPGMTCQVKFESSGKWPEDLEAIQKIKAALLAKISEGMIRN
KHVIKSEIVFDPDALPISDNVALEVLHSTGYAFVLSICYEREEMLQAKAADSKESPMALE
ALATFRKKFIKLRKHHDAIAALQTRFPSFSYTVRIIKRWIASHLLSSQISTEMVELLASA
VYLILEQLPPATGSTGFLRFLKLIKEWKWREKPLLIPLQSSI------------------
-----------------------EEDLDGTDWLWRPHRIVADRIQTLASASLSAIESNLN
QPTSDVQTIFKSPAEDYDFHLVLNVAAMTRIQQSLQLQVYENVPLGLA-IEIGDDPISEF
VKELQRLHGDTGIFNPKTMKT
>Msd
ALAFAELTASPISNLISTQVSSVLPSSPLQPLLKSLHSHFVALTSKKPASLESLKRRGWN
IPPVEGVKWGKIDFAWAPPEDVRIVGSWAWGGASKVDGEYVVEMAVGMPEASMEPRDYLS
PRFVIKSSHYLVVLASSLPESLGPISCSYVPLGGAQGYALLRSAHIKGTERSGLAVLRIR
IVWPGEAIAHSKLSPASNVVRPATPATPLHTTALHLSSLSVAHLKYHHALASSHSSYPSA
VRLLQAWAQKRSYGTSLGFTSEFWAWCVARTLGWGSTADPSTLSTGGDAWAMWRKVMEWL
AGINWLDGIWFRAEYDKQWRNAFKGRALFIDPTGTVNLAAGIELSMLEMLKQDAKTTISF
LLADEKKFDTAFIRPVARFDNLARIVVPSSKPDDADSLDHVDGLSYLVTSISATLSRALG
NRAKAFQLMRTAPSKGATSSPKTVSLDLGILLDATESGRLVGQGPSAEDEAGCAEFAAFW
GPKAELRRFKDGAIVESVVWDEPSKSQRNKVVGRIIEYIVRHRHDLE-AKVFAGRMDHLM
VESEALRRALYLEDAVAKGFSSLIGAFDDLSKELKELPELPLGIASVQPSSPGLRYSSVF
VPSSRRLKDFEQTPASTRYIELHDIHLTLESSGRWPDDLEGIQKIKAAFLTKIGEQLEQT
RAVLMTNVVFDTGARPMDDNVSLEILTAAGHAFRARIHYDRSLLLLKERAKVGDLSIKEP
LLLTYEDRFVHSPRHHAAISTLQHHFPSYSPTVRLVKRWCSTHLLSHYIAPELFELLSAS
VFIDAAFEAPQSSSAGFARVMTLLSEWKWKDEPLCVPLYTFQLATSQRRPYFPPAEAVKV
KALFEANRVVDLGRDEHAWVIATEEDLTGKVWGQGMGKLIAARVKGLAKATLQTMHEGVL
NDVLVVETLFLPPLQDYDFLLHIDSSVNPRHFQSIAPEVKALSEDEDDTIRLGFDPVTDF
VRELELHFPGIGIWNPKSFKV
>Pan
VQGLKETGELFKNNVFKLKVDEMLKAGALELVLRRLHQLFQSLEPIEPLPVGRFQKQKVT
IPFPDPAADANYKLGFDKPAAMHLVGSWALKSAAKRPQGIDVDVAVVMPAELFQQKDYVN
FRYFHKKAFYLAALAHAIQTAHLGVTPSFSLVDADPRRPILVLSPIRDKSETDFCNIRIH
PAIEPDTFKPIHLGPLRSNVRVASVATPRYNAAILADMLHLPHLVYLHSVAQACPAFADA
CLLLKTWAFQRGFGSGAGTASLRYTMILAHLLQGEEKGGRSKLSNSFSSYQLFRGVMDWL
AKHDFRAPVFMKPVRADMPRAEFSQDRVLVDPSGMLNLLAFVPTGSVDLLQYEARRTFDM
LNDSSDHFDALFLAAPFTFDEVARIDLPLSAASPIQRADFGNSFQAAMIQVSSTASRALE
GRAKLVALMHPATGRLNGSPAALSDAEIGVVLDGEQAWRMVEHGPSSQETEQAERFRAFW
GKMSELRRFKDGRVLESVVWPVTTQASRWAIPRRILSYVLYRHHAIHQIHFVASHFDSLL
EVDSTLARTAHVVSTEEKGFTPVQTAFDQLSKDLRALESLPLSIIAVSPASPGLRGTSTF
VPAPLNLELLERIPDAASYLPVHDIVITFEGSGKWPNELAAIQAMKAAFFERMCAEIGNK
MAGTTARVVFNPNASKMEDQCSLELVLPSGFAFRASVMHSREKVLLERIADRFAKRRARK
IVLEWQRRFETFPLHHSYIASMGHRFASFGTAVRLTKRWFASQMLSSAVPEELIELVCAA
AYLSPEEGAPASAVAGLLRILRLLANWRWKEEPLMVPIQAVIDSEARDIYTFPADKRTEV
ETAFKAARGSDPSMTHRAWFVATETDVEALAFGRGPVGGVADGIRKLAQNAVSLLESATS
LGREDLMAVFTPSTEHYDFVIALKRNVLPRYSENVRADPSVWGESVLGTPKPGFDSAEAF
LALLRGLYSDSGLFNPRDFKV
>Pst
YDSLLGYHLPTSGFKFRQQVSSLSKFQDFETFYPLLKEHLLGIPSSEPVPLESLQKSGVR
VPLSDPIDPVQWKVVFIPPKDVEIVGSWSLKNGVTSSRHATIDLLVQIPLGVLQEKDYLS
NRYFHKRAHYLAHISKSLLKSSENYEFTYSYLEGDCFKPIINIKPLKDSKPASKWTARLI
LSYPQSVFPLSKLAPSKDNLKSTSTSSPEYNQSILMDSTELQHRSFLTQLSTKSPAFNQT
CRLLKTWAQRKVFYRQVGFARFGWNFLVAHVLLGTGQQNSGATILHNDPAVLLKHVIDWL
AKWKPESLVRMKTMSHPFSPEEFNVDSALIDPTGMINLTAGIPLGTLKLLCAAAQRTASL
LKSDNDVFAAVFSSFASSFDYHFVVKISNEDVQRLCHEEERKTLTRALQVLSNNLQLSLG
NRVTGFALLRQLPEKSLTTSSDPIVLQIGLVLDLAHAFNLVTYGPAPDSSPELEEFCKFW
GDRSDLRRFQDGSIKQCVNWDVRNPLERMQIVKQIIRWLLIQKLVFKGVWDLIGDFDDFL
LENPNQVLKIYEKDPKELGFTNVMKCFNEFAKELKSLKEIPLSITSIQPDSEYLRYSSVF
VPGPRRLKDYNHQPSTTKFLPSLLCQLKFESSGKWPEGLEAIQKIKAAMLVKIAEALEQT
DQVVDSTIVFDRKALPISQHVTLDVLHSSGYVFKLMICYEREELLLEEAAMDKKTSWLIE
ALGEHRKTFIYARKHHDAITALQTRFPSFTYTVRLIKRWFSTHLLSTHVSVELVELLASV
VYLLPEELPPTTGSSGFVRFLKFLKRWDWKNEPLLIPLQSSVGLPTNALTHFPVESVQAA
LQCFRSTRKKDPGFYRYTYFVATEDDLEGSRWLLRPNRLISDRLQTLASASLEVLEASME
VGSIQPKTLFKSPLKHFDFHLLIDLSCSTRLHQSVDRIVSDCGKTLDTRPQVDDDPVLEF
FKELQSMYGDSGVVDRGLESS
>Rgr
ALAFAELTASPISNVLATHVASVLASSPLQPVLKALHAHLTSLPSGRPVSLDALRKKGRV
VPDVEGSKWAQMDLPFEKPEDVRVVGRWAWGGGFKQKGEYVVELAIAMPPVRL-------
----------------PLPALLG------------QGPAL-----PRLRPRDPLAVLRLR
VVAPAGAFAAAKLAPLANVVRPPSPATPLHSSALHLSSLPLTHLKYHHSLSTSHAAYASS
SRLLQAWAAKRGYGASLGLTDEWWAWCVARSLNAGGRADSASLAAGGEAWAGWRRAVEWL
AGANWTEGIWFKSTYAKEFKRAFAGRPLFVDPTGTVNLAAGIDSSTLDMLKQDARETISL
LLSDDRKFDSAFMRPVERFDNFARVTLPYSKVDPDASLDYADSFAYLSAALCATLRRALG
KRVHAFILSSPPRPDAPSPPPTSVTVTLGFLLDPVESLRLVDQGPSAEDEEACADFRAFW
GSRSELRRFQDGAIVEAVVWNESSAPRRSTIVRRVVEYILGERHGVPNVDFFAGSMDHLI
VEPEAVRRSLYLEDSVAKGFANAVTAFDELAKEIKELKDVPLEVSAVQPCTPGLRYSSVF
TPSPRRLKDFERLPAALRFIEPLEFHLALEGSGSWPDDLEAVQKIKSAFLAKMGEGLEAR
RSVLKAEVVVDVEARLIDDNVSLEILTASGWAFRARIFYDRSQILLEEREQLGSTSTHLS
PLDSYLQRFVHAPRHHGAMCALQNQFPSFSPTVRLFKRWASAHMLSGHFDHEQLELVVAS
VFLDASFDPPQSGATGFARVMDRLATWKWRDEPLLVPVYSFNQATSARRAVLPVADRQEA
VESFQALRLAKPNVDEHAWVIATEADLAGTVWGRRAGKVVAARIRGLAKATLATLQAGVA
SGSLVVEQLFSPPLGDYAFLIHLNSALIPRHFQSLTPEPAALSNGDDDDICIGFDPVADF
VKQLELLYPSTGIWHPRAFKV
>Sro
ALAFAELTASPISNVLATQVAATLATSPLQPLLKSLHSHLTNLPKQKAISLEKLRKKGKV
VPPIQGAKWFKMDLEFEKPEDVRLVGKWAWGGGLKEKGEYVVEFAIAMPPSLLQPKDCLF
PRFLVKSTHYLVNLASQLPSSLGPIS----------------------SKKTGLAVIRLK
VVSPPDAFPSSKTGPTNNLARPPSPSTPLRSTGLHLSSLPLNHLKYHHSLSLTYPSYASS
ARLLQLWASRRNYGVAQGFSSDFWAFCIARSLNAGAKADVASLAAGGEAWAGWRKAVEWL
ATVNWTDGVVFRMTVPVKTKRSLKLR----------------------------------
---SSRRFDQL-------SDSINTITVPFSKVDADASIDHGNSISFLVSSISATLSKALG
TRARAFLLSLPTLPDSQTSSASSVALSLGILLDPTESSRLVDQGPSAEDEAACEEFRAFW
GNKSELRRFKDGSILESVVWDTPSLLQRNAIVGQIVRYILHERHGIPNVDVFAGRMDHLL
VEPESTRRSIYLEDSVARGFSAVITAFDDLSRDLKALPELPLTVSSVQPCSPSLRYSTIF
TPSPRRLKGFENLPDSVKYLEPHEILLTLESSGRWPEDLEGIQKIKAAFLSKIGEGLEAT
RSVLKAELVFDTEARTIDDNVSLEILTATGYAFRARIYYERTLLLLEEREQMGTSAGVTS
SIDLYHQRFVLGPKHHAAISTLQNHFTSYSHTVRLVKRWISSHMLSNHFSDEIIELVVAC
VFLDSNYEAPQSGATGFARVMEKLASWKWRDEPLYVPLFTFTNATSGRRPTLPTSDKTRA
TAEFQSTRLTNPGIEEFAWIIATEEDVEGKMWSKRTGKVAAARARGLAKATLETLERGVV
QGGLVVEQLFSPPLADYAFLIHLEPSANPRHFQSLLPDSRALSEDDDEPIRIGWDPVRDF
VQH--RLNPSIGIWNPRQFKT
>Uvf
VDTLKAIYVYTSFRPPKRKIRSLLKTKDFEQFYPLLKDHLLRIPSSKPLPLQQLQKSGIR
IPLSDPLD-CEWKFGFIPPEEVDIIGSWSLKNEISSTRHATIDLLVRIPLDVLQAKDYLS
NRYFHKRAHYLAHIAQSFSKSWGQYEFAYSYLEGDSFKPIITIQPQHVQSPT--WTARLI
LSYPASLFSILKLSPSNANLKPSENPTPDYNQSVLMDSNELRFHSFFNEISTKYSAFTPA
CQLVKLWAQKKFFYRKVGLGRFGWNFLVANVLLAS-ERHLGVSIIHSDPAALFNHVIDWL
---------------------EFNADSVLIDPTGLINLTAGIPLGTLNLLCALARKTASL
RKSGHDVFNTTSPSFASSFDYHFIIRISDKDTRRLCQELPSKTILSAFQVVSKNLQSALG
NRVIGFGLLCRFLDNA-ASLSDSIVVHVGLALNSTEAFKLSIRGPSPEVPSELENFRKFW
SPPSEYHHLTEES---TVIWKARHPLERMLIVKKIMRWLIIGKLAFRFMWDLISEFDRFI
FENPDPVSDIYQQDPMIMGFTNVMTVFNKFVMQLKSLKEIPLLITSVVPVSEYLRYSSVF
IPGPRRLDEYQSQNPTTKYLPSLGCQLRFESAGSWPEDLEAIQVVKTALLSHIGDGLRAD
GEIIDCKLQYDYNALPIAHNVTLDVLHSSGYAFKLMICHEREEMLLEEARIDKKRSWALE
ALVHYRRTFPESRKHHEAITAIQTRFPSFTYTIRLIKRWFSTHLLSTHISIELVELLASV
VYLLPEEFPPTTGVSGFMRFLKFMKFWDWRHQPLLLPLHTSIGFSSDSVAHFPSTPLKSA
IDNFRLTRKTDPGFHQFTYFVATEDDLSGARWMLRPNRLIADRIQTLASASVKFLESALE
YGPAQPTTIFKGPLNHYDFHLILNLSCSTRLHQSFDQFSSDISGHGDAFPEIDYDPVMGF
VKELQLIYGDYGVVNKFQAKQ
