# Supplementary material for: Convergence Analysis of Rust Fungi and Anther Smuts Reveals Their Common Molecular Adaptation to a Phytoparasitic Lifestyle
Source: Front Genet. 2022 Apr 8;13:863617. doi: 10.3389/fgene.2022.863617 (PMC9023891; doi:10.3389/fgene.2022.863617)
Supplement: Supplementary file 4 [file DataSheet1.ZIP › Supplementary file 1/conv_cal/OG0003208.fasta]

>Ain
MVDLMHPIDASAQWLFSQSDMSDTPSVLGGLDEDQERISRWKGIQLLFSIGDYMRLHNHV
TTTASIFFHRFFMRKAMPKFPFFELAPTCIFLACKVEETHRKLHHVIEATMAVLDRSPRA
YQANKSSREYGRWKDLILLNEERLLEALCFDLIIEQAHPIAIKAAKRL--GAPRSLAQLT
VIYCNCLLYGAVCTFYDAPILAACAFARACEAVEVDPAKGKAWYDVFGVDEDEIEAKDDV
NTHMLFHEERLQASSSGR
>Aps
MTDSGDSSTHFDQWLWPVESLSDTPSGRLGMSWDEESHVRSQAINWIIRISISLQLPQLV
IATASAYLHRFYMRKPIQKYSFKAMSATALFLATKVEEVPRKLEYVVREYLKFDDLGQER
GSINEDSNEFQLLKQQILYFEDILLRLLCFDLSVDHPYIPLVKAVNLIPTAKAKSIAQAA
WGFVNDSLMTPLCVLVRPEVIAASAFLLALCHRICECPPTQSWIKAFNLSNELVFVANAM
LDQYRSSTSPFIRNQASK
>Cqf
MNESGDSITPQDQWKWKDQNQIKTPSQKNGMRYEKEFYERSKGINFIIQSSINLALPQII
IATSINFLHKFYMIKSLYKFPLFQLSATCLFLATKVEEVPRKLDYIAKEFLIIKDHHNHN
IDGIVDQNEFENLKKDILYYEDILLRTLCYDLAVDHPYIPLIRTVKELHLHKAKSLAQEA
WSFINDSLFTPLCLISNPSVIAAASFLLAVSHRVIEGAVDRSWWNWFGVDDSEVEAANMI
LDQYADSVSPFIRQQAEK
>Cla
MAGVVPCLEPEVQWIFAPWELATSPSVQAGFSRRAELYCRAYAASAILNVTECLNAQSSV
AYYASVLLNRFYMRESMLEHSPRDLIPTTIFLACKVCDRPFAVADIVKLCLEREAAME--
-------AEQVQMKKRVLLLEDLVCRALGYDFVLDPPIAHIKAGLALLLPSLYTALFGKA
ALIYMHSFCTPVHLMYCPILIAAACVSLAANLLQVDLQEV-----IFQVESEEVLGA---
------LASPLFDLRTLT
>Cmi
MTAADGILNSPNSWLFQEDDLRYTPSRADGIPYEREMYERAFGVDLIVRVAVRVDVPLLT
IATASIFLHRFYMLQSLAKYKAREVALACLFLAGKVEESLRKVETVVNYCLRLEDRRRKE
PDVHPSSETFKRLVQQVLFVEEVVLTTLQFDLTVVHPHPLITRALKAYEHHEVSSLGRAA
WQILSDIYTTPLCICYEAETLAASSFLLAYTLLSDVLPELQNWTDQFDEEDQEVDVVQRM
LDIWTSARNEKIQLAGND
>Eyn
---------------------------------------------------------ILT
VATASLFLHRFYMVRSLKQYPARETAMACLFLAGKVEESLRKVEAVVNYCLRLEDRRARE
PD------PFKKLVAQVLYLEEVILVALQFDLTVSHPHPLVSRAVKRYTESQGNALGRCA
WQILSDMYTTPLCTLQPQEVLAAAALLLAYHTIVDLPPQ-EQYRDALDMNMEEIDAVSFM
IDWWAKAKNNVFQENSKR
>Gan
MAPSKPTSRADQQWFFTQETIGNSPSVKAGIPRKTELHYRSLAVRRLELT--SVRSPQLV
VNTAAAYMHRFYMCKTMQEYPWNMIAAAAVFLAAKVEENQRRLRLVVSVTLDLEAGKEGK
LIVNESRLNFDETKKRILFFEEVMNQTLCFDLTIRQPQFALIKGTNIIWKEVAEKVAQVG
WAFLNDSLYTTLQLLHRPNVIAAAALVLSCTQLGVPIPEVVYWLELFDVTPEEVQAVERM
VEGYKRAQSEYVQREAER
>Hvs
MRDLGHSITPSHQWIWEPSHLLSTPSQITGFSWAEESYQRYMAIHTITCAALALQLPQVI
QATASTYIHRFYMRRSIQDYPINEMSATALFLATKVEEVPRKLEYVVKEFLKLCSADHSS
SYLLESSIPYTTFKQRVLYYEEVLLRTLCFDLAIDHPYVPLIRNTRNFCTGRAKALAQTA
WGFVNDSFITPLCLITSPEVIAAAAFYMAFSYFGMTLPLQLSWWKHFGVSDDKIY-VNVM
LDLYAKSSSSFIRDEAAK
>Lcr
MAPSAPTSLADSQWFFTPRELARPPSVRNPLSLEQERHARATVVRKLWEIKNALSMPTLV
VGTASTFVHRFYMRETVQQFPPHVTAAAAFFLASKVEEKPRSVRTILGCALEAHRNNGGR
VPADENDRNFIEFKRAVLHCEETMLRALCFDLTVRLPYPAVMNGVKRMWKHTAEQVAQAA
WVIVNDTLPTTLVLVHRPNIIAAAAIVCACEQLDVPLREEPYWLELFDVKVEEVQAVKTM
MEVYKRAVDPFVYEEAAK
>Mgl
MADVSADAAAATQWLFTREDLQFTPSVTQTMTSEQERVLRGKGVHLIYKMGEFLQVGQHV
MVAAATYFHRFFMRRPLQVWSHYEIAAACVFLACKSEESLRKLPFIVDAVMASLDKSPRS
FRSHHGSHEFAKWRDCILLHEEALLTTLCFDLVVPQPHEALVRATRAM--EVEPALARLA
WTILNDCMRDPVCLFFDAPVLAAGAFLKACCERHVDPADAFDWLDAFDVDEDEARAMTAI
DADVYDFHMPLQRPTVSK
>Min
MPTYGPSLITEQQWYFTPKQLAHPPSCDEPIKLGEERYARALAMQRIWNLPWSSRSPLVV
VSTSAILMHRFYMVKSVQDFPPEDVGSAVFFLVNKVEEHPTPLRHIIGYCLAIERNVDGR
PEYDPNDELAQNISKRILYTEDAMLHALCFDLHVQSPFFAVVEALKRVYNEQRDQINFVA
WQILQDVLATTLVIRYRAHELAAAAILCALAQLGLPIAEPEDLFDVFEVTMDKMRIVKLL
AETWELAQDSYVVHEGRR
>Mld
MPTYGPSLITDRQWYLTAKQVAHPPSCDEPITLGEERYARATAMQRIWNL-----CPLVV
VSTSAILMHRFYMVKSVQDFPPEDVGSAVFFLANKVEENPINLRHIIGYCLAIERKIDGR
PEYDPNDDLAQNISKRILYTEDAMLHALCFDLTVQSPFFAVVEGLKKVYKEGRDQISFVA
WQILQDVLATTLVIRYQAYELAAAAILCALAQLSLPIPEQEDLCKVFEVTMDRMRIVKLL
AETWELGQDPYVVHEGRR
>Mlp
------------QWIWSLQSLKHTPSQKQGMSWQTESHERSRAVYWMVQAAISLALPQII
IATAATYLHRFYMRKSLQKYPTKEISATAFFLATKVEEVPRKLEYVVKEYLKLGTDSQEN
SNGSEDPKDFERLKHHILYYEDILLRTLCFDLAVDHPYLPLIHTVKDFHV-KSRSMAQSA
WSFVNDSLMTTLCITTNPSVVAAAAFLIALSHRAI-------------------------
------------------
>Msd
MPTYGPSLITDRQWYLTAKQVAHPPSCDEPITLGEERYARATAMQRIWNLGARLRSPLVV
ISTSAILMHRFYMVKSVQDFPPEDVGSAVFFLANKVEENPINLRHIIGYCLAIERKIDGR
PEYDPNDDLAQNISKRILYTEDAMLHALCFDLTVQSPFFAVVEGLKKVYKEGRDQISFVA
WQILQDVLATTLVIRYQAYELAAAAILCALAQLSLPIPEQEDLCKVFEVTMDRMRIVKLL
AETWELGQDPYVVHEGRR
>Pan
MTARAALSAADSQWLFTPSDLLLTPSVLGGLDPAEEKHRRCKGIHAIYRMGEYLRLSQHV
MNTACIYLHRFFMRKSLQNYSHYEVAAACVFLACKVEESHRKLPSIIDAAMASFDKSPRS
FRADPASKEFGRWRDTILVNEEELLETLCFDLIVEHPHEILVKACSRL--GVDTWLVRLA
WTTLNDSLRDSICVTFEAPVLAAGAFYRACTVSQVEPTEALAWTDVFDVDEDEAAAARAI
GSDVYASHEQHAH-----
>Pst
MADAGDSSIGTDQWLWPPQALYGTPSQKLGMGWPEEIHLRARAVNWIVRTSINLQLPQLI
IATAAAYVHRFYMRKPLQRYPSKLMSATALFLATKVEEVPRKLEFVVKEYLSIDEDGNER
PGLIADSQEFQALKQEILYYEDILLRTLCFDLAIDHPYVTLIHSVKYIHEAKAKSITQAA
WGFVNDSLMTPLCLVAKPELIAASAFLLAVSHRLSESPSTEPWWKAFQVESDEIHVANAM
LDQYVTSVCEYIRDRASK
>Rgr
MVA----SLTEPQWYYSRDELALPPSVRAGMPLSRERALRQEAVRQLWNMKDKGTFGQAV
VTAAATFVHRFYMRETFQDWDHKATAAAAIFLASKAEEEPRSLKTLLSWVLDPNELAD--
-------HRANDVRQKVLAHEEAMLRVLCFDLTVRHPHWIAVSVARKAWVEVGDKVAKVA
WMILNDSLSAPLCLLYTPPVLAAAAVVLACAQLDVALPEPVYWLELVGVEPDQLPAPRLL
SSRKAHAHVPFLQQLAAK
>Sro
MPTQYPPSSTESQWFFTRKELDNPPSLRDNVPLKEERRSRQRMIQVLWQFKQTSTRYQYS
CYYVTAVLHERILREMGQICERTFSPRTAFFLASKVEEKPLNSK--------------FR
PNIDPDAKGF-----NILHYEETMLRMECFDMNLRHPHALLGKAVKRIWNDRSSQILDCS
WSVANDT-----------------------------------------------------
------------------
>Uvf
MNFAGDSTTQIDQWLWPPTALFNTPSKKLGMNLVDEIYSRARSVNWLVRICISLQLPQLI
IATAAAYIHRFYMRKPIQKYSPRIMSATALFLATKVEEVPRKLEYVVQEYLKIDQDGNQS
GAILKDSNEFQVLKQQILYHEDILLRALCFDLAVDHPYVPLVYNSKLIHESKAKSITQAA
WGFINDSLMTPLCLVAKPELIAAAAFLLAVSHRLSECPHPEFWWKVFDVESEKVYVANAM
LDQYDSSVCDYIRERAGK
