# Supplementary material for: Convergence Analysis of Rust Fungi and Anther Smuts Reveals Their Common Molecular Adaptation to a Phytoparasitic Lifestyle
Source: Front Genet. 2022 Apr 8;13:863617. doi: 10.3389/fgene.2022.863617 (PMC9023891; doi:10.3389/fgene.2022.863617)
Supplement: Supplementary file 4 [file DataSheet1.ZIP › Supplementary file 1/conv_cal/OG0003209.fasta]

>Ain
M---------------------ILSSMGIEDAEPPVLHMLLEFAHRYTYDVLQDSLIYAD
HANSSRSGGA-SLEDVQLAIQSRVNSNPPNKDMLLSLASSVNSYPLPPISDRFGLRLPPP
QHCLTNVNFSIVPNPPPAEDEEDEAGGKVGASGEVGEEEAEEDEDMDDVQSGQ-----LE
EDEEYD
>Aps
MEAQTRQLPPPSTPRDARIIALLLASMGVQSASEGVVRVLMEFAHRYTVDILSDALVYAE
HAGRASTSHGPDVEDVRLAVQAKVESEPMSKEFLLSLAENLNRTSLPPIPERYGIRLPPE
KDRLTAPNFDIAPKPLTTEVETPNDPDIFGGVDDDDDSDSDSESDTEMGLSPVNGT--ED
EDDDYD
>Cqf
MDSNLKSQQPPSTPRDARIIAILLATMGVQSSSEGVVRVLMEFAHRYTVDILSDAMVYAD
HAGRGHASHGPDVEDVRLAVQAKVESAPMTKEFLLNLADTLNKTSLPPIPERYGIRLPPE
KDRVTAPNFDIAPKAASSTTDQTNDPDMFGGADDDDDSDSDSDSDTETAPSPINGLNAED
EDDDYD
>Cla
M----QQNRQVALPRDSRLISLILTQY-CDSADPAVVAQLTEFAHR--------SIHFRG
SFRR------P--------------ASPLPRQFLLPLAAMVNKEPLPAIPESYGVRLPPE
SDRLTAVNFDLIAKARPDKKDESMGEDLFGGAGENGSDEEDDDEEMEDVNRGAGGEQDEE
ADEDGD
>Cmi
MAAGASTSTNKDIPRDARIIGLILASLGVTDAEPGVVSMLLEFAHRYTLEILQDAQVYAD
HAQRPRDPTAPEVDDLRMAVSSKLETSPLPKEFLLPLAAQINRVPLPILPESYGIRLPHE
RDRLTAVNWDLAPVTEKRSYMDLDMADLFGGNDDDDEDDDDDDEEMEEVVDTS-LQADED
EEDDED
>Eyn
MSSSSNSASSKDLPREARIIALLLGSMGVADAEPAVVAMLLEFAHRYTSDVLSSALNYAE
HAARPRDAAAPELDDLRLAVSSKQESSPYPKEFLLPLASQINRIPLPILPESYGIRLPPE
RERMTAVNWDYKPVKERRVYIDFAQADLFGGMDDDDDEDDDDDEDMEEVTEANNQEQQGD
DDDDGD
>Gan
MSPTMSTASQPLLPRDARLIALLLAANGAEDCEEGVVRMLVEFAHRYTSDVLSDSLLYAE
HARTTASNVPPSLDDVRIAVQARTEGASVPKEFLLQLASTVNANPLPPVPEVYGIRLPPP
SSRLTAPNFSLVPRSTAAPTEEGNESGLFGDDDDDEEEEEEEDEEMEDVTAGVSMESG--
------
>Hvs
MPHHPPPPPSSSTPRDARIIALILASLGVQSASEAVVRILIEFAHHYTLDILSDAIVYAE
HAGRSHLTQGPDVEDIRLAVQAKVDNGPMNKEFLLSLADTLNRTSLPPIPERYGIRLPPE
KDRLTAPTFDIVPKPPPTATNSGVDTGLFSSCDGDDDSESDSESDSDDEEMDIGLKSSEE
EDDDYD
>Lcr
MSATPSSSAAPLLPRDARLIALLLAANGAEDCEEGVVRMLVEFAHRYTTDVLTDSLMYAE
HAKSGSTATTPSLDDVRLAVQARTEGASVPKEFLLQLATTVNANPLPPVPEVYGIRLPPP
AQRLTAPNFTLVPRSAKPPAQDDDDDGLFGDDVSGDDDDDDDDEDMEDVTAGLAMDGGPD
DDEEYD
>Mgl
------------------------------------------------------------
--------------------------------MLLSLASSLNSVPLPPVSNRYGIRLPAP
EHCLTNVNFSIVPDPPPDAQ--------FGQS----PSNGPKESRQDGVPSGA-TPMALE
EDEDYD
>Min
MPSTIKPDPSDLLPRDARLIALLLAANGASDAERAVMRMLVEFAHRYTADILSDALVYAE
HARGQPSNPSPSIEDVRLAVQAKQESNSVPKEFLLDLATQINSNPLPPVPEVYGVRLPPQ
GQRLTAPSFSIVPRSDKGAI------GMLGRAGDDDDDEDDEDEEMEEV----GFEST--
-DEDED
>Mld
MPTATLTNQHDLLPRDARLIALLLAANGASDAEPAVIRMLVEFAHRYTADIVSDALVYAE
HARGQPSNPSPSIEDVRLAVQAKQESNSIPKEFLLDLATQINSNPLPPVPEVYGIRLPPQ
SQRLTAPNFSIVPRSEKGAVEEEEEEGLFGSDDDDEDDDDGEDEEMEEV----EFENTGG
DDEDED
>Mlp
MPESFKHQQPPSTPRDARIIAILLASMGVQSASEGVVRVLMEFAHRYTVDILSDAMVYAD
HAGRAHAAHGPDVEDVRLAVQAKVESGPMSKEFLLNLADTLNRTSLPPIPERYGIRLPPE
KDRLTAPNFDIAPKAPSSTTDQPINADMFGGLDDDDDDDSDSSSDTETGLSPINGAN-ED
EDDDYD
>Msd
MPTATLTNQHDLLPRDARLIALLLAANGASDAEPAVIRMLVEFAHRYTADIVSDALVYAE
HARGQPSNPSPSIEDVRLAVQAKQESNSIPKEFLLDLATQINSNPLPPVPEVYGIRLPPQ
SQRLTAPNFSIVPRSEKGAVEEEEEEGLFGSDDDDEEDDDDEDEEMEEV----EFENTGG
EDEDED
>Pan
MDDAQDTGLRGPVPRDARLIALILASMGVSDVEPAVLLQLLEFAHRYTYDVLSDALVYAD
HASARQASSS-SLDDVNLAIQSRVNTKPPEKDMLLALASTVNAIPLPPISDRHGVRLPPA
AHCLTNVNFSLVPNPPPADAEEFEDTTLLHQSSTQTSSLFDANTAHDDGDVSMSQLTALD
EDEDYD
>Pst
MEPSIRQLPVPNTPRDARIIALLLASMGVESASEGVVRVLMEFAHRYTVDILSDAMVYAE
HAGRAHAAHGPDVEDVRLAVQAKVESGPMSKEFLLTLADNLNRTALPPIPERYGIRLPPE
KDRLTAPNFDIAPKPPPADVETPSDHGMFGGIDDDDSSDSDSDSDTEMDFAPVNGNVNED
EEDDYD
>Rgr
MPPAPRPDAAPVLPRDARLIALILAAAGAEDCEEGVVRMLVEFAHRYTSDILTDSLLYAE
HARSGSSSTAPSIEDVRLAVQARTEGAQVPKEFLLQLATTVNSVPLPTLNEVYGIRLPPP
AQRLTAPNYTLVPRSAAPPPSEAGGSGLFGDDDEEDEDEDDDDEEMEDVTDGLPMQGGAE
EDDEYD
>Sro
MSTSISSSTPSVLPRDARLIALLLAANGAEDCEEGVVRMLVEFAHRYTSDILTDSLLYAE
HARSTSSSSNPSIDDIRLAIQQRTESASVPKEFLLQLATQVNSVPLPPVPEVYGIRLPPT
SQRLTAPNFSIVPRSTPVPDEGSEVGGLFGDDEDDEDEDEDDDEEMEDVTAGLNMEGGAG
SDEEYD
>Uvf
MDPSIRQLPVPNTPRDARIIALLLASMGVQSASEGVVRVLMEFAHRYTADTLSDAIVYAD
HAGKLNSSAGPDVDDIRLAVQAKVESSPMSKEFLLSLADTLNRTPLPPIPERYGIRLPPE
KDRLTAPNFDIAPKPPSTDVDTPNEHGMFGGIDDDDSSDSDSDSDTEMGMSPVNLNFSED
EDDDYD
