# Supplementary material for: Convergence Analysis of Rust Fungi and Anther Smuts Reveals Their Common Molecular Adaptation to a Phytoparasitic Lifestyle
Source: Front Genet. 2022 Apr 8;13:863617. doi: 10.3389/fgene.2022.863617 (PMC9023891; doi:10.3389/fgene.2022.863617)
Supplement: Supplementary file 4 [file DataSheet1.ZIP › Supplementary file 1/conv_cal/OG0003212.fasta]

>Ain
-------------------------------------------------------LKRAL
RALNFDRPTKIQALALPHALGQESPSRDVVGIAQTGSGKTLSYGLPMLNWIATTEKEDRK
DMTRLTGLVLTPTRELALQVSKHLEALIKASS-TKKWAHVATLTGGISEEKQRRLVLAGT
DIIVATPGRLWDMCKSDDTLTRRIKLVRFLVVDEADRMIETGHFAEMETIFALVKRAKHS
SSQDYSTSTIAGGASDMQTFIYSATLSKELQNNLKKSKRKKR-NGAASSTIEDLISMIDF
RDDDPKVVDLSTAMRLAERLVETKVECLAKDKDLYLYYFLQRYPGRTLVFLNSIDGIRRL
TPLLSNLNLSVHPLHSHLQQRQRLKNLERFQAPTSSILLATDVAARGLDIPSVDHVVHFQ
LPRSADTYVHRSGRTARAGKSGLSVAMIEPGEKRLWGDLCRSLSRTYDLNSLPVEYSFLP
ALRQRVDLAREIDRLQHQQEKESHDDSWLRKLAEEADMDLSGDE
>Aps
MISTLFDQLPWKTVKLSNFEADGLLGLEELDGSVWEQKFDESLLPDWSDFNLANSLKRGL
HNLSFTKPTSVQKSSLRISLSSSPSPRDLVVIAETGSGKTLAYTLPILNELINSAPLSLS
DCLPIKSLILTPTRELCLQVKTHIDLFLKAMCNTPNGVSTVSICGGIAIAKQRKQLEGRG
CIVIATPGRLWDMIQSWSALAEGIKCLDWLVFDEADKMIERGHFEEIEKILKLTRRPRQI
-GDEWSKEENIVVKEDIRTMVFSATMDKNLQINLKKNWKTAR-QDEQTDPMHDLLDRIDF
RDEKPELIDLTPDGRTVGGLKECKIQCLLKDKDLYLFHFLLRYSGRTIVFLSSISALRRL
APLLTLLLPLVLTLHSEMQQRARLKALDRFRTTSKSILLSTDVAARGLDIPLVEHVIHYQ
IPRTVDCYVHRSGRTARAGRGGVSLALIAPDEIRVWASLMKSLGKP-DMPSPPIEHSISN
KLKELLELAKKIDSLEHSTSKQAHEENWLKKTAAMMEVDVDDLS
>Cqf
MTF-----------------------------------LSDTLLPGWSHHQLPSVLKHAL
HTLSFNTPTPVQDATLPISLSSSTPGRDLVAIAETGSGKTLAYALPILNTLFNLSSVPP-
EDLPISALILTPTRELCLQVKAHIDSVLVAMCTPKNGVSTVAICGGIAVAKQRKQLEGRG
SILVATPGRLWDLIQSWDALANGIRRLDWLVVDEADKMIEKGHFEEVDKILKLIKRPAPL
WKDDWGKEEKVQVKESIRTMVFSATMDKHLQINLKKNWQTRTDDRSSKDPLEDLLERIDF
RDEEPELIDLSPKGRVAGGLKECKIECVLKDKDLYLFHFLLRYSGRTLVFLSSISALRRL
APILTLLFPTVLTLHSGMQQRARLKSLDKFRLTSKTILLSTDVAARGLDIPLVNHVIHYQ
IPRTVDCYVHRSGRTARAGRDGVALVLVGPDELKVWRGLMRSLNRVDNLPSPPIEHSISG
KLQELLVLAKKIDELEHRSSKQAHESNWTKKTAEILDIDEDGGE
>Cla
MVSLPVERLSWKSVDLADFDLEDFLGLEEVDGVVFDEKFQKSQLPAFTHIPLCPALRRAI
FKSEFKNPTAIQQAAWKVALSGTIEAKDLIGVAETGSGKTLAYGIPILQYIINQQQEGLT
-PKTPTALILAPTRELALQVREHLAKLLIKVLDPTKPIKIIGLTGGISIHKQKRQIAQGA
HIVVATPGRLWELVSESKSLKLGMQNLDFLVLDEADRMLEGGHFAELDNLFKLTNRTVTT
FEDDFEEKDKVEANASMRTYVFSATMSKELQRNLKKKTKKRRAEKGLLGALGQLLERIDF
RDPDPAVIDLLPEGGVVSTVKECYLDCMVSDKDTHLYHFLLMYPGKTLVFLSSIDGIRRL
HPLLSLLNLHISILHSNMPQKSRLKAFERFQSSDRAVLLATDVAARGLDIPKVDHVVHYQ
LPRTSDTYIHRSGRTGRAGQTGLTLQLVAPEEKKLQREILSSLGKDKALSTLPMEWSVVD
KLKKRVELAKQIDSEHHKSTKKAHDDRWVAEAAEAMDLDLD---
>Cmi
MAIVPASKLPWRASKDANFDDEGMLELEEIDDVVWEEKFDDAVLPGFKDVHLLPSLKRAI
YSLEFSKPSEIQEEVLSTVLTFEVKQKDIVGVAETGSGKTLAYSLPILQDILSNIPAEG-
ESKGLTALILCPTRELALQIRQHVGNVVYRASITKRRANIVAVCGGMSVQKQKRLLSHGV
DIIVATPGRLWELISSSAELGKAIKRVKYLVLDEADRMIETGHFAELDNIVGLVRRSQKG
MEDDFDSLEATAVREDVNTYVFSATMSKELQRNLKKKGKRFADEKGHLGALGTLLAKLDF
RDPDPTVIDLTSQSGLVATLQEAQVECMVSEKDYYLYYFLLRYPGRTLVFLGSIDGIRRL
NPLLQMLKLDVAVLHSGMQQRARLKALDRFRSSNSMVLLATDVAARGLDVPAVEHVVHYQ
LPRSADTYIHRSGRTARAGNKGISLQLVAPEEKATQRALMKNLGRDGNIRELPVEFSLLT
KIKERVDLARNIEVASHRADKASHDEAWLRKAAEDMEIGLSDDE
>Eyn
MANLAAQKLPWKALAKGGFDEDGVLELEEVEDVVWQERFDDSLLPEFSHLALLPSLKRAI
HSLKFTKPSGIQNKALSAVLTEGPKERDIVGVAETGSGKTLAYSLPILQEILVRDAADSI
KKRPLAALILCPTRELALQVRQHVGDVVYRASIDKARVNIVTICGGMSVQKQKRMLSYGV
DIIVATPGRLWDMLEEDEELGKAIKGIQFLVLDEADRMIENGHFAELENIIALTKRSSDK
FKDDFETLEAWPVRQNIKTYVFSATMSKELQRNVQKKGKKRLEDKGKLGALGDLIEKLDF
RDEDPLVIDLTVEGGLVKQLQEVKVDCLLTEKDYYLYYFILRYPGRTLVFLSSIDAIRRL
KPLMELLQINAAILHSGMQQRARLKALDRFKTASSMVLLATDVAARGLDVPAVDHVVHYQ
LPRTADTYIHRSGRTARAGKEGLSLQLCAPEEKPTQRALLKSLNKEGKLQELSVDYSVLT
RLKERVELARKIETAHHRAEKATHEENWLQKAAAEMEIDLDEDS
>Gan
MAPQKVANLPWKNIILPAFDEDGLLELDEVEGVVYGEG-VEKDLPAWAHLPLPLPLYRAL
SELKFSQPTAIQERALSVEIHPNTTDRDLVGVAQTGSGKTLAYGLPILAHILSSPPPTAS
PTTRLAALILAPTRELALQVRAAISEVAIRTNR------VVALTGGMSVEKQKRQLSRGA
DILVATPGRLWDLIGEDDSLARAIKGIKFLVIDEADRMIENGHFAELESIVRLTRRKNVE
YEDDFSKVDTLPPREDMRTFVFSATMSKDLQRNLKKRNRRYKQPEDGMSSLDDLLLKLDF
RDSDPELIDLSPEGGLVETLKECKIECLLPEKDVHLYHFLLRYPGRTIVFLSSIDGIRRL
HPLMVLLGLNVVALHSGMQQRARLKSLDRFKASANSILLATDVAARGLDIPSVSHVVHYT
LPRSADVYVHRSGRTARAGQEGLALQLCAPEEKQMQRLLMASLGKDNDLPELPSDFSILD
SLKERIELAKKIESAMHKATKEAHEDNWVKQAAEAMDIEIDSDF
>Hvs
MAPTIFDQLPWKKVKLNEFEAEGMMDLEEIDGSEWKKIFNENSLPHWKDFQLIDSLKHAL
HSLAFTTPTPVQKATLPIAL--SSTPRDVVAVAETGSGKTLAFGLPIINSLLTSDHITCP
DPLPVRALILTPTRELCLQVKTHLENLL-----WKNGVSIIAVCGGIAAVKQRHQLEGKG
CVIVATPGRLWDLVQSWNSLASGIKNLTWLVIDEADKMSEKGRFMEIQKILKLTRRSVTQ
---AWQQVSGSEIPKTIRTMIFSATMDRKLQVNLKRKVRSNEGSRIQSNPIEDLLEIVDF
HDPDPILIDLSPSGKLVSGLKECKIECVLKDKDLFLFHFLLRYPGRTLVFLTSISALRRL
VPIFTLLMPIILSLHSSMQQRSRLKSLDRFKANSRAIMFSTDVAARGLDIPFVEHVVHYQ
IPRSVDCYVHRSGRTARAGEKGVALALIAPDEVKLWRNLMKNLGRIDQLPSPPTEFSILN
RLRELLELAKKIDSIEHSLHKKKHEDNWMKKTAELMEVDLDNEE
>Lcr
MAPQRVGNLDWKNIVLPSFDEDGLLELDEVEGVVYADGDVERDLPNWSTFPLASPLYRAL
AELKFDKPTAIQERSLSVEIEPISTDRDVVGVAQTGSGKTLAYGLPILSYILSHPPTPST
PVTRLAALILAPTRELALQVRAAISEVAIRTNARVRHVSVVALTGGMSVEKQKRQLSRGA
DILVATPGRLWDLIGEDDSLARQIKNIKFLVIDEADRMIENGHFAELESIVRLTRRKGEE
YVDDFSKVDTLESRPDMRTFVFSATMSKDLQRNLKKRGRRYKQPEDGMSSLDDLLLKLDF
RDPDPEIIDLSPEGGLVDTLKECKVECMLPEKDVHLYHFLLRYPGRTIVFLSSIDGIRRL
HPLLVLLGLNIVQLHSGMQQRARLKSLDRFKSSDNAILLATDVAARGLDIPSVSHVVHYQ
LPRSADVYVHRSGRTARAGKEGLALQLVAPEEKQMQRLLMASLGKDVDLPELPADYSILD
ALKQRIELAKKIESGQHKATKEAHDDNWLRQAAEAMEIDVDSDL
>Mgl
MGAVRQSDVPWVALPISSLDVDDFLGLQAAEGFVHEANAADAAAPGWASYALHPQLKMAL
KSLGFHKPTDVQAATLRPSL-ESSMPRDVVGIAQTGSGKTLAYALPILHYVLEHSAHTED
TQRDLEALILTPTRELALQVCTHIRAVVDAAGR---FANVATVCGGMSVQKQERMLQGGA
HVIVATPGRLWDLLKQDDALALRVRRTRFLVIDEADRMIETGHFAEMDSILSMVRRTKGA
---------VADANSAMQTFVYSATMTKTLQANLKRAPRKKQAASSNNNTLDDLLARIDF
RDPEPVVIELTPQRHVADTLYEAKIECVGQDKDTYLYYLLLRYQGRTLVFFEC-------
------------------------------------------------------------
------------------------------------------------------------
--------------------------------------------
>Min
MSSERAANLAWKSIALPSFDEDGLLEIDEVEGVVYVAADPHDILPSWAHIPLAPPLYRAL
AELKFDKPTAIQERALSVEISPNTTDRDIVGVAQTGSGKTLAYGLPILSYILHNPPSSST
NPTRLAALILTPARELALQVRAAINEVAIRTNHRERHISVVALTGGMSVEKQKRQLDRGA
DVLVATPGRLWDMIGENDSLARAIKGIKFLVIDEADRMIENGHFAELENIVRLTRRKRQN
FIDDFSRVDLITAREDIRTFVFSATMSKDLQQNLKKRHRKFRRPEDGMSSLDDLLLKLDF
RDPDPEVIDLTPEHGLVETLKECKVECLLPEKDVHLYHFLLRYPGRTIVFLASIDGIRRL
HPLLALLGLNIVQLHSGMQQRARLKALDRFKSFKNAVLLATDVAARGLDIPAVAHVVHFQ
LPRTADVYVHRSGRTARAGQQGLALQLVAPDEKQVQKLLMASLGKGTDLPALPIDYSIYD
QLKQRIDLAKKIETAQHKATKNAHEDNWLRQAAEAMELDIPSDF
>Mld
MSSERAANLAWKSIALPSFDEDGLLEIDEVEGVVYGAADPHDILPAWAHLPLAPPLYRAL
AELKFEKPTAIQERALSVEISPNTTDRDIVGVAQTGSGKTLAYGLPILSHILRSPPSTST
NPTRLAALILTPTRELALQVRAAINEVAIRTNRRERHISVVALTGGMSVEKQKRQLARGA
DVLVATPGRLWDMIGENDSLARAIKGIKFLVIDEADRMIENGHFAELENIVRLTRRKRQS
FIDDFSRVDLITAREDIRTFVFSATMSKDLQQNLKKRHRKFRRPEDGMSSLDDLLLKLDF
RDPDPEVIDLTPEHGLVETLKECKVECLLPEKDVHLYHFLLRYPGRTIVFLASIDGVRRL
HPLLVLLGLNVVQLHSGMQQRARLKALDRFKSAKNAVLLATDVAARGLDIPAVAHVVHFQ
LPRTADVYVHRSGRTARAGQQGLALQLVAPDEKQVQKLLMASLGKGTDLPGLPIDYSIYD
QLKKRIEMAKKIENAQHKATKSAHEDNWLKQAAEAMELDIPSDF
>Mlp
--------------------------------------YSDALLPGWSHHQLPSVLKHAI
HTLSFDKPTPVQDATLPISL-SSTPSRDLVAIAETGSGKTLAYAIPIINSLLDSLKLPTS
DDLPIKALILTPTRELCLQVKSHIDSFVLAMCTPKNGISTIAVCGGIAAAKQRKQLEGKG
SILVATPGRLWDLIQSWDALANGIRRLDWLVVDEADKMVEKGHFAEVEKILKLIQRPSKT
WADDWGKDQKVVVKEDVRTMIFSATMDKHLQINLKKNWQSRADVAATKDPLEDLLERIDF
RDEEPEVIDLSPKGRVAVGLKECKIECVLKDKDLYLFHFLLRYPGRSLVFLSSISALRRL
APIVTLLFPTVLTLHSAMQQRARLKSLDKFKSSPKTILLSTDVAARGLDIPLVDHVIHYQ
VPRTVDCYVHRSGRTARAGRDGVALVLIAPDEVKVWRGLMRSLNRVDNLPSPPIEHSISN
KLKELVTLASKIDELEHRSTKKSADANWAKKTAELLDIEDDDGE
>Msd
MSSERAANLAWKSIALPSFDEDGLLEVDEVEGVVYGAADPHDILPAWAHLPLAPPLYRAL
AELKFEKPTAIQERALSVEISPNTTDRDIVGVAQTGSGKTLAYGLPILSHILRSPPSTST
NPTRLAALILTPTRELALQVRAAINEVAVRTNRRERHISVVALTGGMSVEKQKRQLARGA
DVLVATPGRLWDMIGENDSLARAIKGIKFLVIDEADRMIENGHFAELENIVRLTRRKRQS
FIDDFSRVDLFTAREDIRTFVFSATMSKDLQQNLKKRHRKFRRPEDGMSSLDDLLLKLDF
RDPDPEVIDLTPEHGLVETLKECKVECLLPEKDVHLYHFLLRYPGRTIVFLASIDGIRRL
HPLLVLLGLNVVQLHSGMQQRARLKALDRFKSAKNAVLLATDVAARGLDIPAVAHVVHFQ
LPRTADVYVHRSGRTARAGQQGLALQLVAPDEKQVQKLLMASLGKGTDLPGLPIDYSIYD
QLKKRIEMAKKIENAQHKATKSAHEDNWLKQAAEAMELDVPSDF
>Pan
MVKVDPTKLAWSTVHLPSWDDDDFMGLQEIDDVVQEARFDDSSLPAWSHLPLHAALKRAL
AHKGFHSPTEIQNRSIPLALSSAFKKRDVVGVSQTGSGKTLAYGLPILNYLFHNAENVAS
VPPPLGALILCPTRELALQVSAHLTDVIRSSCLLVRRPQIAVVCGGMSEHKQRRLLQAGV
DIIVATPGRLWEMTRLDDELAARIKQVRFLVLDEADRMVQVGHFAEMEHILNLVHRAEAQ
SDSDGVVGEGVRPNAAMQTFVFSATLSKALQTNLKRRRKKRH-KRSAGSTLEELLERIDF
RS-SPAIVDLTPAQGLPSGLMETKLECVSKDKDAYLYYFLLRYPGRSLVFVNSIDGIRRL
SPILAQLGLVCYPIHSQLQQKQRLKNLDRFRSASNCILLATDVAARGLDIPSVDHVVHYQ
LPRSADTYIHRSGRTARAGTSGVSLALIEPREKMLWSQLSRALSRP-DPPSFPITFSTLA
LLRERVELAIAIDKQMHAATKQAHDDSWLAQLARDADLAVSDDD
>Pst
MARTTFDKLPWKKVRLPDFDPDGLLGLEELDGSVWEDRFDDSLLPAWSHIKLASPLKRAL
YNLSFAKPTAVQEASLPVSLSSSDSPRDLVVIAETGSGKTLAYALPILNSLILSTPPPML
QVLPIVTLVLTPTRELCLQVKNHIDTFLKAMCSSKNGITTVSICGGIAIAKQRKQLEGLG
CIVIATPGRLWDMIQSWDEFAEGIKNLEWLILDEADKMVEKGHFDELEKILKLSNRPKYR
WQDEWATDTDNFIKEKIRTMVFSATMDKSLQINLKKRSRRKPGTTPPVDPMHDLLEQIDF
RDPHPELIDLTPEGRMVGGLKECKIECVLKDKDLYLLHFMLRYTGRTIVFLSSISALRRL
SPMLNLLLPTILSLHSEMQQRSRLKSLDRFRSSSNSILLSTDVAARGLDIPQVDHVIHYQ
VPRSSDCYVHRSGRTARAGKAGVALALVAPDELKTWKSLLKNLGRVDDLPSPPIEHSISN
KLKEMIDLARRIDNLEHKSTKQSHEENWIKKTAELLEIDLDNSE
>Rgr
MPLTATRDLQWKRLVLPAFDDDGLLEVDEIDGVVVEDGDVQAVLPAWSHLPLPNPLYRAL
AELKFAKPTAIQERALLADAAAGATERDLVGIAQTGSGKTLAYGLPILAHILSAPPPPRA
EPSRLAALILCPTRELALQVRASLASLAVRTLPRVRLAQVVAITGGMSIEKQKRQLEKGA
DIIVATPGRLWDLIGDMDSLVRDIKGMKFLVIDEADRMIENGHFAELDNIVRLTRRGTAK
FVNDFSNLGLVNARPDMRTFVFSATMSRELQRNLKRKGKRFVSEAGGMSSLDDLLDTLDF
RDAEPEIIDLSPENGLVETLRECKVECLQNEKDIYLYHFLLRYPSRTIVFLASIDGIRRL
HPLLELLKVNVIPLHSGMQQRQRLKALDKFKSSPDAVLLATDVAARGLDIPAVSHVVHYQ
LPRAADTYVHRSGRTARAGTEGLALQIVAPEEKKVQRMLMASLGKNTELPALPTDFSILD
QLKKRVDLAKEIDVAHHRATKAAHDDKWLRDAAEAMEIDLDDDN
>Sro
MPTAAPSALDWKNIHLPGFDEDGLLELDEIEGVVYEDG----------------------
--------------------EEEKDEVDDEEIAQTGSGKTYAYGLPILSYILRQASEASQ
PPTRLAALILCPTRELALQVRAALFSVAVRTLPRQKLCSIVALTGGMSVDKQKRQLEKGA
DIIVATPGRLWDLIGESDNLVREIKGMKFLVIDEADRMIENGHFAELESIVRLTKRKGVE
FVDDFGNSDLVPTREDMRTFVFSATMSKELQRNVKRKPKRWVGEEDSMSSLDDLLDKLDF
RDPNPEVIDLTPEHGLVETLKECKVECLVGEKDVYLYHFLLRYPARTIVFLASIDGIRRL
NPLLELLGLNVIPIHSGMQQRQRLKALDRFKTMPNAILLATDVAARGLDIASVSHVVHYQ
LPRSADTYVHRSGRTARAGQAGLALQIVAPEEKNTQRMLMAGLGKSVDLPALPVDFSILD
QLKKRVELAKKIDSAQHRATKEAHDDKWLRDAAEAMDIDLDEDD
>Uvf
MIRTIFDKLPWKKVTLPKFDPDGLLGLEELDGSVWDSTFHESLLPGWSHLKLANPIKRAL
HRLSFSKPTPVQNASLPVSLSSVDSPRDLVVIAETGSGKTLAYAIPILNALLLSSSTRPP
QVLPIVTLILTPTRELCLQVKSHIDNFLKAMC-TKNGIITVSICGGIAIAKQRKQLVGLG
CIVIATPGRLWDIIQTWDDFAEGIRKLDWLVIDEADKMIEKGQFEEIEKILKLTKRSHLT
FEADAANHHQDSVKEDIRTMVFSATMDKNLQINLKKNAKKK-FTDTSTDPMQDLLQQIDF
RDPQPELIDLTPEGRMVSGLKECKIECVLKDKDLYLYHFLLRYTGRTIVFLSSISALRRL
APIFTLLLPKILTLHSEMQQRSRLKSIDEFKSNQSSILLSTDVAARGLDIPQVDHVIHYQ
VPRTTDCYVHRSGRTARAGKGGVALALIGPEELKVWRNLMKNLGRQDDLPSPPIEYSISN
KLKELLELAKKIDILEHQSTKQSHDKNWLKKTAEELEIDLDSDS
