# Supplementary material for: Convergence Analysis of Rust Fungi and Anther Smuts Reveals Their Common Molecular Adaptation to a Phytoparasitic Lifestyle
Source: Front Genet. 2022 Apr 8;13:863617. doi: 10.3389/fgene.2022.863617 (PMC9023891; doi:10.3389/fgene.2022.863617)
Supplement: Supplementary file 4 [file DataSheet1.ZIP › Supplementary file 1/conv_cal/OG0003213.fasta]

>Ain
MPLYELFCIAASSESSAPFRDLIRSTSRLIMDHGGAVRGVQYWQRRALAQRARRHQQYHE
TGDHFLLHFDTNPRILNQLSSRLRADPRVIKWTTLKLGERLDQITPKTMAGSENIDGHPP
QMG--GGRTVKY
>Aps
MPLYSLSCLIHHYPTYPPLRTLVHTAASLVEANGGLVRQIDYLGRRNTPQRIRIAPGGVG
EADYWTMQFDANPPTVRELTNRLRVDPRVLRHTTLLVGSNLRDVTDPRWNTTLRTSLRLP
NADEKHQRALDH
>Cqf
MPLYSLTCLALHYPTYAPLRALVHTSTTLVHKNGGLVRKIDYLGRRNTPQRIK-TPGGVG
EADYWTMMFDANPPTVKELTDRLRVDPRVLRHTTLLVGKKLKEIVEPKWNITLQDSLQLP
TEDAKNQRALDH
>Cla
MPFYQAVVISAHYEKYAPIRNLLSSTASFVRMQGGCVRALNFHGSKMLPQTMRAGNKVQT
QGDYWTMHFDTNPPTLKQLNARLAADPRVIRHTLLKVGTTLEEVLKLPEPLVISQAPANK
YAP---------
>Cmi
MPLYELVCIAQRFKNALPLQALVTETSKFIHEAGGAVRRTDAYGLKSLPQRARKDGKWHN
QGDLWTLWFDSNPRTLNQLHEKLRTDPRVLKYTTIRKGITLEELTAEPWGPGSDAIFAGP
RLPESSTHSANA
>Eyn
MPLYELVCVAKKYAQYTPIQTLVQQTASYIHSQGGCVRRLDSHGLQRLPKVIRKDGEDEH
TAHYWSMLFDTSPMVLKELGKQMRSDPRVLRWTTLKKGTTLEQVTQPHFTNSAMSYPAAP
STATLNTQALNA
>Gan
MPLYELVCIASHHAQFAPIRSLATTTTSLILSNGGVVRSLDYWGNRHLPQKMKRGDGSSM
MGDYWTMRFDANPPTVAALNDRLRLDPRVLRWTTLKVGSTLAQITALPEDPTIQFSRSLP
GGPVENWDRDD-
>Hvs
MPLYSLFCLTLHYPQYSPIRNLVHTSVSLVHKNGGLVRTVNYFGRRNCPQRIKTVRGGVP
EADYWSMEFDANPPSVKELVDRLRVDPRVLRKDVGRDNTGAMELTRPPTAQALTEYVPRP
ERSRRQVKSLPY
>Lcr
MPLYELVCIAGHHAQLAPLRALTTTTTSLILANGGVVRSLDHWGTRHLPQKMRRGDGSSL
TGDYWTMRFDANPPTVAALNERLRLDPRVLRWTTLKVGATLQAVTAPPEDPTVKFGRRLP
EEVAAAEEGRSQ
>Mgl
M-----------------------------------------------------------
-KSYWLMQFDTNAPTLKVLNDRLRQDPRVIKWNTLKLGEKLRELVPPGASGGTT-----P
SQSTMGGRTVDY
>Min
MVLYELVCIASRQATFAPIRALTTTTTSLVTSNGGVVRSLDHWGTRNLPQRMKRGDGSSL
EGVYWTMRFDANPPTVKALNERLRLDPRVLRWTTLKVGDKLHEIARPAQDPTVRFRRPLP
KGLGSGQSPLTQ
>Mld
MVLYELVCISSRQATFAPIRALTTTTTSLVTSNGGVVRSLDHWGTRNLPQRMKRGDGSSL
EGVYWTMRFDANPPTVKALNERLRLDPRVLRWTTLKIGEKLHEIARPAQDPTVRFRRPLP
KGLGSGNSPLTQ
>Mlp
MPLYSLTCLALHYPTYAPLRALVHTSTSLVHKNGGLVRKIDYLGKRNTTQRIK-IQGGVD
EADYWTMMFDANPPTVKELTERLRVDPRVLRHTTLLVGKKLSEVMKPQWNLTLQESINLP
NEDLKHQRALDL
>Msd
MVLYELVCISSRQATFAPIRALTTTTTSLVTSNGGVVRSLDHWGTRNLPQRMKRGDGSSL
EGVYWTMRFDANPPTVKALNERLRLDPRVLRWTTLKIGEKLHEIARPAQDPTVRFRRPLP
KGLGSGNSPLTQ
>Pan
MPLYELLCIAASSAESAPLRDLVKSTSKLILENGGAVRGVQYWGQRRLPQRARRHQQYHS
TGDYWLMHFDTNAPVLKSLNDRLRADPRVIKWTALKLGDRLDQITPKATSGGLDTSADAP
EARALGGKTMRY
>Pst
MPLYSLSCLALHYSTYTPLRTLVHTAATLVESNGGLVRQIDYLGRRNTPQRIRLVPGGVG
EADYWTMQFDANPPTVRELTNRLRVDPRVLRHTTLLVGSKLREVVTPQWNMTLRPSLRLP
NDDEKHQRALDH
>Rgr
MPLYELVCIAKHHTSLAPLHQLLRSSSALVAQNGGVVRSLDHWGTRNLPNRMKRGGGGGG
VGDYWSMRFDCSPPVLSALNTRLRLDPSVLRWTTLKTGARLDQVAADGESRTVRFARDLP
PAAGQGERADAW
>Sro
MPLYELVCIAQHSAQLAPLRTLTVSASSLIHQNGGVVRNLDHWGTRNLPARAKRGGGGSY
TGDYWTMRFDCNPPTLAALNERLRLDPLVLRWTTLKLGSTLSQVTNPPTDPTIKFNRPGP
EQELGAER----
>Uvf
MPLYSLSCLALHYPTYTPLRTLVHTVATLVEANGGLVRQIDYLGRRNTPQRIRLAPGGVG
EADYWTMQFDANPPTVKELTNRLRVDPRVLRHTTLLVGNKLKDVVAPQWNTTLRPSLRLP
NEDEKHQRALDY
