# Supplementary material for: Convergence Analysis of Rust Fungi and Anther Smuts Reveals Their Common Molecular Adaptation to a Phytoparasitic Lifestyle
Source: Front Genet. 2022 Apr 8;13:863617. doi: 10.3389/fgene.2022.863617 (PMC9023891; doi:10.3389/fgene.2022.863617)
Supplement: Supplementary file 4 [file DataSheet1.ZIP › Supplementary file 1/conv_cal/OG0003214.fasta]

>Ain
MTDVSDTLFAHLKDLQEGQMVFNPSFTLEQSMAAIQITDPRMDVGIHPPPAALAVAFDPI
ANLSAADVCWIMDRALACEAAWHQGATLQQTIHTCLYIYATARIHGPVPALVGKVLRPFV
IALLKSIGLAWDELVKDHVADLEDFSAEKAGVSLLEEVPPSEAIIGLDEAITFLEEEEAL
SLDRKSMIKRLHLRRAFFYTFALATSSPPLSIGAFTVDALDLLDRLEADAPSPRALAAFD
PNHSRRLASMPPPHPISLGTPKETSTFWRRTITDMEEAYWFHSSFGWRTWKTFLTSRARS
QRCAYVRSLFQSIICTGHVIGLNRTLDDLSDDFLRDLAGVPIDALDVAGQLAWFLGRLPG
HLVEHLNILAQTRARGHRNLCKSYAGLVRLSEEAGVLGDTLARLLGNLLRAALQTLILDV
VIQIVMAGLELELHRCEEYAVTYWVAAWAASERHTVLSALAVEAVLEMLEKAFRGMFELC
FD---PRSTTPFLERDAFYRRFHWLSDEVARLWTSFVSDSVQSRDRAAKLLQEAASLCED
LHL
>Aps
MRDITSTLIRGSHQLAKNDIIISTDLSLIEIISAIQIMDPRMDVGVGSSNKSPSESFDPA
QALTPQEVITIMDLSLNCEVTWYSGHMLSQTLMISNYLRHVTQLRNHPDPIIQVVLRSYL
LGLIKCCGLVSDEILSGNLRENEDINTDGQRFDCHEEVSISDALNQLDQAHEFLTCNNEL
SDYRIGLMERVRFRIEYLYSLACISSSPSIHLQDHLLSASEALKAIVFTLQSNKIRSAFD
LSFSRTVSSSSPPRPVQFESLDDLISATLRVIHELFFILQMTRGSSVSVWKLFFTTFSRR
DPFPQVRSYILSLFQNSDTIARTHTLLWLAKDCISNLSAGQIQLDYNAAGMRYIQNRFAG
LIVNHLSAFAANRARGRRILFNSLKEWRSLYDATFLNQLDVSLPSIQAFQMIIYYFSVES
SLQAILMGFDQDLYDDDDRIAMWWVVTRLSERICRLLRIVTRGEILELKLTKVIGLLAWA
CAQIVDPRRMLVFRKTIFERRIKNIISYHLLDFEGLINFAQVDSERVEIELLKVRNSLSK
ISI
>Cqf
-HHVFVHRGRTSYKLGKNEVLIGAELSVLDIISAIHIMDHRMDMGLRRNQPLDEPKFDPT
QTLSPAEVIAILDLSLACEVSWHTGHALSQTLLVSSYLHHLDLLKTHPQDLVRKVLRASL
LGTMKCCAIVWNEIVKGNLYE---------------------VLVELDLAHHQLNDLEDV
EGYREALMERLRFRI-----------------------------------------CSFD
VNVSRMMASNAPPRPIQFETFGEVKNMMIQLIDDISKVTDVVHGNRFSEWMSFFSALSRK
KRMPFVRSILMSLFQDGDVVTSRRTLRWLARQCLSEFTNDRVWIKTDDEGTRYILSRLAG
SLVNYLSCFSANRPRGRRMLCNSLKEWRALYDATFVTKMPISASELGALRGLIYYFSLHT
NLHVFLMGFDLELYGSEERMSMWWMIRGLTRRAEKVLRWIGGADRLEARLDLVLGDLAEA
AIQRQHATRPITSDRAIFERRLKSFSDEDEFRYDEYLAFRQ-DDQQPEGSVDAIRDTLVG
LWI
>Cla
MEDVLIVVKAASEAMQPGQMIMSPTLDLLGSMSAIEINDPRVDTGVVTEAQKLQPPFSPR
SFLTAEQVVYVMDYLLRCEMTWHTGHDLAQAIFTCQYCLNLQELAHKQRGLLCLVLRSYV
MATLKTCDVVVEEFRKGHLS--EDMSTETNGISLLEELEVDDVIRELDLAYRFLDDAPGA
SVWIFALMERLRFRLSFLIAVCVLVASPPLPAIEHKKQCFDALKNMASIGQQVHALGIFD
PTVVRRLPSQHPPRPITILSYREASSYAFSLVSGIQAALKLVTTDNGRDLVVFFLLFART
DGPPFVRSVVRSTLLAEDRLLRRYPVLQLAKFFVCELGAFTSDQFSHRVSTRFLFSKLAG
QIFNWFHLLVQNRPRQRRKLMQSLSNWTDLELQ---LDDTTLKALGRLIRPMLHACELEI
LLEVAVSGFDLDLHAIDEQSSVFWVCEQIALQKSRVHAVLPATNQLHVEYNTLLSLLFAG
MRFMLPSSCP-ELVKARFLRRFGDVPSVPELNWENWVECRSEIFLRAQQAWDAYKTCFPL
LSL
>Cmi
MIDVLPLLEQAASNLRHNELIQSEHISLFETTSAIEIGEPRMDTGVYTEEEKAFPKLDVF
QPLMPSEIVWVMDSMLSLEMKWFQGYALAQTIYTCKYVHELDKLETYPVPLMTVVLRAFI
RGTLKTCDMVMEELYKRHVYDNEDFVGDKGGISLLEDVDLDTILEELHDAVQYVMDTGDL
SQWRVALMTRLRIRTELLCSVCLLMFDPPMQVEAHTDAVRQAIAHLR---QTTPVPGAIN
PYLGKHLDSLAPPRPSLPYTAGQALDILDTLLDDIDSAVSLTRVESWLAIEDHFLMLSRK
NLMPYIQSIHQSVFYQDRIFCGVSDLSWIGRQFLNDHAGCTNDVWNVIHRFVGLRGQAAW
RLLDYITFLGKNRGRQYRKLPRLLEPLARLEEQALELQPALFQLLNLQLSKALRSLQAFI
RTEVLLIGFDLDLYAEQELPSIYWYLAEVTRSEAETSYS----YVLHHRRTVLKVHHHLA
TASCAGLTTPTPLDEAVLQRRFAWAFQALQPDWQVFIASFRLLAAQSPAALHETVESHCA
QSL
>Eyn
MVDVLPLLTAACASLPHNVLIQSAHIDAFELTSCVELGDARMDCGALAIAQPGEPHFHLK
QPMLPVEVVWIMDRVLEAEMAWHSGSALAQTLWTCVYTLDTDSLGERPSELTTLVLRAHL
RACLKTCDIVMEELLKRHVQDNEDFQGDKAGISLLEDVEIDAVLDELNEAYEWLMGEGDL
DQWRMPLLTRIRLRMELLCAICLFAISDPAAIPSHLLGVQQAFDYIRLYPEDFTVPCALN
AEYARRLERSAPPRPLIQLSSKRAWELLQLLIDGVTDAVKLLSTQSWSEIEAHFLQMARK
QPLPYIRSLHQTVFYSNKTVCTRLPLKWLGLSFLQEHTGCPISVFIATSRLPSFLENISG
YLVEYISALGNNRARSYRTLGKCLTSWQSAAETASRLVEKYGDDLPASIASALQKMQYTI
IIEIQAAGFELELYSPSEYSFVYWYMAHCARIFRPHARRLASCDWAKMEQARSIAYGDLA
EASLI-----SKLDRTRFRRRFAWAPSIFAIRWEDYEQYVTNLIIRAVETLSKVQERAFA
LSL
>Gan
MVDALPLLNAAMADLGPGELIKTD-LGLMELMGAVEIMDARTDSYLAAKARGGLPEFDPT
MELLPTELVWVLDELLRLEVTFLDGHPLVSTLYTCLYLRTAALAQLRLPGFRNVVLRAML
LGVLKCAEIVCLQALQGRGATRTSTSLSPRSTSVPSLVPVDDVLLALEAAMVYVQS-HVP
GPVREALVGRISLRLDLTYALALLTSPTPATLSAHYSRVLAWIPSLSPLSASPALKAIFA
PSTGPPLPTNQPVREIEPVTLGEAWSGLAEMVKGLESAAAVRGRMGWAGVREYYVSLSRR
QPNPYVRSIHQSIIFTSRTLFATFPALALPSSFFATLAGVPPSLWAPARKVLGWADRVAG
TLVQVLGIGCQNRARGRRMIVKTRGMMEQLIDEARELVTVIDSLVLSHLSTALHSLFLSQ
LLDALLSGFELSLYDPEEWTRVWWVSERVAGRLEMCLGELNA-EYVRAKAFETKGVRAMC
RGAMLPATVPEAMDKTRFERRFKFLSG--LASWEAFEGEMARVAKDAVLAYQDAVTAFTS
FAI
>Hvs
MRDVTKLFKEGAQALANDQIIIHHSRSLHEVMSAIKIMDPRLDMGVEIRSDSQPLPFDPW
IPLTSEEVVAIMDISLSCEMTWHTGHSLAQTILASLYLPHLPHLTLKPPELVGLVLRSYL
IALAKCCALVWEELVRGHLYETEDINSEMVDIPLCDQIGLDEALQLLENAYDWLSQSSNF
GGYRNDLMERIRFRSAFLYLLV----HPPEGQEQHGALALSSLKSFSAFSIPSAIRAAFD
FNICRTIPSQSPPRPIHFQPFSEVMLFAERVLVDLLKAIDLYKGNSVLEWLMYFRCLSRR
RTLPYIRSIFVTIFSSKNVVAGHRTYSWFGLRYLYETGRIHLAPYERHCRVKTMIAKTAG
LVMGYTSTLASNRPRTRRVLSKQLFEWKSMYSELVYIESAIPSTLLIKLKNLFYFQYLFI
CLEIVLAGFDLELYSEYEKIASWWMIGKFADACEILLLRLHEINIIDLPAGNLKELLILN
RV---PSNRPTSSRKAVYDRRLKFWNLPVSLTFEEYKAFEEQCSQMITDFLEELKDTILA
LRF
>Lcr
MVDARPLLEAALADLAPGQLIHDDRVSLMDLMSAVEIMDPRTDSFLALKQEQELPPFNPA
HELLPEELLWILDELLRLETTFQDGHPLASTLFTCHYLRPAALASAQRLAGFRAVLRAML
LGVIKSTEIIWEELAKGQVYEHEDVHLGMASLEFSTIVTVDEVLHALSEALAWVME-QGK
ESLKLALMNRLTLRINLVYGLALLTSPPPEVVSSYLALVSEGITALSSFEPSLQLLAAFA
LGTTAPLPSPQPAREIPPFPIKQAWKSLEKLTLDLESAVKLTKGAGWSEVREYHVALSRR
DMTPYARSAHQTITCASRTLFASSATIALSSSFFEVLAGVPPSTWAPARKLLGFAERVSA
QLVANLSIRCQNRARARRLVVKGFKQLAQLVEEAEDLQSRLEDTLLKLLPTALRALLLTE
LLEALLSGFDLHLYDGEEWTRVWWVAERLVERLQDVLEQLRRQSYVEAKSLEAKGLRAMC
QASLRPPVVPEDRDQKRFEKRFGWLKGDGLASWEEFTAELSKKIEEASQSYQAAIAAFTA
FGV
>Mgl
-------------------------------MNAMEVMDPVMDAGMAYPQPTDAAGASHF
AELTWRDVCWVMDRLLACELEWLRGTSLVQTVYTCTFFHKHVLAG----HWSHSVLSAYV
LAVVKTCALQWYELARHHVLDQEDYCSETGGTPFPDAVEPRTIAAQLSEADECVRRSHVG
PTAAECISLRLLFRQHWLLCVESLTSDEPSDASMHLDECLRIWHAIAMRTAPRHLHSYFD
VTLSRALSSHFPLRPVALPDVAHVCAGWHLMTKHMSIPLRLLASDDVLAWQSLLVCMSQD
HGEPLIRSLIPTLLANGSTAMGTRDLEHLAACLIEAWHPISVQDLTVSSMLGSFLGRLAS
CVAQSLAIFVQNRSRQKRSFGKAYTVWMSLLDSATSLNPRVCAVLPDALVAPVQYMLLVH
MEQVIGSGFDLELYDVRERACMYWVLAHLFEEASALGAVWKGSSTWQCYAHSARAQRDLC
YAHAI-----LSRAQAAFSRRLKWLRRDLNLFWASYARWHSDSSHHAKQTLELRASDPSA
LLR
>Min
MATITTLFDTARCDLYPGQMIKANQSSLLDLMGAIEIMDPRTDSYLLHQQSSNLPSFDPT
QDIRPRELIWVLDELLGLEMKFLDGFPLASTVLECQYLRPNALSEAASPSIWPSILLEML
LSVVQCTQMIWQELCKAQVYEHEDVHLGLGGLDFESGTTIDDVVHRLDASLAGLQQLDSC
PTLCNAIAARLQLRIHLMCAYATLATPSPHNARRHLECVAHFLPLAQSFQPHARLLAIFS
-SQSAPLPTPHPPHCTAQLGSNEAWGQLRCLITHLLGSVQTLSEGSWHDLAGWSHLGRGQ
QVQPYARSVQQSILWSDGACMGSLTPLSLASSFLFAMVGLDPPIWGPARRILGWAHQLGL
TLIRTLQIAAQNPSRQRRLLIKEFSAWPILIAK---------------------------
ALQALLEGQDLALLTSVDCRQTGWVVSGLATLLENQLGGLQQTNWGLKLLLHAQQAHKLG
QDMFLGPLHPETCLQLRFGQRFGWVQGDEFCSYAAYNGDLRISAKQS-------------
---
>Mld
MASVMCVLDAARCDLKAGQMIKAKQSSLLDLMGAIEIMDPRTDSYLLHQQFSNLPPFDPT
HEMTPRELIWVLDKLLCLEMKFLDGSPLASTVFECQYLRPTALADAASPSIWTSILLEML
LSITHCIHMIWQELCKAQVYEHEDVHLGLGGLDFESDVTTKDIEHRLDVTLANLLRVDFC
PTLCNAIAARLQLRIHLMSAYAILATPSPYVGQHRLGCVAHFIPLAQCFQPQAQLLAIFS
-SQSPP-PSPHPPGCTAQFCSSKAWDQLRLLVANLLGSVQTLRTASWHDLVEWNSQGCTQ
QMQPYARSIWQSIIWSDGACMGSLTPISLVSSFLFEMTGLDPTIWAPARKILGWAHQLGL
QLIRTLQIAAQNPSRQRRLLVKEFQAWPILIAKTLSMINLLAMVLLALAPTALSVVALEQ
ALQVLLQGQSLALLTSVECQQTGWVVLEVATLLVNQLGGLQHTGLGLLWLLNARKAQRMG
KDMLLGSRHISLYHRLKFTQRFGWLQGDQLCSYAADNAEQCLCASKS-------------
---
>Mlp
MHHVCVHRWRTPYKLGKDEVLISSELSVIDIISAIRIMDHRMDMGMGLS-PQDELKFDPK
QSLTPTEVITILDLSLACEFAWHTGHALSQTLLVSSYLQHLDSLDSHPQDLVRKVMRAAL
VGTMKCCAIVWNEIVKGHLHE---------------------VLTDLDTAHRELDSLDDM
KGFREALMERLRFRI-----------------------------------------SSFD
LNASRHMSSNAPPRPIQFSTFDEVNERWIGLIDGLIEALDIVHGNSISEWLFYLGTISRK
RELPLVRSTLMSVFQEGNTIAPQKNLQWLSRQCLSEFTNHRITIQSDEPNTRYILSRLSG
LLVNHLTSFSANRPRARRILCNSLKQWLSLYDATFITRMEISESELKSLRALIYYFSLRS
SLSTFLMGFDLELFGEEERISMWWMIRGLTRRAHKVLEFLGTENTLEAQVELILGDLAEA
SIQQQTRPESMSNHQSIFERRLKYHNDEDEFSFENYLAFRVE--EQVEVSILEIKSKLLN
IQI
>Msd
MASVMCVLDAARCDLKAGQMIKAEQSSLLDLMGAIEIMDPRTDSYLLHQQFSNLPPFDPT
HEMTPRELIWVLDKLLGLEMKFLDGSPLASTVFECQYLRPTALADAASPSIWTSILLEML
LSITHCIHMIWQELCKAQVYEHEDVHLGLGGLDFESDVTTKDIEHRLDVTLANLLRVDFC
PTLCNAIAARLQLRIHLMSAYAILATPSPYVGQHRLGCVAHFIPLAQCFQPQAQLLAIFS
-SQSPP-PSPHPPGCTAQFCSSKAWDQLRLLVANLLGSVQTLRTASWHDLVEWNSQGCTQ
QMQPYARSIWQSIIWSDGACMGSLTPISLVSSFLFGMTGLDPTIWAPARKILGWAHQLGL
QLIRTLQIAAQNPSRQRRLLVKEFQAWPILIAKTLSMINLLAMVLLALAPTALSVVALEQ
ALQVLLQGQSLALLTSVECQQTGWVVLEVATLLVNQLGGLQHTGLGLLWLLNARKAQRMG
KDMLLGSRHISLYHRLKFTQRFGWLQGDQLCSYAADNAEQCLCCGHGKIQIEQRALQQHI
TEL
>Pan
MQDETQRLFSACKQLRLGQMVAVPHFTLLDSMAAVKILDARMDSGMQLPQSQPQLDFDPF
RPLTPADVLWIMDRLLACEAAWHQGSALSQTLYTCLYFHDLKLLSQEPLELIYKVLRAFI
LATVRTIDIAWSELTSRHLQDGEDYSSDKNGLSLLETTDTGYIIAELQDAIDWLQSSHVL
KHLADSLTARLNFRKQMLYAVRLLQAPAPLDVVMHAKFARRNLALLQSCAPSSAAIAAFD
PAYNRRLAWCQPLRPISLSRPSDTCRILDNILQELQQVVQVLQQPGFASWKTFFTHRAAD
QPTPYVRSLFQTAVCDRSMIACRLPLDWITEAFFHEVALVDPLLLPIGQRIHYFTQRVSG
HLVQYLSTLSQNRARCKRTMASRLREWVNISSEASDIGRQLEACLPDSLFAATQHLALEI
MSQITFAGFELELYRGVDRQSMWWLASRIQMEQGIVCTDLRDESYLTLQVHFAHALEHMA
VSAVLQRDASLELARSVFASRIKWMRSAEDKLWTDYLSFRSALTTRAQESLEAAITNLQQ
VNV
>Pst
MTDITHILIKGAHQLTKNEILMASHLDLIDIISAIEIMDPRMDSGVGRGKEQETGKFDPL
QPLTVPEIVTLIDLTLACEVTWYTGRLLSQSILTCQYLNHLDVLQNHHDPFIHLVLRSYL
LGLIKSCALISDEILKENLRENEDVNSDQQSIDLYQDINVTQTLDLLDQSYMFLKDQNEL
DGYRIPLMERIRVRIEFLYVLGVLNSTPTIGIERHIQSAREGLTILRFINQNLPVKLAFN
LNFYQSVNSIAPPRPISFDTFGLLVDSLDRILVELELVLDVALSDSFDDWLSFFHAFSRR
EPFPFIRSYLMTLFQNGNMIGPNHTLPWLANECISNLSAGHICFPRVDSTNRYVLNRFAG
FIVNYLTAFAANRARGRRILLNSLAEWKALYNTTWVNRLDLSSTTLISFQTLIYYFSIES
SLQACLMGFDLDLYLDDDRIAMWWLIDRLTDRASLLLNLITNGESVDTKLIKIIGKLARS
AIQLTLSGKDLKIKRAIFERRIKFNIA-PLLDYQTFLESTQVDLDSLDQVLLQLREILNN
ASV
>Rgr
-----------MADLAKGQLVRDERCSMMDLMSAIEINDARTDTYLHSQKQSSLPSFDPA
VPLHAQDVVWLHDEVLRLEATFHAGYPLASTLWTCNYLRADSLAADGQSQLRTVVVRALF
LGVLKSSQIVWEELGKNQVYEHEDVHLSRGSLSFNSLISVDDVLRDLDAALRWLQAAEWL
AEMREKLVARVTLRIDLLYPIALLTYPAPSAISHHLDRLESYSSLFPSYDPPPVLRAAFH
PSATVPLATQQPPRPVDILPLDAAYDLWRRIVSHLGELMGLKGEGGWKELHEWSRRRARV
EAQPYVRSVQQSLISTPTHLFHVKPISSLATSFLTFTTPLPSSFTQPAHTLLAFLERLSA
KLAQFHALAGQNRGRQRRWVIKSLGTWDELVCEAAGVLAAVEYALAQLLRVAVSAHAHEL
ALETLLSGFEVGLFAGGGAAEAWWVGTRVARRLATLWDTLVGEDYLEAKSFEARAIEAVC
AASWLTSSRPAQAAQGRFRQRFEWLGRGSVADWAAYREERDRLASRSEEACERAILAVTA
LEL
>Sro
MIDVSAEFESALAELSMGQLIQHDAYSMMDLMSAIEINDPRTDSYVSARNQEELDEFDPS
RQLDPREVLWIIDEIARSEATFQDGQPLMSTLWNCNYFRTPSLAAPTAVDSLQSVFRAML
LGILKSSEIVWEECCKGQVYEHEDVHLASSTLSFNNSVSIDDVLRVLDGCLAWLQSTETV
RATLDELILRVTLRIDLLYMLALLTFPAPSQIRNHLNRIKSYESKLPPFDPPAYLLSIFT
ASRSIPLATSQPPRHIESLPVGESYDRLADLVKELGGLCDLDEKMGWKEVREHGRMMARR
EVSPYIRSLHQTVMTSTSHVFSVSPLIHFATSFLTTLTPIPASFFSPAHLVFAWLERLSQ
ELIRMLPLAGQNRPRQYRWIRKSCSTWSQFLEDTRSIIPVLSSISIRQLETVVRSFFLEL
VLESVCSGFEMQLYEEDERSRVWFVVSRLAGELEGVWSGLEKAGYLKAKLGEVRGIKEMA
RGSLISKPEPKKADRGRYQQRFDWIGGTSQVRYEEYLAELESLVREGKSSFEQAINSLTS
MAL
>Uvf
MTDITSAFVQAANQLTSDQVLLHPKMALIDIISAIQIMDPRMDVGFERSRSDVNPPFDST
QDLLPSELVMIIDISLACEVTWYSGRPLSQTVLMLNYLPHLDHIKEHQNQLIKHVLRSYL
LGLAKCCSIVYDEITKDHLRDNEDVHHENQTVDFYDDIDVTQTLYALDQAHAVLQAPNEI
EGYRMQLMERLRFRIEYLYSLALLSCSPTVQLETHLLSASQALQCIRFSDQSQPVQSAFN
LQFPQTIDSYSPPRPVDFKSFYNLISITEKIIDDLTLITQIGLASSIPDWVTFFHGFSRQ
EPFPFVRSYLL----DANVIAKNHTLKWLARECISNLSAGKVRLESNGVENDYILERLAG
LIVNYLSAFAANRPRGRRMLSNSLLEWRALYNATTFNRKGISDSTLQTIQTLIYYFSVES
GLQIILMGFDLELYHHYDRLSMWWVVERLSERSVQLITILS-GESLDVRIMRIIGKLAGA
ARQVG-------------------------------------------------------
---
