# Supplementary material for: Convergence Analysis of Rust Fungi and Anther Smuts Reveals Their Common Molecular Adaptation to a Phytoparasitic Lifestyle
Source: Front Genet. 2022 Apr 8;13:863617. doi: 10.3389/fgene.2022.863617 (PMC9023891; doi:10.3389/fgene.2022.863617)
Supplement: Supplementary file 4 [file DataSheet1.ZIP › Supplementary file 1/conv_cal/OG0003216.fasta]

>Ain
ECTQCFDNQDGPEGINVCLSCFNGGCLRNHAALHHSKTGHNLVVNIKRVPKPRAQEDMPS
EP--KKLAIAAETEADKYDFITTPKCLACQGKELPRTDKLEEVIGGVMKALSSAQQSEVK
AWEEEIVPCNHTRELKQLGEPTLELSELAKCKKCDLNSNLWLCLTCGNLGCGRAQFGGVG
GNSHGLTHFEETGHPISVKQGTITAEGTADIYCYACNDARIDPELASHLKHFGMNVMDLS
KTEKSMTELQLEQNLKFDFNMTGDDGKELEPVYGPGLTGLRNLGNSCYMASVLQALFSLP
SFQSRYFQAYRPHTMACTNPLPASCFECQMTKMADGLLSGRYSVPRRRPD------GNES
SEGPIFQEGIRPSMFMALVGKGHEEFSTMRQQDADEFLKHLISFIQRENRKMDNSDPTKS
LGFALQQRLQCTECKKVRYTVEPQDALSLPVPLRIKAKKVDNAADEVEYEDVDLRECLDI
FTAPESLEYKCPSCNKNVIATKQTLFATFPDVLAIQVRRFQLVNWVPQKVNVPILVPGQD
LSLDRYLGTGKREDEEELPDTSPDSKSVEFDAGAMSQLTAMGFPEVRCQRALLATGNTDA
EAAMNWLFAHMEDPDIDIDLSGQAAGPDTSMLEEMGFTKAQANKALRLNSNNAEMAVAWL
FENADDQGDVDGPAPTAADQQQAVVPGSADLPATYKLNAFISHKGPSVHSGHYVAHVRKT
GGWIFFNDEKVVKAPLTSASARGLSKLAYEYIFERR
>Aps
------DSQDSPLGIDICLACFNGGCVLDHAAIHVRKTGHSLALNIRRVRQIDPTRSPSA
EPPMKKLAISEQVDTDQFDTTTSLVLYTPDHLPQPLPPKIDNAIVGILASSTSAQASEVK
AWEEEIETCAHVTELKQDSNPAPAVQASATCHACELSSNLWLCLQCGSLGCGRPQFGGVG
GNGHALQHFHSTGHCVNVKLGTITAEGSADLYCYQCDDARTDNRLQEHLAHFSIEIAKQE
KTEKSMTELQVEHNMKFDFSMSGEGARDLLPVQGPGLTGLKNLGNSCYLASVLQVLFALP
PFQTKFYTMFNGHSATCEAVKPAECFDCQMNKIAHGLLSGRYALSAHSSRSDSFSNDPET
SSLTMFQEGIKPMMFKTLVGKGHPEFSTMRQQDADEFMRYLFQFIQRQTYQQRQEDPTLP
FRFELEQKLQCTSCKCVRYRYEEQDVLSIPVPAIPIGQPSEPNLCQQTYEPVSLEECLKS
FTTPQVVEHNCPRCKSPMRALTTSRFGSFPKYLLVHARRFAVVNWVPKKLEIPVIIKGHE
VDFGKYFGSGPQPEEELLPENEA-VSESTVNAETLAILESMGFPSSKCRKAILETGDCGA
ESAMNWLFEHANDIE--ETAQNSHNEADVTALEDMGFTANQAKKALTETGGNIERAVEWL
FSHPDDDGSIVPCSAIDQKDKASPKFGDRELPARFRLKAFISHKGPSVHSGHYVAHVAHD
LEWILFNDEKVAKAPQGELSAQSLAPLAYIYLFERT
>Cqf
ECTQCFDSQDSPLGIDVCLTCFNGGCAFHHAQVHALKHVHLLALNIRRIRKPQVQRSPSA
EPPLKKLAILEEAEHDQYDISTSVKCYGPGCTPQSISAQLDTITSAILASNSSARANEIE
AWEEQIETCTHVTQLEQHTNHSIASQASTTCHACDMASNLWLCLQCGSLGCGRPQFGGAG
GNGHALQHYRDTGHSVNVKLGTITAEGSADLYCYHCDDARTDSKLQQHLAHFGIEIAKQE
KTERSMTELQVEQNLRFDFSMTGEDGRHLIPIHGPGLTGLKNLGNSCYIASVLQVLFALP
PFKTRYYDNFLTHPTACGAPLPSNCLTCQMNKMAHGLLSGRYALPDHNVTVNQPVANEAQ
SPRPVFQRGISPMMLKALVGRGHSEFSTMRQQDAEEFLGHMFETIQRDAHQQRTIDPTSL
FRFELEQKLECVSCQGVRYRLEMQNTLSIPISAIPAATPHQSAVASVAYQPITLARCLEN
FTTTTSVDYTCTECQVKTTALTSTRLASFPRYLLVHARRFEVVNWVPKKLEVPLVIEDQQ
IDLEPYLGCGLQPGEKVLLDSAVATNDPPVDQEMFAALEGMGFPAAKCAKAIRATGNTSV
ENATNWLFEHFEDAEDSAPTTEPHSPVDVLTLQDMGFTSNQAKKALKETAGNMERAVEWL
FSHPDDDGSTATVSMSKANATNVTQYGDRHLPAKFRLKAFISHKGPSVHSGHYVAHLRLS
TEWVFFNDEKVTKVGEGPLSTEALSPFAYLYLFERI
>Cla
ECTQCFDDQDGEEGINVCLQCFNGGC-RRHALVHAQRSAHPLALNIKRTLKPDL-PRDDQ
EPPLKKLAIRQESEAERYDWHTELKCFECEPSGRSLAGLPGAVVPSILSSMSSAQQSEVK
AWEEDITACEHTLTMEQSAPTQISPEGLAKCNACELTNNLWLCLSCGSLSCGRKHFDGSG
GNGHAMEHFKATGHPMNVKLGTITPEGEADVYCYACDDARLDPFLKSHLANFNIQVDNQV
KTEKSMTELQLEQNLKFDFAMTGADGKSLEPLFGPALTGLRNLGNSCYMASTLQSLFSLP
QFQSRYYASLSDHAWTCSKFAP-DCVECQMLKTADGLLSGRYSVPTKRKP------KAEE
KDQPTFQDGIRPLMFKALIGKDHAEFKTMRQQDADEFLKHLIQTIDRAHAGG--DTVTDT
FEFEVENRLQCTNCKGVKYRTGSMDALSVPVPVKELPPVEGQEEGKKKYEAVTLETCLGL
LTGDAELEYKCPQCQKQVVATQSTKLASAPPVLIVHARRFQLVNWVPQKVDVPITITSNQ
LSLDPFFSSGKLEGETELPESADDAPAVQYDATAMAQLEGMGFSALRSQKALLATGNSNA
EAAMEWLFAHLEDPDIDIPPASTASPDQIAMIVDMGFTPPQANKALKETGGSVERAIEWL
FSHPDDTGESAEAASSE--PPAKKTVGSAQLPAQYRLKSFISHKGPSVHSGHYVAHVHTD
KGWVLFNDEKVVKAEAGEQAADHLSPYAYVYVFERV
>Cmi
ECSQCFDNQDSDSGIDICLGCYNAGCPRIHAQAHADKFGHSVVVNIKRVRKPSTANRLSG
EPPLKKLAIREEPEHEKYDFHTSIKCYACGGVEVEGNEKTNAVIKTLLSAMTTAKQSEVK
AWEQEMQPCQHTLDLVQLESKRLEESGLAHCSSCDLTQNLWLCLTCGSLSCGRQQYGGLG
GNGHAVAHFNSTGHPVSVKLGTIQPDGTADIYCYACDDERLDPKLATHLKHFGIQVEEQV
KTEKSLSELQVEQNMKFDFAMSGVDGKELEPLFGPGLTGLRNLGNSCYMNSVLQVLFSLP
GFSDRYFTKGTAHTLMCQNTNPANCFECQTAKIADGLLSGRYSHPRAADSDDATADPVKD
EPSVPFQEGIRPIMFKTLVGKDHPEFSTMRQQDSEEFFSYLVTLIQKTSNSEAAQDPTDT
FKFQMQERLQCDECKGVRYKSVPEESVSMPVPFVKASSSTSNVDSKTEYEPVPLEECLRL
LTAPTKIEYKCPQCNKKVSADKSAKFETFPDTLVVQAKKFTIVNWVPQKVDVPVVVPQDG
LVLDDFLGSGKQANETDLPEEESASNTVTFSEAAMSQLEAMGFPSIRCQKALLATGNADP
EAAMNWLFSHMEDPDIDIPAAGLPSADAIAMVSDMGFSANQARKALNETSGNIEAAVEWL
FSNPGDPGIDESTLIASLSSSADQKRGSAELPAKYRLKAFISHKGNSIHVGHYVAHIYEP
GGWVLFNDEKVVKADGGAQSAEALMPFAYLYIFEKV
>Eyn
ECTQCFDNQDSVDGIDVCLRCFNGGC-RLHAQAHADKLGHAVVVNIVRSNDDGQDKRLSG
EPPAKRLAIREEPEHEKYDYSTKLKCYACGGIEIQGNEKTDAVVKGIMASMSSAQQSEVK
AWEEEITACEHSKNLAQEASKALEQSGLAHCSQCDLTNNLWLCLTCGSLSCGRQQFGGLG
GNGHALSHYSSTHHPVSVKLGTIEPDGSADIYCYACDDARLDPFLSNHLQNFGIHVDRQT
KTEKSMTELQVEQNLKFDFAMTGGDGGDLEPLFGPGLTGLSNLGNSCYMASVLQTLFSIP
EFSDRYFTKGAAHSLLCQKADSANCFECQMAKIGDGLLSGRYAVPRSKEDEDATSKEDKE
KKTKPFQVGIKPSMFKNLVGKDHSEFKTMRQQDSEEFFKHLIGMIQKHTSSSASVDPTDI
FKFTLEEKLQCGECKKVRYKNVNEETLSIPVPFVEKTKEKDKKDEKTEWESVKLEECLNL
LTSAATIEYKCPSCDKNVFANKSTKFTTFPDTLVLHAQRFRLHNWVPQKVDVPILIPSEA
LSLDAYLGTGLQDSEEELPTDSSDAPEVQYDTTAMAQLEGMGFPTVRCQKALLATGNADA
ESAMNWLFQHMEDPDIDIPPSNEPSADQISMVSEMGFTPAQARKALRETGGSAEVAIDWL
FSHPDDQGDDGTAPAASEASAVEKARGSKDLPAQYKLKAFISHKGMFYECRKLGPFGTLR
R--NLFHDRIVVKADDGAQSATALMPFAYLYFFQKV
>Gan
ECTQCFDDQDGPNGIDVCLTCFNGGCPNQHGLLHFKKTGHALAVNIKRIKKVVSSKRVRG
Q-SLFVLAARQERHSRGGTRAREVRVCALWG---SQLSRLDELIAAVLASMSSAQKSEVK
AWEEEITACTHTTDLVQPESKTLEPAGLAACAGCGLTSNLWLCLVCGSLGCGRQQFGGGG
GNGHGVEHTQTTGHAVAVKMGTIEPEGTADVYCYACDDAKLDPHLAKHLGNFGIEVAAQT
KTEKSMTELQVEQNLSFDFAMTGEDGKELEPMFGPGLTGLRNLGNSCYMASTLQTLFSLP
TFQERYLTSFFTHTVNCTSSSPATCFECQMAKIADGLLSGRYSLPRQPEESDAAFAAAAP
APALAFQEGIRPSMFKALVGKDHAEFATMKQQDAGEFLRHLLEVIRRSARASDSEDPTGI
FEFAVEERLQCSECKGVRYSTTNEESLTVPVASIAKKSDDMDAKEKVEYLPVELLRCLES
YTSLSETDWTCPKCERKVT--VSTRLATFPDVLVVNASRFKHINWVPQKVDVPIIVPYKS
LSLDQFLAVGIQAGEEELPESAEG-------SSPMGELQQMGFPEIRCQRALLATGNNSA
EDAMNWLFGHMEDADIDLPAAGEPTDEQIAEITQMGFGAGQAREALRETGGDIGRAVEWV
FNHPDDQGDDGSAAGGATTPAAKVLPGSSKLPAEYRLKAFISHKGPSIHSGHYVAHVSMG
DGWVLFNDEKVVRAEGGAQSAEALMPFAYVYVFTRI
>Hvs
ECTQCFDSQDSPTGIDVCLTCFNAYVPSSSAKLHAFKTHHILALNIKRTPKPRSQTEDVE
EPPPKKLAIQQTDESQKFDYCTSLRCYAEGYCPIILPDHLENSV-TILTSTSSAKASEIK
AWEEEIETCFHVLELVQEPSDTI---GLASCHACEMNSNLWLCLQCGSLGCGRQQFGGTG
GNGHALQHFNETGHGVNVKLGTITAEGTADIYCYTCNDSKTDAQLQKHLAHFGIEICEQQ
KTEKSMTELQIEQNLKFDFAMTGSDGRDLEPICGPGLTGLKNLGNSCYMASVLQTLFSLS
PFKEKYFEAFQSHALECTQPDPTQCFSCQMNKVAHGLLSGLYSNPSPQAIDNPLTTHSKT
GSQPLFQEGIKPMMFKVVVGKGHPEFSTMRQQDADEFLRYLFDKIETETRRSNPNDPTDH
FKFQTEQRLQCLGCRGVKYQLELQSVLSIPVTAKPKQSPSNSSSVVDQYEAVTLKSCFDN
LTAPQTFEYTCPNCGSSSTAQTTTRLASFPEYLLIHARRFDIVNWVPKKLDQPV------
-----------------------------FDPSSIAELEGMGFPTIRCQKALIATHHTGA
ESALEWLFAHMDDPE--------PLPESINMLSDMGFTLAQARKALMESNGDVELAVGWL
FSHPDDDGETFEDSSSHPTSGIKKEYGNRTLPANYQLKAFISHKGPSVHSGHYVTHINIS
HNWVLFNDEKVVKANSGAQSAYALSPFAYIYLFERC
>Lcr
ECTQCYDDQDMPEGTDVCLHCFNGACPNRHGLLHFQKTGHSVVVNIKRRRKPVVSKRDSS
EPALKKLAIREEAEHEKYDFETTAKMYVGDEVLLGASSQLDGLIAAVLSSMSSAQKSEVK
AWEEEITTCVHTTELVQPAPKRLEPSGLAACAGCGLTSNLWLCLTCGSLGCGRQQYGGGG
GNGHGVAHTQSSGHPVAVKLGTIEPDGTADVYCYACDDAKLDNHLADHLANFGIEVAGQK
KTEKTMTELQVEQNLNFDFAMTGADGKELEPVTGPGLTGLRNLGNSCYMASSLQSLFSLP
SFQERYLTSFYTHTTTCTNPNPASCFECQMGKIADGLLSGRYSVPRQFDEDDAEPGEGAS
KPKVVFQEGIRPSMFKALVGKDHPEFSTMRQQDAGEFLSYLLEFIRRSSRSEGTENPTTI
FGFAQEQRLQCTECKGVSYKREEQELLPVPVPVVVKKKEQTQKDEKVEYEPVELLSCLET
LTSPTSIDYKCPACAKNVEAVKTTRFATFPDVLLVNAARFQVDNWVPRKVDVPLLVPHQL
LNLDKFLGKGKQDDEVELPQAEEPAAEVTFDAEAMNQLTGMGFPEIRCKRALLATGNNDA
SAAMEWLFAHMEDADIDLP-AKAASEDQVNELVAFGFTAAQARKALRETGGDLARAADWL
FNHPDDQGDNGDAPAAS--ADVNASLGSSTLPANYRLKAFISHKGPSVHSGHYVAHVHQD
DGWILFNDEKVVKAEAGAQSAVDLMPLAYVYIFERI
>Mgl
--------------------------------MHYQKTGHALALWIRRTPKPAE------
--PVTRLAVVERAEEDQYNYERHPVCLACDPRRIQNTEAVQAVANGIVNATSSAHKIEVQ
AWEEDIVPCQHTQELRQDITSPPLLGKDAACSRCELDTNLWMCLQCGHLGCGRAQFGGIQ
GHSHALAHFEQTGHPCSVKQGTITPEGTGDVYCYACNDARIDPNLNAHLQRLGVPVATLS
KTEKSMTELQLEQNISFEFSMVDENGNTMKPAYGPGRTGIQNLGNSCYMASVLQAVWSLP
TVRHRY-ASIECHAVSCTE-HPAQCFECQLRKLTYGLVSGRYATGEKP------------
-------RGIKPSMFKSLMGQGHPEFASMRQQDAEEFLQHLVTRLGNESSRTQSENPTRV
FSYVLEHRLQCNSCHKVRYTEEPVEAVGLPVPVK-------ETSEAGVYEPVSFAESLDA
YTAAETLEYSCPSCGTCVEATKQTRFATLPDVLVVQAQRFQLIHWVPQKVPVPFKVPSQS
MDLSAYLGKGLQIGEEELPEDSNSPAEKVIAPDALATLVSFGFNETQAQHAWQAT-DGDL
EASANWLFEHGDEVNTIP--AATATNPDVSTLEDMGFTRAQAKKAMR-LQGNVEMAVSWL
FEHPDDAGDLDIPKEEKRQSGTAARAGSRDAPANYELTSFVTHRGPSVHSGHYVAHVKDG
NDWVFFNDEKVMHAHGTPSSVGALSEMAYLYFFRRV
>Min
ECTLCFDTYDGPVGIDVCLHCFNGACPNRHGILHARKTGHKLHVNIRRIKKSTLSKRDSL
EPPLKKLAVPEDAEHDQYDIVSSVRSYAGEEVQVRADHRLEPIVSAVLGSMSSATRSVVK
SWEEEVVPCAHTSHLVQFPARELQRSGLATCEGCGLTSNLWLCLTCGSLGCGRPQFGGGG
GNGHGLAHTKNHGHPVAVKMGTIEADGSADVYCYACDDARIDPQLAEHLANVGIAVHDQT
KTEKSMTELQVEHNMSYDFAMTGADGAELEPLYGPGLTGMRNLGNSCYLASSLQTLFSLP
SFQTRYLTSFHTHVMHCAHLDPTKCLECQLSKLADGLLSGRYAVPCQDDSTDTSLKDFSK
KKAPVFQAGISPSMFKALIGKGHSEFSTMRQQDAGEFLAYLLESMRRASRSTDLDDPTST
FRFAMEEKLQCLDCKGVRYTTTKEEVLSLPVPIVPRKQTGDLEVPTDAYEPAEFSKCLQE
MVSPTDVDYACPTCNKKVLATRETHFTSFPNVLLVYAARFQFDNWVPRKVSVPLVVPFEP
ILLDSFQGKGLQSHETELPDLIQDNYVPTYNTEAMGQLAAMGFAENRCKRALLATGNADA
NLAMEWLFAHMDDPDVDIEHSSTPSHEELAPLVEMGFTASQATKALHETGNDATRAIEWL
FSHPEEPEADGTSGGTEDLPNHPEVIGSTMLPARYQLKAFISHKGPSVHSGHYVAHVRES
SGWVLFNDEKVVRADKGFQSAELLAPLAYIYIFERV
>Mld
ECTLCFDNHDGPEGIDVCLHCFNGACPNRHGILHARKTGHNLHVNIKRIKKPIPIRRDSF
EPPLKKLAIREDAEHDKYDFVSSVRSYNGEEVPVRADQRLEPIVAAVLSSMSSARRSEVK
SWEEEIIPCAHTNHLVQSPAKKLQSSGLATCEGCDLTSNLWLCLTCGSLGCGRSQFGGGG
GNGHGLAHTKDHKHPVAVKLGTIEADGSADVYCYACDDARVDSQLADHLANFGIAVQAQT
KTEKSMTELQVEHNMTYNFAMTGADGAELEPLYGPGLTGMRNLGNSCYLASSMQTLLSLP
SIQTRYLTSFHTHVTHCAHLDPTECLECQLAKLADGLLSGRYAVPPQDDHTDTLLG-VSS
DLPPAFQVGISPSMFKALVGKGHSEFSTMRQQDAGEFIAYLLESMRRSSRSTGSDDPTSA
FGFAMEERLQCPECKGVRYTTTKEEVLSLPVPIVPHKSNGD-HCPEDVYEPAEFTKCLQE
LVSPTDVEYTCPTCDRKVLATKETHFSSFPDVLLLTAARFHFDHWVPRKVSVPISVPFEP
ILFDSFQGSGLQSHETELPDQLEDSSEPMYNPEAMGQLAVMGFPENRCKRALLATGNADA
NVAMEWLFSHMDDPNVDIEHSAAPTNEELAPLVEMGFTASQAARALHETGHDATRAIDWL
FSHPEEPPTDGTSSGAAQS--QPQNIRSTTLPAKYQLKAFISHKGPSVHSGHYVAHVRGS
SRWVLFDDEKVVRADKGSQSAELLAPLAYVYMFERV
>Mlp
ECTQCFDSQDSPSGIDVCLQCFNGGCAHHHAKHHAINQNHSLALNIKRISKPKSQRTNES
EPPLKKLAIREENPIDQYEFVSFLKCYAMGCHPISTPPSLDAISTAILNSTPSARLNEVA
AWEEQIEKCAHVTGLKQQDNPTPIPQVSSTCHACELSSNLWFCLECGSLGCGRSQFGGTG
GNSHALKHYNDTGHCVNVKLGTITAEGSADLYCYNCDDARIDSDLQTHLAHFGIELEKQE
KTEKSMTELQVEHNLKFDFSMTGEDGQHLVPVHGPGLTGLKNLGNSCYIASVLQMLFSLS
PFQSQYYNNFVSHASTCTAPFPSECLDCQMNKIAHGLLSGRYAIPNNDPITPPLVDSHPP
TPAAAFQKGISPMMFKALVGRGHHEFSTMKQQDAEEFLGYLFETIQGHIKKIETTDPTEP
FRFQLEQKLQCENCKGVKYKLEDHMTLSLPVPAIPMMSHGETEVGKKAYQPVTLEQCLES
FMACNSVEYTCPKCRIKTTALTSSRIGSFPKYLIVHARRFEVVNWVPKKLEVPLMIEGDK
IDLEPYLGQGQEVGEELLPDLEEAPAVPEVNEETLSVLMSMGFPKWRCLKAIHATGNRNL
QVATDWLFERMDDDLHELALPKVHPEGNISGLQEMGFTENQARKALRVSKGKMDIAVDWL
FNHPEDEGEERLFGPDDVLDRPPSVLGDRNLPAQYRLQGFVSHKGPSVHSGHYVAHLRFK
KDWVFFNDEKVMEANEGKLSAKALSP----------
>Msd
ECTLCFDNHDGPEGIDVCLHCFNGACPNRHGILHARKTGHNLHVNIKRIKKPIPIRRVSE
VLDILTMS-SKDRVRLRLCFLRTILQRRRTS-------SLEPIVAAVLSSMSSARRSEVK
SWEEEIIPCAHTNHLVQSPAKKLQSSGLATCEGCDLTSNLWLCLTCGSLGCGRSQFGGGG
GNGHGLAHTKDHKHPVAVKLGTIEADGSADVYCYACDDARVDSQLADHLANFGIAVQAQT
KTEKSMTELQVEHNMTYNFAMTGADGAELEPLYGPGLTGMRNLGNSCYLASSMQTLLSLP
SIQTRYLTSFHTHVTHCAHLDPTECLECQLAKLADGLLSGRYAVPPQDDHTDTLLG-VSS
DLPPAFQVGISPSMFKALVGKGHSEFSTMRQQDAGEFIAYLLESMRRSSRSTGSDDPTSA
FGFAMEERLQCPECKGVRYTTTKEEVLSLPVPIVPHKSNGD-HCPEDVYEPAEFTKCLQE
LVSPTDVEYTCPTCDRKVLATKETHFSSFPDVLLLTAARFHFDHWVPRKVSVPISVPFEP
ILFDSFQGSGLQSHETELPDQLEDSSEPMYNPEAMGQLAVMGFPENRCKRALLATGNADA
NVAMEWLFSHMDDPDVDIEHSAAPTNEELAPLVEMGFTASQAARALHETGHDATRAIDWL
FSHPEEPPTDGTSSGAAQS--QPPNIRSTTLPAKYQLKAFISHKGPSVHSGHYVAHVRGS
SRWVLFDDEKVVRADKGSQSAELLAPLAYVYMFERV
>Pan
ECTLCFDDQDGPNGVDVCLLCFNGACTREHSRLHFEKAQHPLVVNIRRVRKPAPVRADGD
QPSVKKLAITAESDADKYDHVTVPRCLACDPKELPMTDKLDEVIRGIMTAMSSAQQSEVK
AWEEEIVACQHTRELVQPGERVLEPSGLASCGKCELTSNLWLCLTCGHLGCGRAQFGGVG
GNSHGLSHFEESGHPVSVKQGTITAEGSADIYCYACNDARLDPNLAHHLAHFGIDVMDLS
KTEKSMTELQIEQNLRFDFNMTGEDGKMLEPIFGAGLTGIRNLGNSCYMASVLQSLFALP
AFQKRYGEAYRSHTLTCTQ-QPASCFECQITKIADGLLSGRYSRPREPEQESGLGWAEGE
QQQALFQQGVRPSMFKALVGMGHEEFSTMRQQDADEFFKYLVGVVQKENRKLAGEDPTDV
FGFGLEQRLQCNECHKVRYSVERQDALSLPVPIRPKPVQAESSAATVEYEPVSLTECLDI
FTAPEELEYNCPSCAKKVTATKRTLFTTFPQVLALQARRFQLLNWVPQKVPVPIVVPDAP
LDLDRYLGRGQQPDEVELPESEAAASEPEWDAGVMSQLTSMGFPEIRCKKALLATGMGDA
EGAMNWLFAHMEDADIDIDFAPSAGEPDTSMLEEMGFTRNQARKALRINNGNAEIAVAWL
FENPDDAGEDAAPGETAGEGESSVVPGSAHLPAKYAIKSFISHKGPSVHSGHYVAHVRHD
QDWTFFNDEKVVRAPLSSAAKKGLSQQAYVYFFERI
>Pst
ECTQCFDSQDNPSGIDVCLTCHNGGCVFKHASNHAKKTGHLLAVNIQRTRKPESQRSLSA
EPPLKKLAISEQTE-DQFDFKTSLVYYPSTPSSDFADPKIEQAVASILLASSSAQASEVK
AWEEEIETCRHVVDLIQDPNPTPVLQASSTCHACELSSNLWFCLQCGSLGCGRAQYGGTG
GNGHALQHFEKTGHCVNVKMGTITAEGTADLYCYSCDDARTDDRLQEHLVHFSIEIAKQE
KTEKSMTELQVEHNMKFDFAMSGEEGRELHPIQGPGLTGLKNLGNSCYIASVLQVLFALP
PFQKRYHHGFELHSATCESTSPADCFDCQMNKVAHGLLSGRYAVSPSTSQENGARDHDDH
QAIKAFQEGIKPMMFKAFVGKGHPEFSTMRQQDADEFMRYFFQFIQRQVRQSSTLDPTLP
FRFELEEKLQCTSCQCVRYRYEEQEALSLPVPAVPITPPNEPS-ARITYQPVSLEECLER
FTTPQTVDYNCPRCKSKTTALTTSRIASFPKYMAIHTRRFAIVNWVPKKLEIPVIVQGHQ
VDLEKYFGAGIQPGEEKLPETSEEAPEVSVNSETLAALESMGFPTSKCRKAIQATGDSGV
ESATSWLFEHIDDVEVDEPSPISHNEDHVLMLMDMGFTTNQAKKALGETDGNVERAVEWL
FSHPEDDGSTIENTGTIVDESVGPRHGDKNLPARYRLKAFISHKGPSVFSGHYVAHVNLP
DHWVLFNDEKVAVAEKGPLSHEAMAPLAYIYIFERI
>Rgr
ECTQCFDTHDLPAGIDVCLTCFNGACSNGHGRAHFDKSGHRVVVNIQRCKKPASSKRDSN
EPPVKKLAIREEPEEDKFDFLTEVRMYQGERVVDEVDDKLNGIVAAVLSSMSSAQKSEVK
AWEEEIVPCQHTRDLVQPKSKKLEPSGLASCAGCGLTSNLWLCLVCGALGCGRQQFGGGG
GNGHALKHTSETGHAVAVKQGTIEPDGSAGASLALTLSSGFDDAVTGPL-TWPLRAGTQT
STATPATMLQVEQNLTFDFAMTGADGKDLEPLAGPGLTGLKNLGNSCYMASSLQSLFSLP
AFQDRYLTSFVVHTASCTNPSPATCFECQMSKVADGLLSGRYAIPHVAEPSDALAGSAAN
DERAQFQEGIKPSMFKALVGKDHAEFSTMRQQDAGEFVAHLLEYIRRAAKQLGTDEPTGI
FGFAVEERLECQECHGVRYKTQTQELLPIPVPVTTRTTYKQDDKRQVEYEPVELTSCLGD
FTSPVEIEYSCPQCDKKVSAVKSTRFATFPDVLLVNAARFQLDGWVPRKVDVPLIVPATG
LDMSPYVGKGLQEGEKELPQDKADPAEFQFDAEAMTQLTGMGFPEIRAKRALLATGHNGA
EVAMNWLFEHMEDADIDLPAGPDIPADQIAMVCDMGFTPAQARKALGETGGSIERAVEWL
FSHPDDDGSAPAAASSATASSGTTLPGSKDVPAKYRLKAFISHKGPSVHSGHYVAHVWTG
QGWVLFNDEKVVRADEGEQAADKLMPLAYVYLFERV
>Sro
ECTQCFDTLLGPLGLDVCLECFNGSCSNQHSLLHAKNTGHKLVVNIIKRKKPQEKQRDDL
EPPVKKLMIREETEEEEYETETKVKYFDDPS---EWKEVDQEVVEGVLNSMSSAQKSEVQ
AWEEEIVPCTHTTDLVQPSSSSTEKHKLS---SCDLTSNLWLCLICGALGCGRQQFGGGG
GNGHGLEHTKETGHSVAVKLGTIEPDGSADVYCYACDDARTDPHLAKHLATFGIEVASQK
KTEKSMTELQVEQNMNFDFAMTGADGKELEPVFGPGLTGLKNLGNSCYMASSLQSLFSLP
VFQDRYLTSFLTHTPSCFNPSPATCFECQMSKIADGLLSGRYSVPSAPSPSSSDSPSDRS
KPQLQFQQGIKPSMFKALVGKDHAEFSTMKQQDAGEFLTHLLEFIKRSSKREGNEVSADT
FGFEMEERLKCTECKGVRYRKQEQEGLSLPVPVRPKKKEDG---MEVEGEEVELRECFED
LTRPVEIEYHCPACEKKVTALKSTKFSTFPKVLIVNANRFQLENWVPRKVDVPILLDPKS
VDLSAHLGGGLQAGEKELPESKDEESEHTFDQASIDALTGMGFPEIRAKRALLKTGNTGA
ESAMEWLFAHMEDTDLDLPPGNEPSPEQISMIVDLGFTPQQGKKALLETGGDPNRAVEWL
FSHPDDDGTIAAPSASS--SSPTTTRGSSTLPAKYRLKTFISHKGPSVHSGHYVSHVLTG
QSWVLFNDEKVVRADGGEQGAEEWMKKGYVYLFERL
>Uvf
ECTQCFDSQDSPLGIDVCMTCFNGGCVFNHAAAHASKTGHPLALNLKRVRKPETHRSPSA
EPPLKKLAIPEPVEIDKFDLNTSLIYYPSARLQDSTETKIEQAIAAILSSPSSAQLNEVK
AWEEEIQTCHHVTELKQDSSPKSVLQASATCHACELSSNLWLCLQCGSLGCGRPQYGGTG
GNGHALQHYDLTGHCVNVKLGTITAEGSADLYCYSCDDARTDDRLQAHLAHFSIEIAKQE
KTEKSMTELQVEHNMKFDFSMSAVEGGELHPIQGPGFTGLKNLGNSCYIASVLQVLFSLP
PFKRRFYNEIESHSLDCQAINPVECFECQMHKIAHGILSGRYAISSHNNSEKKIMPDPAE
---LSFQEGIKPAMFKAFIGKGHPEFSTMRQQDADEFMRYFFEFIRRYTHQARSIDPTLP
FRFELEEKLHCTSCQCVRYRYEEQDALSLPVPAIPIITPMEPTAQPAAYQPVSLEDCMKN
FTAPQTIDYNCPRCKKQTTALITSRVASFPKYLIIHTRRFAIINWVPKKLEIPVIVQDYQ
IDLEKYIGTGAQPGEEKLPDDEEILKEVPINPDILAALESMGFPVAKCRKAIIETGNSGV
ESATNWLFEHMDDVA--QPTQPMYEEGHVSLLMDMGFTSDQAKKALQETEGNLERSVEWL
FSHPEDNGLSEESQVNENSKKGEIRYGDNHLPAKFKLKGFISHKGPSVFSGHYVAHIRSQ
DHWILFNDEKVAIAEHGPLSADSLAP----------
