# Supplementary material for: Convergence Analysis of Rust Fungi and Anther Smuts Reveals Their Common Molecular Adaptation to a Phytoparasitic Lifestyle
Source: Front Genet. 2022 Apr 8;13:863617. doi: 10.3389/fgene.2022.863617 (PMC9023891; doi:10.3389/fgene.2022.863617)
Supplement: Supplementary file 4 [file DataSheet1.ZIP › Supplementary file 1/conv_cal/OG0003219.fasta]

>Ain
LPRVDALGSRTFLAQVLPRLSAVAPSSAPEGEGRARTRALDCGAGIGRVTRDALSKLVDV
VHLVEPVENFLAEAKKQSATWPSARKAAHFHLSTLQAFDPSLPYSSSESTTTEKNEPTKF
DVIWCQWCLQHLSDRDLVSFLRKAQGALVGGSGIIVVKENVVREENVWYDEEDKSITRSI
NAYERVFAEAGLVLVRKETQLGLPEELFP
>Aps
----DALGSRMFLLSIRPELSSIKPPYRNNDHARRIYRALDVGAGIGRVTADVLIHLFDR
VDLVEPVAGFIDRAKRLAVEWRGPAKGVRFWKRPIQNFDPFEAIAHRPDLVGAQDEGSGY
DVIWAQWTLGHLTDKELVKFLQDSQRALRKNGGLIIVKENIHVDDTCLFDDEDASVTRSN
GRFLRIFQEAGLKVVEQDVQKGFDPNLYK
>Cqf
LPRVDSLSSRLFILTLNRHLSFPTTPV--------PRRALDIGAGIGRVSRDVLLPVLGS
VDMVEPAAGFVQAALEVSSK---KGGHLRMWKMPIQDFWDRSPGLEPAWSLGSELELKKY
DLIWCQWAVGHLSDDELVAFLRRSARELE-EGGMIVVKENVHEGEASVFDAVDGSLTRSD
ELFRKLFAMAGLVVLRTEVQKGFPTELLK
>Cla
TARVEELSSRMFLLSLKPSLSTLQPPHQSTPQRKKRTRAMDGGAGIGRVTLATLLPLFDE
VDLVETSAGFLDKAREQLASSKAGGKGVRLWKCGLQHFDPRRPQEELRYTIGCVQDKRGY
DVIWVQWCIGHLSDGEYVDFLKRCRAALATDAAYVVIKDNVARE-DAVFDEEDSSIMRND
EQHKAIFHLAGLKVEKEELQTGLPPELCP
>Cmi
LSQVDALSSRMFLLTVMQRLSTISTVAKKASSARKRTRALDVASGIGRVSANTLLPLVDE
VHLVEPVEHYIKEAHRAASAWKSQPKACTFYQASLQEFDPNDPSASKSVSVGTQDDRPGY
DVIWAQWGLGHLSDEQLLTFFKKCKSALRSADSVIVVKENVTHPKEREYDEQDKSWTRST
AVWEDLFKKAGLTVVRKDEQKGFPDELYA
>Eyn
LTRIDALSSRTFILTVCPGLSSIA--------AKRKRRALDVGCGIGRVSESVLVPLLDE
VDLVEPADHFIREAYRAATAWRSQSRHLRFYKKGLQDFHPAKRENEGLIHIGEATPQPGY
DVVMCQWCLGHLSDSQLVTFLDECKASLRNGESVIIVKENTTRVGTREYDSQDHSWTRSK
TLFQDIFAKAGLKVVRDDAQKGFPKDLFP
>Gan
VPRLDAASSRLLILSLLPALSTIVPPHHTRHTPTRSFRALDCGAGIGRVTQSVLLPLFHR
VDLVDPVLKFVEEAKRNADSWKA-GTGVRMWVGGLQRFDPAAPAVPGDATVGSEAEEDGY
DLVMIQWCVGHLSDEELVAFLQRSKKALRRDEGYIIVKENTCKDAGALWDEEDSSITRSD
TAFRKIFADAGLTLVRREIQQGFPKGAIP
>Hvs
LPRVDALSSRLFLISLFPHLALSPPPVEISSKKSGRYKALDVGAGVGRVTQDVLLPLVDI
VDLVEPVSKFIQQAHTNLSQ---HTKTVRLWQLPTQ--------------IDSSSNDDSY
HVIWAQWTLGHLTDDDLVQFLMDCQDHLVKVDGLIIIKENLYTPNRSYFDPDDSSITRSV
HTYLSIFDKLTLTSL--------------
>Lcr
VPRLDATSSRLLILSLLPALSTITPPHHTKSTPRRSYRALDCGAGIGRVTSTVLLPLFDR
VDLVEPVRKFVNQAKRNSDKWKSAGKGVRMWLAGLQFFDPLAPAVPIGGTVGSKDLQDGY
DLVMIQWCIGHLSDAQLVEFLKRSRKALRETEGYIMLKENICKDAGQLFDDDDSSITRSD
KVFRQVFADAGLEIIKREIQQGFPAELFP
>Mgl
LPRVDALGSRTFLLRTLPYLSSTPPPALNESKGKTVTRALDCGAGVGRVTEHVLLPLVDE
VHMVEPVLKFLQEAKRRSASWKPARKAVYFHTSTLQEFRVADPMSSQDT--PSYMKPVLY
DIVLCQWCLQHLSEADLILFLKDAKTTLRPDGGVIFVKENVCRDEASWYDSEDYSVTRSR
TLYERIFREAGLSVVRSEVQLGFPPELFD
>Min
VPRLDATASRMLILSIIPQLSTITPPHRASTTPRRSFRALDCGAGIGRVTSTVLLPLFDR
VDLVEPVAKFLKEAQRHAERWKHTGKGVRIWQAGLQFFDPAAPAIPVPPTYGSESAEDGY
DLCMIQWCIGHLSDEELVEFLKRSRKALRKCQGYIVLKENVCKDAGFLFDDDDSSVTRSD
KVFKKIFADAGLEVLRQETQQGFPKELFP
>Mld
VPRLDATASRMLILSIMPHLSTIAPPHRASISQRRSFRALDCGAGIGRVTSTVLLPLFDR
VDLVEPVPKFLKEAQRHAERWKYTGKGVRMWQAGLQFFDPAAPAIPVPPTYGSESAEDGY
DLCMIQWCIGHLSDAELVDFLKRSRKALRQCQGYIILKENVCKDAGFLFDDDDSSVTRSD
KVFKNIFADAGLEVLRQETQQGFPKELFP
>Mlp
-----------------------------------KRRALDIGAGIGRVTRSVLLPVLGP
VDMVEPASGFVNAAQEASGQWKG---KIQIWQMGIQEFW----------------QRNKY
DVIWCQWVLGHLTDDEFIEFFSRASEELVGEPGLIVVKENVCEGEGCVYDEVDGSVTRSD
AVFRKLFDLSGLVLVRQDVQLGFPSELFR
>Msd
VPRLDATASRMLILSIMPHLSTIAPPHRASISQRRSFRALDCGAGIGRVTSTVLLPLFDR
VDLVEPVPKFLKEAQRHAERWKYTGKGVRMWQAGLQFFDPAAPAIPVPPTYGSESAEDGY
DLCMIQWCIGHLSDAELVDFLKRSRKALRQCQGYIILKENVCKDAGFLFDDDDSSVTRSD
KVFKNIFADAGLEVLRQETQQGFPKELFP
>Pan
VSRVESLGSRSFLLGLLPHLSYCAPASSNVSKGRACTRALDCGAGVGRVTEHSLLPIFDE
VHMVEPVAKFLLEAKKQSASWAPARKAVHFHCATLQDIEPSKPYSSAV-ETTAEQEPVTY
DLVWAQWCLQHLSDKDLIAFLQRSKAALK-EGGIIGIKENVCTEERVWYDDEDHSITRST
KAYERVFTEAGLEIVKCEVQVGMPAELFV
>Pst
LPRVDAMGSRMFLLTIRPELSIIKPPYTPTNGDRRLYRALDVGAGIGRVTSDVLLYLFDR
IDLVEPVAGFIETAKRNASSWSQSSKGVRFWKKSIQAFEPSTAIAHQSSIVGSKDDGCGY
DVIWAQWTLGHLSDEELIEFLKKCKDALRKDGGLIIIKENIYVCDTFSFDKEDSSLTRSH
PSFLRIFNQAGLRLIKQEVQRGFDPDLYK
>Rgr
VPRLDATSSRLLILSLLPSLSTITPPHLSRPRPSRPFRALDCGAGIGRVTRDTLLPLFDS
VDLVEPVPAFVAEAERNARSWRAPSSSVRIWKAGLQHFDPLRPAVPVVDTVGSEDAEEGY
DLVQGQWCLGHLSDDELVSFLQRARAALRTCEGFIIVKENVCSDAGRLFDDDDSSITRSD
RAFRDVFERAGLEIVRREVQLGFPEGAAP
>Sro
VPRLDATSSRLLILSLMPYLSTIIPPHLATARLNRTFRALDCGAGIGRVTSTVLLPLFDS
VDIVEPVPSFVKQAKADASN---AVKAVRIWRAGLQHFNPSSPSRPLPTKVGNDSTEEGY
DLVMVQWCIGHLSDDELAEFLRRSQQSLRRVEGYIIVKENTCKD-GRLFDDEDSSITRSD
AAFKQVFKQAGLRLLRREVQQGFPKGQ--
>Uvf
LPRIDSMGSRLFLLTIRPELSKIASPYRTNEDERRIYRSLDVGAGIGRVTSDVLLYLFDQ
IDLLEPVTGFIETAKRNAINWIQLNKGVRFWQKPIQSFNPFQAIVNQSSIVGAQDDGHGY
DVIWAQW-----------------------------------------------------
-----------------------------
