# Supplementary material for: Convergence Analysis of Rust Fungi and Anther Smuts Reveals Their Common Molecular Adaptation to a Phytoparasitic Lifestyle
Source: Front Genet. 2022 Apr 8;13:863617. doi: 10.3389/fgene.2022.863617 (PMC9023891; doi:10.3389/fgene.2022.863617)
Supplement: Supplementary file 4 [file DataSheet1.ZIP › Supplementary file 1/conv_cal/OG0003221.fasta]

>Ain
MDDEEDESEAESRKAAFFAQTGKADGADETPTFQSLSLSRPLLRALATLNFHTPTPIQAR
SIPIALAGKDIVAGAVTGSGKTAAFMIPILERLAHRPKGEAKTRVIILMPTRELAVQCAS
VGRALGKFLDVRFCLAVGGLSLKTQEAELKLRPDIVIATPGRLIDHMRNSASFGIEDVEI
VIMDEADRMLEEGFSAELNEILEMTPKARQTMLFSATMTDDVDELVRLSMKRPVRLFVDP
KRSTAKKLIQEFVRVRGQVVKKRTEDEARPALLLSLCTRTFRTKVIIFVRSKKLAHQLRI
VFGLVGLSAGELHGDLSQEQRLQSLQSFKDGRTDFLIATDLASRGLDIRGVETVINYDMP
TQFEQYLHRVGRTARAGRNGRAVTLVGQGDRKMLKMALKRSPAAQVKHRMIPGEVVLQIS
ERLEEIKGDVDVVLREEKEEKELRRAEMELTKGQNMVEHREEIMSRPKRTWFQSESEKHK
QEQLGTKEYLNKVGGGDKSKEGRDKFSGLSRKKKRMKIAREEDAEMNEIDAGIRAAKKAQ
RPKELGVLESKGGPSKDKGNKKTRSSFASDLGDRS
>Aps
MKTSHSEQDPEPSVNNFFDATKEEAKDGHDQPFASLTLSRPLLLGLSSMSITTPTPIQRQ
TIPLGLLGKDLVCSSVTGSGKTLGYLVPILERLMWRDKKGGRTRVLILSPTRELAVQVFQ
VGKLVARYTDLTFSLCVGGMNLRIQEAELRERPEIVIGTPGRVIDHVRNTQGFSLEALEI
LVIDEADRILEEGFRDELEEIISQCPRSRQTMLFSATVNESVADLARLSLDKPIRVKIDP
PKSTAAGLTQEFLRVRDNKNSDALSDLTRQAILISLCKTSFSKKAIIFFRSKAGAHRMKV
IFSLFSLKAEELHGDLTQEQRLLSLQKFKDGQTSYLLATDLASRGLDIKGVERVINYESP
KQYEVYLHRIGRTARAGNKGSALTLVGESDRKLIREARKNTGQSALKQRRIDPKIVSDVR
KELEKLTSTISAILQEEREEKELRKSEMVLRKGENLIEHSEEIKSRPARTWFQSELDKKK
AKHLGTSAHTAAFTSTPSKGPQRDRFDGLSRKAKRRKMAKDEDAKEKAIKSSIRAAKKAQ
RPIKINATQAAQDTYNKVKKSKKPKSFDLDMGAKA
>Cqf
------------------------------------------------MGLTTPTPIQRQ
TIPLALLGKDLVCSSVTGSGKTLGYLVPIFERLMWRDRKGGRTRVMVLTPTRELAVQVYQ
VGKLLGRYTDLTFSLCVGGMNLRTQEAELRERPEIVIGTPGRVIDHVRNTRGFSLDTLEI
LVIDEADRILEEGFRDELEEIISHCPRSRQTMLFSATVSESVADLARLSLEKPIRIKIDP
PKSTATGLTQEFLRVRDDKKGAGAANLQRESILVTLCKTSFSKRTIIFFRSKAGAHRMKV
IFSLFGLKAAELHGDLTQEQRMSSLQDFKDGKVSYLLATDLASRGLDIKGVERVINYETP
NQYEVYLHRIGRTARAGKKGNALTLVGELDRKLVREARRNC-ASAIKQRKVDVKIVQDVS
QELARLEDSIATILEDEKEEKVLKKGEMELKKGQNLIEHDDEIKSRPARTWFQSETDKKK
SKGIGTSAHTANFTSTKDKGPKRDRFDGLSRKQKRRKMANEEDAQERVINASIRAAKKAQ
RPVKIGAEQVPYQSANSKDTKKK-KSFSQDLGGKK
>Cla
MDDGLSEGDDEEEASAYFEAPAASEPAEEMPPFTAIKLSRPILLGLSSMGLQTATPIQAA
TIPCVLLGKDVVGSAVTGSGKTVAFWCGVLERLLFRDKRTPATRVIALCPTRELAVQVCN
VGKALARYTDISFCLCVGGLSVKAQEAELKKRPDIVVATPGRLIDHVRNTNSFTLDSLEI
LIIDEADRILEEGFSDELAEIVRFCPFKRSTLLFSATITENVASLARLSLNKPVRIKIDD
MKTASTNLIQEFLKVKGD-------ELSKEATLVSICRTTFQSHTLIFVRSKLKAHRLKI
VFALLGLKADELHGNLSQEKRMNALKHFREGQVDYLIATDLASRGLDIRGIDNVINFELP
KSLEIYLHRVGRTARAGRSGRAISFVTEPDRRLVKQAIKNA--ADPKQRKVDTEAVKTVS
EEITELEAEIDKVLEEEEEEKEVRATEMEIRKGENLIKHSEEINSRPARTWFQTGKQKEA
GKDTGAFFNSSS------------------------------------------------
-----------------------------------
>Cmi
MDDEDEAAADASKDTSYFASSNEALEKATLPPFSALTLSRPILLGLSSMGLTTPTPVQAQ
TIPVALMGKDIVGSSITGSGKTVAFWVGVLERLLYRDKKDARTRVLVITPTRELAVQVFN
VGVGLARYTDIRFCLCVGGLSLKAQEAELKTRPDVLVVTPGRLIDHIRNTPNFNLDSIEI
LIIDEADRVLEEGFSDELLEIVKNLPKKKQSMLFSATVNEDVKTLSRLSLVKPVRINIDA
GLTTSSRLVQEFIKLRLPKVHPAALETARQATLLSLCQRSNAPKTIIFFRSKKTVHRVKI
LFSLFGLSAEELHGDLTQEMRMKALSNFRDGNRDWLLATDLASRGLDIRGISTVINYSMP
GSFEIYLHRVGRTARAGKTGRAITIVTEGDRKMVRQAIKASDAETYSTRSMPGEEIKAIT
AKIQDLQSEIEAVLEEEKLEKTLRQTESELEKGENMLKYKEEILARPKRTWFQSEKDKEQ
AKVLGKKAWNDKMDNVEVEQVKRDNKKVLNHREKRRQEALDEDAPVDKFDLAVRNAKKAQ
RPGTNSAPTSKI----SKNKSKKQAALGGGKGASS
>Eyn
MDDDFEDQDIEPSSSTYFGSSNEASDKSTLPPFSALSLSRPILLGLSSMNLTTPTPVQAR
TIPVALLGKDIVGSSITGSGKTVAFWVGVLERLLYRDKKQSAIRVVVICPTRELAVQVHG
VGSGLARYTDIRFSLCVGGLSLKAQEAELRTRPDVVVCTPGRLIDHVRNTASFNLETLEI
LIIDEADRILEEGFRDELSEIINSCPHNRQTMLFSATITEDINTLTRLSLRKPVRIAIDV
KDTTSKNLIQEFIKIKN--------ESMRTATLVNLVQERFTDSTIIFFRSKKGAHWIKI
LFGLLGMKADELHGNLSQEQRLTALQRFKDGQVSFLLATDLASRGLDIRGITSVINYDAP
KSFEIYLHRVGRTARAGKAGRSITLISENDRKLYKLATKSTKEDTVTLSSVDNDKIRLLA
SEIAELKSEIMGVLQEEAQEKELRGTEMQIQKGQNLLDHKDEIYAKPKRTWFQTGKDKAS
AREKGAREWSDKMGDSTSRRDRKAPQPILNHKQRRRKEALDEDAGNQGTMGAVKAVKKAA
RPTAIRQFKGDDAPSANKNKGKKGKGYGGDKKSKS
>Gan
MSEADKVSPLNPAARAYFTSHSNASASSSALSFSTLTLSRQLLLSLASLNLTIPTPIQAE
CIPITMLGKDVVASSRTGSGKTVAFWVGVIERLLHRDRRNPTTRVVVMTPTRELAVQVHG
VGVALARYTDVQFCLCVGGLSLKTQEAELKLRPDVVVSTPGRLIDHVRNTPCFNMDGVEV
LVLDEADRMLEEGFRAELEEIISAAPRSRQTLLFSATVTESVSELSRLSMNKPVRVKIDE
MGATASGLIQEFLRVRGDERGFRSGERSREALLVALCTRSFSSRTIIFFRSKAQAHRMKI
LFSLHGERSDELHGDLTQDARLTSLRRFFLSECAFLLATDLASRGLDIKGIENVINYEMP
RSIEIYLHRVGRTARAGKKGRALTLVGESDRKLVKLAMKHAPPESIKQRVIPPEVINEVT
AELEELEGEVKAVQREEKEEKEYRRGDMELTKGRNLIEHELEIKSRPARTWFQTAMEKE-
------------------AAPKRTPFSGLSRKEKRRKMAAEEDREDQSINASIRSVKKAS
RPTKMTVAAPERVPGKSKPKKKGKGGFDRELGMAG
>Hvs
MDDDHKEGDDVSNSAAYFDASAEEAKDSHDHPFSSLALSRPILMGLASMSLTTPTPIQRQ
TIPLALLGKDLVCSSVTGSGKTVGYLVPIIERLIWRDKRGAKTRVIILTPTRELAVQVYQ
VAKALARFTDLSFALCVGGMNLRVQEAELRERPDIVIGTPGRMIDHVRNTRGFTLDELEI
LVIDEADRILEEGFHDELEEIIGHCPRSRQTMLFSATVTEVVADLARLSLDKPVRIKINS
PKATATGLIQEFVRVRDKKKEVNAQDRMREAILLAICRKTFSHRTIIFFRSKKGAHRMKI
IFTLLGLKCQELHGDLTQEQRLRALAEFKQSANSYLLATDLASRGLDIKGVENVINYEAP
SQYEVYLHRIGRTARAGKKGRALTLAGESDWKLIKEAKKHAAAGSIKQRKIANELVSELV
DELTKIEETVEEILKEEMEEKELRKSEMQLQKGQNLIQHDEEIKSRPARTWFQSSGEKQK
K---GTTAHNECFQSGGHLKVKRGKYDGMSRRQKRRKMTREIEANDSVVAASVRAAKKMQ
RPQKIGTFKNSQTNNLSVDKRKKKTA---------
>Lcr
M----RKEEL--AAKAYFTAHSNAEATSASGSFSTLTLSRQLLLSLGSLNLTKPTPIQRE
CIPVAMMGKDIVASSATGSGKTVAFWVGVLERLLHRDRKHPATRVVVMTPTRELAVQVHG
VGVALARYTDIQFCLCVGGLSLKVQEAELKQRPDIVVSTPGRLIDHVRNTPCFNMDSVEV
LVLDEADRMLEEGFRAELEEIIGAAPRSRQTLLFSATVTESVASLSRLSMNKPVRVKIDE
MGATARGLVQEFLRVRGDERGFRSGERSREALLVALCTRSFSSRTIIFFRSKAQAHRMKI
IFSLHGERSDELHGDLTQEQRLASLKKFREGESAFLLATDLASRGLDIKGIENVVNYEMP
RSIEIYLHRVGRTARAGKKGRALTLVGESDRKLVKLAMKHAPPESIKQRVVPPEIINEVT
QELKDLEGEVKAVQREEKEEKEYRKGDMELTKGRNLIEHQTEIMARPARTWFQTTQEKNI
AKSLGLTEHNSKFTDPKKKKPKRALYAGMSRKEKRRKMAAAEDREDQKIEMSVRAAKKAA
RPTKMTVAKPERDPGLPKKKKKNKGGFEKELGMNG
>Mgl
MDDEDDDDVSETRRNAFFA-----KESPIPTDFTALQLNRALLRGLAALNFSRPTPIQAR
TIPIALAGKDIVAGAVTGSGKTAAFLIPIMERLSYRQRSDAKSRVVVLCPTRELAIQCHS
VAQALGKFMNVRFCLCVGGLSLKLQEAELKTRPDVIIATPGRLIDHVRNSASFGMEDVEI
LVMDEADRMLEDGFEDELNEIVRLCPKQRQTMLFSATMTEDVDQLVRLSLRTPVRLFVDP
KRSTASKLTQEFVRVRAQHARQQAEDQHRAAILVTLCMRTFRDQVIIFVRSKKLAHQLKI
LFGLLGLSAAELHGDLSQEQRLQSLSLFRDGKVDFLLATDLASRGIDIRGVQTVINYDMP
AQLEPYLHRVGRTARAGRQGRAVTLVGEPDRRLLKTVLKRTPPEQVKHRLMPSEMVQKLS
DTIASLKPEVEQILQEEKEERALRQAEMEVQKGENMMAHQDEIYARPARTWFQSEKAKAD
AKQVSREQQNAKVDVSK----ARDRFAGLSRRKKRNKLMREEDAKETEIDVAVRAAKRLQ
RPSSLGARVTSKTNKANKNTKKAKMSFGSDMGSRK
>Min
MSDNDEGEPDSPANQAFFAPHTISSSSSAQSSFATLTISRQLLLALNSLSLSNPTPIQRE
CIPIAMMGKDIVASSATGSGKTVAFWVGVLERLLHRNRRNPMTRVVVITPTRELAVQVHG
VGKALARYTDVQFCLCVGGLSLKVQEAELKQRPDIVVSTPGRLIDHVRNTPSFTMDGVEI
LVLDEADRMLEEGFRSELEEIIGAAPRSRQTLLFSATVTESIAQLTRLSMSKPVRVKVDQ
MGATAQGLVQEFLRVRGDERGFRTGERSREALLVTLCTRSFGTRTIIFFRSKAQAHRMKI
VFSLFGQKADELHGDLTQEQRLTSLKRFREGESSFLLATDLASRGLDIKGIDNVINYEMP
RSIEIYLHRVGRTARAGQQGRALTLVGEADRKLVKLAVKHAPPKSIQQRTVSVEAYLDVL
AQLQDLESEVKAVQREETEEIEMRKGEMELFKGQNLIEHEREIHARPARTWFQTTQQKNI
AKSAGLSEHNQKFNNRKP------------------------------------------
-----------------------------------
>Mld
MSDDDEGGSDSPAIKAFFAPHTITSSSNSNLSFATLTISRQLLLALSSLSLAVPTPIQRE
CIPIAMMGKDIVASSATGSGKTVAFWIGVLERLLHRDRRESMTRVVVITPTRELAVQVHG
VGKALARYTDVEFCLCVGGLSLKVQEAELKQRPDIVVSTPGRLIDHVRNTPSFTMDGVEI
LVLDEADRMLEEGFRSELEEIIEAAPRSRQTLLFSATVTESIAQLTRLSMNKPVRVKVDQ
MGATAPGLVQ--------ERGFRSGERTREALLVTLCARSFATRTIIFFRSKAQAHRMKI
IFSLVGQKADELHGDLTQEQRLESLKRFREGECSFLLATDLASRGLDIKGIDNVINYEMP
RSIEIYLHRVGRTARAG--AGALTLVGESDRKLVKLAVKHAPPESIQQRVIPVEAHFDVL
EQLQELESEVKAVQREEREEIETRKGEMELSKGRNLIQHEREIHSRPARTWFQTTQEKKI
AKSAGLNEHNQKFRDRKPPAPKRTAFSGLSRKEKRRKLASLEDAEDDKIEGSIRSAKRAA
LPRKMTVSSEARATTHSRKSRERRAGFDRELGTGP
>Mlp
------------------------------------------------MSVTTPTPIQRQ
TIPLALLGKDLVCSSMTGSGKTLGYLVPIFERLMWRDKKGGKTRVMILTPTRELAVQVYQ
VGKSLARYTDLTFSLCVGGMNLRTQEAELRERPEIVVGTPGRVIDHVRNTRGFSLDTLEI
LVIDEADRILEEGFRDELEEIISNCPRSRQTMLFSATVSESVADLARLSLEKPIRIKIDP
PKSTATGLTQEFLRVRDDKKGAGVADIQREAILVTLCKASFSKRTIIFFRSKVGAHRMKV
TFSLFGLKAAELHGNLTQEQRMSSLQDFKDGKVSYLLATDLASRGLDIKGVERVINYETP
NQYDVYLHRIGRTARAGKKGSALTLVGESDRKLVKEARRNC-QGTIKQRKIDPKIVQDVS
KELARLQSSIATILEDEQEEKVLKKTEMELKKGQNLIEHDDEIKSRPARTWFQSESDKKK
SKDVGTSAHTANFTKTKDKGTKRDKFDGLSRAQKRRKMANEEDAQERVINSSIRAAKKAQ
RPVKIGMEQESYKTLNSKSKPKKGKSFSNDLGEKK
>Msd
MSDDDEGGSDSPAIKAFFAPHTITSSSNSNLSFATLTISRQLLLALSSLSLAVPTPIQRE
CIPIAMMGKDIVASSATGSGKTVAFWIGVLERLLHRDRRESMTRVVVITPTRELAVQVHG
VGKALARYTDVEFCLCVGGLSLKVQEAELKQRPDIVVSTPGRLIDHVRNTPSFTMDGVEI
LVLDEADRMLEEGFRSELEEIIEATPRSRQTLLFSATVTESIAQLTRLSMNKPVRVKVDQ
MGATAPGLVQ--------ERGFRSGERTREALLVTLCARSFATRTIIFFRSKAQAHRMKI
IFSLVGQKADELHGDLTQEQRLESLKRFREGECSFLLATDLASRGLDIKGIDNVINYEMP
RSIEIYLHRVGRTARAG---RALTLVGESDRKLVKLAVKHAPPESIQQRVIPVEAHFDVL
EQLQELESEVKAVQREEREEIETRKGEMELSKGRNLIQHEREIHSRPARTWFQTTQEKKI
AKSAGLNEHNQKFRDRKPPAPKRTAFSGLSRKEKRRKLASLEDAEDDKIEGSIRSAKRAA
LPRKMTVSSEARATTHSRKSRERRAGFDRELGTGP
>Pan
MSDDGEDSDDDSKKAAFFATSAKAASDAAESSFASFSLSRPVLRALSSLSFHKPTPIQSR
TIPIALAGKDIVAGAVTGSGKTAAFMIPAIERLTWRAKGEAKSRVLILAPTRELAIQCYS
VGKSIAKFTDIRFCLCVGGLSVKSQEAELKLRPEVVIATPGRLIDHVRNSASFTLDDIEI
LVMDEADRMLEDGFADELNEIVKSCPKARQTMLFSATMTDDVEQLVRLSLKRPVRLFVDP
KRTTAKKLVQEFVRVRGTSGGKRSEDAQRPALLLALCTRTFTSQVIIFVRSKKLAHQLKI
VFGLLGLSAGELHGDLSQEQRIDALTAFRDGKVDFLIATDLASRGLDIKGVQTVINYDMP
GQFEAYLHRVGRTARAGRNGRAVTLVGEADRRMLKLAIKKSSADQIKHRIIPAEVAGKML
ETLEELKPEVDAVLREEKEEKALRIAEMELKKGENMVAHADEIFGRPKRTWFQTGADKDK
AATLSKAQYEATMEAKKKDAPARDKYAGLSRKKRRSKMMRDEIERENSLNASVRAAKKAQ
RPTKLGVAPVKVANGKGSGGKKVKSSFSRDLTDKK
>Pst
MDATRESTDDHPASKAYYDATKEESKDSHEHPFSSLPLSRPVLLALSSMSITSPTPIQRQ
AIPLGLLGKDLVCSSVTGSGKTLGYMVPIVERLIWRDKKGGRTRVMILTPTRELAVQVYQ
VGKLLARFTDLTFSLCVGGMDLRTQEAELRERPEIVIGTPGRVIDHIRNTRGFSLETLEI
LVIDEADRILEEGFQDELEEIIRNCPHSRQTMLFSATVNESVADLAKLSLNKPVRIKIDP
PKSTAAGLTQEFLKVKDSKKAASLTDLTRQAILVTLCKASFSKRTIIFFRSKAGAHRMKI
IFSLFSLKAEELHGNLTQQQRLASLQKFKDGQTSFLLATDLASRGLDIKGVERVINYEPP
SQYDVYLHRIGRTARAGTKGSALTLVGESDRKLIKEARKNCTQGAIKNRRLDPNLVKDVK
SELEKLSSTIGEIIEEEKEEKELKNSEMQLKKGQNLIEHEDEIKSRPARTWFQSESDKKK
SSKIGTTAHTANFAKGESGAIKRDRFDGLSRKQKRRKMAQEEDAKERAINSSIRAAKKSQ
RPIKITASQADQDSHLSKSKEKKPKSFSIDLKPNP
>Rgr
MADSDSDSEGEGQDESAADEDEDAEAHEPPLAFTSLTLSRPLLLALQSLSLTVPTPIQAE
CIPLAMLGKDIVASSATGSGKTVAFWVGVLERLLHRDRKNPMTRVVVMTPTRELAVQVHG
VGRALARYTDVSFCLCVGGLSLKVQEAELKTRPDIVVSTPGRLIDHVRNTPCFTMDGVEV
LVLDEADRMLEEGFRDELEEIIGAAPRSRQTLLFSATVTESIQQLTRLSMNKPVRVKIDE
MGAAAKGLEQEFLRVRGDELNSRSGERHREALLVALCTRSFSTRTIIFFRSKAQAHRTKI
LFSLFGERSDELHGDLTQEQRLSSLKRFREGEIGFLLATDLASRGLDIKGIENVINYEMP
KSIEIYLHRVGRTARAGRKGRALTLVGESDRKLVKLAMKHAPPESVKQRSLPAEAVAVAH
KTLRELEPEVKAVYQEEREEKEVRPPSLSLARARRMK-----------------------
---LGKDEHNSKFSEKERKPPKRTPFSGLSRRDKRRKLANMEDEEDADMGLSARAAKKAQ
RPTKILQAKPEREPRNKKKAKKAKGSFDRESGIAG
>Sro
MSDSD--TPSKQLSKSFFTSHRNAASAAKSLSFNTLTLSRQLLLALGSLNLSTPTPIQSE
CIPLAMMGKDIVASSATGSGKTVAFWVGVLERLLHRDRKNPCTRVVVMTPTRELAVQVHG
VGKALARYTDVQFCLCVGGLSLKVQEAELKQRPDIVVSTPGRLIDHVRNTPCFTMDGVEV
LVLDEADRMLEEGFRAELEEIIGAAPRSRQTLLFSATVTESISELTRLSMNKPVRVKIDE
MGATAKGLEQEFLRVRGDELNSRSGERHREALLIALCTRSFASRTIIFFRSKAQAHRMKI
LFSLYGERSDELHGDLTQEMRLSSLKRFREGQIGFLLATDLASRGLDIKGIEHVINYEMP
KSIEIYLHRVGRTARAGKKGRALTLVGESDRKLVKLAMKHAPQETIKQRTVPTEVVNEVI
QELNDMEREVKEVMREEREEKEFRKGNMELQKAQNLLEHEVEIKSRPARTWFQTETEKKT
ARNAGTAEHNSKFSHKNGKAPKRTPFSGLSRKEKRRKMAAREEAEDRSIGASIREMKKAA
RPTKMTYARPERPEGGAKPKKVKKAAFDKEMGVAG
>Uvf
MDENDDEEDDDTSTEEYFDATKEESKDTHEQPFSSLSLSRPVTLGLSSMAITTPTPIQRQ
AIPLGLLGKDLVCSSVTGSGKTLGYMIPIVERLMWRDKKAGRTRVMVLTPTRELAVQVFQ
VGKSLARFTDLTFSLCVGGMDLRAQEAELRERPEIIIGTPGRVIDHVRNTRGFSLETLEI
LVIDEADRILEEGFQDELEEIIRNCPISRQTMLFSATVNESVADLAKLSLNKPVRIKIDP
PKSTAIGLTQEFLKVKGSKK-ASLSDLTRQAILIALCKTSFSKKTIIFFRSKAGAHRMKI
IFSLFSLKAEELHGNLTQQQRLLSLQKFKQGQTSYLLATDLASRGLDIKGVERVINYEPP
TQYDVYLHRIGRTARAGTKGIALTLVGESDRKLIKEARKNCSNGAIKQRKIDIGLVKKIQ
DEIEKLSDTILDIIKEEKEEKEIKKSEMELKKCSNLIQFDHEIKSRPARTWFQSVSDKKN
SKQIGTAAHTSNFSTGAKNHSLLGKKDGLSRKQKRRKMGQEEDAKEKAINSSIRAAKKAQ
RPLRITASQADQNKKNKKSKTKKTKSFSLDTAKKS
