# Supplementary material for: Convergence Analysis of Rust Fungi and Anther Smuts Reveals Their Common Molecular Adaptation to a Phytoparasitic Lifestyle
Source: Front Genet. 2022 Apr 8;13:863617. doi: 10.3389/fgene.2022.863617 (PMC9023891; doi:10.3389/fgene.2022.863617)
Supplement: Supplementary file 4 [file DataSheet1.ZIP › Supplementary file 1/conv_cal/OG0003222.fasta]

>Ain
FAYSLLWLVTRLPSLLYPLMLRLRNFESAALGFTSDTSATDVFESLRSVIAPTPRSLYAY
NYHPRPLVYDFKREFGRMGVGTRTKAWRFCDVNSTYTFCPTYPSHLVVPTRISDATIRYA
SKYRSKARIPALTYLHWANLGSITRSSQPMVGL-NNRSMQDEKLIEAIFTSHLADPNRGN
IVAIYGATTTNLIIDARPTTNAVANRAKGAGTENMEHYRGCKKAYLGVENIHVMRDSLAK
VTDALRQAEAPATLDHVALKRSQWLKHISALLEGTLIIARNVHINSSHVLIHCSDGWDRT
SQLASLSELCLDPYYRTMEGFAVLIEKDWCSFGHRFWDRCGHASSEKY-FTTAHGDSANA
LWGFTRQLTANFPSSGAHLKETSPVFHQFLDCVWQIKRQFPRRFEFNDEWLLELFTQVYE
CRFGTFLHNSEKERIKAPAASTTISVWDYMLDPAQEKFRNQSFDASLDDKREAADMGVLL
PNSRDVGFFAKLFRRGDEDMNTLVVAETVGPAVSDAAHDPVLNGVVDRSDEGSRGTNQGA
ADAAARMKNMGWGT--KLQDAYASATGPVSSDEEQESAWGNAWSPDIR-------QRRQP
STDGNPWASPSKAVESYDPLGVG
>Aps
IAHSLLTAVEHLSTFRPTILIRLATFVTYTLSFNSHSALDDVWDSIKAVSNRKKDSLYAF
VCGATSDTYQPEKEFKRMKVNSENSAWRLTTTNQDFKFCSTYPSLLLVPSKISDTTLTYA
VKYRSKGRLPVGTYVHWANGSSITRSSQPMVGFKNARSIQDEKLIEAIFHSHALHTGQSP
KHFIYGATSSNLIIDARPTTNAVANTVKGAGTENMDYYKGCRKAYLGIDNIHVMRDSLNK
VVSAIHESFVTGNVSVEALKRSGWLKHIGAILEGTSLITRTVHVFTSHVLIHCSDGWDRT
SQLSALSQVCLDPFYRTFNGFAILIEKDWLSFGHKFSDRSGIVIPERVSFGDSPTESTSS
SGAWVTSFQKQLSGSSHAFKETSPVFHQFLDCVYQLQRQFPKRFEFNSHYLERLHEELHA
SNYGTFLFDSEKERTESKASFLTRSVWELFSPSTDTEYRNPQYDSSLDDDRSNTDQGVLY
PDVKDVVFWWELFGCDNEAMNPPKQADSDFTHITSPAPEPIENSAHQSEYQHSTLAGEQI
QNAFQTAKTMGWSTWDRLKKGYEEVARSSTSSSSASTSEINPWSNPDLNALTKGISISVS
LPAENPWQPCTSNFSDIDPLGVG
>Cqf
ITHTLLSAIEHLPSNSPTLLVRLITFITYTLTFDSSAILDDVWESLKSVYNRKKESTYAF
INSKNINIYDPVTEFQRLKAGPNDSAWRLTNINHDFNFCSTYPTTLLVPAKISDTTLSYA
VKYRSKGRLPIGTYVHWSNGSSITRSSQPMVGFKNARSIQDEKLIEAIFHSHSLHTGKSD
QQVIYGATSTNLIIDARPTTNAMANTVKGAGTENMENYKGCRKAYLGIDNIHVMRDSLNK
LTNALHESFITGFTQTDNYKKTNWLKHITAILDGTSQIVKTIHISNSHVLIHCSDGWDRT
SQLSSLSQICLDPFYRTFKGFSILIEKDWLSFGHKFSDRSGIVLNEIVKFSENRSSNNSN
TNNWVTNFQKQLNTQSHAFKETSPVFHQFLDCVYQLLNQFPKRFEFNSNYLQRLHESLYS
GEFGTFLFDSEFERIKLNVKEKTKSIWEIFQDDKDKFYLNDQYDSNLDD---KGDMGVLL
VDPKSVIFWSELFGIDHQLMNPPPPPLTTTTIVERSSTSTPPLSTSS-----VNISGEQI
QSAIQTAKTVGWSTWDRLKRGYEEATKVSSSISGGRVFEPNPWSIEDD-GRLKKV-----
----DPWV------KGIDPLGVG
>Cla
LPLPLVQSCTLHPISAAPCVIRTRTFKVYTLFFKDYDAATQLWESCRAVANTAIESTYAF
CQPSTSSVYSPEKEFARMGAPARSTAWRWSDVNSSYEFCSTYPAKLAVPSKISDVTLKYG
KGYRSKHRVPALVYLHWANFGSITRSSQPMAGLNNSRSIQDEKLIEAIFHSHNLHTGSAT
QPLVYGAKAANLIIDARPTTNARANAVKGAGSENMDYYRDCKKEYLGIDNIHIMRDSLRH
LSDALVAAEATGVVDKTALRKSGWLKHISTIIDGAAIIVKNIHISNSHVLVHCSDGWDRT
AQLSALAQVCLDPYYRTIEGFIVLIEKDFASFGHKFNHRAGHTVADRTAFVAIPGSDVSP
QAAFLATVQKGLALSSASFKETSPVFQQFLDCIYQLLRQFPQRFEFGEEMLQSILYHLYS
CHYGTFLYDCEQERRAGKSR--TPSVWQLYLGSDEAKWRNPTYEPALDDRAPKADQGVLL
ANAKDVAYWWQLFGRDDAELNSEVEL-AAAV-----------DAVEDPPSLLNPQAQAQL
QSAVTSVWKFGGSSWASLKQGYTNAVRDLQSPTLSPSLETNPWQQPVHSSSTRPSISSAS
TIRFPPKEPPATSPWGNDPLGVS
>Cmi
VSHSLLLSIHLQPPSPTPLVLRGRDFETYTILFSQRSDAKSIYESLQAIAKRTQEHLYAY
CTDPQTNIYDPKKEFARMGVKARTSSWRFTNVNASYDYCPTYPATLVVPSKISDTTLNYG
KNYRSKARIPGLVYLHWSNLGSITRSSQPMVGLKNNRSIQDEKLIEAVFTSHSHHSNIAH
SHTVYGATPTNLIIDARPTTNAMANVAKGAGTENMDYYRNCKKVYLGIDNIHVMRDSWNK
VAEATRQTERQPNLD--LLRRSNWLKHLSAIIEGIVIIVKAVHLANSHVLVHCSDGWDRT
SQLSSLSQLCLDPYYRTKEGLAVLIEKDWVSYGHRFKDRCGHTVPERVQFVNTPTDGSDE
DVGFLASFQQRLNGSSH-IRETCPVFDQFLDVIYQLQTQFPSAFEFNDAFLLDLQKALYD
CSHGTFLYNSERERNHAQASRSTKSVWQTVLDPARNKYRNSQYEPKKHD--------VLF
PEPKKVGWWLSWLKRSD--LKAFEAESPTPTVVEATSQDPVLASLPTFPAVFENPAVTSA
STAVQGAMRSAWSAWKSVRTNYEAGPRELKESSQVDAEEENVWLRHDDASRSLPQTRDNL
ALQNPTLKSSSNLNGKTDPLGVS
>Eyn
ISHSLLLSIHLHATARTPLVLRGRDYTAYTLLFGKKSDAKNVYESLEAIAKRLTDQLYAF
CTKPDPNVYDPKREYARMGVRARTAAWRFTSVNTSYDYCPTYPSQLVVPSKISDATLNYG
KSYRSKARVPGLVYLHWANLGSITRASQPMVGLKNNRSIQDEKLIEAIFTSHSHHSSHSA
SAPVYGATSNNLIIDARPTTNAMANVAKGAGTENMEHYRNCKKVYLGIDNIHVMRDSLAR
VSEAIRQPNS---INHDLLRKSGWLKHLSCILEGILIIVKAVHLANSHVLVHCSDGWDRT
SQLSAISQLCLDPYYRTLEGLAVLIEKDWVSFGHKFGDRLGHTVPQRVQCVYTA-DEEDE
DVGFLASMQQRLNGSSHAFKETCPVFDQFLDSIHQLQRQFPERFQYNELFLLELQRQLYE
CRFGNFLYNSEKERVEAGVGETTASIWHDLLDPRNSRYTNPAWQ--------SDDSEVLF
PDPKNVKWWTAWFKRED--MNTVELPFGDPLIVENKQEDPVLRAVPSPHAALDSAVVAQA
GTAVQGAMRSAWSAWGRVKQGYDGMMKEMNEAQNTSAARSGSLSNGAPAPRS---KQPSA
QIEENPWK------SDSDPLGVK
>Gan
IPLPLLHSVARTAPNLHPLLLRTRDFKAYELSFSAAEEADGVWESLKGCGGVGLETLYAF
FYEGELGIYEPEKEFARMGVGSRSKAWRASEINADYEFCPSYPASIMVPAKISDTTLGYA
VKYRSKGRIPGLVYLHWANLGSITRSSQPMVGLKNARSIQDEKLIEAIFSSHSQHSTSAD
GQVVYGAQATNLIIDARPTTNAMANSVKGAGTENMEHYRNCKKAYLGIDNIHVMRASLSG
IYDALRDSESTGHLDRTALKRTQWLKHLTNILDGILVITRTIHLFNSHVLVHCSDGWDRT
SQLSSLAQLCLDPYYRTAQGLAVLIEKDWVSYGHRFSDRTGHLCGDKTAFVAIPGDNVSA
QAAFLASVQKQFAGSSHAFKETCPVFQQFLDCIYQIQRQFPERFEWSEKLLRKLQWETYA
GRSGTFLFNSERQREGMRGRERTQSVWEGMFDLEGEEYKNEAYDKSLDDRALDADQGVLL
VNPHDVKWWFELFGRGEEEMNGRP---AEVVVVDEVNEEPDVTIVQDTPLVPSLPSQVQL
AEAVSSVQKFGWGAWKGIQKGYQEAVTQYRDSSPERAREKNDWAASE-ASTSRISNGNVS
IKADNPWEGSSVLAAAFDPLGVG
>Hvs
------------------------------------------------------------
--------------LAR----------------------STYPSAIIVPSKISDTTLSYA
FKYRSKGRLPALTYIHWYNSASITRSSQPLVGIKNARSIQDEILVHAIFQAHLPNPN---
-LPYYGSTATNLIIDARPTANAMANAVKGAGTENMDYYSVCRKVYLGIDNIHVMRDCLNK
IDHAIREYWISVALSALTFKKSTWLKHQTIILEGVLLITKTIHITNSSVLIHCSDGWDRT
SQLSSLSQLCLDPFFRTFHGFKVLFEKDWVRFGHKFLDRSGVLIPERVCVTSDSTSSSSS
SSSYPTNSSYPSSSSSSSLPNLNPYLRGW-------------------------------
----EFCGDCEKDRVELEAKL--------------KKYLNPFYSRQPNDQKPNSDHDVLL
VDPKKVVHWPEIFGLSDSLIHPPQPLH-----------HPFLSSLSPNNNNHNMEPMDQF
QHVLKSAKVMGWNTWDRLKKGYEGAVLGASSSSSLT-TATNHQAHHHHSSSSSSSKEGEV
EVEPNPWLSSSSLSDDKDPSRSH
>Lcr
IPLPILYSVTRNPPTITPLILRTRDFAVYELSFGSSADIDGVWDSLKACTGVAIEGLYAF
FYEGERGIYQPEKEFQRMGLGSRSKAWRTSAINADFEFCPSYPADIVVPSKISDTTLSYA
VKYRSKGRLPGLVYLHWANLGSITRSSQPMVGIQGARSIQDEKLLEAVFTSHAQHSHSQG
GQIVYGAQATNIIIDARPSKNAYANSVKGAGTENMSFYKNCKKEYLGIDNIHVMRSSLNS
VYDALRESETTGYVDRNALRQSNWLSHLTNILDGILIITRTIHLYNSHVLVHCSDGWDRT
SQLSALPQICLDPYYRTAEGLAVLIEKDWIAYGHRFADRSGHLCGDRVQFVQGRGDDTSA
QQAFLASVTKQFSPNSHAFKETCPVFQQFLDCIYQLQRQFPERFEWNGELLKRLQYETYA
GKSGTFLFNSERERAAFKARERTKSVWEDIFDEVEDEFGNPRYNPSLDDRQLDADQGVLL
VDPQDVKWWFELFGRTEEEMNGRPVPETAVTVVEGVEDDPVLSPVAAAGLPLDLPSQAQV
AEAVSSVQKFGWSAWKTVQKYGQEAATRYAESQQQQSTISNPWASADESSSSRISKRSAD
PLSANPWDPAPPTSADVDPLGVG
>Mgl
------------------------------------------------------------
--------------------------------------------MLVVPSNISDQTLALA
AKHRSKGRIPVLTYYHRANAATITRSSQPMVGIAQNRSFQDERLVEAIFSSHMSPDATTS
TERVYGSTLTNLIIDARPTTNAMANYAKGAGSENMEYYKNSKKVYLGIDNIHVMRDSLAK
VQAAFRTIDEQLLLDSLALQRSHWLKHLEAILQGTLLIVRNVNVHSSHVLVHCSDGWDRT
AQLTSLAQICLDPYYRTFEGFAVLIEKDWLSFGHQFQERHGLVHGSPSKFDMTPPDQVPS
FWDFTKTITAHFQ--ANGASQCAPIFFQFLDCVWQLQYQNPDRFEFNGGYLAELVLQIFS
GTTGTFLFNSERERQSRSPSQSTPSVWDELLPR--GMWRNSMYNSCLDSTHGHGDQGVLF
PRPKDVRFSADLFRHSDTCLNALVDAK---RLAEAGQFVPAKSPATS----EQRSPEEAF
QMAARSVRSLFSDGWNRMQEALRKSTENAGMPEPAP-HHHNPWVSKRPNCNARAS-----
-----SWPASTSAQASTDPLGVT
>Min
IPFSLIHSVSRGPPNHSPITIRTRDFLVYDLSLRDADEANGIWDGLKICANVAIQGLYAF
SSVSPLSIYSPEAEFARMGLGTRTEAWRFTGLNQNYDLCPSYPPQIVVPQKISDTTLNYA
VKYRSKGRIPGLVYLHWANLGSITRSSQPMVGIQGARSIQDEKLVEYIFTSHSQHSHAGN
AEIVYGAQATNIIIDARPTKNAYANSIKGAGSENMSFYRNCRKEYLGIDNIHVMRSSLNG
VFDALRESELTGALDRLALRKTNWLSHLTNILDGVRTITRTIHLYNSHVLVHCSDGWDRT
SQLSALPQLCLDPYYRTAAGLAVLVEKDWLSYGHRFTDRTGLLCGDRIPFIQARGDDSMP
QQAFFTNVSKSLGASRSNAKEVCPVFQQFLDCIYQIQRQFPNRFEWNDALLRRLHYESYT
GRSGTFIFNSEKDRSGFKARDLTKSVWEDFFDEVAPEFVNPLYDPSLDDRRDDADQGVLF
LDPHDVRWWYALFNRSDEEMNGSPNEVAAALIVTQTSIEPSGDATLNRSLPLEIPTQAQV
AEAMSSVQRFGWSAWKSVQKYGQDAAQRFEARAAANARAQSPASSSPTLSGQVDGHLTPL
ESLDHPVRTDSGTR---------
>Mld
LPFSLIHSVSRGPPNHSAITIRTRDFLVYDLFFRNADQANGIWDRLKACAEVAIQGLYAF
SSDNATMIYSPEAEFARMGLGTRSRAWRFTALNEKYDLCPSYPPQIVVPQKISDTTLNYA
VKYRSKGRIPGLVYLHWANLGSITRSSQPMVGIQGARSIQDEKLVECIFTSHSQHSHTAN
AEIVYGAQATNIIIDARPTKNAYANSIKGAGSENMSFYRNCRKEYLGIDNIHVMRSSLNG
IFDALQDSELTGILDRLALRKTNWLAHLTNILDGVRTITRTIHLYNSHVLVHCSDGWDRT
SQLSALPQLCLDPYYRTAAGLAVLIEKDWLSYGHRFTDRTGFLCGDRIPFIQARGDDLMP
QQAFFANVSKSLGATRSNAKEVCPVFQQFLDCIYQIQRQFPTRFEWNDTLLRRLHYESYT
GRSGTFVFNSEKDRSGFNARDLTSSVWEEFFEEVPAEFVNPLYDPSLDDRRADADQGVLF
LDSQDVRWWYALFNRSDEEMNGSPDEIATAVIAPQPSIEPAGDVSSNGSLPLEIPSQAQV
AEAVTSVQRFGWSAWKSVQKYGQDAAQRFEARAAAGARIQSPAPSPERLAGQVDSQSSSA
KIQDLP-RSPTEAMSNWDPLGVG
>Mlp
------------------------------------------------------------
-----------------MNS--DQKAWRITSINNDFNFCSTYPQSLLVPAKISDTTLSYA
VKYRSKGRLPIGTYVHWANGSSITRSSQPMVGFKNARSIQDEKLIEAIFHSHSLHTGQSN
QHVIYGATSTNLIIDARPTTNAMANTVKGAGTENMENYKACRKAYLGIDNIHVMRDSLQK
LVSALHESFISSQVSLESLRKSGWLKHISAILDGVSLITRTVHVSNSHVLIHCSDGWDRT
SQLSALSQVCLDPYYRTFDGFAILVEKDWLSFGHKFSDRSGVVVLEMVNFGEHPT-----
---WVTSFQKQLNSHSHAYKETSPVFHQFLDCVYQLIRQFPQRFEFNSMYLETLFKELYS
AQYGTFLFDNEEERIRNNAHSTTRSVWELF-EGDKDRYRNELYDSSLDDKRENEDQGVLL
PNPKEVKYWWELFGCDDSEMN---------------------------------------
------------------------------------------------------------
-----------------------
>Msd
LPFSLIHSVSRGPPNHSAITIRTRDFLVYDLFFRNADEANGIWDRLKACAEVAIQGLYAF
SSDNATMIYSPEAEFARMGLGTRSRAWRFTALNEKYDLCPSYPPQIVVPQKISDTTLNYA
VKYRSKGRIPGLVYLHWANLGSITRSSQPMVGIQGARSIQDEKLVECIFTSHSQHSHTGN
AEIVYGAQATNIIIDARPTKNAYANSIKGAGSENMSFYRNCRKEYLGIDNIHVMRSSLNG
IFDALQDSELTGILDRLALRKTNWLAHLTNILDGVRTITRTIHLYNSHVLVHCSDGWDRT
SQLSALPQLCLDPYYRTAAGLAVLIEKDWLSYGHRFTDRTGFLCGDRIPFIQARGDDLMP
QQAFFANVSKSLGATRSNAKEVCPVFQQFLDCIYQIQRQFPTRFEWNDTLLRRLHYESYT
GRSGTFVFNSEKDRSGFNARDLTSSVWEEFFEEVPAEFVNPLYDPSLDDRRADADQGVLF
LDSQDVRWWYALFNRSDEEMNGSPDEIATAVIVPQPSIEPAGDVSSNGPLPLEIPSQAQV
AEAVTSVQRFGWSAWKSVQKYGQDAAQRFEARAAAGARIQSPAPSPDRLAGQVDSQSSSA
KIQDLP-RSPTEAMSNWDPLGVG
>Pan
VPLSLILKATRIPSLRYPITLFLKNFDSAAIALHSEHDQLAVFDSLKECAILTVSQLYAF
HYQPSSRIYDPKQEFARQGLGSRSKAWRFTDINAQYAFCATYPALMAVPSRISDTTLSYA
AKYRSKARVPALTYLHWANHASITRSSQPMVGLKNARSIQDEKLIEAIFTSHHADPEAPA
VATVYGATTTNLIIDARPTTNAMANVAKGAGTENMEYYKGCKKSYLGIENIHVMRDSLNK
LTDALRESEPIATVDPLALRRSMWLKHIQSLMEGSMSIVRNVHINSSHVLIHCSDGWDRT
SQLAAIAQVCLDPYFRTFDGLAVLIEKDWLSFGHKFTDRGGLKGSDRYFTVASKQDSANA
FWGFTKQLTANFSKKGSNIKETSPVFHQFLDCMWQIMRQFPDRFEFASSYLVELLQAVQE
CKFGTFLMDCERERLSPRDDERTVSAWTYLLSD--SKHRNPRYQPELDDKRKGTDMGVLI
ADSRDVRYFEQLFRRANGDMNAALEKEATIAVVGAGDRDPVLDPLASGPLDVTAANVSSA
ADAAANRMKNLIGGWGRLQEAMASPAIAPSDTTPAPARHEAP------SAQSYNAPGSAA
HTVHNPWAADQPSRITSDPLGVL
>Pst
IALSLLTAIEHLPRHRPTLLIRLASFVFYTISFGTPNELDDVWDSLKAITNRKKEQLYAF
VQGASSDCYDPLAEFTRMKVNSENNAWRLTPINNTFNFCSTYPSVLLTPSKISDTTLTYA
VKYRSKGRLPTGTYVHWANGSSITRSSQPMVGFKNARSIQDEKLIEAIFHSHSLHTGQPS
QQVVYGATSSNLIIDARPTTNAMANTVKGAGTENMEYYKGCRKAYLGIDNIHVMRDSLGK
VVSAIHESFVNGTVSLDSLKRSAWLKHIGAILEGTSLITRTVHVYNSHVLIHCSDGWDRT
SQLSALSQVCLDPYYRTFQGFAVLVEKDWLSFGHKFSDRSGIVITERVSFGDPPNESSGS
SGAWVTSIQKQLNGYSHAYKETSPVFQQFLDCVYQLQCQYPKRFEFNSSYLERLHEELHA
GNYGTFIFDCEKERIESKASNLTRSVWELFLPPNNSKYKNPEYDPSLDDNRLNTDQGVLY
PEVKDVVFWWELFGCPNEEMNPPKAPDTEFTHVEQPAAANPETTDGISDLQSPNPASDQI
QNAFQQAKIMGWSTWDRLKKGYEEVARGSLNSPPSASNELNPWSAAPDSSSLKSSHGALS
LPINDPWQPPSRSIADIDPLGVG
>Rgr
IPLTLLHSVTRTPPSLTPLVLRTRDYLTYELSFASIADADLAWDTLKACGTLSLEARYAF
AQPRRTEVYDVEKEFARMGMGTRSKAWRFTNVNADFQFCPSYPAKIVVPAKISDTTLSYA
VKYRSKSRIPGLVYLHWANLGSITRSSQPMVGIQNARSIQDEKLIEAIFTSHSQHSHQPM
HQIVYGATPSNIIIDARPTKNAYANSVKGAGTENMLYYRNCKKEYLGIDNIHVMRSSLNG
VFDALADAESTGTLDRAALRRTNWLSHLTNILDGVLIVVRTVHLFNSHVLVHCSDGWDRT
SQLSALPQLCLDPYFRTARGFAVLIEKDWVSYGHRFADRSGHLCNDRVDFVHKLGTDAST
QQAFLASVTRQFAGSSHAFKETCPVFQQFLDCVYQVQRQFPTRFEFNERLLRHLVRETYG
DAQGTFLFNSERERAELDARSRTASVWDTVFDPATPEFRNPAYDPALDDKSPDADQGVVL
VDAHDVRWWHELFGRDDDEMNGRPFAATEVKVVEGLDDDPVLNGLAASPAAGELLSQQQL
TETVASVQKLGWSAWKSVRKFGEDAARQLKEQQAARQSATNPWAAGNESSYDSPSRQPSS
SLSINPWEVPSTSVAATDPLGVG
>Sro
VPLSLLHSVTKSPPTFTPLILRTRDFYTYSLSFPTTQELDEVFESLKNCSTFSLENRWAF
FCHKEQEVYDPKAEYARMGVGSRSKAWRFSDINLDFNFCPSYPAQIVVPARISDTTLSYA
VKYRSKCRIPGLVYLHWANYGSITRSSQPMVGIQTARSIQDEKLIEAIFSSHSQHSG---
-----SPQATNVIIDARPTKNAYANSVKGAGTENMTFYKNCKKEYLGIDNIHVMRSSLNG
VFQALAEAETTGHLDRLALRRTNWLSHLTNILDGVLIVIRTIHLSNSHVLVHCSDGWDRT
SQLSALPQICLDPFYRTARGLAVLIEKDWIAYGHKFTDRSGHLCNDRIEFNQRLPQDATT
QQSFLASVQKQFAGSSHQFKETCPVFQQFLDCIYQIMRQFPDRFEWNEELLRKLVWETYS
GKTGSFLFNSEAERTSYKARERTTSVWEEIFDLEEEQYRNPSYNPSLDDKSPSADQGVLL
FDPQNVKYWCELFGRTDEEMNPPKPVMTEHQVVTSEEDDPVLHPLSASPAPAQPTTEQQL
SETVASVQKFGWSAWKTVQKLGAEAAKQYKERTVQENISSNPWGTTEDSSSSQPSRQPSS
ALSINPWELPTPLPYGADPLGVL
>Uvf
ITLRLITAVQHLPRLRPTLLIRLATFVFYTFSFNLPNELDDVWDSLKAISNHKKESVYAF
IQGTASDLYDPQTEFARMKVDYENNAWRLSSINSNFNFCSTYPSRLLIPSKISDTTLTYA
VKYRSKGRLPIGTYVHWANGSSITRSSQPMVGFKNARSIQDEKLIEAIFHSHALHTGQAT
QQVVYGATSSNLIIDARPTTNAMANTVKGAGTENMEYYKGCRKAYLGIDNIHVMRDSLNK
VVSAIHEAFITETVSTDALKRSGWLKHIGAILEGTSLITRTVHVYNSHVLIHCSDGWDRT
SQLSALSQVCLDPFYRTFEGFAVLVEKDWLSFGHKFSDRSGIVISERVNFGDSPNESSSS
SGAWVTSIQKQLNGSSHAFKETSPVFHQFLDCVYQLQRQYPQRFEFNSCYLERLHEELHA
GNYGTFLFDCEKERKESNAAQLTCSVWEVFLPPNDSRYKNRQYDPLLDNNRSNADQGILY
PNVKDISFWWELFGCPDEEMNPPKALDSTFTHVDSITSHHDEIMAKSSEAQSINHSDDPL
QNVFQQAKIMGWSTWDRLKKGYGEVARGSSISSHLSAVEPNPWSDAVNSNVQQQTHRVTS
SPVNAPCIPSTKNISEMDPLGVG
