# Supplementary material for: Convergence Analysis of Rust Fungi and Anther Smuts Reveals Their Common Molecular Adaptation to a Phytoparasitic Lifestyle
Source: Front Genet. 2022 Apr 8;13:863617. doi: 10.3389/fgene.2022.863617 (PMC9023891; doi:10.3389/fgene.2022.863617)
Supplement: Supplementary file 4 [file DataSheet1.ZIP › Supplementary file 1/conv_cal/OG0003223.fasta]

>Ain
MADGSYELAYLKDLVSQLQTKISSLEKAASSAVSS-----GATEGVRMILIGPPGAGKGT
QAPKILERYCICHLATGDMLREQVAQGTELGKKAKEIMNQGGLVSDEIMIGMIQDQLENN
KSCSKGFILDGFPRTTPQAEKLDDMLKSKQQKLDHAVELKINDNLLISRITGRLIHPASG
RSYHKEFSPPKKPMTDDVTGEPLIQRSDDNAETLKKRLGTYHAQTAAVTDYYRKQGIWSP
VDAAQAPQVVWTSISAIFDKKEKST
>Aps
MAAQMEEISHLKKLISELSLKIEKLEKQAVSSATQHTLEINPAEQLRLVLMGPPGSGKGT
QAPKIKEKYCICHLSTGDMLREQVSKGTPLGKEAKKIMDSGGLVSDEIMVNMIKDQLENN
QDCSKGFILDGFPRTVTQAAKLDQMLKAKKQDLDLAAELVIDDNLLVSRITGRLIHPASG
RSYHREFAPPKFPMKDDITGEPLISRSDDNAETLRKRLQSYHQQTDAVANYYKQRGIWVG
VDAAQSQTTVWNSLLQAFHKCNVKT
>Cqf
MASASSEISYLKHLVSELSHKIDELEKQATKGAGQQTLGLTPTEQLRLILMGPPGAGKGT
QAPKIKEKYCVCHLSTGDMLREQVAKGTTLGQAAKKIMDSGGLVSDEIMINMIKDQLENN
RECTNGFILDGFPRTVPQAAKLDEMLAAKKQDLDLAAELVIDDNLLVSRITGRLIHPGSG
RSYHLEFSPPKVAMKDDITGEPLIQRSDDNAETLRKRLGSYHAQTDAVAEYYKKKGIWVG
IDAAQSPSTVWKSLLDAFKHCSKPD
>Cla
MADSDSTLAYLKTLAQDLQAKIESLESAAKSKATAKALGLTPQEQLRIILMGPPGSGKGT
QAPKIKEKYCVCHLATGDMLREEVQKGTDLGKQAKTIMDQGGLVSDEIMVAMIENQLKNN
PECKTGFILDGFPRTTPQAAKLDAMLTASDQSISKAIQLLIADNILVSRITGRLVHPGSG
RSYHKEFNPPKKSMTDDITGEPLIQRSDDNAETLRRRLKTYHSQTGPVAEYYKQKGLWVG
IDAAQKPETVWKKLDSILSASTQAA
>Cmi
MADNNEQLAYLKKLAADLQTKIHSLENAGLQKLDQASTAGAIQKHMGLLLMGPPGSGKGT
QAPRLKEKYCLCHLATGDMLRAEVSQGTELGVQAKKIMDQGGLVSDEIVVGMIKNQLEGN
KECEKGFILDGFPRTVVQAEKLDEMLASKSKKVDHALQLLISDNILVSRITGRLIHPSSG
RTYHKEFAPPKVAGKDDVTGEPLIQRADDNAETLKKRLETYHKQTDPVAGYYKKKGVWDG
IDAAQSPAVVWEKLQGIIENAKTKQ
>Eyn
MAGGSGELAYLKKLAADLQAKIESLEQQGASKISHATTGVAGNPYLGVILMGPP--GKGT
QAPKLKEKYCLCHLATGDMLRAEVGQGTALGKEAKKIMDAGGLVSDEIVVGMIKNQLEGN
KECSKGFILDGFPRTVVQAEKLNEMLEDKQKKVDHAVQLLISDNLLVSRITGRLLHPASG
RTYHKEFAPPKKPGVDDVTGEPLIQRGDDNAETLRKRLSTYHQQTNPVADYYKKKNVWHG
IDAAQSPAVVWGNLEKIFGNPAKQD
>Gan
MSSTSDQLAHLKSLVSQLQAKIERLESQASTVAHDTELGLTPAQTLRIVLMGPPGAGKGT
QAPNIKDAYNVCHLATGDMLREQVKQGTDLGKQAKKIMDQGGLVSDEIMVGMIQQQLDEN
KECALGFILDGFPRTVPQAEKLDQMLEAKKQNLDHAIQLLVADNLLVSRITGRLIHPASG
RSYHNEFAPPKKPMTDDITGEPLIQRSDDTADILRKRLDTYHQQTDPVAEYYKTKGIWKG
VDAAQAPKTVWTSLQQIFRESK---
>Hvs
MAGGDSEIGYLKLLVSELSKKIEALEKQATGAGRSQQLASSPAEQLRLVLMGPPGSGKGT
QAPRIKEKFCICHLSTGDMLREQVTKQTALGKEAKKIMDQGGLVSDEIMVNMIKDQLENN
QECKNGFILDGFPRTVPQASKLDDMLAQKKHDLDLAIQMKIDDNLLVSRITGRLIHPASG
RSYHREFSPPKSPMKDDITGEPLIQRSDDNAETLKKRLASYHQQTDPVAEYYKKKGIWKG
VDAAQSQATVWKSLLTAFEECRLEQ
>Lcr
MSSSNSQLDHLKSLVSQLQAKIEKLESQASSTAGDEKVGITPAQHLRMVLMGPPGAGKGT
QAPNIKDKFNVCHLATGDMLREQVKQGTDLGKQAKKIMDQGGLVSDEIMVGMIQQQLDEN
KECALGFILDGFPRTVPQAEKLDTMLEKKDQKLEHAIQLLVNDNLLVSRITGRLIHPASG
RSYHNEFAPPKKPMTDDITGEPLIQRSDDTADTLRKRLVTYHQQTDPVAEYYKTKGIWTG
IDAAQSPKTVWSSLLKCFDEQKK--
>Mgl
MSPANTELSYLKSLVNELNEKIAVLEGKAPA-----------NQGVRMVLVGPPGAGKGT
QAPKILERFMVCHLATGDLLRQQVAMGTDLGKQAKKIMDQGALVSDEIMVGMIKDQLETN
RSCKKGFILDGFPRTTPQAEKLDQMLSDRKQKLDHVIELQIPDELLISRITGRLIHPGSG
RSYHKIFSPPKQPMKDDITGEPLVQRSDDNEEALRKRLATYHKQTTAVTDYYKKHGIWSP
IDATQSPNTVWQSISAIFNNGASA-
>Min
MATGNEQLEHLKSLVSQLQAKIERLESQAGSTASEDKVGLSPAQHLRIVLMGPPGAGKGT
QAPNIKDKFNVCHLATGDMLREQVKQGTELGKQAKKIMDQGGLVSDEIVIGMIQQQLDEN
KECQLGFILDGFPRTVGQAEKLDHMLEKKQQPLEHAIQLLVNDNLLVSRITGRLIHPGSG
RSYHKEFAPPKKAMTDNVTGEPLIQRSDDTAETLRKRLDTYHKQTDPVAEYYKTKGIWKG
VDAAQSPKTVWETLQKTFAEHAENK
>Mld
MASGSDQLEHLKSLVSQLQAKIERLESQAGSKASEDKTGWTPAQHLRIVLMGPPGAGKGT
QAPNIKDKFNVCHLATGDMLREQVKQGTELGKQAKKIMDQGGLVSDEIVIGMIQQQLDEN
KECELGFILDGFPRTVGQAQKLDSMLEKKQQPLEHAIQLLVNDNLLVSRITGRLIHPASG
RSYHKEFAPPKKAMTDDITGEPLIQRSDDTAETLRKRLDTYHQQTDPVADYYKTKGIWKG
VDAAQSPKTVWETLQKTFAEHAEKN
>Mlp
MATSSSEISYLKQLVSELSSKIDALEKQATGGAEQQTMTSTPAEQLRLVLMGPPGAGKGT
QAPKIKEKYCVCHLSTGDMLREQVSKGTELGQAAKKIMDSGGLVSDEIMVNMIKDQLENN
RECSNGFILDGFPRTVPQAEKLDEMLAAKKQDLDLAAELVIDDNLLVSRITGRLIHPQSG
RSYHLEFNPPKVPMKDDQTGEPLIQRSDDNAETLRKRLGGYHKQTDAVAGYYKKKGIWVG
VDAAQSPSTVWSSLLDAFKNCHKPN
>Msd
MASGSDQLEHLKSLVSQLQAKIERLESQAGSKASEDKTGWTPAQHLRIVLMGPPGAGKGT
QAPNIKDKFNVCHLATGDMLREQVKQGTELGKQAKKIMDQGGLVSDEIVIGMIQQQLDEN
KECELGFILDGFPRTVGQAQKLDSMLEKKQQPLEHAIQLLVNDNLLVSRITGRLIHPASG
RSYHKEFAPPKKAMTDDITGEPLIQRSDDTAETLRKRLDTYHQQTDPVADYYKTKGIWKG
VDAAQSPKTVWETLQKTFAEHAEKN
>Pan
MAAGSTELSYLKSLVSQLNDKIAQLENKASSALSS-----GKPEGVRMILIGPPGAGKGT
QAPKILEKFCVCHLATGDMLREQVSKQTELGKMAKKIMDQGGLVSDEIMVSMIKDQLETN
PSCKGGFILDGFPRTTPQAEKLDGMLREKNQKLDHAVELKINDNLLISRITGRLVHPASG
RSYHKEFSPPKKPMTDDVTGEPLIQRSDDNAETLKKRLATYHAQTAAVTDYYRKQGIWAP
VDASQSPKVVWQSISAIFEAKQQQP
>Pst
MASQSTDISYLKKLVSELSLKIENLEKQASSV---GTTNATPAEQLRLVLMGPPGSGKGT
QAPKIKEKYCVCHLATGDMLRDQVTKGTPLGKEAKKIMDSGGLVSDEIMVNMIKDQLENN
QECAKGFILDGFPRTIAQAEKLDEMLLKKKQALDLAAELVIEDNLLVSRITGRLIHPGSG
RSYHREFAPPKSPMKDDITGEPLISRSDDNADTLRKRLLGYHKQTDLVAQYYKQKGIWVG
VDAAQSQATVWKSLLSAFKDCHDKQ
>Rgr
MADSQTNVDQLKQLISQLQAKVERLEQQAQSSATDAKDALTPAQHLRLVLMGPPGAGKGT
QAPKIKEAYNVCHLATGDMLRDEVKRGTDLGKEAKKIMDQGGLVSDEIVIGMIKSQLETN
PECSLGFILDGFPRNVSQAEKLDGMLTERKQPVEHAVQLLVDDNLLVSRITGRLIHPASG
RSYHKEFAPPKKAMTDDVTGEPLIQRSDDTAETLHKRLHTYHEQTGPVAEYYKKKGIWTG
VDAAQAPKTVWASLSKIFAEHGKQQ
>Sro
MSSSSDSLDQLKSLVSQLQKKIARLESQASSTAQDVKQGLTPGQHLRLVLMGPPGAGKGT
QAPWIKEKYNVCHLATGDMLREQVKSGSDLGKEAKKIMDAGGLVSDEIVIGMIKKNLEDN
KECQLGFILDGFPRNVAQAEKLDEMLVAKKQPLEHAVQLLVKDNLLVSRITGRLIHPASG
RSYHKEFAPPKKDMTDDVTGEPLIQRSDDTAETLHKRLDTYHKQTGPVAEYYKKKGVWTG
IDAAQAPKTVWGNLQKIFDAAEQQK
>Uvf
KAPPSDEIGYLKKLVSDLSLKIDALEKQASSAVPQDTLNLSPAEQLRLVLMGPPGSGKGT
QAPKIKDKYCVCHLSTGDMLRDQVSKATPLGKEAKKIMDSGGLVSDEIMVGMIKDQLENN
RECTNGFILDGFPRTVPQAEKLDEMLAKRKQGLDLAAELMIDDNLLVSRITGRLVHPGSG
RSYHREFAPPKSPMKDDITGEPLIARSDDNADTLRKRLIGYHKQTDPVAQYYKQRGIWVG
IDAAQSQTTVWNNLLSAFQNCYDKQ
