# Supplementary material for: Convergence Analysis of Rust Fungi and Anther Smuts Reveals Their Common Molecular Adaptation to a Phytoparasitic Lifestyle
Source: Front Genet. 2022 Apr 8;13:863617. doi: 10.3389/fgene.2022.863617 (PMC9023891; doi:10.3389/fgene.2022.863617)
Supplement: Supplementary file 4 [file DataSheet1.ZIP › Supplementary file 1/conv_cal/OG0003229.fasta]

>Ain
APASARQIVNFLRSSNGPKTKQGVLNGKRHDYFKGTGAVKALLSPAYQKASELPKVTTEE
EATTVLHSVIPYAFFLRVDRGEGTSKEGKPLQVNQMQMFKDEYYYAWFYEGSQLLLQLSG
VGMILLMLAGVMFPLWPASMRVGVWYLSIGLLGLIGAFFGLAIVRLILWGITTLTMRPGI
WIFPNLFEDVGFVDSFIPLWAWDVPPPKKGKKAKAANGEKSQGQTAE
>Aps
IPGDLLKVVQYLRSKADLKAKTGVLEGKRHEYFKGKAAIKALLSPAYTNINTLPSVTDEA
SASELIKKIMPYAFFLRVERTSQSIASVKILKIDQTQLFDPESYYAWLYDGNQLWVIAGA
ALMVAVVLAGVMFPLWPVSLRIGVWYLSMAALGFIGLFFVIAIIRLILYIITWITLSPGI
WLFPNLFEDVGFVDSFIPLWGWDIPPPKKVKKSKAKEQKKANKRSKE
>Cqf
IPKDLMVVVTYLRSKADLKTKTGVLEGKRHDYFKGKLAVKALLSPSYAKITALPKVIDET
SASQLLQSIVPYAFFLRVDRSTQSIAGAKLLQINPAQLFDQEHYYAWLYDGNQLAVIAGA
GLMVAVILAGVMFPLWPVSLRIGVWYLSIAALGFVGLFFGIAIVRLIIYVITYFAAAPGI
WLFPNLFEDVGFVDSFIPLWGWDVPPPKKVKKSKAKETKRANKRAK-
>Cla
ATPEHKAVAAWLRTKANLKLRTGVLNGRRVEYFKGRLAVKALLSSAYAKNKTVPSVADEK
AAIDLLNQIIPNAFYLRVERGDHLPPQPRLLQIAQMQRFKTDEYFVWLLEGSQLKTYLGG
VGLVVAILGGCMFPLWPSSMRIGVWYLSIATLGLIGAFFGMAVFRLIFWAITKVVAKPGI
WIFPKLFEDVGFFESFVPGWDWDLPPVKKRSKRKA-----AGEDTGE
>Cmi
APADLQKSMAWLR--AQMKTKTGVLNQKRVDYFKGKSAIKALLSPAYAKAKGVRKITTEE
EAIQFLQSA-AVIFFVRVARGHSISASMKILEIDQKQQFEPDQYYVWFLAPSQLKTMLGG
VAMVAIILAGVMFPLWPTKLRIGVWYLSMAMLGVIALFFGLAIFRLIFYIITIVVAKPGI
WIFPNLFADVGFVDSFIPGWDWDIPPPKKKKTRKTGELKKSKRNASE
>Eyn
APAEFQKVVHWLRNKAGLKAKTGILNGKRVDYFRGKSAVKALQTPAYAKQKGVPKITSED
EALSLLRSIIPHAFYLKVDRGQSVTSSIKMLQVNQMQAFNSEDYYVWLLEGSQVKSVLGG
IGLVAVILAGVMFPLWPTSLRIAVWYLSMAMLGVIGLFFGLAIFRLIFYVITIVVAKPGI
WIFPNLFADVGFIDSFIPGWDWDLPPPKKKKRKAVGKEKKSRKSTSE
>Gan
APPELKAVVDWLRNKAGMKTRVGLLNGKRVDYFKGRSAIKAVLSPAYAKLKKVPQVADEA
SAIELLHSLIPHTFYLRVARGQAVPGGNKMLQVNPQQMFAPDEYYAWFVEANQFKVQVGA
YAMVAVVLAAVMFPLWPISMRIGVWYLSMGVLGLVGIFFGIAIFRLIFWVITIVVAKPGI
WIFPNLFADVGFVDSFIPGWGWDSPEKKKKGGAKKKREKA------E
>Hvs
IPPHLLIAAQYLRSRPDVKAKTGIINGKRCDYFKGKNAVKALLSPDYAKITTADPVTDEA
SAAKLLHSMIPYTFFLRVERTPKSLAGAKILQIHEEQLFDPECFYAWFYAGSQWKTMLGA
ILMVVVILAGVMFPLWPMTLRIGVWYLSMAALGFVGLFFVIAIIRLILYVITWLTVKPGI
WLFPNLFEDVGFVDSFIPLWAWDIPPPKKVKKSKAKESKRAAKKKLE
>Lcr
APAEFKALASWLRNKSGMKTRLGALGGKRMDYFKGRSAVKALLSPAYAKAKNLPAPTDDT
TAVALLHSLIPHTFFLRVERGHSVGGGPKLIQITQQQLFTPDEYYVWLLDANPIRQMLMA
GGMVLVVLAAVMFPLWPASLRVGVWYLSIGVLGLIGLFFAIAIVRLIFWVITIVVAKPGI
WIFPNLFADVGFVDSFIPLWGWDVPPPKKVRSKRKAPTGSSSALDHE
>Mgl
-----------------MKTRSGILSGQRVEYFKGNSAIKAVLSPEYAKLKNVPAVTNEE
EAERMLHSMLPFAFFLRVERGDAPPAAPRPLQVNQMQMFDKDMYYVWLYEGMQLYQKLAG
LGLIVALLGLVMFPLWPVFLRRGVYYLSLGVLALFGLLMVIAVIRLIIWLITIVVLPPGI
WIFPNLFADVGVIESFIPLWGWDVPPEKKKVKRTKADVSEAAASATE
>Min
APPEMKAVADFLRNKSGMKVRTGALSGKRADYFKGRSAIKALLSPAYAKLKTVPKVTGEA
AAIALLHELIPHTFYLRVERGQSVSGGPRLIQIVPQQLFAPDEYYVWLKDANPIRQLLLA
AAMVAVVLGAVMFPLWPTKLRIGVWYLSVGLLGLIGVFIALAVVRLIFWIITVVVAKPGI
WIFPNLFADVGFVDSFIPLWSWDLPPPKKPKSEKKAREKAAKGNDHE
>Mld
APPEMKAVADFLRNKSGMKVRTGALSGKRADYFKGRSAIKVLLSPAYAKLKTVPKVKDEA
AAIALLHQLIPHTFYLRVERGQSVSGGPRLIQIVPQQLFAPDEYYVWLMDANPIRQLLLA
AAMVAVVLGAVMFPLWPVKLRVGVWYLSIGLLGLIGVFIALAVARLIFWIITIVVAKPGI
WIFPNLFADVGFVDSFIPLWSWDLPPPKKQKSEKKAREKAGRENDHE
>Mlp
--EDLMVVVTYLRSKADLKTKTGVLEGKRHDYFKGKAAVKALLSPSYAKVSTLPKVTDEN
TASQLLHSIVPYAFFLRVERSNQSIAGAKILQINPAQLFNQEEYYAWLYNGNQLAVIAGA
ALMVLVILAGVMFPLWPMSLRIGVWYLSIAALGLVGLFFLIAIVRLILYVITYFAAAPGI
WLFPNLFEDVGFVDSFIPLWGWDIPPPKK------------------
>Msd
APPEMKAVADFLRNKSGMKVRTGALSGKRADYFKGRSAIKVLLSPAYAKLKTVPKVKDEA
AAIALLHQLIPHTFYLRVERGQSVSGGPRLIQIVPQQLFAPDEYYVWLMDANPIRQLLLA
AAMVAVVLGAVMFPLWPAKLRVGVWYLSIGLLGLIGVFIALAVVRLIFWIITIVVAKPGI
WIFPNLFADVGFVDSFIPLWSWDLPPPKKQKSEKKAREKAGRENDHE
>Pan
APAPARNVVNFLRNKSGIKTRVGALNGKRVDYFKGSAAVKALLSPAYAKLKDVPKVTSKE
EAEECLHNIIPFAFFLRVDRGASTGGSPKVVEINQQQLFKSELHYVWLFEGSQLGLKLAG
VGMVAVMLAGVMFPLWPTSMRLGVWYLSVAALGLIGLFFAIAILRLIFWLITIVVAKPGI
WIFPNLFEDVGFVDSFIPLWAWDVPPAPKKKKAAGAGSGGGARQQAD
>Pst
IPRELLAVVQYLRSKAELKTKTGVLEGKRHDYFKGKAAIKALLSPAYAKIANTPAITDEA
AATALLNTILPYAFFLRVERTSQSIAGAKVLQINPAQVFDGENYYAWLYDGNQLMVIAGA
ALMVLVVLAGVMFPLWPMSLRIGVWYLSMAALGFVGLFFVIAIIRLILYIITWLAVSPGI
WLFPNLFEDVGFVDSFIPLWSWDIPPPKKVKKSKAKEEKKAAKKNK-
>Rgr
-----------------LKTRTGALNGKRVDYFKGKSAIKALRSPAYAKLAKVPQVDSDD
AATQLLHSLIPHTFFLRIQRGPSISSGVKAVQIVPQQLFAPDEHYVWLVDPNPIRQLALA
VAMVAVVLAGVMFPLWPVKMRIGVWYLSVGVLGLIAAFFGLAIVRLVLWLVTKVVARPGI
WLFPNLFADVGFVDSFIPTWGWDVPPPKKAKKAAKPSKKSSKRKDAE
>Sro
APADVKKAIDWLRNKSGIKVKTGALAGKRHDYFKGKAAIKALLSPSYLKLSGVSQPQSRE
SARELLHSWIPYTFFLRANRGPTISPNVKALQINPQQLFTEDEYYVWLLEPNPFKQLLLA
GGMVAIVLAGVMFPLWPVKMRIGVWYLSVGVLGLIAAFFGLAIVRLIGWVVTKLTVSPGI
WLFPNLFADVGFVDSFIPLWSWDLPPKKSKSKSSSKKEKKKKRKDAE
>Uvf
IPVANFSLVDWLTATVTPHAWKAYANIAHHHYFKALPPIKALLSPAYAKISNLPPVTDEA
TATELLGSIIPYAFYLRVDRTTQSIAGAKVLQINQDQVFDSENYYAWLYDGNQLMVILGA
VLMVAVVLAGVLFPLWPMSLRIGVWYLSMAALGFVGFFFVIAIIRLILYIITRITVSPGI
WLFPNLFEDVGFVES-------------------------------Y
