# Supplementary material for: Convergence Analysis of Rust Fungi and Anther Smuts Reveals Their Common Molecular Adaptation to a Phytoparasitic Lifestyle
Source: Front Genet. 2022 Apr 8;13:863617. doi: 10.3389/fgene.2022.863617 (PMC9023891; doi:10.3389/fgene.2022.863617)
Supplement: Supplementary file 4 [file DataSheet1.ZIP › Supplementary file 1/conv_cal/OG0003230.fasta]

>Ain
MAPGTAN-----------------QGLSVSRGDEMGAARQSVGRPSIAPNAAIAKKPPRQ
LTDTRPRTKSCMEKMERDIVALLHDTHFTRHQGGLHEPTQALFLQVFRHLYLFLDPNHKF
EPKKESEEMLQCLTDFRYPFLGDLSKTKLSAAGSAQNWPPVCGMLHWMANLVKMLVMVPS
RT-------GPLERQIEPEDDAGHFYQFLWKCYERFWANEDEYPE-EKLALEQAFAERNN
VLRQEIAELKEEEKQYRERLETLKSD-DALEVEKFEERILKEDLLKFRTYRDELNPKIEK
TRKALEKLKEALAN---SGEEKTRRRLRSTQLTTQGHF------RGDLQRKGKSTTTLPT
TCVGGPVPGHDAAPRGAEEADRRSGQEDARGNE-GKLQQGGCPYQQAGRYRGGAGGSYEQ
LSS---------------------------------------------------------
------------------------------------------------------------
----------------------------------
>Aps
-------SIFQPPLSVHRQMAAHPISMSIN-SDFISSTPSHHQLIQSTNNLLPLIQPLQT
FKDPRPRDKKSLHHWQIETFEFLQERGYQLSLKTLQTPTTKDFQNIFKFIIKCSDQAHRW
LGKKLEDEIIPLLKNMGYIAVDTLTKSGIQAPGSMQNWPAMLAMLHWIVMTIKLREEAMS
NYKIKLDTNSMDDPRSEELAAISHWFSYVGQTYTLFLQSDDFDREFHKPPLEDFFQKRKD
RVLAEIERLESRTAILQSEHAKLVSKPSSFEAAKKEHEKLGRDAERFLEYIGKLRESNKK
SEKQNEALKKSLESKEASKQKAELVAKVDKQNISDVELQQISSTRSQLERSSAAAATKHL
QLTESMMDLEIRTQQASDRVEKILTSWKNKAVKLGLIPRAPEPFEHVDFSQNVNGGASEV
LPDPTVDIKPALIQLKKNAVEHRLGLTDQVLSIEEKFANLTDTLQEKKETLQTLESSVQE
FAKQLEDEKEKWAMELNMLNEQVETILRRSNEIESTMENDKMSIRHEVQAYKVRLDETQE
KIAKMTKDNVDEMNSTLSFILNFERVKEKTLQLK
>Cqf
MAPQRAPSVYQAPYSVARQTSNVGVPMSANRGHHRYSTPAGLHHGAPGGTPGALLGTPPI
FKDPRPRDKKTVAGWQTDVYEFLIERGYMLTMKTLQTPTTKDFQTIFRFVAECADSGLRW
NGKKFEDEVLPLLKQMGYIAVDMITKSGLQAPGSMHTWPTMLAMLHWMVMTIKFCEEAMM
SPNVRMDTTSPHDRRSQQMAATSHWFEYIGRTYPSFLQTDDFDREQHKPPLEDFYQKQKV
DLLSEIERSESRVTVQEAESARIKAKPSPLEAAQKDHTKLARDAEGFTAYVSKLKESINK
SEKQNEALQKSLVAKELAAKRAELAAKVEKQNITDIELQQISTTRTQLERAAAAAQTKRL
QLTESMMDLEVKSSQASDRLEKMVTSYQNKAVQLGLIPRGPEPFDHVDFSQSVNGGAAEI
LPDPTVEIKPALVQLKKQAIESRLMLTDSVLSMEEKVLHVTENGQEKRENLQVQELAVQE
LTKQLEEDKEKFATEMNMMNEQTESILRRVNESESTRKNARMTMEHEIQALRVRYSETKR
RIAQLTKENVDELNAMLGQIIRHESVHEKTEMLK
>Cla
MAPAGPQYEQQAPATVGRQHLYGQLGLS-GRGFLRTSAPPSIGRRQSSNPTLHFVQPARL
NKDPRNRDKAWLARCQNEIIDFLSLCNYPLTAKTLNQPTGKDFANIFKFLYNLYDPSH--
WGKKIEDDVAACLRSAGYPFAESISKSHIQAVGNMHSWPGIVAMLHWLVNSIKAREQTLE
GYEIRIDITDHPEDFERPQAKTEYWAEYLANLYPEFLLTEDYDKRPHLEVLHERFDRSNE
KSKARLAVLTEENERLQAELERLNSMPSSSMLRR--------------TWTGS-------
--PTCNIAPRNLRD----AERVKVKAQVDAQGLTDHEIQKLTSDRHNLDEAYRETSAKLS
ESMQHALDHEVSLSRAFNHVEKLTDQYHTLATNLGLLPTGPEGYEDINFAQELNGSAKTP
VPDCTTRIRPAILKMKQEKAKARHEDGERILLLEEEVSKLNERLQDLTESVEDLESKLEV
VNKELNRSKEALAHYVATSNASIDQISRQTNELKSHMSGGLLAADQRLQALENEHAKLVV
DVDHLRWENHEAFAEVLETVIAYQYVTTRLEEML
>Cmi
MAPTAGGSTYNAPATVARTHTYGGLGWSAARGNLRSSAPTTVYRRQSTFQPPTYALSNRT
SKDPRPKDRAFQKKARDEITAFLESQGYPLTEKTLTNPTTRDFQEIFKFIYHCYDPITSL
LQKKFEDEVPVLLRAAGYPYTSDISKSHLQAIGAQHSWPGMLAMLHWFVCAINRRQRAFL
DYDIHVDITDVPQATDRMQHRTEMWAEYLATAYPEFLAHEDYDIENQQRKLEDRYEASGE
QTKAELMRVTEEVELLRAEYKALCQEAPPVDKYKNEQKKLDGDIVGMEAYLARLNAGAQK
SAARCEEFRKRILDKAAIAERENCVKIVEQQNLSEVDIHRLTTDRQTLDSKLRTARQERE
EKSRRCYDLEIKRTQAYNAIERLVEEYEARGAKVGLMPTPPAGYEHIDFHQELTGSAAVA
VPDCTTTIKPAIARLRQDTLANRHTEEDKALSVEESLADIRDKTQNKLAECEEVELRYST
LQAELVAGKESINTEMAANYAELDRLQQQCNNLRTEMSGGLLAIDQRLQASRNEYEKAMG
DVDKFRRDCSDSIAHQLESIIAYAYIIQRVDELI
>Eyn
MAPARPGRASQIPATVGRANTYGGLGWSGARGHLQSSAPATVYRRQSAFNPVNFAAPTRQ
ARDPRNKDRGFQKRAREEVFQFLDHRGYSLSERTLSNPTTKDFQEIFKFIYCSYDPVTAL
LQKKFEDEVPLLLRQAGYPYAADISKSHLQAIGAQHSWPGMLAMLHWFVQAINARENAFN
TYDIHVDPTDGPDAQARPQYRIEMWTDYLATSYPDFLASEDFDIEQQKQRLQDRFDVARE
ATRTETLRNTEELEARRAEYEALCRQTSNLDRYQQEQEKLDTDIKQMEEYLQRLESGIKK
YGLKCDEFKKKVADKAAVSERENLTRIVEQQNLSDVDIHRLTSDRQTLETKTRTARAERD
EKSKRAYDLEIKQSQAYTTIERLVEEYEEKAAKLGLIPRPPAGYEHIDFYQELNGSANTP
VPDCVTVIKPAIARLKQDTTSERREEESKLLSVEEDMAEYKDKISTRTAECEDEEAQYKA
LAAELHNAKESLNNEMSAANAELDRLQQQCNSIRAEMSGGVLAADQRLQALRNDHDRQIA
DVDKLRKDNQEAFAHQLEAIVTCGYIHSKRESIC
>Gan
MAPARSLPVREAPMTGGRNNMYSMGSASVGRGVLKSSAPPSHYRRSTTT---QPHTLQRP
RADPRERPIENRRRYAADIVAFLTSHRYNADTKILMTPTGAQFQTIFKFLIGNVDPNYEF
RGKKFEDEVGPALKMAQYPFADSITKSHLQAVGSQQSWPNMLAMLHWLVVMVENREEAFH
NCELHIPAP--DEESPHADVMSHAWLDFVGECYPKFLAADDFDANPEMELFYQRVDGPRR
DLRRRVEDLELEREALEKEWAELQATPDPLIQLQDKLQRLERDKVKFQAYLKTLSDQIAT
RKSSILKVLADKE-LARSSQLHDTTRLVKAQGLTPIEIQHMTSERTSLNASVSAAINKQR
TLLEKTFSLEIDLQKRIARAQGLTAVYDAKGQQLGILPQPPEGYEHVNFVQEVQGAAENP
VPDCTTLVKPALVELRAKAKAECGRTNGEDIVLEEKITRANEAISELRESYEIDAAELEM
VESENRDLKEVNFVSSSARHAKADAFMRAVRNRQHRLNDGSIPR-----RRRMARTNVFD
ETNEIRKANREALELALDEIITYGHVMSQVDVLL
>Hvs
-----------------------------------------------------------A
HRDPRPRDRKSLSLWQSDLFTFLQNRHYPLSLKSLQTPTTKDFQSIFKFLVSTSENPH--
-NKKFEDEVVHLLRLSGYPAIELISKTSLQAPGSMHNWPLLLAMLHWWMVTIQLRETIMR
DRRICLDTNIPGDPAAEQMASVSHWFEFIGLTYPLFLKSDDFDIAQTYYSFGRFF-----
-----------------------------------------------------------R
YERQAEELRK---------KRSKLEHEIELQNITPEEIDRMSTERTQLERLAAAATTRYS
QLSELSMDSEIKTQKAADRVDRLINEYKTKALKLDLIPIGPAPFQHLDFSQTLNGGAMEL
IPDHQGDIKSALSQLKSLTVKRRVKLSDQVLEVEEKLARLKESLAEKVEALAASEGEVQQ
VSSQLVKEKEVLYNRHSL------------------------------------------
--------------SYIVLIF-------------
>Lcr
MAPSRTAPPREAPMTASRNNMYSLGTMSVGRGTLKSSAPPSTYRRSTLNAPALASTLTSF
EKDPRNRSLETRKRYAADIVQFLSARNYLADEKTLMTPTGSQFIAMFKFIIGVYDPAISF
KGKTFNDLVVPILKSVGYPFANSITKSHLQAAGSQQSWPNMLAMLHWLVQSIENSEQAFI
SSELQMPAF---AHEQGQEVVNHAWLDYISSIYPKFLVKDLNEDDDELDVFFTRLETSRR
EQRARVAELEEEGSALQKEWDSLNATPDPIIALQDSLKKIDNDKIKFNTFTKACTDRRES
SKAQLAAAQRAKEELAKQSQLEQLKKLVAAQGMTPIEIQHMTTERSTLQKQTADINKKST
LVLQRSYALEIDLQKQLNSASNVCTVYEAKATALGLLPGPTEGYEHVDFSQEINGAIDNP
VPDCTTSVKPAIAALRNRTRMEVSRLNGEDVVMEEKITRVNEAIAELKEIVEGNEAELDQ
AERDNGDLKETVATEFATMNAELERLQSQVNHLQHTMGHTLAVAEWRYDQRVLEKMQAIE
ETTELRRVNSAALETALDSLFTYEHIVEQTCKLD
>Mgl
M------------------------------------------RVSLAP----MLPPMPM
LKDSR-RSKNARAAMEANLMAFLERTGFTWSAKFVHEPTQSAFVNMFKHIYTCIDPSYQM
EGKKFEEEVILLMKEIRYPFIDDLTKTKLTAAGSQQNWPACLAMLDWIVHLGMAVGPSTS
---------GPIGRDDE-NELHALFFPYLWRCYEKFWENQDTYPE-EMEELARSFESKNA
ALAASVESLAAEKTEIDAELTALTDKPSPLQREQHENHVLQGDVAKFLKYHHELVPKLDK
SRRTIQRLHAALEEHEKQAERERRQRLVDAQDVSTEEFERMMSEREWLARQLDELAVQNR
EAIEQCWKIELALSKCQADVEKRLKAFHIGERRIHLLP-----------LSLPNGVELTE
VPAPSTAVRAKIEKLRASETQKFRALSDERVALQESLDEVLEQLDRVRRDARTLETRLES
LREQIDEVGCISSHEEADSAAEYMRQENLVTSMDHTSSIALQQADTRVKALHLQLQEALE
STADERAAMHEEMCRALHTLLDLVRVSEGLEAVA
>Min
MAPSRSNPAATAPMTATRPAYHVPGSMSVGRAGMRGSAPNSSFRRSTIGGHPSVMTTMKP
KVDPREKKKETRKQWALEIVDFLLECQFAADEKMLLAPTGAQWQAIFKTLVFEFDPTITW
EGKLFNDQVPIVLNEIGYPFPASITKSHLQSAGSSQSWPGMLAMMHWIVTTIKESEAAFN
DSEIKMPDFLARGTTDEDRLVQHAWFDYVASAYPKFLVSDDFEADEEKNLFWERMDPVRR
VQRDRLDELTKQYEELEREWNELQAHPDPLIELSAQVEGFKRDELTCRRWTDELTEKLTR
YTSEHERVTQLIQQSNSLQEIASLEDQVKNQDMSQAEIAETNSECKRLDSTTRETRNKIV
TTLKRVLEQEIEVERHLALAKRLAEEYSSIVGPLGLLRGLLTGHEEVDFNQEISPASDNP
APDCTTYIKPALSEMKVKTKAELRKLQADEVTKEAEVKIKQVEESDQEEISKHLVDEEKR
LVREMQALEESAANEFGTLNASIAALQSAVDELSSTMAQPFAQAEYRLEQRTLELSRVTK
EASSRLQENSTKFEQALSRALGHEHTVACISKGL
>Mld
MAPSRSNSAPTVPMTATRPAYHVPGSMSVGRGGMRGSAPNSSFRRSTIGGNPSAMTIMKP
KIDPREKKKETRKQWALEIVDFLLECQFAADEKMLLAPTGAQWQAIFKTLVFEFDPTITW
EGKSFNDQVPIVLNEIGYPFPASITKSHLQSAGSSQSWPGMLAMMHWIVTTIKESETAFN
ESEIKMPDFLARGTTDEDHLVQHAWFDYVASAYPKFLVSDEFEADEEKDLFWKRMDPVRR
VQRDRLDQLTIEYEELEREWKELQLHPDPLIELSAQVEGFKRDELTCRKWTDELTEKLTR
YTSEHERVSQVIQQSNSLNEIGSLEDQVKNQDMSQAEIAETNSECKRLDSTTRETRNKIV
TTLKRVLEQEIEVERHLALAKRLAEEYSNIVGPLGLLRGLLNGHEHVDFNQEISPASDNP
APDCTTYIKPALSEMKVKTKAELRKLQADEVTKEAEVKIKQVEESDQEEISKHLVDEEKR
LMREMQALEESAANEFGTLNASIAALQSAVDELSSTMAQPFAQAEYRLEQRTLELSRVTK
EASSRLQENSTKFEQALSRALGHEHTVACISKGL
>Mlp
MAPQRSTSIYQAPYNALRQTSTGLMPASASRAHLRYSTPGSFQRSSSAGQPNPIFGTPVF
GKDPRPRDKKTIAAWQQDVYDFLIERGYTITIKALQTPTNKDFQNILKYLVQCSDPGHRW
NGKKFEDEVIPLLKQMGYVAVDTITKSGLQAAGSMHTWPTMLAMLHWIVMTIKLREEAMM
NPHVCLDPNSSQDPHCQAMATTSRWLEYLGRTYPSFLQTDDYDRELHKPPLEDFYQRQRD
ALLSEIEQLESLAAMEEAETARKKARPSPLEASQKEHAKLARDAEGFSTYISKMKDQIVK
SEKQNEALQKSLGSKDLSHKKADLLVKVEKQNISDAELQQISSTRVQLERSAAAAATKHL
QLTEAMMDLEIKSSQASDRLEKLITSYQNKAVKLGLIPRAPEPFDEIDFSQSVNGGSDQ-
LPDPTIEIKPALVQLKKNAIDSRLGLSDQVLSMEEKLLNVNETEQEKREGLQVLEMSVQE
LTKQLEEDKEKFSLEMSMMNEQTDSLLRRIHELQSVRENNQLTLKHEVEALRVRHSETKR
RIAQLTKENVDEMNSTLGVILRHESIGEKTRMLK
>Msd
MAPSRSNSAPTVPMTATRPAYHVPGSMSVGRGGMRGSAPNSSFRRSTIGGNPSAMTTMKP
KIDPREKKKETRKQWALEIVDFLLECQFAADEKMLLAPTGAQWQAIFKTLVFEFDPTITW
EGKSFNDQVPIVLNEIGYPFPASITKSHLQSAGSSQSWPGMLAMMHWIVTTIKESETAFN
ESEIKMPDFLARGTTDEDHLVQHAWFDYVASAYPKFLVSDEFEADEEKDLFWKRMDPVRR
VQRDRLDQLTIEYEELEREWKELQLHPDPLIELSAQVEGFKRDELTCRKWTDELTEKLTR
YTSEHERVSQVIQQSNSLNEIGSLEDQVKNQDMSQAEIAETNSECKRLDSTTRETRNKIV
TTLKRVLEQEIEVERHLALAKRLAEEYSNIVGPLGLLRGLLNGHEHVDFNQEISPASDNP
APDCTTYIKPALSEMKVKTKAELRKLQADEVTKEAEVKIKQVEESDQEEISKHLVDEEKR
LMREMQALEESAANEFGTLNASIAALQSAVDELSSTMAQPFAQAEYRLEQRTLELSRVTK
EASSRLQENSTKFEQALSRALGHEHTVACISKGL
>Pan
MIPQQSNQSTQQPITSTAVSASHASGMYAGRQSVASATPNSVGRLSIAPGSG--------
VRETRPKDKHYKTSMGLTVKEHLERTGFTWDNKGVHEPTQSAFVGMFKHIYTCIDTNFQM
DGKKFEDEVLMLMKEIKYPAADELSKTKLTAAGSQSHWPYCLAMLEWMVNLGNQAETIGT
---------GPRSRPDEIDDLQSLFFPYLWDCYDRFWQNEDTYPE-EHAKLGVRFEQKNA
AIERELRELQQDHARLEAELADYLNNDSPLKVERSENDMLTKDISKFHKYYDELVPKLDK
TKKAIERLIKEIALDDKNKRRLDLQQQVNAQEMSAEEYERMLAERNRLSKRLEVLGEQNK
KAAGDGWSLEIAIAKKQADTEDRISKFNPLARSIALLP-----------FQLASGGVVEE
TPSPSTSFRRQIEVLRSHEADRYRQASKKRLTMQEEYEKLQEAVAAQEAQLGSDRERCDA
LARQAAEYEKSCKTVQERYKADESKLERSTYETEASGSVHLQQAESRLTSLQLSAEHKEE
EWSRQRSRMDEDMLSFVVLLSKMGDVTGQLREIQ
>Pst
MAPQRLPSVYQAPQTVHRPISSSHGPMSVSRAHYRSSAPPASTRASSVGGTASLLPPFQT
FKDPRPRDRKTLASWQHEVYEFLQERGYPLLPKTLQTPTTKDFQNIFKFLIQCSDPRHVW
YGKKPEDEVIPLLKSMGFVAYDALTKSGLQAPGSMHVWPTLLAMLQWIVTTIKLREEAMS
NDKMRLDTQSMDDSRSEELAATSHWLQYLEATYKLFLQTDDFDRELHKPPLEDFFQKRKD
RVLAECERLEERTSQLEEQRRCLASKPSNLAKAQQEHEKLNKDDVNFSIYVARLRAAVTK
VEKANEGIRRDLESREVSKKKKELAVLVAEQNISDAELQQISSTRAQLERQVAAAEARRT
QLRGPLDELQVRSSQAADRVEKQLTSYKNKAVKLGLIPRGPEPFEHVDFTQTVNGGAAAV
LPDPTVEIKPALIQFKKNAIVHRLGLTDQVLSVEEKLANLTETLQEKRENLQILESSVQQ
LARQLEDDKEKFASEIGRINEQIDNIHRRVTETESTIENSQMTIEHEIQALRVRYDETQE
RVSKLIKDNVDEMNSILGAIVSYERIAEKTSQLK
>Rgr
MAASSSSVQQQAPMTASRQHMYTAGSMSVSRGALRSSAPPSTYRRGTLGGPATTHGRALA
LKDPRDKPRQQRERMADDIMQFCALHQHAVSQKELLTPTGPQFESMFKFLVDKYDPAIRL
AGAKLADEVMQTLRAVQYPFADSITKSHLQAVGSAQSWPNMLAMLHWFVKVIEAREQAFA
SDELHMPAA---SRPPGEDTKQHAWVAHCANVYARFLYGEGQPVDDEEDVLRELIERSQL
ALRERVEAVRQEHDDLEREYKLLTAKPDPIHGFREFRESQKRDLAKADTWLRDHERKLDN
DRRDKVNAEREIEVDDKRALLARLDRQVKEQKLTPLEIQSLSSDRQNLTRAMHDVQSRYR
AVLGKTMSLEIDLNKKIDEATALCGEYDDKAQQLGLLDGPVKGFEHVPFAQEVNGASEAP
VPELSTVVKPALQSLRTSTRNEVRDLSLQAVKVEEELTRINEVLGDLGDREAQHEQELDV
VDREKDQMQQAIDRETATSTAELDRLQTQVAAISATMEHALAVANHRYEQRVVERMAVSE
HTSALRRANRQALESALEQFMSYEHMGSGADRLG
>Sro
MLPSSTTGGQQPPMTASRLHMYTQGTMSVARQHLLTSVPPSTYRRSTMGGPPSSSTLSRP
SKDPRERPKRAQERHAEDILQFLSSHQCPLSLANLLGPTSSHFSQLFGFLTKLFDPSIHF
KGQKFEDEVLNTLRMVQYPFTDSITKSHLQSIGSMQSWPNMLAMLHWLVMVIEARTIAFN
SDELQMPAHALNSMNTTDEIIPHAWYRFLMNSYDKFIAGEEEDSSFLYSPF--SLFPSFS
PNRGRVQDLSEEFEDLEREWEELNRTEDPMVAFTNKKEEVQRDIQRLNDYCVNIEDLI--
--------------QSKQQEQERLELQIKNQKLTPFEISSLNTERQQLTKAIQDVSVRYR
AVTEKKMSLEIDLQREIDSASRLCLEYESKATPLGILDRVPGMEEVVYFGQEVNGAAENP
VPEISTVVKPALQKLRAGTRDEIRQLREAQVGLEEEMTRIREVLQEFGDVMAGLDVEFEA
VDREKVDLNERIDREMHATNLELDRLQQQVHAASSTADHALLLATHRYDQRVLERRQVNQ
DTSSIRAASRAALESSIESFMSYEHMTAGTEKLT
>Uvf
MAPQRLASVYQAPQTIIRQVNSSFGPMSANRSHYRSSLHPTTTRISSAGGTVSLLPPFQT
CKDPRPRDRKTIAQWQNEVYDFLQERGYQLTPKTLQTPTTKDFQNIIKFVIQCSDPAHKW
YGKKLEDEVVPILKMMGYVAYDSLTKSGLQAPGSMHTWPTLLAMLHWIVTSIRLREEVMA
NDKIRLDTSNLNDGPSEARLCISHWLQYVERTYKLFLELDDFDRELHKPPLEEFYQKRKD
HVLSEIERLESRTATLEAEHQRLLNKPSSLETAKKEHEKLGRDAERFLEYIGRLRESNKK
SEKQNDALTKSLEVKEATKRKSELAVLVDKQNISDAELQQISSTRSQLERSSAAAATKHL
QLTESMMDLEIRTQQASDRVEKLLTIYKNKAVKLGLIPRGPEPFENLDFSQNVNGGTSDI
LPDPTKDIKPALVQLKKIAIDHRLNLTDQVLLVEEKLSNLVESLQEKRENLLVLENSVIH
LAKQLEDDKEVL------------------TEIESTIENNRLTIDHEIQALRVRL-----
------------------VICLY-----------
