# Supplementary material for: Convergence Analysis of Rust Fungi and Anther Smuts Reveals Their Common Molecular Adaptation to a Phytoparasitic Lifestyle
Source: Front Genet. 2022 Apr 8;13:863617. doi: 10.3389/fgene.2022.863617 (PMC9023891; doi:10.3389/fgene.2022.863617)
Supplement: Supplementary file 4 [file DataSheet1.ZIP › Supplementary file 1/conv_cal/OG0003231.fasta]

>Ain
MDPRSKPRSSHFGASMDEQRGDSVAVNSGGAQRSMAESPSRLISRTPTPVYSGTSED-YK
GHALSTKQGDKWDYD---DTTPLVENHARGAGGTGTGGKKRWKASRLLCKTFRTFFGPIH
PITIFLALALIAGFVTSVTMLIIYILNPDKEPLPWRTFCQQQMPFPHAYADALAPVNVMV
GIMTVDSKYERRSIIRNTYAKHTLPTDEH-GNPTANVQVKFVLGKVRKAHARRVALEMEA
YNDIIVLDLEETMTARKTHGFFKWASENATVPFLKPVGAGQQQRYEIGWKKVDYVVKADD
DSFIFLDELERHLRVAPRRLTYWGYLIKNWFMGGECYALSFDLVNWMARSPEVARSAKGK
EDTRTPQWIALHPNRSSINWVSEHCWIYDHPKGGSPYSHGFLFPDYVERIKLEGRKGLSE
QEIAWRGGEASHWYSTVTKWHQKYIAPRQDLTVEEEIEALVEGGGRWAGSWVRGSSSEVW
VPYDDIVYEADDQRLKPSGTNEMGHSAVGLEPGLPIYTGDRTMMSAVVSPPPSIDRDQPT
EDDGDDAGLLRDFLDIASLPKSFLKGFTVIDGNQIRLVPRPTSKDGGDWASLRARRYLNR
PHGGTVVVHYLKKTEWWLETAMVFLGQTKMWQNGAGGVGR-------------EW---RM
GGSPLVRHDGYISEGRSQPR----KDSWMYADQKKGSSKK
>Aps
MTTKSSNLNLNTNQIQQQQPSQRINLIHNQSTRSNSNH----ISQSHSQNLPTHNHHSYL
NNYHPSTIDSSKSISFLSSPRPSISQPKSPNHWFSFRRQKRKDASSLSLRCFHKSINPRQ
PLGILLGLLLFISFVVSLTTFLVHFLDTDKEPLPWRTYCQEQREFPHDLADSLEPVNVFV
GIFSIDSAYERRHLIRSTYARHSRPIDPITGQINHNVQLKFIIGRPRIQHVRRIALEMET
FNDLVVLDIQENMNRGKTYAFMNWASQNATVPFYYHHGIGQTIKVAVGFKKADFVVKADD
DAFIVLSELERHLRVAPRNMTYWGYLIRNLFMGGECYALSADLVNYVATSEKVLDHLTGA
EDKKVAKWMRIHPNASQINWVTERCWIYDHPKAGTTYAHGFLFPDQVERVRAEGRRGLTE
SEIAQRGLGRTQSYSTVSKWKERYIPPKSLMTMEEEVEALVEGGGRFKDTWKRPIQDDLM
VPIEKVLFDSNDQRLMKNSNFKIS--------STPIVKFGRPPSELMAKMPPVDDLPESK
NALKAGLQTQQPYQSLSNPNANIQSSSITNQKNPSVFIPSPTLRFDSDDLKIRHERFLNR
PHGGTVVVHYLKRNEWFLETSLILLGRSKTWDDGLTPIAYSLTDSDQLEEIQILIGGARM
YGSAIIQADGSIREGRRKNLGGAGKPRIRVADQEDGPDLV
>Cqf
MNSHQPSLHSHTTRMLKRKKSISISLLHTNQSPTHSNTLSDCPTRSHSPAISTNYHHSSS
HHFRTSSAFPRKSINPAPSTNPTTTPRRSKRSWFSSRRHKRKNASPRTYRNISAFIPSRK
PLAIILSLIFISSFIGGLIGFLIRFFDTDKVPLPWRSYCQTQPPFPHEFANSLPPVNVFV
GVFSIDSSYERRHLIRSTYARHTKLKNHKTHQYLNNIQIKFIIGKPKIQNVRKIALEIET
FNDIVILDIDENMNRGKTYAYFRWAAENGTIPFYYHS---NQADIKVGFKKADFVVKADD
DAFIVLSELERHLRVAPRTKTYWGYLIRNLFMGGECYALSSDLVDYVATSPEVIKHLTGA
EDKKVAKWMRIHPNASSINWVTERCYIYDHPKAGTTYSHGFLFPNQVTKIRQEGKEGLSS
DEIEKRGGILFQTYSTVTRFGQKYVPPKSGMTMEEEVEALIEGGGKFDGF----HETTPK
VSLSSLLFEVNDKRIKKPNTKTIPENEAVLDHTTPTIKFGRPPSELLVGLPNYEDLPESK
QAINKHL-----------------------SEKSNKLIASPTIRFNDEESKLRQERFEGL
NYGGTVVVHYLKRNEWFYETELALLGKSKTWDQGLDLINNSSDNHENLEMIEVIFGGARM
YGSPVIESDGRISEGKSDEDGGAGKPKIRVSDEEFGPKFL
>Cla
MAFRGQ-----SSPQSPRSSEGTIASSTNRGDDEEEDYPSRASSRAASPLPSFHHHHSFD
ASYRSSSLARKLGFSPAASSSSL--SYSNNGFWFSSRKGRRRDDSTWIARILRQPFVPTQ
PLSVLFTLVLLVSFFFSATTLVVHILNNDKAPTPWRTFCEEQAPFPHHLADSLAPTNVFV
GVFSTDAAYERRHLIRSTYLRHTRPLDPVTGRPMSNVQLKFILGRPRPSHARRVALEMET
YNDVVVLDIVENMNKGKTYSFFQWANQNATVPVFYRS---AADTVHVGFQKADYVVKADD
DAFLVLSEIERHLRVSPRQQTYWGYLVRNLFMAGEAYALSWDLVSYIASNPALADVSTGA
EDKKVARWMRLHPNATNINWVTERCWIYDHPKSGTTYAHGFLFPDHVERMRLEAQRGITE
EERLARGGDWSPSYSTVSAFNKPYSAPSEGLTIEEEVEALVEGGGAWGPEWKEAVPKSQY
VDYHKIRFAAGDSRLHLPAHMDTTQSSRSLDA-----KWSKGANDLIRD-----------
--VEEPLFQEQGHSELANADDDVMN-----STEYEHLVPPPSLRYDTTKLTLRSRRMLNL
PYGGTVVVHFLKRNEWFMETALALLGRQNFWDTGLQPYAYSFPSWRTVQVVDDQWGAPRM
FGSPLVRENGYVSEGRESEFKKIGKPKLGYADPDAPDSSS
>Cmi
MSTRPSSSSVSSSSHRPTSSASSICSGGNADVDASSDDGSTLSSRAASPALGGHHHHSFA
NHYRSGPLARKLGSAILSRDLTLLGASRRRAGWKSPRRSGNSASSAWWYRFLRHPLVPTQ
PLTILFSLALFAAFAFSVTTFMYHILSTDKAPRPWRQYCQEQRPFPHELADSLAPVDVFV
GVFSVDAAYERRHLIRSTYLRHSRPIDPHTGRPAQNVQVKFILGRPRKHHSRRIALEMET
YNDIVVLDMKENMNQGKTHAFFKWANENATVPIYYKPRIGDGNTYNLGFKKADYVVKADD
DSFLVLNELERHLRVAPRTNMYWGYLIRNLFMGGECYALSADLVNYVATYPVLEAYTTGA
EDKRVAKWMRLHPNASSINWITERCYIYDHPKAATTYSHGFLFPDEVERVRAEGRTGISA
AERQRRGGELADAWSSVSKWKKGYVKPKKDLTIEEEVEALVEGGGRWTALWTNKVSAKDV
MQWDAMVFDSSDQRIKGGAEKSSKEEAYNLRTELAFGKYNRIPNSLLRDPGELDIRPQHL
DEATSSMPASQSFGNISDTRSSSASAPVNPDALKHRAIPAPTLRYDPDTMTLRERRFLGL
PYGGTVVVHYLKRNEWFLETALALLGREQFWDTGLEAPAYTLPTWGEIEIVPAQWGSARM
YGSPLVKENGYVALGRTVPWGKYGSPRQRFADMPGGESSL
>Eyn
MASRPGSPPSSAAHTAARVRRISIHNGG---FSAAGSATSRFSSRAASPAMGAHHHHNGA
YHYRNGPLAKKLGGAILSRDLPLLAAHRRRSGWKTPR---NSS-SHSWNRFLRHPFVPTQ
PLTILFALGLFVSFAYSVTTFMYHILSTDKTPRPWRTYCQEQRPFPHDLADSLNPVDVFV
GVFSVDAAYERRHLIRSTYLRHSRPIDPYTGSPGNNVQVKFILGRPRKHHARRVALEMET
YNDIVVLDIKENMNQGKTHTFFRWANENATVPVYYKQKYGGVERYSLAFKKADYVVKADD
DAFLVLSELERHLRVAPRNNMYWGYLIRNLFMGGECYALSADLVNYVATAPALEAYTAGA
EDKRVAKWMRMHPNASSINWITERCYVYDHPKAATTYSHGFLFPDEVERVRAEGRLGISP
AEKTRRGGEIADAWSSVSKWKKAYSRPKSEMTMEEEVEALIEGGGRWTALWTNQISSNDV
VKWEDVVFEPSDTRIKGSADNVRKTQAYNAKAEMAFGKYNRMPNSLIRDPGDSDIRPQHT
SSAESSMLESASYANHTHSTSSLLSTDHDPDSYKKKAIPAPQLRYDPTNMSVREKRFLGL
PHGGTVVVHYLKRNEWFLETALALLGRERTWDTGLDAPAYSMPNLGEVEIVSPQWGGARM
YGSPLIKESGFVSAGRTVPWAKYASPRQLYADIPGEDSAL
>Gan
MVPVGYSINFGPPPASFRNGSLDLFTSSSDSYDSAGESSSRISSRAASPAPPLSNRSFFS
HHHQTSALLRKLGGSLAPENSPVMGHKKRKPGWWARRESRHKSSSTFSSALLRQPWVPTQ
PLTVLFTFLLLACFAASLTTFLVHVLSNDKVPLPFRTYCQNQRPFPHALADSLAPVNVFV
GVFSVDAAYERRHMIRTTYARHTKPIDPLTGRPGQNVQVKFILGRPRATHARRIALEMEM
FNDVVVLDVKENMNKGKTHEYFKWAAENATVPVNYRKGAAAGEDVGVGFKKADYVVKADD
DSLIILSELERHLRITPREKTYWGYLIRDLFMGGEIYAISADLVQYIATYKPILQYTIGA
EDKRVAKWMRIHPNKSEINWITERCWIYDSPKAGTTYSHGFLFPDEVERIRLEGRRGIPE
EERVRRGGELSQSWSTVTGWKEEYETPVKGMTIEEEVEALIEGGGRWDGEWRENGRGSKA
VRTDSVVFETRDSRLVDPRIEREQRRETGVKPGIPTARSTRFGKDLYRDPADVEASRI-W
SSVDVPSSSSSDSSSADDTPSSSPLHNYILPSVADRLVPPPTLRYDSTILSLRQQRMLDK
LHGGTVAVHFLKRNEWFYEAALALIGREKMWDSGVEAPAFRVPRWESVESVDPLWGSARM
YGSPIVREGGYVSEGREADRGRFGTPRMGFA-LEEGEEAE
>Hvs
MANYPISPHPHDRLSLSTSSSLSSNPSSSLINPILSFHPAHLLFDHHQINPHSPSSHSYS
HHYRSTAQARKIKLSPLSDQATPLEPKQTRRSWFSSRRQRRKHASRPFLKYFRCYILYSK
PFAILFILLIFISFIVTLTSFLVRFLDTDKEALPWRSYCQEQPEFPHAFADSLDPVNVFV
GVFSVDAAYERRYLIRSTYARHSRPIDPQTGRPANNVQLKFILGRPRIQHARRIALEMET
FNDLVVLDIEENMNHGKTYSYFKWASENATVPVYYHRGIGESDTISVGFKKADFVVKADD
DAFIVLSELERHLRVAPRHKTYWGYLIRNLFMGGECYALSSDLVNYVATSEPVLNHLTGA
EDKKVAKWMRIHPEASTINWVTERCWIHDHPKAGTTYAHGFLFPDEVKRIREEGRKGLSA
DEYERRGKDHAQSYSSVIKWKERYIPPKSLMSMEEEVEALIEGGGRFTGIWKKKVTQDDL
LPLDKVLFETNDPRLKKSPLLSSSPSKSSAQPATPVIKFGRPPSDLLAGLPDVADLPESK
DALTN-----RRESSSSSSHYHSQTTSSSSSVRPSRFLAPPTLRYDPEELELRRKRFLGL
PYGGTVVVHYLKRNEWFLETSLLLLGKSKTWDSGISPIGYNKSQWDEVTEFEHVFGGARM
YGSPIIEEDGSISEGRVFKSGGAGKPRFRLGDPVDGPNFS
>Lcr
MTVYFALSRRGSSPRSSRDGQQELASSTSDSYDSAGEASSRVSSRANSPAPPCSNRSYYS
HHYQTSALLRKLGGTLTPDNSPVLGQKKRRPGWWTRRETRRKNSSTFGAALLRQPWVPTQ
PLTILFSFLLLGCFAATLTTFLVHVLSSDRQPLFWRQFCSEQRPFPHDLADSLKPVSVFV
GVFSVDASVERRNLIRMTWAKHSKPIDPRTGRPTNDIQVKFVLGRPRKSYAKRVALEMEM
HNDIIVLDTEENMNKGKTFEYFKWAADNATVPMYYRKGEG---EVGVGFKKADYVVKADE
DSFIVLSELERHLRITPRERTYWGYLVRNLFMAGEVYALSSDLVSYVATYKPLLQYTIGK
EDQRTAKWMRIHPEYSTIHWVSERCWIYDHPKASTTYSHGFLFPDEAERIKAEGRRGISE
EERQRRGGELAPSYSTVSSWKKEYRPPVEGLTIEEQVEALVEGGGRWVAQWKADGRGPEA
VRRDTVVFDREDERVVDARMEGRREVVTGVKPNIPSARTTRFGKDLFRDPSDVEAVKIEW
TSVDDSTSSSLDSSSSSDLPSSSSLHNYILPSSSDRLIPPPTHRYDTTSLLLRSQRMLGL
PHGGTVAVHYLKRNEWFYETALALLGRDRTWDGGV-----HLPPWGNVEMVDAYWGGARM
YGSPLVW------EGKDEPA-----------GVEAG----
>Mgl
------------------------------------------------------------
------------------------------------------------------------
-----------------MVAHVRQVQDPDKELLPWREMCAKQPAFVNAAVEQVEPVDLLV
GVLTTDAKFERRSVIRDTYMRHTVPKHASSGRPLGNVQVKFILGRPRREYAERVAMEMEL
YNDIVVLDIKETQWSRKTYEFFRWAAENATVPVLVPG---GQQAYEVRWKLVDYVLKADD
DAFIVLNELERRLRALPRHLLHWGYKIADWFMGGELYALSYDLVEFIARSQDIARWPSLK
EDEQVAQWLRLHPQANNVTWASEHCWIYDHPRAKTPYAHGFLFPNLVNAIKHEYIQGLSE
EEIVHRGGAHAWSYSTTTRWGMPYRSPQRGMSMEESVEALVEGGGRWDRRWHRTVDAPPT
MPQTEALLMANTSRLISPS------------------GLAVYAQE----------VPTHL
EGVG--------------------------AARESHVWGPPMYEYA---ETLRSERYVND
TLGGTVAVHFLKKEAWFYETMLALVGTRHTWPLGSAANAW------------------RM
YNSPSVQ---------------------------------
>Min
MLPHIVSSTTSISPSSRRHHHSHVFAALRQGSSSYMSSFSAATSRAHSPGPDAANRSNYT
HHHQTSLLLSEWAGSLKADGSPVLGQKKRRSGWWGRSDTRRKSGSAFGAALLRQPWVPTQ
PLTILFALVLIGCFVASLTTFLVTILRGDREPLPYRQYIQESRPFPHDLCDSLKPVSVFV
GIFSVAAAADRRNIIRQTSAKLTKPIDPRTGRPSTDVQVKFILGRPPRNWAKRIALEMEM
YNDVVVLDIDENMNRGKTWKFFEWAAENATVPVYYRTGEGENTQVGVGFKKVDYVAKSDD
DAFINLSELERHLRVSPREKTYWGYLIRNLFMAGELYAVSQDLVQYVATYAPIRQHTFGA
EDQRFAKWMRMHPNASTINWVSERVWIYDFPKAPTVYAHGFLFPDEVERIRLEGRRGIRE
EERIKRGGELSQAYSTVTKWRQEYVPPVKGLSMEEQVEALVEGGGRWAHQWRSDGRGPDA
VRWDAVVFQKDDTRLVDSRLERLGAAPTGVKAVLPSVRTTKFAKDLFRDPEGVAAVQNSA
EPMIPSPPASSGSNANSSSPSSTSAHHYII-PSQHRLVPPPTLRFDAAAVSTRQKRMLGR
PHGGTVAVHYIKYNEWFYETALALLGREKMWDSGYDTAAMRLPVWGSVEQVESYWGSARM
YGSPIVRDDGSIVEGRPAEPARFTASAPSFAALEEGVEAD
>Mld
MLPNIVSSTTSTSPSSRRYHHAHVFAALRQGSSSYMGSFSAVTSRAHSPGPDMSNRSNYT
HHHQTSLLLSEWAGTIKADGSPVLSQKKRRSGWWGRRDARRKNASAFGAALLRQTWVPTQ
PLTILFALVLIGCFVASLTTFLVTILRGDREPLPYRQYIQEARPFPHDLCDSLKPVSVFV
GIFSVSAAADRRNIIRQTSARLTKPIDPRTGGPSTDVQVKFILGRPPKKWAKRIALEMEM
YNDVVVLDIDENMNRGKTWKYFEWAAENATVPVYYRTGKGSKTQIGVGFKKVDYVAKSDD
DAFINLSELERHLRVSPREKTYWGYLIRNLFMAGELYAVSQDLVQYVATYAPIRQHTFGA
EDQRFAKWMRMHPNASTINWVSERVWIYDFPKAPTVYAHGFLFPDEFERIRLEGRRGISE
EERIKRGGELSQAYSTVTKWRQEYVPPVKGLSMEEQVEALVEGGGRWSHQWRSDGRGPEA
VRWDAVVFQKDDTRLVDSRMDRLGAAPTGVKAVLPSVRTTKFAKDLFRDPEGVAAVQKSA
ETMVLSPPASSGSTVNSSSPSSPSAHHYII-PSEHRLVPPPTHRFDAAAVSTRQKRMLGR
AHGGTVAVHYIKYNEWFYETALALLGREKMWDHGYDTAAMRLPVWGLVEQVESYWGGARM
YGSPIVGDDGSIVEGRPAEPASFTTSAVSFAALEEGVEAD
>Mlp
------------------------------------------------------------
------------------------------------------------------------
------------------------------------------------------------
---------------------------------------------------------MET
FNDIVILEIPENMNRGKTYAYFRWASENATIPFYYHSLEAPDQKVSVGFRKADFVVKADD
DAFIVLRELERHLRVAPRNKTYWGYLIRNLFMGGECYALSSDLVDYVASSASVLNHLTGA
EDKKVAKWMRIHPNATSINWVTEKCWIYDHPKAGTTYAHGFLFPDEVRRVREEGKRGLTE
AELQLRGYDWPQAYSTVTRWKERYLPPRSRMTMEEEVEDLVEGGGKFNRTWRSSIDQKPL
VRIDEVLFEANDQRLQLPTILSTLEDEGVTEHSSALLKFGRPPSELLTPLPAYEDLPESK
QALGR--VAK---------------QRVELNHKENKMIGLPAVRFDEDENRLREIRFEGR
KNGGTVVVHYLKRNEWFLETQLVLLGKSYTWDSGLEPM--AIGTKNKLEVIESRFGGARM
YGSPLIELDGTIKMGEASKLGGAGKPRVRVSDLENGPDFE
>Msd
MLPNIVSSTTSTSPSSRRYHHAHVFAALRQGSSSYMGSFSAVTSRAHSPGPDMSNRSNYT
HHHQTSLLLSEWAGTIKADGSPVLGQKKRRSGWWGRRDARRKNASAFGAALLRQTWVPTQ
PLTILFALVLIGCFVASLTAFLVTILRGDREPLPYRQYIQEARPFPHDLCDSLKPVSVFV
GIFSVSAAADRRNIIRQTSARLTKPIDPRTGGPSTDVQVKFILGRPPKKWAKRIALEMEM
YNDVVVLDIDENMNRGKTWKYFEWAAENATVPVYYRTGKGSKTQIGVGFKKVDYVAKSDD
DAFINLSELERHLRVSPREKTYWGYLIRNLFMAGELYAVSQDLVQYVATYAPIRQHTFGA
EDQRFAKWMRMHPNASTINWVSERVWIYDFPKAPTVYAHGFLFPDEFERIRLEGRRGISE
EERIKRGGELSQAYSTVTKWRQEYVPPVKGLSMEEQVEALVEGGGRWSHQWRSDGRGPEA
VRWDAVVFQKDDTRLVDSRMDRLGAAPTGVKAVLPSVRTTKFAKDLFRDPEGVAAVQKSA
ETMVLSPPASSGSTVNTSSPSSPSAHHYII-PSEHRLVPPPTHRFDAAAVSTRQKRMLGR
AHGGTVAVHYIKYNEWFYETALALLGREKMWDHGYDTAAMRLPVWGLVEQVESYWGGARM
YGSPIVGDDGSIVEGRPAEPASFTTSAVSFAALEEGVEAD
>Pan
MSIRGSPPRIHATKYWPEPSGSHL----RSAPYAVNDSPIASTSRMAPPLVGV----T-S
EYDDTSKLRRNRRGSVFSSIEPFWSTATRSRSLKKSKWNRNSKASIFFSKLFRTAFGPIH
PVTIILALVLIASFVASVTKLIIYILNPDKEPLPWRTYCQQQPAFPHAYADALAPVDVFV
GVFSIDSAYERRHLIRSTYATHTMPLDPHTGTPTSNVQVKFIIGKPRQAHARRVALEMET
FNDIVVLDMEENMNRGKTHAFFRWAAENATVPFLRAVGHGQMHRYQVLWKKADYVVKADD
DAFLILEELERHLRVAPRQMTYWGYLIRNWFMGGECYALSNDLVQYVAKSENVLHYIKGK
EDKKVAQWINLHPNRSSIHWVSEHCWIYDHPKAGTAYSHGFLFPDYVEKIKLEGRRGLTD
QEIARRGGERAKSYSTVSRWHSPYVEPRGDLTIEEEVEALVEGGGRWSGSWVRGNDTQIW
VPWQQIVFEANDERLRPPILDNLGHPTVGIDPGLTVRAANRQTSSAF------------A
QADDDAVHAQRDIPFLAHLPSVPGFRSFASSAMQPRMIPLPTHKDGGEAEELRRRRYLGR
RFGGTVVVHYLKKSEWFYETALAFAGRGRFWPDGAGGTGS-------------EW---RM
YGSPLVREDGYISGGRSQPRGSFTKPKPAAA---------
>Pst
MTTTTTSEAVSQTRILKRRKKLSLDHSTRPPSPLPSNHPTTLITPALNINGITAHHHPFS
HHLRTSAPLSNLRHYTVPNLSDQLLTHRSKRSWFPSRRSKRKDATRLSLRWLKKLYGPRL
PLGILLGLLLFISFVVSLTIFLIHYLDTDKEPLPWRTYCQEQREFPHELADSLDPVNVFV
GVFSVDSAYERRHLIRSTYARHSRPIDPNTGQISHNVQLKFILGRPRLQHVRRVALEMET
YNDIVVLDIQENMNRGKTYAFLNWASENATIPVYFHPGIGETVNVGVGFKKADFVVKADD
DSFIVLSELERHLRVAPRTMTYWGYLIRNLFMGGECYALSADLVRYVASSEKVLDHVTGA
EDKKVAKWMRIHPNASQINWVTERCWIYDHPKAGTTYAHGFLFPDEVKRVRAEGRLGLTD
SEIEARGPGGAQSYSSVIKWKERYVAPKNLMTMEEEVEALVEGGGRFNNTWKRP--TENL
VRLDEVLFESNDDRLLKSSIFNGGPHQASIKSFTPPVKFGRPPNELMAKMPPMEDLPESK
EKIREGMTAERSRQSSSEATMGPQRHINEPKPIQNKFIPSPTLRFEPEEMRIRDQRFLGR
THGGTVVVHYLKRSEWFLETSLILLGRAKTWDDGIIPLVYKLNGWDQVEEIQALFGGARL
AGSPMIDQDGTIREGRKPKLGGAGKPRLRIADHDHDLQSE
>Rgr
MLP---TSRTGRTSASGISGAGALSASGSLASTSAASASSRVSSRANSPAPTPSNRSHYN
HHYQTSALLRKLGGTLAPETSPVLGRKQRKPGWWARRETRRKLGSTFIAALLRQPWFPTQ
PFTILFSFLLLGCFAATLTTFLVNVLSSDREPPPWRQYCQEQRPFPHDLADALKPVNVFV
GVFSVDAAADRRNAIRLSYAKHTKPVDPRTGKPAQNVQLKFILGRPRAKWAKRIALEMEM
FNDMVVLDVEENMNKGKTFRYFEWASENATVPVYYSRGDAGVRQVGVGFKRADYVVKADD
DAFIVLSELERHLRITPRENTYWGYLIRQRFMAGEVYALSNDLVQYVATYPRPKSWRIGK
EDQRVAKWMRNHPNASSIHWITERCQIYDHPKAGTTYSRGFTFPDHLEQVRLEGRRGITE
DERMRRGGELWQSYSTVSTWKRPYSPPASGLSIEEEVEALVEGGGRWATQWRSDGRGPEA
VKLERVLFSPADARLTDPSYPTGHPAATGVRPVIPSARTTRFGKDLFRDPEGVRAVSHLG
ADATAANSSSLSSGSTSSSSSSSSAHAYALPSYDERFLPAPTLRFEPSTLALRSQRMLGL
AHGGTVAVHYLKRNEWFFETALALIGRDKMWDGGVDAPAYALPPADDVVELEVLWGGARM
YGSPIVTPDGMVVEGRRAEAGRLGGGRGPLVAEMDGVSIG
>Sro
MIPHHVSSRASQTPLTTTDHNSSISTCLNLGVSSSSGTNSRVSSRAASPIPGGAARSYY-
-DHQTSALLHKLSGSQTPDTSPTLVEQQRKPGWWSRRESRRKPSSSLVQTILRQPYVPTQ
PLTILFSILLFLCFAATLTTFLLNVLSSDREPLPWRQFCQEQRTFPHSLADSLKPVNVFV
GVFSVDAAVDRRNAIRLSYAKHSLPIDPLTNQPGQNIQLKFVLGRPREKWSKRLSLEMEM
FNDIIVLDVSENMNKGKTFEFFKWANENATVPVYYTNGRGGKREVGVGFRKVDYVVKADD
DAFIVLSELERHLRLTPRENTYWGYLIRNRFMGGEVYALSSDLVNYLATYPRPSSWSIGK
EDQRVAKWMRNHPNASSIHWITERCYIYDHPKSGTTYSRGFTFPDHVEQVRLEGRRGISE
DERMRRGGELWQSYSTVQSWKKPYSVPAKGLSVEEEVEALVEGGGRWKDQWRSDGRGPKA
VKFDAVVFEKGDPRLLDRVGGGGAPVRTGVKPTLPSARTTRFGKDLFRDPEGVEAVHLRI
ESLHRSQSTSNNSSSTSSSSSSSPIHAYTVPYTEERFIPYPTLRYDPETLSIRQRRMLGL
PHGGTVAVHYLKRNEWFYETALALLGREKMWDHGQSSPSSSVPSISDSEMVETIWGSVRM
YGSPIVQEDGMIVDGRRAEAGRFGGGRPGMLAEMDGVQIG
>Uvf
MNQQPESDQEEHRILLKRRKKL--RSCARPSSPSISNHQPTIPSQAHKINTFIDPHHSFS
HHLSTSSHPPSKSPYPIPDPPELAVYHPPKKSWFSSRRSKRKHASQLSIRWLKKSIRPRL
PLGILLGLLLFISFAVSLTVFLIHYLDTDKEPLPWRTYCQEQREFPHQLADSLDPVNVFV
GVFSIDSAYERRHLIRSTYARHSRPIDPLTGQISHNVQVKFVLGKPRIQHVRRIALEMET
YNDIVVLDIQENMNRGKTYAFLSWASENATVPVYYHPGIGETINVGVGFKKADFVVKADD
DAFIVLSELERHLRVAPRTMTYWGYLIRNLFMGGECYALSADLVNYVAKSEKVLDHLTGA
EDKKVAKWMRIHPNATEINWVTERCWIYDHPKAGTTYSHGFLFPDEVQRIRDEGKFGLSE
DEIEFRGPGRTQSYSSVIKWKERYVAPKSLMTIEEEVEALVEGGGRFSKTWKRPVMKDNL
IPVQKVLFEPNDHRLLKSSIIGGA----SVKSFTPPVKFGRPPNELMAKMPPMEDLPESK
DRLREGLAGESVEDDRQTSLNGRKPDESKMKQMKVQFVPSPTLRFDPADMRIRNERFLNL
SHGGTVVVHYLKRNEWFLETSLILLGRAKTWDDGLIPVVYDVGDWDQVEEISVMFGGARM
YGSPVIENDGTISEGRRKTTGGAGKPRLRVADQLDGPHFS
