# Supplementary material for: Convergence Analysis of Rust Fungi and Anther Smuts Reveals Their Common Molecular Adaptation to a Phytoparasitic Lifestyle
Source: Front Genet. 2022 Apr 8;13:863617. doi: 10.3389/fgene.2022.863617 (PMC9023891; doi:10.3389/fgene.2022.863617)
Supplement: Supplementary file 4 [file DataSheet1.ZIP › Supplementary file 1/conv_cal/OG0003232.fasta]

>Ain
MSSPRRIQEIPPRTEYRFELEPSERIAIRLVPGTADVFGHELSAATEYPFGDEAKIAVSS
STGCQIEIVHVSTEYVADEASFTSWSNLHIYLEKKRLMAREDLKKDGDAPNTPEGQGPRI
MVLGSEASGKSSLIKFLANYALRSPAVCITGWWPTIVSLDPSIGTAPLPCTVSILPLSST
LPSPSPAYPYGLTPNTSGAIPPSASTVQATSPYSLWLGQETARENERHSRRVVDWLADAL
DRRLARDERA-RCSGILVDMPGVTTARSRYAFVQHCVRALHIDTIVILGHEKLNIELSRI
FGQQGSISVVKIPKSGGVVELDQTFKQRLRALQVRNYFYGGSLGNLPSLSPYSTTIPFDL
LEIYKIGAESAAPSSALPIGASRALQQTQLIKLNPSDSTDQANISNAVLALVQPVGQATD
DEIIGSPILGFIHVASIDAAKKKMTILSPSPGKLPSKTAILGSLDWQDA
>Aps
MDSSSRSFALPALHEYRFELEPNESITVKLVSGTAEILGLELTSAQEYHFSDELHAAIFS
WHGANLEIT--STEYLAEESTIPVYLALHLALERSRLSAIAPKHFEVDPLIEDVKPGPHV
MIIGSTASGKSTLFKTLANWAIKSGRTKLEGPGLLLVNLNPNDGQFTIPASFSIAPLNVS
IPTTTPVLPIGSTPTTGPPVPNPALFAPPLNALSFYYGHTQFNRNLGLAEILIKRLGQAL
QTRMEKSGETAWRGGVLIDTPAEFSEKAKGSLVKETVRAFGVNVLVVVGNEKLHLEISKL
MSTNKTVQVVRVPKNGGATDLDLTYRRRLELSQIRSYFYGGPSLSQGQLSPFTIVVKFED
LSIFRIGDEALVPSSALPIGAVRSVNATTLTKVDPENPRSMVNVLNLVLSIPQAEECELA
MQACSGPSLGFVHLSSIDVKNKKFTILSPLPGRLPRKVAIGGSLEWIDG
>Cqf
MTSPTRSFTLLSLHEYRFELEPTESISIRLIDGTAEIFGFELTTGQDYPFGDEARAAIFS
WHGANLQVTKASTEYIAEEAPLPAYLALHLALERIRLGAVAPKHFEVESFQDDERPGPRV
MIIGPISSGKSTLVKTLANWAVRSGRTKVEGPGLLLVNLCCNDGAFTLPGTFSIAPLHTS
IPTTTSVHPLGSTPTTGPPVPAPALFAPTLNALSFYYGHPDFGRNPGLVEVLIRRMGVSL
ESRVEKGAETAWRGGCLIDTPGEFSDKNRSALVKEVVRSFGVNVIVVIGTEKLQLEISKL
MSTNKTVKVVRVPKSGGASEFDLNYQRRLQSNQVRSYFYGGPALSQGQLSPFKIVVKFED
LTIYRVGEEALVPSSALPIGAIRTLKATSLIQIDPDDPRT-GSLIHMVLSIPQSNEANEA
NEAAIGPVLGFVHLAGVDIRTRKYTILSPLPGRLPRKVAVAGSLEWTDC
>Cla
M--GPRLQELEALHEYRFELEPKQTLGIKVVSGSAECFGLELALDVEYAFGDECKAAVFT
WTGCELEIWSPSSEYVAEETPMPAYLALHHALERLRASALPPSVAASD---EDERLGPQV
LVVGERESGRTTLIKTLANWAIRAGRARGQSRGVMLVNLDPASGSMGIPGTVSLAPLYTT
LASSTPAHVLGTSYATGLPPPSALTLAPALNTLTFWVGAQEWQGSKGATSSILGEAGRLC
GQKMERLGEESWRGGLLIDTPPDWADKTKADTLLQAVKEFEVTTIVVVGSEKLNVEMTRL
FSNNKTVTVIRVPKSGGVCDLDSAFRKRNRDRQLHAYFYGGPAYSFGRLNPHSINVGFEY
LKVYRVGEEYQAPDSALPIGASRATKETQLVEVDPSEDRNTIELVNSILAISQAEDDEAD
EEVVKSPVLGFVHITAVDIAKKKFTILSPMSGRLPRKRALLGRIDWVES
>Cmi
MQPTPRVIQVPPLHEFRIELEKGESCSIKLLGGTAEIFGFELLPGFENPLAEECKAAVFT
WTGCDLEILHPSTEYVAEETPLPSHYNAHLALEQIRASCHPPPSFLDDHLQPDETFGPRV
LVVGEAGSGKSTLCKSLINWAIRAGKARGTGRKVLFVNLDLSDGAYTVPGTFSAAPINHL
LPTTSPVLPFGSTHSTALPPPNLNALAPMHNGISFFYGSTEWGKNEGLTESLFAKLGDCV
RKRIEQSNDEGWRGGIVADTPAVFTKKENYKWISRAVREFEINVLLVVGNERLQVEMSKL
MQTNKTVTVIRVPKNSGASGLDNAAKRRLQAAQIHSYFYGGPSVSFGALAPHSMSIPFPV
LSINRVGEDAFVPLSALPIGHTRSIKDTQLVEISPME--SSSDIMNKICALPQIEEEQED
SEVACSPVLGFVHISSLDVNKHKYTVLSPLPGRLPRTKLIVGHVEWVDV
>Eyn
MQPESQRVVIQPLTEYRIELEKGEGVAIRLLNGAAEIFGYELAPGIDYPFTDEVRAAVFT
WTGCEIEMSLCSAAYTAEETPYPSHYNVHLALEQLRVSCRPPPAFLDDHMQEDETIGPRV
LVVGEAGAGKSTLCKSLINWAIRAGKARASGRKVLFVNLDPADGAITVPGTFSAVPIDAT
LPTTTPVHPFGSTHSTSLPPPSLSTLTPMFSGLSFFYGHTEWGKNEGLTDILLTRLGDCA
KRRIEESGEEGWRGGMIIDTPADFAKKDKYNMITRCVREFEVNVVLVVGNERLHVEMSKL
MSTNKTVQVVRVPKNGGATPIDTAYRRRLQAAQIRSYFYGGPSVSMGSLAPHSMSIRFDV
LSTNRVGDESLVPLSALPIGHTRSIQDTQLVEVDPNE--STGELLSKLCALPQIEDQEED
SVIASSPVLGFVHITGVDTERKKYTVLVPLPGRLPRTKLLLGSVEWQDT
>Gan
---------------------------LLSFKAQREVFGFELVPGQPHPFGDEVRAAVWT
ASGAELEMSHAETSYVASESPVPAYLSLHLSLSRLRLLARPSSLTSTDSLPDDEIPSPRL
MVVGERGAGKTSLIKTLVNWRVREMTGKPKGSGVVVCNFDVGEGGLTIPGTMSIVSMGQP
LPTTTPVAAMGTSISSA---ASVDAYAPPVNPLIYFHGHTSPNTNPAMFDLLLKRAGKSL
KRKLEEGGVEGWRAGVIVDTPGEWAEKKGMQGVSRVVRELEINILLVVGSERLYVEMKKL
MATNKTVTVVRVPKSDGASEPDLAYQARVKDAQIRSYFYGGPALTQGVLSPFSIIVKFED
LKIFRVGEGTQAPSSALPIGQSRTVTDTELLAIDLLSPRTPGELLNRILAIPQATDDAGD
EAIVGSPVLGFVYVSAMDLEKKKVTLLSPLPGRLPRKTLLLASVDWQDA
>Hvs
------------------------------------------------------------
--------------YMAEEAPLSAYIALHFALERLRLAARPPPHFTVSALITDESPAPRV
LVIGPPASGKSTLCKSLINWATRSARTRLDGPSLLFVNLNPSDGAFTVPGTLSIAPIDTT
IPTTTPILPFGTITSSGPPVPNPTLYAPSLNALSFWYGHTQFSRNEGLIDALIKRMSQTL
EARIEKSADSAWRGGVFIDTPGELATKNKHGLVKDIVRAFAVTIIVVIGTEKLHLEISKL
MSTNKTVQVLRVPKSGGATDVDLTYRRRIQSSQIKSYFYG-----------FFIKIHLDV
IR----------------------LEPTTLTRIDPEDPRSAGGLMNALIAIPQAEDGSEA
ESAVRGPILGFVHLLS---------------------------------
>Lcr
MNPAIRRVSLPPLHEFRFELEPKEAISITLLQGTAEVFGCELVPGQPHPFGDEVRAAVWT
SEGAELEVARLETSYESSESPLPSYLSLHLALARLRLLARPSTFASADSLPDDEVPGPRM
MLVGERGAGKTTLVKTLVNWRTREVWAKANGGGVVVVNLDVGEGGCTMPGTTSLVSINSL
LPTTTPVSPLGTATSSGPPVSSIDAYAPPVNPLVFWHGHTSPNEHGPVYEQLLKRVGKAL
KRKLDEGGVEGWKAGCVVDTPGEWAEKKAMGNVSKAVRALEINIVLVVGNERLEGQVRKL
LETNKTVTVVRVPASQGAAEDDSAYHSRVKDAQIRSYFYGGPAFTQGVLSPFSIIVKFED
LRIVSVGEDTVVPDSALPLGAGRIVGDTDLVPMDLTASRTPSELVNKVLAIPQAGDEDSD
EERGMGPVLGWVYVSAIDQTKKKVTLLSPLPGRLPRKTLILGSLDWQDS
>Mgl
MNLSLSLLYLRSTLKWMIELDAGEAVAIRFVPGDAEVFGAPLVAGSQYTFGNEAKFAISS
WGGAEVEILAASTEYMADEPSYTYCTNLHLNLERARIRAREQLR--TDTIPRAAGQGPRV
MIVGPESAGKTSLIKFLANYALRSPALAITGWWPMIVALDPSEGAVPVPGCVSAIPLTNW
LPSPSPALPYGITTQTTGTLPPSVSTVQSVMPISLWMGKENVRENERHSRRVIDWLAYYI
EKRLVKDWRA-RMSGLLLDMPGVITARTRYGFIQYCVRAFKIDTIVVLGHEKLNLELTRI
YANDTSPRIVKVPRSGGAVEVDEVYKQKLHDLQIRSYFYGMPLGAVPTLSPYSTTIPLDL
LSIYRVGQDRVAPSSALPIGAERVLSEMQVVKLDPVNSSDMSMLLHSVLALVEPPDETED
DELLGAAILGFVHVSDMDLHRKKLTVLSPKPGKLPSTTALIGNLQWQDM
>Min
MSSPTRVIDLPPNHEFSFELEPYEQLSITLLTGLAEVFGRELVPHQPHPFGDEVRACVWT
PTGCRLEVRAVENSYVGDEGSTRVYQSLHLGLSRMREEARPSSTLTTGQVQDDEVLPPRV
LVVGERGAGKSSLIKSLLNWRVREAWALKGGGGALYVNLDTKEGGLTMPGTLSITPINSL
LPTTTPSNAFGTSGTSGPAVASIDAYAPTVNPLVYWFGHQDPSDAQPLYDHLLKRMGKSL
RDKFAQGGLMGWKAGCLIDTPGEWAEKKGLGMIGKAVRALEVNVVLVVGNQRLEDQVKKL
LDTNKTVTVVRVPAANGASEPDEALQRRIKDAQIRSYFYGGPALTTGVLSPFSIIVKFDD
LRIVQIGESAQAPDSALPIGFGRTVGDLDLVLLDLEASSAPSSLLFRLLGIPQALEGSED
GDVVGKAVLGWVYVSAIDQVKKKATLLSPLPGRLPRKTLVLGSIDWQDA
>Mld
MSSLTRIIDLPPNHEFSFELEGTEALSITLLSGLAETFGVELVAHTAHPFSDQVRACVWT
PTGCTIQVEKVESSYVGDEGGMRVYQALHLGLSRIRAEARPSSSWTRDSVQDDEILPPRV
LVVGERGAGKSSLIKSLLNWRVREAWALKEGGGALYVNLDTSEGALTVPGTLSITPINAL
LPTTTPINPFGTSGTSGPPVPLIEAYAPTVDPLVYWFGHQDPSDASTLYEHLLKKLGKSL
GDKLAQGGLMGWKAGCLVDTPGEWAEKKGLAMIVKAVRALEVNIVLVVGNQRLEDQVKRL
LDTNKTVSVVRVPAANGASAPDEALRRRIKDAQIRSYFYGGPALTTGVLSPFSIIVKFED
LRIVQIGESAQAPDSALPIGFGRTVGDLDLVPLDLEASNVQSSLLFRLLGIPQALEGSEE
AEVVGRPVLGWVYVSAIDQVKKKMTLLSPLPGRLPRKTLILGSIDWQDA
>Mlp
MPSPTRSFKLLALHEYRFELDPAESISIRLVQGTAELFGFELAVGHDYPFGDEARAAIFS
WHGADLEMSKVSTEYIAEETPVPTHLALHLALERMRLAAVAPKHFVVESLRDDERLGPRV
MVVGGLSSGKSTLVKTLANLAIRSGRTKVEGPGLLL-------GAFTLPGTFSIAPLYAS
IPTTTSVHPFGSTPTTGLPVPNPALFAPPLNALSFYYGHADFGRNLGLVDALFRRMGSAL
DARIEKGAETAWTGGLIVDTPGEFCDKNRGAIVKEAVRSFGINVIVVMGTEKLQLEMSKL
MSTNKTVRVVRVPKSSGASEFDLLYQRRLQSSQIRSYFYGGPALSQGQLSPFTIVVKFED
LMIYRVGEDALVPSSALPIGAIRTLKSTSLLRIDPDEPRT-GSLLHMVLAIPQSEETDEA
TEAATGPVLGFVHLAGMDLVKRKYTILSPLPGRLPRKAAIAGSLEWTDS
>Msd
MSSPTRIIDLPPNHEFSFELEGTEALSITLLSGLAETFGVELVAHTAHPFSDQVRACVWT
PTGCTIQVEKVESSYVGDEGGMRVYQALHLGLSRIRAEARPSSSWTRNSVQDDEILPPRV
LVVGERGAGKSSLIKSLLNWRVREAWALKEGGGALYVNLDTSEGALTVPGTLSITPINAL
LPTTTPINPFGTSGTSGPPVPLIEAYAPTVDPLVYWFGHQDPSDASSLYEHLLKKLGKSL
GDKLAQGGLMGWKAGCLVDTPGEWAEKKGLAMIVKAVRALEVNIVLVVGNQRLEDQVKRL
LDTNKTVSVVRVPAANGASAPDEALQRRIKDAQIRSYFYGGPALTTGVLSPFSIIVKFED
LRIVQIGESAQAPDSALPIGFGRTVGDLDLVPLDLEASNVQSSLLFRLLGIPQALEGSEE
AEVVGRPVLGWVYVSAIDQVKKKMTLLSPLPGRLPRKTLILGSIDWQDA
>Pan
MSSQYRRVHLPPRSEFRFELEPHERISIRLVQPDAEIFGAELVGGSQYPFGDEAKAAVSS
WKGAELEIATASTEYLADEPSYTAYSNLHLYLERRRIQARQALR--ADTTDRPEGQGPRV
MVLGPESAGKTSLIKFLANYALRSPAVAITGWWPVVVNLDPSDGAPPLPCCLSALPLSAS
LPSPSPAFPFGTNTATTGAIPPGTSTAHGVAPLSLWLGKENVRENERHFRRVVDWLAEGV
ERRLARDFRS-RMSGLLIDTPGVITARTKYAFIQHCIKAFKVDTLVVLGHEKLNLEMTKM
FGTAADVSVIKLPKSGGVVELDETYRSRLEALQVKTYFYGGSLGGVPSLSPYSTTIPFDL
LEIYKIGQESLAPSSALPIGASRTVTETQLVKLDPTNSADQTSLLHSVLALIQPPGQPTD
DEIIGAPILGFVHVADIDTVRKKITVLSPSAGRLPSKTAIIGLLAWADM
>Pst
MQSSCRPFSLPALHEYRFELDPGESITIRLVSGTAEISGFELTSAQEYTFGDEIRSAIFS
WHGADLEMSKASTEYVAEESTVPAYMALHLALERARLSSVAPKHFQVERLQDEEKHGPHV
MVIGSLTSGKSTLIKTLANWAVKSGRTKLEGPGLLLVNLNPNDGAWTVPGTFSVAPLNVS
IPTTTPVLPIGSTPTTGPPVPNPALFAPALNALSFFYGHTQFSRNIGLAEILIKRVGNAL
ETRIEKSNESAWRGGILIDTPAEFSEKGKGNLVKSVVRALGVNILVVIGNEKLHLEISKL
MSINKTVQVVRVPKNGGATDLDLTYRRRLESNQIRSYFYGGPALSQGQLSPFTIVVRFED
LTIYRIGDEALVPSSALPIGATRSIKATSLTKVDPDNPRSMSNILNLVLSIPQAEESDAA
FEACSGPSLGFIHLSSIDVKNRKYTILSPLPGRLPRKTAIVWNEGWIDG
>Rgr
MQHQPRRFTIPPTHELRFELEPTDALSLRLVSGRAEVFGAELVPGASYGYSHEQRGAVWA
PEGAEVEMRNLDSVYVASESALSTYFNLHLSLSRLRLLARPSSFEVRDSQPDDEVAPPRV
LIVGERGAGKSSLLKMLVNWRNRGERALRAPSGITVVNLDTSEGQWTLPGTIGLASTSAA
LPTTSPAAPMGTSFSSGPPVVNVDAYAPLVDPLVFFAGHLSSTTNLPHFELLMQSVADAA
KRKVDAAGVESWKAGLLVDSPGEWAEKRGGGRIKAAVRAFEINILLVVGSERSYVEMTKL
MNTNKTVTVVRVPKSDGASDLDLSTLARLQALQTRAYFYGGPAVTQGLLSPFSIIVRLSD
IRIVRVGEGSHAPSSALPIGATRLTRDTELVEVDLEGPRAASEVVNRVLAVPMAEEERGQ
EKVVKGPVMGFVWVSALDKDKKKITLLSPLPGRLPRKTLILGSIDWVDA
>Sro
MSAATRQYSVPPSHELRFELEPTDAISITLHSGYAEVFGFELVPGATYGFANEQRGAVWA
AEGAELEMRNIDSVYVASESPISTYFNLHLSLSRLRHLSRPSSFSLRDSQPDDEVAPPRV
LVIGERGAGKSSLIKMLTNWRNREARATASTAGLTVANLDPNDGAWTIPGTVGVVSTSSL
LPTTTPIAPFGTSYSSGPPVVNLDAYAPVLNPLVYYYGHLSPTTNEPHYELLCKSVASAV
KRKVDSAGLDGWKSGYIIDTPGEWAEKKGGGRVKAAVREFEVNVLLVLGSERLYVEMTKL
LITNKTVTVVRVPKSDGASDLDLSTLSRIQSSQIRSYFYGGPALTQGVLSPFSIIVKFDD
VRICRVGEGAHAPSSALPLGATRLTRDTELVEIDLNGPRASSEVLNRLLAVPQAEEGDGE
EKVVRGPVGGFVWVSALDQTKKKITLLSPLPGRLPRKTLILGSLDWVDS
>Uvf
MNSSNRSFSLPPLHEYRFELDPEEYITVRLVSGTAEVNGFELASGTDYCFGDEVRAAIFT
WHGADLEMSKASTEYVAEESTVPAYMALHLALERARLASVAPKHFIVERLQEEEKHGPHV
MVIGSAASGKSTLIKTLANWAVRSGRTKVEGPGLLLVNLNPNDGAWTIPGTFSIAALNVS
IPTTTAVLPLGSTPTTGPPVPNPALFAPSLNALSFFYGHAQFSRNIGLTEVLIKKVGTAL
ETRIEKSRETAWRSGVLIDTPAEFSEKTKGALVKMAVRALGGANF-----------ISKF
LSSCPPIK------------LYITYRRRLESNQVRSYFYGGPTLSQGQLSPFTIVVKFED
LNIYLIGDEALVPSSALPIGAKRSIKATTLTRVDPENPRSVSSILNLALSIPQVEESDDA
FEACSGPSLGFIHLSAIDVKNKKYTILSPLPGRLPRKIAIGGSLEWIDG
