# Supplementary material for: Convergence Analysis of Rust Fungi and Anther Smuts Reveals Their Common Molecular Adaptation to a Phytoparasitic Lifestyle
Source: Front Genet. 2022 Apr 8;13:863617. doi: 10.3389/fgene.2022.863617 (PMC9023891; doi:10.3389/fgene.2022.863617)
Supplement: Supplementary file 4 [file DataSheet1.ZIP › Supplementary file 1/conv_cal/OG0003233.fasta]

>Ain
SSRRAFHVSPHLAETVKVPQMAESITEGTLKQWNKKKGDFVKADEEVATIETDKIDVSVN
APQSGTIVETLANEEDTVQVGGEAV---PGPGPGQAGPEQEG----AGAEGTGAKTEPN-
--------------QDSAPAP-HGSREERRVKMSRMRTRIAERLKQSQNTAASLTTFNEI
DMSALMAFRARHKDRLLKEKGVKLGFMGAFAKASALALQEIPAANASIEGDTIVYRDYVD
LSVAVSTDKGLVTPVVRNVEGLSIMGIEEAISDLGKKARDNKLTLEDMAGGTFTISNGGV
FGSLFGTPILNLPGSAILGMHAINQKPWVVGDKIEPRPIMVVALTYDHRLLDGREAVTFL
VKLKQYLEDPALMAL
>Aps
DQLCFAHYDKLLAETVKVPQMAESISEGTLKQWLKKKGDFVKADEEVATIETDKIDVSVN
APKSGTIIETLANEDDTVTVGQDLFKLEPGQESSIQGAKNEKEAKQENKESQPQRAEPQL
TESKQPLGRTDNDNQIQHPRPTLFDRTERRVKMNRMRSRISERLKQSQNTAASLTTFNEI
DMSSLMEMRKLYKDDILKQRGVKFGFMSAFAKAACLALKEIPGANASIEGNEIVYRDYVD
LSVAVATPKGLVTPVVRNAESLGLIEIEEEISRLGEKAKANKITLEDMAGGTFTISNGGV
FGSLYGTPIINLPQSAVLGMHSIKETPVVRNGQIVIRPIMIVALTYDHRILDGREAVTFL
VRIKQYIEE------
>Cqf
HSIRLFHSSDQRAETVKVPQMAESISEGTLKQWIRKVGDYVKADEEVATIETDKIDVSVN
APKSGTIIETLANAEDTVTVGQDLFKLEPGEQTADSGAKNEGEAKEEKKEAQPSRPEPQL
TETKQPVGRTGSDDKSEGGKAVSFDRTERKVKMNRMRVRISERLKQSQNTAAALTTFNEI
DMSSLMEMRKLYKDDVLKQRGVKLGFMSAFAKASCLALKEIPAANASIEGEHIIYRDYVD
LSVAVATPKGLVTPVVRNAESLNFVEIEEEIARLGVKARDNKLSLEDMAGGTFTISNGGV
FGSLYGTPIINLPQSAVLGMHTIKDTPVVRNGQIVIRPIMIVALTYDHRILDGREAVTFL
VRVKQYIEDPRKMLL
>Cla
----------WQAATLLMPAGHQSISEGTLKQWLKQKGDYAEQDEEI-------IDVSVN
APFAGTITELMASEEDTVSVGQDLFKIEEGGSPGASEPKEEEKEPQDKKEEVPDRPEPQV
SEPKQPAPKPSKAAKPS----VPGDRTERRVKMNSMRKRIAERLKQSQNVAASLTTFNEV
DMSALMKLRSDYKDRVLKDKGIKFGFMSAFARACCLALKEFPAANASIEGDQIVYRDYVD
LSVAVATPKGLVTPVVRNCENLSFLEIEEAIANLGKKAKDGKLTLEDMAGGSFTISNGGV
FGSLMGTPIINSPQAAVLGMHAVFNKPRVVNGEIVIRPVMMLALTYDHRLLDGREAVSFL
GAFPSWLFSITASNV
>Cmi
EEPKSQESAPGEAETIKVPQMAESISEGTLKTWNKKVGDYVEADEEIASIETDKIDVTIN
APKAGTIVEIYVKEDETATVGQDLYKLAPGGKSGGTEPSDEGKSKAANKEKEPSRPEPKA
SKPQQPKPQPKKPAQPEQSKPAPGNRTERRVKMNAMRRRIAERLKQSQNAAASLTTFNEI
DMSSLMQMRSQYKDQILKNHGIKFGFMSAFAKASALALQEIPAANASIEGEQMVFRDYVD
LSVAVATPKGLVTPVVRNVESMSMLEIEKAIADLGKKARDNKLTLEDMTGGTFTISNGGV
FGSLYGTPIINLPQSAVLGMHAIKDRATVVDGKIEIRPIMVVALTYDHRILDGREAVTFL
VRVKQYIEDPRFML-
>Eyn
EESKQPASEPGEPETIQVPQMAESISEGTLKTWMKKVGDHVEADEEIASIETDKIDVTIN
APKAGTIVEILAKEDETVTVGQDLYKLAPGGSSSGGKAKPESTSEEANKESQPSRPEPKV
TESKQPKSQPEEEPAKPEKKAAAGSRGETRVKMNAMRKRIAERLKQSQNAAASLTTFNEI
DMSSLMQMRSQYKDQVLKTHGVKLGFMSAFAKASCLALQEIPAANASIEGEQIVYRDYVD
LSVAVSTPKGLVTPVVRNAEGMSFIEIEQAIAELGKKARDGKLTLEDMAGGSLTISNGGV
FGSLYGTPIINLPQAAVLGMHAIKEKPVVVDGKIEIRPIMVTIIPLSCRLLDGREAVTFL
VRVKQYIEDPRFMLL
>Gan
DQPVNPTSPTAEPETIKVPSMAESISEGTLKQWLKKKGDYVALDEEVATIETDKV-----
RPKADLVLPPV-------------------------------------------------
---LLPRERTN---------TADPTRLRTQVKMSRMRQRISERLKESQNSAASLTTFNEI
DMSSLMSMRSLYKDDVLKKHGVKLGFMSAFAKASCIALQEIPAANAS-ESQQIVYRDYVD
LSVAVATGKGLVTPVVRNCEGMSFVEIEQAIVDLGKKARDNKLTLEDMAGGSFTISNGGV
FGSLYGTPIINVPQCAVLGMHSIKDRAVVVDGKIVIRPVMVVALTCVPPLVSSRSNVELT
IARTQI--RPPIARR
>Hvs
------------------PQMAESISEGTLKKWIRRPGQVVKLDEEVATIETDKIDVSVN
APVDGKVLKILAEEEDTVSVGQDLFVIEEDSSDKTLQTKTQSETDSAVKENQPSRPEPQL
KPSKLPQARSDSSSTSSFSGSGLHDRTERRVKMNRMRLRISERLKQSQNTAASLTTFNEI
DMSALMKMRSNYKDGILKERGIKLGFMSVFAKACTLALQEIPAANASIEGQSIVYHDYVD
LSVAVATPKGLVTPVVRNVEKLSVLEIENEIAKLGSKARDGKISLEDMAGGTFTISNGGV
FGSLFGTPIINLPQSAVLGMHTIKETPVVRDGQIVIRPIMIVALTYDASVADGREAVTFL
VKVKTYV--------
>Lcr
TSFRSFHASSLEAETIKVPSMAESITEGTLKQWLKQEGDYVEADEEVATIETDKIDIAVN
APKAGYIRGHLAAEEDTVTVGQDLFKLEAGAAPEGGAPKEEPKKEE-KKEDKPA-PAPKK
DES-KPAPKKEEKSSAPESKPAAGSRTETRVKMNRMRQRIGERLKQSQNTAASLTTFNEI
DMSSLMSMRSQYKDEILKNTGVKLGFMSAFVKASTVALKEIPAANASIEEDQIVYRDYVD
LSVAVATPKGLVTPVLRNAEGMSFLEIEQGIVDLGKKARDNKLTLEDMAGGTFTISNGGV
FGSLYGTPIINTPQAAVLGMHAIKDKPVVVDGKIVIRPIMVVALTYDHRLLDGREAVTFL
VRVKQLIEDPRRFNL
>Mgl
ASSRHFTMSTRRLGVVKVPEMAESISEGTLREWHKKVGDYVNESDEVATIETDKIDVAVN
SPESGVITELYAEAEDNVEVGKDLFKIEPGEAPKE-QPKDEGKSEEEPKKEEPKKEEPKK
EPK-----KEEAGRQESEVAPKAGARTESRVKMTRMRKRIAERLKESQNTAASLTTFNEI
DLSALMSFRARNKDRLLKETGIKLGFMGAFSKACALALRDIPSANASIEGDTIVYRDYVD
LGVAVSTERGLVTPVVRNVENMGILEIENAITELGLKARDSKLSLEEMTGATFTISNGGV
FGSLFGTPILNLPGSAILGMHAIKEKPWVVNGKVEVRPIMVVALTYDHRLLDGREAVTFL
VKLKQYLEDMPTMLL
>Min
WPVLSVLVTDTDAETVKVPSMAESITEGTLKQWLKKEGDYVQVDEEVATIETDKIDVAVN
APKSGYIRELLAQEEDTVTVGQDLFKLEAGDAPEGGAPKKEEKKEAEKKETPAAPPKPTK
SSPKKPEPKKEKAAPEPRKASAPGSREETRVKMSRMRLRIAERLKQSQNAAASLTTFNEI
DMSSLMAMRSAYKDGVLKNTGVKLGFMSAFAKAACLALKEIPAANASIEDDQIIYRDYVD
LSVAVATPKGLVTPVLRNAESLDFIGIEQGIADLGKKARDNKLTLEDMAGGSFTISNGGV
FGSMYGTPIINLPQAAVLGMHAIKDRAVVVDGQIVIRPIMIVALTYDHRLLDGREAVTFL
VRIKEYIEDPRRMLL
>Mld
SCFRSFHATSFDAETVKVPSMAESITEGTLKQWLKKEGDYVQVDEEVATIETDKIDVAVN
APKSGYIRERLAQEEDTVTVGQDLFKLEAGEAPEGGAPPKEKKEAPEKKETPAPPPKPTK
SSPKKPEPKKEKAAPEPRKASAPGSREETRVKMSRMRLRIAERLKQSQNAAASLTTFNEI
DMSSLMAMRSAYKDSVLKHTGVKLGFMSAFAKAACLALKEIPAANASIEDDQIIYRDYVD
LSVAVATPKGLVTPVLRNAESLDFLGIEQGIADLGKKARDNKLTLEDMAGGSFTISNGGV
FGSMYGTPIINLPQAAVLGMHAIKDRAVVVDSQIVIRPIMIVALTYDHRLLDGREAVTFL
VRIKEYIEDPRRMLL
>Mlp
NSLRLFSSSTHRAETVKVPQMAESISEGTLKQWLKKTGDHVKADEEVATIETDKIDVSVN
APKSGTITETLANEEDTVTVGQDLFKLEPGEEPEGSGAKDEGEAKKQKKEAQPSRPEPQL
TETKQPVGRKDSESKSEAEKANPLDRTERKVKMNRMRVRISERLKQSQNTAAALTTFNEI
DMSSLMEMRKLYKDDILKQKGVKLGFMSAFAKASCLALKEIPGANASIEGEQIVYRDYVD
LSVAVATPKGLVTPVVRNAESLSFVEIEEEIARLGVKARDNKLSLEDMAGGTFTISNGGV
FGSLYGTPIINLPQSAVLGMHTIKDTPVVRNGQIVIRPIMIVALTYDHRILDGREAVTFL
VRVKQYIEDPRKMLL
>Msd
SCFRSLHATSFDAETVKVPSMAESITEGTLKQWLKKEGDYVQVDEEVATIETDKIDVAVN
APKSGYIRERLAQEEDTVTVGQDLFKLEAGEAPEGGAPPKEKKEAPEKKETPAPPPKPTK
SSPKKPEPKKEKAAPEPRKASAPGSREETRVKMSRMRLRIAERLKQSQNAAASLTTFNEI
DMSSLMAMRSAYKDSVLKHTGVKLGFMSAFAKAACLALKEIPAANASIEDDQIIYRDYVD
LSVAVATPKGLVTPVLRNAESLDFLGIEQGIADLGKKARDNKLTLEDMAGGSFTISNGGV
FGSMYGTPIINLPQAAVLGMHAIKDRAVVVDSQIVIRPIMIVALTYDHRLLDGREAVTFL
VRIKEYIEDPRRMLL
>Pan
PAQRNFSSSASRKEIVKVPQMAESITEGTLKQWNKKVGDFVQADEEVATIETDKVRASAR
APLSGTIVEVFANEEDTVEVGKDLFKLEPGEAPAGG--KKEEKTEEAEPESRPSAANSTP
PPSSSPSSKSSSSSSSSAPKPAAGSREENRVKMSRMRLRIAERLKQSQNTAASLTTFNEI
DMSNLMAFRARHKDRILKEKGVKLGFMSAFAKASAMALKDVPAANASIEGDTIVYRDYVD
LSVAVSTDKGLVTPVVRNLEGMSLIEIEEAIAGLGKKARDNKLTLEDMSGGTFTISNGGV
FGSLFGTPILNLPGSAILGMHAVKDKAWVVNGKVEIRPIMVVALTYDHRLLDGREAVTFL
VKLKQYIEDMPSMLL
>Pst
DPIRSFHSTGNSVETVKVPQMAESISEGTLKQWLKKTGDYVKIDEEVATIETDKIDVSVN
APKSGKIVEMLANEEDTVTVGQDLFKLEPGEDSGEGGVKDENQAKEENKERQPRRVEPQL
TESKLPLGRTDSSGDDHPNRPALFDRTERRVKMNRMRSRISERLKQSQNTAASLTTFNEI
DMSSLMEMRKLYKEGVLKERGVKLGFMSAFAKASCLALKEIPGANASIEGDQIVYRDYVD
LSVAVATPKGLVTPVVRNAESLGFVEIEQEIARLGNKAKDNKLSIEDMAGGTFTISNGGV
FGSLYGTPIINLPQSAVLGMHAIKDTPVVRNGQIVIRPIMIVALTYDHRILDGREAVTFL
VKIKEYIEDPRKMLL
>Rgr
SPAPSMPRPSSVHEIVKVPSMAESITEGTLKQWLKQKGDYVEADEEVATIETDKIDVAVN
APRAGTLTELLANEEDTVTVGQDLFKLEAGGSKPEAEPKKDDSPEKEQPKKEEANPEPKS
EYRPAPKVPEQEGKTAPESPPKQGSRNETRVKMSRMRSRIAERLKEAQNTAASLTTFNEI
DMSALMAFRSKYKDQVLKDHGVKLGFMSAFVKASSVALRELPAVNASIDGSDLVYHDYAD
ISVAVSTPKGLVTPVLRNAEGFNFVEIEREIAALGKKARDGKLTLEDMNGGTFTMSVHSF
SPSLIGVPRADPRSRPGRPRHAHCRAP-HHDGRAHVR--CVDAPLLHHRIIDGREGASSL
LGGVSSLFEPSLTPL
>Sro
AFTRSFHASPSLDEIVKVPSMAESITEGTLKQWLKQKGDFVEADEEIATIETDKIDVAVN
APKSGTITELLANEEDTVAVGQDLFKLEAGDAPEGGAPKEEKKAEPKKEETSPKKEEAEV
APKRKPDSNQKAKKEGSAPKPQQGARTETRVKMSRMRARISERLKEAQNTAASLTTFNEI
DMSSLMSFRSKYKDQVLKDYNVKLGFMSAFAKASSIALQEIPGANASIESAEIVYRDYVD
LSVAVATPKGLVTPVLRNAEGMNFVQIEEAIAGHVWRNLHHVCSFS---------SNGGV
FGSLYGTPIINTPQAAVLGMHAIKDKPVVVDGKIVIRPIMVVALTYDHRLLDGREAVTFL
VRVKQLIEDPRLFAL
>Uvf
---RSFHSSSNEVETVKVPQMAESISEGTLKQWIKKAGDFVKVDEEVATIETDKIDVSVN
APKSGRILETLANEEDTVSVGQDLFKLEPEEPA-----KNEQDANNEKKEKQPHRVEPQL
TESKLPLGRTDNSNQSGSNKPALFDRTERRVKMNRMRSRISERLKQSQNTAASLTTFNEI
DMSSIKEMRKLYKDEILNKKGIKFGFMSAFSKAACLALREIPGANASIEGDTIVYRDYVD
LSVAVATPKGLVTPVIRNSESLSLLEIEDEIARLASKAKDNKLSLEDMAGGTFTISNGGV
FGSLYGTPIINLPQSAVLGMHAIKDTPVVRNGQIVIRPIMIVALTYDHRILDGREAVTFL
VKIKEYIEELSRNFS
