# Supplementary material for: Convergence Analysis of Rust Fungi and Anther Smuts Reveals Their Common Molecular Adaptation to a Phytoparasitic Lifestyle
Source: Front Genet. 2022 Apr 8;13:863617. doi: 10.3389/fgene.2022.863617 (PMC9023891; doi:10.3389/fgene.2022.863617)
Supplement: Supplementary file 4 [file DataSheet1.ZIP › Supplementary file 1/conv_cal/OG0003235.fasta]

>Ain
AITAMSVDGSGARVATGAFDYDVKLWDFGGMSSSFRPHKTFEPAGSYPVTDLAWSHSGDS
LLVTSGTAQAKLFDREGGLLAEYKKGDVYIRDMKHTSGHVAEITSCCWHPSLRNVFATAS
ADSSVRLWDADERLKQQTVVVVKSKERGTRTKVTTCGFASGKMLAAGCEDGALHIWSTSG
TYSRPNATVEGAHSRGSGITSLAFTNDGRCMATRGGDDCVKLWDIRSFKKPLAEQGDLPT
KYSATSVIFSLDESAVLTGTTEDRG---PGSIRVLSRTDLAPLRTIPVTGGSVIKLQWHP
KINQLFASTSTGTAHVFYSPTSSVRGALLCVGKRAKTRRDLDAANEFDGPIITPGA--QN
AGQGVGQMAKRKLEKMRQDPRATRMPEKPLEGPGKGGRIGSAATQHMVQGIFRDNSRSED
PREALLKYADKADADPKWTNAWAKTQPKPIYSNDDGENDGD
>Aps
TVSALSLDSSGARLVSGSYDYTCKLWDFGGMNSSFKPFRSWEPRESHQVHQTTWSNTGDS
FLVITAANQPQIYDRDGGQIAEYIKGDMYIRDLRHCAGHIAELTGGGWHPKDSKTFITSS
ADSTIRIWDVENKRKSKAVIVLKSKERGTRTKITTCAYSPGKTIAAAALDGTLNLWAANS
NFSRPNAAVDNAHQKNTETSSLQFAMDCKTLVTRGGDDTVKLWDVRVLKKPLAVRDGMTT
LNPETNLVFSPDNQYILTGVAANPAENLGGRVVLLDKLNLEVSRTISISAANVIKVLWHP
KINQIITGSSNGTINVLYSPTLSTRGATLSLSRAARVRNSGEEDAAVDRPIITPHALARN
DPIVAGGRGKRKREKERQDPVKTLKPI-----------VGASATQHVVQGLVKDSIRHED
PREALLRFAQEHEGEPKFTAAWEETMPKPVFDERLLEEEAQ
>Cqf
TVSSLSLDPSGARLVSGSYDYTCKLWDFGGMNSSFKPFRSWEPRESHQIHQTVWSNTGDS
FIVVTAANQPQLYDRDGAQIAEYIKGDMYIRDMRHCAGHIAELTGCAWHPKDPKTFITSA
ADSTIRIWDVEDKRKSKTVIVLKSKERGTRTKITACAYSPGKSIAAAGMDGTLNIWATSS
TFSRPNVAVEGAHVKNTETSAIQFAADSKTIVSRGGDDTVKLWDVRALKKPLAVREGMSS
TNVETNIVFSPDNRFLLTGLAPDFKEDLGGRVAVLDSSTLELSRTISISKASVVRVLWHP
KINQIITGSSNGSIHVLYSPELSTRGATLSLSRTARVKGPGEEDAELDRPIITPHALAKT
DPIVAGGRGKRRRERERQDPVKTLKPMPPLTGPGRGGRVGASATQHVVQGLVKDSIRHED
PREALLRFAAEHEGEAKFTGAWEETMPEPIFDARLLEQEAA
>Cla
---ALSIDPAGARICTGSYDYHCKLWDFGGMDSSFKPFRSWEPEGSYQVNDVKWSATGDR
LLVASATNQPKIFSREAEQLAIYPKGDMYIRDMKNTNGHIAEITSCVWNPKDDNVFATSS
NDSTVRIWDAGKLDKSKAVIVIKSKERGQRTRITSLAYSEARWIAAAGQDGCLNVWATNS
TFARPNYSVEKAHTNGEVISGITFSLDNRTLLSRSNDGSLKMWDVRAFKKPLAVRADLPC
RNQEANAIFSPDENLILTGTSGR--AIIDGQLMILNRTDLSTVKALNISAGNVVKVAWHA
RINQIFASTSLGAVHVLYSPETSIKGATLSLQRTARKKDEAEGALPLAGQIHNPDALPRD
AARVRGKAGNGTRTKDRKDQKKTYAPLPPMEGPGHGGRVGASATQHLVQGLVFNRSRDED
VRAKPCSTINVLKMRSSFTA-----QPKTIFDTAPAEDEYD
>Cmi
AVTALAVDPPGARVITGGYDYDVKMWDFGGMRGDFKPFKSFEPYENYHIHDLVWDNNGSA
FVAIAGTLQAKLYDRDGAPMAEFAKGDMYLRDLKNTVGHVGQLTSASWDPRDNNKFATSS
MDSTLRIWDVNDRFKSLKTIVLKSKERGGRTKITQCTYSPGKTIAATAIDGTINLWSTSS
NFARPNSIAENAHTKGTETSGITYSLDGRTIVTRGGDDTVKVWDARAFKKPVSVASNLTS
LNPETNVIFSPDEKHILTGTAVDTKGKPGGRIVVMERDTLQIVKEYSVSTGSVIRLAWPS
RINQILASTSLGEVHVFYSPELSEKGATLAAAKAPKQRRTVDAGQEM-GPIITPHALPKD
QVSDAGTALKRKRESEKNKALKARKPEPPVRGPGSGGRVGEAADRHVVMNMIRDDIRSED
PREALLKYAQAE---PQWTKAWGKDQ-KTTFDYTPEPEESD
>Eyn
AVSALSIDPSGSRIVSASYDYDVKLWDFGGMQSDFRPFKSFEPFANYHLHDVCWNENGTM
FIVVAGTLQARVYDRDGNQIYETTKGDMYIRDLKNTSGHTGQLTSACWSPSNPNQFLTSS
YDSTLRIWDLNEKFKSVKTIILKSKEKGGKTKITKTTWSNGKYIVAAAMDGTINVWLTNS
NFVRPNSVAENAHEKGTETSDLTFSLDNRTLVSRGGDGTVKLWDIKSLKKPIAVATNLPS
LNPETSAIFSPDQKYILTGTSGPIAGNVGGRIIVMKREDLSIVRELNISKGSVIKLLWPS
RINQIIASTSLGEIHVLYSPSLSEKGATMAASRAPKARHALDPG---DRPILTPHALPKD
DVSDKGTAMKRKRDMSKKQLLKARKPEPPVRGPGSGGRVGQATDRHLVMGNIEEDIRSQD
PREALLKYATKEGEENMWTKAWGKHQ-KT------------
>Gan
TVSALSIDPSGTRMVSGGYDYDAKLWDFSGMNSEFKPFRSWELKEGHQIHDLQFSLSGDS
FLAATGANQAKLFDRNGIETAEFVKGDMYIRDLRHTE-YVSRLTSQLFPPTTRSLFLRQT
ARSGSGISPASASRNRASSLGRRTGEGGPRFQRALGVSAL---YLHSLLDGAIHLWAANS
NFARPN-SLARLHQRRPSI----------------------LWDARSLKKPLFTATDLPS
LNDETNLVFSPDERYILTGTAGAHAGVMGGKVVVLRREGLGLVRSLNISPYSVVKVLWHP
KINQIVTGSSDGSIHVLYSPLTSLKGVTTAVTRAPRVRAPDDSSTALDRPIIAPHSLPKD
DASAAGGRGKRRRERERHDPQKTMKPMPPVVGPGKGGRVGASATQHVVQ------VSSSF
PREALLKYAS-DPKDNEWTAAWNKTQPKTVFETRLETGEDD
>Hvs
TVAALSLDPSGARLVSGAYDYSCKLWDFGGMNASFKPFHTWQPREGHQVHHALWSNTGHS
FLVITAANQPQLYDRDGLPIAEYIKGDMYIRDMRHCAGHIAELTGAAWHPKNLNTFITSA
ADSTVRIWDVEDKRKSKSVIVLKSKERGTRTKITACAYSSGRSIAATGMDGTLNVWSASS
NFARPNSQVESAHAKNSETSSISFSADNSTLLTRGGDHSVKLWDLRSMKKPLVSREELPN
LNPETNAIFSPDERYLILNFVAL-------RLLSSTLLNSRFLRSLAISPANVVRVLWHS
RINQIFTGSSDGSIHVLYSPNISVRGATLALSHAPKVRGPDEDPVSLDRPIITPHALPRD
DGTAAGGRGKRKRERERQDPIKTQKPMPPLTGPGKGGRVGASATQHVVQGLVKDSIRHED
-----------------------------------------
>Lcr
TVSALSIDPSGSRLVSGSYDYDCKLWDFGGMSSSFKPFRSWECKEGHQIHDAQFSPSGNA
ILVACGTDQAKLFDRDGLETAEFKKGDVYIRDLRHTDGHVAAITSVAWNHKNPTLFLTAS
EDSTLRIWEISNKRKSKSVIVVKSKERGGRSKVTACAWSMGKWIAAACEDGAIHVWSASS
TFARPNASAEKAHEKGTITSSLVFSTDGRQLASRGGDGTVKLWDTRTLKKPLFTATDLPS
LNAETNLVFSPDERYILTGTAGAQAGVLGGKVVVLRREGLEVVRSLDISPASVVRVLWHE
KINQILTGSADGSIHVLYSPLTSLKGVTTAVTRAPRARAPDDSATALDRPIITPHSLPKD
E--GDGNRVKRKRERERHDPQKTMKPMPPIVGPGRGGRVGAAATQHMVQGLVQDGMRDQD
PREALLKYATKDVKDNEWTAAWTANQPKPVFDMRPDPDEEQ
>Mgl
SVSAVAIDRSGARVATGSTDYDVKMWDFGGMSSDLRPFKSFEPAENYPVIELAFAPRTKN
LLCLNAATQPRVYDYDGHELAVYKKGDVFMRDMRHTTGHISDITCGAWHPIDDTQFMTGG
TDSTVRLWDVNYKASQKTVIVVRSKDRGTKTKVSAATFTPAQAIIAAAQDGALYMWSTKG
QFSRPAAHVLGAHRHSEGATGLAISPDGSSLASRGADNTLKLWDLRMLRTPVAVQQDLPN
GSECTDVLYSPDGSQVLTGVASVKGGSLWGQLAVFSSDKLESQLVYPVAQSSVVRVAWHP
RLNQVFASTRDGDVHVYYDEQASHLGALLSVKKRARTRTNADSDPYADVPILVPEESERD
DPV-------YKKPQYPRNPKNARVPERPLQGRGKGGRIGRSAMQPLMMDLWEGDLRSED
PREALLKYADKAKNDPRWTSVYAKTQPTTIFAQDDDDTDHR
>Min
AVSALSMDPAGGRIVSGSYDYDVKLWDFAGMTAAFKPFRSFEPKTGHQVHDVQFSPSGAN
LLVATGTNQAKLYDRDGLEVAEFNKGDMYIRDLRHTDGHVAALTSLAWNRVKPTQFVTAS
EDSTLRIWDVANRRKSANVLAVKSKERGGRSKVTSCAWSQGKTIAAACEDGALHMWAANS
NFARPNASSESAHEKNTTTSCVLFASDGRQLASRGGDSTIKLWDCRQFRKPLFTATDLPS
ANPETSLCFSPDEKYLLTGTSGAHAGVLGGKVVVLNREGLTNYKSIELSPFSVIRVLWHP
KLNQIVASSSDGSIHVLYSPETSVRGATMALLRAPRKKAVDDSAADLSRPIIAPHTLPRD
DHMSASSRGKRKREKERQDPKKTMKPLPPVVGPGRGGRVGASATQHVVQGLVRDNLREQD
PREALLKYATTSVEENEWTAAWTKNQPKPVFDLRPDTDDED
>Mld
AVSALSMDPAGGRIVSGSYDYDVKLWDFAGMTAAFKPFRSFEPKTGHQVHDVQFSPSGAN
LLVATGTNQAKLYDRDGLEVAEFNKGDMYIRDLRHTDGHVAALTSLAWNRVKPTQFVTAS
EDSTLRIWDVANRRKSTNVIVVKSKERGGRSKVTSCAWSQGKTIAASCEDGALHMWAANS
NFARPNASSESAHTKRTTTSCVLFSSDGRQLASRGGDATVKLWDCRQFRKPLFTATDLPS
ANPETSLCFSPDEKYLLTGTSGAHAGVLGGKVVVLNREGLTNYKTIELSPFSVIRVLWHP
KINQIVTSSSDGSIHVLYSPETSVRGATMALLRAPRKKAVDDSAADLSRPIIAPHTLPRD
DHMSANSRGKRKREKERQDPKKTMKPLPPVVGPGRGGRVGASATQHVVQGLVRDNLREQD
PREALLKYATASVEENEWTAAWTKNQPKPVFDLRPDTDDED
>Mlp
TISSVSLDPSGARIVSGSYDYFCKLWDFGGMNSSFKPFRSWEPRESHQVHQTLWSNTGDS
FLVITASNQPQLYDRDGSQLAEYIKGDMYIRDMRHCSGHIAELTSCAWHPKDNKTFITSA
ADSTIRIWDVENKRKSKSVIVLKSKERGTRTKITACTYSPGKTIAAAGMDGTLNLWATSS
NFSRPNSSVENAHQKNSETSCLQFSNDCKTIVSRGGDNTVKLWDVRAMKKALVVKDGMGS
MNPETNLCFSPDQKYILTGVSAEVDQNLGGRVVVLDKTTLEIHQTIAISKANVVRVLWHP
KINQILTGSSDGTIHVLYSPTLSSRGATLSLSRTARVRGAGEEDVDLERPIITPHALSKT
DPIVAGGRGKRKRERERQDPVKTLKPMPPLTGPGKGGRVGASATQHVVQGLVKDSIRHED
PREALLKFAAEHEGESKFTGAWESTMPKPIFDERLLEEEAK
>Msd
AVSALSMDPAGGRIVSGSYDYDVKLWDFAGMTAAFKPFRSFEPKTGHQV--------SAR
SRRCSSTIEMVLKCRSRFGDCAFNKGDMYIRDLRHTDGHVAALTSLAWNRVKPTQFVTAS
EDSTLRIWDVANRRKSTNVIVVKSKERGGRSKVTSCAWSQGKTIAASCEDGALHMWAANS
NFARPNASSESAHTKRTTTSCVLFSSDGRQLASRGGDATVKLWDCRQFRKPLFTATDLPS
ANPETSLCFSPDEKYLLTGTSGAHAGVLGGKVVVLNREGLTNYKTIELSPFSVIRVLWHP
KINQIVTSSSDGSIHVLYSPETSVRGATMALLRAPRKKAVDDSAADLSRPIIAPHTLPRD
NHMSANSRGKRKREKERQDPKKTMKPLPPVVGPGRGGRVGASATQHVVQGLVRDNLREQD
PREALLKYATASVEENEWTAAWTKNQPKPVFDLRPDTDDED
>Pan
TISALAVDSAGARFALGSYDYTLSLYDYGGMNASLSPFRTFEPGGSAPVVDLSFSRDAAS
LLVVSSTSQAKVYSRDGAQMAECAKGDPYLRDMRHTNGHVASLTAGQFHPNDATRFVTAG
EDSTVRIWDVETARKQLDTVVLKSKARGTRTKVTALTVTPAELLVAAARDGSLNYWDLRA
NLARPRGTVEHAHAADTVTSSVAVRSDGRTLATRGGDDTVKLWDLRSFRSPLAVREDLPT
TSPHASVLFDPGGETVVVGTGDG-----DGKVCVLSSVDLSTEHVHAV--ASPVRMVWNA
ATDHFYATSRRGTLSVMHSAR-STKGITLALARPAKASSQVD-------PVAVPDG----
-GAGMSEAARRRLAKTRRDAAASHMPQPPVAGPGSAGRIGSAANTHLVQSLYKPPV-HED
PREALLKYADKE---AKFTKAWEKTQPKPIYDHQPDEKQ--
>Pst
TVSALSLDPSGARLVSGSYDYACKLWDFGGMNSSFKPFRSWEPRQSHQVHQAIWSNTGDS
FLVITAANQPQIYDRDGAQIAEYMKGDMYIRDMRHCAGHIAELTSGAWHPKDAKTFITSS
ADSTIRIWDVENKRKSKGVIVLKSKERGTRTKITACTYSSGKSIAAAGLDGTLNIWATNS
NFTRPNAAVENGHVKNTETSSLQFASDNRTIVSRGGDDTVKLWDVRALKSPLAVRSGMTT
LNPETSVTFSPDNQYILTGVSANASEGLGGRLVLLDKLNLEIFRTIAISPANVVRVLWHP
KINQIVTGSSDGSINVLYSPSLSTRGATLSLSRTARARGPGEDDAAVDRPIITPHALARN
DPVVAGGRGKRRRERERQDPVKTLKPMPPLTGPGRGGRVGASATQHVVQGLVKDSIRHED
PREALLKFAQEHEGEPKYTAAWEETMPEPVFDQTLLEEEAQ
>Rgr
------------------------------------------------------------
------------------------------------------------------------
------------------------------------------------------------
-------SCDKAHDKGTTTSCIAFSPDGKYLVTRGGDGTLKLWNPKALKKPLSTATSLPS
LNGETNACFSPDGQYVLTGTAGNRAGVLGG------------------------------
----ILTGSADGSIHVLYSPSSATKGITLAVARAPKARQLEDEGAGVGGPIIAPHSLPKD
E-----------------------QVMPPVQGPGKGGRIGAAATQHVVQGLVRNNIRDQD
PREALLKYATADPNDNTWTKAWAATQPKTVFDDRPDPEDDV
>Sro
------------------------------------------------------------
------------------------------------------------------------
------------------------------------------------------------
-------SNEKAHEKGTVTSSIVFSPDNKYLATRGGDGTVKLWNPKSIKKPLSIISSLPS
LNSETSLSFSPSGKYLLTGTAGSKAGVL---------------QEEKISEFSVIKVIWHD
KINQVMSSPSL--------PLSCFTNSSLSSSRFSHQPLP-------EQFMFSTHHT---
---------------SPKKEGLCVCVAPPITGPGRGGRVGASATQHVVQGMIKSNLRDQD
PREALLKYATSDPNDNTWTSAWKETQPKTVFDERSDSDDDI
>Uvf
SISALSLDPSGARLVSGSYDYTCKLWDFGGMNSSFKPFRSWEPRSSHQVHHAIWSNTGDS
FLVITAANQPQIYDRDGAQISEYMKGDMYIRDMRHCAGHIAELTSGAWHPKDAKTFITGS
ADSTIRIWDVDNKRKSKAVIVLKSKERGTRTKITACTYSSGKSIAAAALDGTLNIWSSSS
NFSRPNAAVENAHVKNTETSSVQFAFDNKTLVTRGGDDTVKLWDVRALKTPIAVRDGMTA
LNPGTNIIFSPDHQNILTGVSQNPSEGLGGRVILLDKLNLEIVRTIPISPSNVVRVLWHP
KINQIITGSSDGTINVLYSPDISTRGATLSLTRNVRARGPGEEDVEVDRPIITPHALSRN
DPVVAGGRGKRRRERDRQDPVKTLKPMPPLTGPGRGGRVGASATQHVVQGLVKDSIRHED
PREALLKFAQEHEGEPKFTAAWEETMPEPIFDQRLLEEEAQ
