# Supplementary material for: Convergence Analysis of Rust Fungi and Anther Smuts Reveals Their Common Molecular Adaptation to a Phytoparasitic Lifestyle
Source: Front Genet. 2022 Apr 8;13:863617. doi: 10.3389/fgene.2022.863617 (PMC9023891; doi:10.3389/fgene.2022.863617)
Supplement: Supplementary file 6 [file Table6.XLSX]

## Sheet: Sheet1
Supplementary Table 6. The number of genes for each orthogroup.
Orthogroup	Rust fungi						Anther smuts			Nonphytoparasitic fungi										Total
	Aps	Cqf	Hvs	Mlp	Pst	Uvf	Min	Mld	Msd	Cla	Cmi	Eyn	Gan	Lcr	Rgr	Sro	Ain	Mgl	Pan
OG0000000	52	6	418	0	4	37	0	0	1	0	0	0	0	0	0	0	0	0	0	518
OG0000001	509	0	0	0	0	0	0	0	0	0	0	0	0	0	0	0	0	0	0	509
OG0000002	458	0	0	0	0	0	0	0	0	0	0	0	0	0	0	0	0	0	0	458
OG0000003	441	0	0	0	0	0	0	0	0	0	0	0	0	0	0	0	0	0	0	441
OG0000004	134	7	55	0	11	78	47	1	95	2	1	2	1	0	0	1	0	0	0	435
OG0000005	49	11	263	0	0	57	3	0	1	0	0	0	0	0	0	1	0	0	0	385
OG0000006	59	0	209	0	0	27	0	0	0	0	0	0	0	0	0	0	0	0	0	295
OG0000007	8	13	4	20	12	6	17	15	14	10	19	30	15	22	12	12	16	2	11	258
OG0000008	0	0	0	0	4	251	0	0	0	0	0	0	0	0	0	0	0	0	0	255
OG0000009	249	0	0	0	0	0	0	0	0	0	0	0	0	0	0	1	0	0	0	250
OG0000010	0	0	250	0	0	0	0	0	0	0	0	0	0	0	0	0	0	0	0	250
OG0000011	247	0	0	0	0	0	0	0	0	0	0	0	0	0	0	0	0	0	0	247
OG0000012	108	37	26	28	18	23	0	0	0	0	3	0	0	0	0	0	0	0	0	243
OG0000013	89	10	40	2	55	30	3	0	2	0	0	1	0	0	0	1	0	0	0	233
OG0000014	0	3	1	1	0	216	0	0	0	0	0	0	0	0	0	0	0	0	0	221
OG0000015	0	0	0	0	0	220	0	0	0	0	0	0	0	0	0	0	0	0	0	220
OG0000016	0	0	0	0	0	219	0	0	0	0	0	0	0	0	0	0	0	0	0	219
OG0000017	212	0	0	0	0	0	0	0	0	0	0	0	0	0	0	0	0	0	0	212
OG0000018	207	0	0	0	0	0	0	0	0	0	0	0	0	0	0	0	0	0	0	207
OG0000019	196	0	0	0	0	0	0	0	0	0	0	0	0	0	0	0	0	0	0	196
OG0000020	0	3	5	1	2	1	11	10	11	15	17	17	13	19	11	12	25	5	13	191
OG0000021	0	0	191	0	0	0	0	0	0	0	0	0	0	0	0	0	0	0	0	191
OG0000022	187	0	0	0	0	0	0	0	0	0	0	0	0	0	0	0	0	0	0	187
OG0000023	176	0	0	0	0	0	0	0	0	0	0	0	0	0	0	0	0	0	0	176
OG0000024	174	0	0	0	0	0	0	0	0	0	0	0	0	0	0	0	0	0	0	174
OG0000025	140	8	14	0	8	2	0	0	0	0	0	0	0	0	0	1	0	0	0	173
OG0000026	171	0	0	0	0	0	0	0	0	0	0	0	0	0	0	0	0	0	0	171
OG0000027	0	0	171	0	0	0	0	0	0	0	0	0	0	0	0	0	0	0	0	171
OG0000028	0	0	0	0	0	0	3	0	165	0	0	0	0	0	0	0	0	0	0	168
OG0000029	166	0	0	0	0	0	0	0	0	0	0	0	0	0	0	0	0	0	0	166
OG0000030	165	0	0	0	0	0	0	0	0	0	0	0	0	0	0	0	0	0	0	165
OG0000031	17	0	12	0	0	73	7	0	56	0	0	0	0	0	0	0	0	0	0	165
OG0000032	9	0	120	0	11	18	0	0	1	0	0	0	0	1	0	0	0	0	0	160
OG0000033	4	0	0	0	0	154	0	0	0	0	0	0	0	0	0	0	0	0	0	158
OG0000034	157	0	0	0	0	0	0	0	0	0	0	0	0	0	0	0	0	0	0	157
OG0000035	155	0	0	0	0	0	0	0	0	0	0	0	0	0	0	0	0	0	0	155
OG0000036	7	7	11	9	11	5	7	8	7	9	8	7	7	11	10	10	10	2	5	151
OG0000037	146	0	2	0	0	1	0	0	0	0	0	0	0	0	0	0	0	0	0	149
OG0000038	15	28	12	34	17	9	4	3	3	2	3	2	2	2	2	2	2	0	1	143
OG0000039	40	2	30	6	10	50	0	0	0	0	0	0	0	0	0	0	0	0	0	138
OG0000040	0	0	0	0	0	138	0	0	0	0	0	0	0	0	0	0	0	0	0	138
OG0000041	0	0	0	0	1	135	0	0	0	0	0	0	0	0	0	0	0	0	0	136
OG0000042	135	0	0	0	0	0	0	0	0	0	0	0	0	0	0	0	0	0	0	135
OG0000043	0	0	0	0	133	2	0	0	0	0	0	0	0	0	0	0	0	0	0	135
OG0000044	13	116	0	0	0	0	0	0	0	0	0	0	0	0	0	0	0	0	0	129
OG0000045	128	0	0	0	0	0	0	0	0	0	0	0	0	0	0	0	0	0	0	128
OG0000046	9	8	10	8	8	7	9	10	9	6	5	6	3	7	7	5	3	3	2	125
OG0000047	125	0	0	0	0	0	0	0	0	0	0	0	0	0	0	0	0	0	0	125
OG0000048	15	9	11	11	9	7	3	3	3	2	2	3	6	10	7	5	6	2	7	121
OG0000049	0	0	0	0	0	121	0	0	0	0	0	0	0	0	0	0	0	0	0	121
OG0000050	116	0	0	0	0	0	0	0	0	0	0	0	0	0	0	0	0	0	0	116
OG0000051	0	0	7	0	0	1	70	1	32	0	0	4	0	0	0	0	0	0	0	115
OG0000052	0	0	0	0	0	0	0	1	114	0	0	0	0	0	0	0	0	0	0	115
OG0000053	6	7	8	6	6	3	8	8	10	6	8	7	6	8	9	7	0	0	1	114
OG0000054	0	0	0	0	0	0	0	0	114	0	0	0	0	0	0	0	0	0	0	114
OG0000055	112	0	0	0	0	0	0	0	0	0	0	0	0	0	0	0	0	0	0	112
OG0000056	0	0	111	0	1	0	0	0	0	0	0	0	0	0	0	0	0	0	0	112
OG0000057	0	0	111	0	0	0	0	0	0	0	0	0	0	0	0	0	0	0	0	111
OG0000058	5	4	6	22	4	2	2	2	2	8	3	4	3	11	6	6	13	1	4	108
OG0000059	19	12	38	1	10	28	0	0	0	0	0	0	0	0	0	0	0	0	0	108
OG0000060	17	0	3	0	5	10	15	0	56	0	0	0	0	0	0	0	0	0	0	106
OG0000061	7	12	9	9	12	6	12	11	10	0	0	0	0	4	4	3	4	0	2	105
OG0000062	104	0	0	0	0	0	0	0	0	0	0	0	0	0	0	0	0	0	0	104
OG0000063	0	7	0	1	81	11	0	0	0	0	0	0	0	1	0	0	0	0	0	101
OG0000064	99	0	0	0	0	0	0	0	0	0	0	0	0	0	0	0	0	0	0	99
OG0000065	0	0	1	0	0	0	5	0	92	0	0	0	0	0	0	1	0	0	0	99
OG0000066	6	6	6	8	6	2	5	5	5	6	5	5	5	5	5	6	5	3	4	98
OG0000067	15	24	14	18	17	8	0	0	0	0	0	0	0	0	0	0	1	0	0	97
OG0000068	0	0	0	0	93	2	0	0	0	0	0	0	0	1	0	1	0	0	0	97
OG0000069	0	0	0	0	0	0	0	0	0	0	0	0	0	0	0	95	0	0	0	95
OG0000070	24	6	37	2	2	22	0	0	0	0	0	0	0	0	0	0	0	0	0	93
OG0000071	93	0	0	0	0	0	0	0	0	0	0	0	0	0	0	0	0	0	0	93
OG0000072	90	0	0	0	0	0	0	0	0	0	0	0	0	0	0	0	0	0	0	90
OG0000073	9	11	10	11	10	6	5	5	4	2	0	3	3	4	3	4	0	0	0	90
OG0000074	89	0	0	0	0	0	0	0	0	0	0	0	0	0	0	0	0	0	0	89
OG0000075	4	6	7	6	9	5	17	14	10	2	0	0	2	3	1	2	0	0	1	89
OG0000076	0	9	0	4	59	17	0	0	0	0	0	0	0	0	0	0	0	0	0	89
OG0000077	0	0	89	0	0	0	0	0	0	0	0	0	0	0	0	0	0	0	0	89
OG0000078	0	0	0	0	0	0	3	0	85	0	0	0	0	1	0	0	0	0	0	89
OG0000079	0	0	0	0	0	0	0	0	89	0	0	0	0	0	0	0	0	0	0	89
OG0000080	0	0	0	0	0	89	0	0	0	0	0	0	0	0	0	0	0	0	0	89
OG0000081	8	5	6	6	9	5	5	4	5	4	5	6	3	4	3	5	2	2	1	88
OG0000082	4	4	4	4	5	5	5	5	6	5	4	5	5	5	5	5	4	4	4	88
OG0000083	0	0	0	1	72	15	0	0	0	0	0	0	0	0	0	0	0	0	0	88
OG0000084	0	0	0	0	0	88	0	0	0	0	0	0	0	0	0	0	0	0	0	88
OG0000085	0	0	87	0	0	0	0	0	0	0	0	0	0	0	0	0	0	0	0	87
OG0000086	11	2	8	27	3	1	9	0	5	0	1	0	0	0	16	0	1	1	0	85
OG0000087	85	0	0	0	0	0	0	0	0	0	0	0	0	0	0	0	0	0	0	85
OG0000088	5	4	0	0	60	14	2	0	0	0	0	0	0	0	0	0	0	0	0	85
OG0000089	0	10	0	75	0	0	0	0	0	0	0	0	0	0	0	0	0	0	0	85
OG0000090	28	0	0	0	14	42	0	0	0	0	0	0	0	0	0	0	0	0	0	84
OG0000091	29	0	34	0	5	15	0	0	0	0	0	1	0	0	0	0	0	0	0	84
OG0000092	0	0	2	0	0	0	4	5	4	18	6	9	7	11	4	4	7	1	1	83
OG0000093	8	13	7	16	9	6	3	3	3	1	0	0	0	3	1	0	5	2	3	83
OG0000094	0	2	0	1	1	1	6	7	6	10	7	6	5	7	6	5	5	0	7	82
OG0000095	5	5	3	5	10	1	1	2	3	0	1	2	5	7	4	4	13	4	7	82
OG0000096	2	0	1	0	0	0	0	1	78	0	0	0	0	0	0	0	0	0	0	82
OG0000097	0	7	0	68	2	0	0	0	0	0	0	0	1	2	1	1	0	0	0	82
OG0000098	2	6	3	6	4	3	2	5	5	6	3	6	5	4	7	7	3	1	3	81
OG0000099	2	5	3	3	3	1	2	1	2	18	6	7	1	5	2	1	13	0	6	81
OG0000100	3	4	4	4	5	4	1	1	1	5	5	5	4	7	5	5	5	4	8	80
OG0000101	80	0	0	0	0	0	0	0	0	0	0	0	0	0	0	0	0	0	0	80
OG0000102	25	4	25	3	3	20	0	0	0	0	0	0	0	0	0	0	0	0	0	80
OG0000103	0	0	0	80	0	0	0	0	0	0	0	0	0	0	0	0	0	0	0	80
OG0000104	2	4	6	6	8	3	1	1	1	4	3	4	3	11	6	7	4	2	3	79
OG0000105	7	6	13	6	5	3	2	2	2	3	1	2	6	5	3	2	5	2	4	79
OG0000106	79	0	0	0	0	0	0	0	0	0	0	0	0	0	0	0	0	0	0	79
OG0000107	0	1	1	1	0	1	6	7	5	4	5	15	4	10	3	4	4	2	4	77
OG0000108	0	0	0	0	0	0	77	0	0	0	0	0	0	0	0	0	0	0	0	77
OG0000109	76	0	0	0	0	0	0	0	0	0	0	0	0	0	0	0	0	0	0	76
OG0000110	6	4	2	4	10	5	5	6	4	1	5	5	4	6	5	4	0	0	0	76
OG0000111	1	6	0	1	55	13	0	0	0	0	0	0	0	0	0	0	0	0	0	76
OG0000112	4	2	2	3	3	2	5	7	5	4	4	4	5	5	4	6	3	3	4	75
OG0000113	0	0	0	0	0	0	4	5	5	3	14	9	5	11	5	7	4	1	2	75
OG0000114	1	1	3	1	1	1	0	0	0	14	10	15	1	0	0	25	2	0	0	75
OG0000115	18	48	0	0	3	4	0	0	0	0	0	0	0	2	0	0	0	0	0	75
OG0000116	31	1	36	0	5	1	0	0	0	0	0	0	0	0	0	0	0	0	0	74
OG0000117	1	2	1	2	1	1	2	1	1	5	0	10	8	17	6	15	0	0	1	74
OG0000118	0	0	0	0	1	73	0	0	0	0	0	0	0	0	0	0	0	0	0	74
OG0000119	1	2	0	10	0	0	3	3	2	7	4	2	3	15	3	3	7	4	4	73
OG0000120	3	4	3	5	5	2	2	2	2	5	8	7	3	8	3	4	3	2	2	73
OG0000121	9	10	9	10	7	3	2	2	2	2	2	2	2	3	2	3	1	0	2	73
OG0000122	1	5	2	7	0	0	1	2	4	2	5	7	4	13	6	5	4	0	5	73
OG0000123	32	0	22	0	10	9	0	0	0	0	0	0	0	0	0	0	0	0	0	73
OG0000124	28	3	13	0	2	26	0	0	0	0	0	0	0	0	0	0	0	0	0	72
OG0000125	4	9	9	8	11	1	3	4	5	2	3	3	3	1	1	1	1	0	2	71
OG0000126	4	6	2	7	5	2	3	3	3	5	3	4	5	6	5	3	3	0	2	71
OG0000127	71	0	0	0	0	0	0	0	0	0	0	0	0	0	0	0	0	0	0	71
OG0000128	0	0	71	0	0	0	0	0	0	0	0	0	0	0	0	0	0	0	0	71
OG0000129	0	0	0	0	0	0	2	0	69	0	0	0	0	0	0	0	0	0	0	71
OG0000130	4	7	5	5	3	3	3	4	2	6	4	3	3	5	2	2	3	2	4	70
OG0000131	2	2	2	2	2	1	4	4	5	3	8	6	4	6	5	4	6	2	2	70
OG0000132	1	2	2	1	1	1	4	4	4	6	4	3	8	6	4	4	7	2	6	70
OG0000133	4	5	2	2	4	1	1	2	2	16	5	7	5	7	1	0	3	2	1	70
OG0000134	25	2	20	2	13	6	0	0	0	1	0	0	0	0	0	0	1	0	0	70
OG0000135	0	0	0	0	0	0	0	0	70	0	0	0	0	0	0	0	0	0	0	70
OG0000136	1	0	1	0	0	67	0	0	0	0	0	0	0	0	0	0	0	0	0	69
OG0000137	5	9	6	15	5	5	3	4	3	1	3	3	2	1	1	2	0	0	0	68
OG0000138	35	0	0	1	6	25	0	0	0	0	0	0	0	0	0	0	0	0	0	67
OG0000139	67	0	0	0	0	0	0	0	0	0	0	0	0	0	0	0	0	0	0	67
OG0000140	66	0	1	0	0	0	0	0	0	0	0	0	0	0	0	0	0	0	0	67
OG0000141	29	0	32	0	1	5	0	0	0	0	0	0	0	0	0	0	0	0	0	67
OG0000142	67	0	0	0	0	0	0	0	0	0	0	0	0	0	0	0	0	0	0	67
OG0000143	4	4	5	4	4	4	3	3	3	4	4	4	2	2	3	3	4	4	2	66
OG0000144	3	6	4	12	10	5	1	0	0	4	2	6	3	2	3	5	0	0	0	66
OG0000145	2	1	0	2	53	8	0	0	0	0	0	0	0	0	0	0	0	0	0	66
OG0000146	0	0	1	0	0	0	0	0	0	0	0	0	0	0	0	65	0	0	0	66
OG0000147	0	0	0	0	66	0	0	0	0	0	0	0	0	0	0	0	0	0	0	66
OG0000148	3	3	5	3	5	1	3	4	4	4	3	3	3	5	3	3	4	3	3	65
OG0000149	4	3	3	5	8	2	3	3	3	3	2	1	5	7	1	2	5	2	3	65
OG0000150	65	0	0	0	0	0	0	0	0	0	0	0	0	0	0	0	0	0	0	65
OG0000151	65	0	0	0	0	0	0	0	0	0	0	0	0	0	0	0	0	0	0	65
OG0000152	0	5	1	0	10	47	0	0	1	0	0	0	1	0	0	0	0	0	0	65
OG0000153	0	1	0	63	1	0	0	0	0	0	0	0	0	0	0	0	0	0	0	65
OG0000154	0	0	24	3	27	10	0	0	0	0	0	0	0	0	0	1	0	0	0	65
OG0000155	7	10	8	11	12	7	0	0	0	1	0	0	3	0	0	0	3	1	1	64
OG0000156	3	3	4	3	4	3	3	3	3	6	3	3	4	4	3	3	3	3	3	64
OG0000157	58	0	5	0	0	1	0	0	0	0	0	0	0	0	0	0	0	0	0	64
OG0000158	64	0	0	0	0	0	0	0	0	0	0	0	0	0	0	0	0	0	0	64
OG0000159	0	0	0	64	0	0	0	0	0	0	0	0	0	0	0	0	0	0	0	64
OG0000160	3	4	1	4	2	2	2	2	2	4	1	3	3	5	3	5	8	2	7	63
OG0000161	3	3	4	3	4	3	3	4	4	1	3	3	4	4	3	4	4	3	3	63
OG0000162	1	1	9	1	12	18	1	1	1	2	2	2	1	1	1	2	2	3	2	63
OG0000163	4	5	5	7	10	4	1	2	1	1	5	4	0	3	3	4	2	0	2	63
OG0000164	62	0	1	0	0	0	0	0	0	0	0	0	0	0	0	0	0	0	0	63
OG0000165	34	1	1	0	0	27	0	0	0	0	0	0	0	0	0	0	0	0	0	63
OG0000166	1	62	0	0	0	0	0	0	0	0	0	0	0	0	0	0	0	0	0	63
OG0000167	0	0	0	0	0	0	63	0	0	0	0	0	0	0	0	0	0	0	0	63
OG0000168	4	3	4	3	3	5	3	3	3	3	4	3	3	3	3	3	3	3	3	62
OG0000169	3	4	3	4	4	1	3	4	4	3	4	5	3	3	3	3	3	3	2	62
OG0000170	1	0	0	1	44	16	0	0	0	0	0	0	0	0	0	0	0	0	0	62
OG0000171	4	3	3	3	4	3	3	5	3	3	3	3	3	3	3	3	3	3	3	61
OG0000172	7	2	2	3	2	2	6	4	5	4	4	3	2	6	4	2	1	1	1	61
OG0000173	4	6	3	7	8	4	2	2	2	2	2	2	2	5	2	3	2	1	2	61
OG0000174	1	3	3	2	2	2	5	5	5	2	3	5	7	4	5	4	1	1	1	61
OG0000175	0	0	0	0	46	15	0	0	0	0	0	0	0	0	0	0	0	0	0	61
OG0000176	3	3	3	3	3	9	3	3	3	3	4	2	3	2	3	3	3	1	3	60
OG0000177	4	4	7	4	11	6	3	2	3	1	0	0	3	2	2	1	5	0	2	60
OG0000178	3	4	3	5	5	1	3	2	1	0	5	5	4	5	3	2	4	3	2	60
OG0000179	16	5	0	2	1	36	0	0	0	0	0	0	0	0	0	0	0	0	0	60
OG0000180	60	0	0	0	0	0	0	0	0	0	0	0	0	0	0	0	0	0	0	60
OG0000181	6	1	19	14	16	2	0	0	0	0	1	0	0	1	0	0	0	0	0	60
OG0000182	8	4	8	8	7	4	3	3	4	1	1	3	1	3	1	1	0	0	0	60
OG0000183	0	50	0	10	0	0	0	0	0	0	0	0	0	0	0	0	0	0	0	60
OG0000184	0	0	0	0	0	0	0	0	0	0	0	0	0	2	0	58	0	0	0	60
OG0000185	0	0	0	0	60	0	0	0	0	0	0	0	0	0	0	0	0	0	0	60
OG0000186	4	7	8	14	12	2	0	0	0	0	1	4	0	0	0	0	4	0	3	59
OG0000187	4	4	4	4	10	3	2	3	2	1	3	1	3	3	3	2	3	1	3	59
OG0000188	2	4	6	5	0	0	2	2	2	5	5	4	1	3	2	2	8	2	4	59
OG0000189	3	4	3	4	8	4	4	4	4	2	4	3	3	3	2	2	1	0	1	59
OG0000190	2	3	2	3	6	3	3	3	2	4	3	4	4	9	4	2	1	0	1	59
OG0000191	59	0	0	0	0	0	0	0	0	0	0	0	0	0	0	0	0	0	0	59
OG0000192	0	1	0	52	2	4	0	0	0	0	0	0	0	0	0	0	0	0	0	59
OG0000193	0	0	0	59	0	0	0	0	0	0	0	0	0	0	0	0	0	0	0	59
OG0000194	0	0	0	0	0	0	0	0	59	0	0	0	0	0	0	0	0	0	0	59
OG0000195	2	5	3	4	7	2	3	4	3	2	2	2	3	5	2	2	3	1	3	58
OG0000196	2	7	4	4	3	2	3	3	3	3	3	3	3	3	3	2	3	2	2	58
OG0000197	4	3	3	4	3	2	3	3	3	3	3	3	3	3	3	3	3	3	3	58
OG0000198	1	2	1	2	1	1	3	3	3	3	2	2	4	9	5	3	5	4	4	58
OG0000199	1	10	4	17	13	2	1	2	1	0	0	1	0	1	1	1	1	1	1	58
OG0000200	55	0	0	0	0	3	0	0	0	0	0	0	0	0	0	0	0	0	0	58
OG0000201	56	0	2	0	0	0	0	0	0	0	0	0	0	0	0	0	0	0	0	58
OG0000202	3	2	0	1	16	36	0	0	0	0	0	0	0	0	0	0	0	0	0	58
OG0000203	0	0	58	0	0	0	0	0	0	0	0	0	0	0	0	0	0	0	0	58
OG0000204	0	0	0	0	0	0	47	3	8	0	0	0	0	0	0	0	0	0	0	58
OG0000205	0	0	0	0	58	0	0	0	0	0	0	0	0	0	0	0	0	0	0	58
OG0000206	0	0	0	0	0	0	3	3	3	3	6	8	4	10	4	2	6	0	5	57
OG0000207	3	3	3	4	3	3	3	4	3	3	3	3	3	3	2	2	3	3	3	57
OG0000208	4	3	31	7	0	0	1	1	1	1	0	0	2	2	1	1	1	0	1	57
OG0000209	4	6	6	11	10	2	1	1	1	5	2	1	1	1	1	1	2	0	1	57
OG0000210	2	6	8	8	7	2	2	2	2	1	1	1	2	5	0	1	3	0	4	57
OG0000211	2	6	4	13	7	0	2	3	3	4	1	3	1	2	1	1	2	0	2	57
OG0000212	4	4	3	5	4	3	3	3	3	5	1	3	3	3	4	3	1	0	2	57
OG0000213	2	2	2	2	3	2	7	8	10	0	1	2	6	4	3	3	0	0	0	57
OG0000214	1	4	4	4	4	4	2	2	2	5	2	2	3	3	1	3	4	3	3	56
OG0000215	2	2	4	2	1	1	5	4	5	2	3	3	4	4	4	4	2	2	2	56
OG0000216	30	1	9	1	1	2	1	1	1	1	1	1	1	1	0	1	1	1	1	56
OG0000217	7	6	6	5	8	5	5	5	4	0	0	0	0	2	0	0	3	0	0	56
OG0000218	8	0	36	0	0	2	6	0	4	0	0	0	0	0	0	0	0	0	0	56
OG0000219	56	0	0	0	0	0	0	0	0	0	0	0	0	0	0	0	0	0	0	56
OG0000220	0	3	0	53	0	0	0	0	0	0	0	0	0	0	0	0	0	0	0	56
OG0000221	0	0	0	56	0	0	0	0	0	0	0	0	0	0	0	0	0	0	0	56
OG0000222	0	0	0	0	6	50	0	0	0	0	0	0	0	0	0	0	0	0	0	56
OG0000223	0	0	0	0	0	56	0	0	0	0	0	0	0	0	0	0	0	0	0	56
OG0000224	4	6	5	6	3	2	3	3	3	2	1	0	3	1	2	2	5	1	3	55
OG0000225	3	3	5	3	3	2	3	4	3	3	3	3	3	3	3	2	3	1	2	55
OG0000226	4	3	4	4	2	1	3	3	3	3	3	3	3	3	3	3	3	1	3	55
OG0000227	1	3	10	2	13	8	1	1	1	1	2	2	1	0	2	2	2	1	2	55
OG0000228	2	2	6	4	1	0	3	3	3	6	3	3	2	4	3	4	2	1	3	55
OG0000229	0	0	55	0	0	0	0	0	0	0	0	0	0	0	0	0	0	0	0	55
OG0000230	0	0	0	55	0	0	0	0	0	0	0	0	0	0	0	0	0	0	0	55
OG0000231	0	0	0	0	53	2	0	0	0	0	0	0	0	0	0	0	0	0	0	55
OG0000232	0	0	0	0	0	55	0	0	0	0	0	0	0	0	0	0	0	0	0	55
OG0000233	0	0	0	0	0	55	0	0	0	0	0	0	0	0	0	0	0	0	0	55
OG0000234	4	6	4	9	3	1	2	2	2	4	1	5	2	2	2	2	2	0	1	54
OG0000235	6	5	7	7	6	4	2	2	2	1	1	1	3	2	2	2	1	0	0	54
OG0000236	3	4	3	5	4	1	3	3	4	2	3	4	3	3	3	3	1	0	2	54
OG0000237	10	5	14	4	8	13	0	0	0	0	0	0	0	0	0	0	0	0	0	54
OG0000238	6	25	1	4	12	5	0	0	1	0	0	0	0	0	0	0	0	0	0	54
OG0000239	0	0	0	0	0	0	0	0	0	0	0	0	6	3	0	45	0	0	0	54
OG0000240	0	0	54	0	0	0	0	0	0	0	0	0	0	0	0	0	0	0	0	54
OG0000241	3	7	0	11	8	4	1	2	3	1	1	2	1	1	1	2	4	0	1	53
OG0000242	2	2	2	3	3	2	4	4	4	3	2	2	4	8	4	2	1	0	1	53
OG0000243	4	2	2	3	4	2	6	5	3	0	3	3	2	4	3	4	1	1	1	53
OG0000244	1	4	2	2	21	5	1	1	1	1	1	4	3	2	1	1	1	0	1	53
OG0000245	2	3	2	1	3	1	3	3	4	2	4	3	2	5	4	7	2	0	2	53
OG0000246	0	2	1	1	1	0	1	1	1	2	2	2	2	2	2	31	1	0	1	53
OG0000247	53	0	0	0	0	0	0	0	0	0	0	0	0	0	0	0	0	0	0	53
OG0000248	11	1	6	2	2	7	4	0	20	0	0	0	0	0	0	0	0	0	0	53
OG0000249	0	0	53	0	0	0	0	0	0	0	0	0	0	0	0	0	0	0	0	53
OG0000250	0	0	0	53	0	0	0	0	0	0	0	0	0	0	0	0	0	0	0	53
OG0000251	0	0	0	0	0	53	0	0	0	0	0	0	0	0	0	0	0	0	0	53
OG0000252	2	2	2	2	4	3	5	5	5	4	2	1	2	3	2	2	2	1	3	52
OG0000253	4	3	1	4	2	2	3	3	3	5	3	3	3	3	3	2	2	1	2	52
OG0000254	12	1	9	1	7	4	0	0	0	1	1	0	2	3	0	6	5	0	0	52
OG0000255	52	0	0	0	0	0	0	0	0	0	0	0	0	0	0	0	0	0	0	52
OG0000256	27	2	2	1	3	2	1	1	1	2	1	3	1	1	1	2	0	0	1	52
OG0000257	0	0	52	0	0	0	0	0	0	0	0	0	0	0	0	0	0	0	0	52
OG0000258	0	0	0	52	0	0	0	0	0	0	0	0	0	0	0	0	0	0	0	52
OG0000259	0	0	0	52	0	0	0	0	0	0	0	0	0	0	0	0	0	0	0	52
OG0000260	1	1	1	1	1	3	4	4	4	2	1	1	11	6	4	3	1	1	1	51
OG0000261	4	6	7	10	10	2	1	1	1	1	1	2	1	1	2	1	0	0	0	51
OG0000262	0	51	0	0	0	0	0	0	0	0	0	0	0	0	0	0	0	0	0	51
OG0000263	0	0	0	0	0	0	0	1	50	0	0	0	0	0	0	0	0	0	0	51
OG0000264	6	4	3	3	10	1	2	2	2	2	3	5	2	1	2	0	1	1	0	50
OG0000265	46	0	0	0	0	4	0	0	0	0	0	0	0	0	0	0	0	0	0	50
OG0000266	1	0	0	0	0	49	0	0	0	0	0	0	0	0	0	0	0	0	0	50
OG0000267	0	1	0	49	0	0	0	0	0	0	0	0	0	0	0	0	0	0	0	50
OG0000268	0	0	0	50	0	0	0	0	0	0	0	0	0	0	0	0	0	0	0	50
OG0000269	2	2	2	2	2	2	4	4	5	1	2	2	2	5	5	2	3	0	2	49
OG0000270	1	1	2	1	2	2	3	2	2	5	2	4	8	3	3	3	1	2	2	49
OG0000271	49	0	0	0	0	0	0	0	0	0	0	0	0	0	0	0	0	0	0	49
OG0000272	3	0	3	0	1	3	0	0	39	0	0	0	0	0	0	0	0	0	0	49
OG0000273	0	2	0	0	20	27	0	0	0	0	0	0	0	0	0	0	0	0	0	49
OG0000274	0	0	0	49	0	0	0	0	0	0	0	0	0	0	0	0	0	0	0	49
OG0000275	0	0	0	49	0	0	0	0	0	0	0	0	0	0	0	0	0	0	0	49
OG0000276	0	0	0	0	44	5	0	0	0	0	0	0	0	0	0	0	0	0	0	49
OG0000277	0	0	0	0	49	0	0	0	0	0	0	0	0	0	0	0	0	0	0	49
OG0000278	0	4	1	7	1	1	3	4	3	2	2	4	5	3	2	3	1	0	2	48
OG0000279	3	2	3	2	3	4	1	1	1	3	4	3	3	4	4	4	2	0	1	48
OG0000280	5	5	2	3	2	1	1	2	2	3	2	3	2	1	3	2	4	1	4	48
OG0000281	0	0	0	0	0	0	3	3	2	3	1	5	5	10	3	12	1	0	0	48
OG0000282	3	4	2	4	6	3	2	3	2	1	2	2	2	1	2	2	2	3	2	48
OG0000283	48	0	0	0	0	0	0	0	0	0	0	0	0	0	0	0	0	0	0	48
OG0000284	0	0	0	0	0	0	0	0	0	1	1	0	10	10	13	13	0	0	0	48
OG0000285	0	0	0	0	0	0	0	0	0	0	0	0	48	0	0	0	0	0	0	48
OG0000286	0	0	0	47	0	1	0	0	0	0	0	0	0	0	0	0	0	0	0	48
OG0000287	0	0	0	48	0	0	0	0	0	0	0	0	0	0	0	0	0	0	0	48
OG0000288	0	0	0	0	48	0	0	0	0	0	0	0	0	0	0	0	0	0	0	48
OG0000289	0	0	0	0	48	0	0	0	0	0	0	0	0	0	0	0	0	0	0	48
OG0000290	2	3	1	2	2	1	2	2	3	4	2	4	2	2	2	2	4	3	4	47
OG0000291	1	3	0	2	1	0	1	2	2	3	2	2	2	10	4	1	8	0	3	47
OG0000292	2	1	4	2	2	0	1	1	1	12	6	5	3	3	1	1	2	0	0	47
OG0000293	1	1	1	1	1	1	1	1	1	10	4	5	2	6	2	2	5	0	2	47
OG0000294	1	1	1	8	1	0	3	3	3	1	1	3	5	4	2	2	3	2	3	47
OG0000295	2	1	2	1	1	1	4	4	4	3	4	3	3	2	2	2	3	2	3	47
OG0000296	1	1	1	22	9	0	1	1	1	1	1	1	1	1	1	1	1	1	1	47
OG0000297	47	0	0	0	0	0	0	0	0	0	0	0	0	0	0	0	0	0	0	47
OG0000298	4	4	6	7	5	5	1	1	1	3	4	2	1	1	1	1	0	0	0	47
OG0000299	4	6	6	6	4	4	1	1	1	3	1	2	2	2	2	2	0	0	0	47
OG0000300	6	2	1	2	5	4	2	2	2	5	3	3	1	3	2	2	0	0	2	47
OG0000301	0	0	3	0	18	26	0	0	0	0	0	0	0	0	0	0	0	0	0	47
OG0000302	2	8	0	5	3	2	3	2	2	5	3	1	1	2	1	1	4	0	1	46
OG0000303	2	3	5	4	3	0	3	3	3	1	3	3	1	2	2	3	2	1	2	46
OG0000304	0	2	2	1	6	1	4	4	5	2	2	2	2	3	3	3	1	1	2	46
OG0000305	4	2	18	3	3	3	1	1	1	1	1	1	1	1	1	1	1	1	1	46
OG0000306	2	2	2	1	4	2	3	3	3	3	2	3	2	3	3	4	1	0	3	46
OG0000307	2	1	1	1	1	27	1	1	1	1	1	1	1	1	1	1	1	1	1	46
OG0000308	46	0	0	0	0	0	0	0	0	0	0	0	0	0	0	0	0	0	0	46
OG0000309	34	2	1	1	0	8	0	0	0	0	0	0	0	0	0	0	0	0	0	46
OG0000310	45	1	0	0	0	0	0	0	0	0	0	0	0	0	0	0	0	0	0	46
OG0000311	46	0	0	0	0	0	0	0	0	0	0	0	0	0	0	0	0	0	0	46
OG0000312	7	0	3	18	3	15	0	0	0	0	0	0	0	0	0	0	0	0	0	46
OG0000313	0	0	20	0	10	16	0	0	0	0	0	0	0	0	0	0	0	0	0	46
OG0000314	0	0	0	0	0	0	0	1	45	0	0	0	0	0	0	0	0	0	0	46
OG0000315	0	0	0	45	0	1	0	0	0	0	0	0	0	0	0	0	0	0	0	46
OG0000316	1	3	3	3	6	3	1	2	1	4	3	2	1	3	2	3	2	1	1	45
OG0000317	1	1	2	2	2	1	3	4	3	4	3	5	2	5	2	1	3	0	1	45
OG0000318	4	3	2	3	5	3	2	2	2	2	2	2	2	2	2	2	1	2	2	45
OG0000319	2	3	3	4	5	1	2	2	2	3	2	2	2	2	3	2	3	1	1	45
OG0000320	0	2	3	2	3	1	2	3	3	3	2	2	2	2	4	3	3	3	2	45
OG0000321	4	5	4	4	5	1	3	2	2	0	1	2	3	7	0	0	1	0	1	45
OG0000322	2	2	9	2	2	3	2	2	2	1	2	2	2	2	2	2	2	2	2	45
OG0000323	1	1	0	1	1	0	2	2	2	5	0	0	6	10	4	6	3	0	1	45
OG0000324	45	0	0	0	0	0	0	0	0	0	0	0	0	0	0	0	0	0	0	45
OG0000325	22	2	11	0	2	8	0	0	0	0	0	0	0	0	0	0	0	0	0	45
OG0000326	45	0	0	0	0	0	0	0	0	0	0	0	0	0	0	0	0	0	0	45
OG0000327	2	0	0	0	0	0	35	0	8	0	0	0	0	0	0	0	0	0	0	45
OG0000328	0	0	45	0	0	0	0	0	0	0	0	0	0	0	0	0	0	0	0	45
OG0000329	0	0	0	0	0	0	0	1	44	0	0	0	0	0	0	0	0	0	0	45
OG0000330	0	0	0	45	0	0	0	0	0	0	0	0	0	0	0	0	0	0	0	45
OG0000331	0	0	0	45	0	0	0	0	0	0	0	0	0	0	0	0	0	0	0	45
OG0000332	3	2	2	4	3	1	1	1	1	2	1	2	4	3	1	2	6	3	2	44
OG0000333	1	1	24	1	2	2	1	1	1	1	1	1	1	1	1	1	1	1	1	44
OG0000334	2	2	3	2	7	1	2	2	2	2	2	2	2	2	2	2	3	1	3	44
OG0000335	1	1	1	2	2	0	4	3	4	2	2	2	3	6	1	2	3	2	3	44
OG0000336	2	3	0	2	4	3	2	2	2	5	2	3	2	1	2	2	3	2	2	44
OG0000337	2	0	0	0	1	0	0	1	1	7	3	7	3	12	1	1	1	0	4	44
OG0000338	0	1	0	2	0	0	1	1	1	4	2	4	3	10	7	4	2	0	2	44
OG0000339	2	2	3	2	3	2	3	3	3	1	1	2	3	3	2	3	2	2	2	44
OG0000340	44	0	0	0	0	0	0	0	0	0	0	0	0	0	0	0	0	0	0	44
OG0000341	11	0	0	0	0	33	0	0	0	0	0	0	0	0	0	0	0	0	0	44
OG0000342	1	4	2	3	1	1	2	2	2	3	6	4	3	4	3	3	0	0	0	44
OG0000343	1	0	1	0	3	39	0	0	0	0	0	0	0	0	0	0	0	0	0	44
OG0000344	0	5	0	38	0	1	0	0	0	0	0	0	0	0	0	0	0	0	0	44
OG0000345	0	1	0	1	33	9	0	0	0	0	0	0	0	0	0	0	0	0	0	44
OG0000346	0	0	0	0	0	0	0	0	0	0	0	0	0	44	0	0	0	0	0	44
OG0000347	0	0	0	0	0	0	13	11	20	0	0	0	0	0	0	0	0	0	0	44
OG0000348	0	0	0	0	43	1	0	0	0	0	0	0	0	0	0	0	0	0	0	44
OG0000349	2	1	0	2	5	1	2	2	2	2	4	3	3	5	1	1	3	1	3	43
OG0000350	3	2	1	4	4	2	2	1	2	3	3	2	2	2	2	2	3	1	2	43
OG0000351	0	0	0	0	0	0	2	2	3	2	3	3	6	9	3	3	3	2	2	43
OG0000352	0	2	1	1	0	0	4	4	5	3	1	1	4	4	4	4	3	0	2	43
OG0000353	0	0	0	0	1	0	1	1	1	3	5	5	4	10	2	3	3	0	4	43
OG0000354	2	7	2	4	4	2	1	1	4	1	2	2	0	1	1	1	5	2	1	43
OG0000355	3	2	2	2	2	3	2	2	2	2	2	3	2	3	2	2	2	3	2	43
OG0000356	3	2	2	2	2	4	2	3	2	2	2	2	2	3	2	2	2	2	2	43
OG0000357	0	3	4	2	3	3	1	1	1	1	2	4	2	5	3	3	2	1	2	43
OG0000358	2	4	2	4	3	3	2	2	2	2	1	2	3	3	2	2	2	0	2	43
OG0000359	5	2	5	2	2	2	2	3	2	2	2	2	2	2	2	2	1	2	1	43
OG0000360	42	0	0	0	1	0	0	0	0	0	0	0	0	0	0	0	0	0	0	43
OG0000361	43	0	0	0	0	0	0	0	0	0	0	0	0	0	0	0	0	0	0	43
OG0000362	38	0	2	0	2	1	0	0	0	0	0	0	0	0	0	0	0	0	0	43
OG0000363	28	0	0	0	1	14	0	0	0	0	0	0	0	0	0	0	0	0	0	43
OG0000364	3	3	3	2	3	3	1	1	1	3	9	6	1	1	1	2	0	0	0	43
OG0000365	0	1	0	42	0	0	0	0	0	0	0	0	0	0	0	0	0	0	0	43
OG0000366	0	7	0	1	4	31	0	0	0	0	0	0	0	0	0	0	0	0	0	43
OG0000367	0	3	0	6	28	6	0	0	0	0	0	0	0	0	0	0	0	0	0	43
OG0000368	0	0	43	0	0	0	0	0	0	0	0	0	0	0	0	0	0	0	0	43
OG0000369	0	0	16	0	10	17	0	0	0	0	0	0	0	0	0	0	0	0	0	43
OG0000370	0	0	0	0	0	0	0	0	0	0	0	0	0	43	0	0	0	0	0	43
OG0000371	0	1	2	2	0	0	6	4	5	2	0	0	2	4	1	3	4	3	3	42
OG0000372	2	2	2	2	4	3	2	3	2	2	2	2	2	2	2	2	2	2	2	42
OG0000373	2	2	1	2	2	0	4	4	4	1	1	2	2	3	4	3	2	1	2	42
OG0000374	1	1	1	1	2	1	5	5	4	1	1	4	2	3	2	3	1	3	1	42
OG0000375	3	2	2	3	2	1	2	1	2	2	2	3	2	1	2	2	4	2	4	42
OG0000376	2	8	2	5	3	1	2	1	1	1	2	2	3	3	2	3	1	0	0	42
OG0000377	1	0	1	1	2	6	2	3	2	3	2	2	3	3	3	3	3	0	2	42
OG0000378	2	4	3	3	4	3	2	3	1	1	2	1	4	3	2	3	1	0	0	42
OG0000379	2	2	2	2	3	1	3	2	2	2	2	2	2	2	3	3	2	2	3	42
OG0000380	9	0	1	30	1	0	0	0	0	0	0	0	0	0	0	0	1	0	0	42
OG0000381	12	0	0	1	21	8	0	0	0	0	0	0	0	0	0	0	0	0	0	42
OG0000382	42	0	0	0	0	0	0	0	0	0	0	0	0	0	0	0	0	0	0	42
OG0000383	42	0	0	0	0	0	0	0	0	0	0	0	0	0	0	0	0	0	0	42
OG0000384	5	2	3	2	3	7	2	2	2	2	0	3	3	1	0	3	0	1	1	42
OG0000385	0	0	0	0	0	0	0	0	0	0	0	0	40	2	0	0	0	0	0	42
OG0000386	0	0	41	0	1	0	0	0	0	0	0	0	0	0	0	0	0	0	0	42
OG0000387	0	0	0	0	0	0	4	0	37	0	0	0	0	1	0	0	0	0	0	42
OG0000388	0	0	0	0	0	0	3	1	38	0	0	0	0	0	0	0	0	0	0	42
OG0000389	0	0	0	0	0	0	0	1	41	0	0	0	0	0	0	0	0	0	0	42
OG0000390	0	0	0	42	0	0	0	0	0	0	0	0	0	0	0	0	0	0	0	42
OG0000391	0	0	0	0	2	40	0	0	0	0	0	0	0	0	0	0	0	0	0	42
OG0000392	2	2	1	2	3	1	5	2	4	2	2	2	2	2	1	2	2	2	2	41
OG0000393	2	3	8	5	3	1	5	1	1	0	0	1	1	3	2	2	2	0	1	41
OG0000394	2	2	2	2	3	2	2	4	2	2	2	2	2	2	2	2	2	2	2	41
OG0000395	1	2	2	2	2	1	1	1	1	8	2	1	1	2	3	2	5	1	3	41
OG0000396	3	1	1	3	3	2	3	2	2	1	2	2	2	6	2	4	2	0	0	41
OG0000397	2	2	6	2	3	2	2	2	2	1	2	2	2	2	2	2	2	1	2	41
OG0000398	3	5	6	3	2	2	2	2	2	3	1	0	1	3	1	1	2	1	1	41
OG0000399	4	2	5	4	4	2	2	2	2	1	3	2	1	2	1	1	1	1	1	41
OG0000400	11	0	16	0	0	12	1	0	0	0	0	1	0	0	0	0	0	0	0	41
OG0000401	2	9	4	4	2	2	3	4	3	2	0	0	0	2	2	2	0	0	0	41
OG0000402	2	1	6	2	3	2	2	2	2	3	1	3	2	2	2	2	0	2	2	41
OG0000403	0	0	0	0	0	0	3	0	38	0	0	0	0	0	0	0	0	0	0	41
OG0000404	0	0	0	41	0	0	0	0	0	0	0	0	0	0	0	0	0	0	0	41
OG0000405	0	0	0	0	41	0	0	0	0	0	0	0	0	0	0	0	0	0	0	41
OG0000406	7	1	2	1	6	1	1	1	1	4	3	4	1	1	1	1	1	2	1	40
OG0000407	2	2	2	4	2	2	2	2	2	2	2	2	2	2	2	2	2	2	2	40
OG0000408	0	0	0	0	0	0	1	3	3	3	2	1	2	11	5	1	5	1	2	40
OG0000409	2	2	2	3	3	1	2	2	2	4	2	2	2	2	2	2	2	1	2	40
OG0000410	2	1	1	2	1	0	2	2	2	3	1	2	4	3	2	3	4	3	2	40
OG0000411	2	4	2	7	4	1	2	2	2	2	1	2	1	2	3	1	1	0	1	40
OG0000412	40	0	0	0	0	0	0	0	0	0	0	0	0	0	0	0	0	0	0	40
OG0000413	40	0	0	0	0	0	0	0	0	0	0	0	0	0	0	0	0	0	0	40
OG0000414	40	0	0	0	0	0	0	0	0	0	0	0	0	0	0	0	0	0	0	40
OG0000415	40	0	0	0	0	0	0	0	0	0	0	0	0	0	0	0	0	0	0	40
OG0000416	3	17	8	2	1	9	0	0	0	0	0	0	0	0	0	0	0	0	0	40
OG0000417	8	8	18	0	0	6	0	0	0	0	0	0	0	0	0	0	0	0	0	40
OG0000418	0	2	0	38	0	0	0	0	0	0	0	0	0	0	0	0	0	0	0	40
OG0000419	0	0	40	0	0	0	0	0	0	0	0	0	0	0	0	0	0	0	0	40
OG0000420	0	0	0	40	0	0	0	0	0	0	0	0	0	0	0	0	0	0	0	40
OG0000421	0	0	0	0	0	0	0	0	40	0	0	0	0	0	0	0	0	0	0	40
OG0000422	0	0	0	0	0	0	0	0	40	0	0	0	0	0	0	0	0	0	0	40
OG0000423	3	6	1	4	3	3	1	1	1	0	3	3	0	4	1	1	2	0	2	39
OG0000424	2	2	2	2	2	3	2	2	2	2	2	2	2	2	2	2	2	2	2	39
OG0000425	4	2	1	2	2	2	2	2	2	2	2	2	2	2	2	2	2	2	2	39
OG0000426	2	2	2	2	5	1	2	2	2	2	2	2	2	2	2	2	2	1	2	39
OG0000427	1	2	1	0	2	1	3	3	3	4	3	1	2	2	3	3	2	1	2	39
OG0000428	2	2	7	1	2	2	2	2	2	2	3	2	1	3	1	1	1	1	2	39
OG0000429	2	1	1	1	1	1	3	2	3	2	2	2	3	4	5	3	1	1	1	39
OG0000430	2	2	3	2	2	2	2	2	2	2	2	1	3	1	2	3	2	2	2	39
OG0000431	3	2	2	3	3	1	2	2	2	2	2	2	1	2	2	2	2	2	2	39
OG0000432	2	2	2	2	3	2	2	2	2	2	2	2	2	2	2	2	2	2	2	39
OG0000433	0	1	0	6	19	1	1	1	1	1	1	1	1	1	1	1	1	1	0	39
OG0000434	13	4	7	5	4	5	0	0	0	0	0	0	0	0	0	1	0	0	0	39
OG0000435	38	0	0	0	0	1	0	0	0	0	0	0	0	0	0	0	0	0	0	39
OG0000436	1	0	0	0	28	10	0	0	0	0	0	0	0	0	0	0	0	0	0	39
OG0000437	0	32	0	1	6	0	0	0	0	0	0	0	0	0	0	0	0	0	0	39
OG0000438	0	0	39	0	0	0	0	0	0	0	0	0	0	0	0	0	0	0	0	39
OG0000439	0	0	0	39	0	0	0	0	0	0	0	0	0	0	0	0	0	0	0	39
OG0000440	0	0	0	0	0	0	0	0	39	0	0	0	0	0	0	0	0	0	0	39
OG0000441	0	0	0	0	39	0	0	0	0	0	0	0	0	0	0	0	0	0	0	39
OG0000442	0	0	0	0	3	36	0	0	0	0	0	0	0	0	0	0	0	0	0	39
OG0000443	0	0	0	0	4	35	0	0	0	0	0	0	0	0	0	0	0	0	0	39
OG0000444	0	0	0	0	2	37	0	0	0	0	0	0	0	0	0	0	0	0	0	39
OG0000445	0	0	1	1	4	1	2	2	1	3	4	4	2	3	2	2	2	1	3	38
OG0000446	19	1	1	1	2	1	1	1	1	1	2	1	1	0	1	1	1	1	1	38
OG0000447	2	2	2	2	2	2	2	2	2	2	2	2	2	2	2	2	2	2	2	38
OG0000448	1	1	18	1	4	1	1	1	1	1	1	0	1	1	1	1	1	1	1	38
OG0000449	3	2	2	2	3	2	1	1	1	3	0	1	1	2	2	2	3	4	3	38
OG0000450	2	1	0	1	1	1	1	2	1	6	2	1	2	7	4	4	1	0	1	38
OG0000451	19	1	1	1	2	1	1	1	1	1	1	1	1	1	1	1	1	1	1	38
OG0000452	1	3	6	2	2	1	2	2	2	0	1	1	2	2	2	2	2	2	3	38
OG0000453	2	2	2	2	3	2	2	2	2	2	2	2	2	2	2	2	2	1	2	38
OG0000454	38	0	0	0	0	0	0	0	0	0	0	0	0	0	0	0	0	0	0	38
OG0000455	38	0	0	0	0	0	0	0	0	0	0	0	0	0	0	0	0	0	0	38
OG0000456	38	0	0	0	0	0	0	0	0	0	0	0	0	0	0	0	0	0	0	38
OG0000457	4	4	3	6	3	4	2	0	0	2	0	2	2	2	2	2	0	0	0	38
OG0000458	3	3	4	2	5	2	1	1	1	4	3	4	1	2	1	1	0	0	0	38
OG0000459	1	0	0	0	37	0	0	0	0	0	0	0	0	0	0	0	0	0	0	38
OG0000460	1	2	3	2	8	2	2	4	2	1	2	7	0	1	1	0	0	0	0	38
OG0000461	0	38	0	0	0	0	0	0	0	0	0	0	0	0	0	0	0	0	0	38
OG0000462	0	0	0	0	0	0	0	0	0	0	0	0	1	37	0	0	0	0	0	38
OG0000463	0	0	2	0	0	1	0	0	35	0	0	0	0	0	0	0	0	0	0	38
OG0000464	0	0	38	0	0	0	0	0	0	0	0	0	0	0	0	0	0	0	0	38
OG0000465	0	0	0	0	1	0	1	2	34	0	0	0	0	0	0	0	0	0	0	38
OG0000466	0	0	0	38	0	0	0	0	0	0	0	0	0	0	0	0	0	0	0	38
OG0000467	0	0	0	38	0	0	0	0	0	0	0	0	0	0	0	0	0	0	0	38
OG0000468	0	0	0	0	38	0	0	0	0	0	0	0	0	0	0	0	0	0	0	38
OG0000469	0	0	0	0	0	38	0	0	0	0	0	0	0	0	0	0	0	0	0	38
OG0000470	2	2	2	2	2	2	2	2	2	1	2	2	2	2	2	2	2	2	2	37
OG0000471	2	2	3	2	2	1	2	2	2	2	1	2	2	2	2	2	2	2	2	37
OG0000472	2	2	6	3	6	3	1	1	1	1	1	2	1	1	1	1	2	1	1	37
OG0000473	2	2	1	2	2	2	2	2	2	2	2	2	2	2	2	2	2	2	2	37
OG0000474	1	2	2	2	4	0	2	2	2	2	2	2	2	2	2	2	2	2	2	37
OG0000475	1	2	1	2	2	0	1	1	1	2	3	3	1	2	3	4	3	3	2	37
OG0000476	2	2	2	2	2	1	2	2	2	2	2	2	2	2	2	2	2	2	2	37
OG0000477	1	2	3	2	2	2	2	3	2	2	2	2	3	2	2	2	1	1	1	37
OG0000478	2	2	2	3	2	2	2	1	1	2	2	2	2	2	2	2	2	2	2	37
OG0000479	2	2	3	2	2	2	1	2	2	2	2	2	2	1	2	2	2	2	2	37
OG0000480	3	2	1	1	3	1	2	2	2	2	2	2	2	2	2	2	2	2	2	37
OG0000481	0	0	0	0	0	0	2	1	1	10	2	4	2	4	2	2	5	0	2	37
OG0000482	0	0	0	0	0	0	1	1	1	8	3	3	3	4	3	1	3	1	5	37
OG0000483	27	0	0	0	9	1	0	0	0	0	0	0	0	0	0	0	0	0	0	37
OG0000484	37	0	0	0	0	0	0	0	0	0	0	0	0	0	0	0	0	0	0	37
OG0000485	3	1	5	0	0	28	0	0	0	0	0	0	0	0	0	0	0	0	0	37
OG0000486	1	0	0	1	1	2	0	0	0	2	2	9	6	10	1	2	0	0	0	37
OG0000487	7	9	2	9	8	2	0	0	0	0	0	0	0	0	0	0	0	0	0	37
OG0000488	4	4	4	4	11	7	0	0	0	1	1	0	1	0	0	0	0	0	0	37
OG0000489	0	0	0	0	0	0	1	1	35	0	0	0	0	0	0	0	0	0	0	37
OG0000490	0	0	0	37	0	0	0	0	0	0	0	0	0	0	0	0	0	0	0	37
OG0000491	0	0	0	0	0	0	0	0	37	0	0	0	0	0	0	0	0	0	0	37
OG0000492	0	0	0	0	37	0	0	0	0	0	0	0	0	0	0	0	0	0	0	37
OG0000493	1	1	1	1	1	18	1	1	1	1	1	1	1	1	1	1	1	1	1	36
OG0000494	1	1	2	1	4	2	2	3	2	2	2	2	2	2	2	1	2	1	2	36
OG0000495	1	1	1	1	4	1	2	3	2	2	2	2	2	2	2	2	2	2	2	36
OG0000496	2	1	0	1	6	1	2	3	2	1	2	3	2	2	1	2	2	0	3	36
OG0000497	2	2	3	2	2	2	2	2	2	2	2	2	2	2	2	2	1	1	1	36
OG0000498	1	2	0	3	2	1	2	2	2	4	2	3	2	2	1	1	3	2	1	36
OG0000499	2	1	0	1	1	1	2	2	2	3	3	3	4	2	3	3	1	0	2	36
OG0000500	1	2	2	3	2	2	2	2	2	2	2	2	2	2	2	2	2	1	1	36
OG0000501	2	2	2	2	2	3	2	2	2	2	2	2	2	2	2	2	1	1	1	36
OG0000502	19	1	1	1	1	1	1	1	1	1	1	1	1	1	1	1	1	0	1	36
OG0000503	3	2	2	2	2	2	2	2	2	2	1	1	1	2	2	2	2	2	2	36
OG0000504	2	2	1	1	2	1	3	3	3	2	1	2	0	2	2	2	2	4	1	36
OG0000505	1	1	14	1	6	1	1	1	1	1	1	0	1	1	1	1	1	1	1	36
OG0000506	2	2	2	2	4	1	2	2	2	2	2	2	2	1	1	3	2	0	2	36
OG0000507	36	0	0	0	0	0	0	0	0	0	0	0	0	0	0	0	0	0	0	36
OG0000508	36	0	0	0	0	0	0	0	0	0	0	0	0	0	0	0	0	0	0	36
OG0000509	36	0	0	0	0	0	0	0	0	0	0	0	0	0	0	0	0	0	0	36
OG0000510	2	2	1	1	1	1	2	2	2	12	1	1	1	3	1	3	0	0	0	36
OG0000511	0	1	0	32	1	1	0	0	0	0	0	1	0	0	0	0	0	0	0	36
OG0000512	0	0	0	0	0	0	0	0	0	36	0	0	0	0	0	0	0	0	0	36
OG0000513	0	0	36	0	0	0	0	0	0	0	0	0	0	0	0	0	0	0	0	36
OG0000514	0	0	36	0	0	0	0	0	0	0	0	0	0	0	0	0	0	0	0	36
OG0000515	0	0	0	0	0	0	16	2	18	0	0	0	0	0	0	0	0	0	0	36
OG0000516	0	0	0	36	0	0	0	0	0	0	0	0	0	0	0	0	0	0	0	36
OG0000517	0	0	0	36	0	0	0	0	0	0	0	0	0	0	0	0	0	0	0	36
OG0000518	0	0	0	36	0	0	0	0	0	0	0	0	0	0	0	0	0	0	0	36
OG0000519	0	0	0	0	4	32	0	0	0	0	0	0	0	0	0	0	0	0	0	36
OG0000520	0	0	0	0	36	0	0	0	0	0	0	0	0	0	0	0	0	0	0	36
OG0000521	0	0	0	0	0	36	0	0	0	0	0	0	0	0	0	0	0	0	0	36
OG0000522	1	2	0	2	1	0	2	1	2	3	2	2	2	6	3	3	2	0	1	35
OG0000523	1	3	3	2	2	1	1	1	1	3	2	2	3	1	2	1	2	2	2	35
OG0000524	2	1	4	3	1	1	2	2	2	3	2	3	2	1	2	2	1	0	1	35
OG0000525	1	2	1	2	3	1	2	2	2	1	2	2	1	2	2	1	4	1	3	35
OG0000526	1	2	2	2	1	1	2	2	2	2	2	2	2	2	2	2	2	2	2	35
OG0000527	1	1	0	1	0	0	1	1	0	1	3	3	1	6	4	3	4	0	5	35
OG0000528	17	1	1	1	2	0	1	1	1	1	1	1	1	1	1	1	1	1	1	35
OG0000529	2	1	2	3	4	1	1	1	1	2	4	4	1	2	2	2	1	0	1	35
OG0000530	2	2	2	2	2	2	2	3	2	1	2	2	1	2	3	2	1	1	1	35
OG0000531	3	2	1	2	5	2	1	1	1	4	2	1	1	3	2	1	2	0	1	35
OG0000532	2	2	3	4	3	2	1	1	1	1	2	1	1	1	0	1	3	3	3	35
OG0000533	1	7	1	2	6	5	1	1	1	1	1	1	1	1	1	1	1	1	1	35
OG0000534	3	1	7	1	2	3	1	1	1	2	1	1	3	3	2	1	1	0	1	35
OG0000535	2	1	1	1	2	1	2	2	2	3	1	2	4	3	2	2	2	0	2	35
OG0000536	35	0	0	0	0	0	0	0	0	0	0	0	0	0	0	0	0	0	0	35
OG0000537	33	0	0	0	2	0	0	0	0	0	0	0	0	0	0	0	0	0	0	35
OG0000538	4	0	1	0	7	23	0	0	0	0	0	0	0	0	0	0	0	0	0	35
OG0000539	3	1	1	0	1	1	3	3	3	1	2	2	1	5	3	5	0	0	0	35
OG0000540	4	4	3	3	4	3	1	1	1	3	1	2	0	3	1	1	0	0	0	35
OG0000541	4	4	3	4	7	4	0	0	0	5	0	0	0	2	1	1	0	0	0	35
OG0000542	0	0	34	0	0	1	0	0	0	0	0	0	0	0	0	0	0	0	0	35
OG0000543	0	0	0	35	0	0	0	0	0	0	0	0	0	0	0	0	0	0	0	35
OG0000544	0	0	0	35	0	0	0	0	0	0	0	0	0	0	0	0	0	0	0	35
OG0000545	0	0	0	0	0	0	0	0	35	0	0	0	0	0	0	0	0	0	0	35
OG0000546	0	0	0	0	35	0	0	0	0	0	0	0	0	0	0	0	0	0	0	35
OG0000547	0	0	0	0	0	35	0	0	0	0	0	0	0	0	0	0	0	0	0	35
OG0000548	1	1	1	0	1	1	1	1	2	2	5	5	2	2	2	2	3	0	2	34
OG0000549	1	1	1	1	6	0	2	2	2	2	2	2	2	2	1	2	3	1	1	34
OG0000550	18	1	1	1	2	1	1	1	1	0	1	1	1	0	0	1	1	1	1	34
OG0000551	0	0	0	0	0	0	4	5	4	2	4	4	2	1	0	2	3	0	3	34
OG0000552	1	1	2	1	1	15	1	1	1	1	1	1	1	1	1	1	1	1	1	34
OG0000553	4	4	3	3	3	3	1	1	1	1	0	0	2	2	1	1	2	0	2	34
OG0000554	2	1	1	1	1	1	4	2	2	2	2	2	2	2	2	2	1	2	2	34
OG0000555	0	0	0	0	0	0	6	6	8	1	0	0	0	0	1	0	4	6	2	34
OG0000556	3	3	1	2	7	4	0	0	0	1	2	1	1	2	1	2	2	0	2	34
OG0000557	5	6	1	5	12	1	0	0	0	0	0	0	0	0	0	0	3	0	1	34
OG0000558	13	1	1	1	3	1	1	1	1	1	1	1	1	1	1	1	1	2	1	34
OG0000559	1	2	5	4	1	1	1	1	1	0	3	3	2	1	0	2	3	1	2	34
OG0000560	3	3	2	5	1	1	1	0	0	0	2	1	0	4	3	5	2	0	1	34
OG0000561	2	2	2	2	4	0	2	2	2	2	2	2	1	2	2	2	1	1	1	34
OG0000562	2	1	1	1	1	1	1	1	1	2	2	2	5	4	2	4	1	1	1	34
OG0000563	1	2	2	2	3	2	1	2	1	2	1	2	2	2	1	2	2	2	2	34
OG0000564	2	2	1	2	2	2	2	3	2	1	2	2	2	2	2	2	1	1	1	34
OG0000565	6	7	0	8	10	2	0	0	0	0	0	0	0	0	0	0	1	0	0	34
OG0000566	34	0	0	0	0	0	0	0	0	0	0	0	0	0	0	0	0	0	0	34
OG0000567	34	0	0	0	0	0	0	0	0	0	0	0	0	0	0	0	0	0	0	34
OG0000568	34	0	0	0	0	0	0	0	0	0	0	0	0	0	0	0	0	0	0	34
OG0000569	32	0	2	0	0	0	0	0	0	0	0	0	0	0	0	0	0	0	0	34
OG0000570	34	0	0	0	0	0	0	0	0	0	0	0	0	0	0	0	0	0	0	34
OG0000571	0	33	0	1	0	0	0	0	0	0	0	0	0	0	0	0	0	0	0	34
OG0000572	0	31	0	3	0	0	0	0	0	0	0	0	0	0	0	0	0	0	0	34
OG0000573	0	1	0	0	23	1	1	1	1	1	1	0	1	1	1	1	0	0	0	34
OG0000574	0	0	0	0	0	0	5	5	24	0	0	0	0	0	0	0	0	0	0	34
OG0000575	0	0	0	0	34	0	0	0	0	0	0	0	0	0	0	0	0	0	0	34
OG0000576	0	0	0	0	34	0	0	0	0	0	0	0	0	0	0	0	0	0	0	34
OG0000577	1	2	3	3	3	1	1	1	1	3	1	1	1	2	1	1	3	2	2	33
OG0000578	0	0	0	0	0	0	1	2	1	4	1	1	3	5	3	2	5	0	5	33
OG0000579	1	2	2	3	1	1	2	2	3	2	2	2	2	1	2	2	1	1	1	33
OG0000580	0	0	0	0	0	0	3	3	3	2	2	3	2	9	2	2	1	1	0	33
OG0000581	1	1	1	0	2	0	3	3	3	2	2	2	1	3	2	2	2	1	2	33
OG0000582	1	2	1	3	2	1	1	1	1	1	2	3	2	4	2	1	2	1	2	33
OG0000583	1	1	14	2	1	1	1	1	1	1	1	1	1	1	1	1	1	1	1	33
OG0000584	0	0	0	0	0	0	0	0	0	7	6	7	0	3	4	4	1	0	1	33
OG0000585	1	2	1	2	1	1	2	2	2	2	2	2	2	2	2	2	2	1	2	33
OG0000586	1	1	16	1	1	1	1	1	1	1	1	1	1	1	1	1	1	1	0	33
OG0000587	1	3	2	5	2	0	1	1	1	2	2	1	3	2	2	2	1	1	1	33
OG0000588	1	2	2	2	2	1	2	2	2	2	2	2	2	2	2	2	1	1	1	33
OG0000589	14	1	1	1	1	1	2	1	1	1	1	1	1	1	1	1	1	1	1	33
OG0000590	7	1	1	1	3	1	2	0	2	2	1	1	1	1	2	2	2	1	2	33
OG0000591	0	0	0	0	0	0	1	2	2	2	2	2	3	8	3	3	4	0	1	33
OG0000592	3	2	2	2	5	2	1	1	1	2	2	1	2	2	1	1	1	1	1	33
OG0000593	4	2	2	2	3	3	0	1	1	2	2	2	2	2	1	1	1	1	1	33
OG0000594	6	1	1	4	4	4	1	1	1	1	1	1	1	1	1	1	1	1	1	33
OG0000595	0	0	0	0	0	0	4	4	4	0	2	3	3	4	5	3	1	0	0	33
OG0000596	2	2	2	2	3	2	2	2	2	1	1	1	2	2	2	2	1	1	1	33
OG0000597	9	1	1	2	1	2	1	1	1	1	2	1	1	2	2	2	1	1	1	33
OG0000598	9	0	13	1	0	0	0	0	0	0	1	0	0	0	8	0	1	0	0	33
OG0000599	33	0	0	0	0	0	0	0	0	0	0	0	0	0	0	0	0	0	0	33
OG0000600	33	0	0	0	0	0	0	0	0	0	0	0	0	0	0	0	0	0	0	33
OG0000601	3	7	3	4	4	4	2	2	3	0	0	0	0	1	0	0	0	0	0	33
OG0000602	2	1	1	1	1	1	4	3	3	1	0	1	2	6	3	3	0	0	0	33
OG0000603	0	26	2	1	3	1	0	0	0	0	0	0	0	0	0	0	0	0	0	33
OG0000604	0	2	2	0	12	17	0	0	0	0	0	0	0	0	0	0	0	0	0	33
OG0000605	0	0	0	0	0	0	0	0	0	33	0	0	0	0	0	0	0	0	0	33
OG0000606	0	0	33	0	0	0	0	0	0	0	0	0	0	0	0	0	0	0	0	33
OG0000607	0	0	32	0	0	1	0	0	0	0	0	0	0	0	0	0	0	0	0	33
OG0000608	0	0	0	0	0	0	0	0	0	0	0	0	0	33	0	0	0	0	0	33
OG0000609	0	0	0	0	0	0	0	1	32	0	0	0	0	0	0	0	0	0	0	33
OG0000610	0	0	0	33	0	0	0	0	0	0	0	0	0	0	0	0	0	0	0	33
OG0000611	0	0	0	33	0	0	0	0	0	0	0	0	0	0	0	0	0	0	0	33
OG0000612	0	0	0	33	0	0	0	0	0	0	0	0	0	0	0	0	0	0	0	33
OG0000613	0	0	0	32	0	1	0	0	0	0	0	0	0	0	0	0	0	0	0	33
OG0000614	0	0	0	0	0	33	0	0	0	0	0	0	0	0	0	0	0	0	0	33
OG0000615	1	2	1	1	2	0	2	2	2	2	2	2	1	2	2	2	2	2	2	32
OG0000616	11	2	1	2	1	1	1	1	1	2	1	1	1	1	1	1	1	1	1	32
OG0000617	1	1	2	2	1	2	2	3	4	0	1	1	2	3	2	2	1	1	1	32
OG0000618	2	2	6	3	4	1	1	1	1	1	1	1	2	1	1	1	1	0	2	32
OG0000619	1	2	1	2	2	0	2	2	2	2	2	1	2	2	2	2	2	1	2	32
OG0000620	0	1	2	4	1	1	2	2	2	2	2	1	2	3	2	2	1	1	1	32
OG0000621	1	1	1	1	3	12	1	1	1	1	1	1	1	1	1	1	1	1	1	32
OG0000622	3	3	3	4	3	3	1	1	1	1	1	1	1	1	1	1	1	1	1	32
OG0000623	2	2	3	1	2	0	2	2	2	2	2	1	2	2	2	2	1	0	2	32
OG0000624	1	1	1	1	1	1	2	2	2	0	2	2	2	2	2	2	4	1	3	32
OG0000625	1	1	0	1	2	1	2	2	2	4	1	3	2	2	1	1	3	0	3	32
OG0000626	4	2	2	3	5	4	1	1	1	1	1	1	1	1	1	1	1	0	1	32
OG0000627	1	1	1	2	1	0	2	2	1	1	3	4	2	4	2	2	1	1	1	32
OG0000628	0	0	0	0	0	0	3	2	3	5	1	3	2	5	3	2	1	0	2	32
OG0000629	1	1	1	1	1	1	3	3	3	2	2	2	1	3	3	2	1	0	1	32
OG0000630	32	0	0	0	0	0	0	0	0	0	0	0	0	0	0	0	0	0	0	32
OG0000631	31	0	0	0	0	1	0	0	0	0	0	0	0	0	0	0	0	0	0	32
OG0000632	6	0	0	0	4	22	0	0	0	0	0	0	0	0	0	0	0	0	0	32
OG0000633	6	2	0	1	4	2	2	3	2	1	1	1	2	2	2	1	0	0	0	32
OG0000634	30	0	0	0	0	1	0	0	0	0	0	0	0	0	0	0	0	1	0	32
OG0000635	2	3	5	3	3	2	1	1	1	1	2	3	1	1	2	1	0	0	0	32
OG0000636	1	5	1	0	21	4	0	0	0	0	0	0	0	0	0	0	0	0	0	32
OG0000637	3	3	5	2	5	4	1	1	1	1	1	1	1	1	1	1	0	0	0	32
OG0000638	0	31	0	0	0	0	0	0	0	0	0	0	1	0	0	0	0	0	0	32
OG0000639	0	31	0	1	0	0	0	0	0	0	0	0	0	0	0	0	0	0	0	32
OG0000640	0	1	4	2	3	0	3	2	2	5	1	4	0	2	2	1	0	0	0	32
OG0000641	0	32	0	0	0	0	0	0	0	0	0	0	0	0	0	0	0	0	0	32
OG0000642	0	0	0	0	0	0	3	3	3	5	2	2	2	4	5	3	0	0	0	32
OG0000643	0	0	0	0	0	0	1	3	3	4	0	8	0	6	3	1	0	0	3	32
OG0000644	0	0	16	0	0	16	0	0	0	0	0	0	0	0	0	0	0	0	0	32
OG0000645	0	0	32	0	0	0	0	0	0	0	0	0	0	0	0	0	0	0	0	32
OG0000646	0	0	0	0	0	0	23	3	6	0	0	0	0	0	0	0	0	0	0	32
OG0000647	0	0	0	0	0	0	8	0	24	0	0	0	0	0	0	0	0	0	0	32
OG0000648	0	0	0	0	0	0	0	0	32	0	0	0	0	0	0	0	0	0	0	32
OG0000649	0	0	0	0	0	0	0	0	32	0	0	0	0	0	0	0	0	0	0	32
OG0000650	0	0	0	0	32	0	0	0	0	0	0	0	0	0	0	0	0	0	0	32
OG0000651	0	0	0	0	32	0	0	0	0	0	0	0	0	0	0	0	0	0	0	32
OG0000652	0	0	0	0	0	32	0	0	0	0	0	0	0	0	0	0	0	0	0	32
OG0000653	0	0	0	0	0	32	0	0	0	0	0	0	0	0	0	0	0	0	0	32
OG0000654	0	0	0	0	0	32	0	0	0	0	0	0	0	0	0	0	0	0	0	32
OG0000655	0	1	1	1	0	0	2	2	2	3	2	3	2	4	1	1	3	1	2	31
OG0000656	0	6	0	12	0	0	0	0	0	0	0	0	1	4	1	1	5	0	1	31
OG0000657	2	2	2	2	3	1	2	2	2	1	1	1	2	2	1	2	1	1	1	31
OG0000658	1	2	1	2	9	2	1	2	1	1	1	1	1	1	1	1	1	1	1	31
OG0000659	11	3	1	2	1	1	1	1	1	1	1	1	1	1	1	1	1	1	0	31
OG0000660	1	3	2	1	3	1	1	1	1	1	1	1	1	3	5	2	1	1	1	31
OG0000661	1	3	2	1	2	2	1	1	1	2	1	2	1	2	1	2	5	0	1	31
OG0000662	4	2	2	4	1	1	1	1	1	1	3	3	1	1	1	1	1	1	1	31
OG0000663	0	0	0	0	0	0	1	1	1	1	0	0	2	14	3	1	5	0	2	31
OG0000664	3	3	2	4	3	3	1	1	1	1	1	1	1	1	1	2	1	0	1	31
OG0000665	1	1	1	2	5	1	3	2	2	2	1	2	2	1	1	1	1	1	1	31
OG0000666	2	1	2	1	2	1	2	3	2	2	2	1	1	2	1	1	2	1	2	31
OG0000667	4	2	1	1	4	2	1	1	3	1	1	1	1	1	1	1	1	2	2	31
OG0000668	14	1	1	1	1	1	1	1	1	1	1	1	1	1	1	1	1	1	0	31
OG0000669	0	0	0	0	1	0	7	4	4	1	0	2	1	3	0	2	2	0	4	31
OG0000670	2	1	2	1	2	1	2	2	2	1	2	1	3	2	2	2	1	1	1	31
OG0000671	1	1	13	1	1	1	1	1	1	1	1	1	1	1	1	1	1	1	1	31
OG0000672	1	1	3	1	4	1	2	2	2	1	1	1	2	4	1	1	2	0	1	31
OG0000673	2	2	2	3	5	2	1	1	1	1	1	1	1	1	1	1	2	2	1	31
OG0000674	2	2	1	2	2	1	2	2	2	1	0	1	3	3	1	2	2	1	1	31
OG0000675	2	2	2	2	2	2	1	1	1	2	2	2	2	1	1	1	2	1	2	31
OG0000676	0	0	1	0	0	0	4	1	2	6	1	1	1	4	3	4	3	0	0	31
OG0000677	2	2	1	2	2	1	2	2	2	2	1	1	2	2	2	2	1	1	1	31
OG0000678	4	7	2	2	2	1	1	1	1	1	1	1	0	1	1	2	1	0	2	31
OG0000679	1	3	3	4	3	3	1	0	1	2	1	2	2	1	1	0	1	1	1	31
OG0000680	13	1	1	1	1	1	1	1	1	1	1	1	1	1	1	1	1	1	1	31
OG0000681	31	0	0	0	0	0	0	0	0	0	0	0	0	0	0	0	0	0	0	31
OG0000682	5	0	22	0	0	2	1	0	1	0	0	0	0	0	0	0	0	0	0	31
OG0000683	16	0	1	0	13	1	0	0	0	0	0	0	0	0	0	0	0	0	0	31
OG0000684	2	4	6	6	3	3	1	0	0	1	0	1	1	1	1	1	0	0	0	31
OG0000685	31	0	0	0	0	0	0	0	0	0	0	0	0	0	0	0	0	0	0	31
OG0000686	28	0	3	0	0	0	0	0	0	0	0	0	0	0	0	0	0	0	0	31
OG0000687	3	0	19	0	0	9	0	0	0	0	0	0	0	0	0	0	0	0	0	31
OG0000688	5	5	3	7	8	2	0	0	0	0	0	0	0	0	0	0	0	0	1	31
OG0000689	4	2	2	4	5	3	0	0	0	1	0	0	3	5	0	0	0	1	1	31
OG0000690	4	4	5	4	10	4	0	0	0	0	0	0	0	0	0	0	0	0	0	31
OG0000691	3	1	1	3	1	3	2	2	2	2	2	1	2	3	2	1	0	0	0	31
OG0000692	1	2	2	6	2	3	1	1	1	2	1	1	2	3	2	1	0	0	0	31
OG0000693	2	3	3	6	3	1	1	1	1	2	1	1	1	1	1	1	0	1	1	31
OG0000694	0	31	0	0	0	0	0	0	0	0	0	0	0	0	0	0	0	0	0	31
OG0000695	0	1	0	0	0	30	0	0	0	0	0	0	0	0	0	0	0	0	0	31
OG0000696	0	1	0	1	0	0	5	3	3	1	1	1	2	3	4	6	0	0	0	31
OG0000697	0	0	0	1	0	0	3	3	3	3	0	0	1	11	3	3	0	0	0	31
OG0000698	0	0	0	0	0	0	0	0	0	0	0	0	30	0	0	1	0	0	0	31
OG0000699	0	0	0	0	0	0	9	5	10	0	0	0	1	2	2	2	0	0	0	31
OG0000700	0	0	29	0	1	1	0	0	0	0	0	0	0	0	0	0	0	0	0	31
OG0000701	0	0	0	0	26	4	0	0	0	0	0	0	0	1	0	0	0	0	0	31
OG0000702	0	0	0	31	0	0	0	0	0	0	0	0	0	0	0	0	0	0	0	31
OG0000703	0	0	0	31	0	0	0	0	0	0	0	0	0	0	0	0	0	0	0	31
OG0000704	0	0	0	31	0	0	0	0	0	0	0	0	0	0	0	0	0	0	0	31
OG0000705	0	0	0	0	0	0	0	0	31	0	0	0	0	0	0	0	0	0	0	31
OG0000706	0	0	0	0	31	0	0	0	0	0	0	0	0	0	0	0	0	0	0	31
OG0000707	0	0	0	0	30	1	0	0	0	0	0	0	0	0	0	0	0	0	0	31
OG0000708	0	0	0	0	31	0	0	0	0	0	0	0	0	0	0	0	0	0	0	31
OG0000709	0	0	0	0	31	0	0	0	0	0	0	0	0	0	0	0	0	0	0	31
OG0000710	0	0	0	0	0	0	1	1	1	2	3	5	1	5	3	3	2	1	2	30
OG0000711	2	2	1	2	4	2	1	1	1	1	4	2	1	1	1	1	3	0	0	30
OG0000712	1	2	1	1	1	1	1	1	1	1	1	1	1	2	1	1	1	10	1	30
OG0000713	1	11	1	1	1	1	1	1	2	1	1	1	1	1	1	1	1	1	1	30
OG0000714	0	2	0	3	3	1	0	0	0	1	2	2	0	1	4	5	5	0	1	30
OG0000715	2	3	1	2	3	2	1	2	1	1	2	2	1	1	1	1	1	1	2	30
OG0000716	3	2	2	2	2	1	2	2	2	2	1	0	2	2	1	0	2	0	2	30
OG0000717	1	4	1	6	2	1	1	1	1	1	1	1	1	1	1	2	4	0	0	30
OG0000718	4	2	1	2	2	1	2	2	2	1	1	1	2	2	1	1	1	1	1	30
OG0000719	2	1	1	1	1	1	2	2	2	3	1	1	0	2	2	2	4	0	2	30
OG0000720	0	1	1	3	0	0	1	1	1	5	1	2	3	1	1	1	6	1	1	30
OG0000721	0	0	0	0	0	0	3	3	4	2	0	0	2	4	2	2	6	0	2	30
OG0000722	0	0	0	0	0	0	3	2	2	2	0	1	4	3	4	6	1	1	1	30
OG0000723	1	1	7	1	6	0	1	1	1	1	1	1	1	2	1	1	1	1	1	30
OG0000724	1	1	1	1	1	1	1	1	1	3	3	1	2	2	1	3	4	1	1	30
OG0000725	1	3	3	2	1	1	1	1	1	3	1	1	1	1	2	1	1	4	1	30
OG0000726	1	2	1	1	1	0	1	0	0	3	2	3	2	2	3	3	2	1	2	30
OG0000727	1	1	1	4	3	1	1	1	1	1	2	2	1	3	2	2	1	1	1	30
OG0000728	1	1	1	1	1	12	1	1	2	1	1	1	1	1	1	1	1	0	1	30
OG0000729	8	1	1	2	2	1	1	1	1	1	1	3	1	1	1	1	1	1	1	30
OG0000730	10	1	1	1	2	2	1	1	1	1	1	1	1	1	1	1	1	1	1	30
OG0000731	1	1	1	1	3	1	2	2	2	2	1	2	2	1	1	1	3	1	2	30
OG0000732	11	1	1	3	1	1	1	1	1	1	1	1	1	1	0	1	1	1	1	30
OG0000733	0	1	1	1	0	0	2	3	2	3	2	1	2	3	2	2	1	3	1	30
OG0000734	29	0	1	0	0	0	0	0	0	0	0	0	0	0	0	0	0	0	0	30
OG0000735	8	3	15	0	3	1	0	0	0	0	0	0	0	0	0	0	0	0	0	30
OG0000736	4	2	0	2	15	4	1	1	1	0	0	0	0	0	0	0	0	0	0	30
OG0000737	1	2	1	2	1	1	1	1	1	2	4	1	2	2	2	2	0	0	4	30
OG0000738	2	24	0	0	3	0	0	0	0	0	0	0	0	1	0	0	0	0	0	30
OG0000739	0	26	0	0	3	1	0	0	0	0	0	0	0	0	0	0	0	0	0	30
OG0000740	0	30	0	0	0	0	0	0	0	0	0	0	0	0	0	0	0	0	0	30
OG0000741	0	30	0	0	0	0	0	0	0	0	0	0	0	0	0	0	0	0	0	30
OG0000742	0	1	0	29	0	0	0	0	0	0	0	0	0	0	0	0	0	0	0	30
OG0000743	0	0	0	0	0	0	7	9	13	0	0	0	1	0	0	0	0	0	0	30
OG0000744	0	0	30	0	0	0	0	0	0	0	0	0	0	0	0	0	0	0	0	30
OG0000745	0	0	1	0	0	0	21	0	8	0	0	0	0	0	0	0	0	0	0	30
OG0000746	0	0	0	0	27	3	0	0	0	0	0	0	0	0	0	0	0	0	0	30
OG0000747	0	0	0	0	0	30	0	0	0	0	0	0	0	0	0	0	0	0	0	30
OG0000748	1	1	2	1	1	1	3	2	2	1	2	2	1	2	1	1	1	1	3	29
OG0000749	1	1	10	1	1	1	1	1	3	1	1	1	1	1	1	1	1	1	0	29
OG0000750	0	0	0	0	0	0	2	1	1	2	2	5	2	8	1	1	3	0	1	29
OG0000751	1	1	1	1	4	0	2	2	2	2	2	1	1	1	1	3	2	0	2	29
OG0000752	1	1	1	0	1	10	1	1	1	1	1	1	1	2	2	1	1	1	1	29
OG0000753	4	1	8	1	1	1	1	1	1	1	1	1	1	1	1	1	1	1	1	29
OG0000754	0	0	0	0	0	0	3	1	2	3	2	1	0	7	3	3	2	0	2	29
OG0000755	0	1	0	1	4	0	2	1	2	1	2	4	2	3	2	2	1	0	1	29
OG0000756	0	1	0	1	0	0	1	1	2	4	2	5	3	1	1	1	2	2	2	29
OG0000757	1	1	1	2	1	1	1	1	1	1	4	1	2	4	2	2	1	1	1	29
OG0000758	1	1	1	1	2	1	2	2	2	2	2	1	2	2	2	2	1	1	1	29
OG0000759	1	2	0	1	1	1	7	4	4	1	1	1	0	2	1	0	1	0	1	29
OG0000760	1	2	5	2	3	2	1	1	1	1	1	1	1	2	1	1	1	1	1	29
OG0000761	10	1	1	2	2	1	1	1	1	1	1	1	1	1	1	0	1	1	1	29
OG0000762	3	7	2	6	6	2	0	0	0	0	0	0	0	0	0	0	1	0	2	29
OG0000763	6	2	2	2	1	1	1	1	1	1	3	1	2	1	1	1	1	0	1	29
OG0000764	1	1	0	1	1	1	1	1	1	2	2	5	2	4	2	1	3	0	0	29
OG0000765	2	2	1	4	2	2	2	1	1	1	1	2	2	2	1	1	1	0	1	29
OG0000766	1	1	1	1	1	0	2	4	4	1	1	1	2	3	2	2	1	0	1	29
OG0000767	2	4	4	3	1	1	1	1	1	3	1	1	1	1	1	1	2	0	0	29
OG0000768	1	1	1	1	2	1	2	4	4	2	2	1	1	2	1	1	1	0	1	29
OG0000769	0	1	1	1	4	1	1	1	1	3	1	2	1	3	4	2	1	0	1	29
OG0000770	2	1	2	3	5	2	0	0	0	3	0	1	4	3	1	1	1	0	0	29
OG0000771	5	3	4	3	2	2	1	1	1	1	1	1	1	1	0	1	1	0	0	29
OG0000772	1	1	1	2	4	4	2	2	2	1	1	1	1	1	1	1	1	1	1	29
OG0000773	2	1	1	2	4	2	1	1	1	1	1	1	3	3	1	1	1	1	1	29
OG0000774	1	1	2	1	2	1	2	2	2	2	1	2	3	2	1	1	1	1	1	29
OG0000775	3	2	1	3	3	1	2	2	2	0	1	1	1	2	1	1	1	1	1	29
OG0000776	1	4	2	4	3	4	2	1	1	1	0	1	0	1	0	2	1	0	1	29
OG0000777	5	1	1	1	2	1	1	1	1	1	1	1	2	2	2	2	1	1	2	29
OG0000778	2	1	2	1	1	1	2	2	3	2	2	2	1	2	1	1	1	1	1	29
OG0000779	2	3	4	2	3	1	1	1	1	1	1	1	1	2	1	1	1	1	1	29
OG0000780	0	3	0	0	0	0	2	2	2	2	1	1	4	5	3	3	1	0	0	29
OG0000781	8	1	1	2	1	1	1	1	1	1	1	2	1	1	1	1	1	2	1	29
OG0000782	1	2	2	2	1	1	2	2	2	1	1	1	2	2	2	2	1	1	1	29
OG0000783	4	5	4	3	4	3	0	0	0	0	1	0	0	1	1	1	1	0	1	29
OG0000784	29	0	0	0	0	0	0	0	0	0	0	0	0	0	0	0	0	0	0	29
OG0000785	5	0	1	0	2	21	0	0	0	0	0	0	0	0	0	0	0	0	0	29
OG0000786	5	0	0	0	0	24	0	0	0	0	0	0	0	0	0	0	0	0	0	29
OG0000787	29	0	0	0	0	0	0	0	0	0	0	0	0	0	0	0	0	0	0	29
OG0000788	29	0	0	0	0	0	0	0	0	0	0	0	0	0	0	0	0	0	0	29
OG0000789	29	0	0	0	0	0	0	0	0	0	0	0	0	0	0	0	0	0	0	29
OG0000790	3	3	5	9	7	2	0	0	0	0	0	0	0	0	0	0	0	0	0	29
OG0000791	1	1	0	2	1	1	2	2	2	2	0	0	4	5	3	3	0	0	0	29
OG0000792	0	4	0	0	22	3	0	0	0	0	0	0	0	0	0	0	0	0	0	29
OG0000793	0	26	0	3	0	0	0	0	0	0	0	0	0	0	0	0	0	0	0	29
OG0000794	0	3	0	26	0	0	0	0	0	0	0	0	0	0	0	0	0	0	0	29
OG0000795	0	1	0	28	0	0	0	0	0	0	0	0	0	0	0	0	0	0	0	29
OG0000796	0	0	0	0	0	0	3	3	2	5	0	0	5	8	1	2	0	0	0	29
OG0000797	0	0	0	2	0	0	2	2	2	4	1	2	6	3	4	1	0	0	0	29
OG0000798	0	0	26	0	1	1	0	0	0	0	0	0	0	0	0	0	0	1	0	29
OG0000799	0	0	29	0	0	0	0	0	0	0	0	0	0	0	0	0	0	0	0	29
OG0000800	0	0	29	0	0	0	0	0	0	0	0	0	0	0	0	0	0	0	0	29
OG0000801	0	0	0	0	0	0	6	0	23	0	0	0	0	0	0	0	0	0	0	29
OG0000802	0	0	0	29	0	0	0	0	0	0	0	0	0	0	0	0	0	0	0	29
OG0000803	0	0	0	0	0	0	0	0	29	0	0	0	0	0	0	0	0	0	0	29
OG0000804	0	0	0	0	25	4	0	0	0	0	0	0	0	0	0	0	0	0	0	29
OG0000805	0	0	0	0	29	0	0	0	0	0	0	0	0	0	0	0	0	0	0	29
OG0000806	0	0	0	0	3	26	0	0	0	0	0	0	0	0	0	0	0	0	0	29
OG0000807	0	0	0	0	0	29	0	0	0	0	0	0	0	0	0	0	0	0	0	29
OG0000808	0	0	0	0	0	29	0	0	0	0	0	0	0	0	0	0	0	0	0	29
OG0000809	0	0	0	0	0	29	0	0	0	0	0	0	0	0	0	0	0	0	0	29
OG0000810	1	1	1	1	1	2	1	1	1	2	2	2	1	3	1	1	4	1	1	28
OG0000811	1	1	1	1	2	1	1	1	1	2	1	1	4	3	2	2	1	1	1	28
OG0000812	1	1	1	1	1	10	1	1	1	1	1	1	1	1	1	1	1	1	1	28
OG0000813	0	0	0	0	0	0	1	1	1	5	0	0	3	4	3	3	4	1	2	28
OG0000814	0	0	0	0	0	0	4	4	2	1	1	1	2	3	2	2	2	1	3	28
OG0000815	1	2	1	1	1	2	1	2	2	3	1	3	1	1	1	1	2	1	1	28
OG0000816	2	4	2	4	2	0	1	1	1	0	1	1	2	2	1	2	1	0	1	28
OG0000817	2	1	2	1	1	1	2	2	2	1	1	1	2	2	1	2	2	1	1	28
OG0000818	2	2	2	2	2	2	1	1	1	1	2	3	1	1	1	1	1	1	1	28
OG0000819	2	1	1	1	1	0	2	2	2	2	2	2	2	1	2	2	1	1	1	28
OG0000820	1	2	2	2	1	1	1	1	1	2	1	1	1	1	2	2	2	2	2	28
OG0000821	1	1	2	1	2	1	2	2	2	1	1	1	2	2	2	2	1	1	1	28
OG0000822	1	1	1	1	1	0	1	1	1	1	2	5	2	3	1	2	3	0	1	28
OG0000823	1	3	1	3	6	1	1	1	1	1	1	1	1	1	1	1	1	1	1	28
OG0000824	1	3	2	6	2	2	1	1	1	1	1	1	1	1	0	1	1	1	1	28
OG0000825	2	1	9	1	1	1	1	1	1	1	1	1	1	1	1	1	1	1	1	28
OG0000826	2	1	5	1	3	2	1	1	1	1	1	1	1	2	2	1	1	0	1	28
OG0000827	3	2	2	2	2	3	1	1	1	1	1	1	1	2	1	1	1	1	1	28
OG0000828	0	3	1	2	2	0	1	1	1	3	1	1	3	3	2	1	2	0	1	28
OG0000829	2	1	2	4	3	1	1	1	1	2	1	1	1	1	1	1	1	2	1	28
OG0000830	1	2	1	3	4	1	1	1	1	1	1	1	3	1	1	1	2	1	1	28
OG0000831	3	2	3	1	2	1	1	2	4	4	0	0	1	2	0	1	1	0	0	28
OG0000832	1	1	1	4	1	2	3	4	3	1	1	1	0	1	1	0	1	0	2	28
OG0000833	2	1	2	1	1	1	1	1	1	1	1	1	2	3	2	3	2	1	1	28
OG0000834	0	0	0	0	0	0	0	0	0	5	3	5	1	3	0	7	4	0	0	28
OG0000835	0	1	5	1	3	2	1	1	1	1	2	1	1	1	1	1	2	2	1	28
OG0000836	10	1	1	1	1	1	1	1	1	1	1	1	1	1	1	1	1	1	1	28
OG0000837	1	1	1	1	1	9	1	1	1	1	1	1	1	1	1	1	1	2	1	28
OG0000838	0	1	1	1	3	0	1	1	1	3	2	2	1	4	3	2	1	0	1	28
OG0000839	10	1	2	1	1	1	1	1	1	1	1	1	1	1	0	1	1	1	1	28
OG0000840	2	1	1	1	8	1	1	1	1	1	1	1	1	1	1	2	1	1	1	28
OG0000841	10	1	1	1	1	1	1	1	1	1	1	1	1	1	1	1	1	1	1	28
OG0000842	3	1	1	2	2	3	1	2	1	1	1	1	1	1	2	1	2	1	1	28
OG0000843	2	1	3	1	1	1	1	2	1	0	1	2	0	2	2	4	1	1	2	28
OG0000844	0	1	11	2	1	0	1	1	1	1	1	1	1	1	1	1	1	1	1	28
OG0000845	2	1	22	0	0	3	0	0	0	0	0	0	0	0	0	0	0	0	0	28
OG0000846	28	0	0	0	0	0	0	0	0	0	0	0	0	0	0	0	0	0	0	28
OG0000847	1	1	3	1	2	0	1	1	1	1	3	2	3	3	2	3	0	0	0	28
OG0000848	10	4	2	2	4	1	0	0	0	1	0	0	0	2	0	2	0	0	0	28
OG0000849	28	0	0	0	0	0	0	0	0	0	0	0	0	0	0	0	0	0	0	28
OG0000850	2	3	2	1	2	2	1	1	1	2	1	2	2	1	1	1	0	1	2	28
OG0000851	2	2	2	1	1	2	1	1	1	2	2	1	2	3	2	2	0	0	1	28
OG0000852	0	1	0	23	4	0	0	0	0	0	0	0	0	0	0	0	0	0	0	28
OG0000853	0	15	0	13	0	0	0	0	0	0	0	0	0	0	0	0	0	0	0	28
OG0000854	0	0	0	0	0	0	3	2	2	4	2	1	3	6	3	2	0	0	0	28
OG0000855	0	0	0	0	0	0	0	0	0	0	0	0	1	27	0	0	0	0	0	28
OG0000856	0	0	0	0	0	0	0	6	19	0	0	0	1	0	0	2	0	0	0	28
OG0000857	0	0	26	0	0	2	0	0	0	0	0	0	0	0	0	0	0	0	0	28
OG0000858	0	0	1	0	0	27	0	0	0	0	0	0	0	0	0	0	0	0	0	28
OG0000859	0	0	0	0	0	0	0	0	0	0	0	0	0	28	0	0	0	0	0	28
OG0000860	0	0	0	0	0	0	17	4	7	0	0	0	0	0	0	0	0	0	0	28
OG0000861	0	0	0	0	0	0	6	2	20	0	0	0	0	0	0	0	0	0	0	28
OG0000862	0	0	0	28	0	0	0	0	0	0	0	0	0	0	0	0	0	0	0	28
OG0000863	0	0	0	28	0	0	0	0	0	0	0	0	0	0	0	0	0	0	0	28
OG0000864	0	0	0	28	0	0	0	0	0	0	0	0	0	0	0	0	0	0	0	28
OG0000865	0	0	0	0	28	0	0	0	0	0	0	0	0	0	0	0	0	0	0	28
OG0000866	0	0	0	0	28	0	0	0	0	0	0	0	0	0	0	0	0	0	0	28
OG0000867	0	0	0	0	1	27	0	0	0	0	0	0	0	0	0	0	0	0	0	28
OG0000868	0	0	0	0	0	0	0	0	0	0	0	0	0	0	0	28	0	0	0	28
OG0000869	0	0	0	0	0	0	0	0	0	0	0	0	0	0	0	28	0	0	0	28
OG0000870	0	0	0	0	0	0	0	0	0	0	0	0	0	0	0	28	0	0	0	28
OG0000871	1	4	1	4	2	1	2	2	3	0	0	0	2	1	1	1	1	0	1	27
OG0000872	2	1	1	1	2	1	2	1	1	1	1	1	2	2	2	2	1	2	1	27
OG0000873	0	1	0	1	0	0	2	4	2	1	1	1	3	2	2	2	3	0	2	27
OG0000874	2	1	2	1	1	1	1	2	1	2	2	2	2	2	2	0	2	0	1	27
OG0000875	1	1	0	1	1	1	1	1	0	1	3	3	2	3	2	2	2	0	2	27
OG0000876	1	1	1	1	2	1	1	1	2	1	2	1	2	3	1	2	2	1	1	27
OG0000877	0	2	1	2	0	0	1	1	1	2	2	2	2	2	2	2	2	2	1	27
OG0000878	0	0	0	0	0	0	2	2	2	1	2	1	2	6	2	2	2	1	2	27
OG0000879	1	1	1	4	1	1	1	1	1	1	1	1	2	1	1	5	1	1	1	27
OG0000880	2	1	3	1	6	1	1	1	1	1	1	1	1	1	1	1	1	1	1	27
OG0000881	1	4	1	2	4	2	1	2	1	2	1	1	1	1	0	0	1	1	1	27
OG0000882	1	1	1	5	1	1	1	1	1	1	1	1	1	1	1	1	2	3	2	27
OG0000883	1	1	4	1	4	2	1	2	1	1	1	1	1	1	1	1	1	1	1	27
OG0000884	0	0	0	0	0	0	2	2	2	3	4	2	2	2	2	4	1	0	1	27
OG0000885	1	2	1	4	3	1	1	1	1	1	1	1	1	2	2	2	1	1	0	27
OG0000886	6	1	1	2	1	2	1	1	1	1	1	1	2	1	1	1	1	1	1	27
OG0000887	1	1	1	1	6	1	1	1	1	1	2	2	2	1	1	1	1	1	1	27
OG0000888	1	1	1	8	3	1	1	1	1	0	1	1	2	1	1	1	1	0	1	27
OG0000889	2	2	2	2	2	2	1	1	1	1	1	1	1	1	1	1	2	1	2	27
OG0000890	0	1	1	1	2	2	2	2	2	1	1	1	2	2	2	2	1	0	2	27
OG0000891	2	1	1	1	1	1	2	2	2	1	1	1	1	2	3	3	1	0	1	27
OG0000892	1	1	1	1	1	1	2	2	2	2	1	1	2	2	2	2	1	1	1	27
OG0000893	2	1	1	1	1	1	2	3	2	1	1	1	1	2	2	2	1	1	1	27
OG0000894	2	3	2	2	2	2	1	1	1	1	1	1	2	1	1	1	1	1	1	27
OG0000895	0	3	1	8	0	0	1	1	1	2	2	2	1	1	1	1	1	0	1	27
OG0000896	0	1	1	1	2	1	1	1	1	1	1	1	2	2	1	2	2	2	4	27
OG0000897	9	1	1	1	1	1	1	1	1	1	1	1	1	1	1	1	1	1	1	27
OG0000898	1	8	1	1	1	1	1	1	1	1	1	0	1	1	1	1	1	2	2	27
OG0000899	2	1	1	1	1	1	1	1	1	2	1	1	1	3	1	1	4	1	2	27
OG0000900	0	1	0	1	1	2	1	1	1	5	1	2	1	2	1	1	3	0	3	27
OG0000901	0	0	0	0	0	0	1	2	2	3	2	3	0	4	3	3	2	0	2	27
OG0000902	2	1	1	1	2	2	1	1	1	1	1	1	3	1	1	1	1	4	1	27
OG0000903	2	3	2	2	4	2	1	1	1	0	1	1	1	1	1	1	1	1	1	27
OG0000904	1	2	2	3	5	2	1	1	1	1	1	1	1	1	1	1	1	0	1	27
OG0000905	1	1	4	1	1	1	3	2	2	1	1	1	1	2	2	2	1	0	0	27
OG0000906	2	2	2	2	2	2	1	2	1	2	1	1	1	1	1	1	1	1	1	27
OG0000907	1	1	2	1	1	1	2	2	1	1	2	1	2	2	2	1	2	1	1	27
OG0000908	1	1	1	1	1	1	2	3	2	1	1	1	2	2	2	2	1	1	1	27
OG0000909	1	1	1	1	1	2	2	2	2	1	2	2	1	2	2	2	1	0	1	27
OG0000910	2	2	1	1	2	2	1	1	1	2	2	2	1	1	1	1	2	1	1	27
OG0000911	0	0	0	0	0	0	2	2	2	8	2	3	2	1	1	1	2	0	1	27
OG0000912	3	2	2	2	3	1	1	1	1	1	1	1	1	1	2	1	1	1	1	27
OG0000913	3	3	2	3	10	2	0	0	0	1	0	0	0	0	0	0	1	1	1	27
OG0000914	0	1	0	3	0	0	2	3	2	1	2	3	1	2	2	2	2	0	1	27
OG0000915	2	1	1	1	2	0	2	2	2	2	2	2	1	2	1	1	1	1	1	27
OG0000916	2	1	1	1	4	5	1	1	1	1	1	1	1	1	1	1	1	1	1	27
OG0000917	1	1	2	2	3	0	2	2	2	2	1	1	1	2	1	2	1	0	1	27
OG0000918	1	1	1	1	1	1	2	2	2	1	1	1	2	3	2	2	1	1	1	27
OG0000919	2	1	1	3	1	5	4	2	1	1	1	1	0	1	0	0	1	1	1	27
OG0000920	27	0	0	0	0	0	0	0	0	0	0	0	0	0	0	0	0	0	0	27
OG0000921	27	0	0	0	0	0	0	0	0	0	0	0	0	0	0	0	0	0	0	27
OG0000922	1	1	0	1	1	1	2	2	2	2	0	0	3	4	3	3	0	1	0	27
OG0000923	2	4	3	3	3	2	1	1	1	1	1	1	1	1	1	1	0	0	0	27
OG0000924	2	3	2	3	4	2	1	1	1	1	1	2	1	1	0	2	0	0	0	27
OG0000925	4	9	0	13	1	0	0	0	0	0	0	0	0	0	0	0	0	0	0	27
OG0000926	2	6	3	7	6	2	0	0	0	1	0	0	0	0	0	0	0	0	0	27
OG0000927	2	3	2	4	5	4	0	0	0	1	1	1	1	1	1	1	0	0	0	27
OG0000928	0	24	2	1	0	0	0	0	0	0	0	0	0	0	0	0	0	0	0	27
OG0000929	0	27	0	0	0	0	0	0	0	0	0	0	0	0	0	0	0	0	0	27
OG0000930	0	1	0	0	2	24	0	0	0	0	0	0	0	0	0	0	0	0	0	27
OG0000931	0	1	0	0	26	0	0	0	0	0	0	0	0	0	0	0	0	0	0	27
OG0000932	0	0	0	0	0	0	0	0	0	27	0	0	0	0	0	0	0	0	0	27
OG0000933	0	0	27	0	0	0	0	0	0	0	0	0	0	0	0	0	0	0	0	27
OG0000934	0	0	27	0	0	0	0	0	0	0	0	0	0	0	0	0	0	0	0	27
OG0000935	0	0	1	26	0	0	0	0	0	0	0	0	0	0	0	0	0	0	0	27
OG0000936	0	0	0	0	0	0	27	0	0	0	0	0	0	0	0	0	0	0	0	27
OG0000937	0	0	0	0	0	0	1	12	14	0	0	0	0	0	0	0	0	0	0	27
OG0000938	0	0	0	27	0	0	0	0	0	0	0	0	0	0	0	0	0	0	0	27
OG0000939	0	0	0	0	27	0	0	0	0	0	0	0	0	0	0	0	0	0	0	27
OG0000940	0	0	0	0	1	26	0	0	0	0	0	0	0	0	0	0	0	0	0	27
OG0000941	0	0	0	0	26	1	0	0	0	0	0	0	0	0	0	0	0	0	0	27
OG0000942	0	0	0	0	0	27	0	0	0	0	0	0	0	0	0	0	0	0	0	27
OG0000943	0	0	0	0	0	27	0	0	0	0	0	0	0	0	0	0	0	0	0	27
OG0000944	1	1	4	0	5	1	1	1	1	2	1	1	1	2	1	1	1	0	1	26
OG0000945	0	0	0	0	0	0	3	3	3	2	1	3	1	2	4	2	1	0	1	26
OG0000946	0	0	0	0	0	0	0	0	0	6	2	2	0	4	4	3	4	0	1	26
OG0000947	1	2	2	2	1	0	1	1	1	4	2	2	1	1	1	1	2	0	1	26
OG0000948	0	0	0	0	0	0	0	0	0	3	0	0	9	13	0	0	1	0	0	26
OG0000949	3	1	2	3	2	1	1	1	1	1	1	1	1	1	1	1	1	2	1	26
OG0000950	2	2	2	2	2	0	2	2	2	0	1	0	2	2	1	2	1	0	1	26
OG0000951	2	2	1	1	2	1	1	1	1	0	0	0	1	1	1	1	3	3	4	26
OG0000952	3	2	1	2	2	2	1	2	1	1	1	1	1	1	1	1	1	1	1	26
OG0000953	2	2	2	2	2	1	1	2	1	0	1	1	1	1	1	1	3	1	1	26
OG0000954	2	1	2	1	1	1	2	2	2	0	1	1	1	3	2	2	1	0	1	26
OG0000955	2	1	1	1	5	1	1	1	3	1	1	1	1	1	1	1	1	1	1	26
OG0000956	1	1	4	1	2	1	1	2	1	1	1	1	1	1	2	2	1	1	1	26
OG0000957	1	1	0	1	2	1	1	1	1	1	2	2	2	3	3	1	1	1	1	26
OG0000958	3	3	4	4	5	1	0	0	0	3	0	2	0	0	0	0	1	0	0	26
OG0000959	6	1	1	1	2	2	1	1	1	1	1	1	1	1	1	1	1	1	1	26
OG0000960	1	1	4	4	2	1	1	1	1	1	1	1	1	1	1	1	1	1	1	26
OG0000961	0	2	0	2	1	0	2	1	2	0	2	1	2	2	2	3	2	0	2	26
OG0000962	6	1	1	1	3	1	1	1	1	1	1	1	1	1	1	1	1	1	1	26
OG0000963	0	1	1	1	1	1	1	5	4	2	1	1	1	1	1	1	1	1	1	26
OG0000964	1	2	1	1	3	1	2	2	2	1	1	1	1	2	1	1	1	1	1	26
OG0000965	1	1	2	0	1	6	1	1	2	1	1	1	1	1	1	2	1	1	1	26
OG0000966	2	1	2	1	4	2	2	1	1	1	1	1	1	1	1	1	1	1	1	26
OG0000967	2	1	6	2	3	1	1	1	1	1	1	1	1	1	0	1	1	0	1	26
OG0000968	2	2	2	3	3	1	1	1	1	1	1	1	1	1	1	1	1	1	1	26
OG0000969	1	1	1	1	2	1	2	2	3	1	1	1	2	2	1	1	1	1	1	26
OG0000970	1	1	1	1	4	0	2	2	2	1	1	1	1	2	1	1	2	1	1	26
OG0000971	1	1	4	1	5	1	1	1	1	1	1	1	1	1	1	1	1	1	1	26
OG0000972	0	2	1	1	0	0	2	2	2	1	1	2	2	4	2	2	1	0	1	26
OG0000973	2	4	2	2	3	1	1	1	1	1	1	1	1	1	0	1	1	1	1	26
OG0000974	1	1	8	1	1	1	1	1	1	1	1	1	1	1	1	1	1	1	1	26
OG0000975	1	1	1	1	1	1	2	2	2	1	1	1	2	2	2	2	1	1	1	26
OG0000976	2	3	2	1	4	4	1	1	1	0	1	1	1	1	0	1	1	0	1	26
OG0000977	2	1	0	1	1	1	2	2	1	1	1	1	2	2	2	3	1	1	1	26
OG0000978	1	1	0	2	1	1	1	1	1	1	2	2	3	3	1	2	1	0	2	26
OG0000979	1	2	2	3	3	2	1	1	1	0	1	2	1	1	1	1	1	1	1	26
OG0000980	9	1	1	2	1	0	1	1	1	1	1	1	1	1	1	1	1	1	0	26
OG0000981	2	2	3	2	2	2	1	1	1	1	1	1	1	1	1	1	1	1	1	26
OG0000982	8	1	1	1	1	1	1	1	1	1	1	1	1	1	1	1	1	1	1	26
OG0000983	1	1	1	1	7	1	1	1	1	1	1	1	1	2	1	1	1	1	1	26
OG0000984	7	1	1	1	2	1	1	1	1	1	1	1	1	1	1	1	1	1	1	26
OG0000985	1	1	1	1	8	1	1	1	1	1	1	1	1	1	1	1	1	1	1	26
OG0000986	1	1	1	1	1	2	2	2	2	2	1	1	2	1	2	2	1	0	1	26
OG0000987	2	1	1	1	7	1	1	1	1	1	1	1	1	1	1	1	1	1	1	26
OG0000988	1	1	1	1	2	1	1	3	1	2	1	1	2	2	1	2	1	1	1	26
OG0000989	0	0	0	0	0	0	1	1	1	5	2	3	2	2	1	2	1	4	1	26
OG0000990	25	0	1	0	0	0	0	0	0	0	0	0	0	0	0	0	0	0	0	26
OG0000991	26	0	0	0	0	0	0	0	0	0	0	0	0	0	0	0	0	0	0	26
OG0000992	2	15	0	8	1	0	0	0	0	0	0	0	0	0	0	0	0	0	0	26
OG0000993	16	0	1	0	7	2	0	0	0	0	0	0	0	0	0	0	0	0	0	26
OG0000994	1	3	1	3	1	2	2	2	2	2	1	1	1	2	1	1	0	0	0	26
OG0000995	7	11	6	2	0	0	0	0	0	0	0	0	0	0	0	0	0	0	0	26
OG0000996	1	0	0	0	1	24	0	0	0	0	0	0	0	0	0	0	0	0	0	26
OG0000997	4	0	1	0	1	20	0	0	0	0	0	0	0	0	0	0	0	0	0	26
OG0000998	1	1	1	1	1	13	1	0	1	1	1	1	1	1	0	1	0	0	0	26
OG0000999	4	0	0	0	0	22	0	0	0	0	0	0	0	0	0	0	0	0	0	26
OG0001000	1	2	2	2	2	0	2	3	2	2	1	1	1	2	1	2	0	0	0	26
OG0001001	1	0	25	0	0	0	0	0	0	0	0	0	0	0	0	0	0	0	0	26
OG0001002	1	1	1	2	2	1	2	2	2	0	1	3	2	2	3	1	0	0	0	26
OG0001003	2	1	2	1	1	6	1	1	1	1	1	1	1	2	2	2	0	0	0	26
OG0001004	2	0	1	0	0	23	0	0	0	0	0	0	0	0	0	0	0	0	0	26
OG0001005	2	1	1	1	1	1	2	2	2	2	1	1	2	3	2	1	0	0	1	26
OG0001006	1	2	1	2	1	1	2	2	2	1	1	1	2	3	2	2	0	0	0	26
OG0001007	0	1	0	24	0	0	0	0	0	0	0	1	0	0	0	0	0	0	0	26
OG0001008	0	11	0	7	3	5	0	0	0	0	0	0	0	0	0	0	0	0	0	26
OG0001009	0	0	0	0	0	0	1	2	2	6	2	9	1	2	1	0	0	0	0	26
OG0001010	0	0	0	0	23	2	0	0	0	1	0	0	0	0	0	0	0	0	0	26
OG0001011	0	0	0	0	0	0	0	0	0	0	0	0	2	22	2	0	0	0	0	26
OG0001012	0	0	26	0	0	0	0	0	0	0	0	0	0	0	0	0	0	0	0	26
OG0001013	0	0	26	0	0	0	0	0	0	0	0	0	0	0	0	0	0	0	0	26
OG0001014	0	0	3	0	0	0	1	0	22	0	0	0	0	0	0	0	0	0	0	26
OG0001015	0	0	0	0	0	0	0	1	25	0	0	0	0	0	0	0	0	0	0	26
OG0001016	0	0	0	26	0	0	0	0	0	0	0	0	0	0	0	0	0	0	0	26
OG0001017	0	0	0	26	0	0	0	0	0	0	0	0	0	0	0	0	0	0	0	26
OG0001018	0	0	0	0	0	0	0	0	26	0	0	0	0	0	0	0	0	0	0	26
OG0001019	0	0	0	0	0	0	0	0	26	0	0	0	0	0	0	0	0	0	0	26
OG0001020	0	0	0	0	26	0	0	0	0	0	0	0	0	0	0	0	0	0	0	26
OG0001021	0	0	0	0	8	18	0	0	0	0	0	0	0	0	0	0	0	0	0	26
OG0001022	0	0	0	0	25	1	0	0	0	0	0	0	0	0	0	0	0	0	0	26
OG0001023	0	0	0	0	0	26	0	0	0	0	0	0	0	0	0	0	0	0	0	26
OG0001024	0	0	0	0	0	26	0	0	0	0	0	0	0	0	0	0	0	0	0	26
OG0001025	0	0	0	0	0	26	0	0	0	0	0	0	0	0	0	0	0	0	0	26
OG0001026	0	0	0	0	0	26	0	0	0	0	0	0	0	0	0	0	0	0	0	26
OG0001027	0	0	0	0	0	26	0	0	0	0	0	0	0	0	0	0	0	0	0	26
OG0001028	1	1	1	2	1	1	1	2	1	1	1	1	2	2	2	1	2	1	1	25
OG0001029	2	1	2	3	2	1	1	1	1	1	1	1	1	1	1	1	1	2	1	25
OG0001030	3	2	2	2	2	1	1	1	1	1	1	1	1	1	1	1	1	1	1	25
OG0001031	3	1	2	2	2	1	1	2	1	1	1	1	1	1	1	1	1	1	1	25
OG0001032	1	1	1	5	3	1	1	1	1	1	1	1	1	1	1	1	1	1	1	25
OG0001033	0	0	0	0	0	0	2	1	1	3	3	3	1	3	1	2	1	1	3	25
OG0001034	2	2	2	2	3	2	1	1	1	1	1	1	1	1	1	1	1	0	1	25
OG0001035	1	2	2	1	1	1	1	1	1	1	1	1	2	2	1	1	1	3	1	25
OG0001036	9	1	1	1	1	1	1	1	1	0	1	1	1	1	1	1	1	1	0	25
OG0001037	1	1	1	1	1	3	1	1	3	1	1	1	1	1	1	1	2	1	2	25
OG0001038	7	1	1	1	1	1	1	1	1	1	1	1	1	1	1	1	1	1	1	25
OG0001039	0	1	1	1	1	1	2	3	3	1	2	1	1	2	1	1	1	1	1	25
OG0001040	2	2	2	2	2	2	1	1	1	1	1	1	1	1	1	1	1	1	1	25
OG0001041	1	1	1	2	3	1	2	1	1	1	1	2	1	1	1	1	1	2	1	25
OG0001042	3	2	1	2	3	2	1	1	1	1	1	1	1	1	1	1	1	0	1	25
OG0001043	1	1	2	1	3	1	1	1	1	2	1	2	1	1	1	1	1	1	2	25
OG0001044	3	1	2	1	2	3	1	1	1	1	1	1	1	1	1	1	1	1	1	25
OG0001045	1	2	1	2	2	1	1	2	2	1	1	1	1	1	1	1	2	1	1	25
OG0001046	2	1	1	1	2	5	1	1	1	1	1	1	1	1	1	1	1	1	1	25
OG0001047	1	1	6	1	1	1	1	1	1	2	1	1	1	1	1	1	1	1	1	25
OG0001048	1	1	4	3	0	0	1	1	1	2	1	0	1	0	1	2	5	0	1	25
OG0001049	2	1	1	1	1	1	2	2	2	2	1	1	1	1	1	2	3	0	0	25
OG0001050	2	4	1	3	2	1	1	2	1	0	0	0	2	1	1	1	2	0	1	25
OG0001051	2	1	1	2	4	1	1	1	1	1	1	1	2	1	1	1	1	1	1	25
OG0001052	2	1	1	1	7	1	1	1	1	1	1	1	1	1	1	1	1	0	1	25
OG0001053	1	1	1	1	2	2	1	1	1	2	1	1	1	2	2	1	1	1	2	25
OG0001054	2	1	0	1	2	1	0	0	0	1	0	1	0	6	4	5	1	0	0	25
OG0001055	1	1	2	3	2	1	1	1	1	1	1	1	1	1	2	1	1	2	1	25
OG0001056	3	7	1	1	1	1	1	0	0	1	1	1	1	1	1	1	1	0	2	25
OG0001057	4	2	1	1	2	1	1	1	2	1	1	1	1	1	1	1	1	1	1	25
OG0001058	4	1	2	1	1	2	1	2	1	1	1	1	1	1	1	1	1	1	1	25
OG0001059	0	0	0	5	0	0	1	3	3	0	2	2	0	2	2	1	2	0	2	25
OG0001060	3	1	4	1	2	1	1	1	1	0	2	1	1	2	1	1	1	1	0	25
OG0001061	1	1	1	1	2	1	2	2	2	1	2	2	1	1	1	1	1	1	1	25
OG0001062	1	1	6	1	2	1	1	1	1	1	1	1	1	1	1	1	1	1	1	25
OG0001063	2	1	1	1	1	1	1	2	2	1	1	3	1	2	1	1	1	1	1	25
OG0001064	1	1	1	1	1	1	2	3	2	1	1	1	1	2	2	1	1	1	1	25
OG0001065	1	1	1	2	1	1	2	2	2	2	1	1	1	1	2	1	1	1	1	25
OG0001066	1	1	2	4	1	0	1	2	2	1	1	1	2	1	1	1	1	1	1	25
OG0001067	2	1	1	1	2	1	1	1	3	3	1	1	1	1	1	1	1	1	1	25
OG0001068	1	1	5	1	2	1	1	1	2	1	1	1	1	1	1	1	1	1	1	25
OG0001069	2	1	4	1	2	2	1	1	1	1	1	1	1	1	1	1	1	1	1	25
OG0001070	0	2	3	2	1	0	1	1	1	1	1	1	1	4	3	1	1	1	0	25
OG0001071	0	0	0	0	0	0	2	3	1	6	1	2	1	4	1	2	1	0	1	25
OG0001072	0	1	1	2	0	0	0	0	0	3	2	1	0	2	1	0	9	0	3	25
OG0001073	1	1	1	1	6	1	1	1	1	1	1	1	2	1	1	1	1	1	1	25
OG0001074	1	1	2	1	2	1	2	2	2	1	1	1	1	2	1	1	1	1	1	25
OG0001075	2	2	2	2	2	1	1	1	1	2	1	1	1	1	1	1	1	1	1	25
OG0001076	2	1	1	1	4	1	1	1	1	4	1	1	1	1	1	1	1	0	1	25
OG0001077	1	2	3	4	2	0	1	1	1	1	1	1	1	1	1	1	1	1	1	25
OG0001078	2	1	1	1	3	1	1	2	1	1	1	1	1	1	2	1	1	1	2	25
OG0001079	9	1	0	1	1	1	1	1	1	1	1	1	1	1	1	1	1	0	1	25
OG0001080	1	1	1	1	1	1	2	2	2	1	1	1	2	2	2	1	1	1	1	25
OG0001081	2	1	1	1	1	6	1	1	1	1	1	1	1	1	1	1	1	1	1	25
OG0001082	1	1	1	1	1	1	2	2	2	1	1	1	2	2	2	2	1	1	0	25
OG0001083	2	2	2	2	2	1	1	1	1	1	1	1	2	2	1	1	1	1	0	25
OG0001084	1	1	1	1	8	0	1	1	1	1	1	1	1	1	1	1	1	1	1	25
OG0001085	1	1	2	1	1	5	1	1	1	1	1	2	1	1	1	1	1	1	1	25
OG0001086	1	1	1	2	4	1	1	1	1	1	1	1	2	1	1	1	1	2	1	25
OG0001087	0	1	1	1	4	4	1	1	1	1	1	1	1	2	1	1	1	1	1	25
OG0001088	2	1	3	1	2	3	1	1	1	1	1	1	1	1	1	1	1	1	1	25
OG0001089	1	1	1	1	1	1	2	2	2	1	1	1	2	3	1	1	1	1	1	25
OG0001090	0	1	0	1	1	0	2	2	2	1	2	2	2	3	2	2	1	0	1	25
OG0001091	1	1	1	1	5	2	1	1	1	1	1	1	1	2	1	1	1	1	1	25
OG0001092	2	3	1	5	2	1	1	1	1	0	1	1	1	1	1	1	1	1	0	25
OG0001093	2	1	2	1	1	5	1	1	1	1	1	1	1	1	1	1	1	1	1	25
OG0001094	2	2	0	2	4	2	1	1	1	3	1	1	1	1	0	0	1	1	1	25
OG0001095	1	1	1	1	1	0	1	1	1	2	3	2	1	1	2	1	3	1	1	25
OG0001096	0	0	0	0	0	0	4	4	4	1	0	0	3	3	2	2	1	0	1	25
OG0001097	2	3	1	3	3	3	0	0	0	2	1	1	1	0	0	1	1	1	2	25
OG0001098	1	2	1	1	1	1	1	1	1	3	1	2	2	1	1	1	2	1	1	25
OG0001099	2	1	1	1	1	1	2	2	2	2	1	1	1	2	1	1	1	1	1	25
OG0001100	0	0	0	0	0	0	1	1	3	4	4	2	1	3	1	2	2	0	1	25
OG0001101	2	2	1	2	3	1	1	1	1	1	1	2	1	1	1	1	2	0	1	25
OG0001102	4	1	1	1	5	0	1	1	1	1	1	1	1	1	1	1	1	1	1	25
OG0001103	1	1	2	1	1	3	1	1	1	1	2	2	1	1	1	1	2	1	1	25
OG0001104	2	1	1	1	1	1	2	2	2	2	1	2	1	1	2	1	1	0	1	25
OG0001105	1	1	1	2	1	1	1	1	6	1	1	1	1	1	1	1	1	1	1	25
OG0001106	1	1	7	1	1	1	1	1	1	1	1	1	1	1	1	1	1	1	1	25
OG0001107	3	2	1	1	1	3	1	2	1	1	1	1	1	1	1	1	1	1	1	25
OG0001108	1	4	3	1	2	1	1	1	1	1	1	1	1	1	1	1	1	1	1	25
OG0001109	1	1	1	1	1	1	2	1	2	2	1	1	2	1	1	2	1	1	2	25
OG0001110	1	1	2	5	1	1	1	1	1	1	1	1	1	1	1	1	1	2	1	25
OG0001111	25	0	0	0	0	0	0	0	0	0	0	0	0	0	0	0	0	0	0	25
OG0001112	25	0	0	0	0	0	0	0	0	0	0	0	0	0	0	0	0	0	0	25
OG0001113	25	0	0	0	0	0	0	0	0	0	0	0	0	0	0	0	0	0	0	25
OG0001114	25	0	0	0	0	0	0	0	0	0	0	0	0	0	0	0	0	0	0	25
OG0001115	25	0	0	0	0	0	0	0	0	0	0	0	0	0	0	0	0	0	0	25
OG0001116	25	0	0	0	0	0	0	0	0	0	0	0	0	0	0	0	0	0	0	25
OG0001117	7	1	1	2	1	1	1	1	1	1	1	1	1	1	1	1	0	1	1	25
OG0001118	1	1	1	1	2	1	2	2	2	1	2	2	2	2	1	2	0	0	0	25
OG0001119	25	0	0	0	0	0	0	0	0	0	0	0	0	0	0	0	0	0	0	25
OG0001120	2	0	0	1	0	0	2	2	2	3	1	1	1	7	1	2	0	0	0	25
OG0001121	1	1	1	1	8	1	1	1	1	1	1	1	1	1	1	1	0	1	1	25
OG0001122	2	3	1	3	5	2	0	0	0	1	5	3	0	0	0	0	0	0	0	25
OG0001123	0	1	0	24	0	0	0	0	0	0	0	0	0	0	0	0	0	0	0	25
OG0001124	0	1	3	1	0	0	3	2	3	2	0	0	2	5	2	1	0	0	0	25
OG0001125	0	0	0	0	0	0	0	0	0	0	0	25	0	0	0	0	0	0	0	25
OG0001126	0	0	0	0	0	0	6	5	4	0	0	0	1	4	4	1	0	0	0	25
OG0001127	0	0	25	0	0	0	0	0	0	0	0	0	0	0	0	0	0	0	0	25
OG0001128	0	0	3	0	1	21	0	0	0	0	0	0	0	0	0	0	0	0	0	25
OG0001129	0	0	25	0	0	0	0	0	0	0	0	0	0	0	0	0	0	0	0	25
OG0001130	0	0	0	0	0	0	4	7	7	0	0	0	0	3	2	2	0	0	0	25
OG0001131	0	0	0	0	0	0	4	0	21	0	0	0	0	0	0	0	0	0	0	25
OG0001132	0	0	0	0	0	0	0	1	24	0	0	0	0	0	0	0	0	0	0	25
OG0001133	0	0	0	25	0	0	0	0	0	0	0	0	0	0	0	0	0	0	0	25
OG0001134	0	0	0	25	0	0	0	0	0	0	0	0	0	0	0	0	0	0	0	25
OG0001135	0	0	0	25	0	0	0	0	0	0	0	0	0	0	0	0	0	0	0	25
OG0001136	0	0	0	3	21	1	0	0	0	0	0	0	0	0	0	0	0	0	0	25
OG0001137	0	0	0	0	0	0	0	0	25	0	0	0	0	0	0	0	0	0	0	25
OG0001138	0	0	0	0	0	0	0	0	25	0	0	0	0	0	0	0	0	0	0	25
OG0001139	0	0	0	0	25	0	0	0	0	0	0	0	0	0	0	0	0	0	0	25
OG0001140	0	0	0	0	25	0	0	0	0	0	0	0	0	0	0	0	0	0	0	25
OG0001141	0	0	0	0	25	0	0	0	0	0	0	0	0	0	0	0	0	0	0	25
OG0001142	0	0	0	0	13	12	0	0	0	0	0	0	0	0	0	0	0	0	0	25
OG0001143	0	0	0	0	0	25	0	0	0	0	0	0	0	0	0	0	0	0	0	25
OG0001144	2	1	2	3	1	1	1	1	1	1	1	1	1	1	1	1	2	1	1	24
OG0001145	0	1	2	2	1	1	1	1	1	1	2	1	1	1	1	1	3	1	2	24
OG0001146	1	1	1	1	2	1	2	3	0	1	1	1	1	1	1	1	2	1	2	24
OG0001147	0	2	2	1	2	0	1	1	1	1	1	1	1	1	1	1	3	2	2	24
OG0001148	4	3	1	4	4	2	0	0	0	0	1	2	0	0	0	0	2	0	1	24
OG0001149	1	1	2	2	1	2	1	1	1	1	1	1	1	1	2	1	1	2	1	24
OG0001150	2	1	2	3	1	2	1	1	1	1	1	1	1	1	1	1	1	1	1	24
OG0001151	1	1	1	1	6	1	1	1	1	1	1	1	2	1	1	1	1	0	1	24
OG0001152	0	1	0	3	0	0	1	1	1	3	2	2	1	1	3	1	1	1	2	24
OG0001153	2	2	1	1	1	0	1	2	2	1	1	1	1	1	1	1	2	1	2	24
OG0001154	3	1	1	1	4	1	1	1	1	1	1	1	1	1	1	1	1	1	1	24
OG0001155	1	1	1	1	5	1	1	1	1	1	1	1	1	2	1	1	1	1	1	24
OG0001156	0	0	0	2	0	0	1	2	2	0	4	2	2	2	2	2	2	0	1	24
OG0001157	0	0	0	0	0	0	2	2	2	2	3	2	1	1	2	1	4	1	1	24
OG0001158	0	0	0	0	0	0	0	0	0	3	2	3	2	3	2	2	4	0	3	24
OG0001159	2	1	1	1	3	1	1	1	1	1	2	1	2	1	1	1	1	1	1	24
OG0001160	1	1	3	2	3	1	1	1	1	1	1	1	1	1	1	1	1	1	1	24
OG0001161	1	1	1	2	2	3	1	1	1	1	1	1	1	1	1	2	1	1	1	24
OG0001162	1	4	1	3	1	1	1	1	1	1	1	1	1	0	1	1	1	0	3	24
OG0001163	1	1	1	1	1	4	1	1	1	2	2	1	1	1	1	1	1	1	1	24
OG0001164	2	1	1	2	3	2	1	1	1	1	1	1	1	1	1	1	1	1	1	24
OG0001165	1	1	1	1	3	4	1	1	1	1	1	1	1	1	1	1	1	1	1	24
OG0001166	2	1	1	1	3	1	1	1	1	1	2	2	1	1	1	1	1	1	1	24
OG0001167	3	1	1	2	3	1	1	1	1	1	1	1	1	1	1	1	1	0	2	24
OG0001168	0	0	0	0	0	0	2	1	1	2	0	1	4	5	2	2	2	1	1	24
OG0001169	1	1	3	1	3	1	1	1	1	2	1	1	1	1	1	1	1	1	1	24
OG0001170	1	1	1	1	1	5	1	1	1	1	1	1	1	1	1	1	2	1	1	24
OG0001171	4	1	8	1	6	2	0	0	0	0	0	0	0	0	0	0	1	0	1	24
OG0001172	1	1	6	1	1	1	1	1	1	1	1	1	1	1	1	1	1	1	1	24
OG0001173	1	1	1	1	1	1	1	1	1	2	2	3	1	1	1	1	2	1	1	24
OG0001174	1	1	1	1	5	1	1	1	1	1	1	1	1	1	1	1	1	1	2	24
OG0001175	1	1	1	1	1	6	1	1	1	1	1	1	1	1	1	1	1	1	1	24
OG0001176	2	2	1	2	2	1	1	1	1	1	2	1	1	1	1	1	1	1	1	24
OG0001177	1	1	1	1	5	1	1	1	1	1	1	1	2	1	1	1	1	1	1	24
OG0001178	1	2	2	1	2	2	1	1	1	2	1	1	1	1	1	1	1	0	2	24
OG0001179	1	2	1	1	1	1	1	1	1	2	2	1	1	1	1	1	1	2	2	24
OG0001180	1	3	4	2	1	1	0	0	0	1	1	1	2	2	0	1	2	0	2	24
OG0001181	2	1	5	1	1	1	1	1	1	1	1	1	1	1	1	1	1	1	1	24
OG0001182	2	1	1	1	4	1	1	1	1	1	1	1	1	1	0	1	2	2	1	24
OG0001183	1	1	2	1	1	2	2	2	2	1	1	2	0	1	1	1	2	0	1	24
OG0001184	1	1	1	1	6	1	1	1	1	1	1	1	1	1	1	1	1	1	1	24
OG0001185	3	1	1	1	1	1	1	1	1	2	1	1	1	2	2	1	1	1	1	24
OG0001186	1	1	2	1	1	1	2	1	2	1	1	1	2	3	1	1	1	0	1	24
OG0001187	1	1	5	1	2	1	1	1	1	1	1	1	1	1	1	1	1	1	1	24
OG0001188	1	1	1	1	2	4	1	1	3	1	1	1	1	1	1	1	1	0	1	24
OG0001189	5	0	1	1	2	3	1	1	1	1	1	1	0	1	1	1	1	1	1	24
OG0001190	7	1	1	1	1	0	1	1	1	1	1	1	1	1	1	1	1	1	1	24
OG0001191	2	1	1	1	1	1	1	5	1	2	1	1	1	1	1	1	1	0	1	24
OG0001192	2	1	1	1	5	1	1	1	1	1	1	1	1	1	1	1	1	1	1	24
OG0001193	1	1	1	5	1	2	1	1	1	1	1	1	1	1	1	1	1	1	1	24
OG0001194	1	1	1	1	2	1	1	2	1	1	1	1	1	2	2	2	1	1	1	24
OG0001195	2	2	2	2	1	2	1	1	1	1	1	1	1	1	1	1	1	1	1	24
OG0001196	0	1	1	1	1	1	1	1	1	1	2	2	2	1	3	2	1	1	1	24
OG0001197	2	1	0	1	2	1	1	1	1	1	2	2	1	1	2	2	1	0	2	24
OG0001198	1	1	3	1	3	1	1	1	1	1	1	1	1	1	2	1	1	1	1	24
OG0001199	1	1	1	1	1	1	2	2	2	1	1	1	1	2	1	1	1	1	2	24
OG0001200	1	1	1	2	3	1	1	2	1	1	1	1	2	1	1	1	1	1	1	24
OG0001201	0	0	0	0	0	0	0	0	0	2	0	3	3	8	1	3	4	0	0	24
OG0001202	1	2	1	1	2	2	1	1	1	2	1	1	1	1	1	1	1	2	1	24
OG0001203	2	2	1	2	2	2	1	1	1	1	2	1	1	1	1	1	1	0	1	24
OG0001204	1	1	1	1	1	6	1	1	1	1	1	1	1	1	1	1	1	1	1	24
OG0001205	2	2	1	2	1	1	1	2	1	2	1	1	1	1	1	1	1	1	1	24
OG0001206	1	2	2	2	2	1	1	3	1	1	1	1	1	1	1	1	1	1	0	24
OG0001207	2	1	1	1	3	1	1	1	1	1	1	1	1	2	1	1	2	1	1	24
OG0001208	6	1	0	1	3	1	1	1	1	1	1	1	1	1	1	1	1	0	1	24
OG0001209	1	1	1	3	5	1	1	1	1	1	1	0	1	1	1	1	1	1	1	24
OG0001210	2	1	1	1	7	1	1	1	1	1	1	1	0	1	1	1	1	0	1	24
OG0001211	4	1	2	2	1	1	1	1	1	1	1	1	1	1	1	1	1	1	1	24
OG0001212	1	1	1	3	1	1	1	1	1	2	1	1	1	1	1	1	3	1	1	24
OG0001213	1	1	1	1	3	1	1	1	2	1	1	1	2	1	1	1	1	2	1	24
OG0001214	1	2	1	2	4	1	1	1	1	1	1	1	1	1	1	1	1	1	1	24
OG0001215	1	1	1	2	1	1	1	1	1	2	1	1	1	2	1	1	3	0	2	24
OG0001216	0	1	2	1	2	3	1	1	1	1	1	1	1	1	2	1	1	1	2	24
OG0001217	5	1	1	1	2	1	1	1	1	1	1	1	1	0	1	1	1	2	1	24
OG0001218	1	1	2	4	1	1	1	1	1	1	2	1	1	1	1	1	1	1	1	24
OG0001219	2	1	1	2	3	1	1	1	1	1	1	1	1	2	1	1	1	1	1	24
OG0001220	1	2	1	1	1	1	2	1	3	1	2	1	1	1	1	1	1	1	1	24
OG0001221	2	1	2	1	4	1	1	1	1	1	1	1	1	1	1	1	1	1	1	24
OG0001222	1	1	1	1	1	4	1	1	1	2	1	1	1	1	1	1	1	2	1	24
OG0001223	1	1	0	1	1	1	2	2	2	1	1	1	1	4	1	1	1	1	1	24
OG0001224	2	1	1	3	1	2	2	1	1	1	1	1	1	1	1	1	1	1	1	24
OG0001225	2	1	2	1	2	1	1	2	2	1	1	1	1	1	1	1	1	1	1	24
OG0001226	0	1	0	1	2	1	1	1	1	2	2	2	1	2	1	3	1	1	1	24
OG0001227	1	1	3	1	1	0	1	1	1	3	2	3	1	1	1	1	1	1	0	24
OG0001228	2	1	2	1	3	1	1	2	1	0	1	1	1	1	2	1	1	1	1	24
OG0001229	0	0	0	0	0	0	2	3	2	1	2	2	2	4	1	2	1	1	1	24
OG0001230	0	0	0	0	0	0	2	1	1	2	1	3	1	7	3	2	1	0	0	24
OG0001231	1	1	4	1	2	1	1	1	1	2	1	1	1	1	1	1	1	1	1	24
OG0001232	2	1	1	3	3	1	1	1	1	1	1	1	1	1	1	1	1	1	1	24
OG0001233	1	1	1	1	4	1	1	2	1	1	1	1	1	1	1	1	1	1	2	24
OG0001234	0	0	0	0	0	0	2	2	7	1	0	2	0	0	0	0	9	0	1	24
OG0001235	24	0	0	0	0	0	0	0	0	0	0	0	0	0	0	0	0	0	0	24
OG0001236	23	0	0	0	0	1	0	0	0	0	0	0	0	0	0	0	0	0	0	24
OG0001237	24	0	0	0	0	0	0	0	0	0	0	0	0	0	0	0	0	0	0	24
OG0001238	24	0	0	0	0	0	0	0	0	0	0	0	0	0	0	0	0	0	0	24
OG0001239	18	3	0	1	0	2	0	0	0	0	0	0	0	0	0	0	0	0	0	24
OG0001240	24	0	0	0	0	0	0	0	0	0	0	0	0	0	0	0	0	0	0	24
OG0001241	7	0	0	0	6	9	2	0	0	0	0	0	0	0	0	0	0	0	0	24
OG0001242	14	0	0	1	4	5	0	0	0	0	0	0	0	0	0	0	0	0	0	24
OG0001243	10	0	1	0	4	9	0	0	0	0	0	0	0	0	0	0	0	0	0	24
OG0001244	3	5	2	5	5	1	0	0	0	0	0	1	0	0	0	0	0	0	2	24
OG0001245	6	2	1	2	11	2	0	0	0	0	0	0	0	0	0	0	0	0	0	24
OG0001246	3	3	0	0	1	17	0	0	0	0	0	0	0	0	0	0	0	0	0	24
OG0001247	2	22	0	0	0	0	0	0	0	0	0	0	0	0	0	0	0	0	0	24
OG0001248	1	1	1	1	19	1	0	0	0	0	0	0	0	0	0	0	0	0	0	24
OG0001249	2	7	3	4	4	2	0	0	0	0	0	0	0	0	1	0	0	0	1	24
OG0001250	1	1	1	0	2	1	1	3	1	1	2	3	2	2	2	1	0	0	0	24
OG0001251	1	0	3	0	0	20	0	0	0	0	0	0	0	0	0	0	0	0	0	24
OG0001252	0	24	0	0	0	0	0	0	0	0	0	0	0	0	0	0	0	0	0	24
OG0001253	0	24	0	0	0	0	0	0	0	0	0	0	0	0	0	0	0	0	0	24
OG0001254	0	24	0	0	0	0	0	0	0	0	0	0	0	0	0	0	0	0	0	24
OG0001255	0	11	0	2	5	6	0	0	0	0	0	0	0	0	0	0	0	0	0	24
OG0001256	0	2	14	0	0	8	0	0	0	0	0	0	0	0	0	0	0	0	0	24
OG0001257	0	1	1	22	0	0	0	0	0	0	0	0	0	0	0	0	0	0	0	24
OG0001258	0	1	0	20	3	0	0	0	0	0	0	0	0	0	0	0	0	0	0	24
OG0001259	0	0	0	0	0	0	1	2	1	10	1	1	2	2	2	2	0	0	0	24
OG0001260	0	0	23	0	0	0	0	0	0	0	1	0	0	0	0	0	0	0	0	24
OG0001261	0	0	1	0	1	22	0	0	0	0	0	0	0	0	0	0	0	0	0	24
OG0001262	0	0	3	0	3	18	0	0	0	0	0	0	0	0	0	0	0	0	0	24
OG0001263	0	0	24	0	0	0	0	0	0	0	0	0	0	0	0	0	0	0	0	24
OG0001264	0	0	6	0	1	17	0	0	0	0	0	0	0	0	0	0	0	0	0	24
OG0001265	0	0	23	0	1	0	0	0	0	0	0	0	0	0	0	0	0	0	0	24
OG0001266	0	0	23	0	1	0	0	0	0	0	0	0	0	0	0	0	0	0	0	24
OG0001267	0	0	0	0	0	0	1	5	18	0	0	0	0	0	0	0	0	0	0	24
OG0001268	0	0	0	0	0	0	17	1	6	0	0	0	0	0	0	0	0	0	0	24
OG0001269	0	0	0	0	0	0	1	0	23	0	0	0	0	0	0	0	0	0	0	24
OG0001270	0	0	0	24	0	0	0	0	0	0	0	0	0	0	0	0	0	0	0	24
OG0001271	0	0	0	24	0	0	0	0	0	0	0	0	0	0	0	0	0	0	0	24
OG0001272	0	0	0	24	0	0	0	0	0	0	0	0	0	0	0	0	0	0	0	24
OG0001273	0	0	0	24	0	0	0	0	0	0	0	0	0	0	0	0	0	0	0	24
OG0001274	0	0	0	24	0	0	0	0	0	0	0	0	0	0	0	0	0	0	0	24
OG0001275	0	0	0	24	0	0	0	0	0	0	0	0	0	0	0	0	0	0	0	24
OG0001276	0	0	0	24	0	0	0	0	0	0	0	0	0	0	0	0	0	0	0	24
OG0001277	0	0	0	1	7	16	0	0	0	0	0	0	0	0	0	0	0	0	0	24
OG0001278	0	0	0	0	0	0	0	0	24	0	0	0	0	0	0	0	0	0	0	24
OG0001279	0	0	0	0	23	1	0	0	0	0	0	0	0	0	0	0	0	0	0	24
OG0001280	0	0	0	0	23	1	0	0	0	0	0	0	0	0	0	0	0	0	0	24
OG0001281	0	0	0	0	2	22	0	0	0	0	0	0	0	0	0	0	0	0	0	24
OG0001282	0	0	0	0	0	24	0	0	0	0	0	0	0	0	0	0	0	0	0	24
OG0001283	0	0	0	0	0	24	0	0	0	0	0	0	0	0	0	0	0	0	0	24
OG0001284	1	1	2	1	2	1	1	1	1	1	1	1	1	2	2	1	1	1	1	23
OG0001285	1	1	1	1	2	1	1	1	1	2	1	1	2	1	0	1	2	1	2	23
OG0001286	0	1	1	1	1	1	1	1	1	1	1	1	1	1	1	4	2	1	2	23
OG0001287	1	2	1	1	2	1	1	1	1	1	1	3	1	1	1	1	2	0	1	23
OG0001288	1	1	1	1	1	1	1	1	5	1	1	0	1	2	1	1	1	1	1	23
OG0001289	0	1	0	2	1	0	2	1	1	0	1	3	1	0	3	2	2	0	3	23
OG0001290	1	1	2	1	3	1	1	1	1	3	1	1	1	1	1	1	1	0	1	23
OG0001291	1	2	1	3	2	1	1	1	1	1	1	1	1	1	1	1	1	1	1	23
OG0001292	1	1	2	2	1	1	1	1	1	2	1	1	1	2	1	1	1	1	1	23
OG0001293	1	1	1	1	1	1	1	1	1	2	1	1	1	1	1	2	2	1	2	23
OG0001294	1	1	1	5	1	1	1	1	1	1	1	1	1	1	1	1	1	1	1	23
OG0001295	1	1	5	1	1	1	1	1	1	1	1	1	1	1	1	1	1	1	1	23
OG0001296	1	1	1	1	5	1	1	1	1	1	1	1	1	1	1	1	1	1	1	23
OG0001297	1	1	1	2	2	1	1	1	1	1	1	2	1	1	1	1	1	1	2	23
OG0001298	1	1	2	1	1	1	1	1	1	1	2	1	1	1	1	1	2	1	2	23
OG0001299	1	1	2	1	1	2	1	1	1	1	1	1	2	1	1	1	2	1	1	23
OG0001300	2	1	2	1	2	1	1	1	1	1	1	1	1	1	1	1	1	2	1	23
OG0001301	2	1	1	2	3	1	1	1	1	1	1	1	1	2	1	1	1	0	1	23
OG0001302	1	8	3	1	1	1	1	1	1	0	0	1	1	1	1	0	1	0	0	23
OG0001303	4	3	1	1	1	1	1	1	1	1	1	0	1	1	0	0	1	2	2	23
OG0001304	3	1	1	1	1	1	1	1	1	1	1	1	1	3	1	1	1	1	1	23
OG0001305	1	1	3	1	1	1	1	1	1	2	1	1	1	1	1	1	1	2	1	23
OG0001306	1	1	2	2	2	1	1	1	1	1	1	1	1	1	1	1	1	2	1	23
OG0001307	1	1	1	1	2	1	2	2	2	1	1	1	1	1	1	1	1	1	1	23
OG0001308	2	1	1	1	3	1	1	2	1	1	1	1	1	1	1	1	1	1	1	23
OG0001309	2	1	1	1	1	1	1	1	1	1	1	1	1	1	1	1	2	2	2	23
OG0001310	1	1	2	1	1	1	1	1	1	1	1	1	2	2	2	2	1	0	1	23
OG0001311	3	1	1	1	2	1	1	1	1	2	1	1	1	1	1	1	1	1	1	23
OG0001312	1	1	1	1	4	0	1	3	1	1	1	1	1	1	1	1	1	1	1	23
OG0001313	1	1	1	1	2	1	1	1	1	2	2	1	1	2	1	1	1	1	1	23
OG0001314	1	1	1	2	1	0	2	2	2	1	1	1	1	2	1	1	1	1	1	23
OG0001315	2	2	1	3	1	1	1	1	1	1	1	1	1	1	1	1	1	1	1	23
OG0001316	2	1	1	1	4	1	1	1	1	1	1	1	1	1	1	1	1	1	1	23
OG0001317	2	1	1	1	3	1	1	1	1	1	1	1	2	1	1	1	1	1	1	23
OG0001318	1	1	3	2	1	1	1	2	1	1	1	1	1	1	1	1	1	1	1	23
OG0001319	1	1	1	2	2	2	1	1	1	2	1	1	1	1	1	1	1	1	1	23
OG0001320	3	1	1	1	1	2	1	1	1	1	1	2	1	2	1	1	1	0	1	23
OG0001321	1	1	3	0	1	1	1	1	3	1	1	1	1	1	1	1	3	1	0	23
OG0001322	1	2	1	1	1	1	2	2	2	1	1	1	1	1	1	1	1	1	1	23
OG0001323	1	2	1	2	3	0	1	1	1	1	1	1	1	1	1	2	1	1	1	23
OG0001324	1	1	1	1	1	5	1	1	1	1	1	1	1	1	1	1	1	1	1	23
OG0001325	2	1	1	2	1	1	1	1	1	2	1	1	2	1	1	1	1	1	1	23
OG0001326	2	4	1	1	1	1	1	1	1	1	1	1	1	1	1	1	1	1	1	23
OG0001327	1	1	1	1	4	1	1	1	2	1	1	1	1	1	1	1	1	1	1	23
OG0001328	1	1	1	2	3	1	1	1	1	1	1	1	1	2	1	1	1	1	1	23
OG0001329	0	1	1	1	0	0	2	3	4	2	0	0	1	2	1	1	2	1	1	23
OG0001330	2	1	3	1	2	1	1	1	1	1	1	1	1	1	1	1	1	1	1	23
OG0001331	1	1	1	1	2	2	1	3	1	1	0	0	1	1	1	1	2	1	2	23
OG0001332	3	6	2	4	2	4	0	0	0	0	0	0	0	0	0	0	1	0	1	23
OG0001333	0	0	0	0	0	0	1	1	1	1	2	2	1	5	1	2	1	4	1	23
OG0001334	0	1	0	2	0	0	1	1	1	2	1	2	2	4	2	2	1	0	1	23
OG0001335	2	1	3	1	3	0	1	1	1	1	1	1	1	1	1	1	1	1	1	23
OG0001336	5	1	0	1	2	1	1	1	1	1	1	1	1	2	1	1	1	0	1	23
OG0001337	1	1	1	2	3	1	1	1	1	1	0	1	1	1	1	1	2	2	1	23
OG0001338	1	1	4	1	1	1	1	1	1	1	1	1	1	2	1	1	1	1	1	23
OG0001339	1	1	1	1	2	4	1	1	1	1	1	1	1	1	1	1	1	1	1	23
OG0001340	1	1	0	1	2	1	1	1	1	1	0	2	2	3	2	2	1	0	1	23
OG0001341	1	1	1	3	3	1	1	1	1	1	1	1	1	1	1	1	1	1	1	23
OG0001342	1	2	2	1	3	1	1	1	1	1	1	1	1	0	1	1	1	2	1	23
OG0001343	0	1	1	1	2	1	1	1	2	0	3	2	1	1	1	2	1	1	1	23
OG0001344	1	2	1	1	1	1	1	1	1	1	2	2	1	2	1	1	1	1	1	23
OG0001345	2	1	1	2	1	2	1	1	2	1	1	1	1	1	1	1	1	1	1	23
OG0001346	1	1	1	1	3	2	1	1	1	1	1	1	1	2	1	1	1	1	1	23
OG0001347	1	1	1	2	2	1	1	2	1	1	1	1	1	1	1	2	1	1	1	23
OG0001348	1	1	1	1	1	5	1	1	1	1	1	1	1	1	1	1	1	1	1	23
OG0001349	1	1	1	1	4	1	1	1	1	1	1	1	1	2	1	1	1	1	1	23
OG0001350	1	1	1	1	1	4	1	1	1	1	1	1	2	1	1	1	1	1	1	23
OG0001351	1	3	2	1	0	0	1	1	1	1	1	1	2	1	2	2	2	0	1	23
OG0001352	2	2	2	2	2	1	1	1	1	1	1	1	1	1	1	1	1	0	1	23
OG0001353	1	1	2	1	2	1	1	1	1	1	1	2	1	1	1	1	2	0	2	23
OG0001354	2	1	1	1	4	1	1	1	1	1	1	1	1	1	1	1	1	1	1	23
OG0001355	1	1	3	1	4	0	1	1	1	1	1	1	1	1	1	1	1	1	1	23
OG0001356	0	1	0	1	2	2	1	1	1	1	2	3	1	1	1	2	1	1	1	23
OG0001357	1	1	2	2	3	0	1	1	1	1	1	1	1	1	2	1	1	1	1	23
OG0001358	2	1	1	1	4	1	1	1	1	1	1	1	1	1	1	1	1	1	1	23
OG0001359	1	1	2	1	2	1	1	1	1	1	1	1	2	1	1	1	1	2	1	23
OG0001360	2	1	1	1	1	2	1	1	1	1	1	1	1	1	1	1	1	3	1	23
OG0001361	0	0	0	0	0	0	2	3	2	1	1	2	3	2	1	2	1	1	2	23
OG0001362	2	1	1	1	1	1	1	1	1	3	2	2	1	1	0	0	1	1	2	23
OG0001363	1	1	1	1	1	0	1	2	1	2	1	2	1	1	2	1	3	0	1	23
OG0001364	3	1	2	1	3	1	1	1	0	1	1	1	1	1	1	1	1	1	1	23
OG0001365	2	2	4	1	1	0	1	1	1	1	1	1	1	1	1	1	1	1	1	23
OG0001366	1	1	1	1	4	1	1	1	1	2	1	1	1	1	1	1	1	1	1	23
OG0001367	1	2	2	2	2	2	1	1	1	0	2	2	1	1	1	1	1	0	0	23
OG0001368	1	2	4	2	1	1	1	1	1	2	0	1	1	1	1	1	1	0	1	23
OG0001369	1	1	1	1	1	1	1	1	4	1	1	1	2	1	1	1	1	1	1	23
OG0001370	2	1	1	1	1	2	1	1	1	3	1	1	1	1	1	1	1	1	1	23
OG0001371	0	1	1	2	1	1	1	1	1	2	2	1	1	1	2	1	2	1	1	23
OG0001372	1	5	1	1	1	1	1	1	1	0	1	1	2	1	1	1	1	1	1	23
OG0001373	1	1	1	2	1	1	1	1	1	1	1	1	1	1	1	1	2	2	2	23
OG0001374	1	1	5	1	1	1	1	1	1	1	1	1	1	1	1	1	1	1	1	23
OG0001375	1	1	1	2	1	1	1	1	1	3	1	1	1	1	1	1	1	2	1	23
OG0001376	3	1	1	1	2	1	1	2	1	1	1	1	1	1	1	1	1	1	1	23
OG0001377	0	1	1	2	3	4	1	1	2	1	0	1	1	1	1	1	1	0	1	23
OG0001378	7	1	0	1	1	1	1	2	1	0	1	1	1	1	1	1	1	0	1	23
OG0001379	1	1	1	1	3	1	1	1	2	1	1	1	1	1	1	1	1	2	1	23
OG0001380	0	0	0	0	0	0	1	1	1	1	3	2	3	2	2	1	4	0	2	23
OG0001381	1	1	1	1	5	1	1	1	1	1	1	1	1	1	1	1	1	1	1	23
OG0001382	2	1	1	2	3	1	1	1	1	1	1	1	1	1	1	1	1	1	1	23
OG0001383	2	1	1	1	1	1	1	1	2	1	3	1	1	1	1	1	1	1	1	23
OG0001384	1	1	3	1	3	1	1	1	1	1	1	1	1	1	0	1	1	2	1	23
OG0001385	2	1	1	1	4	1	1	1	1	1	1	1	1	1	1	1	1	1	1	23
OG0001386	1	1	1	3	1	1	1	1	3	1	1	1	1	1	1	1	1	1	1	23
OG0001387	1	1	1	1	4	1	1	1	2	1	1	1	1	1	1	1	1	1	1	23
OG0001388	3	1	1	3	1	1	1	1	1	1	1	1	1	1	1	1	1	1	1	23
OG0001389	2	1	1	2	2	2	1	1	1	1	1	1	1	1	1	1	1	1	1	23
OG0001390	1	1	1	2	4	1	1	1	1	1	1	1	1	2	1	1	1	0	1	23
OG0001391	1	2	1	1	1	1	2	1	1	1	1	1	1	1	1	2	2	1	1	23
OG0001392	1	1	1	1	4	2	1	1	1	1	1	1	2	1	1	1	1	0	1	23
OG0001393	5	1	1	1	2	1	1	1	1	1	0	1	1	1	1	1	1	1	1	23
OG0001394	5	1	1	1	1	1	1	1	1	1	1	1	1	1	1	1	1	1	1	23
OG0001395	1	1	1	1	4	1	1	1	1	1	1	2	1	1	1	1	1	1	1	23
OG0001396	1	1	1	1	4	1	1	1	2	1	1	1	1	1	1	1	1	1	1	23
OG0001397	1	1	1	1	6	1	1	1	1	1	1	1	1	1	1	1	1	0	1	23
OG0001398	1	2	1	1	3	1	1	1	1	1	0	1	1	1	1	1	2	2	1	23
OG0001399	1	1	1	4	3	0	1	1	1	1	1	1	1	1	1	1	1	1	1	23
OG0001400	1	1	1	1	1	1	1	1	4	1	1	2	1	1	1	1	1	1	1	23
OG0001401	2	1	2	1	2	1	1	2	1	1	1	1	1	1	1	1	1	1	1	23
OG0001402	0	1	1	1	1	1	1	1	1	2	1	1	2	2	1	2	2	0	2	23
OG0001403	2	1	3	1	2	1	1	1	1	1	1	1	1	1	1	1	1	1	1	23
OG0001404	1	1	1	2	1	3	2	1	1	1	1	1	1	1	1	1	1	1	1	23
OG0001405	1	4	1	1	1	1	1	1	2	1	1	1	1	1	1	1	1	1	1	23
OG0001406	0	0	0	0	0	0	1	1	1	1	2	2	1	4	1	1	2	3	3	23
OG0001407	5	1	1	0	2	1	1	1	1	1	1	1	1	1	1	1	1	1	1	23
OG0001408	1	1	1	4	2	1	1	1	1	1	1	1	1	1	1	1	1	1	1	23
OG0001409	0	1	7	1	1	0	1	1	1	1	1	1	1	1	1	1	1	1	1	23
OG0001410	1	2	1	1	2	2	1	2	1	1	1	1	1	1	1	1	1	1	1	23
OG0001411	1	2	1	1	1	1	1	1	1	1	1	1	2	2	1	2	1	1	1	23
OG0001412	1	1	1	2	3	1	2	1	1	1	1	1	1	1	1	1	1	1	1	23
OG0001413	4	0	0	0	5	2	0	0	0	1	1	4	0	2	0	0	2	0	2	23
OG0001414	1	1	2	5	1	1	1	1	1	1	1	0	1	1	1	1	1	1	1	23
OG0001415	1	2	1	3	2	2	1	1	1	1	1	1	1	1	1	1	1	0	1	23
OG0001416	3	1	1	1	4	1	1	1	1	0	1	1	1	1	1	1	1	1	1	23
OG0001417	2	1	2	2	1	1	1	1	1	1	2	1	1	1	1	1	1	1	1	23
OG0001418	3	1	1	2	2	1	1	1	1	1	1	1	1	1	1	1	1	1	1	23
OG0001419	2	1	2	2	2	1	1	1	1	1	1	1	1	1	1	1	1	1	1	23
OG0001420	0	0	0	0	0	0	2	2	2	2	3	3	2	2	1	1	1	1	1	23
OG0001421	1	1	1	1	1	2	2	2	2	1	1	1	1	1	1	1	1	1	1	23
OG0001422	1	1	1	1	2	2	1	2	1	2	1	1	1	1	1	1	1	1	1	23
OG0001423	1	2	1	1	3	1	1	1	1	1	1	1	1	2	1	1	1	1	1	23
OG0001424	1	1	1	2	1	1	1	2	1	3	1	1	1	1	1	1	1	1	1	23
OG0001425	2	2	1	1	1	1	2	1	1	1	1	2	1	1	1	1	1	1	1	23
OG0001426	0	0	0	7	0	0	8	0	7	0	0	0	0	0	0	0	1	0	0	23
OG0001427	23	0	0	0	0	0	0	0	0	0	0	0	0	0	0	0	0	0	0	23
OG0001428	23	0	0	0	0	0	0	0	0	0	0	0	0	0	0	0	0	0	0	23
OG0001429	23	0	0	0	0	0	0	0	0	0	0	0	0	0	0	0	0	0	0	23
OG0001430	23	0	0	0	0	0	0	0	0	0	0	0	0	0	0	0	0	0	0	23
OG0001431	3	3	1	9	1	2	0	0	0	2	1	1	0	0	0	0	0	0	0	23
OG0001432	2	2	1	2	2	3	1	1	1	1	1	1	1	0	1	1	0	1	1	23
OG0001433	3	2	3	3	4	4	0	0	0	1	0	0	1	1	1	0	0	0	0	23
OG0001434	23	0	0	0	0	0	0	0	0	0	0	0	0	0	0	0	0	0	0	23
OG0001435	10	2	5	0	2	4	0	0	0	0	0	0	0	0	0	0	0	0	0	23
OG0001436	23	0	0	0	0	0	0	0	0	0	0	0	0	0	0	0	0	0	0	23
OG0001437	2	1	1	3	2	1	1	1	1	1	1	1	1	1	1	2	0	1	1	23
OG0001438	3	0	10	0	0	10	0	0	0	0	0	0	0	0	0	0	0	0	0	23
OG0001439	1	0	22	0	0	0	0	0	0	0	0	0	0	0	0	0	0	0	0	23
OG0001440	3	2	1	3	2	0	1	1	1	1	1	1	1	1	1	1	0	1	1	23
OG0001441	2	21	0	0	0	0	0	0	0	0	0	0	0	0	0	0	0	0	0	23
OG0001442	1	1	10	1	1	1	1	1	1	1	1	1	1	0	0	1	0	0	0	23
OG0001443	0	13	0	1	8	1	0	0	0	0	0	0	0	0	0	0	0	0	0	23
OG0001444	0	23	0	0	0	0	0	0	0	0	0	0	0	0	0	0	0	0	0	23
OG0001445	0	19	0	0	4	0	0	0	0	0	0	0	0	0	0	0	0	0	0	23
OG0001446	0	23	0	0	0	0	0	0	0	0	0	0	0	0	0	0	0	0	0	23
OG0001447	0	13	1	2	1	6	0	0	0	0	0	0	0	0	0	0	0	0	0	23
OG0001448	0	17	0	0	6	0	0	0	0	0	0	0	0	0	0	0	0	0	0	23
OG0001449	0	3	0	0	19	1	0	0	0	0	0	0	0	0	0	0	0	0	0	23
OG0001450	0	0	0	0	0	0	0	0	0	23	0	0	0	0	0	0	0	0	0	23
OG0001451	0	0	0	0	0	0	2	1	3	0	1	2	2	4	2	5	0	0	1	23
OG0001452	0	0	0	0	0	0	0	0	0	0	0	0	18	2	2	1	0	0	0	23
OG0001453	0	0	0	0	0	0	2	8	11	0	0	0	0	2	0	0	0	0	0	23
OG0001454	0	0	0	0	0	0	0	8	15	0	0	0	0	0	0	0	0	0	0	23
OG0001455	0	0	0	23	0	0	0	0	0	0	0	0	0	0	0	0	0	0	0	23
OG0001456	0	0	0	23	0	0	0	0	0	0	0	0	0	0	0	0	0	0	0	23
OG0001457	0	0	0	23	0	0	0	0	0	0	0	0	0	0	0	0	0	0	0	23
OG0001458	0	0	0	23	0	0	0	0	0	0	0	0	0	0	0	0	0	0	0	23
OG0001459	0	0	0	9	11	3	0	0	0	0	0	0	0	0	0	0	0	0	0	23
OG0001460	0	0	0	1	0	22	0	0	0	0	0	0	0	0	0	0	0	0	0	23
OG0001461	0	0	0	0	0	0	0	0	23	0	0	0	0	0	0	0	0	0	0	23
OG0001462	0	0	0	0	1	22	0	0	0	0	0	0	0	0	0	0	0	0	0	23
OG0001463	0	0	0	0	1	22	0	0	0	0	0	0	0	0	0	0	0	0	0	23
OG0001464	0	0	0	0	0	0	0	0	0	0	0	0	0	0	0	23	0	0	0	23
OG0001465	0	0	0	0	0	23	0	0	0	0	0	0	0	0	0	0	0	0	0	23
OG0001466	1	1	1	1	1	1	2	1	2	1	1	2	1	2	1	0	1	1	1	22
OG0001467	2	1	1	1	3	1	1	1	1	1	1	1	1	1	1	1	1	1	1	22
OG0001468	2	1	1	2	2	1	1	1	1	1	1	1	1	1	1	1	1	1	1	22
OG0001469	1	1	1	1	1	1	0	0	0	2	2	1	1	3	1	1	2	1	2	22
OG0001470	2	1	1	1	1	1	1	1	1	2	1	1	1	3	1	1	1	0	1	22
OG0001471	1	1	5	1	1	1	1	0	1	1	1	1	1	1	1	1	1	1	1	22
OG0001472	2	1	1	1	2	1	1	1	1	1	1	1	1	1	1	2	1	1	1	22
OG0001473	3	1	1	1	2	1	1	1	1	1	1	1	1	1	1	1	1	1	1	22
OG0001474	0	0	0	0	0	0	2	5	3	0	1	1	2	2	2	2	1	0	1	22
OG0001475	0	1	0	1	0	0	2	2	2	0	0	0	1	5	4	1	2	0	1	22
OG0001476	0	0	0	0	0	0	1	1	1	1	1	3	0	2	1	0	5	1	5	22
OG0001477	1	1	1	1	4	1	1	1	1	1	1	1	1	1	1	1	1	1	1	22
OG0001478	1	1	1	1	4	1	1	1	1	1	1	1	1	1	1	1	1	1	1	22
OG0001479	1	2	2	2	1	1	1	1	1	1	0	1	1	2	1	1	1	1	1	22
OG0001480	2	2	1	1	1	1	1	1	1	1	1	1	1	1	1	1	1	2	1	22
OG0001481	1	1	1	2	1	1	1	1	1	1	0	1	1	3	1	1	2	0	2	22
OG0001482	2	1	1	2	1	2	1	1	1	1	1	1	1	1	1	1	1	1	1	22
OG0001483	1	1	5	1	2	1	1	1	1	1	1	1	1	1	1	1	1	0	0	22
OG0001484	1	1	1	1	1	2	1	1	1	1	1	1	1	3	1	1	1	1	1	22
OG0001485	1	3	1	1	1	1	1	1	1	1	1	1	1	2	1	1	1	1	1	22
OG0001486	1	1	3	1	1	1	1	1	1	1	3	1	1	1	1	1	1	0	1	22
OG0001487	2	1	1	1	1	2	1	1	1	1	1	1	1	2	1	1	1	1	1	22
OG0001488	1	1	1	1	4	1	1	1	1	1	1	1	1	1	1	1	1	1	1	22
OG0001489	2	1	1	1	3	1	1	1	1	1	1	1	1	1	1	1	1	1	1	22
OG0001490	1	2	2	2	1	2	1	1	1	1	1	1	1	1	1	1	1	0	1	22
OG0001491	1	1	1	5	1	1	1	1	1	2	1	1	1	0	1	1	1	0	1	22
OG0001492	0	1	1	3	1	1	1	1	1	1	1	1	2	2	1	1	1	1	1	22
OG0001493	1	1	1	1	1	1	1	3	1	1	2	1	1	1	1	1	1	1	1	22
OG0001494	3	1	1	1	1	1	1	1	1	1	1	1	1	1	1	1	1	2	1	22
OG0001495	1	1	2	2	1	1	1	2	1	1	1	1	1	1	1	1	1	1	1	22
OG0001496	1	0	1	1	1	1	1	1	1	2	1	1	2	2	2	1	1	1	1	22
OG0001497	1	1	1	1	3	2	1	1	1	1	1	1	1	1	1	1	1	1	1	22
OG0001498	1	1	2	1	3	1	1	1	1	1	1	1	1	1	1	1	1	1	1	22
OG0001499	3	1	0	2	2	1	1	1	1	1	1	1	1	1	1	1	1	0	2	22
OG0001500	1	1	2	1	1	1	1	1	1	1	1	1	1	1	1	1	1	2	2	22
OG0001501	2	1	1	1	2	1	1	1	1	2	1	1	1	1	1	1	1	1	1	22
OG0001502	2	1	1	2	1	1	1	1	1	1	1	1	1	1	1	1	1	1	2	22
OG0001503	1	1	1	2	2	1	1	1	1	1	1	1	2	1	1	1	1	1	1	22
OG0001504	3	1	2	1	1	1	1	1	1	1	1	1	1	1	1	1	1	1	1	22
OG0001505	2	1	1	1	2	1	1	1	1	2	1	1	1	1	1	1	1	1	1	22
OG0001506	2	1	1	1	1	1	1	1	2	1	1	1	1	2	1	1	1	1	1	22
OG0001507	1	1	1	4	1	1	1	1	1	1	1	1	1	1	1	1	1	1	1	22
OG0001508	2	1	1	1	1	1	1	1	1	1	1	1	1	2	1	1	2	1	1	22
OG0001509	2	1	1	2	1	1	2	1	1	1	1	1	1	1	1	1	1	1	1	22
OG0001510	1	1	4	1	1	1	1	1	1	1	1	1	1	1	1	1	1	1	1	22
OG0001511	1	1	1	1	3	1	1	2	1	1	1	1	1	1	1	1	1	1	1	22
OG0001512	4	1	1	1	1	1	1	1	1	1	1	1	1	1	1	1	1	1	1	22
OG0001513	2	1	0	1	0	0	1	2	1	4	2	2	1	1	1	1	1	0	1	22
OG0001514	2	2	1	1	1	2	1	1	1	1	1	1	1	1	1	1	1	1	1	22
OG0001515	2	1	2	1	2	1	1	1	1	1	1	1	1	1	1	1	1	1	1	22
OG0001516	0	1	0	1	1	6	1	1	1	1	1	1	1	1	1	1	1	1	1	22
OG0001517	2	1	1	1	1	1	1	1	2	1	1	1	1	1	2	1	1	1	1	22
OG0001518	1	1	1	1	2	1	1	1	1	1	1	1	1	0	1	1	2	2	2	22
OG0001519	2	1	1	1	4	1	1	1	1	1	1	1	1	1	1	1	1	1	0	22
OG0001520	2	1	1	1	4	0	1	1	1	1	1	1	1	1	1	1	1	1	1	22
OG0001521	1	2	1	1	4	2	1	1	1	1	1	1	1	1	1	1	1	0	0	22
OG0001522	2	1	1	1	2	1	1	1	1	1	1	1	1	1	1	1	1	2	1	22
OG0001523	1	1	1	1	2	1	1	1	1	1	1	1	1	2	1	1	1	2	1	22
OG0001524	1	1	1	2	1	1	1	2	1	1	1	1	1	1	1	2	1	1	1	22
OG0001525	1	1	1	2	3	1	1	1	1	1	1	1	1	1	1	1	1	1	1	22
OG0001526	2	1	1	1	4	1	1	1	1	0	1	1	1	1	1	1	1	1	1	22
OG0001527	1	1	3	1	2	1	1	1	1	1	1	1	1	1	1	1	1	1	1	22
OG0001528	2	1	1	1	3	1	1	1	1	1	1	1	1	1	1	1	1	1	1	22
OG0001529	2	2	1	2	2	1	1	1	1	1	1	1	1	0	1	1	1	1	1	22
OG0001530	1	1	1	1	1	1	1	3	2	1	1	1	1	1	1	1	1	1	1	22
OG0001531	2	1	1	1	2	1	1	2	1	1	1	1	1	1	1	1	1	1	1	22
OG0001532	1	1	1	1	4	1	1	1	1	1	1	1	1	1	1	1	1	1	1	22
OG0001533	1	1	1	1	4	1	1	1	1	1	1	1	1	1	1	1	1	1	1	22
OG0001534	1	1	1	2	4	1	1	1	1	1	1	1	1	1	1	1	1	0	1	22
OG0001535	1	2	1	1	2	1	1	1	1	1	2	1	1	2	1	1	1	1	0	22
OG0001536	1	2	2	1	2	1	1	1	1	1	1	1	1	1	1	1	1	1	1	22
OG0001537	1	1	1	1	1	2	1	1	1	1	1	2	1	1	1	1	2	1	1	22
OG0001538	1	1	2	1	2	1	1	1	1	1	1	1	1	2	1	1	1	1	1	22
OG0001539	6	3	2	0	1	1	1	1	1	1	0	1	1	1	1	0	1	0	0	22
OG0001540	1	1	3	1	1	1	1	2	1	1	1	1	1	1	1	1	1	1	1	22
OG0001541	2	1	1	1	2	1	1	1	2	1	0	1	2	1	1	1	1	1	1	22
OG0001542	1	1	1	1	1	1	1	1	1	1	1	2	2	1	2	1	1	1	1	22
OG0001543	1	1	0	4	1	1	1	1	1	2	1	1	1	1	1	1	1	1	1	22
OG0001544	1	1	1	1	1	1	1	1	1	1	1	1	2	2	2	1	1	1	1	22
OG0001545	2	1	1	1	3	1	1	1	1	1	1	1	1	1	1	1	1	1	1	22
OG0001546	1	1	3	1	1	1	1	1	1	1	1	1	1	1	1	1	1	2	1	22
OG0001547	2	2	1	1	1	1	1	1	1	1	1	1	1	2	1	1	1	1	1	22
OG0001548	1	1	1	1	1	1	1	1	1	2	1	2	1	2	1	1	1	1	1	22
OG0001549	1	1	2	1	1	1	1	1	3	1	1	1	1	1	1	1	1	1	1	22
OG0001550	1	1	1	1	2	1	1	1	1	2	1	1	2	1	1	1	1	1	1	22
OG0001551	1	5	1	1	1	1	1	1	1	1	1	1	1	1	1	1	1	0	1	22
OG0001552	1	1	3	1	2	1	1	1	1	1	1	1	1	1	1	1	1	1	1	22
OG0001553	1	1	1	1	4	1	1	1	1	1	1	1	1	1	1	1	1	1	1	22
OG0001554	1	1	2	2	2	1	1	1	1	1	0	1	1	1	1	1	1	1	2	22
OG0001555	1	2	1	1	5	1	1	1	1	1	0	1	1	0	1	1	1	1	1	22
OG0001556	1	1	1	1	2	2	1	1	1	2	1	1	1	1	1	1	1	1	1	22
OG0001557	2	1	1	2	1	1	1	1	1	1	1	1	1	1	1	1	1	2	1	22
OG0001558	0	1	0	1	1	1	1	1	1	1	2	2	4	2	1	2	1	0	0	22
OG0001559	1	1	1	1	1	1	1	1	1	1	1	1	1	3	1	1	1	2	1	22
OG0001560	1	1	2	1	4	0	1	1	1	1	1	1	1	1	1	1	1	1	1	22
OG0001561	1	1	3	1	2	1	1	1	1	1	1	0	1	2	1	1	1	1	1	22
OG0001562	2	1	1	1	1	1	1	1	1	1	1	1	2	2	1	1	1	1	1	22
OG0001563	2	1	3	1	1	1	1	1	1	1	1	1	1	1	1	1	1	1	1	22
OG0001564	3	1	1	0	1	1	1	1	1	1	2	2	1	1	1	1	1	1	1	22
OG0001565	1	1	1	1	4	0	1	1	1	1	1	1	2	1	1	1	1	1	1	22
OG0001566	0	1	3	1	2	1	1	2	1	1	1	1	1	1	1	1	1	1	1	22
OG0001567	4	1	1	1	1	1	1	1	1	1	1	1	1	1	1	1	1	1	1	22
OG0001568	1	1	1	1	4	1	1	1	1	1	1	1	1	1	1	1	1	1	1	22
OG0001569	2	2	1	2	3	0	1	1	1	0	1	1	1	1	1	1	1	1	1	22
OG0001570	3	1	0	1	3	1	1	1	1	1	1	1	1	1	1	1	1	1	1	22
OG0001571	1	1	1	1	4	1	1	1	1	1	1	1	1	1	1	1	1	1	1	22
OG0001572	2	1	1	1	2	2	1	1	1	1	1	1	1	1	1	1	1	1	1	22
OG0001573	1	1	1	1	1	1	1	1	1	2	2	2	1	1	1	1	1	1	1	22
OG0001574	2	1	1	1	2	0	1	1	1	1	1	1	2	2	1	1	1	1	1	22
OG0001575	1	1	1	1	3	1	1	2	1	1	1	1	1	1	1	1	1	1	1	22
OG0001576	1	1	1	1	3	1	1	1	1	2	1	1	1	0	1	1	1	2	1	22
OG0001577	1	5	1	1	3	0	1	1	1	1	1	1	1	0	1	1	1	1	0	22
OG0001578	1	1	2	2	1	1	1	2	1	2	1	1	1	1	1	1	1	0	1	22
OG0001579	1	1	2	2	1	1	1	1	1	1	1	1	1	2	1	1	1	1	1	22
OG0001580	1	1	1	2	1	1	3	1	1	0	1	1	1	2	1	1	1	1	1	22
OG0001581	1	1	1	1	1	0	1	3	1	1	3	1	1	1	1	1	1	1	1	22
OG0001582	1	1	1	1	3	1	1	1	1	1	1	1	2	1	1	1	1	1	1	22
OG0001583	2	1	1	1	3	1	1	1	1	1	1	1	1	1	1	1	1	1	1	22
OG0001584	1	1	1	2	2	1	1	1	2	1	1	1	1	1	1	1	1	1	1	22
OG0001585	1	3	1	1	2	1	1	1	1	1	1	1	1	1	1	1	1	1	1	22
OG0001586	4	1	1	1	1	1	1	1	1	1	1	1	1	1	1	1	1	1	1	22
OG0001587	1	1	1	1	4	1	1	1	1	1	1	1	1	1	1	1	1	1	1	22
OG0001588	1	1	1	1	1	1	1	3	2	1	1	1	2	1	1	1	1	1	0	22
OG0001589	3	1	1	1	2	1	1	1	1	1	1	1	1	1	1	1	1	1	1	22
OG0001590	1	1	1	1	1	1	1	2	3	1	1	1	1	1	1	1	1	1	1	22
OG0001591	6	2	2	5	3	3	0	0	0	0	0	0	0	0	0	0	1	0	0	22
OG0001592	2	1	2	2	1	1	1	1	1	0	0	1	1	1	1	1	3	1	1	22
OG0001593	1	1	2	1	2	2	1	1	1	0	1	2	1	1	1	1	2	0	1	22
OG0001594	1	1	2	1	1	1	1	1	1	3	1	1	1	1	1	1	1	1	1	22
OG0001595	1	1	4	1	1	1	1	1	1	1	1	1	1	1	1	1	1	1	1	22
OG0001596	0	1	1	2	1	1	2	1	1	1	1	1	2	2	1	2	1	0	1	22
OG0001597	1	1	1	1	4	1	1	1	1	1	1	1	1	1	1	1	1	1	1	22
OG0001598	1	1	1	1	4	1	1	1	1	2	1	1	1	0	1	1	1	1	1	22
OG0001599	1	1	1	1	1	1	1	1	1	1	1	1	2	2	1	2	1	1	1	22
OG0001600	1	1	1	2	1	1	1	1	1	1	1	1	1	3	1	1	1	1	1	22
OG0001601	1	1	1	1	3	1	1	2	1	1	1	1	1	1	1	1	1	1	1	22
OG0001602	1	1	1	1	4	1	1	1	1	1	1	1	1	1	1	1	1	1	1	22
OG0001603	1	1	1	1	2	1	1	1	1	1	2	1	2	1	1	1	1	1	1	22
OG0001604	1	1	1	1	1	1	1	1	1	1	2	2	1	1	1	1	2	0	2	22
OG0001605	1	1	1	1	2	2	1	1	2	1	1	1	1	1	1	1	1	1	1	22
OG0001606	1	1	1	1	4	1	1	1	1	1	1	1	1	1	1	1	1	1	1	22
OG0001607	1	1	1	2	3	1	1	1	1	1	1	1	1	1	1	1	1	1	1	22
OG0001608	1	1	1	1	1	2	1	1	1	1	2	2	1	1	1	1	1	1	1	22
OG0001609	4	1	1	1	1	1	1	1	1	1	1	1	1	1	1	1	1	1	1	22
OG0001610	0	1	0	1	0	0	1	1	1	4	1	2	2	1	2	2	2	0	1	22
OG0001611	1	1	1	1	2	3	1	1	1	1	1	1	1	1	1	1	1	1	1	22
OG0001612	1	1	1	1	3	2	1	1	1	1	1	1	1	1	1	1	1	1	1	22
OG0001613	4	1	1	1	1	1	1	1	1	1	1	1	1	1	1	1	1	1	1	22
OG0001614	2	1	1	1	3	1	1	1	1	1	1	1	1	2	1	1	1	0	1	22
OG0001615	1	3	1	2	1	1	1	1	1	1	1	1	1	1	1	1	1	1	1	22
OG0001616	1	1	1	2	2	1	1	1	1	2	1	1	1	1	1	1	1	1	1	22
OG0001617	2	1	2	1	1	1	1	1	1	1	1	1	1	2	1	1	1	1	1	22
OG0001618	1	1	1	3	2	1	1	1	1	1	1	1	1	1	1	1	1	1	1	22
OG0001619	1	1	1	2	3	1	1	1	1	1	1	1	1	1	1	1	1	1	1	22
OG0001620	2	1	1	1	1	5	1	1	0	0	1	1	1	1	1	1	1	1	1	22
OG0001621	4	1	1	1	1	1	1	1	1	1	1	1	1	1	1	1	1	1	1	22
OG0001622	2	1	1	1	5	1	0	1	1	1	1	1	1	1	1	1	1	1	0	22
OG0001623	1	1	1	1	1	1	3	1	1	1	1	1	1	1	1	2	1	1	1	22
OG0001624	2	1	1	1	3	2	1	1	1	1	1	1	1	0	1	1	1	1	1	22
OG0001625	1	1	1	1	4	1	1	1	1	1	1	1	1	1	1	1	1	1	1	22
OG0001626	1	1	1	2	3	1	1	1	1	1	1	1	1	1	1	1	1	1	1	22
OG0001627	2	1	1	1	2	0	1	3	1	1	1	1	1	1	1	1	1	1	1	22
OG0001628	2	1	1	2	2	1	1	1	1	1	1	1	1	1	1	1	1	1	1	22
OG0001629	2	1	2	1	1	1	2	1	1	1	1	1	1	1	1	1	1	1	1	22
OG0001630	1	1	1	1	4	1	1	1	1	1	1	1	1	1	1	1	1	1	1	22
OG0001631	1	1	4	1	1	1	1	1	1	1	1	1	1	1	1	1	1	1	1	22
OG0001632	1	1	1	1	2	1	1	1	1	1	1	1	1	3	1	1	1	1	1	22
OG0001633	1	1	2	1	1	3	1	1	1	1	1	1	1	1	1	1	1	1	1	22
OG0001634	0	2	2	2	1	1	1	1	2	1	1	1	1	1	1	1	1	1	1	22
OG0001635	2	1	1	3	4	1	1	1	1	1	1	1	1	1	0	0	1	0	1	22
OG0001636	2	1	1	1	1	3	1	1	1	1	1	1	1	1	1	1	1	1	1	22
OG0001637	2	1	1	1	3	1	1	1	1	1	1	1	1	1	1	1	1	1	1	22
OG0001638	1	1	2	1	2	1	1	1	1	1	1	1	1	1	2	1	1	0	2	22
OG0001639	1	1	1	4	1	1	1	1	1	1	1	1	1	1	1	1	1	1	1	22
OG0001640	0	3	1	1	2	1	1	2	1	1	1	1	1	1	1	1	1	1	1	22
OG0001641	2	1	1	1	3	1	2	1	1	1	1	1	1	1	1	1	1	0	1	22
OG0001642	2	1	1	1	1	1	1	3	1	1	1	1	1	1	1	1	1	1	1	22
OG0001643	2	1	2	1	2	1	1	1	1	1	1	1	1	1	1	1	1	1	1	22
OG0001644	1	1	1	1	1	1	1	1	1	1	1	1	2	1	1	3	1	1	1	22
OG0001645	1	1	2	1	2	1	1	1	1	1	1	1	1	1	1	1	1	2	1	22
OG0001646	1	1	2	1	3	1	1	1	1	1	1	1	1	1	1	1	1	1	1	22
OG0001647	2	1	1	2	2	1	1	1	1	1	1	1	1	1	1	1	1	1	1	22
OG0001648	1	1	1	1	4	1	1	1	1	1	1	1	1	1	1	1	1	1	1	22
OG0001649	1	1	1	1	3	0	1	2	2	1	1	1	1	1	1	1	1	1	1	22
OG0001650	1	1	1	1	2	3	1	1	1	1	1	1	1	1	1	1	1	1	1	22
OG0001651	1	4	1	1	1	1	1	1	1	1	1	1	1	1	1	1	1	1	1	22
OG0001652	1	1	2	1	2	1	1	1	1	1	1	1	1	1	2	1	1	1	1	22
OG0001653	1	1	1	1	1	1	1	1	1	1	1	1	3	2	1	1	1	1	1	22
OG0001654	1	1	2	1	1	1	1	1	1	1	1	1	1	3	1	1	1	1	1	22
OG0001655	1	2	1	1	1	1	1	1	2	1	1	1	1	1	1	1	1	1	2	22
OG0001656	2	2	2	1	1	1	1	1	1	1	1	1	1	1	1	1	1	1	1	22
OG0001657	1	1	2	1	1	1	1	2	1	2	1	1	1	1	1	1	1	1	1	22
OG0001658	2	1	1	2	3	1	1	1	1	1	1	1	1	1	0	1	1	1	1	22
OG0001659	3	1	1	1	2	1	1	1	1	1	1	1	1	1	1	1	1	1	1	22
OG0001660	1	1	1	1	4	1	1	1	1	1	1	1	1	1	1	1	1	1	1	22
OG0001661	2	1	1	1	2	1	1	1	2	1	1	1	1	1	1	1	1	1	1	22
OG0001662	1	1	2	2	2	1	1	1	1	1	1	1	0	1	1	2	1	1	1	22
OG0001663	1	1	1	1	1	1	1	1	1	1	1	1	1	1	2	3	1	1	1	22
OG0001664	2	1	1	1	3	1	1	1	1	1	1	1	1	1	1	1	1	1	1	22
OG0001665	2	1	1	1	4	1	1	1	1	1	1	1	1	0	1	1	1	1	1	22
OG0001666	1	1	1	1	1	1	1	3	2	1	1	1	1	1	1	1	1	1	1	22
OG0001667	1	1	1	1	4	1	1	1	1	1	1	1	1	1	1	1	1	1	1	22
OG0001668	1	1	1	1	3	1	1	1	1	1	1	1	2	1	1	1	1	1	1	22
OG0001669	5	1	1	1	1	1	1	1	1	1	1	1	1	0	1	1	1	1	1	22
OG0001670	2	2	1	2	1	1	1	1	1	1	1	1	1	1	1	1	1	1	1	22
OG0001671	1	1	1	2	2	1	1	1	1	1	1	2	1	1	1	1	1	1	1	22
OG0001672	2	1	1	1	3	1	1	1	1	1	1	1	1	1	1	1	1	1	1	22
OG0001673	1	1	1	1	1	0	1	1	1	1	1	2	2	1	1	2	1	2	1	22
OG0001674	2	1	1	2	1	1	2	1	2	1	1	1	1	1	1	1	1	0	1	22
OG0001675	2	1	1	1	1	1	1	2	2	1	1	1	1	1	1	1	1	1	1	22
OG0001676	1	1	1	1	4	1	1	1	1	1	1	1	1	1	1	1	1	1	1	22
OG0001677	1	1	2	1	3	1	1	1	1	1	1	1	1	1	1	1	1	1	1	22
OG0001678	1	2	1	3	1	0	1	1	1	2	1	2	1	1	1	1	1	0	1	22
OG0001679	1	1	3	1	3	1	1	1	1	1	1	1	1	1	1	2	0	0	1	22
OG0001680	21	0	0	0	0	1	0	0	0	0	0	0	0	0	0	0	0	0	0	22
OG0001681	2	8	6	4	1	1	0	0	0	0	0	0	0	0	0	0	0	0	0	22
OG0001682	22	0	0	0	0	0	0	0	0	0	0	0	0	0	0	0	0	0	0	22
OG0001683	22	0	0	0	0	0	0	0	0	0	0	0	0	0	0	0	0	0	0	22
OG0001684	22	0	0	0	0	0	0	0	0	0	0	0	0	0	0	0	0	0	0	22
OG0001685	22	0	0	0	0	0	0	0	0	0	0	0	0	0	0	0	0	0	0	22
OG0001686	22	0	0	0	0	0	0	0	0	0	0	0	0	0	0	0	0	0	0	22
OG0001687	1	9	0	9	0	0	0	0	0	2	0	0	0	0	0	1	0	0	0	22
OG0001688	22	0	0	0	0	0	0	0	0	0	0	0	0	0	0	0	0	0	0	22
OG0001689	1	1	1	1	5	2	1	1	1	1	1	1	1	1	1	1	0	0	1	22
OG0001690	2	2	1	2	3	2	1	1	1	1	1	1	1	1	1	1	0	0	0	22
OG0001691	1	1	2	1	1	1	1	1	1	2	1	1	1	2	2	2	0	0	1	22
OG0001692	3	1	1	1	1	0	2	0	1	3	0	1	3	1	1	1	0	1	1	22
OG0001693	2	3	3	5	4	2	0	0	0	2	0	0	1	0	0	0	0	0	0	22
OG0001694	1	4	1	4	1	1	1	1	1	1	0	0	2	2	1	1	0	0	0	22
OG0001695	2	3	1	4	10	1	0	0	0	0	0	0	0	0	0	0	0	0	1	22
OG0001696	1	1	1	1	1	1	1	1	1	3	3	2	1	1	2	1	0	0	0	22
OG0001697	1	1	5	14	0	1	0	0	0	0	0	0	0	0	0	0	0	0	0	22
OG0001698	0	22	0	0	0	0	0	0	0	0	0	0	0	0	0	0	0	0	0	22
OG0001699	0	22	0	0	0	0	0	0	0	0	0	0	0	0	0	0	0	0	0	22
OG0001700	0	22	0	0	0	0	0	0	0	0	0	0	0	0	0	0	0	0	0	22
OG0001701	0	22	0	0	0	0	0	0	0	0	0	0	0	0	0	0	0	0	0	22
OG0001702	0	4	6	10	2	0	0	0	0	0	0	0	0	0	0	0	0	0	0	22
OG0001703	0	3	1	3	2	0	2	1	1	0	0	1	1	3	2	2	0	0	0	22
OG0001704	0	0	0	0	0	0	4	2	2	0	1	4	1	6	1	1	0	0	0	22
OG0001705	0	0	22	0	0	0	0	0	0	0	0	0	0	0	0	0	0	0	0	22
OG0001706	0	0	22	0	0	0	0	0	0	0	0	0	0	0	0	0	0	0	0	22
OG0001707	0	0	3	18	0	1	0	0	0	0	0	0	0	0	0	0	0	0	0	22
OG0001708	0	0	0	0	0	0	0	0	0	0	0	0	0	22	0	0	0	0	0	22
OG0001709	0	0	0	0	0	0	10	1	11	0	0	0	0	0	0	0	0	0	0	22
OG0001710	0	0	0	0	0	0	0	1	21	0	0	0	0	0	0	0	0	0	0	22
OG0001711	0	0	0	22	0	0	0	0	0	0	0	0	0	0	0	0	0	0	0	22
OG0001712	0	0	0	22	0	0	0	0	0	0	0	0	0	0	0	0	0	0	0	22
OG0001713	0	0	0	22	0	0	0	0	0	0	0	0	0	0	0	0	0	0	0	22
OG0001714	0	0	0	22	0	0	0	0	0	0	0	0	0	0	0	0	0	0	0	22
OG0001715	0	0	0	22	0	0	0	0	0	0	0	0	0	0	0	0	0	0	0	22
OG0001716	0	0	0	0	20	2	0	0	0	0	0	0	0	0	0	0	0	0	0	22
OG0001717	0	0	0	0	0	22	0	0	0	0	0	0	0	0	0	0	0	0	0	22
OG0001718	1	1	2	1	1	1	1	2	1	1	1	1	1	1	1	1	1	1	1	21
OG0001719	1	1	1	2	1	1	1	1	1	1	1	1	1	2	1	1	1	1	1	21
OG0001720	2	1	1	1	1	1	1	2	1	1	1	1	1	1	1	1	1	1	1	21
OG0001721	2	1	1	1	2	1	1	1	1	1	1	1	1	1	1	1	1	1	1	21
OG0001722	1	1	1	2	2	1	1	1	1	1	1	1	1	1	1	1	1	1	1	21
OG0001723	1	1	1	1	3	1	1	1	1	1	1	1	1	1	1	1	1	1	1	21
OG0001724	1	1	1	1	1	1	1	2	1	1	2	1	1	1	1	1	1	1	1	21
OG0001725	2	1	1	1	1	1	1	1	1	1	1	1	1	2	1	1	1	1	1	21
OG0001726	1	1	1	1	1	1	1	1	1	1	1	1	2	1	1	1	2	1	1	21
OG0001727	1	4	1	1	1	0	1	1	1	1	1	1	1	1	1	1	1	1	1	21
OG0001728	2	1	1	1	2	1	1	1	1	1	1	1	1	1	1	1	1	1	1	21
OG0001729	2	1	1	1	2	1	1	1	1	1	1	1	1	1	1	1	1	1	1	21
OG0001730	2	1	1	1	1	1	1	1	1	1	1	2	1	1	1	1	1	1	1	21
OG0001731	1	1	1	1	1	0	1	1	1	1	1	1	1	1	1	4	1	1	1	21
OG0001732	1	1	0	1	3	1	1	2	1	1	1	1	1	1	1	1	1	1	1	21
OG0001733	0	1	1	2	1	2	1	1	1	1	1	1	1	2	1	1	1	1	1	21
OG0001734	1	1	1	2	1	0	2	2	2	1	0	0	1	2	1	1	1	1	1	21
OG0001735	1	1	1	1	2	1	1	2	1	1	1	1	1	1	1	1	1	1	1	21
OG0001736	1	1	1	1	1	2	1	1	1	2	1	1	1	1	1	1	1	1	1	21
OG0001737	1	1	1	2	2	1	1	1	1	1	1	1	1	1	1	1	1	1	1	21
OG0001738	1	1	1	1	1	1	1	1	1	1	2	2	1	1	1	1	1	1	1	21
OG0001739	0	1	1	1	1	1	1	1	1	1	1	1	1	2	1	1	2	1	2	21
OG0001740	1	1	3	1	2	1	1	1	1	1	1	1	1	1	1	1	1	0	1	21
OG0001741	1	1	3	1	1	1	1	1	1	1	1	1	1	1	1	1	1	1	1	21
OG0001742	1	1	1	1	2	1	1	1	1	1	1	1	1	1	1	1	1	2	1	21
OG0001743	1	1	1	1	1	1	1	2	1	1	1	2	1	1	1	1	1	1	1	21
OG0001744	2	1	1	1	1	1	1	1	1	1	1	1	1	1	1	1	1	1	2	21
OG0001745	1	1	1	1	1	1	3	1	1	1	1	1	1	1	1	1	1	1	1	21
OG0001746	1	1	1	1	1	1	1	1	3	1	1	1	1	1	1	1	1	1	1	21
OG0001747	1	2	1	1	2	1	1	1	1	1	1	1	1	1	1	1	1	1	1	21
OG0001748	1	1	1	3	1	1	1	1	1	1	1	1	1	1	1	1	1	1	1	21
OG0001749	1	1	1	1	2	1	1	1	1	2	1	1	1	1	1	1	1	1	1	21
OG0001750	2	1	0	1	1	1	1	1	2	1	1	1	2	1	1	1	1	1	1	21
OG0001751	1	1	1	1	2	1	1	1	1	1	1	1	1	2	1	1	1	1	1	21
OG0001752	0	1	1	2	2	1	1	1	1	1	1	1	1	1	1	1	1	2	1	21
OG0001753	1	1	1	2	1	1	1	2	1	1	1	1	1	1	1	1	1	1	1	21
OG0001754	1	1	1	1	3	1	1	1	1	1	1	1	1	1	1	1	1	1	1	21
OG0001755	2	1	1	1	1	1	1	2	1	1	1	1	1	1	1	1	1	1	1	21
OG0001756	2	1	2	1	1	1	1	1	1	1	1	1	1	1	1	1	1	1	1	21
OG0001757	1	1	2	1	2	1	1	1	1	1	1	1	1	1	1	1	1	1	1	21
OG0001758	0	0	0	0	0	0	2	1	1	5	0	2	1	3	1	1	2	0	2	21
OG0001759	2	2	1	1	2	0	1	1	1	1	1	1	1	1	1	1	1	1	1	21
OG0001760	2	1	1	1	1	1	1	1	1	1	1	1	2	1	1	1	1	1	1	21
OG0001761	1	1	1	1	2	1	1	1	1	1	1	1	2	1	1	1	1	1	1	21
OG0001762	2	1	1	1	2	1	1	1	1	1	1	1	1	1	1	1	1	1	1	21
OG0001763	1	1	0	1	1	0	1	1	1	1	1	1	2	1	2	2	3	0	1	21
OG0001764	1	1	1	1	1	2	1	2	1	1	1	1	1	1	1	1	1	1	1	21
OG0001765	1	1	2	2	1	1	1	1	1	1	1	1	1	1	1	1	1	1	1	21
OG0001766	1	1	1	2	2	1	1	1	1	1	1	1	2	1	1	1	1	0	1	21
OG0001767	1	1	1	2	1	2	1	1	1	1	1	1	1	1	1	1	1	1	1	21
OG0001768	1	1	1	1	3	1	1	1	1	1	1	1	1	1	1	1	1	1	1	21
OG0001769	1	1	1	2	1	2	1	1	1	1	1	1	1	1	1	1	1	1	1	21
OG0001770	1	1	1	2	1	1	1	2	1	1	1	1	1	1	2	1	1	0	1	21
OG0001771	1	1	1	1	3	1	1	1	1	1	1	1	1	1	1	1	1	1	1	21
OG0001772	2	1	1	1	2	1	1	1	1	1	1	1	1	2	0	1	1	1	1	21
OG0001773	1	1	1	3	1	1	1	1	1	1	1	1	1	1	1	1	1	1	1	21
OG0001774	1	1	1	2	1	1	1	1	2	1	1	1	1	1	1	1	1	1	1	21
OG0001775	3	1	1	1	1	1	1	1	1	1	1	1	1	1	1	1	1	1	1	21
OG0001776	1	1	1	1	2	1	1	2	1	1	1	1	1	1	1	1	1	1	1	21
OG0001777	1	1	1	1	2	1	1	2	1	1	1	1	1	1	1	1	1	1	1	21
OG0001778	1	1	2	1	1	1	1	1	1	1	1	1	1	1	1	1	1	1	2	21
OG0001779	2	1	1	1	2	1	1	1	1	1	1	1	1	1	1	1	1	1	1	21
OG0001780	1	1	1	2	2	1	1	1	1	1	1	1	1	1	1	1	1	1	1	21
OG0001781	1	1	3	2	1	1	1	1	1	1	1	1	1	1	1	1	1	0	1	21
OG0001782	1	1	1	3	1	1	1	1	1	1	1	1	1	1	1	1	1	1	1	21
OG0001783	1	1	1	1	1	1	1	1	1	1	2	2	1	1	1	1	1	1	1	21
OG0001784	1	1	2	1	3	0	1	1	1	1	1	1	1	1	1	1	1	1	1	21
OG0001785	1	1	1	2	1	2	1	1	1	1	1	1	1	1	1	1	1	1	1	21
OG0001786	2	1	1	1	2	1	1	1	1	1	1	1	1	1	1	1	1	1	1	21
OG0001787	1	1	2	1	2	1	1	1	1	1	1	1	1	1	1	1	1	1	1	21
OG0001788	1	2	1	1	2	1	1	1	1	1	1	1	1	1	1	1	1	1	1	21
OG0001789	2	1	1	1	1	1	1	2	1	1	1	1	1	2	1	1	1	0	1	21
OG0001790	1	3	1	1	1	1	1	1	1	1	1	1	1	1	1	1	1	1	1	21
OG0001791	2	1	1	1	2	1	1	1	1	0	1	1	0	4	1	1	1	0	1	21
OG0001792	1	1	3	1	1	1	1	1	1	1	1	1	1	1	1	1	1	1	1	21
OG0001793	1	1	1	1	1	3	1	1	1	1	1	1	1	1	1	1	1	1	1	21
OG0001794	1	1	1	1	2	1	1	2	1	1	1	1	1	1	1	1	1	1	1	21
OG0001795	1	1	1	1	4	0	1	1	1	1	1	1	1	1	1	1	1	1	1	21
OG0001796	2	1	1	1	2	1	1	1	1	1	1	1	1	1	1	1	1	1	1	21
OG0001797	1	1	1	1	3	0	1	2	2	1	1	1	0	1	1	1	1	1	1	21
OG0001798	1	1	1	1	1	1	1	1	1	3	1	1	1	1	1	1	1	1	1	21
OG0001799	2	1	1	1	1	1	1	1	1	1	1	1	2	1	1	1	1	1	1	21
OG0001800	2	1	2	1	1	1	1	1	1	1	1	1	1	1	1	1	1	1	1	21
OG0001801	0	1	1	3	2	1	1	1	1	1	1	1	1	1	1	1	1	1	1	21
OG0001802	2	1	1	1	1	1	1	1	1	1	1	1	2	1	1	1	1	1	1	21
OG0001803	1	1	1	1	3	1	1	1	1	1	1	1	1	1	1	1	1	1	1	21
OG0001804	1	1	2	1	1	1	1	1	1	1	1	1	2	1	1	1	1	1	1	21
OG0001805	3	1	1	1	1	1	1	1	1	1	1	1	1	1	1	1	1	1	1	21
OG0001806	1	2	1	1	1	1	1	1	2	1	1	1	1	1	1	1	1	1	1	21
OG0001807	1	1	2	1	1	1	1	1	1	1	1	1	1	1	1	1	2	1	1	21
OG0001808	1	1	1	1	2	1	1	2	1	1	1	1	1	1	1	1	1	1	1	21
OG0001809	2	1	1	1	2	1	1	1	1	1	1	1	1	1	1	1	1	1	1	21
OG0001810	1	4	0	1	3	1	1	1	1	1	1	1	0	1	1	1	1	1	0	21
OG0001811	0	3	0	3	2	0	1	1	1	1	1	1	1	1	1	1	1	1	1	21
OG0001812	3	1	1	1	1	1	1	1	1	1	1	1	1	1	1	1	1	1	1	21
OG0001813	1	1	4	1	1	0	1	1	1	1	1	1	1	1	1	1	1	1	1	21
OG0001814	1	1	1	1	1	1	1	1	2	1	1	1	1	1	1	1	2	1	1	21
OG0001815	1	1	1	2	1	1	1	1	1	1	1	1	1	2	1	1	1	1	1	21
OG0001816	2	1	1	1	1	1	2	1	1	1	1	1	1	1	1	1	1	1	1	21
OG0001817	1	1	1	2	2	1	1	1	1	1	1	1	1	1	1	1	1	1	1	21
OG0001818	1	1	1	1	3	1	1	1	1	1	1	1	1	1	1	1	1	1	1	21
OG0001819	1	1	1	1	3	1	1	1	1	1	1	1	1	1	1	1	1	1	1	21
OG0001820	2	1	1	1	1	1	1	1	1	1	1	1	1	1	1	1	1	1	2	21
OG0001821	1	1	2	1	1	1	1	1	1	1	1	1	1	1	1	1	1	1	2	21
OG0001822	2	1	1	1	2	1	1	1	1	1	1	1	1	1	1	1	1	1	1	21
OG0001823	1	1	1	1	3	1	1	1	1	1	1	1	1	1	1	1	1	1	1	21
OG0001824	1	1	1	1	1	1	1	1	1	1	1	1	1	1	1	2	1	2	1	21
OG0001825	1	1	2	1	1	1	1	1	1	1	1	1	1	1	1	1	1	2	1	21
OG0001826	2	1	1	1	1	1	1	1	1	2	1	1	1	1	1	1	1	1	1	21
OG0001827	1	1	1	2	2	1	1	1	1	1	1	1	1	1	1	1	1	1	1	21
OG0001828	2	1	2	1	1	1	1	1	1	1	1	1	1	1	1	1	1	1	1	21
OG0001829	1	1	1	3	1	1	1	1	1	1	1	1	1	1	1	1	1	1	1	21
OG0001830	1	2	1	1	1	0	1	1	1	1	1	1	1	2	1	1	2	1	1	21
OG0001831	2	1	1	1	2	1	1	1	1	1	1	1	1	1	1	1	1	1	1	21
OG0001832	1	1	1	1	1	2	2	1	1	1	1	1	1	1	1	1	1	1	1	21
OG0001833	1	1	1	1	2	1	1	2	1	1	1	1	1	1	1	1	1	1	1	21
OG0001834	1	1	1	3	1	1	1	1	1	1	1	1	1	1	1	1	1	1	1	21
OG0001835	1	1	1	1	2	1	1	2	1	1	1	1	1	1	1	1	1	0	2	21
OG0001836	2	1	2	1	1	1	1	1	1	1	1	1	1	1	1	1	1	1	1	21
OG0001837	1	1	0	1	2	1	1	1	1	1	0	1	4	2	2	1	1	0	0	21
OG0001838	1	1	5	1	1	1	1	1	1	1	0	1	1	1	1	0	2	1	0	21
OG0001839	0	1	1	1	3	1	1	1	1	1	1	1	2	1	1	1	1	1	1	21
OG0001840	2	1	1	1	2	1	1	1	1	1	1	1	1	1	1	1	1	1	1	21
OG0001841	1	1	1	2	2	2	1	1	1	1	1	1	1	1	1	1	1	0	1	21
OG0001842	1	1	1	1	2	1	1	1	1	1	1	1	2	1	1	1	1	1	1	21
OG0001843	2	1	1	2	1	0	1	1	1	1	1	1	2	1	1	1	1	1	1	21
OG0001844	1	1	0	1	1	0	2	2	2	2	1	0	2	2	1	1	1	0	1	21
OG0001845	1	1	1	1	5	0	1	1	1	1	1	1	1	1	1	1	1	0	1	21
OG0001846	0	1	1	2	1	1	1	1	1	1	2	1	1	2	1	1	1	1	1	21
OG0001847	3	1	1	1	1	1	1	1	1	1	1	1	1	1	1	1	1	1	1	21
OG0001848	1	1	1	1	3	1	1	1	1	1	1	1	1	1	1	1	1	1	1	21
OG0001849	1	1	1	1	1	1	1	1	1	1	1	1	1	1	1	1	2	1	2	21
OG0001850	1	1	1	2	2	2	0	1	1	0	3	2	0	1	1	1	1	0	1	21
OG0001851	1	1	1	1	3	1	1	1	1	1	1	1	1	1	1	1	1	1	1	21
OG0001852	1	1	2	1	1	1	1	1	1	1	1	1	1	1	1	2	1	1	1	21
OG0001853	1	2	1	1	1	2	1	1	1	1	1	1	1	1	1	1	1	1	1	21
OG0001854	1	1	1	2	1	1	1	2	3	1	1	1	1	2	0	0	1	0	1	21
OG0001855	2	1	1	1	2	1	1	1	1	1	1	1	1	1	1	1	1	1	1	21
OG0001856	1	1	1	1	1	1	1	1	1	2	1	1	1	1	1	1	2	1	1	21
OG0001857	1	1	1	2	2	1	1	1	1	1	1	1	1	1	1	1	1	1	1	21
OG0001858	2	1	1	1	2	1	1	1	1	1	1	1	1	1	1	1	1	1	1	21
OG0001859	0	0	0	0	0	0	1	1	1	0	3	3	3	2	2	2	2	0	1	21
OG0001860	2	1	1	1	1	1	1	1	1	1	1	1	1	1	1	1	1	1	2	21
OG0001861	1	1	1	1	3	1	1	1	1	1	1	1	1	1	1	1	1	1	1	21
OG0001862	1	1	3	1	1	1	1	1	1	1	1	1	1	1	1	1	1	1	1	21
OG0001863	0	1	1	1	1	1	1	1	1	1	3	3	1	1	1	1	1	0	1	21
OG0001864	2	1	1	1	1	1	1	1	1	1	1	1	1	1	2	1	1	0	2	21
OG0001865	1	1	2	2	1	1	1	1	1	1	1	1	1	1	1	1	1	1	1	21
OG0001866	1	1	1	2	2	1	1	1	1	0	1	1	1	2	1	1	1	1	1	21
OG0001867	1	1	1	1	1	2	1	1	1	1	1	2	1	1	1	1	1	1	1	21
OG0001868	2	2	1	1	1	1	1	1	1	1	1	1	1	1	1	1	1	1	1	21
OG0001869	2	1	1	1	2	1	1	1	1	1	1	1	1	1	1	1	1	1	1	21
OG0001870	1	1	3	1	1	1	1	1	1	1	1	1	1	1	1	1	1	1	1	21
OG0001871	0	3	0	2	0	0	2	3	2	1	1	1	1	1	1	1	1	0	1	21
OG0001872	1	1	1	2	1	1	1	2	1	1	1	1	1	1	1	1	1	1	1	21
OG0001873	2	1	1	2	2	1	1	1	1	1	1	1	1	1	1	1	1	0	1	21
OG0001874	2	1	1	2	1	1	1	1	1	1	1	1	1	1	1	1	1	1	1	21
OG0001875	1	1	2	1	1	2	1	1	1	1	1	1	1	1	1	1	1	1	1	21
OG0001876	1	1	1	1	1	2	1	1	1	1	1	1	1	2	1	1	1	1	1	21
OG0001877	1	1	1	3	1	1	1	1	1	1	1	1	1	1	1	1	1	1	1	21
OG0001878	2	1	1	1	1	1	1	1	1	1	1	1	1	1	1	2	1	1	1	21
OG0001879	1	1	1	1	3	1	1	1	1	1	1	1	1	1	1	1	1	1	1	21
OG0001880	1	1	1	1	3	1	1	1	1	1	1	1	1	1	1	1	1	1	1	21
OG0001881	1	1	1	1	1	1	1	1	3	1	1	1	1	1	1	1	1	1	1	21
OG0001882	1	1	1	1	1	1	1	1	1	1	1	1	1	2	1	1	2	1	1	21
OG0001883	2	1	1	1	1	1	1	1	2	1	1	1	1	1	1	1	1	1	1	21
OG0001884	1	2	2	1	1	1	1	1	1	1	1	1	1	1	1	1	1	1	1	21
OG0001885	2	1	1	1	3	1	1	1	1	1	1	1	1	1	1	1	1	0	1	21
OG0001886	1	1	2	1	2	1	1	1	1	1	1	1	2	1	0	1	1	1	1	21
OG0001887	1	1	2	1	2	1	1	2	1	1	1	1	1	1	1	1	1	0	1	21
OG0001888	2	1	1	2	1	1	1	1	1	1	1	1	1	1	1	1	1	1	1	21
OG0001889	1	1	1	1	2	1	1	1	1	1	1	1	1	2	1	1	1	1	1	21
OG0001890	1	1	1	1	1	1	2	1	2	1	1	1	1	1	1	1	1	1	1	21
OG0001891	1	1	1	1	3	1	1	1	1	1	1	1	1	1	1	1	1	1	1	21
OG0001892	1	1	1	1	1	1	1	2	1	1	1	1	1	2	1	1	1	1	1	21
OG0001893	1	1	1	1	3	1	1	1	1	1	1	1	1	1	1	1	1	1	1	21
OG0001894	2	1	1	2	2	1	1	1	1	0	1	1	1	1	1	1	1	1	1	21
OG0001895	1	1	1	1	1	1	1	1	1	3	1	1	1	1	1	1	1	1	1	21
OG0001896	2	2	1	1	1	1	1	1	1	1	1	1	1	1	1	1	1	1	1	21
OG0001897	1	1	1	1	2	1	1	2	1	1	1	1	1	1	1	1	1	1	1	21
OG0001898	1	1	2	2	2	1	1	1	1	1	1	0	1	1	1	1	1	1	1	21
OG0001899	1	1	3	1	1	1	1	1	1	1	1	1	1	1	1	1	1	1	1	21
OG0001900	2	1	1	2	1	1	1	1	1	1	1	1	1	1	1	1	1	1	1	21
OG0001901	0	1	1	1	3	1	1	1	1	1	1	1	1	1	1	1	1	2	1	21
OG0001902	1	2	1	1	1	1	1	2	1	1	1	1	1	1	1	1	1	1	1	21
OG0001903	1	1	1	1	2	2	1	1	1	1	1	1	1	1	1	1	1	1	1	21
OG0001904	2	1	1	1	3	0	1	1	1	1	1	1	1	1	1	1	1	1	1	21
OG0001905	2	1	1	1	2	1	1	1	1	1	1	1	1	1	1	1	1	1	1	21
OG0001906	1	1	0	4	1	2	1	1	1	1	1	1	1	1	1	1	1	0	1	21
OG0001907	1	1	1	1	3	1	1	1	1	1	1	1	1	1	1	1	1	1	1	21
OG0001908	1	2	1	1	2	1	1	1	1	1	1	1	1	2	1	1	1	0	1	21
OG0001909	1	1	2	2	1	1	1	1	1	1	1	1	1	1	1	1	1	1	1	21
OG0001910	2	1	1	2	1	1	1	1	2	1	1	1	0	1	1	1	1	1	1	21
OG0001911	1	1	1	1	3	1	1	1	1	1	1	1	1	1	1	1	1	1	1	21
OG0001912	1	1	1	1	2	1	1	1	1	2	1	1	1	1	1	1	1	1	1	21
OG0001913	1	1	1	1	2	1	1	2	1	1	1	1	1	1	1	1	1	1	1	21
OG0001914	1	1	1	2	1	1	1	2	1	1	1	1	1	1	1	1	1	1	1	21
OG0001915	2	1	1	1	1	1	1	1	1	1	1	1	1	1	1	1	1	2	1	21
OG0001916	1	2	1	1	2	1	1	1	1	1	1	1	1	1	1	1	1	1	1	21
OG0001917	1	1	1	1	2	2	1	1	1	1	1	1	1	1	1	1	1	1	1	21
OG0001918	1	1	1	1	1	0	1	1	1	2	3	1	1	1	1	1	1	1	1	21
OG0001919	1	1	1	1	3	1	1	1	1	1	1	1	1	1	1	1	1	1	1	21
OG0001920	1	1	2	1	1	1	1	1	1	1	1	1	1	2	1	1	1	1	1	21
OG0001921	1	1	2	1	2	2	1	1	1	1	1	1	1	1	1	0	1	1	1	21
OG0001922	1	1	1	1	3	1	1	1	1	1	1	1	1	1	1	1	1	1	1	21
OG0001923	4	1	1	1	1	1	1	0	1	1	1	1	1	1	1	1	1	1	1	21
OG0001924	2	1	1	1	1	1	1	1	1	1	1	1	1	1	2	1	1	1	1	21
OG0001925	1	1	1	1	2	1	1	1	1	1	1	2	2	1	1	1	1	0	1	21
OG0001926	1	1	1	1	1	1	1	1	1	3	1	1	1	1	1	1	1	1	1	21
OG0001927	1	1	1	2	1	1	1	1	2	1	1	1	1	1	1	1	1	1	1	21
OG0001928	1	1	2	1	2	1	1	1	1	1	1	1	1	1	1	1	1	1	1	21
OG0001929	1	1	1	1	2	1	1	1	1	1	1	1	1	1	1	1	1	2	1	21
OG0001930	1	1	1	1	3	1	1	2	1	1	1	1	1	1	1	1	1	0	1	21
OG0001931	2	1	1	1	2	1	1	1	1	1	1	1	1	1	1	1	1	1	1	21
OG0001932	1	1	1	3	1	1	1	1	1	1	1	1	1	1	1	1	1	1	1	21
OG0001933	0	1	4	1	1	1	1	1	1	1	1	1	1	1	1	1	1	1	1	21
OG0001934	2	1	1	1	1	1	1	1	1	2	1	1	1	1	1	1	1	1	1	21
OG0001935	2	1	1	1	1	1	1	1	1	1	2	1	1	1	1	1	1	1	1	21
OG0001936	1	1	1	2	1	1	1	1	1	1	1	1	2	1	1	1	1	1	1	21
OG0001937	1	1	1	1	2	1	1	1	1	1	1	1	2	1	1	1	1	1	1	21
OG0001938	1	1	0	1	0	0	1	1	1	3	2	1	1	1	1	1	2	1	2	21
OG0001939	1	1	1	2	1	1	1	1	1	1	1	2	1	1	1	1	1	1	1	21
OG0001940	1	1	1	1	3	1	1	1	1	1	1	1	1	1	1	1	1	1	1	21
OG0001941	1	1	1	1	2	1	1	2	1	1	1	1	1	1	1	1	1	1	1	21
OG0001942	1	1	1	2	3	1	1	1	1	1	1	1	1	0	1	1	1	1	1	21
OG0001943	1	1	1	1	1	1	1	2	2	1	1	1	1	1	1	1	1	1	1	21
OG0001944	1	1	1	2	3	1	1	1	1	1	1	0	1	1	1	1	1	1	1	21
OG0001945	1	1	1	2	2	1	1	1	1	1	1	1	1	1	1	1	1	1	1	21
OG0001946	1	1	3	1	2	1	1	1	1	1	1	1	1	1	0	1	1	1	1	21
OG0001947	2	2	1	1	1	1	1	1	1	1	1	1	1	1	1	1	1	1	1	21
OG0001948	1	1	1	1	1	1	1	2	2	1	1	1	1	1	1	1	1	1	1	21
OG0001949	2	1	2	1	1	1	1	1	1	1	1	1	1	1	1	1	1	1	1	21
OG0001950	2	1	3	1	2	0	1	1	1	0	1	1	1	1	1	1	1	1	1	21
OG0001951	1	1	1	1	2	1	1	1	1	1	2	1	1	1	1	1	1	1	1	21
OG0001952	1	1	1	2	3	1	1	1	1	1	1	1	1	0	1	1	1	1	1	21
OG0001953	1	1	1	1	3	1	1	2	1	1	1	1	0	1	1	1	1	1	1	21
OG0001954	1	1	1	1	1	2	1	1	2	1	1	1	1	1	1	1	1	1	1	21
OG0001955	1	1	3	1	1	1	1	1	1	1	1	1	1	1	1	1	1	1	1	21
OG0001956	1	1	1	1	2	1	1	2	1	1	1	1	1	1	1	1	1	1	1	21
OG0001957	1	1	2	1	1	1	1	1	1	1	1	1	1	1	1	2	1	1	1	21
OG0001958	1	1	2	1	2	2	1	1	1	1	1	0	1	1	1	1	1	1	1	21
OG0001959	1	1	1	1	1	0	1	1	1	1	1	1	3	1	2	1	1	1	1	21
OG0001960	1	1	1	1	2	1	1	1	1	1	1	1	1	2	1	1	1	1	1	21
OG0001961	1	1	2	2	1	0	1	1	1	1	1	1	1	1	1	2	1	1	1	21
OG0001962	2	1	1	1	1	2	1	1	1	1	1	1	1	1	1	1	1	1	1	21
OG0001963	1	1	1	1	1	4	1	1	1	1	1	1	1	1	1	1	1	0	1	21
OG0001964	3	1	1	1	1	1	1	1	1	1	1	1	1	1	1	1	1	1	1	21
OG0001965	1	1	1	1	2	1	1	1	1	1	1	1	2	1	1	1	1	1	1	21
OG0001966	1	1	3	1	1	1	1	1	1	1	1	1	1	1	1	1	1	1	1	21
OG0001967	1	1	1	1	1	1	1	1	1	1	1	1	2	2	1	1	1	1	1	21
OG0001968	2	1	1	1	2	1	1	1	1	1	1	1	1	1	1	1	1	1	1	21
OG0001969	1	1	1	2	1	2	1	1	1	1	1	1	1	1	1	1	1	1	1	21
OG0001970	1	1	1	1	4	0	1	1	1	1	1	1	1	1	1	1	1	1	1	21
OG0001971	1	1	1	1	2	2	1	1	1	1	1	1	2	1	1	1	1	0	1	21
OG0001972	1	1	1	1	2	1	1	1	1	1	1	1	1	1	1	1	1	1	2	21
OG0001973	1	1	1	1	3	1	1	1	1	1	1	1	1	1	1	1	1	1	1	21
OG0001974	1	1	1	1	1	3	1	2	2	1	1	1	1	0	1	1	1	0	1	21
OG0001975	1	1	1	1	1	1	1	1	1	1	1	1	2	2	1	1	1	1	1	21
OG0001976	1	1	1	1	3	1	1	1	1	1	1	1	1	1	1	1	1	1	1	21
OG0001977	2	1	2	1	1	1	1	1	1	1	1	1	1	1	1	1	1	1	1	21
OG0001978	1	3	1	1	2	0	1	1	1	1	1	1	1	1	1	1	1	1	1	21
OG0001979	1	1	1	1	2	1	1	1	1	1	2	1	1	1	1	1	1	1	1	21
OG0001980	1	1	1	1	1	1	1	1	1	1	1	1	2	1	1	1	1	1	2	21
OG0001981	1	1	1	1	3	1	1	1	1	1	1	1	1	1	1	1	1	1	1	21
OG0001982	1	1	0	1	4	1	1	1	1	1	1	1	1	1	1	1	1	1	1	21
OG0001983	0	0	0	0	0	0	1	1	1	5	1	3	1	1	1	1	2	1	2	21
OG0001984	1	1	1	1	2	2	1	1	1	1	1	1	1	1	1	1	1	1	1	21
OG0001985	1	2	1	1	2	1	1	1	1	1	1	1	1	1	1	1	1	1	1	21
OG0001986	1	1	2	1	2	1	1	1	1	1	1	2	1	1	1	1	1	1	0	21
OG0001987	1	1	1	1	1	2	1	1	1	1	1	1	1	1	1	2	1	1	1	21
OG0001988	1	1	1	1	1	3	1	1	1	1	1	1	1	1	1	1	1	1	1	21
OG0001989	1	1	1	2	1	1	1	2	1	1	1	1	1	1	1	1	1	1	1	21
OG0001990	1	1	2	1	1	1	1	1	1	1	1	2	1	1	1	1	1	1	1	21
OG0001991	1	2	2	1	2	1	1	1	1	1	1	1	1	1	1	1	1	1	0	21
OG0001992	1	1	3	1	1	1	1	1	1	1	1	1	1	1	1	1	1	1	1	21
OG0001993	1	1	1	3	1	0	1	1	1	2	1	1	1	1	1	1	1	1	1	21
OG0001994	1	1	1	1	2	1	1	2	1	1	1	1	1	1	1	1	1	1	1	21
OG0001995	1	1	0	1	1	2	1	1	1	2	1	1	1	1	2	1	2	0	1	21
OG0001996	1	1	2	1	2	1	1	1	1	1	1	1	1	1	1	1	1	1	1	21
[truncated: 17,483 more rows]
