# Supplementary material for: Convergence Analysis of Rust Fungi and Anther Smuts Reveals Their Common Molecular Adaptation to a Phytoparasitic Lifestyle
Source: Front Genet. 2022 Apr 8;13:863617. doi: 10.3389/fgene.2022.863617 (PMC9023891; doi:10.3389/fgene.2022.863617)
Supplement: Supplementary file 7 [file Table4.XLSX]

## Sheet: Sheet1
Supplementary Table 4. Convergent analyses in rust fungi and anther smuts.
ID	Observed number of conserved convergent sites	Expected number of convergent sites	P value	q value	Annotation
OG0002914	1	5.32	0.0309222	0.048775	BRAP; BRCA1-associated protein [EC:2.3.2.27]
OG0002920	1	7.28	0.00570646	0.0133752	SEC63; translocation protein SEC63
OG0002926	1	3.26	0.163535	0.182774	PFKFB2; 6-phosphofructo-2-kinase / fructose-2,6-biphosphatase 2 [EC:2.7.1.105 3.1.3.46]
OG0002929	1	4.3	0.0719134	0.0926342	RPB3; DNA-directed RNA polymerase II subunit RPB3
OG0002935	1	3.28	0.161049	0.182774	PRPF31; U4/U6 small nuclear ribonucleoprotein PRP31
OG0002956	1	4.21	0.0773496	0.0979761	E1.6.2.2; cytochrome-b5 reductase [EC:1.6.2.2]
OG0002970	1	6.52	0.011082	0.022357	PSMD2; 26S proteasome regulatory subunit N1
OG0002974	1	4.79	0.0481291	0.0717218
OG0002978	1	11.05	0.00019144	0.000855849	ALG6; alpha-1,3-glucosyltransferase [EC:2.4.1.267]
OG0002989	2	0.487	0.0134213	0.0252809	ATPeV0D; V-type H+-transporting ATPase subunit d
OG0003020	1	16.04	1.84e-06	2.04e-05	VPS8; vacuolar protein sorting-associated protein 8
OG0003030	1	14.52	7.67e-06	5.83e-05	CUL3; cullin 3
OG0003032	1	50.4	6.65e-21	5.05e-19
OG0003044	2	15.14	3.48e-05	0.00017632
OG0003048	1	5.65	0.0233915	0.0404035	DRS2; phospholipid-transporting ATPase [EC:7.6.2.1]
OG0003062	1	8.61	0.00175165	0.00532502	EARS; glutamyl-tRNA synthetase [EC:6.1.1.17]
OG0003071	1	7.54	0.00453814	0.0111258	ATG7; ubiquitin-like modifier-activating enzyme ATG7
OG0003095	1	15.71	2.51e-06	2.38e-05
OG0003098	1	14.27	9.69e-06	6.4e-05	BRRN1; condensin complex subunit 2
OG0003124	1	13.77	1.55e-05	9.06e-05	LYS2; L-2-aminoadipate reductase [EC:1.2.1.95]
OG0003129	1	7.26	0.00580767	0.0133752	AP2A; AP-2 complex subunit alpha
OG0003142	1	8.89	0.00136244	0.00515123	DIP2; U3 small nucleolar RNA-associated protein 12
OG0003153	1	5.3	0.031447	0.048775	CRN; crooked neck
OG0003172	1	8.74	0.00155893	0.00515123	DYNC1I; dynein cytoplasmic 1 intermediate chain
OG0003182	1	0.1619	0.0117735	0.0229433	RP-S27Ae; ubiquitin-small subunit ribosomal protein S27Ae
OG0003191	1	4.62	0.0553727	0.0792234	PSMD3; 26S proteasome regulatory subunit N3
OG0003216	1	14.69	6.54e-06	5.52e-05	USP5_13; ubiquitin carboxyl-terminal hydrolase 5/13 [EC:3.4.19.12]
OG0003221	1	5.68	0.0228026	0.0403022	DDX27; ATP-dependent RNA helicase DDX27 [EC:3.6.4.13]
OG0003222	1	9.41	0.000852589	0.00341036	MTMR6_7_8; myotubularin-related protein 6/7/8 [EC:3.1.3.64 3.1.3.95]
OG0003233	2	2.76	0.479043	0.48543	DLST; 2-oxoglutarate dehydrogenase E2 component (dihydrolipoamide succinyltransferase) [EC:2.3.1.61]
OG0003260	1	4.3	0.0719134	0.0926342	leuA; 2-isopropylmalate synthase [EC:2.3.3.13]
OG0003261	1	8.77	0.00151751	0.00515123
OG0003271	1	5.34	0.0304058	0.048775
OG0003272	1	5.56	0.025248	0.042641	SPT; serine palmitoyltransferase [EC:2.3.1.50]
OG0003289	1	3.52	0.133789	0.156431	TPS; trehalose 6-phosphate synthase/phosphatase [EC:2.4.1.15 3.1.3.12]
OG0003297	1	4.36	0.0684922	0.0926342	COPB1; coatomer subunit beta
OG0003316	1	4.6	0.0562903	0.0792234	UBE1; ubiquitin-activating enzyme E1 [EC:6.2.1.45]
OG0003345	1	14.23	1.01e-05	6.4e-05	MYO5; myosin V
OG0003346	1	16.02	1.88e-06	2.04e-05	BIO3-BIO1; bifunctional dethiobiotin synthetase / adenosylmethionine---8-amino-7-oxononanoate aminotransferase [EC:6.3.3.3 2.6.1.62]
OG0003350	1	0.618	0.127863	0.154248	PNO1; RNA-binding protein PNO1
OG0003360	1	3.95	0.0953108	0.118748	YEATS4; YEATS domain-containing protein 4
OG0003362	2	3.47	0.326432	0.339847	RPB2; DNA-directed RNA polymerase II subunit RPB2 [EC:2.7.7.6]
OG0003363	1	0.895	0.225689	0.248585	RP-L35e; large subunit ribosomal protein L35e
OG0003381	1	7.19	0.00617599	0.0138052	TRP1; anthranilate synthase / indole-3-glycerol phosphate synthase / phosphoribosylanthranilate isomerase [EC:4.1.3.27 4.1.1.48 5.3.1.24]
OG0003385	1	3.63	0.12277	0.150492	DPH1; 2-(3-amino-3-carboxypropyl)histidine synthase [EC:2.5.1.108]
OG0003418	1	8.4	0.00211375	0.00617866	PRSS15; ATP-dependent Lon protease [EC:3.4.21.53]
OG0003422	1	31	1.1e-12	2.79e-11	PIK3R4; phosphoinositide-3-kinase, regulatory subunit 4 [EC:2.7.11.1]
OG0003427	2	14.06	8.92e-05	0.0004237	PIK3C3; phosphatidylinositol 3-kinase [EC:2.7.1.137]
OG0003428	1	4.37	0.0679372	0.0926342	PXN; paxillin
OG0003475	1	6.28	0.0136384	0.0252809	NIPA; magnesium transporter
OG0003489	1	1.19	0.666245	0.666245	ACTR3; actin-related protein 3
OG0003531	1	1.971	0.413912	0.425099	PLS1; plastin-1
OG0003537	1	5.47	0.0272467	0.0450162	GLDC; glycine dehydrogenase [EC:1.4.4.2]
OG0003587	2	6.31	0.0494833	0.0723218	SF3B3; splicing factor 3B subunit 3
OG0003590	1	47.5	1.14e-19	4.33e-18	PIKFYVE; 1-phosphatidylinositol-3-phosphate 5-kinase [EC:2.7.1.150]
OG0003606	1	6.93	0.00775555	0.0168406	SEC24; protein transport protein SEC24
OG0003607	1	8.11	0.00273773	0.00750119	SEY1; protein SEY1 [EC:3.6.5.-]
OG0003610	1	12.95	3.31e-05	0.00017632	TUBGCP2; gamma-tubulin complex component 2
OG0003617	1	5.16	0.0353689	0.0537607	NUG2; nuclear GTP-binding protein
OG0003649	1	8.06	0.0028623	0.00750119	GARS; glycyl-tRNA synthetase [EC:6.1.1.14]
OG0003652	1	2.74	0.241493	0.2585	aceB; malate synthase [EC:2.3.3.9]
OG0003664	1	19.69	5.81e-08	1.1e-06
OG0003672	1	3.27	0.162287	0.182774	MCM5; DNA replication licensing factor MCM5 [EC:3.6.4.12]
OG0003695	1	6.51	0.0111785	0.022357	NSMCE2; E3 SUMO-protein ligase NSE2 [EC:2.3.2.-]
OG0003707	1	6.62	0.0101607	0.0214505	SNX41_42; sorting nexin-41/42
OG0003713	1	7.67	0.00404558	0.0102488	TFIIF2; transcription initiation factor TFIIF subunit beta [EC:3.6.4.12]
OG0003730	1	16.02	1.88e-06	2.04e-05	POLRMT; DNA-directed RNA polymerase, mitochondrial [EC:2.7.7.6]
OG0003745	1	8.07	0.00283694	0.00750119	SET2; [histone H3]-lysine36 N-trimethyltransferase [EC:2.1.1.359]
OG0003762	1	8.83	0.00143791	0.00515123	KIN1_2; serine/threonine protein kinase KIN1/2 [EC:2.7.11.1]
OG0003763	1	2.56	0.275205	0.290494	fusA; elongation factor G
OG0003770	1	3.54	0.131721	0.156418	SLC35E1; solute carrier family 35, member E1
OG0003771	2	10.58	0.00171703	0.00532502
OG0003772	2	4.03	0.23374	0.253775	panE; 2-dehydropantoate 2-reductase [EC:1.1.1.169]
OG0003779	1	9.97	0.000513205	0.00216687	VARS; valyl-tRNA synthetase [EC:6.1.1.9]
OG0003783	1	4.32	0.0707554	0.0926342	PFKFB4; 6-phosphofructo-2-kinase / fructose-2,6-biphosphatase 4 [EC:2.7.1.105 3.1.3.46]
OG0003785	1	6.19	0.0147383	0.0266692
When the observed number is smaller than the expected, the lower tail probability is given; when the observed number is larger than the expected, the upper tail probability is given.
The colored orthogroups indicate convergent genes
