# Supplementary material for: Convergence Analysis of Rust Fungi and Anther Smuts Reveals Their Common Molecular Adaptation to a Phytoparasitic Lifestyle
Source: Front Genet. 2022 Apr 8;13:863617. doi: 10.3389/fgene.2022.863617 (PMC9023891; doi:10.3389/fgene.2022.863617)
Supplement: Supplementary file 8 [file Table1.XLSX]

## Sheet: Sheet1
Supplementary Table 1. Detailed information on the selected fungi
ID	Species	Lifestyle	Taxnomy	GenBank assembly accession or data source	Discription
1	Austropuccinia psidii APSI1	phytoparasite	Pucciniomycotina; Pucciniomycetes; Pucciniales; Sphaerophragmiaceae;	GCA_902702905.1	Rust fungi
2	Cronartium quercuum f. sp. fusiforme G11	phytoparasite	Pucciniomycotina; Pucciniomycetes; Pucciniales; Cronartiaceae; Cronartium	JGI MycoCosm portal (https://mycocosm.jgi.doe.gov/Croqu1/Croqu1.home.html)	Rust fungi
3	Hemileia vastatrix XXXIII	phytoparasite	Pucciniomycotina; Pucciniomycetes; Pucciniales; Zaghouaniaceae; Hemileia	GCA_004125335.1	Rust fungi
4	Melampsora larici-populina 98AG31	phytoparasite	Pucciniomycotina; Pucciniomycetes; Pucciniales; Melampsoraceae; Melampsora	JGI MycoCosm portal (https://mycocosm.jgi.doe.gov/Mellp1/Mellp1.home.html)	Rust fungi
5	Puccinia striiformis f. sp. tritici PST-130	phytoparasite	Pucciniomycotina; Pucciniomycetes; Pucciniales; Pucciniaceae; Puccinia	JGI MycoCosm portal (https://mycocosm.jgi.doe.gov/Pucst1/Pucst1.home.html)	Rust fungi
6	Uromyces viciae-fabae I2	phytoparasite	Pucciniomycotina; Pucciniomycetes; Pucciniales; Pucciniaceae; Uromyces	GCA_000785685.1	Rust fungi
7	Microbotryum intermedium 1389 BM 12 12	phytoparasite	Pucciniomycotina; Microbotryomycetes; Microbotryales; Microbotryaceae; Microbotryum	JGI MycoCosm portal (https://mycocosm.jgi.doe.gov/Micin1/Micin1.home.html)	Anther smut
8	Microbotryum lychnidis-dioicae p1A1 Lamole	phytoparasite	Pucciniomycotina; Microbotryomycetes; Microbotryales; Microbotryaceae; Microbotryum	JGI MycoCosm portal (https://mycocosm.jgi.doe.gov/Micld1/Micld1.home.html)	Anther smut
9	Microbotryum silenes-dioicae 1303	phytoparasite	Pucciniomycotina; Microbotryomycetes; Microbotryales; Microbotryaceae; Microbotryum	https://www.ncbi.nlm.nih.gov/protein/?term=Microbotryum%20silenes-dioicae	Anther smut
10	Cystobasidiopsis lactophilus JCM 7595	Non phytoparasite	Pucciniomycotina; Agaricostilbomycetes; Agaricostilbales; Chionosphaeraceae; Cystobasidiopsis	GCA_001599975.1	Basidiomycetous yeast serving as control
11	Cystobasidium minutum MCA 4210	Non phytoparasite	Pucciniomycotina; Cystobasidiomycetes; Cystobasidiales; Cystobasidiaceae; Cystobasidium	JGI MycoCosm portal (https://mycocosm.jgi.doe.gov/Rhomi1/Rhomi1.home.html)	Basidiomycetous yeast serving as control
12	Erythrobasidium yunnanense JCM 10687	Non phytoparasite	Pucciniomycotina; Cystobasidiomycetes; Erythrobasidiales; Erythrobasidiaceae; Erythrobasidium	GCA_001600175.1	Basidiomycetous yeast serving as control
13	Glaciozyma antarctica PI12	Non phytoparasite	Pucciniomycotina; Microbotryomycetes; Kriegeriales; Camptobasidiaceae; Glaciozyma	GCA_002917775.1	Basidiomycetous yeast serving as control
14	Leucosporidium creatinivorum 62-1032	Non phytoparasite	Pucciniomycotina; Microbotryomycetes; Leucosporidiales; Leucosporidiaceae; Leucosporidium	JGI MycoCosm portal (https://mycocosm.jgi.doe.gov/Leucr1/Leucr1.home.html)	Basidiomycetous yeast serving as control
15	Rhodotorula graminis WP1	Non phytoparasite	Pucciniomycotina; Microbotryomycetes; Sporidiobolales; Sporidiobolaceae; Rhodotorula	JGI MycoCosm portal (https://mycocosm.jgi.doe.gov/Rhoba1_1/Rhoba1_1.home.html)	Basidiomycetous yeast serving as control
16	Sporobolomyces roseus SR19	Non phytoparasite	Pucciniomycotina; Microbotryomycetes; Sporidiobolales; Sporidiobolaceae; Sporobolomyces	GCA_016617785.1	Basidiomycetous yeast serving as control
17	Acaromyces ingoldii MCA 4198	Non phytoparasite	Ustilaginomycotina; Exobasidiomycetes; Microstromatales; Microstromatales incertae sedis; Jaminaea; Ustilaginomycotina; Exobasidiomycetes; Exobasidiales; Cryptobasidiaceae; Acaromyces	JGI MycoCosm portal (https://mycocosm.jgi.doe.gov/Acain1/Acain1.home.html)	Basidiomycetous yeast serving as control
18	Malassezia globosa CBS 7966	Non phytoparasite	Ustilaginomycotina; Malasseziomycetes; Malasseziales; Malasseziaceae; Malassezia	JGI MycoCosm portal (https://mycocosm.jgi.doe.gov/Malgl1/Malgl1.home.html)	Basidiomycetous yeast serving as control
19	Pseudozyma antarctica T-34	Non phytoparasite	Ustilaginomycotina; Ustilaginomycetes; Ustilaginales; Ustilaginaceae; Moesziomyces	JGI MycoCosm portal (https://mycocosm.jgi.doe.gov/Psean1_1/Psean1_1.home.html)	Basidiomycetous yeast serving as control
Genome of species with black have been annotated and genome of species with red have not been annotated.
