# Supplementary material for: Convergence Analysis of Rust Fungi and Anther Smuts Reveals Their Common Molecular Adaptation to a Phytoparasitic Lifestyle
Source: Front Genet. 2022 Apr 8;13:863617. doi: 10.3389/fgene.2022.863617 (PMC9023891; doi:10.3389/fgene.2022.863617)
Supplement: Supplementary file 9 [file Table5.XLSX]

## Sheet: Sheet1
Supplementary Table 5. Selective pressure analyses in rust fungi and anther smuts.
ID	dn/ds	Log likelihood of alternative model	Log likelihood of null model	P value	q value	Ko ID	Function annotation
OG0002961	2.38356	-11213.4	-11216.5	0.0134466	0.0459788	K02925	RP-L3e; large subunit ribosomal protein L3e
OG0002993	1.50337	-25323.4	-25360.5	7.58e-18	2.23e-16	K00728	POMT; dolichyl-phosphate-mannose-protein mannosyltransferase [EC:2.4.1.109]
OG0003006	17.9776	-76767.7	-76773.7	0.000512454	0.00242501	K12604	CNOT1; CCR4-NOT transcription complex subunit 1
OG0003007	3.25318	-32270.9	-32275.1	0.00384811	0.0144645
OG0003022	2.10572	-14815.7	-14842.7	2.12e-13	3.03e-12	K08856	STK16; serine/threonine kinase 16 [EC:2.7.11.1]
OG0003065	1.54677	-24525.8	-24555.5	1.32e-14	2.25e-13	K05662	ABCB7; ATP-binding cassette, subfamily B (MDR/TAP), member 7
OG0003073	4.89265	-11792.9	-11799.5	0.000259073	0.00135949	K12188	SNF8; ESCRT-II complex subunit VPS22
OG0003082	8.98213	-4013.21	-4017.44	0.00364647	0.0138628	K02912	RP-L32e; large subunit ribosomal protein L32e
OG0003083	1.84144	-34559.7	-34518.3	8.54e-20	4.53e-18	K14790	NOP9; nucleolar protein 9
OG0003101	31.0135	-8915.71	-8923.81	5.73e-05	0.000333772	K15445	TRMT10; tRNA (guanine9-N1)-methyltransferase [EC:2.1.1.221]
OG0003105	9.36399	-6043.15	-6065.14	3.32e-11	3.45e-10	K17422	MRPL41; large subunit ribosomal protein L41
OG0003106	1.61131	-47213.8	-47217.2	0.0096142	0.0344292	K15201	GTP3C3; general transcription factor 3C polypeptide 3 (transcription factor C subunit 4)
OG0003110	1.02319	-19299.7	-19315.3	2.31e-08	1.94e-07	K14565	NOP58; nucleolar protein 58
OG0003120	2.27037	-29023.8	-29028.2	0.00288189	0.0113985	K14788	NOL10; ribosome biogenesis protein ENP2
OG0003121	1.24379	-13125.4	-13121.2	0.00366188	0.0138628	K13354	SLC25A17; solute carrier family 25 (peroxisomal adenine nucleotide transporter), member 17
OG0003172	1.17054	-26529.4	-26551.5	2.94e-11	3.11e-10	K10415	DYNC1I; dynein cytoplasmic 1 intermediate chain
OG0003190	1.18047	-18100.3	-18146.1	1.09e-21	6.39e-20
OG0003195	2.00053	-11834.9	-11831.8	0.0131614	0.0452957	K06961	KRR1; ribosomal RNA assembly protein
OG0003203	1.21261	-38849.9	-38896.9	2.99e-22	2.27e-20	K08735	MSH2; DNA mismatch repair protein MSH2
OG0003222	1.11204	-28681.1	-28669.5	1.45e-06	1.04e-05	K18083	MTMR6_7_8; myotubularin-related protein 6/7/8 [EC:3.1.3.64 3.1.3.95]
OG0003232	4.22913	-22443.7	-22448.4	0.00208825	0.00851365	K14399	CLP1; polyribonucleotide 5'-hydroxyl-kinase [EC:2.7.1.78]
OG0003237	4.92791	-5267.23	-5276.4	1.85e-05	0.000118168	K00417	QCR7; ubiquinol-cytochrome c reductase subunit 7
OG0003250	1.5695	-18188.4	-18202.8	7.8e-08	6.26e-07
OG0003278	3.66596	-30398.7	-30392.4	0.000365596	0.0018109
OG0003338	15.5101	-9372.15	-9375.29	0.0121201	0.0419847
OG0003343	3.18602	-19771.5	-19774.7	0.0105897	0.0374171	K01866	YARS; tyrosyl-tRNA synthetase [EC:6.1.1.1]
OG0003348	1.93087	-20420.3	-20447	2.79e-13	3.79e-12	K07562	NMD3; 60S ribosomal export protein NMD3
OG0003355	1.09749	-17765.3	-17803.2	3.08e-18	1.09e-16	K01720	prpD; 2-methylcitrate dehydratase [EC:4.2.1.79]
OG0003359	8.10128	-11354	-11357.7	0.00644893	0.0237356
OG0003368	7.08997	-10065	-10070.4	0.00104593	0.00454378	K14797	ENP1; essential nuclear protein 1
OG0003372	8.10995	-19763.8	-19771.4	9.63e-05	0.000548939	K22503	DARS1; aspartyl-tRNA synthetase [EC:6.1.1.12]
OG0003376	2.38212	-23046.2	-23050.7	0.00266683	0.0106272
OG0003379	1.56128	-35794.4	-35829.7	4.21e-17	1.01e-15	K13211	GCFC; GC-rich sequence DNA-binding factor
OG0003433	1.97407	-30272.9	-30262.8	6.97e-06	4.56e-05	K14827	IPI1; pre-rRNA-processing protein IPI1
OG0003436	1.85546	-21974.9	-22001.8	2.08e-13	3.03e-12	K08054	CANX; calnexin
OG0003448	23.9159	-5233.22	-5236.59	0.00943043	0.0340009	K03238	EIF2S2; translation initiation factor 2 subunit 2
OG0003471	8.82184	-26071.8	-26077.2	0.000971913	0.00429262	K02309	DBF4; regulatory subunit for Cdc7p protein kinase
OG0003475	38.1628	-19691.3	-19695.4	0.0045626	0.0169104	K22733	NIPA; magnesium transporter
OG0003487	2.55131	-24049.7	-24087.5	3.6e-18	1.12e-16	K15156	MED14; mediator of RNA polymerase II transcription subunit 14
OG0003532	1.39031	-21280	-21318	2.89e-18	1.09e-16	K12816	CDC40; pre-mRNA-processing factor 17
OG0003599	2.30381	-23843.1	-23851.2	5.67e-05	0.000333772	K21456	GSS; glutathione synthase [EC:6.3.2.3]
OG0003606	1.0228	-36892.2	-36910.6	1.24e-09	1.17e-08	K14007	SEC24; protein transport protein SEC24
OG0003612	3.86044	-19171.7	-19177.8	0.00047593	0.00227246	K24983	G3BP2; Ras GTPase-activating protein-binding protein 2
OG0003625	3.89436	-13609.4	-13612.8	0.0086354	0.0313477
OG0003653	3.3162	-18760.9	-18767.7	0.000225654	0.00120805	K20520	DBNL; drebrin-like protein
OG0003655	2.29141	-27121.8	-27127.6	0.000683369	0.00317707	K24970	TCF25; transcription factor 25
OG0003667	2.1408	-11392.2	-11398.3	0.000464966	0.00224029	K01591	pyrF; orotidine-5'-phosphate decarboxylase [EC:4.1.1.23]
OG0003693	2.24247	-19437.7	-19468.4	4.24e-15	7.75e-14	K09499	CCT7; T-complex protein 1 subunit eta
OG0003745	1.62033	-30584.4	-30530.5	2.96e-25	3.92e-23	K23700	SET2; [histone H3]-lysine36 N-trimethyltransferase [EC:2.1.1.359]
OG0003746	634.936	-25504.6	-25509.7	0.00144619	0.00603529	K06316	RFT1; oligosaccharide translocation protein RFT1
OG0003790	1.0446	-13647.3	-13652.4	0.00147865	0.00612255	K03660	OGG1; N-glycosylase/DNA lyase [EC:3.2.2.- 4.2.99.18]
OG0002910	1	-22406.1	-22419.2	3.09e-07	2.37e-06	K01412	PMPCA; mitochondrial-processing peptidase subunit alpha [EC:3.4.24.64]
OG0002911	1	-14623.1	-14623.1	0.8377	1	K00033	PGD; 6-phosphogluconate dehydrogenase [EC:1.1.1.44 1.1.1.343]
OG0002913	1	-24358.1	-24358.1	0.998404	1
OG0002914	1.53948	-22775.1	-22776.1	0.1756	0.357954	K10632	BRAP; BRCA1-associated protein [EC:2.3.2.27]
OG0002915	1	-15364	-15364	1	1	K01647	CS; citrate synthase [EC:2.3.3.1]
OG0002917	1	-11595.3	-11604.4	2.01e-05	0.000125096	K05758	ARPC2; actin related protein 2/3 complex, subunit 2
OG0002918	1.16859	-18540.5	-18540.6	0.681197	1	K00088	IMPDH; IMP dehydrogenase [EC:1.1.1.205]
OG0002920	1	-29502.1	-29529.4	1.42e-13	2.32e-12	K09540	SEC63; translocation protein SEC63
OG0002924	1.04393	-31559.9	-31559.9	0.902097	1	K02541	MCM3; DNA replication licensing factor MCM3 [EC:3.6.4.12]
OG0002926	1.403	-17933.2	-17933.7	0.328489	0.592175	K19029	PFKFB2; 6-phosphofructo-2-kinase / fructose-2,6-biphosphatase 2 [EC:2.7.1.105 3.1.3.46]
OG0002928	2.14415	-23833.7	-23835.1	0.0959205	0.230036
OG0002929	1	-12303.6	-12303.6	1	1	K03011	RPB3; DNA-directed RNA polymerase II subunit RPB3
OG0002930	1	-47039.3	-47039.3	1	1	K11230	SSK2; mitogen-activated protein kinase kinase kinase [EC:2.7.11.25]
OG0002931	1	-34225.2	-34226.6	0.0897842	0.221044	K20476	RIC1; RAB6A-GEF complex partner protein 1
OG0002934	1	-26923.8	-26938.8	4.05e-08	3.36e-07	K19998	SCFD1; sec1 family domain-containing protein 1
OG0002935	1	-18847.2	-18847.2	1	1	K12844	PRPF31; U4/U6 small nuclear ribonucleoprotein PRP31
OG0002936	1	-13593.9	-13593.9	1	1	K16073	ALR; magnesium transporter
OG0002938	1	-32094.5	-32094.5	1	1	K06631	PLK1; polo-like kinase 1 [EC:2.7.11.21]
OG0002941	1	-48420.9	-48426.8	0.000576938	0.00270599	K15505	RAD5; DNA repair protein RAD5 [EC:3.6.4.-]
OG0002942	1	-25681.4	-25648.8	7.07e-16	1.44e-14	K15083	RAD16; DNA repair protein RAD16
OG0002946	1	-5899.51	-5902.41	0.0160145	0.0523931	K14821	BUD20; bud site selection protein 20
OG0002948	1.39579	-14673	-14673.2	0.60565	0.935844	K02603	ORC1; origin recognition complex subunit 1
OG0002951	1.86802	-12920.9	-12921.4	0.320124	0.585054	K01772	hemH; protoporphyrin/coproporphyrin ferrochelatase [EC:4.99.1.1 4.99.1.9]
OG0002952	1	-9409.92	-9409.92	1	1
OG0002954	1	-21799.1	-21799.1	1	1	K13126	PABPC; polyadenylate-binding protein
OG0002955	1	-37066.5	-37073.5	0.000172304	0.000950672	K14309	NUP93; nuclear pore complex protein Nup93
OG0002956	1	-10653.5	-10653.8	0.452333	0.743565	K00326	E1.6.2.2; cytochrome-b5 reductase [EC:1.6.2.2]
OG0002957	1	-6013.36	-6014.68	0.103442	0.241518	K03013	RPB5; DNA-directed RNA polymerases I, II, and III subunit RPABC1
OG0002958	1	-59386.9	-59414.3	1.44e-13	2.32e-12	K14312	NUP155; nuclear pore complex protein Nup155
OG0002959	1	-21660.8	-21687.6	2.49e-13	3.47e-12	K15029	EIF3L; translation initiation factor 3 subunit L
OG0002962	1.06494	-11659.8	-11659.8	0.977691	1	K23735	LIPT2; lipoyl(octanoyl) transferase 2 [EC:2.3.1.181]
OG0002964	1	-18388.7	-18419.7	3.55e-15	6.72e-14	K14811	DBP3; ATP-dependent RNA helicase DBP3 [EC:3.6.4.13]
OG0002965	1	-20874.2	-20877.1	0.0156701	0.0515849
OG0002966	1.25101	-14672.4	-14672.4	0.900857	1	K13343	PEX14; peroxin-14
OG0002969	1.20095	-18319.1	-18319.4	0.446909	0.739251	K22399	TRIP13; pachytene checkpoint protein 2
OG0002970	1	-32951.2	-32951.2	1	1	K03028	PSMD2; 26S proteasome regulatory subunit N1
OG0002973	1.84189	-37774.5	-37775.6	0.138386	0.303077	K12598	MTR4; ATP-dependent RNA helicase DOB1 [EC:3.6.4.13]
OG0002974	1	-16501.3	-16497	0.0036207	0.0138628
OG0002976	1	-16868.6	-16868.6	1	1	K24730	CIAO1; cytosolic iron-sulfur protein assembly protein CIAO1
OG0002977	1	-28663.7	-28663.7	1	1	K02540	MCM2; DNA replication licensing factor MCM2 [EC:3.6.4.12]
OG0002978	1	-26813.3	-26817.6	0.00355159	0.0137397	K03848	ALG6; alpha-1,3-glucosyltransferase [EC:2.4.1.267]
OG0002981	2.1758	-13495	-13497.6	0.0221339	0.0686022	K22285	OSBPL8; oxysterol-binding protein-related protein 8
OG0002983	1	-43700.4	-43700.4	1	1	K10597	UBE4B; ubiquitin conjugation factor E4 B [EC:2.3.2.27]
OG0002985	1	-9117.76	-9123.28	0.000894197	0.00398256	K15040	VDAC2; voltage-dependent anion channel protein 2
OG0002986	1	-21939.8	-21942.4	0.0231049	0.0711953	K09272	SSRP1; structure-specific recognition protein 1
OG0002988	1	-7007.99	-7007.99	1	1
OG0002989	1	-12507.9	-12507.9	1	1	K02146	ATPeV0D; V-type H+-transporting ATPase subunit d
OG0002991	1	-33705.1	-33705.4	0.446146	0.739251
OG0002994	1	-11181.9	-11181.9	1	1	K03038	PSMD7; 26S proteasome regulatory subunit N8
OG0002997	1	-14791.3	-14790.3	0.161513	0.338347	K00161	PDHA; pyruvate dehydrogenase E1 component alpha subunit [EC:1.2.4.1]
OG0002998	1	-47076.3	-47078.1	0.0526858	0.144681	K12472	EPS15; epidermal growth factor receptor substrate 15
OG0002999	1	-17195.5	-17227.4	1.43e-15	2.8e-14	K12829	SF3B2; splicing factor 3B subunit 2
OG0003002	2.68176	-12923	-12924.3	0.110792	0.254198	K08794	CAMK1; calcium/calmodulin-dependent protein kinase I [EC:2.7.11.17]
OG0003003	1.70591	-16499.4	-16500.3	0.186949	0.372341	K11108	RCL1; RNA 3'-terminal phosphate cyclase-like protein
OG0003005	1.01912	-14629.1	-14629.1	0.960781	1	K01939	purA; adenylosuccinate synthase [EC:6.3.4.4]
OG0003008	8.07789	-34190.3	-34192.1	0.0576939	0.154433	K20179	VPS11; vacuolar protein sorting-associated protein 11
OG0003009	2.29734	-23601.2	-23601.7	0.307693	0.566241
OG0003010	1	-16252	-16252	0.998872	1	K10389	TUBG; tubulin gamma
OG0003015	1.62645	-31694	-31695.5	0.0829339	0.206835	K14776	DDX10; ATP-dependent RNA helicase DDX10/DBP4 [EC:3.6.4.13]
OG0003017	1.20074	-4522.46	-4522.48	0.809611	1	K02964	RP-S18e; small subunit ribosomal protein S18e
OG0003018	1.36867	-9400.83	-9401.22	0.375424	0.652375	K01803	TPI; triosephosphate isomerase (TIM) [EC:5.3.1.1]
OG0003019	1	-26117.5	-26117.5	0.946351	1	K17979	MDM31; mitochondrial distribution and morphology protein 31
OG0003020	24.271	-60112.1	-60112.8	0.23824	0.459153	K20178	VPS8; vacuolar protein sorting-associated protein 8
OG0003021	1	-14544.8	-14522.6	2.63e-11	2.85e-10	K09510	DNAJB4; DnaJ homolog subfamily B member 4
OG0003023	1	-5823.7	-5823.7	1	1	K11086	SNRPB; small nuclear ribonucleoprotein B and B'
OG0003024	1.76198	-16803.8	-16804.2	0.351162	0.621768	K11594	DDX3X; ATP-dependent RNA helicase DDX3X [EC:3.6.4.13]
OG0003025	1	-4833.53	-4834.13	0.275941	0.522316	K02868	RP-L11e; large subunit ribosomal protein L11e
OG0003027	1.00238	-26750.5	-26750.5	0.994589	1	K10843	ERCC3; DNA excision repair protein ERCC-3 [EC:3.6.4.12]
OG0003029	2.54112	-8955.73	-8956.12	0.377188	0.653299	K03030	PSMD14; 26S proteasome regulatory subunit N11
OG0003030	1	-36463.9	-36463.9	1	1	K03869	CUL3; cullin 3
OG0003032	1	-118812	-118880	3.04e-31	5.38e-29
OG0003033	1.30934	-4649.88	-4649.99	0.639066	0.967728	K02959	RP-S16; small subunit ribosomal protein S16
OG0003035	1.06009	-6134.68	-6134.69	0.909168	1	K14560	IMP3; U3 small nucleolar ribonucleoprotein protein IMP3
OG0003036	1	-14336.4	-14341.3	0.00179752	0.00738517	K13341	PEX7; peroxin-7
OG0003039	1.23725	-9923.56	-9923.72	0.582942	0.921205	K00413	CYC1; ubiquinol-cytochrome c reductase cytochrome c1 subunit
OG0003040	1	-9678.11	-9678.11	1	1
OG0003041	1.09561	-22592.3	-22592.4	0.782545	1	K13525	VCP; transitional endoplasmic reticulum ATPase
OG0003044	1	-80122.2	-80069.3	8.27e-25	8.76e-23
OG0003046	1	-77427.6	-77439.6	9.24e-07	6.71e-06
OG0003047	1	-22846.4	-22846.4	1	1	K13116	DDX41; ATP-dependent RNA helicase DDX41 [EC:3.6.4.13]
OG0003048	1	-41355.5	-41356.8	0.107537	0.248886	K14802	DRS2; phospholipid-transporting ATPase [EC:7.6.2.1]
OG0003049	1.77896	-3934.74	-3935.03	0.447735	0.739251	K02917	RP-L35Ae; large subunit ribosomal protein L35Ae
OG0003050	1	-33109.9	-33137	1.84e-13	2.87e-12	K20361	USO1; intracellular protein transport protein USO1
OG0003053	1	-15662.3	-15662.3	1	1	K04705	STAM; signal transducing adaptor molecule
OG0003055	1	-4388.19	-4389.05	0.190251	0.374844
OG0003058	1.62531	-13260.9	-13261.4	0.306264	0.566241	K20360	TBC1D22; TBC1 domain family member 2
OG0003059	1.26463	-27397.7	-27398.1	0.379863	0.65579	K01254	LTA4H; leukotriene-A4 hydrolase [EC:3.3.2.6]
OG0003060	1	-16946	-16946	1	1	K09595	HM13; minor histocompatibility antigen H13 [EC:3.4.23.-]
OG0003062	1.69346	-32752.7	-32755.4	0.0203965	0.0639653	K01885	EARS; glutamyl-tRNA synthetase [EC:6.1.1.17]
OG0003066	1.0159	-48380.2	-48380.2	0.966632	1	K13338	PEX1; peroxin-1
OG0003070	1	-41021.8	-41032.9	2.47e-06	1.7e-05	K20306	TRAPPC9; trafficking protein particle complex subunit 9
OG0003071	1	-28169.2	-28170.6	0.100054	0.236734	K08337	ATG7; ubiquitin-like modifier-activating enzyme ATG7
OG0003072	1	-59221.6	-59293.7	3.23e-33	1.71e-30	K11292	SUPT6H; transcription elongation factor SPT6
OG0003074	1.66465	-4710.51	-4710.7	0.535858	0.858021	K07953	SAR1; GTP-binding protein SAR1 [EC:3.6.5.-]
OG0003076	1	-6737.72	-6737.72	1	1	K02992	RP-S7; small subunit ribosomal protein S7
OG0003079	1	-13996.1	-13966.2	1.04e-14	1.83e-13	K04523	UBQLN; ubiquilin
OG0003084	2.41908	-9041.81	-9043.62	0.0574609	0.154433
OG0003087	1	-55490.3	-55493.3	0.0142177	0.0483036	K03255	TIF31; protein TIF31
OG0003088	3.41802	-10579.1	-10580.2	0.142481	0.309488
OG0003089	1.77148	-11852.9	-11853.5	0.259332	0.49441	K00591	COQ3; polyprenyldihydroxybenzoate methyltransferase / 3-demethylubiquinol 3-O-methyltransferase [EC:2.1.1.114 2.1.1.64]
OG0003091	1	-37167	-37167.9	0.165745	0.341809	K22140	MGM1; dynamin-like GTPase MGM1, mitochondrial
OG0003094	1.42685	-9093.36	-9091.09	0.0331338	0.0959612
OG0003095	1	-29806.6	-29815.7	1.9e-05	0.000120064
OG0003096	1	-32664	-32664	1	1	K19984	EXOC5; exocyst complex component 5
OG0003098	1	-27776.3	-27816.8	2.21e-19	9.76e-18	K06676	BRRN1; condensin complex subunit 2
OG0003100	1	-30773.6	-30772.3	0.0988087	0.234837	K11407	HDAC6; histone deacetylase 6 [EC:3.5.1.98]
OG0003102	1.1694	-10482.1	-10482.2	0.662832	0.998014	K09521	DNAJC1; DnaJ homolog subfamily C member 1
OG0003103	1.20738	-11434.3	-11434.4	0.6313	0.960697	K19306	BUD23; 18S rRNA (guanine1575-N7)-methyltransferase [EC:2.1.1.309]
OG0003104	1	-11225.7	-11225.7	1	1
OG0003108	1	-13286.6	-13286.6	1	1	K12393	AP1M; AP-1 complex subunit mu
OG0003109	1.09025	-11872.3	-11872.3	0.919389	1	K15296	NAPA; alpha-soluble NSF attachment protein
OG0003111	1	-7708.22	-7708.26	0.772723	1
OG0003114	1.52319	-10148.7	-10149	0.407619	0.696896
OG0003115	1	-24427.6	-24427.6	1	1	K25058	CACTIN; cactin
OG0003116	3.55023	-12195.2	-12198	0.0180076	0.057494
OG0003122	1.0126	-18334.3	-18334.3	0.965841	1	K02214	CDC7; cell division control protein 7 [EC:2.7.11.1]
OG0003124	1	-58906.6	-58906.6	1	1	K00143	LYS2; L-2-aminoadipate reductase [EC:1.2.1.95]
OG0003126	2.34813	-14722.1	-14722.5	0.331196	0.59302	K14307	NUPL1; nucleoporin p58/p45
OG0003127	1.63782	-15141	-15141.8	0.189593	0.374844	K12857	SNRNP40; Prp8 binding protein
OG0003128	1	-13342.8	-13342.8	1	1	K00030	IDH3; isocitrate dehydrogenase (NAD+) [EC:1.1.1.41]
OG0003129	1	-37325	-37302.6	2.15e-11	2.37e-10	K11824	AP2A; AP-2 complex subunit alpha
OG0003130	999	-6682.01	-6682.59	0.282555	0.532933	K17806	PAM17; mitochondrial import inner membrane translocase subunit TIM23
OG0003131	1	-25272.6	-25272.6	1	1
OG0003135	1	-29504.1	-29504.3	0.59405	0.926019	K06027	NSF; vesicle-fusing ATPase [EC:3.6.4.6]
OG0003136	1	-38404.8	-38369.8	5.92e-17	1.37e-15	K20184	VPS41; vacuolar protein sorting-associated protein 41
OG0003139	1	-25579.3	-25572.8	0.000295672	0.00152142	K06158	ABCF3; ATP-binding cassette, subfamily F, member 3
OG0003140	1	-26820	-26855	6.27e-17	1.39e-15	K14833	NOC2; nucleolar complex protein 2
OG0003141	1	-15782.7	-15782.7	0.997477	1	K04487	iscS; cysteine desulfurase [EC:2.8.1.7]
OG0003142	1	-41248.7	-41285.1	1.39e-17	3.54e-16	K14556	DIP2; U3 small nucleolar RNA-associated protein 12
OG0003144	1	-18782.7	-18785.3	0.0233704	0.0715972	K23039	NAB2; nuclear polyadenylated RNA-binding protein NAB2
OG0003149	1	-17464.9	-17438.6	4.03e-13	5.34e-12	K11303	HAT1; histone acetyltransferase 1 [EC:2.3.1.48]
OG0003150	4.81525	-25095.2	-25095.2	1	1	K00618	ARG2; amino-acid N-acetyltransferase [EC:2.3.1.1]
OG0003152	1	-7224.09	-7224.09	1	1	K14404	CPSF4; cleavage and polyadenylation specificity factor subunit 4
OG0003153	1	-17760.3	-17760.3	1	1	K12869	CRN; crooked neck
OG0003154	1.74918	-11729.3	-11730.3	0.15772	0.334366
OG0003155	1	-6598.91	-6599.83	0.173938	0.355936	K17617	CTDNEP1; CTD nuclear envelope phosphatase 1 [EC:3.1.3.16]
OG0003157	4.4308	-11668.4	-11670.1	0.0615294	0.163345	K16639	LACTB2; endoribonuclease LACTB2 [EC:3.1.27.-]
OG0003160	1	-11404.8	-11404.8	1	1	K00616	E2.2.1.2; transaldolase [EC:2.2.1.2]
OG0003161	31.5171	-3464.99	-3467.91	0.0155683	0.0515699	K02969	RP-S20e; small subunit ribosomal protein S20e
OG0003163	2.79657	-4837.37	-4838.8	0.0914251	0.223296	K17278	PGRMC1_2; membrane-associated progesterone receptor component
OG0003164	1	-23810.9	-23829.9	7.04e-10	6.91e-09	K19881	BUD7; Chs5-Arf1p-binding protein BUD7/BCH1
OG0003169	2.60671	-10391.7	-10394.4	0.0184715	0.0582731	K13102	KIN; DNA/RNA-binding protein KIN17
OG0003170	1	-13201.3	-13201.3	1	1	K00031	IDH1; isocitrate dehydrogenase [EC:1.1.1.42]
OG0003171	2.56981	-4256.55	-4255.68	0.187576	0.372341	K02151	ATPeV1F; V-type H+-transporting ATPase subunit F
OG0003174	1	-53287.8	-53241	3.95e-22	2.62e-20	K02320	POLA1; DNA polymerase alpha subunit A [EC:2.7.7.7]
OG0003175	1	-27170.6	-27208.9	2.16e-18	8.79e-17	K12858	DDX23; ATP-dependent RNA helicase DDX23/PRP28 [EC:3.6.4.13]
OG0003176	1	-14833.5	-14868.1	8.94e-17	1.89e-15	K08287	E2.7.12.1; dual-specificity kinase [EC:2.7.12.1]
OG0003177	1	-81613.8	-81613.8	1	1	K15192	BTAF1; TATA-binding protein-associated factor [EC:3.6.4.-]
OG0003178	1	-9068.06	-9068.06	1	1	K02728	PSMA4; 20S proteasome subunit alpha 3 [EC:3.4.25.1]
OG0003179	1	-12232.1	-12232.1	1	1	K16948	CDC12; cell division control protein 12
OG0003182	1.09077	-4649.98	-4649.99	0.900318	1	K02977	RP-S27Ae; ubiquitin-small subunit ribosomal protein S27Ae
OG0003183	1	-7958.18	-7958.18	1	1	K07573	CSL4; exosome complex component CSL4
OG0003186	1.47688	-18053	-18053.4	0.327738	0.592175	K15174	PAF1; RNA polymerase II-associated factor 1
OG0003188	1.99956	-11515.7	-11517.2	0.0823868	0.206835
OG0003191	1	-18592.5	-18592.5	1	1	K03033	PSMD3; 26S proteasome regulatory subunit N3
OG0003192	7.3544	-19082.6	-19084.7	0.03976	0.112689	K12481	RBSN; rabenosyn-5
OG0003194	1.2539	-14089.9	-14087.8	0.0406562	0.114009	K00927	PGK; phosphoglycerate kinase [EC:2.7.2.3]
OG0003196	1	-13799.4	-13799.4	1	1	K11559	mis12; kinetochore protein Mis12/MTW1
OG0003197	1.61359	-3555.87	-3556.34	0.330755	0.59302	K02957	RP-S15Ae; small subunit ribosomal protein S15Ae
OG0003198	1.3055	-4099.34	-4099.46	0.620484	0.955978	K02962	RP-S17e; small subunit ribosomal protein S17e
OG0003199	1	-2888.06	-2888.38	0.425895	0.716585	K11087	SNRPD1; small nuclear ribonucleoprotein D1
OG0003200	1	-19882	-19903.3	6.49e-11	6.61e-10	K14818	SQT1; ribosome assembly protein SQT1
OG0003204	1	-32076.9	-32076.9	0.996615	1	K17257	ITFG1; integrin alpha FG-GAP repeat containing protein 1
OG0003205	1	-43460.1	-43466.6	0.000314857	0.00160456	K15109	SLC25A20_29; solute carrier family 25 (mitochondrial carnitine/acylcarnitine transporter), member 20/29
OG0003207	1	-49806.4	-49808.9	0.0262698	0.078661	K14544	UTP22; U3 small nucleolar RNA-associated protein 22
OG0003208	1.17501	-13607.1	-13607.2	0.677952	1
OG0003209	2.68052	-8204.77	-8206.21	0.0900858	0.221044	K03133	TAF9B; transcription initiation factor TFIID subunit 9B
OG0003212	1	-22750.9	-22750.9	1	1	K14805	DDX24; ATP-dependent RNA helicase DDX24/MAK5 [EC:3.6.4.13]
OG0003213	1	-6260.2	-6260.2	0.9448	1	K02990	RP-S6; small subunit ribosomal protein S6
OG0003214	1.42247	-31857.8	-31858.5	0.222361	0.433278	K20823	NAA35; N-alpha-acetyltransferase 35, NatC auxiliary subunit
OG0003216	1	-35853.4	-35853.4	1	1	K11836	USP5_13; ubiquitin carboxyl-terminal hydrolase 5/13 [EC:3.4.19.12]
OG0003219	1.78328	-10086.5	-10087	0.291425	0.545778	K16219	NTMT1; protein N-terminal methyltransferase [EC:2.1.1.244]
OG0003221	1	-24676.4	-24666.4	7.94e-06	5.13e-05	K13181	DDX27; ATP-dependent RNA helicase DDX27 [EC:3.6.4.13]
OG0003223	1	-9976.12	-9988.53	6.35e-07	4.74e-06	K00939	adk; adenylate kinase [EC:2.7.4.3]
OG0003229	1.25556	-9893.79	-9893.93	0.586796	0.922854	K12275	SEC62; translocation protein SEC62
OG0003230	1	-29985.9	-29985.9	1	1	K11547	NDC80; kinetochore protein NDC80
OG0003231	1	-32655.2	-32655.2	1	1
OG0003233	1	-15086.9	-15087	0.728712	1	K00658	DLST; 2-oxoglutarate dehydrogenase E2 component (dihydrolipoamide succinyltransferase) [EC:2.3.1.61]
OG0003235	1	-20117.1	-20117.1	1	1	K24752	WDR70; WD repeat-containing protein 70
OG0003238	1	-39892.7	-39886.3	0.000351445	0.00175723
OG0003239	19.332	-3524.57	-3525.2	0.263876	0.50127	K02942	RP-LP1; large subunit ribosomal protein LP1
OG0003240	24.9189	-19416.1	-19417.2	0.136675	0.300875	K02145	ATPeV1A; V-type H+-transporting ATPase subunit A [EC:7.1.2.2]
OG0003241	1.23479	-16092	-16092.2	0.524323	0.844654	K14002	SCJ1; DnaJ-related protein SCJ1
OG0003243	1	-83805.5	-83816.3	3.19e-06	2.17e-05
OG0003244	1	-32450.6	-32452.9	0.0312865	0.0911091
OG0003245	1	-56205.2	-56207.9	0.0206275	0.0643092	K11373	ELP1; elongator complex protein 1
OG0003246	1.38881	-8342.27	-8342.44	0.551328	0.880132	K12831	SF3B4; splicing factor 3B subunit 4
OG0003249	1.23758	-9446.85	-9446.86	0.909593	1	K06210	NMNAT; nicotinamide mononucleotide adenylyltransferase [EC:2.7.7.1 2.7.7.18]
OG0003252	1.02678	-20148.5	-20148.5	0.934919	1	K14778	DDX49; ATP-dependent RNA helicase DDX49/DBP8 [EC:3.6.4.13]
OG0003255	1	-10610.1	-10610.1	1	1	K05955	FNTA; protein farnesyltransferase/geranylgeranyltransferase type-1 subunit alpha [EC:2.5.1.58 2.5.1.59]
OG0003256	1	-10190.4	-10190.4	1	1
OG0003257	1.02672	-34427.7	-34427.7	0.90231	1	K19951	TBC1D8_9; TBC1 domain family member 8/9
OG0003258	1.01225	-6867.25	-6867.25	0.979629	1	K18173	COA1; cytochrome c oxidase assembly factor 1
OG0003259	1	-9914.55	-9914.55	1	1	K20362	YIF1; protein transport protein YIF1
OG0003260	1	-22541.6	-22541.6	1	1	K01649	leuA; 2-isopropylmalate synthase [EC:2.3.3.13]
OG0003261	1.00812	-21602.4	-21602.4	0.975698	1
OG0003264	1.49958	-15519.9	-15520.7	0.204773	0.401961	K19703	FA2H; 4-hydroxysphinganine ceramide fatty acyl 2-hydroxylase [EC:1.14.18.6]
OG0003265	1	-4572.76	-4575.72	0.015057	0.0508293	K02974	RP-S24e; small subunit ribosomal protein S24e
OG0003266	6.47455	-7173.58	-7175.95	0.0294975	0.086374	K20069	NECAP1_2; adaptin ear-binding coat-associated protein 1/2
OG0003267	2.73355	-13727.1	-13728.7	0.0752423	0.192649	K03953	NDUFA9; NADH dehydrogenase (ubiquinone) 1 alpha subcomplex subunit 9
OG0003268	1	-19618.9	-19632.5	2e-07	1.56e-06	K22733	NIPA; magnesium transporter
OG0003270	1.2753	-15965.7	-15966	0.470617	0.769837	K12840	RBM17; splicing factor 45
OG0003271	1.19853	-16292.3	-16292.4	0.670267	0.999013
OG0003272	1.14601	-21857.3	-21857.5	0.630579	0.960697	K00654	SPT; serine palmitoyltransferase [EC:2.3.1.50]
OG0003274	1	-35851.5	-35855.9	0.00296887	0.0116555	K01613	psd; phosphatidylserine decarboxylase [EC:4.1.1.65]
OG0003275	1	-11952.4	-11954.8	0.0282911	0.0833016	K16575	ACTR1; centractin
OG0003277	1	-10849.5	-10849.5	1	1	K00384	trxB; thioredoxin reductase (NADPH) [EC:1.8.1.9]
OG0003279	1	-9922.04	-9922.04	1	1	K23469	CLB2; G2/mitotic-specific cyclin 2
OG0003282	1	-19695.3	-19701.4	0.000448384	0.00218022	K20238	E2.1.1.317; sphingolipid C9-methyltransferase [EC:2.1.1.317]
OG0003283	11.2324	-35133.4	-35134.8	0.102671	0.240777
OG0003285	1.076	-13034.3	-13034.4	0.89181	1	K23787	DMA1_2; E3 ubiquitin-protein ligase DMA1/2 [EC:2.3.2.27]
OG0003286	1	-27268.5	-27280.7	7.26e-07	5.34e-06	K07466	RFA1; replication factor A1
OG0003288	1	-10973	-10973	1	1	K19995	SCAMP; secretory carrier-associated membrane protein
OG0003289	1	-26001.7	-26014.7	3.6e-07	2.73e-06	K16055	TPS; trehalose 6-phosphate synthase/phosphatase [EC:2.4.1.15 3.1.3.12]
OG0003290	1	-33936	-33940.6	0.00224689	0.00909048
OG0003291	1	-20970.8	-20985.2	8.65e-08	6.84e-07	K01687	ilvD; dihydroxy-acid dehydratase [EC:4.2.1.9]
OG0003295	7.19528	-10280.1	-10281.6	0.0842247	0.208594	K10842	MNAT1; CDK-activating kinase assembly factor MAT1
OG0003297	1	-34851.7	-34836.8	4.94e-08	4.02e-07	K17301	COPB1; coatomer subunit beta
OG0003299	1.77072	-16223.9	-16223.9	0.953311	1
OG0003301	1.97757	-7740.37	-7740.57	0.527901	0.847841	K00761	upp; uracil phosphoribosyltransferase [EC:2.4.2.9]
OG0003302	1	-3547.43	-3547.97	0.29782	0.555792	K12845	SNU13; U4/U6 small nuclear ribonucleoprotein SNU13
OG0003303	2.32736	-9423.79	-9424.46	0.244136	0.468812	K14561	IMP4; U3 small nucleolar ribonucleoprotein protein IMP4
OG0003307	1	-4169.16	-4169.16	1	1	K03939	NDUFS6; NADH dehydrogenase (ubiquinone) Fe-S protein 6
OG0003309	1	-11508.5	-11509.2	0.23482	0.454215	K01653	E2.2.1.6S; acetolactate synthase I/III small subunit [EC:2.2.1.6]
OG0003311	1	-44226.7	-44216.6	6.72e-06	4.45e-05
OG0003313	1	-11883.1	-11883.1	1	1	K13509	AGPAT1_2; lysophosphatidate acyltransferase [EC:2.3.1.51]
OG0003314	1	-8714.01	-8732.06	1.88e-09	1.72e-08	K02729	PSMA5; 20S proteasome subunit alpha 5 [EC:3.4.25.1]
OG0003315	1.89406	-15580.2	-15580.7	0.307283	0.566241	K12471	EPN; epsin
OG0003316	1	-37909.1	-37915.3	0.000429845	0.00210942	K03178	UBE1; ubiquitin-activating enzyme E1 [EC:6.2.1.45]
OG0003320	1	-34014.7	-34055.7	1.38e-19	6.65e-18	K14558	PWP2; periodic tryptophan protein 2
OG0003321	1	-30677.3	-30683.7	0.000329176	0.00166156
OG0003322	1	-50171.5	-50171.5	1	1	K03018	RPC1; DNA-directed RNA polymerase III subunit RPC1 [EC:2.7.7.6]
OG0003323	1	-16509.2	-16516.3	0.000173991	0.000950672	K11294	NCL; nucleolin
OG0003329	1	-13588.5	-13605.3	6.41e-09	5.66e-08	K00856	ADK; adenosine kinase [EC:2.7.1.20]
OG0003330	1	-19079.5	-19082.3	0.0177243	0.0572796
OG0003332	1	-10182.5	-10182.5	1	1	K06127	COQ5; 2-methoxy-6-polyprenyl-1,4-benzoquinol methylase [EC:2.1.1.201]
OG0003333	1.6191	-8996.09	-8996.56	0.334136	0.59627	K14842	NSA2; ribosome biogenesis protein NSA2
OG0003335	1	-8488.67	-8463.33	1.09e-12	1.35e-11	K18159	NDUFAF1; NADH dehydrogenase [ubiquinone] 1 alpha subcomplex assembly factor 1
OG0003336	1	-45612.6	-45605.6	0.000181034	0.000979061	K12571	PAN2; PAB-dependent poly(A)-specific ribonuclease subunit 2 [EC:3.1.13.4]
OG0003339	1	-10137.1	-10144.4	0.000132554	0.000747379	K23678	PQLC2; solute carrier family 66 (lysosomal lysine-arginine transporter), member 1
OG0003341	1.15996	-15188	-15188	0.692079	1	K09478	ACADSB; short-chain 2-methylacyl-CoA dehydrogenase [EC:1.3.8.5]
OG0003342	33.5874	-10493.3	-10494.6	0.0953932	0.229811	K02307	DAM1; DASH complex subunit DAM1
OG0003345	1	-58510.2	-58510.2	1	1	K10357	MYO5; myosin V
OG0003346	1.60733	-36806.9	-36807.9	0.164718	0.341599	K19562	BIO3-BIO1; bifunctional dethiobiotin synthetase / adenosylmethionine---8-amino-7-oxononanoate aminotransferase [EC:6.3.3.3 2.6.1.62]
OG0003347	16.6582	-36480.5	-36481.8	0.106514	0.247597
OG0003349	1.33081	-15184	-15184.2	0.513143	0.829165	K03242	EIF2S3; translation initiation factor 2 subunit 3
OG0003350	1.34214	-8358.06	-8358.21	0.584009	0.921205	K11884	PNO1; RNA-binding protein PNO1
OG0003351	1.81748	-18588.7	-18587.2	0.0811118	0.204711	K00627	DLAT; pyruvate dehydrogenase E2 component (dihydrolipoamide acetyltransferase) [EC:2.3.1.12]
OG0003353	1	-13668.8	-13668.8	1	1
OG0003354	1	-26312	-26333.2	7.64e-11	7.64e-10	K05657	ABCB10; ATP-binding cassette, subfamily B (MDR/TAP), member 10
OG0003356	2.08483	-12419.9	-12420.9	0.159546	0.335554	K03064	PSMC6; 26S proteasome regulatory subunit T4
OG0003357	27.1128	-13049.1	-13050.1	0.164259	0.341599	K07555	ATPeAF1; ATP synthase mitochondrial F1 complex assembly factor 1
OG0003360	1.21612	-11308.4	-11308.5	0.589492	0.924352	K11341	YEATS4; YEATS domain-containing protein 4
OG0003362	1	-38607.9	-38607.9	1	1	K03010	RPB2; DNA-directed RNA polymerase II subunit RPB2 [EC:2.7.7.6]
OG0003363	1	-4259.26	-4248.06	2.21e-06	1.54e-05	K02918	RP-L35e; large subunit ribosomal protein L35e
OG0003365	1	-12358.9	-12358.9	1	1	K00053	ilvC; ketol-acid reductoisomerase [EC:1.1.1.86]
OG0003366	1	-3408.4	-3410.44	0.0434768	0.121278	K02894	RP-L23e; large subunit ribosomal protein L23e
OG0003367	1	-10247.3	-10247.3	1	1
OG0003369	1	-9931.54	-9940.18	3.23e-05	0.000196691	K18156	ATP23; mitochondrial inner membrane protease ATP23 [EC:3.4.24.-]
OG0003370	3.65306	-8651.83	-8653.65	0.0562543	0.152896
OG0003371	1	-16331.1	-16334.6	0.00851014	0.031106	K03942	NDUFV1; NADH dehydrogenase (ubiquinone) flavoprotein 1 [EC:7.1.1.2]
OG0003374	2.26894	-6123.27	-6124.32	0.146936	0.31657	K11129	NHP2; H/ACA ribonucleoprotein complex subunit 2
OG0003381	1	-32056.9	-32056.9	1	1	K13501	TRP1; anthranilate synthase / indole-3-glycerol phosphate synthase / phosphoribosylanthranilate isomerase [EC:4.1.3.27 4.1.1.48 5.3.1.24]
OG0003382	1	-16413.8	-16413.8	1	1	K02996	RP-S9; small subunit ribosomal protein S9
OG0003384	1	-20950.5	-20951.6	0.151766	0.323036	K14830	MAK11; protein MAK11
OG0003385	1.32678	-20122.5	-20122.6	0.665994	0.999013	K07561	DPH1; 2-(3-amino-3-carboxypropyl)histidine synthase [EC:2.5.1.108]
OG0003386	2.03921	-12821.9	-12821.2	0.224366	0.435582	K14820	BRX1; ribosome biogenesis protein BRX1
OG0003387	1	-9077.11	-9077.11	1	1	K00601	E2.1.2.2; phosphoribosylglycinamide formyltransferase [EC:2.1.2.2]
OG0003390	1.16428	-14339.1	-14339.1	0.828099	1	K00868	pdxK; pyridoxine kinase [EC:2.7.1.35]
OG0003391	1.88416	-10387.9	-10388.4	0.351944	0.621768	K01814	hisA; phosphoribosylformimino-5-aminoimidazole carboxamide ribotide isomerase [EC:5.3.1.16]
OG0003397	1.18605	-9088.78	-9088.83	0.743292	1	K17794	TIM23; mitochondrial import inner membrane translocase subunit TIM23
OG0003404	1	-8867.49	-8869.63	0.0385987	0.11058
OG0003406	9.27334	-13028.6	-13030.3	0.0634887	0.166579
OG0003408	1	-8848.45	-8849.8	0.101093	0.238131
OG0003409	1	-34577.2	-34558.8	1.33e-09	1.24e-08	K14834	NOC3; nucleolar complex protein 3
OG0003410	1	-35376.2	-35376.2	1	1	K12852	EFTUD2; 116 kDa U5 small nuclear ribonucleoprotein component
OG0003411	2.47882	-10341.7	-10343.6	0.0511894	0.141304	K25059	SDE2; replication stress response regulator SDE2
OG0003412	1	-9533.3	-9533.3	1	1	K12613	DCP2; mRNA-decapping enzyme subunit 2 [EC:3.6.1.62]
OG0003413	1	-16143.2	-16143.2	1	1	K08269	ULK2; serine/threonine-protein kinase ULK2 [EC:2.7.11.1]
OG0003414	1	-7810.14	-7810.14	1	1	K09578	PIN1; peptidyl-prolyl cis-trans isomerase NIMA-interacting 1 [EC:5.2.1.8]
OG0003418	1	-41163.6	-41163.6	1	1	K08675	PRSS15; ATP-dependent Lon protease [EC:3.4.21.53]
OG0003422	1	-64478.1	-64478.1	1	1	K08333	PIK3R4; phosphoinositide-3-kinase, regulatory subunit 4 [EC:2.7.11.1]
OG0003424	1	-26362.1	-26363.1	0.158727	0.335161	K02210	MCM7; DNA replication licensing factor MCM7 [EC:3.6.4.12]
OG0003427	1.11182	-32712.7	-32712.8	0.598752	0.930612	K00914	PIK3C3; phosphatidylinositol 3-kinase [EC:2.7.1.137]
OG0003428	1	-10865.5	-10865.5	1	1	K05760	PXN; paxillin
OG0003429	1	-13139	-13139	1	1	K01784	galE; UDP-glucose 4-epimerase [EC:5.1.3.2]
OG0003432	1	-29354.3	-29349	0.00118133	0.00500886	K08869	ADCK; aarF domain-containing kinase
OG0003434	1.91017	-13926.8	-13928.9	0.0406155	0.114009
OG0003435	1.7481	-16325.8	-16326.7	0.180844	0.364439	K01756	purB; adenylosuccinate lyase [EC:4.3.2.2]
OG0003437	1	-18505.8	-18531.7	6.15e-13	7.94e-12	K09493	CCT1; T-complex protein 1 subunit alpha
OG0003438	1.5037	-13906.4	-13906.5	0.629731	0.960697	K15116	SLC25A33_36; solute carrier family 25, member 33/36
OG0003439	1	-28948.1	-28972.9	1.92e-12	2.31e-11	K15728	LPIN; phosphatidate phosphatase LPIN [EC:3.1.3.4]
OG0003440	1	-8823.82	-8823.82	1	1
OG0003441	17.7766	-35872.4	-35872.1	0.442527	0.738196	K20299	VPS53; vacuolar protein sorting-associated protein 53
OG0003442	1.40466	-41539.7	-41540.9	0.11842	0.267074	K01870	IARS; isoleucyl-tRNA synthetase [EC:6.1.1.5]
OG0003445	1	-10763.1	-10763.1	1	1
OG0003446	1	-24938.5	-24938.5	1	1	K11808	ADE2; phosphoribosylaminoimidazole carboxylase [EC:4.1.1.21]
OG0003447	1.09017	-11314.4	-11314.5	0.808403	1	K02136	ATPeF1G; F-type H+-transporting ATPase subunit gamma
OG0003450	1	-38620.3	-38611.8	3.94e-05	0.00023712	K01872	AARS; alanyl-tRNA synthetase [EC:6.1.1.7]
OG0003452	1.51684	-16231	-16231.9	0.18059	0.364439	K13335	PEX16; peroxin-16
OG0003454	1.77156	-12344.1	-12345.1	0.167034	0.343133	K11227	PBS2; mitogen-activated protein kinase kinase [EC:2.7.12.2]
OG0003456	1	-9578.27	-9578.27	1	1	K03681	RRP40; exosome complex component RRP40
OG0003458	1	-37414.4	-37420	0.000759163	0.00346859	K14555	UTP13; U3 small nucleolar RNA-associated protein 13
OG0003459	1.05698	-13572.2	-13572.2	0.9172	1	K23948	E1.6.5.9; NADH:quinone reductase (non-electrogenic) [EC:1.6.5.9]
OG0003461	1	-20476.7	-20476.7	1	1
OG0003465	1	-44663.1	-44637.6	9.47e-13	1.2e-11	K01869	LARS; leucyl-tRNA synthetase [EC:6.1.1.4]
OG0003468	1.88762	-26983.1	-26985.6	0.0249503	0.075998	K01950	E6.3.5.1; NAD+ synthase (glutamine-hydrolysing) [EC:6.3.5.1]
OG0003469	1	-7022.42	-7023.71	0.108237	0.249415	K20301	TRAPPC2; trafficking protein particle complex subunit 2
OG0003470	1.30368	-8307.38	-8307.54	0.572964	0.911925	K24611	AMMECR1; AMME syndrome candidate gene 1 protein
OG0003473	1.04656	-36711.2	-36711.3	0.83938	1	K01886	QARS; glutaminyl-tRNA synthetase [EC:6.1.1.18]
OG0003476	1.17304	-3369.55	-3369.58	0.821126	1	K03965	NDUFB9; NADH dehydrogenase (ubiquinone) 1 beta subcomplex subunit 9
OG0003477	1	-6626.44	-6626.44	1	1	K02138	ATPeF0D; F-type H+-transporting ATPase subunit d
OG0003480	1	-5551.52	-5551.96	0.348461	0.619746	K02885	RP-L19e; large subunit ribosomal protein L19e
OG0003481	1	-44517.2	-44517.3	0.671035	0.999013	K15436	TRPO3; transportin-3
OG0003482	1	-7245.48	-7245.48	1	1	K20472	COPZ; coatomer subunit zeta
OG0003484	1	-13803.8	-13803.8	1	1	K05824	LYS12; homoisocitrate dehydrogenase [EC:1.1.1.87]
OG0003489	1	-15056.4	-15061.6	0.00116997	0.00500069	K18584	ACTR3; actin-related protein 3
OG0003491	1	-13666	-13666	1	1	K10956	SEC61A; protein transport protein SEC61 subunit alpha
OG0003492	1	-14417	-14417	1	1
OG0003494	1	-19654.4	-19651.6	0.0163589	0.0531917
OG0003497	1	-25552.3	-25552.3	0.998872	1	K03163	TOP1; DNA topoisomerase I [EC:5.6.2.1]
OG0003505	2.11995	-29981.6	-29982.5	0.176831	0.359083	K14642	YND1; golgi apyrase [EC:3.6.1.5]
OG0003506	1	-30492.4	-30499	0.000287675	0.00149478	K02212	MCM4; DNA replication licensing factor MCM4 [EC:3.6.4.12]
OG0003508	1.07828	-12643.8	-12643.8	0.865785	1
OG0003509	1	-62032.8	-62034	0.112235	0.255855	K05665	ABCC1; ATP-binding cassette, subfamily C (CFTR/MRP), member 1 [EC:7.6.2.3]
OG0003511	1	-14714.6	-14703.2	1.8e-06	1.27e-05	K12196	VPS4; vacuolar protein-sorting-associated protein 4
OG0003513	22.7463	-9861.79	-9862.85	0.144932	0.313526	K14815	MRT4; mRNA turnover protein 4
OG0003514	2.28799	-13175.1	-13176.7	0.0731734	0.18918	K20031	ZDHHC6; palmitoyltransferase ZDHHC6 [EC:2.3.1.225]
OG0003515	1.71532	-5712.49	-5712.63	0.59147	0.924718	K04794	PTH2; peptidyl-tRNA hydrolase, PTH2 family [EC:3.1.1.29]
OG0003516	18.2114	-16838.5	-16840.9	0.0271115	0.0802744
OG0003518	1	-36336	-36336	1	1	K19327	ANO10; anoctamin-10
OG0003519	1.19425	-35088.2	-35088.2	0.716923	1	K15363	FAN1; fanconi-associated nuclease 1 [EC:3.1.21.- 3.1.4.1]
OG0003525	1	-9036.97	-9036.97	1	1	K15110	SLC25A21; solute carrier family 25 (mitochondrial 2-oxodicarboxylate transporter), member 21
OG0003529	1.27908	-40597.6	-40598.5	0.184391	0.37018	K03235	EF3; elongation factor 3
OG0003530	30.3835	-17876	-17877.1	0.13234	0.293474
OG0003531	1	-21709.5	-21709.5	1	1	K17275	PLS1; plastin-1
OG0003534	1	-12949.7	-12949.7	1	1	K02358	tuf; elongation factor Tu
OG0003537	1.16476	-37269.3	-37269.5	0.498548	0.808044	K00281	GLDC; glycine dehydrogenase [EC:1.4.4.2]
OG0003540	1	-25634.2	-25626.9	0.000137952	0.000769627	K01868	TARS; threonyl-tRNA synthetase [EC:6.1.1.3]
OG0003541	1.62341	-15067.3	-15067.6	0.43939	0.736951	K01655	LYS21; homocitrate synthase [EC:2.3.3.14]
OG0003542	1	-25870.7	-25867.5	0.0115219	0.0404413
OG0003544	1	-5225.13	-5225.13	1	1	K11093	SNRP70; U1 small nuclear ribonucleoprotein 70kDa
OG0003545	1	-37344.4	-37340	0.00316516	0.0123348	K03032	PSMD1; 26S proteasome regulatory subunit N2
OG0003546	1.4627	-21922.3	-21922.9	0.290621	0.545778	K10865	MRE11; double-strand break repair protein MRE11
OG0003547	1	-15287.1	-15287.1	1	1
OG0003549	1.90334	-19823.6	-19824	0.3814	0.656305	K16073	ALR; magnesium transporter
OG0003550	1	-32209.3	-32212.6	0.0104511	0.0371751	K08852	ERN1; serine/threonine-protein kinase/endoribonuclease IRE1 [EC:2.7.11.1 3.1.26.-]
OG0003551	1	-17716.9	-17718.3	0.0926555	0.224235	K06874	K06874; zinc finger protein
OG0003554	1.34183	-23306.7	-23306.8	0.63261	0.960697	K01663	HIS7; imidazole glycerol-phosphate synthase [EC:4.3.2.10]
OG0003556	1	-21427.9	-21427.9	1	1	K00294	E1.2.1.88; 1-pyrroline-5-carboxylate dehydrogenase [EC:1.2.1.88]
OG0003557	2.10763	-17761.1	-17762.6	0.0923465	0.224235	K15331	TRMT2B; tRNA (uracil-5-)-methyltransferase [EC:2.1.1.35]
OG0003558	1.26226	-6953.45	-6953.53	0.682175	1	K03687	GRPE; molecular chaperone GrpE
OG0003559	1.59069	-21874.6	-21875.7	0.136813	0.300875	K07277	SAM50; outer membrane protein insertion porin family
OG0003560	1.08648	-11170.8	-11170.8	0.884382	1	K13201	TIA1; nucleolysin TIA-1/TIAR
OG0003562	1	-19092.7	-19092.7	1	1	K06684	DBF2; cell cycle protein kinase DBF2 [EC:2.7.11.-]
OG0003564	1.46161	-25535.6	-25536.7	0.140873	0.307254	K24029	OGFOD1; prolyl 3-hydroxylase /prolyl 3,4-dihydroxylase [EC:1.14.11.-]
OG0003565	1.00754	-39229.7	-39229.7	0.976632	1	K07300	chaA; Ca2+:H+ antiporter
OG0003566	1.19253	-15649.3	-15649.4	0.66908	0.999013	K14803	PTC2_3; protein phosphatase PTC2/3 [EC:3.1.3.16]
OG0003567	1	-12355.2	-12355.2	1	1	K03246	EIF3I; translation initiation factor 3 subunit I
OG0003568	3.02969	-9748.03	-9749.76	0.0627615	0.165491	K02736	PSMB4; 20S proteasome subunit beta 7 [EC:3.4.25.1]
OG0003574	1.29613	-14213.3	-14213.4	0.583272	0.921205	K02147	ATPeV1B; V-type H+-transporting ATPase subunit B
OG0003576	1.50691	-31382.1	-31382.9	0.206493	0.403843	K22381	ZNF598; E3 ubiquitin-protein ligase ZNF598 [EC:2.3.2.27]
OG0003577	1	-14409.2	-14409.2	1	1	K14859	SSF1_2; ribosome biogenesis protein SSF1/2
OG0003581	1	-14969	-14969	1	1	K14765	NGDN; U3 small nucleolar ribonucleoprotein protein LCP5
OG0003583	1	-18978.3	-18984	0.000693855	0.00319777	K09498	CCT6; T-complex protein 1 subunit zeta
OG0003585	1	-21039.1	-21044.7	0.000787636	0.00356792	K07019	K07019; uncharacterized protein
OG0003587	1	-46155.6	-46155.6	0.998872	1	K12830	SF3B3; splicing factor 3B subunit 3
OG0003588	1	-8240.31	-8242.45	0.0381724	0.109953	K00942	gmk; guanylate kinase [EC:2.7.4.8]
OG0003589	1	-33120.1	-33120.1	1	1	K00164	OGDH; 2-oxoglutarate dehydrogenase E1 component [EC:1.2.4.2]
OG0003590	1	-92198.4	-92217.2	8.23e-10	7.93e-09	K00921	PIKFYVE; 1-phosphatidylinositol-3-phosphate 5-kinase [EC:2.7.1.150]
OG0003591	1	-28345.7	-28345.7	1	1	K14575	AFG2; AAA family ATPase
OG0003592	2.40856	-2537.17	-2537.54	0.386891	0.6636	K15455	DPH3; diphthamide biosynthesis protein 3
OG0003593	1.15263	-13942.8	-13942.9	0.741242	1
OG0003594	1	-12347.8	-12347.8	1	1	K05956	RABGGTB; geranylgeranyl transferase type-2 subunit beta [EC:2.5.1.60]
OG0003595	1	-35227.2	-35227.2	1	1	K14573	NOP4; nucleolar protein 4
OG0003607	1.49724	-31920.7	-31922.1	0.0983849	0.234837	K22698	SEY1; protein SEY1 [EC:3.6.5.-]
OG0003610	1	-32829.4	-32829.4	1	1	K16569	TUBGCP2; gamma-tubulin complex component 2
OG0003611	1	-10699.2	-10703.7	0.00256641	0.0103045	K17081	PHB2; prohibitin 2
OG0003613	1	-10422.2	-10422.2	1	1
OG0003614	1	-11307.3	-11307.3	1	1
OG0003615	1.81875	-16874.3	-16875.9	0.0682255	0.178126	K12404	GGA; ADP-ribosylation factor-binding protein GGA
OG0003617	1.33915	-25154.4	-25154.7	0.412061	0.702226	K14537	NUG2; nuclear GTP-binding protein
OG0003618	1	-79469.7	-79469.7	1	1	K12854	SNRNP200; pre-mRNA-splicing helicase BRR2 [EC:3.6.4.13]
OG0003619	1	-13786.5	-13789.5	0.015299	0.0509966
OG0003621	1.40982	-10898.7	-10899.1	0.370672	0.646237	K13352	PEX11B; peroxin-11B
OG0003622	1	-43129.8	-43092.9	9.22e-18	2.57e-16
OG0003628	1.59612	-23646	-23646	1	1	K15105	SLC25A12_13; solute carrier family 25 (mitochondrial aspartate/glutamate transporter), member 12/13
OG0003629	1	-5442.82	-5442.82	1	1	K02875	RP-L14e; large subunit ribosomal protein L14e
OG0003630	1	-21154.9	-21205.4	9.18e-24	8.11e-22	K12175	GPS1; COP9 signalosome complex subunit 1
OG0003633	29.3586	-21539.1	-21540.6	0.0831242	0.206835	K17768	TOM70; mitochondrial import receptor subunit TOM70
OG0003635	1	-39543.3	-39548.4	0.00130193	0.00547639	K16369	CHO2; phosphatidylethanolamine N-methyltransferase [EC:2.1.1.17]
OG0003637	1	-37991.2	-38000.1	2.22e-05	0.000137014	K14679	TRL1; tRNA ligase [EC:6.5.1.3]
OG0003638	8.28615	-8355.77	-8358.22	0.0267826	0.0797458	K02732	PSMB1; 20S proteasome subunit beta 6 [EC:3.4.25.1]
OG0003639	2.08546	-13254.9	-13256	0.129215	0.287748
OG0003640	1.80764	-15691.6	-15693.4	0.0537102	0.146734	K20367	ERGIC3; endoplasmic reticulum-Golgi intermediate compartment protein 3
OG0003645	1.58848	-13286.4	-13287.3	0.18601	0.37202	K01092	E3.1.3.25; myo-inositol-1(or 4)-monophosphatase [EC:3.1.3.25]
OG0003647	1	-17735.4	-17743.6	5.19e-05	0.000309162	K01881	PARS; prolyl-tRNA synthetase [EC:6.1.1.15]
OG0003648	1.84004	-13886.7	-13887.9	0.119842	0.269136	K00809	DHPS; deoxyhypusine synthase [EC:2.5.1.46]
OG0003649	1	-25763.3	-25766.1	0.0182856	0.0580322	K01880	GARS; glycyl-tRNA synthetase [EC:6.1.1.14]
OG0003650	1.64811	-12046.1	-12046.5	0.36821	0.644064	K15109	SLC25A20_29; solute carrier family 25 (mitochondrial carnitine/acylcarnitine transporter), member 20/29
OG0003651	1	-32785.8	-32783	0.0178602	0.0573691	K14007	SEC24; protein transport protein SEC24
OG0003652	1	-17562.7	-17563	0.488474	0.796277	K01638	aceB; malate synthase [EC:2.3.3.9]
OG0003659	1	-36647.9	-36671.8	4.52e-12	5.09e-11
OG0003661	1.33585	-10006.5	-10006.7	0.489785	0.796277	K17080	PHB1; prohibitin 1
OG0003662	1.28184	-19465.1	-19465.4	0.416218	0.704779	K11360	SPT8; transcriptional activator SPT8
OG0003663	1	-15776.2	-15776.2	1	1	K17508	PTC7; protein phosphatase PTC7 [EC:3.1.3.16]
OG0003664	1	-56065.5	-56134.4	7.67e-32	2.03e-29
OG0003665	1.79316	-18746.5	-18748	0.0744742	0.191608	K23362	MPPE1; ethanolamine phosphate phosphodiesterase [EC:3.1.-.-]
OG0003666	1	-2990.96	-2990.96	1	1	K02971	RP-S21e; small subunit ribosomal protein S21e
OG0003668	1	-13530.6	-13530.6	1	1	K04354	PPP2R2; serine/threonine-protein phosphatase 2A regulatory subunit B
OG0003669	1.20844	-28123.7	-28124	0.442918	0.738196	K07151	STT3; dolichyl-diphosphooligosaccharide---protein glycosyltransferase [EC:2.4.99.18]
OG0003670	1.24655	-22387	-22387.4	0.414628	0.704337	K15178	RTF1; RNA polymerase-associated protein RTF1
OG0003671	1	-18486.3	-18503.3	5.48e-09	4.93e-08	K01641	HMGCS; hydroxymethylglutaryl-CoA synthase [EC:2.3.3.10]
OG0003672	1	-26627.7	-26634.4	0.000229982	0.0012189	K02209	MCM5; DNA replication licensing factor MCM5 [EC:3.6.4.12]
OG0003673	1	-8415.2	-8415.2	1	1	K02737	PSMB5; 20S proteasome subunit beta 5 [EC:3.4.25.1]
OG0003674	1.12698	-23238.7	-23238.7	0.709072	1	K01754	E4.3.1.19; threonine dehydratase [EC:4.3.1.19]
OG0003677	1.04101	-22619.5	-22619.5	0.88785	1	K00602	purH; phosphoribosylaminoimidazolecarboxamide formyltransferase / IMP cyclohydrolase [EC:2.1.2.3 3.5.4.10]
OG0003678	1.29088	-17944.9	-17945.1	0.453154	0.743565
OG0003679	1	-30918.1	-30918.1	1	1	K10875	RAD54L; DNA repair and recombination protein RAD54 and RAD54-like protein [EC:3.6.4.-]
OG0003680	1	-9031.83	-9031.83	1	1
OG0003682	2.69445	-7698.01	-7699.26	0.113855	0.257876	K03264	EIF6; translation initiation factor 6
OG0003688	1	-8698.43	-8699.62	0.121937	0.272687	K13350	PXMP4; peroxisomal membrane protein 4
OG0003692	1	-13668.6	-13674.2	0.000843676	0.00378939	K11131	DKC1; H/ACA ribonucleoprotein complex subunit 4 [EC:5.4.99.-]
OG0003694	1	-21226.2	-21226.2	1	1	K01937	pyrG; CTP synthase [EC:6.3.4.2]
OG0003695	1	-10922.1	-10922.1	1	1	K22756	NSMCE2; E3 SUMO-protein ligase NSE2 [EC:2.3.2.-]
OG0003696	3.83209	-5624.41	-5624.89	0.327006	0.592175	K02989	RP-S5e; small subunit ribosomal protein S5e
OG0003697	1	-29518.2	-29518.2	1	1	K03253	EIF3B; translation initiation factor 3 subunit B
OG0003698	2.21968	-21771.7	-21773.3	0.0770692	0.196378	K00511	SQLE; squalene monooxygenase [EC:1.14.14.17]
OG0003700	1.30478	-22422.3	-22422.7	0.362758	0.636628	K14774	UTP25; U3 small nucleolar RNA-associated protein 25
OG0003702	1	-8091.56	-8107.34	1.95e-08	1.66e-07	K02258	COX11; cytochrome c oxidase assembly protein subunit 11
OG0003704	1	-27602.1	-27605	0.0151901	0.0509541	K14539	LSG1; large subunit GTPase 1 [EC:3.6.1.-]
OG0003707	1.61933	-20841.1	-20842.1	0.164999	0.341599	K21996	SNX41_42; sorting nexin-41/42
OG0003710	1	-20187.9	-20189.6	0.0616396	0.163345
OG0003712	1.80644	-17119.7	-17122.2	0.0254695	0.0771361	K11761	NPL6; chromatin structure-remodeling complex protein RSC7
OG0003713	1	-14380.3	-14353.4	2.11e-13	3.03e-12	K03139	TFIIF2; transcription initiation factor TFIIF subunit beta [EC:3.6.4.12]
OG0003714	1	-16573.1	-16573.1	1	1	K03039	PSMD13; 26S proteasome regulatory subunit N9
OG0003715	3.36303	-10303.6	-10304.2	0.246017	0.470718	K02863	RP-L1; large subunit ribosomal protein L1
OG0003717	11.2454	-30643.4	-30645.2	0.0566599	0.153213
OG0003718	1	-20322	-20297.6	2.64e-12	3.11e-11
OG0003719	1	-16824.3	-16816.3	6.42e-05	0.000369605	K12562	AMPH; amphiphysin
OG0003720	1	-4588.26	-4588.37	0.648563	0.979312	K02958	RP-S15e; small subunit ribosomal protein S15e
OG0003725	1	-11402.5	-11404.4	0.050945	0.141304	K01173	ENDOG; endonuclease G, mitochondrial
OG0003726	1	-18449	-18444.8	0.00397625	0.0148409	K00831	serC; phosphoserine aminotransferase [EC:2.6.1.52]
OG0003727	1	-17017.7	-17017.7	1	1	K03037	PSMD6; 26S proteasome regulatory subunit N7
OG0003730	1	-35461.7	-35499.5	3.61e-18	1.12e-16	K10908	POLRMT; DNA-directed RNA polymerase, mitochondrial [EC:2.7.7.6]
OG0003732	1	-54759.9	-54763.1	0.012096	0.0419847	K01952	PFAS; phosphoribosylformylglycinamidine synthase [EC:6.3.5.3]
OG0003735	1.13294	-12808.5	-12808.6	0.696247	1	K03029	PSMD4; 26S proteasome regulatory subunit N10
OG0003739	1	-21773.9	-21779.2	0.00112721	0.00485708	K12670	WBP1; oligosaccharyltransferase complex subunit beta
OG0003740	1	-25402.2	-25402.2	1	1	K17675	SUPV3L1; ATP-dependent RNA helicase SUPV3L1/SUV3 [EC:3.6.4.13]
OG0003743	1	-9235.64	-9235.64	1	1	K04441	P38; p38 MAP kinase [EC:2.7.11.24]
OG0003744	2.03233	-12720.3	-12720.7	0.357354	0.629227	K03027	RPC40; DNA-directed RNA polymerases I and III subunit RPAC1
OG0003748	1.45171	-26461.7	-26462.2	0.299732	0.557396	K13711	PI4K2; phosphatidylinositol 4-kinase type 2 [EC:2.7.1.67]
OG0003749	1.50542	-9738.73	-9739.23	0.318207	0.583563
OG0003752	1.63701	-22201.8	-22203.1	0.112479	0.255855	K24765	CREC; catabolite repression protein CreC
OG0003755	4.25012	-15371	-15373.4	0.0262133	0.078661	K12177	COPS3; COP9 signalosome complex subunit 3
OG0003756	1	-4590.06	-4590.06	1	1	K02870	RP-L12e; large subunit ribosomal protein L12e
OG0003760	1.65125	-39012.2	-39014.4	0.0397133	0.112689	K10877	RAD54B; DNA repair and recombination protein RAD54B [EC:3.6.4.-]
OG0003761	1	-26267.7	-26284.1	1.04e-08	9.03e-08	K12761	SNF1; carbon catabolite-derepressing protein kinase [EC:2.7.11.1]
OG0003762	1.17866	-32082	-32082.1	0.605084	0.935844	K19852	KIN1_2; serine/threonine protein kinase KIN1/2 [EC:2.7.11.1]
OG0003763	1	-27350.9	-27350.9	1	1	K02355	fusA; elongation factor G
OG0003764	1.18961	-8157.66	-8157.7	0.789791	1	K12191	CHMP2A; charged multivesicular body protein 2A
OG0003765	1.08823	-14422.9	-14422.9	0.75201	1	K01381	PEP4; saccharopepsin [EC:3.4.23.25]
OG0003766	1	-26348	-26311.5	1.4e-17	3.54e-16
OG0003770	1	-16045.7	-16045.7	1	1	K15283	SLC35E1; solute carrier family 35, member E1
OG0003771	1.54997	-22791.9	-22793.5	0.072685	0.188838
OG0003772	2.00815	-18212	-18213.6	0.078705	0.199587	K00077	panE; 2-dehydropantoate 2-reductase [EC:1.1.1.169]
OG0003773	1	-19177.5	-19177.5	1	1	K04043	dnaK; molecular chaperone DnaK
OG0003775	1	-9627.77	-9638.32	4.36e-06	2.93e-05	K12608	CAF16; CCR4-NOT complex subunit CAF16
OG0003776	1.11607	-45172.4	-45172.5	0.62704	0.960697
OG0003777	1	-15389.6	-15395	0.000988868	0.0043314	K00600	glyA; glycine hydroxymethyltransferase [EC:2.1.2.1]
OG0003778	1.4895	-20772.5	-20773	0.324206	0.590479
OG0003779	1	-40380.1	-40380.1	1	1	K01873	VARS; valyl-tRNA synthetase [EC:6.1.1.9]
OG0003781	1	-6586.89	-6586.89	1	1	K18532	AK6; adenylate kinase [EC:2.7.4.3]
OG0003783	1	-17250.8	-17250.8	1	1	K19030	PFKFB4; 6-phosphofructo-2-kinase / fructose-2,6-biphosphatase 4 [EC:2.7.1.105 3.1.3.46]
OG0003784	1	-11555.3	-11555	0.418318	0.706078	K12872	RBM22; pre-mRNA-splicing factor RBM22/SLT11
OG0003785	1	-24425.2	-24449.6	2.79e-12	3.22e-11
OG0003787	1.46877	-22113.3	-22114.4	0.148407	0.317543	K03251	EIF3D; translation initiation factor 3 subunit D
OG0003789	1.1073	-29753.6	-29753.7	0.780775	1
OG0003791	2.55492	-10614.3	-10615.3	0.148586	0.317543	K17413	MRPS35; small subunit ribosomal protein S35
The colored orthogroups indicate positively selected genes
